# Supplementary material for: Single-molecule real-time sequencing identifies massive full-length cDNAs and alternative-splicing events that facilitate comparative and functional genomics study in the hexaploid crop sweet potato
Source: PeerJ. 2019 Nov 15;7:e7933. doi: 10.7717/peerj.7933 (PMC6859871; doi:10.7717/peerj.7933)
Supplement: File S5 [file peerj-07-7933-s005.xlsx]

## Sheet: Supplementary Table S4. Detaile
Additional file 5. Detailed information for SSRs in I. trifida
It51184ID	SSR_nr	SSR_type	SSR	Size	Start	End
c14/f63p12/1701	1	p1	(A)12	12	1552	1563
c35/f9p11/1803	1	p1	(T)23	23	1531	1553
c40/f24p9/2181	1	p2	(TC)8	16	17	32
c40/f24p9/2181	2	p3	(TAT)6	18	1972	1989
c49/f30p12/1789	1	p2	(TA)6	12	4	15
c110/f51p26/1663	1	p1	(T)10	10	104	113
c110/f51p26/1663	2	p1	(T)10	10	289	298
c131/f19p23/1906	1	p4	(GACA)5	20	1745	1764
c145/f45p14/1801	1	p1	(T)10	10	383	392
c145/f45p14/1801	2	p3	(TTC)7	21	561	581
c145/f45p14/1801	3	p1	(T)24	24	1468	1491
c182/f24p12/1678	1	p2	(GA)14	28	81	108
c183/f12p16/1661	1	p1	(T)12	12	102	113
c183/f12p16/1661	2	p1	(T)10	10	289	298
c210/f7p10/1634	1	p2	(CT)6	12	51	62
c210/f7p10/1634	2	p2	(AT)7	14	1478	1491
c224/f13p8/1886	1	p1	(T)10	10	288	297
c224/f13p8/1886	2	p1	(A)10	10	1667	1676
c226/f7p3/1634	1	p2	(CT)6	12	48	59
c226/f7p3/1634	2	p2	(AT)6	12	1476	1487
c234/f37p7/2057	1	p1	(T)10	10	2032	2041
c257/f19p10/1772	1	p2	(GA)6	12	112	123
c265/f24p21/1885	1	p1	(T)12	12	102	113
c265/f24p21/1885	2	p1	(T)10	10	289	298
c265/f24p21/1885	3	p1	(A)11	11	1676	1686
c266/f27p6/1649	1	p1	(T)10	10	288	297
c269/f21p17/1979	1	p2	(TA)6	12	21	32
c291/f6p8/1640	1	p1	(T)11	11	1464	1474
c298/f3p7/2072	1	p2	(CT)6	12	89	100
c299/f32p9/2060	1	p2	(TC)7	14	43	56
c330/f10p7/1934	1	p3	(GCC)6	18	456	473
c344/f29p16/1615	1	p2	(AG)7	14	47	60
c346/f17p3/1675	1	p3	(GGC)7	21	309	329
c346/f17p3/1675	2	c	(A)11ttacaagtactgtaatagttgttagaatttacaatacaattttgtg(T)11	68	1512	1579
c355/f13p3/1892	1	p1	(T)10	10	1822	1831
c373/f7p0/1694	1	p1	(A)14	14	1453	1466
c375/f20p3/1678	1	p4	(TTTG)6	24	1567	1590
c383/f18p5/1825	1	p2	(AG)9	18	25	42
c384/f7p6/1701	1	c	(AG)16aca(AG)6gagctgtcttgtccttttggtctgagatcccttctttcctttttaccggacggcggcggaagagaaggagacggttttagtggtg(GCA)6	150	18	167
c388/f6p2/1667	1	p1	(T)17	17	1480	1496
c396/f5p2/1770	1	p3	(ACA)5	15	9	23
c402/f10p5/1674	1	p1	(A)10	10	53	62
c411/f16p1/1612	1	p1	(T)14	14	1507	1520
c412/f6p6/1734	1	p1	(T)12	12	1607	1618
c416/f11p3/2150	1	p2	(GA)8	16	62	77
c416/f11p3/2150	2	p1	(T)14	14	2137	2150
c419/f11p4/1745	1	p1	(A)11	11	1605	1615
c434/f14p5/2208	1	p2	(AT)7	14	2002	2015
c436/f8p6/1951	1	p1	(T)10	10	1887	1896
c441/f2p3/2075	1	p2	(TC)9	18	87	104
c442/f11p1/2058	1	p2	(AC)10	20	471	490
c447/f12p1/2178	1	p1	(A)13	13	191	203
c447/f12p1/2178	2	p3	(AGA)5	15	597	611
c447/f12p1/2178	3	c	(T)11gaata(T)11	27	2052	2078
c465/f10p2/1679	1	p1	(T)11	11	1539	1549
c467/f19p5/1731	1	p1	(T)10	10	1722	1731
c475/f9p2/1840	1	p3	(TTC)7	21	1659	1679
c486/f16p5/1998	1	p1	(T)15	15	1765	1779
c500/f6p4/1651	1	p2	(AG)7	14	28	41
c500/f6p4/1651	2	p1	(A)10	10	1585	1594
c505/f4p7/2054	1	c	(AG)17a(AG)9	53	63	115
c510/f3p6/1804	1	p1	(T)12	12	1767	1778
c524/f16p4/1903	1	p1	(A)12	12	7	18
c532/f20p6/1873	1	p1	(A)12	12	147	158
c534/f12p5/1966	1	p1	(T)14	14	1872	1885
c537/f19p3/1965	1	p1	(A)13	13	98	110
c538/f12p4/1667	1	p1	(A)10	10	100	109
c545/f3p3/2013	1	p2	(CT)6	12	34	45
c551/f9p2/2012	1	p1	(A)12	12	65	76
c561/f3p0/1778	1	p1	(A)12	12	1521	1532
c572/f6p7/1934	1	c	(CTT)5atacctctcttctcccaatacaatcgaagaggaaggagaaaggagaaagaagaagaagaaagcagaaacaaaaaca(T)11caaaaaaatttaag(A)10	126	27	152
c576/f6p2/2075	1	p1	(T)10	10	1954	1963
c584/f13p2/1704	1	p3	(AAC)6	18	517	534
c585/f7p0/1737	1	p3	(GAA)6	18	1	18
c586/f14p1/1985	1	p1	(T)12	12	1838	1849
c603/f26p6/1535	1	p2	(GA)6	12	59	70
c609/f14p5/1700	1	p1	(A)16	16	1493	1508
c612/f20p7/1855	1	p2	(TC)8	16	192	207
c622/f6p5/1933	1	p5	(ATACC)5	25	1	25
c625/f6p0/2106	1	p3	(CCG)5	15	318	332
c631/f8p3/1949	1	p2	(CT)7	14	7	20
c631/f8p3/1949	2	p1	(A)14	14	279	292
c634/f12p7/2195	1	p3	(TCT)8	24	49	72
c640/f9p3/1845	1	p2	(AT)6	12	1733	1744
c650/f6p0/1591	1	p2	(AT)10	20	1513	1532
c652/f7p3/1796	1	p3	(AGA)7	21	130	150
c657/f10p6/1899	1	p2	(TC)6	12	69	80
c657/f10p6/1899	2	p1	(T)10	10	1642	1651
c669/f7p8/1808	1	c	(T)10cc(A)13	25	38	62
c672/f6p0/1898	1	p2	(AT)6	12	924	935
c674/f14p1/1681	1	p3	(ATG)6	18	1487	1504
c682/f5p5/1566	1	p3	(GGC)5	15	126	140
c682/f5p5/1566	2	p1	(T)10	10	1341	1350
c689/f5p5/2018	1	p2	(CT)6	12	88	99
c705/f11p6/1781	1	p3	(ATT)5	15	1711	1725
c715/f8p0/1858	1	p3	(AGA)7	21	16	36
c718/f9p2/1808	1	p3	(CGG)5	15	697	711
c721/f3p1/1731	1	c	(AC)6cgcctgc(TGGG)5	39	91	129
c726/f7p0/1682	1	p2	(AG)6	12	7	18
c731/f6p4/1647	1	p3	(TAT)5	15	1509	1523
c735/f8p4/1620	1	c	(T)10gtt(A)12	25	137	161
c738/f20p12/1744	1	p2	(CT)7	14	78	91
c738/f20p12/1744	2	p2	(AT)7	14	1507	1520
c738/f20p12/1744	3	p1	(T)11	11	1675	1685
c739/f7p2/2077	1	p1	(A)10	10	2036	2045
c744/f10p8/1898	1	p2	(TA)6	12	56	67
c755/f12p2/1877	1	p1	(T)12	12	1732	1743
c756/f6p2/2165	1	p2	(AG)12	24	11	34
c756/f6p2/2165	2	p3	(CAG)5	15	1561	1575
c756/f6p2/2165	3	p1	(T)11	11	2024	2034
c761/f6p2/1559	1	p2	(CT)6	12	1407	1418
c767/f7p0/1753	1	p1	(T)21	21	1669	1689
c769/f6p4/1847	1	p1	(A)14	14	32	45
c769/f6p4/1847	2	p5	(TTTCT)5	25	186	210
c770/f10p2/1896	1	p1	(T)10	10	224	233
c775/f7p1/1791	1	c	(CATG)5gctgtttctttgttgccgtacgttgttggagatcagatccatcaaagtgcagtggaattaattgttttatcccatgattatactg(AT)8	121	1512	1632
c779/f5p0/1631	1	c	(T)10acgggtttcgggttcgcgcctccaggatgttgcgaatgaagaataaaaccacctctc(CGG)6	85	353	437
c788/f4p3/1917	1	p3	(GAC)7	21	51	71
c792/f8p1/1716	1	p3	(CGC)5	15	702	716
c801/f6p0/1652	1	p1	(A)18	18	1440	1457
c806/f8p3/1717	1	p2	(AG)8	16	15	30
c809/f17p10/1843	1	p2	(TA)11	22	1652	1673
c810/f7p3/1986	1	p2	(CT)10	20	61	80
c810/f7p3/1986	2	p1	(T)13	13	1951	1963
c815/f4p1/1641	1	p1	(T)10	10	15	24
c815/f4p1/1641	2	p3	(ATC)5	15	1540	1554
c816/f7p1/2053	1	p3	(ATA)5	15	164	178
c819/f4p0/1837	1	p4	(TTGT)7	28	1734	1761
c822/f1p12/1582	1	p2	(TC)9	18	64	81
c822/f1p12/1582	2	c	(T)10ccccttttttg(A)10	31	1398	1428
c829/f8p3/2182	1	p3	(GAA)5	15	30	44
c834/f6p1/2300	1	p2	(CT)9	18	93	110
c835/f5p0/1661	1	p1	(C)15	15	1293	1307
c836/f5p3/1772	1	p3	(AGA)7	21	95	115
c838/f3p8/1828	1	p1	(A)16	16	1806	1821
c841/f3p0/1823	1	p1	(T)11	11	1551	1561
c841/f3p0/1823	2	p1	(T)21	21	1734	1754
c843/f8p1/1759	1	p2	(CT)13	26	84	109
c847/f4p0/1568	1	p3	(AGA)6	18	67	84
c849/f5p1/1885	1	p1	(T)11	11	1869	1879
c851/f6p0/2085	1	p2	(AG)6	12	83	94
c861/f5p2/2034	1	p2	(TC)6	12	1530	1541
c861/f5p2/2034	2	p2	(AT)6	12	1734	1745
c870/f4p5/1781	1	p1	(T)18	18	1699	1716
c873/f4p7/2229	1	p2	(CT)6	12	831	842
c873/f4p7/2229	2	c	(TTA)5aattaaacgtggaggaataattggaaagacagatagtaaag(AAT)5	71	1042	1112
c874/f8p4/1994	1	p1	(T)14	14	1753	1766
c876/f11p2/2080	1	p2	(CT)7	14	55	68
c883/f6p1/2294	1	p1	(T)10	10	112	121
c890/f8p1/1739	1	c	(T)12g(T)12	25	1572	1596
c891/f5p0/2043	1	c	(TA)9(AG)10	38	1777	1814
c894/f12p4/2158	1	p3	(GGA)5	15	205	219
c895/f9p3/1643	1	p3	(ATT)5	15	1531	1545
c898/f11p5/1819	1	p3	(CTT)6	18	36	53
c900/f6p2/1992	1	p2	(CT)6	12	104	115
c901/f5p0/1536	1	p3	(CTC)6	18	116	133
c902/f6p1/1861	1	p2	(TC)8	16	22	37
c902/f6p1/1861	2	c	(A)10cccaaaaaaag(A)12	33	1826	1858
c903/f8p1/1677	1	p3	(CTT)5	15	73	87
c903/f8p1/1677	2	p2	(CA)6	12	1049	1060
c906/f2p1/1678	1	p2	(AG)6	12	61	72
c909/f9p1/1775	1	p2	(CT)6	12	59	70
c909/f9p1/1775	2	p2	(TA)8	16	1416	1431
c909/f9p1/1775	3	p2	(AT)6	12	1719	1730
c914/f8p1/1655	1	p3	(TTC)5	15	114	128
c924/f5p0/1790	1	p3	(AGA)5	15	973	987
c931/f5p0/1706	1	p3	(CAA)5	15	344	358
c934/f3p0/2000	1	p1	(T)12	12	302	313
c941/f4p4/2006	1	p1	(A)10	10	142	151
c949/f9p10/1868	1	p1	(T)10	10	1530	1539
c949/f9p10/1868	2	p1	(T)11	11	1688	1698
c951/f5p0/1800	1	p4	(TTGT)6	24	1623	1646
c956/f4p1/1718	1	p1	(T)10	10	1683	1692
c958/f3p3/1735	1	p1	(A)11	11	1621	1631
c961/f5p3/1804	1	p3	(TCT)6	18	75	92
c962/f6p2/2138	1	p2	(CT)6	12	1790	1801
c967/f6p0/1837	1	p3	(AAC)5	15	133	147
c970/f4p1/1706	1	p1	(A)10	10	28	37
c970/f4p1/1706	2	p1	(T)10	10	262	271
c970/f4p1/1706	3	c	(CTT)8caccttctat(TTC)5	49	531	579
c970/f4p1/1706	4	p1	(T)33	33	1404	1436
c971/f7p0/2062	1	p2	(TA)9	18	1793	1810
c975/f6p1/1568	1	p3	(CCG)5	15	926	940
c977/f8p2/2069	1	p2	(AG)12	24	5	28
c986/f6p5/1958	1	p2	(AG)6	12	111	122
c987/f8p1/1578	1	p1	(T)12	12	60	71
c993/f4p8/1597	1	p2	(CT)18	36	1503	1538
c994/f7p2/1764	1	p1	(T)10	10	1563	1572
c1000/f8p1/1829	1	p3	(AAG)5	15	272	286
c1000/f8p1/1829	2	p3	(TAC)5	15	1673	1687
c1001/f10p0/1839	1	p1	(C)14	14	83	96
c1003/f9p2/2120	1	p2	(AG)17	34	33	66
c1013/f4p1/1580	1	p2	(CT)7	14	51	64
c1020/f4p1/1663	1	p1	(T)11	11	1554	1564
c1023/f3p2/1722	1	p3	(CTG)5	15	365	379
c1030/f6p3/1785	1	p3	(GAA)8	24	361	384
c1039/f9p3/1682	1	p3	(CCG)5	15	266	280
c1039/f9p3/1682	2	p2	(TA)7	14	1473	1486
c1040/f1p1/1862	1	p2	(GA)20	40	5	44
c1041/f4p2/1719	1	p3	(ATG)5	15	1528	1542
c1044/f6p1/1717	1	p1	(T)11	11	1527	1537
c1049/f3p0/1958	1	p2	(CT)8	16	80	95
c1062/f6p0/1767	1	p3	(AAT)5	15	485	499
c1062/f6p0/1767	2	p3	(TAG)7	21	1107	1127
c1064/f9p1/1704	1	p1	(A)11	11	23	33
c1065/f4p0/1771	1	p2	(AG)13	26	47	72
c1069/f5p1/2084	1	c	(CT)7atttctgcgcatatattctctctcacaaacttccatatcagcgtactcaaagtctt(TC)6	82	38	119
c1070/f8p2/2164	1	p2	(AG)6	12	3	14
c1078/f14p7/2192	1	p3	(CCG)6	18	411	428
c1078/f14p7/2192	2	p1	(T)12	12	2026	2037
c1086/f4p1/1982	1	p1	(T)10	10	25	34
c1103/f8p2/1684	1	p4	(TTTC)5	20	40	59
c1103/f8p2/1684	2	p1	(A)10	10	1518	1527
c1103/f8p2/1684	3	p1	(A)11	11	1661	1671
c1107/f3p2/2160	1	p2	(TC)6	12	23	34
c1122/f5p3/1912	1	p3	(CTG)5	15	252	266
c1126/f5p3/1997	1	p3	(AAT)6	18	1656	1673
c1131/f7p1/1638	1	p1	(T)10	10	1558	1567
c1132/f6p0/1856	1	p1	(T)12	12	1841	1852
c1134/f8p0/1864	1	p1	(T)10	10	1757	1766
c1137/f5p4/1904	1	p1	(C)14	14	1774	1787
c1138/f3p1/2008	1	p3	(GAA)8	24	246	269
c1142/f7p4/1744	1	p1	(A)12	12	142	153
c1144/f9p7/2103	1	p2	(AG)8	16	55	70
c1145/f3p2/2067	1	p3	(ATA)5	15	173	187
c1148/f8p2/1864	1	p2	(GA)8	16	16	31
c1150/f4p2/1945	1	p1	(A)11	11	150	160
c1150/f4p2/1945	2	p1	(A)14	14	1925	1938
c1152/f3p2/1828	1	p2	(TC)9	18	21	38
c1152/f3p2/1828	2	p1	(T)17	17	1671	1687
c1155/f2p3/1891	1	p3	(AAT)6	18	1554	1571
c1155/f2p3/1891	2	p1	(T)10	10	1847	1856
c1161/f4p0/1816	1	p3	(GAA)5	15	63	77
c1163/f4p0/1903	1	c	(T)11actgagtggt(A)10	31	1615	1645
c1166/f3p1/1419	1	p1	(T)18	18	1271	1288
c1168/f6p2/1657	1	p3	(CAA)5	15	1118	1132
c1169/f6p4/1783	1	p2	(CT)7	14	69	82
c1169/f6p4/1783	2	p3	(AGC)5	15	1498	1512
c1170/f3p0/2102	1	p1	(C)15	15	89	103
c1181/f5p1/2036	1	p2	(GA)6	12	1399	1410
c1185/f8p2/1786	1	p3	(CGA)5	15	531	545
c1185/f8p2/1786	2	p2	(AT)6	12	1650	1661
c1187/f5p11/1953	1	p1	(A)17	17	41	57
c1191/f3p1/2012	1	p1	(A)10	10	1202	1211
c1192/f5p1/1791	1	c	(AG)8t(GA)8	33	36	68
c1193/f3p2/1662	1	p3	(ATG)5	15	1532	1546
c1198/f3p0/1480	1	p1	(T)16	16	1288	1303
c1211/f4p0/1885	1	p3	(TGA)5	15	286	300
c1223/f8p2/1650	1	p1	(A)14	14	1282	1295
c1223/f8p2/1650	2	p1	(A)10	10	1470	1479
c1224/f4p8/1819	1	p2	(TC)6	12	70	81
c1233/f4p6/1833	1	p1	(T)15	15	1485	1499
c1238/f7p1/1641	1	p2	(TC)6	12	70	81
c1242/f4p1/2172	1	p2	(TC)6	12	916	927
c1259/f5p0/1727	1	p3	(GAA)5	15	6	20
c1270/f2p2/1893	1	p3	(CAA)7	21	1341	1361
c1270/f2p2/1893	2	c	(T)11ctttgtatttttttctttgagaatc(T)17ctttttcttggggtttctagattggtgtgaagagtttgaaatgtattttggtagctaattaggagtga(AG)6	133	1711	1843
c1271/f10p2/1880	1	p1	(T)35	35	1	35
c1279/f3p2/1720	1	c	(TA)6(GA)6	24	10	33
c1283/f8p1/1897	1	p2	(CA)7	14	28	41
c1284/f4p1/2035	1	p1	(A)14	14	104	117
c1284/f4p1/2035	2	p3	(AGA)5	15	510	524
c1284/f4p1/2035	3	c	(T)14gaata(T)10	29	1963	1991
c1293/f3p1/1628	1	p1	(A)12	12	22	33
c1316/f3p1/1817	1	p1	(T)18	18	1555	1572
c1316/f3p1/1817	2	p1	(T)19	19	1748	1766
c1322/f5p2/1731	1	p2	(AG)8	16	132	147
c1328/f4p2/1553	1	c	(CT)7(TC)8	30	2	31
c1334/f5p0/1591	1	c	(TTA)5aattaaacgtggaggaataattggaaagacagatagtaaag(AAT)5	71	1042	1112
c1338/f1p2/1885	1	c	(TA)7aat(AG)16	49	91	139
c1338/f1p2/1885	2	p2	(GA)8	16	1693	1708
c1350/f8p3/1882	1	p1	(T)11	11	442	452
c1350/f8p3/1882	2	p3	(AGC)7	21	1520	1540
c1363/f5p4/2141	1	p2	(CT)12	24	31	54
c1364/f3p0/1905	1	p4	(CATC)5	20	9	28
c1372/f2p0/2152	1	c	(TCG)5(CCG)6	33	61	93
c1372/f2p0/2152	2	p3	(GAG)5	15	328	342
c1372/f2p0/2152	3	p1	(T)10	10	1993	2002
c1382/f4p1/1809	1	p2	(TC)8	16	13	28
c1383/f4p1/1667	1	p2	(GA)9	18	20	37
c1383/f4p1/1667	2	p1	(T)10	10	1472	1481
c1387/f8p2/1816	1	p3	(AGT)6	18	981	998
c1399/f4p12/1836	1	c	(T)11gttttttgtttttgtttttttgagtattactagactttgttacagcgtagtatctgttcatatataccttgtaatctatagttag(AT)7	110	1699	1808
c1405/f7p4/1615	1	p2	(CT)6	12	47	58
c1413/f3p0/1929	1	p3	(AGA)5	15	1727	1741
c1415/f3p1/2245	1	p2	(GA)9	18	64	81
c1416/f6p1/2125	1	p3	(CTT)6	18	23	40
c1416/f6p1/2125	2	p2	(TA)7	14	1933	1946
c1417/f13p2/1726	1	p2	(TC)11	22	33	54
c1421/f5p2/1586	1	p2	(TA)8	16	1449	1464
c1430/f4p1/2095	1	p3	(TGA)5	15	853	867
c1434/f3p4/2027	1	p2	(AG)13	26	56	81
c1434/f3p4/2027	2	p2	(AG)6	12	1155	1166
c1438/f3p3/1636	1	p1	(A)11	11	1599	1609
c1442/f5p1/1973	1	p1	(T)16	16	1678	1693
c1444/f4p0/1515	1	p1	(T)11	11	1473	1483
c1445/f3p1/2105	1	p1	(A)10	10	582	591
c1447/f3p3/1699	1	p2	(AG)7	14	57	70
c1455/f12p2/1646	1	p1	(T)10	10	83	92
c1455/f12p2/1646	2	p1	(T)20	20	237	256
c1457/f10p7/2218	1	p1	(T)16	16	2195	2210
c1460/f5p2/2205	1	p3	(TCT)5	15	45	59
c1461/f3p1/2283	1	p2	(AG)8	16	2228	2243
c1470/f3p0/1658	1	p2	(GA)6	12	145	156
c1475/f4p2/1843	1	p3	(AAC)6	18	556	573
c1481/f3p4/1740	1	p1	(A)12	12	7	18
c1482/f5p0/1879	1	c	(AG)7tgtgtgtgtt(TG)6tagaatacttgaaaaacag(AGA)5	70	91	160
c1492/f4p0/1799	1	c*	(T)13(TTC)6*	29	1591	1619
c1493/f4p1/1995	1	p2	(AG)9	18	1849	1866
c1495/f3p1/2081	1	p2	(CT)11	22	116	137
c1506/f5p0/2018	1	p2	(AG)15	30	24	53
c1509/f6p0/2081	1	p2	(TC)8	16	30	45
c1518/f4p2/1673	1	p1	(T)11	11	1579	1589
c1524/f3p4/1838	1	p3	(TCT)5	15	75	89
c1531/f3p3/1648	1	p1	(T)16	16	1486	1501
c1542/f4p2/1910	1	p2	(GA)11	22	63	84
c1548/f5p0/1993	1	p2	(CT)17	34	49	82
c1553/f4p5/1803	1	p3	(CGG)5	15	190	204
c1556/f3p4/1534	1	c	(AG)6aaat(AG)6	28	173	200
c1558/f6p0/1627	1	p1	(T)11	11	1538	1548
c1559/f4p5/2236	1	p3	(TCT)6	18	101	118
c1567/f4p1/1929	1	p3	(AGG)5	15	1609	1623
c1572/f3p0/1959	1	p1	(T)10	10	1853	1862
c1579/f3p0/1952	1	p1	(A)12	12	42	53
c1580/f4p2/2203	1	p1	(T)15	15	270	284
c1580/f4p2/2203	2	p1	(T)10	10	958	967
c1580/f4p2/2203	3	p1	(A)10	10	1133	1142
c1582/f1p0/2184	1	p1	(T)15	15	2067	2081
c1583/f5p0/1798	1	p3	(CTG)6	18	507	524
c1584/f5p3/1947	1	p1	(A)16	16	1825	1840
c1589/f3p1/2071	1	p3	(TCC)5	15	278	292
c1591/f3p0/1619	1	p2	(AG)6	12	87	98
c1595/f6p4/2002	1	c	(T)24gaaaactcacaaatgaaactctagtagtcactactaccttcactgtgc(AG)18	108	3	110
c1597/f2p0/2186	1	p3	(GAA)5	15	142	156
c1600/f3p2/2004	1	c	(TA)6aat(AG)10	35	177	211
c1600/f3p2/2004	2	p2	(GA)11	22	1765	1786
c1606/f7p1/1889	1	p3	(CTC)5	15	1571	1585
c1608/f12p1/2127	1	p2	(TC)6	12	64	75
c1608/f12p1/2127	2	p1	(T)13	13	290	302
c1614/f4p0/1931	1	p3	(AAT)5	15	1898	1912
c1619/f5p1/1831	1	c	(AG)9gggaagcaagagcccaaaaccattttct(AG)7	60	52	111
c1619/f5p1/1831	2	p1	(A)14	14	1811	1824
c1626/f3p0/1725	1	p1	(T)13	13	1592	1604
c1650/f4p2/2157	1	p2	(AG)12	24	11	34
c1650/f4p2/2157	2	p3	(CAG)5	15	1539	1553
c1650/f4p2/2157	3	p1	(T)11	11	2003	2013
c1654/f2p1/1970	1	p1	(A)10	10	1782	1791
c1655/f2p2/1900	1	p1	(A)10	10	75	84
c1658/f5p2/1829	1	p2	(AT)6	12	33	44
c1658/f5p2/1829	2	p2	(AT)11	22	1647	1668
c1659/f5p1/1716	1	p1	(T)10	10	1572	1581
c1660/f5p2/2033	1	p3	(CAA)7	21	1774	1794
c1660/f5p2/2033	2	p1	(A)11	11	2015	2025
c1661/f4p6/1980	1	p3	(TAT)6	18	1794	1811
c1666/f3p4/2073	1	p1	(A)11	11	21	31
c1668/f2p4/1606	1	p2	(AG)11	22	15	36
c1675/f5p4/2036	1	p2	(GA)7	14	108	121
c1681/f3p0/1782	1	p1	(A)10	10	33	42
c1683/f5p0/1677	1	p1	(T)21	21	1	21
c1687/f2p1/2192	1	p1	(A)11	11	2121	2131
c1689/f2p0/1641	1	p3	(AAC)5	15	1463	1477
c1696/f2p1/1960	1	p1	(A)12	12	1849	1860
c1697/f1p0/2064	1	p1	(T)10	10	1979	1988
c1706/f6p2/2039	1	p1	(T)11	11	1864	1874
c1710/f3p1/1768	1	p3	(GAA)5	15	5	19
c1726/f2p1/1874	1	p2	(TC)10	20	62	81
c1726/f2p1/1874	2	p3	(CGG)6	18	1065	1082
c1727/f6p0/1619	1	p1	(T)10	10	23	32
c1727/f6p0/1619	2	p1	(T)22	22	1449	1470
c1728/f5p1/1847	1	p3	(CGG)5	15	257	271
c1730/f5p0/1565	1	p2	(AC)7	14	3	16
c1746/f2p3/2088	1	p2	(AG)10	20	197	216
c1751/f4p1/1555	1	p3	(CTC)5	15	40	54
c1753/f2p2/1645	1	p2	(GA)7	14	48	61
c1762/f3p0/2157	1	p1	(A)12	12	127	138
c1771/f9p5/2213	1	p3	(TTC)5	15	77	91
c1771/f9p5/2213	2	p3	(GTG)5	15	673	687
c1772/f4p1/2180	1	p2	(AG)12	24	55	78
c1775/f3p1/1646	1	c	(A)17ctgaagaataagaaaacaagaaacaggggggagaagagaaccttacaggagcataggagg(CT)6(C)13tcccccc(CT)6	121	7	127
c1778/f5p1/1844	1	p1	(T)10	10	425	434
c1779/f3p0/1679	1	p3	(GAA)6	18	230	247
c1782/f2p1/1626	1	p1	(A)12	12	7	18
c1789/f3p1/1659	1	p3	(CTT)5	15	99	113
c1791/f2p0/1635	1	p2	(AT)9	18	1538	1555
c1800/f2p0/2078	1	p3	(AAG)7	21	2	22
c1803/f4p3/2071	1	p2	(TC)7	14	90	103
c1807/f3p0/1732	1	p3	(GAA)5	15	110	124
c1809/f2p1/1890	1	c	(GTG)5gccatagcagtgacagtggacgtgggcgtagtcgatataacccctactaaatcacccgcaagtggctggtgcaactcttattgctccgagg(AT)7gtattgtctaattattgttgtggtggacagttttcgggtggaggaaggcgtggcaacaacagtgggc(GTG)5gccatagcagtgacagtggacgtgggcgtagtcgatataacccctactaaatcacccgcaagtggctggtgcaactcttattgctccgagg(AT)9	311	1482	1792
c1812/f3p1/1575	1	p2	(AG)7	14	11	24
c1812/f3p1/1575	2	p1	(A)10	10	1390	1399
c1815/f2p1/2015	1	p3	(TGA)5	15	100	114
c1817/f2p4/1491	1	p3	(AAG)5	15	35	49
c1817/f2p4/1491	2	p1	(T)10	10	254	263
c1817/f2p4/1491	3	p1	(A)21	21	1470	1490
c1818/f4p7/1725	1	p3	(CCG)5	15	152	166
c1828/f3p1/1815	1	p1	(A)11	11	1763	1773
c1829/f2p3/1832	1	p3	(GCG)5	15	200	214
c1833/f3p0/1983	1	p1	(A)11	11	86	96
c1834/f2p0/2067	1	p1	(T)12	12	1525	1536
c1840/f2p1/1905	1	p2	(GA)6	12	1814	1825
c1841/f2p0/2196	1	p2	(CT)6	12	37	48
c1843/f2p2/2031	1	p3	(TCT)5	15	79	93
c1846/f3p1/2006	1	c	(T)10cctttcttgtttgttaaatc(T)11	41	1877	1917
c1850/f2p3/1581	1	p3	(TTC)5	15	164	178
c1858/f5p3/1688	1	c	(CT)6(AT)6	24	53	76
c1859/f6p4/1840	1	p5	(GAGAA)6	30	1589	1618
c1862/f4p4/1721	1	p2	(AG)6	12	9	20
c1870/f2p0/1945	1	p2	(TC)9	18	91	108
c1870/f2p0/1945	2	p2	(CT)10	20	290	309
c1870/f2p0/1945	3	p1	(A)11	11	1621	1631
c1870/f2p0/1945	4	p1	(T)14	14	1751	1764
c1880/f5p2/1851	1	p2	(TC)6	12	48	59
c1880/f5p2/1851	2	p2	(GA)7	14	1394	1407
c1883/f3p0/1599	1	p4	(AAAG)5	20	1343	1362
c1883/f3p0/1599	2	p1	(T)10	10	1590	1599
c1885/f7p3/2082	1	p2	(CT)8	16	51	66
c1890/f3p0/1671	1	p3	(TCT)6	18	726	743
c1890/f3p0/1671	2	p3	(GGC)7	21	927	947
c1890/f3p0/1671	3	p2	(TA)6	12	1564	1575
c1898/f2p4/1887	1	p2	(AG)7	14	5	18
c1901/f3p0/1951	1	p1	(T)14	14	1813	1826
c1905/f2p0/1728	1	p4	(TTGT)7	28	1527	1554
c1910/f2p0/2266	1	p2	(AT)8	16	152	167
c1912/f5p2/948	1	p3	(TCT)6	18	29	46
c1914/f5p0/1609	1	p5	(TTATT)5	25	1585	1609
c1915/f3p1/1709	1	p6	(CTGAGG)5	30	1307	1336
c1916/f1p1/1727	1	p3	(TAA)7	21	866	886
c1921/f4p1/1853	1	p3	(GCC)6	18	207	224
c1921/f4p1/1853	2	p1	(T)12	12	1661	1672
c1924/f4p3/1738	1	p2	(TA)6	12	1645	1656
c1935/f4p1/1805	1	p1	(A)15	15	191	205
c1937/f2p0/1661	1	p1	(A)11	11	1641	1651
c1946/f4p1/1520	1	p3	(GGT)5	15	355	369
c1951/f3p2/1784	1	c	(T)15g(T)13	29	1491	1519
c1957/f3p6/1868	1	p3	(CGG)5	15	1	15
c1958/f5p0/1623	1	p2	(TC)8	16	56	71
c1959/f2p1/1561	1	p1	(T)14	14	1461	1474
c1962/f3p1/1927	1	p2	(GA)8	16	136	151
c1993/f2p2/2092	1	p2	(TC)7	14	106	119
c1993/f2p2/2092	2	p3	(GAA)7	21	227	247
c1994/f3p5/2114	1	p1	(T)33	33	1	33
c1995/f6p2/1545	1	p1	(T)10	10	1536	1545
c1998/f3p2/1994	1	p2	(AG)10	20	11	30
c2007/f3p0/1794	1	c	(CT)6c(CT)11	35	40	74
c2007/f3p0/1794	2	p1	(A)11	11	195	205
c2012/f3p0/1938	1	p2	(AT)7	14	1808	1821
c2018/f3p0/2043	1	p1	(T)11	11	901	911
c2018/f3p0/2043	2	p1	(A)10	10	1796	1805
c2020/f3p0/1681	1	c	(AAT)6cataattaaattaaatattgttaatattagtgcagtaattataattattatctctgtttttttcccttctt(A)12	101	1572	1672
c2021/f2p2/1958	1	p1	(T)18	18	1819	1836
c2026/f5p2/2200	1	p1	(T)14	14	187	200
c2029/f2p0/2120	1	p1	(A)10	10	1858	1867
c2030/f2p0/1969	1	p1	(A)12	12	95	106
c2035/f2p0/1591	1	p1	(T)11	11	101	111
c2037/f2p2/1652	1	p1	(T)10	10	1609	1618
c2041/f2p1/2228	1	p3	(TGA)7	21	1529	1549
c2052/f4p2/2062	1	c	(GA)8gggagagagagg(GA)6	40	53	92
c2057/f2p0/1958	1	p3	(TAA)5	15	1929	1943
c2061/f4p6/2019	1	p3	(TCT)8	24	14	37
c2063/f3p2/2098	1	p1	(T)11	11	1993	2003
c2065/f3p0/1801	1	p3	(TCT)6	18	71	88
c2068/f5p4/2146	1	c	(CT)6(A)14	26	33	58
c2072/f3p0/1662	1	p2	(CT)6	12	27	38
c2072/f3p0/1662	2	c	(GCA)5gcctccgccgcagtaccaacagccacctcagcagtggatgat(GCA)5	72	195	266
c2072/f3p0/1662	3	p3	(GGT)7	21	1278	1298
c2072/f3p0/1662	4	p1	(T)19	19	1570	1588
c2073/f3p1/1533	1	p1	(T)19	19	1319	1337
c2075/f5p1/1954	1	p3	(ACA)5	15	1751	1765
c2076/f2p0/1988	1	c	(T)12c(A)14	27	1809	1835
c2078/f2p1/1944	1	p2	(AG)10	20	11	30
c2081/f3p0/1512	1	p1	(T)11	11	1357	1367
c2083/f4p1/1632	1	c	(T)10c(CT)7	25	1260	1284
c2085/f2p1/1690	1	p1	(T)19	19	183	201
c2089/f5p1/1870	1	p1	(T)20	20	1597	1616
c2090/f2p4/1807	1	p3	(CCA)8	24	1620	1643
c2093/f4p1/1725	1	p2	(CT)10	20	119	138
c2094/f3p1/2170	1	p1	(T)14	14	188	201
c2094/f3p1/2170	2	p1	(A)12	12	2081	2092
c2095/f4p3/2224	1	p1	(T)15	15	9	23
c2096/f4p0/1975	1	c	(GAA)5cccgaatcaaccaagaaagataaa(AAG)6	57	1661	1717
c2097/f2p1/1748	1	p1	(T)14	14	86	99
c2102/f1p2/1705	1	p2	(AG)10	20	109	128
c2112/f2p0/1605	1	c	(T)13cttc(T)16	33	1495	1527
c2113/f3p0/1842	1	p3	(TCC)8	24	94	117
c2119/f2p2/2339	1	p1	(T)212	212	1284	1495
c2120/f3p1/1847	1	p2	(AG)9	18	146	163
c2122/f5p0/1694	1	p3	(GAA)7	21	32	52
c2123/f3p1/1647	1	p2	(CT)7	14	88	101
c2125/f3p0/1666	1	p3	(CCA)6	18	52	69
c2129/f3p0/1724	1	p2	(TC)6	12	106	117
c2129/f3p0/1724	2	p2	(AG)13	26	1531	1556
c2134/f3p4/2136	1	p2	(CT)6	12	17	28
c2134/f3p4/2136	2	p1	(T)11	11	1944	1954
c2135/f3p1/1894	1	p2	(CT)6	12	49	60
c2135/f3p1/1894	2	p2	(AT)7	14	1738	1751
c2136/f2p3/1855	1	p1	(T)10	10	1773	1782
c2138/f5p2/1731	1	p3	(GAT)5	15	1642	1656
c2139/f4p2/1544	1	p2	(AG)6	12	45	56
c2153/f3p0/1430	1	p3	(CCG)6	18	187	204
c2155/f7p0/1774	1	p3	(TCT)5	15	78	92
c2155/f7p0/1774	2	p2	(TA)8	16	1533	1548
c2158/f2p4/1719	1	p5	(TTTCT)5	25	65	89
c2162/f3p3/1913	1	p1	(T)10	10	2	11
c2162/f3p3/1913	2	p1	(T)11	11	1822	1832
c2167/f3p1/1731	1	p3	(AGA)5	15	892	906
c2173/f3p2/1938	1	p3	(AAG)5	15	1537	1551
c2173/f3p2/1938	2	p2	(TA)7	14	1903	1916
c2178/f3p0/1548	1	p1	(T)12	12	1326	1337
c2180/f2p1/1763	1	p3	(TTC)5	15	234	248
c2180/f2p1/1763	2	p1	(T)10	10	1677	1686
c2181/f4p0/1650	1	p3	(ACC)5	15	390	404
c2185/f3p3/1890	1	p2	(GA)10	20	273	292
c2190/f3p3/1513	1	p1	(T)14	14	1401	1414
c2194/f2p0/1813	1	p3	(GAA)10	30	370	399
c2197/f4p1/1842	1	c	(T)14ataacttatttttcccactcaaatataatatattttttaaaattactgttcatgtattttgaatcttatagggatagaattttatgtacaaaatg(A)11	120	1497	1616
c2197/f4p1/1842	2	p1	(A)10	10	1743	1752
c2202/f5p1/2239	1	p3	(AAG)5	15	177	191
c2206/f2p0/1527	1	p2	(CT)6	12	95	106
c2215/f3p2/1632	1	p3	(GAT)5	15	1219	1233
c2231/f2p0/1834	1	p1	(A)10	10	1820	1829
c2235/f3p1/1655	1	p1	(A)10	10	28	37
c2235/f3p1/1655	2	c	(CTT)7caccttctat(TTC)6	49	523	571
c2235/f3p1/1655	3	p1	(T)31	31	1392	1422
c2236/f4p0/1796	1	p2	(TC)9	18	25	42
c2236/f4p0/1796	2	p2	(CT)9	18	224	241
c2236/f4p0/1796	3	p1	(A)11	11	1552	1562
c2236/f4p0/1796	4	p1	(T)15	15	1681	1695
c2238/f2p3/2111	1	p2	(TC)9	18	39	56
c2241/f2p3/1750	1	p1	(T)14	14	1700	1713
c2242/f7p6/1902	1	p3	(TCC)6	18	46	63
c2247/f7p1/1512	1	p2	(AG)12	24	34	57
c2250/f3p0/1936	1	p1	(T)12	12	1821	1832
c2251/f3p1/2037	1	p2	(TA)7	14	1791	1804
c2255/f3p4/1706	1	p2	(GA)23	46	39	84
c2255/f3p4/1706	2	p2	(GA)9	18	380	397
c2255/f3p4/1706	3	p1	(T)10	10	1590	1599
c2260/f3p1/2109	1	p2	(AG)7	14	85	98
c2263/f3p5/1669	1	p1	(A)12	12	1647	1658
c2265/f2p1/1742	1	p3	(AGA)5	15	101	115
c2270/f2p1/1848	1	p2	(TG)7	14	1717	1730
c2271/f2p0/1984	1	p3	(TCT)5	15	319	333
c2271/f2p0/1984	2	p3	(GGC)5	15	1558	1572
c2272/f4p0/2096	1	p2	(TC)14	28	25	52
c2273/f3p6/1888	1	p3	(ATT)6	18	1730	1747
c2277/f5p5/1607	1	p2	(AG)7	14	83	96
c2284/f2p0/1661	1	p3	(CTC)6	18	1367	1384
c2285/f2p1/1943	1	c	(T)11ctttttcttttttacttctctccctccctttctaaacttctctctagaacattaacaattgattgagtgatgatgcgcataaagaaagat(GA)7	115	8	122
c2285/f2p1/1943	2	p3	(GGC)5	15	1771	1785
c2289/f6p2/1793	1	p3	(CGG)5	15	88	102
c2290/f2p1/1987	1	p1	(A)11	11	426	436
c2303/f4p2/1607	1	c	(CT)12cg(TC)9	44	39	82
c2305/f4p1/1894	1	p3	(GAA)5	15	155	169
c2307/f3p0/2222	1	p3	(GCG)5	15	296	310
c2309/f3p1/1960	1	p3	(ATT)5	15	1503	1517
c2316/f4p1/1512	1	p2	(GA)7	14	114	127
c2316/f4p1/1512	2	p3	(GGC)6	18	1268	1285
c2316/f4p1/1512	3	p1	(A)10	10	1448	1457
c2318/f5p2/1825	1	p2	(TA)6	12	176	187
c2320/f2p0/1945	1	p3	(CTT)5	15	189	203
c2326/f3p2/1821	1	p3	(CGC)5	15	155	169
c2330/f3p1/1692	1	p3	(AGA)5	15	1463	1477
c2330/f3p1/1692	2	p1	(T)12	12	1681	1692
c2337/f3p0/1735	1	p1	(T)13	13	381	393
c2337/f3p0/1735	2	p2	(AG)6	12	1525	1536
c2340/f2p0/1634	1	p1	(A)10	10	1424	1433
c2343/f3p2/1751	1	p2	(TC)13	26	50	75
c2351/f6p0/1876	1	p3	(AAG)5	15	1484	1498
c2351/f6p0/1876	2	c	(GAA)6actgaatcgaccaagaagaaagac(AAG)6	60	1664	1723
c2353/f3p1/1942	1	p3	(ATG)5	15	1410	1424
c2354/f3p1/1736	1	p3	(GCG)6	18	196	213
c2355/f6p4/1927	1	p2	(AT)6	12	1906	1917
c2359/f7p2/1661	1	p3	(GAT)5	15	974	988
c2366/f7p3/1855	1	p2	(GA)8	16	121	136
c2369/f2p0/2213	1	p1	(T)11	11	2128	2138
c2370/f2p0/1651	1	p1	(T)22	22	1510	1531
c2373/f4p1/1603	1	p1	(T)10	10	1473	1482
c2374/f3p2/1764	1	p1	(T)11	11	1708	1718
c2377/f2p3/1661	1	c	(T)16gtatgagtggacggtttgtacaaatatataattggaatttcgg(T)12	71	1591	1661
c2383/f3p4/1701	1	c	(A)14g(A)11	26	66	91
c2384/f2p1/1599	1	c	(CT)6ccgtctatgttctatatcccgtgacttttaatggcatcttccgttttcgccagaactctatttgccacccgctgtgtattttatca(TTC)6	116	231	346
c2387/f4p0/2176	1	c	(AG)6aaagcaaaggagagtgttgggcagaaggggaagatcgttggtctcaag(TCA)5	75	52	126
c2387/f4p0/2176	2	p2	(AT)6	12	2048	2059
c2388/f3p0/1594	1	p2	(AG)6	12	74	85
c2397/f2p0/1521	1	p1	(T)10	10	1442	1451
c2399/f2p0/1772	1	p3	(GGA)5	15	400	414
c2404/f6p6/2231	1	p1	(T)10	10	2022	2031
c2411/f5p5/1567	1	c	(T)10ctctataaaaaattaaaagacccc(A)10	44	37	80
c2412/f4p2/1905	1	p1	(A)10	10	41	50
c2413/f2p0/2194	1	p1	(T)13	13	620	632
c2419/f3p2/2160	1	p2	(CT)18	36	70	105
c2419/f3p2/2160	2	p2	(CT)7	14	275	288
c2419/f3p2/2160	3	p2	(AG)7	14	470	483
c2424/f3p1/1753	1	c	(T)19gttctctttgtacttacaaaaatggattctcaagattcccaactcccctgc(CCA)7	91	256	346
c2430/f3p2/2075	1	p2	(TC)7	14	58	71
c2430/f3p2/2075	2	p1	(T)10	10	1750	1759
c2440/f5p4/1677	1	c	(TGTTT)5(TTTA)5	45	1566	1610
c2443/f6p3/2130	1	p2	(GA)8	16	216	231
c2460/f5p1/2080	1	p3	(GAG)5	15	152	166
c2462/f3p1/1547	1	p3	(GAA)6	18	120	137
c2469/f2p0/1676	1	p2	(CT)6	12	1	12
c2469/f2p0/1676	2	c	(GCA)5gcctccccgccgcagtaccaacagccacctcagcagtggatgat(GCA)5	74	168	241
c2469/f2p0/1676	3	p3	(GGT)7	21	1254	1274
c2469/f2p0/1676	4	p1	(T)14	14	1597	1610
c2475/f4p0/1673	1	c	(CCG)5ca(GGC)5	32	762	793
c2475/f4p0/1673	2	p3	(AAC)5	15	1347	1361
c2475/f4p0/1673	3	p2	(GA)7	14	1566	1579
c2478/f3p1/1652	1	p1	(A)11	11	1560	1570
c2481/f3p3/1686	1	p3	(CGG)5	15	530	544
c2486/f3p2/2065	1	p3	(GCC)5	15	300	314
c2488/f8p6/1751	1	p2	(AG)6	12	17	28
c2490/f6p6/1847	1	p2	(CT)6	12	99	110
c2491/f2p2/1580	1	p3	(GGA)5	15	181	195
c2492/f8p1/1746	1	p1	(T)14	14	1674	1687
c2499/f5p5/1613	1	p3	(GGT)5	15	677	691
c2512/f3p2/1867	1	p2	(AG)7	14	1	14
c2512/f3p2/1867	2	c	(TTTAT)5ttgttagttctcatcgtttga(T)10	56	1630	1685
c2512/f3p2/1867	3	p2	(TC)6	12	1828	1839
c2513/f2p0/1481	1	p1	(T)11	11	1153	1163
c2514/f2p0/1575	1	p4	(TGTA)5	20	1450	1469
c2525/f2p1/1856	1	p3	(TGA)5	15	417	431
c2534/f3p2/1740	1	p3	(TTC)7	21	33	53
c2538/f2p1/2189	1	p1	(A)10	10	2034	2043
c2550/f2p1/1661	1	p2	(AG)9	18	29	46
c2561/f4p3/1754	1	p3	(CGC)5	15	92	106
c2564/f2p0/2016	1	p1	(T)13	13	1880	1892
c2565/f2p1/1562	1	p3	(GAA)6	18	194	211
c2567/f4p4/1697	1	p2	(CT)7	14	46	59
c2568/f3p1/2096	1	p3	(TCT)5	15	172	186
c2580/f2p5/2095	1	p2	(AG)6	12	111	122
c2582/f3p2/1803	1	p3	(CAC)5	15	1438	1452
c2584/f3p1/1603	1	p3	(CCG)5	15	722	736
c2584/f3p1/1603	2	p3	(CCG)5	15	1116	1130
c2585/f5p1/1690	1	p3	(ATT)5	15	1647	1661
c2586/f6p4/1946	1	p1	(T)11	11	1819	1829
c2588/f3p0/1849	1	p3	(GAA)5	15	138	152
c2590/f2p0/1643	1	p3	(ATA)6	18	1379	1396
c2599/f5p0/2138	1	p2	(CT)16	32	62	93
c2600/f10p0/1710	1	p3	(GCC)6	18	353	370
c2607/f2p1/1460	1	p3	(GAT)5	15	1148	1162
c2622/f3p0/1831	1	p2	(AT)6	12	1668	1679
c2625/f3p1/1842	1	p3	(CCG)6	18	42	59
c2628/f2p1/1854	1	p1	(A)22	22	111	132
c2628/f2p1/1854	2	p1	(A)11	11	319	329
c2634/f2p0/1766	1	p1	(A)13	13	32	44
c2634/f2p0/1766	2	p1	(T)17	17	1574	1590
c2643/f3p5/1925	1	p2	(CT)8	16	137	152
c2643/f3p5/1925	2	p1	(T)14	14	1814	1827
c2649/f2p0/1628	1	p1	(T)18	18	1514	1531
c2651/f5p1/1688	1	p1	(T)21	21	1597	1617
c2652/f5p0/1947	1	c	(TC)7ttctctatcagttccaagtttgaaattctctgtatgaacacatcccacacggcattggagctctaatttgataatttcttcattcaacac(T)10	114	32	145
c2652/f5p0/1947	2	p2	(TA)7	14	1911	1924
c2656/f3p5/1924	1	p2	(TC)6	12	75	86
c2656/f3p5/1924	2	p1	(T)10	10	1648	1657
c2658/f3p1/1535	1	p3	(CTG)5	15	599	613
c2658/f3p1/1535	2	p3	(ACC)6	18	909	926
c2661/f3p1/1732	1	p1	(A)10	10	2	11
c2661/f3p1/1732	2	p3	(GCG)5	15	629	643
c2661/f3p1/1732	3	p1	(A)11	11	1400	1410
c2667/f2p0/1656	1	c	(AGA)5attactgaatcaaaaggaaaaatttgt(A)10	52	227	278
c2669/f4p1/1928	1	p3	(CGC)5	15	820	834
c2672/f2p0/2003	1	c	(AG)11aaagcaaaggagagtgttgggcagaagggaagatcgttggtctcaag(TCA)5	84	3	86
c2672/f2p0/2003	2	p2	(AT)6	12	1902	1913
c2673/f2p0/1620	1	p4	(TAGA)7	28	1486	1513
c2676/f3p0/1596	1	p3	(CTT)5	15	109	123
c2677/f6p0/1640	1	p2	(GA)11	22	39	60
c2678/f2p0/1374	1	p1	(A)10	10	1241	1250
c2679/f4p0/1526	1	p2	(TG)14	28	1366	1393
c2685/f2p0/2027	1	p2	(AG)7	14	7	20
c2698/f2p0/1742	1	p3	(TGC)5	15	1416	1430
c2698/f2p0/1742	2	p3	(AGT)5	15	1595	1609
c2703/f4p2/1683	1	p3	(AGA)5	15	1396	1410
c2704/f2p7/1889	1	p2	(AG)6	12	17	28
c2704/f2p7/1889	2	p2	(AT)9	18	1770	1787
c2709/f4p1/1960	1	p3	(AAG)5	15	1541	1555
c2713/f6p1/2004	1	p3	(TCT)5	15	109	123
c2713/f6p1/2004	2	p1	(T)10	10	1928	1937
c2718/f6p2/1692	1	p2	(TA)7	14	1528	1541
c2720/f3p0/1520	1	p1	(A)12	12	1347	1358
c2721/f4p1/1876	1	p2	(TC)12	24	128	151
c2727/f3p0/1389	1	c	(ATC)5aaattaaaatgtattattattagttgattttatttcccatgcaggcagcccaaaatttgtac(T)13	90	1246	1335
c2730/f5p0/1582	1	c	(AT)6caagtataagccacagtaaatatctggggaaacaaagtggaaccagatgcattgtaaatcccaaaataatgtttacataaaaaaaaatgcatac(AT)7	120	1307	1426
c2731/f2p0/1589	1	c	(AGA)6gcaccaaaagctc(CAT)5cctctgtttctcctctccattcccg(CT)14	99	1	99
c2738/f4p0/1770	1	p3	(GAA)5	15	122	136
c2757/f1p2/2075	1	p3	(CTG)5	15	228	242
c2763/f1p0/2224	1	c	(T)10c(T)15	26	1	26
c2763/f1p0/2224	2	p1	(A)11	11	944	954
c2776/f1p0/1815	1	p1	(T)17	17	68	84
c2781/f8p2/1587	1	p1	(T)10	10	1474	1483
c2794/f1p0/1898	1	p1	(T)13	13	102	114
c2795/f1p0/2132	1	p1	(T)10	10	1936	1945
c2801/f1p1/2196	1	p2	(GA)9	18	353	370
c2801/f1p1/2196	2	p1	(T)10	10	694	703
c2808/f2p1/1470	1	c*	(TCT)10(T)18*	47	1232	1278
c2815/f1p0/1622	1	p2	(GA)7	14	33	46
c2817/f3p0/1826	1	p2	(AG)10	20	93	112
c2836/f1p0/1640	1	c	(T)11aactaaggtttaatg(T)18	44	499	542
c2836/f1p0/1640	2	p1	(T)13	13	1417	1429
c2839/f1p0/1637	1	p4	(ATGT)5	20	1443	1462
c2845/f2p7/1949	1	p2	(TC)8	16	68	83
c2849/f1p0/1934	1	p3	(AAT)5	15	485	499
c2849/f1p0/1934	2	p3	(TAG)7	21	1211	1231
c2851/f6p0/2033	1	p3	(GCC)5	15	1752	1766
c2857/f2p1/2147	1	p1	(T)11	11	1128	1138
c2869/f1p0/1987	1	p2	(AT)6	12	1800	1811
c2874/f1p1/2075	1	p3	(ACA)5	15	265	279
c2874/f1p1/2075	2	p1	(T)21	21	1924	1944
c2879/f1p0/1946	1	p3	(GCC)5	15	395	409
c2879/f1p0/1946	2	p1	(A)12	12	1030	1041
c2881/f2p0/2290	1	p2	(AG)13	26	117	142
c2881/f2p0/2290	2	p2	(AG)6	12	2215	2226
c2884/f1p1/2314	1	p3	(CTC)6	18	190	207
c2885/f1p0/2019	1	p1	(A)10	10	107	116
c2887/f3p1/1978	1	p1	(A)10	10	1827	1836
c2889/f1p0/1902	1	c	(AT)6accaatatacttgtgtgtgtatatataaatatat(AG)6	58	54	111
c2889/f1p0/1902	2	p1	(T)10	10	1001	1010
c2894/f1p1/1820	1	p1	(T)10	10	13	22
c2894/f1p1/1820	2	p1	(T)27	27	1620	1646
c2899/f1p0/1815	1	c	(CA)7(TA)7	28	170	197
c2900/f1p1/2057	1	c	(T)27c(T)41	69	1	69
c2901/f7p0/1795	1	p1	(A)14	14	23	36
c2901/f7p0/1795	2	p1	(A)14	14	1508	1521
c2901/f7p0/1795	3	p3	(TGT)6	18	1666	1683
c2907/f1p0/1880	1	p1	(T)12	12	752	763
c2911/f5p1/2000	1	p1	(T)13	13	50	62
c2914/f1p0/2135	1	p2	(GT)13	26	372	397
c2924/f2p2/1656	1	p2	(AG)11	22	20	41
c2930/f2p0/1708	1	p1	(A)14	14	1596	1609
c2938/f1p1/1944	1	p3	(CCG)5	15	1593	1607
c2938/f1p1/1944	2	p1	(T)10	10	1854	1863
c2940/f1p2/2245	1	p2	(TG)7	14	1723	1736
c2941/f1p0/2154	1	p1	(T)13	13	885	897
c2941/f1p0/2154	2	p1	(A)10	10	1974	1983
c2947/f1p0/1546	1	p3	(AAT)6	18	1123	1140
c2947/f1p0/1546	2	p1	(A)11	11	1495	1505
c2958/f3p7/2117	1	p2	(AG)12	24	61	84
c2958/f3p7/2117	2	p2	(AG)6	12	1172	1183
c2960/f2p0/1564	1	p1	(A)10	10	1317	1326
c2966/f1p1/1872	1	p1	(T)15	15	193	207
c2966/f1p1/1872	2	p2	(AG)8	16	1702	1717
c2971/f1p1/1734	1	p1	(A)13	13	1689	1701
c2973/f2p0/2229	1	p3	(CGG)5	15	213	227
c2979/f2p1/1626	1	c	(CT)6acagtcaaatggagtctcgcgtcctcactggcgccaccaccgctcgcggcctcccacttctccggaagccgct(GGC)5	100	34	133
c2983/f1p2/2125	1	p1	(A)14	14	1909	1922
c2991/f1p1/1746	1	p1	(T)12	12	1709	1720
c2997/f2p0/1705	1	p2	(GA)9	18	43	60
c2999/f1p5/2095	1	p1	(T)94	94	1	94
c3006/f1p1/1768	1	p1	(A)12	12	39	50
c3013/f2p1/1869	1	p2	(AT)10	20	1844	1863
c3021/f2p4/2195	1	p1	(T)12	12	2086	2097
c3025/f2p0/1544	1	p3	(TTC)6	18	152	169
c3027/f3p1/1656	1	p1	(T)10	10	1479	1488
c3035/f1p0/1659	1	p6	(CCGACG)6	36	303	338
c3035/f1p0/1659	2	p1	(T)10	10	1539	1548
c3041/f1p1/1778	1	p1	(A)16	16	1498	1513
c3043/f1p1/2092	1	p1	(C)14	14	1883	1896
c3049/f4p2/1702	1	p3	(CAA)5	15	350	364
c3049/f4p2/1702	2	p2	(AT)6	12	1532	1543
c3050/f2p1/1812	1	p2	(TC)6	12	85	96
c3063/f1p0/1705	1	p1	(T)16	16	181	196
c3063/f1p0/1705	2	p1	(A)10	10	750	759
c3072/f1p0/1630	1	p1	(T)10	10	1542	1551
c3078/f1p0/1663	1	c	(TC)8aatctatatgcgcacaaaa(TC)8	51	56	106
c3078/f1p0/1663	2	p3	(CGC)7	21	419	439
c3086/f2p0/1553	1	p1	(T)13	13	1201	1213
c3089/f1p1/2116	1	p2	(AC)6	12	1380	1391
c3089/f1p1/2116	2	c	(TC)6cttttttattgtcctttttattaggagcataaataaggaaagcaagctggccaggtg(T)10	79	1641	1719
c3097/f1p1/1893	1	p1	(T)23	23	1	23
c3098/f1p0/1928	1	p1	(T)12	12	1867	1878
c3110/f2p0/1592	1	p3	(AGC)6	18	534	551
c3111/f1p0/2079	1	p1	(T)16	16	1361	1376
c3111/f1p0/2079	2	p2	(AG)6	12	2066	2077
c3113/f1p1/1540	1	p3	(TTC)5	15	104	118
c3114/f1p1/1491	1	p1	(T)10	10	1481	1490
c3117/f1p0/2055	1	c	(T)20cctggatggatggatgaaaatgaaaatcttgctagtatctggggttttgtaaacatggtgggtc(AT)6	96	102	197
c3130/f2p3/1577	1	p3	(TTC)5	15	219	233
c3131/f1p0/2166	1	c	(TTC)11aagaacactctcgcccgctctgattcggtgatttgtctactctgctcttcgctgttcttccatctatctctcttcga(CT)7	124	42	165
c3132/f1p0/1803	1	p1	(T)29	29	2	30
c3132/f1p0/1803	2	p1	(T)25	25	835	859
c3132/f1p0/1803	3	p1	(T)12	12	1155	1166
c3145/f1p2/2007	1	p5	(CCCCA)5	25	50	74
c3145/f1p2/2007	2	c	(GCG)5ccaccacggccaccgtaggagt(GGC)5	52	1310	1361
c3145/f1p2/2007	3	p3	(AAC)8	24	1607	1630
c3148/f2p4/1493	1	p3	(TCT)6	18	559	576
c3148/f2p4/1493	2	p1	(T)26	26	1455	1480
c3149/f1p0/1720	1	p1	(A)11	11	1696	1706
c3150/f2p0/1667	1	p2	(AG)7	14	32	45
c3154/f1p0/2086	1	p1	(T)10	10	1997	2006
c3159/f1p0/1944	1	p1	(A)14	14	917	930
c3164/f4p0/1979	1	p3	(TCA)5	15	63	77
c3164/f4p0/1979	2	p2	(CG)7	14	423	436
c3164/f4p0/1979	3	c	(T)10gtc(T)11	24	1856	1879
c3170/f2p1/1921	1	p2	(AG)6	12	47	58
c3170/f2p1/1921	2	c	(T)13gttttg(T)11	30	1730	1759
c3180/f1p0/1533	1	p3	(AGC)6	18	518	535
c3213/f1p0/1683	1	p2	(AT)6	12	1538	1549
c3215/f1p5/2002	1	p1	(A)10	10	1853	1862
c3219/f2p0/1641	1	p1	(A)10	10	1496	1505
c3224/f2p0/1922	1	p2	(CT)8	16	1530	1545
c3224/f2p0/1922	2	p3	(CAT)7	21	1893	1913
c3234/f1p2/1803	1	p2	(CT)7	14	51	64
c3236/f1p1/1834	1	c	(CGG)10ggataaccccgccgccgcctccgtgacggtgactatggacgccttagtgccgtgcgc(CAA)5	102	551	652
c3236/f1p1/1834	2	p3	(CGC)5	15	1457	1471
c3236/f1p1/1834	3	p1	(T)17	17	1738	1754
c3237/f1p3/1739	1	p1	(A)11	11	96	106
c3240/f1p0/1705	1	p2	(GA)8	16	83	98
c3242/f1p2/1822	1	p2	(TC)16	32	18	49
c3247/f1p0/2022	1	p1	(T)27	27	1	27
c3247/f1p0/2022	2	p3	(ATA)5	15	230	244
c3262/f1p2/2179	1	p3	(AGA)5	15	591	605
c3262/f1p2/2179	2	p1	(T)14	14	2046	2059
c3267/f11p12/1748	1	p1	(A)13	13	1699	1711
c3275/f1p1/2269	1	p2	(TC)6	12	33	44
c3279/f1p0/2197	1	p1	(T)12	12	536	547
c3279/f1p0/2197	2	p4	(AAAT)5	20	1226	1245
c3279/f1p0/2197	3	p1	(T)18	18	1855	1872
c3288/f1p0/1938	1	p1	(C)13	13	1328	1340
c3291/f1p1/2261	1	c	(AT)8(GT)16ggcttaaaactcttaaattcaactgcggttagatacatgcatttctgag(AT)9(GT)12ggcttaaaactcttaaattcaactgcggttagatacatgcatttctgag(AT)7gtgtgt(GC)6gtgtgtgtgtaattcaactgcgtatagatacatacatttctg(AT)6(GT)15aattcaactgcgtatagatacatacatttctgatata(TG)16gcttaaaactcttaaattcaactgcgg(AT)10(GT)10cta(TG)10gcttaaaactcttaaattcaactgcggatagatacatacatttctgag(AT)10ac(GT)16	565	443	1007
c3291/f1p1/2261	2	p1	(A)12	12	1566	1577
c3291/f1p1/2261	3	p1	(T)11	11	2251	2261
c3300/f4p0/1930	1	p1	(T)10	10	1758	1767
c3308/f2p0/1744	1	p2	(GA)6	12	69	80
c3318/f1p0/2045	1	p1	(A)10	10	1868	1877
c3342/f1p1/2051	1	p4	(AGGC)5	20	1311	1330
c3342/f1p1/2051	2	p1	(T)16	16	1959	1974
c3343/f2p5/1782	1	p2	(GA)6	12	36	47
c3347/f1p2/1595	1	p1	(A)15	15	1549	1563
c3356/f1p0/2002	1	p3	(CGG)5	15	270	284
c3358/f1p1/1745	1	p2	(AG)12	24	11	34
c3358/f1p1/1745	2	p2	(TA)6	12	1601	1612
c3368/f1p1/1540	1	p3	(ATG)6	18	1390	1407
c3369/f1p0/1760	1	p1	(T)20	20	1	20
c3371/f3p1/2127	1	p3	(ATG)5	15	313	327
c3372/f5p0/1799	1	p3	(CGG)5	15	230	244
c3372/f5p0/1799	2	p3	(ATA)5	15	857	871
c3372/f5p0/1799	3	p3	(TCT)5	15	985	999
c3373/f1p0/1428	1	p1	(T)10	10	1246	1255
c3376/f1p0/1703	1	p2	(TA)7	14	209	222
c3383/f1p0/2372	1	p1	(T)21	21	1095	1115
c3383/f1p0/2372	2	p1	(T)19	19	1709	1727
c3389/f2p3/1793	1	p3	(GCC)6	18	316	333
c3390/f1p0/1570	1	p2	(TA)12	24	1468	1491
c3397/f2p6/2092	1	p1	(A)12	12	2072	2083
c3400/f1p0/1606	1	p1	(T)10	10	1567	1576
c3417/f2p5/1803	1	p5	(ATACC)5	25	1	25
c3422/f1p1/1591	1	p1	(T)10	10	1504	1513
c3427/f2p0/1676	1	p1	(T)16	16	70	85
c3427/f2p0/1676	2	p1	(T)10	10	272	281
c3434/f2p0/1752	1	p2	(TC)9	18	34	51
c3451/f3p1/1742	1	p3	(TGA)6	18	84	101
c3455/f1p1/1984	1	p1	(T)19	19	96	114
c3457/f2p2/1839	1	p1	(T)10	10	39	48
c3457/f2p2/1839	2	p2	(TA)9	18	1804	1821
c3483/f2p1/2119	1	c	(T)13g(T)11	25	2071	2095
c3505/f4p5/1577	1	p1	(T)22	22	934	955
c3511/f1p0/2056	1	p1	(T)20	20	7	26
c3523/f2p1/1997	1	p3	(AAC)5	15	1395	1409
c3524/f2p3/2063	1	c	(TTA)5aattaaacgtggaggaataattggaaagacagatagtaaag(AAT)5	71	1031	1101
c3528/f1p1/1953	1	p1	(T)18	18	1770	1787
c3530/f1p0/1857	1	p1	(T)14	14	1011	1024
c3532/f2p1/1842	1	p1	(A)13	13	11	23
c3535/f1p1/2130	1	p2	(CT)13	26	11	36
c3535/f1p1/2130	2	p3	(CCA)7	21	244	264
c3541/f1p2/1586	1	p1	(T)11	11	299	309
c3541/f1p2/1586	2	p1	(A)15	15	1509	1523
c3545/f1p2/1651	1	c	(T)12ataacttatttttcccactcaaatataatatattttttaaaattactgttcatgtattttgaatcttatagggatagaattttatgtacaaaatg(A)12	119	1499	1617
c3550/f1p0/1769	1	p1	(T)12	12	1594	1605
c3553/f1p0/2107	1	p1	(T)20	20	9	28
c3558/f1p0/1906	1	p1	(A)14	14	1175	1188
c3561/f1p0/2190	1	p3	(CAG)5	15	1507	1521
c3569/f1p1/2319	1	p2	(CT)11	22	93	114
c3569/f1p1/2319	2	p1	(T)17	17	2303	2319
c3587/f1p1/2133	1	p3	(ACA)5	15	315	329
c3587/f1p1/2133	2	p1	(T)13	13	1990	2002
c3589/f2p0/2324	1	p3	(CAA)6	18	247	264
c3590/f1p0/1762	1	p1	(G)14	14	1673	1686
c3612/f1p0/1839	1	p1	(T)10	10	1717	1726
c3613/f1p1/1306	1	p2	(TA)6	12	1102	1113
c3627/f2p4/1626	1	p3	(TAA)5	15	12	26
c3640/f2p1/1755	1	p1	(T)18	18	1628	1645
c3652/f1p0/1650	1	p1	(T)10	10	526	535
c3655/f2p0/1703	1	p2	(CT)12	24	139	162
c3656/f5p0/1650	1	p1	(T)10	10	1450	1459
c3668/f2p1/2155	1	p3	(ATG)5	15	288	302
c3673/f1p0/1706	1	c	(A)12caaaacaaaac(A)13	36	8	43
c3673/f1p0/1706	2	p1	(T)11	11	1280	1290
c3679/f1p0/1666	1	p2	(TC)8	16	96	111
c3689/f2p1/1768	1	p3	(TCT)5	15	462	476
c3703/f4p4/1568	1	p2	(TC)7	14	10	23
c3709/f1p1/1979	1	p3	(GCG)6	18	78	95
c3710/f1p0/2209	1	p5	(TTTTA)7	35	2044	2078
c3716/f2p0/1458	1	p2	(AT)6	12	1228	1239
c3721/f1p0/1393	1	p2	(AT)11	22	36	57
c3725/f4p0/2024	1	p1	(T)12	12	1753	1764
c3726/f1p0/1674	1	p1	(T)23	23	1478	1500
c3734/f1p0/2145	1	p2	(AG)17	34	102	135
c3734/f1p0/2145	2	p3	(CCG)5	15	403	417
c3735/f1p0/1578	1	p1	(T)17	17	1258	1274
c3742/f1p0/1258	1	p3	(GAT)5	15	668	682
c3743/f1p0/1706	1	p3	(AAG)5	15	224	238
c3746/f1p0/1999	1	p3	(AGA)6	18	133	150
c3750/f1p0/2096	1	p1	(T)10	10	284	293
c3750/f1p0/2096	2	p3	(CGG)5	15	550	564
c3750/f1p0/2096	3	p3	(GAA)7	21	1646	1666
c3756/f4p1/1899	1	c	(AG)11g(GA)8	39	24	62
c3760/f2p1/1712	1	p1	(T)10	10	1678	1687
c3763/f2p0/2105	1	c	(AT)6(AG)7	26	15	40
c3766/f2p1/2217	1	p2	(TC)10	20	109	128
c3766/f2p1/2217	2	c	(CT)7ttttcactttgtccattttctcatcacctacttgacctttttctaggtttgggtttgtcttcagatctcagtatatatcttaactaatgg(T)19	123	289	411
c3766/f2p1/2217	3	p3	(CGG)6	18	1357	1374
c3774/f1p1/1739	1	p1	(T)10	10	716	725
c3774/f1p1/1739	2	c	(TTA)5taaataatatacacacacctcccagacatat(TTA)5	61	990	1050
c3782/f1p0/1933	1	p3	(GAA)6	18	32	49
c3787/f1p0/2164	1	p1	(T)14	14	1992	2005
c3795/f1p2/2033	1	p3	(GCC)5	15	429	443
c3803/f1p2/1693	1	p3	(TGA)5	15	1673	1687
c3806/f1p2/1834	1	p1	(T)22	22	1	22
c3806/f1p2/1834	2	p1	(T)12	12	256	267
c3815/f1p2/1859	1	p2	(TC)19	38	13	50
c3815/f1p2/1859	2	p3	(TAG)6	18	869	886
c3815/f1p2/1859	3	p1	(A)10	10	1835	1844
c3818/f2p1/1671	1	p3	(CGG)5	15	1462	1476
c3818/f2p1/1671	2	p1	(T)13	13	1633	1645
c3823/f2p1/1603	1	p3	(CCG)6	18	220	237
c3824/f1p0/1784	1	p1	(T)30	30	618	647
c3826/f1p2/1795	1	p2	(GA)6	12	145	156
c3827/f1p0/2223	1	p1	(T)23	23	6	28
c3830/f1p0/1929	1	p1	(T)10	10	1920	1929
c3834/f1p1/1446	1	p1	(A)11	11	1428	1438
c3844/f2p0/1651	1	p1	(T)15	15	322	336
c3845/f1p1/1728	1	c	(A)22ccaaaaaaccgaagaaaaaaaag(A)10	55	1232	1286
c3854/f1p3/1982	1	c	(CT)6(AT)6	24	47	70
c3859/f1p0/2212	1	p2	(AT)11	22	303	324
c3870/f1p1/2037	1	p1	(T)12	12	26	37
c3880/f2p2/2219	1	p2	(AG)7	14	48	61
c3884/f1p1/2131	1	p3	(CGG)5	15	261	275
c3886/f1p0/1907	1	p3	(ATG)9	27	332	358
c3890/f1p0/1927	1	p2	(GA)9	18	239	256
c3895/f3p0/1640	1	p5	(TCTCT)6	30	13	42
c3899/f4p1/1749	1	p1	(T)19	19	1651	1669
c3910/f2p1/1882	1	p1	(A)12	12	25	36
c3912/f2p0/2176	1	p1	(T)15	15	2067	2081
c3915/f1p0/2250	1	p1	(T)12	12	2170	2181
c3916/f1p0/2228	1	p2	(TC)6	12	51	62
c3916/f1p0/2228	2	p1	(T)12	12	2178	2189
c3918/f1p1/2077	1	p1	(T)16	16	1965	1980
c3919/f1p3/2085	1	p1	(T)14	14	1876	1889
c3936/f1p0/1367	1	c	(T)24gcagaaataaaaataatttctttttgcctgcacttc(TA)6cagcatattcatactttgtttggtgagactactttcatatatag(A)10	126	77	202
c3937/f1p0/1566	1	p2	(TC)7	14	137	150
c3941/f2p0/2252	1	p3	(GGT)5	15	228	242
c3946/f2p1/2100	1	p1	(T)250	250	333	582
c3949/f1p0/1713	1	c	(T)11cctcgagtttgtaatttataatttaattaatttatttgac(T)13	64	1395	1458
c3954/f1p2/1899	1	p3	(AGA)6	18	74	91
c3954/f1p2/1899	2	p3	(TCT)5	15	476	490
c3954/f1p2/1899	3	c	(CCG)5ccagggggccactctcattcacacaattcatatgcctacaataattacgcaattgggtgtgg(TCC)6	95	1097	1191
c3954/f1p2/1899	4	p3	(TTA)6	18	1690	1707
c3958/f1p1/2009	1	p2	(GA)9	18	54	71
c3959/f7p11/1590	1	p2	(CT)6	12	52	63
c3962/f1p0/1894	1	p2	(TC)6	12	13	24
c3969/f2p3/1787	1	p1	(T)17	17	1628	1644
c3981/f1p0/2039	1	c	(T)11gtttttttta(T)10	31	1946	1976
c3992/f3p1/1648	1	p2	(GA)18	36	21	56
c3994/f2p1/2094	1	p2	(CT)10	20	17	36
c3994/f2p1/2094	2	p3	(CTT)5	15	1632	1646
c3994/f2p1/2094	3	p1	(T)21	21	1944	1964
c3996/f1p0/1698	1	p1	(T)14	14	1153	1166
c4009/f1p1/1834	1	p1	(T)12	12	935	946
c4018/f1p0/2117	1	p1	(A)10	10	158	167
c4018/f1p0/2117	2	c	(TC)6(TA)6	24	638	661
c4018/f1p0/2117	3	p1	(T)11	11	922	932
c4021/f1p0/1864	1	p3	(AAT)6	18	931	948
c4023/f4p1/1556	1	p1	(A)10	10	1509	1518
c4029/f1p0/1925	1	p1	(T)11	11	1803	1813
c4032/f1p0/1726	1	p2	(AT)6	12	1398	1409
c4040/f1p0/1947	1	p1	(T)26	26	1	26
c4040/f1p0/1947	2	p4	(TGTT)6	24	154	177
c4040/f1p0/1947	3	c	(TTG)5taactgttgttggtgcaactgttgttgttgctgttgttgttgttgctgttgctgc(TGT)6	88	345	432
c4040/f1p0/1947	4	p1	(A)12	12	1877	1888
c4041/f1p0/2036	1	p1	(T)19	19	1867	1885
c4044/f1p3/1883	1	p1	(T)10	10	51	60
c4052/f1p0/2207	1	p1	(T)14	14	752	765
c4056/f1p0/2244	1	p3	(CCG)6	18	485	502
c4062/f1p2/2136	1	p1	(T)16	16	1981	1996
c4067/f1p0/2098	1	p3	(TTG)6	18	297	314
c4069/f1p2/2060	1	p1	(T)12	12	1966	1977
c4071/f2p0/1866	1	p1	(T)11	11	1730	1740
c4074/f1p1/1812	1	p6	(TATTTT)5	30	1732	1761
c4076/f1p2/1687	1	p3	(AAG)5	15	292	306
c4076/f1p2/1687	2	p1	(T)10	10	511	520
c4088/f1p2/2345	1	p1	(T)14	14	2229	2242
c4095/f1p0/1752	1	p2	(AG)6	12	11	22
c4097/f1p1/1617	1	p2	(TG)6	12	214	225
c4101/f3p5/1985	1	p1	(A)11	11	31	41
c4109/f3p2/1812	1	p3	(TTC)6	18	263	280
c4112/f1p0/1633	1	p2	(TC)12	24	112	135
c4116/f2p3/1684	1	p1	(T)12	12	84	95
c4119/f1p2/1844	1	p1	(T)13	13	1120	1132
c4119/f1p2/1844	2	p1	(A)10	10	1809	1818
c4120/f1p0/1735	1	p2	(AG)7	14	220	233
c4145/f1p2/1860	1	p1	(A)12	12	1470	1481
c4148/f1p1/1773	1	p1	(T)11	11	1662	1672
c4151/f1p1/1729	1	p3	(TTC)5	15	44	58
c4156/f3p4/1692	1	p1	(C)15	15	1584	1598
c4157/f1p1/1888	1	p2	(CT)8	16	132	147
c4157/f1p1/1888	2	p1	(T)20	20	891	910
c4161/f3p0/2161	1	p3	(AGA)6	18	1	18
c4167/f1p0/2104	1	p3	(CTC)5	15	297	311
c4171/f1p0/1770	1	p2	(AG)6	12	111	122
c4173/f1p0/2243	1	p1	(T)29	29	1	29
c4174/f3p0/1824	1	p1	(A)10	10	50	59
c4174/f3p0/1824	2	p1	(C)19	19	1582	1600
c4192/f3p0/2004	1	p3	(GTG)5	15	1653	1667
c4204/f1p0/1898	1	p3	(AGA)5	15	341	355
c4229/f1p0/1718	1	p3	(AAG)5	15	46	60
c4236/f1p1/2168	1	p1	(T)10	10	1773	1782
c4237/f1p0/1983	1	p1	(T)13	13	516	528
c4240/f1p0/1948	1	p3	(TGT)5	15	1079	1093
c4245/f2p0/1532	1	p3	(CCG)6	18	338	355
c4247/f1p1/2089	1	p2	(TA)7	14	2062	2075
c4251/f2p0/1613	1	c	(A)12tcatagagaaccagacagagcccgagaggccaatcggccattgataaggagaacccagacagacccacttcgcgttctctagaacacatacaatca(CT)7	122	34	155
c4262/f1p0/1762	1	p1	(T)25	25	1	25
c4263/f1p0/1780	1	p1	(T)12	12	344	355
c4263/f1p0/1780	2	p1	(T)12	12	721	732
c4263/f1p0/1780	3	p2	(GA)12	24	1194	1217
c4276/f1p1/1546	1	p3	(AAC)5	15	543	557
c4279/f1p0/1669	1	c	(AC)8tccacctctaagtaaaaccactccgccgttcttgtattttctttcttctttctattttctgtg(T)10	89	80	168
c4281/f1p0/1927	1	c	(GA)8atcgcg(GA)8atcgcg(GA)6	56	16	71
c4282/f1p4/2016	1	p1	(A)11	11	1989	1999
c4286/f2p1/1827	1	p2	(TC)11	22	23	44
c4291/f1p1/2035	1	p1	(T)14	14	80	93
c4292/f1p0/1516	1	p1	(A)10	10	64	73
c4304/f1p0/1709	1	p1	(A)12	12	673	684
c4306/f1p0/2106	1	p3	(AAG)5	15	142	156
c4309/f1p0/1557	1	p2	(TA)12	24	477	500
c4313/f1p0/1943	1	p3	(CTT)6	18	297	314
c4313/f1p0/1943	2	p3	(ATA)5	15	477	491
c4313/f1p0/1943	3	p2	(AT)7	14	1398	1411
c4317/f1p0/1875	1	p2	(TA)9	18	916	933
c4330/f1p1/1606	1	p2	(AG)14	28	78	105
c4330/f1p1/1606	2	p1	(T)10	10	229	238
c4330/f1p1/1606	3	p1	(T)11	11	1044	1054
c4336/f1p1/2033	1	p1	(A)11	11	1639	1649
c4344/f1p1/1559	1	p1	(A)10	10	226	235
c4347/f1p0/1944	1	p3	(GGC)5	15	248	262
c4347/f1p0/1944	2	p1	(T)14	14	1912	1925
c4351/f1p3/2094	1	p1	(T)11	11	2042	2052
c4352/f1p0/1072	1	c	(AG)6ataatgtgaaagtgttatc(AG)6at(AG)7	59	59	117
c4358/f3p1/1889	1	p3	(ATA)5	15	172	186
c4360/f1p0/1775	1	p1	(A)10	10	1760	1769
c4371/f2p0/2154	1	p3	(TAG)5	15	403	417
c4371/f2p0/2154	2	p1	(T)14	14	1858	1871
c4378/f1p0/2082	1	p3	(AGC)8	24	1079	1102
c4384/f1p0/2221	1	p1	(A)10	10	10	19
c4386/f1p1/1608	1	p1	(A)14	14	1574	1587
c4392/f1p0/1801	1	p3	(GAT)5	15	1713	1727
c4398/f1p0/1865	1	p1	(A)11	11	1277	1287
c4400/f1p0/1642	1	p3	(TTG)5	15	1408	1422
c4404/f1p0/1883	1	p2	(TC)6	12	95	106
c4404/f1p0/1883	2	p3	(AAG)5	15	795	809
c4404/f1p0/1883	3	p1	(T)20	20	1193	1212
c4406/f1p0/1810	1	p3	(AGA)5	15	38	52
c4415/f2p2/1773	1	p2	(TC)9	18	94	111
c4420/f1p0/1691	1	p1	(T)11	11	1516	1526
c4422/f1p1/1971	1	p1	(T)14	14	1942	1955
c4426/f1p0/1907	1	c	(T)12c(A)13	26	1721	1746
c4427/f1p1/2089	1	p2	(GA)10	20	155	174
c4435/f1p0/2026	1	p3	(AGA)5	15	517	531
c4437/f1p0/1536	1	p3	(CTT)7	21	193	213
c4444/f1p0/1808	1	p1	(A)16	16	7	22
c4450/f3p0/1977	1	p1	(A)13	13	117	129
c4454/f1p0/1772	1	p1	(T)10	10	1637	1646
c4459/f1p0/2028	1	p2	(CT)8	16	232	247
c4461/f1p0/1702	1	p1	(T)14	14	1653	1666
c4463/f1p0/1883	1	p2	(CT)8	16	1141	1156
c4484/f1p1/1568	1	p2	(TC)8	16	30	45
c4485/f1p1/1863	1	c*	(T)11(TTTTTG)5*	36	1572	1607
c4503/f1p0/1675	1	p1	(T)10	10	400	409
c4503/f1p0/1675	2	p1	(T)17	17	825	841
c4506/f1p0/1969	1	p3	(TCT)15	45	53	97
c4507/f1p0/1406	1	p2	(AG)8	16	27	42
c4510/f1p0/1697	1	p1	(A)13	13	922	934
c4514/f1p0/1657	1	c	(T)12(A)11	23	284	306
c4519/f1p2/1925	1	p1	(A)10	10	194	203
c4520/f1p1/2207	1	p2	(AG)11	22	2053	2074
c4524/f1p0/2006	1	p1	(A)17	17	344	360
c4528/f2p1/1547	1	c	(A)15cccttccaattccaagaattcttgaattttgtaaatgtgttca(T)12	70	27	96
c4540/f3p1/1616	1	c	(GA)12ggatggaggttatggaggagcaagctagcgcctttgagtagtggttactaacttactactccgtcagaaa(T)10	104	74	177
c4541/f1p0/1563	1	p1	(T)17	17	40	56
c4542/f1p4/1275	1	p1	(T)12	12	1186	1197
c4547/f2p1/2113	1	p2	(AG)6	12	3	14
c4547/f2p1/2113	2	p3	(GAG)7	21	1081	1101
c4548/f1p4/2071	1	p2	(GA)8	16	48	63
c4552/f1p0/1891	1	p1	(A)10	10	6	15
c4556/f2p0/2116	1	p2	(CT)10	20	25	44
c4560/f1p4/1882	1	p2	(AG)13	26	13	38
c4565/f2p0/1923	1	p2	(AT)8	16	96	111
c4571/f4p1/1599	1	p1	(T)17	17	1504	1520
c4572/f3p1/1560	1	p3	(GAA)5	15	1360	1374
c4574/f4p1/1840	1	p1	(T)19	19	490	508
c4578/f1p0/1742	1	p2	(AT)9	18	150	167
c4579/f1p1/1664	1	p3	(GCG)5	15	1112	1126
c4595/f2p0/1813	1	p1	(A)14	14	1580	1593
c4600/f1p0/2279	1	p2	(CT)7	14	17	30
c4602/f2p0/1760	1	p1	(T)13	13	1572	1584
c4606/f1p2/1978	1	p1	(A)10	10	48	57
c4606/f1p2/1978	2	p3	(TTC)5	15	546	560
c4607/f1p1/1652	1	p1	(A)13	13	695	707
c4611/f1p0/1939	1	p3	(TCT)5	15	198	212
c4622/f1p1/1586	1	p1	(T)18	18	1320	1337
c4630/f2p0/1849	1	p2	(TA)6	12	160	171
c4636/f1p0/1873	1	p1	(T)12	12	1020	1031
c4639/f1p3/1638	1	p2	(AG)9	18	83	100
c4659/f1p3/1689	1	p2	(GA)6	12	82	93
c4661/f1p0/2143	1	p3	(GCC)5	15	206	220
c4661/f1p0/2143	2	p3	(TGA)5	15	584	598
c4663/f1p0/1684	1	p2	(AG)8	16	49	64
c4663/f1p0/1684	2	p2	(AT)9	18	560	577
c4663/f1p0/1684	3	p1	(T)10	10	1449	1458
c4665/f1p0/1962	1	p1	(A)10	10	1909	1918
c4680/f1p0/1706	1	p1	(T)10	10	104	113
c4683/f1p0/1974	1	p1	(T)20	20	1384	1403
c4686/f3p0/1759	1	p1	(A)14	14	82	95
c4686/f3p0/1759	2	p1	(A)13	13	1551	1563
c4688/f1p0/1634	1	p3	(TGA)6	18	1350	1367
c4692/f1p0/1840	1	p3	(AAT)5	15	544	558
c4693/f1p0/2179	1	p3	(TCT)7	21	29	49
c4700/f1p0/1814	1	p1	(A)16	16	470	485
c4703/f1p1/1625	1	c	(T)12cttctttcttttttgg(T)12	40	1477	1516
c4707/f1p0/1931	1	p3	(AGC)5	15	1309	1323
c4710/f1p0/1693	1	p4	(ATTT)5	20	1638	1657
c4713/f1p2/1761	1	p3	(CGG)5	15	135	149
c4713/f1p2/1761	2	p1	(T)21	21	1610	1630
c4724/f1p0/2185	1	p6	(TTTTTA)5	30	1916	1945
c4726/f3p34/1623	1	p2	(TC)10	20	62	81
c4734/f4p0/2219	1	c	(AG)7(TG)6	26	220	245
c4737/f1p0/1942	1	p1	(T)30	30	1	30
c4737/f1p0/1942	2	p1	(T)15	15	669	683
c4738/f1p1/1733	1	p4	(GAAA)6	24	45	68
c4743/f1p2/1611	1	p3	(CCG)5	15	187	201
c4743/f1p2/1611	2	p2	(TA)7	14	1395	1408
c4745/f1p0/1576	1	p1	(T)28	28	1	28
c4758/f1p0/2092	1	p2	(AG)7	14	223	236
c4758/f1p0/2092	2	p3	(GGC)5	15	374	388
c4758/f1p0/2092	3	p1	(T)15	15	1940	1954
c4764/f1p0/1726	1	p1	(T)13	13	1525	1537
c4766/f2p2/2041	1	p2	(CT)11	22	27	48
c4794/f1p0/2037	1	p2	(TA)8	16	1839	1854
c4796/f1p0/1194	1	p2	(CT)9	18	42	59
c4796/f1p0/1194	2	p3	(CCG)5	15	388	402
c4796/f1p0/1194	3	p1	(A)10	10	983	992
c4809/f2p2/2128	1	p2	(CT)14	28	72	99
c4809/f2p2/2128	2	p2	(CT)18	36	288	323
c4819/f1p2/1847	1	c	(TAC)6ggagtaattacatagtaatttacat(TC)7	57	262	318
c4824/f2p3/1825	1	p2	(AG)7	14	57	70
c4827/f1p0/1609	1	p2	(CT)12	24	25	48
c4828/f1p0/1866	1	p1	(A)15	15	535	549
c4828/f1p0/1866	2	p1	(T)11	11	717	727
c4828/f1p0/1866	3	p1	(T)10	10	1157	1166
c4832/f1p4/1678	1	p1	(T)19	19	1520	1538
c4834/f1p0/2005	1	c	(TAC)6ggagtaattacatagtaatttacat(TC)7	57	295	351
c4838/f1p0/1581	1	p3	(GCT)5	15	1395	1409
c4842/f1p0/1672	1	p1	(T)11	11	1541	1551
c4856/f3p5/1939	1	p1	(T)10	10	1816	1825
c4858/f1p2/2136	1	p1	(T)13	13	2104	2116
c4861/f1p0/1872	1	p1	(A)15	15	1857	1871
c4864/f1p0/1656	1	p1	(A)10	10	915	924
c4864/f1p0/1656	2	p1	(A)10	10	1306	1315
c4865/f2p0/1877	1	p1	(A)10	10	1721	1730
c4867/f1p0/1621	1	p2	(AT)6	12	64	75
c4890/f1p0/1978	1	p1	(A)11	11	1866	1876
c4891/f1p1/2102	1	p1	(T)11	11	1939	1949
c4892/f2p1/1634	1	p1	(T)23	23	943	965
c4894/f1p1/2103	1	p2	(AG)14	28	96	123
c4894/f1p1/2103	2	p5	(TATTT)5	25	1886	1910
c4901/f3p1/1758	1	c	(TGT)5tattaactgagaagaattgttc(A)17	54	217	270
c4902/f4p0/1653	1	p3	(GAA)6	18	1336	1353
c4915/f1p0/2150	1	p2	(AG)7	14	69	82
c4916/f1p0/2192	1	p1	(A)10	10	2139	2148
c4920/f1p3/1647	1	p3	(GCG)5	15	151	165
c4929/f1p0/1758	1	c	(GTTT)5ttttttaatggttaataatgtatgtgtgtt(TTA)12	86	174	259
c4929/f1p0/1758	2	p1	(T)10	10	1442	1451
c4930/f2p1/2038	1	p1	(A)11	11	53	63
c4931/f1p1/2139	1	p1	(T)13	13	1540	1552
c4936/f1p0/1679	1	p2	(TC)7	14	70	83
c4936/f1p0/1679	2	p3	(CGC)6	18	412	429
c4941/f1p0/2084	1	p1	(T)14	14	2023	2036
c4944/f1p0/1823	1	p1	(T)29	29	1	29
c4944/f1p0/1823	2	p3	(TTG)6	18	1033	1050
c4944/f1p0/1823	3	p3	(CGC)6	18	1500	1517
c4944/f1p0/1823	4	p1	(A)11	11	1803	1813
c4946/f2p1/1952	1	p2	(GA)8	16	49	64
c4949/f1p1/1922	1	p3	(CCG)6	18	658	675
c4950/f1p0/1854	1	p1	(T)12	12	1779	1790
c4961/f1p0/1945	1	p3	(GAG)5	15	247	261
c4961/f1p0/1945	2	p3	(TTC)6	18	1304	1321
c4963/f2p2/1897	1	p2	(TA)6	12	1563	1574
c4976/f1p0/1943	1	p3	(TCT)12	36	267	302
c4986/f1p0/1708	1	p1	(A)10	10	40	49
c4986/f1p0/1708	2	p3	(GCC)5	15	630	644
c4986/f1p0/1708	3	c	(A)13ttcagagtaaaaagttagggtgatgttaatattgtataagaa(T)13	68	1589	1656
c4993/f2p5/2243	1	p1	(T)12	12	65	76
c4997/f1p1/1860	1	p1	(A)34	34	1685	1718
c4999/f1p0/1561	1	p3	(TTC)6	18	1225	1242
c5001/f1p0/1890	1	p3	(GAG)5	15	447	461
c5014/f2p1/1582	1	p3	(AAG)5	15	175	189
c5014/f2p1/1582	2	p1	(T)13	13	1570	1582
c5018/f3p1/1444	1	p3	(TCT)5	15	203	217
c5019/f2p3/1689	1	p1	(T)11	11	1599	1609
c5022/f1p0/1773	1	p1	(T)13	13	1613	1625
c5029/f2p2/1620	1	p1	(T)10	10	24	33
c5029/f2p2/1620	2	p3	(ATC)5	15	1546	1560
c5032/f1p0/2020	1	p1	(T)12	12	1984	1995
c5041/f2p0/1639	1	p2	(TA)6	12	841	852
c5047/f1p1/1892	1	p2	(GA)12	24	20	43
c5051/f1p1/2076	1	p3	(ATG)7	21	337	357
c5066/f1p1/2084	1	p2	(AG)10	20	59	78
c5066/f1p1/2084	2	p2	(TC)9	18	352	369
c5073/f1p1/1905	1	p1	(T)20	20	182	201
c5076/f2p0/1732	1	p2	(TG)6	12	1614	1625
c5086/f1p0/1615	1	p1	(T)10	10	1324	1333
c5089/f1p0/1729	1	p1	(T)10	10	1557	1566
c5096/f1p3/1887	1	p3	(CGA)5	15	188	202
c5096/f1p3/1887	2	p1	(T)15	15	1869	1883
c5102/f5p3/1580	1	p1	(A)13	13	1557	1569
c5104/f1p6/1909	1	p2	(AG)10	20	162	181
c5104/f1p6/1909	2	p2	(TA)7	14	1755	1768
c5108/f1p1/2108	1	p3	(TGA)7	21	1457	1477
c5120/f3p0/2294	1	p3	(GTG)5	15	1962	1976
c5130/f6p2/1853	1	p2	(GA)6	12	69	80
c5131/f2p0/1580	1	p3	(ACA)6	18	905	922
c5131/f2p0/1580	2	p2	(TA)10	20	1510	1529
c5140/f1p0/2030	1	p3	(TTG)6	18	299	316
c5141/f1p1/1670	1	p3	(AGC)6	18	1338	1355
c5142/f1p1/1620	1	p1	(A)12	12	1450	1461
c5143/f1p1/1789	1	p2	(TG)8	16	304	319
c5143/f1p1/1789	2	p1	(T)14	14	1632	1645
c5144/f1p0/2208	1	p3	(GGC)5	15	938	952
c5149/f1p1/2006	1	p1	(T)10	10	346	355
c5151/f1p0/1685	1	p1	(T)11	11	881	891
c5153/f1p0/1678	1	p1	(T)19	19	1	19
c5161/f4p0/1699	1	p4	(TTGT)5	20	131	150
c5166/f5p10/1870	1	c	(A)12ttcattctcgatctttttgtttgatcgatttcatcttaaa(CTC)5	67	96	162
c5175/f1p0/1624	1	p3	(GCT)5	15	425	439
c5175/f1p0/1624	2	p3	(ATA)5	15	726	740
c5177/f1p0/1971	1	p3	(AAT)6	18	752	769
c5190/f1p1/1786	1	p1	(A)13	13	33	45
c5192/f2p1/1441	1	c	(T)13g(T)11	25	130	154
c5199/f1p0/1620	1	p1	(T)10	10	115	124
c5201/f2p2/2120	1	p2	(TC)6	12	43	54
c5213/f1p1/2018	1	p3	(GCG)5	15	97	111
c5221/f1p0/2060	1	p2	(TA)8	16	976	991
c5226/f1p0/1755	1	p3	(CCG)6	18	222	239
c5229/f1p1/1839	1	p2	(TC)11	22	29	50
c5229/f1p1/1839	2	p1	(T)10	10	1612	1621
c5231/f1p0/2137	1	p1	(A)21	21	2073	2093
c5235/f2p1/1763	1	p3	(ATC)5	15	1380	1394
c5239/f1p0/1979	1	p3	(ACG)5	15	142	156
c5242/f1p0/1273	1	p2	(TA)6	12	1071	1082
c5246/f1p3/2018	1	p3	(GCG)5	15	603	617
c5249/f2p4/1835	1	p1	(A)10	10	1688	1697
c5254/f1p0/1931	1	p3	(GAC)6	18	1808	1825
c5271/f1p1/2123	1	p1	(A)10	10	122	131
c5273/f1p3/1853	1	p1	(T)12	12	1771	1782
c5290/f1p0/1921	1	p2	(TC)12	24	36	59
c5296/f1p1/1888	1	p1	(A)11	11	1853	1863
c5297/f6p3/1651	1	p1	(T)11	11	1522	1532
c5299/f1p0/2120	1	p1	(T)11	11	1521	1531
c5304/f2p0/1840	1	p1	(T)27	27	1	27
c5319/f3p0/1822	1	p2	(CT)10	20	27	46
c5320/f1p1/1782	1	p4	(TTAT)5	20	446	465
c5322/f1p0/1400	1	p3	(GCC)5	15	264	278
c5323/f1p0/1603	1	p2	(AG)16	32	54	85
c5331/f1p0/2127	1	p2	(TC)6	12	27	38
c5348/f4p7/2254	1	p2	(CT)8	16	75	90
c5348/f4p7/2254	2	p3	(GCG)5	15	298	312
c5357/f1p0/1782	1	p1	(T)18	18	53	70
c5360/f1p0/1832	1	p2	(AG)6	12	1693	1704
c5373/f1p0/2083	1	p1	(T)10	10	16	25
c5378/f2p1/2219	1	p3	(ATG)5	15	311	325
c5384/f1p0/1794	1	p2	(AT)8	16	674	689
c5384/f1p0/1794	2	c	(T)16agatcatgtctataagtaaattgaaggcatagaatatcttaaatgcaagcacttaatatgcaactagcata(T)13	100	896	995
c5384/f1p0/1794	3	p1	(T)27	27	1650	1676
c5385/f1p0/1729	1	p3	(ATC)5	15	20	34
c5386/f1p0/1522	1	p1	(A)10	10	20	29
c5388/f1p0/1650	1	p3	(GAA)5	15	1628	1642
c5391/f1p0/1828	1	p2	(AG)9	18	287	304
c5395/f1p0/1696	1	c	(T)11gg(T)12	25	346	370
c5402/f1p1/1879	1	p1	(T)10	10	1714	1723
c5403/f2p1/2025	1	p2	(TA)10	20	2000	2019
c5423/f1p0/1807	1	p3	(TGG)5	15	2	16
c5423/f1p0/1807	2	p1	(T)11	11	1664	1674
c5432/f1p0/1568	1	p2	(AG)11	22	12	33
c5432/f1p0/1568	2	c	(AT)8(AG)8attttctgaattcctgaggttgatgaaattatgttgttcagcttcttcatgattgtctgttattgtaatggtggtgattgggataatatttatatatt(TA)8	146	1278	1423
c5434/f2p5/1650	1	p2	(AT)6	12	1623	1634
c5447/f1p0/1699	1	c	(CT)9atctctctatctatctacctatccatccatccgcataactcctc(T)10	72	1515	1586
c5460/f1p0/2013	1	p1	(T)10	10	1881	1890
c5462/f1p0/1973	1	p2	(GA)6	12	1859	1870
c5478/f1p5/1695	1	p1	(T)14	14	1640	1653
c5480/f1p0/1755	1	p2	(AT)6	12	1635	1646
c5483/f1p0/2101	1	p1	(T)12	12	1872	1883
c5492/f2p0/1596	1	p1	(T)12	12	157	168
c5519/f1p1/2143	1	p1	(T)10	10	1141	1150
c5526/f1p0/1754	1	p1	(T)21	21	413	433
c5530/f1p0/2105	1	p2	(AC)7	14	1822	1835
c5533/f1p0/1807	1	p2	(TA)8	16	131	146
c5534/f1p1/2032	1	p3	(CCG)5	15	117	131
c5541/f1p1/1949	1	p1	(T)11	11	1746	1756
c5547/f1p0/1957	1	p1	(T)18	18	1868	1885
c5556/f3p0/1743	1	p4	(TTGT)6	24	1676	1699
c5562/f1p0/1950	1	p2	(TC)18	36	32	67
c5564/f2p0/1742	1	c	(ATC)6aagaacatcctagtaatg(ATC)5	51	985	1035
c5586/f4p1/1643	1	p1	(A)12	12	1516	1527
c5591/f2p0/1560	1	p1	(T)10	10	1485	1494
c5595/f1p0/1761	1	p1	(T)11	11	1647	1657
c5598/f1p1/2100	1	p3	(CTG)5	15	252	266
c5600/f1p2/1897	1	p3	(GGA)5	15	109	123
c5607/f2p0/1618	1	p2	(TA)6	12	1558	1569
c5611/f1p1/1821	1	p1	(A)10	10	1585	1594
c5619/f1p0/1820	1	p1	(T)10	10	1765	1774
c5622/f1p0/1354	1	p1	(T)18	18	394	411
c5622/f1p0/1354	2	p1	(T)28	28	600	627
c5628/f1p0/2017	1	p1	(A)12	12	58	69
c5633/f1p2/1856	1	p3	(TGG)5	15	410	424
c5634/f5p2/1560	1	p1	(A)10	10	59	68
c5642/f1p0/1680	1	p1	(T)10	10	775	784
c5642/f1p0/1680	2	p1	(T)10	10	1554	1563
c5643/f1p0/2014	1	p2	(TC)6	12	76	87
c5644/f2p1/2166	1	p1	(T)10	10	17	26
c5647/f1p0/1772	1	p1	(C)12	12	1605	1616
c5654/f2p0/1857	1	c	(T)15gttgttctctttgtacttacaaaaatggattctcaagattcccaactccccctgcc(CCA)7	92	249	340
c5655/f1p0/2035	1	p1	(T)11	11	7	17
c5666/f2p0/2020	1	p2	(TC)7	14	29	42
c5668/f1p0/2240	1	p1	(T)17	17	2071	2087
c5686/f1p0/1554	1	p5	(AGTAG)5	25	34	58
c5686/f1p0/1554	2	p1	(A)11	11	1281	1291
c5694/f2p0/1655	1	p3	(GAA)5	15	259	273
c5701/f1p2/2067	1	p1	(T)10	10	248	257
c5701/f1p2/2067	2	p1	(T)12	12	1534	1545
c5703/f1p0/1793	1	p1	(T)38	38	1619	1656
c5707/f1p2/1939	1	p2	(AG)24	48	45	92
c5716/f1p0/2039	1	p1	(T)13	13	1889	1901
c5717/f1p0/2046	1	p1	(T)14	14	2010	2023
c5720/f2p0/2143	1	p2	(AC)10	20	467	486
c5720/f2p0/2143	2	p1	(T)10	10	2013	2022
c5741/f1p0/1736	1	p1	(T)15	15	380	394
c5742/f1p1/1720	1	p2	(AG)11	22	39	60
c5742/f1p1/1720	2	p1	(T)13	13	1621	1633
c5749/f2p1/1648	1	p2	(TC)7	14	49	62
c5749/f2p1/1648	2	p2	(TC)8	16	192	207
c5751/f1p0/2104	1	p2	(TC)15	30	535	564
c5752/f1p0/1535	1	p3	(TTA)5	15	1351	1365
c5756/f1p0/1551	1	p1	(A)11	11	1514	1524
c5758/f2p2/1789	1	p1	(A)10	10	119	128
c5772/f1p0/1529	1	p1	(T)10	10	1470	1479
c5779/f1p0/2263	1	c	(TG)6(TA)6	24	2072	2095
c5780/f2p0/1695	1	p1	(T)15	15	1544	1558
c5788/f1p0/1639	1	p2	(CT)6	12	1338	1349
c5788/f1p0/1639	2	p1	(A)10	10	1546	1555
c5798/f1p1/1901	1	p1	(T)11	11	25	35
c5799/f2p1/1984	1	p3	(TCT)5	15	101	115
c5805/f1p0/2017	1	p5	(GGGTT)7	35	117	151
c5810/f1p9/1929	1	p3	(AGA)7	21	126	146
c5822/f1p1/1550	1	p6	(AACCCT)5	30	112	141
c5822/f1p1/1550	2	p3	(CGG)6	18	311	328
c5831/f1p0/2102	1	p2	(CT)10	20	32	51
c5836/f4p4/1575	1	p2	(CT)11	22	26	47
c5838/f1p0/1647	1	p1	(T)11	11	20	30
c5838/f1p0/1647	2	p1	(T)11	11	901	911
c5852/f1p0/2019	1	p1	(A)10	10	653	662
c5876/f2p0/1506	1	p2	(TG)6	12	1360	1371
c5879/f1p1/1958	1	c	(T)23cttgaa(T)11	40	1	40
c5879/f1p1/1958	2	p2	(TC)6	12	479	490
c5884/f1p0/1996	1	p1	(T)33	33	1	33
c5884/f1p0/1996	2	p2	(AC)7	14	831	844
c5884/f1p0/1996	3	p2	(AT)8	16	1887	1902
c5887/f6p2/1694	1	p1	(T)11	11	1612	1622
c5891/f1p1/1604	1	p2	(TC)8	16	242	257
c5891/f1p1/1604	2	c	(AT)8caagtataagccacagtaaatatctggggaaacaaagtggaaccagatgcattgtaaatcccaaaataatgtttacataaaaaaaaatacatac(AT)6	122	1472	1593
c5892/f1p1/2143	1	p1	(T)11	11	17	27
c5901/f1p3/2265	1	p2	(CT)7	14	51	64
c5902/f1p0/1514	1	p3	(TCA)5	15	167	181
c5925/f2p0/2003	1	p1	(T)11	11	1848	1858
c5926/f1p0/1439	1	p1	(A)30	30	87	116
c5927/f3p3/1668	1	p1	(C)12	12	1598	1609
c5930/f6p3/2332	1	p3	(AGA)5	15	26	40
c5930/f6p3/2332	2	p1	(T)10	10	2319	2328
c5932/f1p0/1970	1	p1	(A)10	10	1437	1446
c5947/f1p2/2193	1	p3	(CTC)7	21	188	208
c5956/f1p0/2047	1	p1	(T)10	10	1221	1230
c5956/f1p0/2047	2	p1	(A)11	11	1698	1708
c5957/f16p6/1624	1	p1	(T)11	11	1496	1506
c5961/f1p2/1987	1	p1	(A)16	16	1856	1871
c5965/f1p2/1567	1	p1	(C)14	14	1365	1378
c5971/f3p0/2224	1	p2	(CT)9	18	20	37
c5976/f1p0/1899	1	p3	(CTG)5	15	250	264
c5982/f2p1/2140	1	p3	(TGA)5	15	561	575
c5984/f1p0/1438	1	p3	(TGC)5	15	107	121
c6007/f3p2/1844	1	c	(T)16cc(T)10	28	3	30
c6017/f1p0/2132	1	p1	(T)20	20	1	20
c6017/f1p0/2132	2	p1	(T)12	12	1876	1887
c6024/f1p1/1964	1	c	(T)11ctttttttttaata(T)16	41	1784	1824
c6031/f6p0/2126	1	p3	(GAT)5	15	1538	1552
c6033/f1p0/785	1	p2	(TA)7	14	723	736
c6043/f1p0/2006	1	p2	(AT)6	12	62	73
c6046/f1p1/1737	1	p1	(A)13	13	1440	1452
c6057/f1p0/1846	1	p3	(GAA)5	15	169	183
c6059/f1p0/1821	1	p2	(TC)7	14	21	34
c6059/f1p0/1821	2	p2	(TC)7	14	233	246
c6060/f1p0/1738	1	p3	(CGG)5	15	230	244
c6060/f1p0/1738	2	p3	(ATA)5	15	783	797
c6060/f1p0/1738	3	p3	(TCT)5	15	911	925
c6073/f1p1/1958	1	p1	(T)13	13	1925	1937
c6095/f1p0/1648	1	p1	(A)11	11	61	71
c6095/f1p0/1648	2	p1	(A)14	14	1440	1453
c6101/f2p4/2117	1	p1	(T)18	18	1956	1973
c6103/f1p3/1979	1	p2	(TG)7	14	1865	1878
c6107/f1p1/1833	1	p1	(T)12	12	152	163
c6110/f1p0/1678	1	p1	(T)10	10	1584	1593
c6113/f1p0/1687	1	p1	(A)14	14	9	22
c6120/f2p2/1576	1	p1	(A)14	14	28	41
c6120/f2p2/1576	2	p1	(T)17	17	267	283
c6120/f2p2/1576	3	c	(CTT)6caccttctat(TTC)6	46	542	587
c6120/f2p2/1576	4	p1	(T)28	28	1412	1439
c6126/f1p0/4103	1	p2	(AG)7	14	82	95
c6128/f1p0/1729	1	p1	(T)10	10	285	294
c6129/f1p1/2280	1	p2	(AG)6	12	1	12
c6129/f1p1/2280	2	p2	(TC)6	12	1027	1038
c6131/f1p0/1625	1	p2	(TA)11	22	1513	1534
c6135/f2p0/1978	1	p2	(AG)9	18	39	56
c6140/f2p1/1851	1	p1	(A)10	10	1731	1740
c6142/f1p1/2132	1	p2	(CT)8	16	3	18
c6146/f1p0/2224	1	p3	(TGG)6	18	2048	2065
c6150/f1p0/1876	1	p3	(AGG)5	15	24	38
c6150/f1p0/1876	2	p1	(T)13	13	1394	1406
c6153/f2p0/1600	1	p1	(T)13	13	230	242
c6160/f1p0/1877	1	p1	(T)10	10	1850	1859
c6166/f1p0/1499	1	p2	(AG)9	18	36	53
c6168/f2p1/2266	1	p2	(TC)6	12	128	139
c6172/f1p2/1632	1	p3	(CCA)8	24	1322	1345
c6175/f1p1/2133	1	p1	(A)13	13	19	31
c6178/f1p0/2367	1	p3	(GCG)5	15	210	224
c6189/f3p0/958	1	p1	(T)11	11	945	955
c6201/f1p1/1334	1	p2	(TG)8	16	1271	1286
c6204/f2p0/2079	1	c	(T)17cttgaa(T)10	33	152	184
c6204/f2p0/2079	2	p2	(TC)12	24	613	636
c6209/f1p0/1874	1	c	(T)16aaaccaaatgctatttgatacatgttg(AT)8	59	1664	1722
c6214/f1p1/1947	1	p2	(TC)6	12	76	87
c6214/f1p1/1947	2	p1	(A)15	15	1750	1764
c6216/f1p7/2152	1	p2	(CT)6	12	224	235
c6222/f2p0/2075	1	p1	(T)19	19	1	19
c6222/f2p0/2075	2	p1	(T)15	15	637	651
c6222/f2p0/2075	3	p1	(T)10	10	1917	1926
c6225/f1p0/1892	1	p1	(T)12	12	1847	1858
c6228/f1p0/2236	1	p1	(T)15	15	2108	2122
c6229/f1p0/1615	1	p3	(GAA)5	15	327	341
c6230/f1p2/2047	1	p1	(A)18	18	1284	1301
c6230/f1p2/2047	2	p3	(TAT)5	15	1623	1637
c6245/f1p0/1995	1	p1	(A)10	10	1850	1859
c6248/f2p1/1865	1	p3	(GCG)5	15	65	79
c6249/f1p0/2109	1	p1	(T)10	10	124	133
c6249/f1p0/2109	2	p3	(ATC)5	15	1783	1797
c6250/f1p0/1561	1	p2	(TA)8	16	328	343
c6252/f1p1/1795	1	c	(TA)6atatatatgaacg(A)11	36	1634	1669
c6259/f2p2/2073	1	p1	(T)12	12	1841	1852
c6260/f1p0/1507	1	p1	(T)10	10	513	522
c6266/f1p1/1563	1	p3	(TCT)5	15	187	201
c6270/f3p2/1974	1	p3	(TCT)6	18	228	245
c6275/f1p1/1833	1	p1	(T)10	10	1625	1634
c6276/f1p0/2252	1	p3	(ATA)5	15	746	760
c6277/f3p0/1898	1	p2	(CT)7	14	34	47
c6277/f3p0/1898	2	p1	(T)12	12	1765	1776
c6283/f1p0/1685	1	c	(TA)6tttctatatat(ATA)5	38	12	49
c6283/f1p0/1685	2	p1	(A)11	11	1527	1537
c6285/f1p1/1648	1	p2	(CA)9	18	213	230
c6287/f1p0/1624	1	p3	(AAC)6	18	1326	1343
c6300/f2p0/2131	1	p3	(CGG)6	18	171	188
c6312/f1p3/2161	1	p2	(CT)11	22	85	106
c6314/f4p0/2251	1	p1	(A)11	11	74	84
c6327/f1p2/2020	1	p1	(T)11	11	51	61
c6327/f1p2/2020	2	p3	(GCC)6	18	459	476
c6337/f1p1/1575	1	p3	(GCC)5	15	235	249
c6337/f1p1/1575	2	p1	(A)11	11	1280	1290
c6349/f1p0/2040	1	p1	(T)12	12	822	833
c6356/f1p0/1996	1	p3	(CGC)5	15	551	565
c6359/f1p0/1696	1	p2	(CT)6	12	418	429
c6365/f2p0/1760	1	p1	(T)11	11	1658	1668
c6367/f1p0/2057	1	p1	(C)14	14	1644	1657
c6367/f1p0/2057	2	p1	(T)11	11	1958	1968
c6374/f1p2/2118	1	p2	(TC)6	12	124	135
c6375/f1p0/1723	1	p3	(GCC)5	15	200	214
c6387/f1p0/1648	1	p3	(ATC)5	15	897	911
c6400/f1p0/1820	1	p2	(GA)7	14	61	74
c6404/f1p3/2212	1	p2	(CT)7	14	70	83
c6407/f1p1/1724	1	p1	(A)11	11	510	520
c6414/f1p0/2307	1	p6	(GAAGCA)5	30	1913	1942
c6415/f1p4/1588	1	p1	(T)10	10	329	338
c6421/f1p0/1895	1	p1	(T)12	12	320	331
c6421/f1p0/1895	2	p3	(CGG)5	15	633	647
c6430/f1p0/1984	1	p2	(TC)9	18	61	78
c6460/f1p0/1989	1	p3	(GAA)10	30	173	202
c6461/f1p3/1819	1	p1	(A)10	10	1577	1586
c6463/f3p0/2135	1	p3	(TCG)6	18	178	195
c6463/f3p0/2135	2	p1	(T)12	12	1280	1291
c6465/f1p13/2110	1	p3	(CTG)5	15	28	42
c6465/f1p13/2110	2	p1	(T)12	12	1946	1957
c6466/f1p0/1782	1	p1	(T)10	10	67	76
c6472/f1p0/1914	1	p2	(CT)11	22	31	52
c6472/f1p0/1914	2	p1	(T)12	12	1903	1914
c6475/f1p0/1590	1	p1	(T)30	30	1	30
c6478/f1p1/2018	1	p1	(T)16	16	114	129
c6478/f1p1/2018	2	p3	(AAC)5	15	1403	1417
c6484/f1p0/1619	1	p1	(T)10	10	74	83
c6490/f3p4/1986	1	p1	(A)13	13	23	35
c6498/f1p0/1911	1	p1	(T)12	12	682	693
c6499/f2p1/1958	1	p2	(AG)7	14	37	50
c6499/f2p1/1958	2	p3	(GAA)6	18	326	343
c6500/f1p4/1995	1	p3	(GAC)5	15	159	173
c6504/f3p1/2317	1	c	(GAA)6acaggcttcatcattgatgaaatttctgatgaaaaatcctttgatgaagaaagtatgtcctctggagcatggttgag(TGA)5	110	1281	1390
c6504/f3p1/2317	2	p2	(AT)8	16	2164	2179
c6511/f2p1/2423	1	c	(T)59ggttgataggtgggtctgctctaaagaaacaaatgctggatgatagaagatttccaaaatgcaccttgattac(T)311	443	1105	1547
c6514/f1p0/2081	1	p2	(TA)6	12	37	48
c6522/f1p0/1752	1	p3	(TCA)5	15	761	775
c6523/f1p0/1681	1	p2	(TC)17	34	83	116
c6523/f1p0/1681	2	p1	(T)10	10	1536	1545
c6525/f2p0/1644	1	p1	(A)38	38	91	128
c6527/f1p0/1941	1	c	(TC)8ta(TC)8	34	125	158
c6538/f2p0/1877	1	c	(CT)6taatgttgtgaagtttctcc(CT)6	44	6	49
c6545/f1p0/1662	1	p1	(A)14	14	532	545
c6545/f1p0/1662	2	p3	(TGG)5	15	1444	1458
c6552/f1p3/2062	1	p2	(TG)6	12	1939	1950
c6555/f2p0/1613	1	p1	(T)13	13	69	81
c6560/f1p1/1711	1	p1	(T)20	20	7	26
c6560/f1p1/1711	2	c	(A)12ttaagtaaaaatc(T)13	38	295	332
c6563/f1p3/2044	1	p3	(TGA)6	18	1856	1873
c6566/f1p0/1858	1	p1	(C)11	11	1614	1624
c6572/f1p0/1974	1	p1	(T)14	14	73	86
c6588/f1p0/1841	1	p1	(T)10	10	774	783
c6590/f1p1/1549	1	p1	(T)10	10	704	713
c6590/f1p1/1549	2	p2	(AT)8	16	1109	1124
c6595/f1p0/1124	1	p2	(TC)7	14	29	42
c6601/f2p0/1957	1	p1	(A)11	11	139	149
c6603/f4p2/1533	1	p1	(T)11	11	1486	1496
c6609/f1p0/1858	1	c	(CCG)5ca(GGC)5	32	1099	1130
c6609/f1p0/1858	2	p3	(TTA)5	15	1795	1809
c6636/f1p0/2096	1	p3	(CCA)5	15	1632	1646
c6638/f1p1/1912	1	p2	(GA)9	18	47	64
c6645/f1p0/1376	1	c	(TC)8cctttctctctgtaa(T)11	42	42	83
c6645/f1p0/1376	2	p3	(TTC)6	18	931	948
c6652/f1p0/1534	1	p1	(T)24	24	1477	1500
c6683/f1p0/2110	1	p2	(GA)6	12	5	16
c6683/f1p0/2110	2	p1	(A)12	12	986	997
c6686/f1p0/2364	1	p2	(AG)9	18	127	144
c6689/f1p0/1845	1	p2	(AC)6	12	20	31
c6692/f1p1/1765	1	p2	(TC)6	12	33	44
c6692/f1p1/1765	2	p1	(T)10	10	394	403
c6693/f2p0/1795	1	c	(A)10caaaaac(A)26	43	589	631
c6702/f1p0/1667	1	p1	(T)21	21	5	25
c6702/f1p0/1667	2	p1	(A)14	14	327	340
c6709/f5p1/2069	1	p2	(CT)6	12	24	35
c6711/f3p1/1646	1	p1	(T)11	11	940	950
c6711/f3p1/1646	2	p1	(T)10	10	1577	1586
c6714/f2p0/1590	1	p3	(TCT)5	15	69	83
c6714/f2p0/1590	2	p1	(T)10	10	1484	1493
c6715/f1p0/1984	1	p1	(T)27	27	1	27
c6715/f1p0/1984	2	p2	(TC)10	20	1221	1240
c6716/f1p4/1807	1	p3	(CCA)8	24	1580	1603
c6719/f1p0/1900	1	p2	(AT)6	12	1864	1875
c6720/f2p1/1834	1	p3	(CAG)6	18	339	356
c6720/f2p1/1834	2	p1	(A)11	11	1362	1372
c6725/f1p0/2212	1	p2	(AG)7	14	1382	1395
c6726/f1p0/2153	1	p3	(TCT)6	18	28	45
c6731/f1p1/1599	1	p2	(AG)6	12	12	23
c6737/f1p0/1940	1	p5	(GCGTG)5	25	1763	1787
c6744/f2p1/2111	1	c	(AGA)6cccgtcggggaac(CCG)5	46	395	440
c6750/f4p2/1851	1	p2	(TC)6	12	1675	1686
c6769/f1p0/1463	1	p1	(A)11	11	1421	1431
c6770/f8p13/2192	1	p1	(T)16	16	2109	2124
c6778/f2p0/1780	1	p1	(T)11	11	1770	1780
c6784/f1p0/2089	1	p3	(TTA)6	18	1792	1809
c6788/f1p0/1879	1	p3	(AGA)22	66	1641	1706
c6791/f1p0/2201	1	p2	(AG)8	16	35	50
c6795/f2p1/1992	1	c	(CTT)5catcttcatt(ATC)5	40	162	201
c6795/f2p1/1992	2	p2	(AT)8	16	312	327
c6795/f2p1/1992	3	p1	(A)19	19	1804	1822
c6804/f1p5/1919	1	c	(TA)8(GA)6	28	132	159
c6810/f1p0/1651	1	p2	(AG)8	16	22	37
c6810/f1p0/1651	2	p3	(GAA)5	15	1241	1255
c6818/f1p1/1402	1	p2	(AT)6	12	100	111
c6818/f1p1/1402	2	p3	(CAA)6	18	242	259
c6821/f2p0/2188	1	c	(GTG)7gttatggcggttacggtggaggaggatatgggtctggaggagcaaacagtgcttgggattaggtttattacattgtttttagcagtatgtatttgata(T)10	129	2013	2141
c6827/f1p4/2017	1	p2	(AG)9	18	22	39
c6839/f1p0/1986	1	p3	(TGA)5	15	932	946
c6841/f1p2/2000	1	p3	(CAA)7	21	1575	1595
c6841/f1p2/2000	2	p1	(A)16	16	1816	1831
c6844/f2p0/1977	1	p3	(GAA)5	15	1801	1815
c6845/f1p4/1474	1	c	(AG)6aaat(AG)6	28	190	217
c6851/f3p2/1927	1	p1	(T)13	13	54	66
c6851/f3p2/1927	2	p1	(A)11	11	221	231
c6859/f1p0/2392	1	p1	(T)10	10	214	223
c6859/f1p0/2392	2	p1	(A)10	10	1588	1597
c6859/f1p0/2392	3	p4	(AAAT)5	20	1729	1748
c6867/f1p1/2158	1	p3	(AGA)6	18	59	76
c6869/f2p1/2305	1	p1	(A)14	14	2252	2265
c6872/f1p2/2130	1	p1	(T)35	35	25	59
c6877/f1p1/1890	1	p2	(AG)6	12	3	14
c6884/f4p4/1820	1	p1	(T)10	10	1545	1554
c6886/f1p0/1745	1	p1	(A)10	10	28	37
c6886/f1p0/1745	2	p3	(ATC)5	15	544	558
c6886/f1p0/1745	3	p2	(AC)6	12	746	757
c6891/f17p1/1657	1	p1	(T)10	10	1480	1489
c6893/f2p0/1603	1	p2	(TC)6	12	39	50
c6901/f1p0/1873	1	p2	(AG)9	18	20	37
c6905/f2p1/1780	1	p2	(TC)11	22	30	51
c6914/f1p1/1917	1	p2	(GA)6	12	1389	1400
c6919/f1p0/2088	1	c	(A)12cattttaaaaagcataaacagctgtaatgactgtataattgcatatgacacttcccattctgcatttcctctctcttattacagtgaagcagtttatatg(TA)6gttatacatatgcataatgcattcatatgattttctatgccagcggcatgtggtggctagacgtacggaatcatcttcttttctccggtgattc(T)14gcggcggatatgaggaaatgccgattcatttgctagggttttgac(CT)7	291	31	321
c6921/f1p2/1787	1	p1	(A)10	10	1765	1774
c6926/f1p0/1997	1	p1	(A)11	11	162	172
c6935/f1p0/1803	1	p3	(CGG)5	15	232	246
c6944/f1p0/2011	1	p3	(AGA)7	21	475	495
c6953/f1p1/2163	1	p1	(C)11	11	13	23
c6963/f1p0/2215	1	p3	(GAA)7	21	1781	1801
c6970/f1p0/1822	1	p2	(TA)11	22	1660	1681
c6983/f3p1/1860	1	p2	(TC)8	16	55	70
c6992/f1p0/1332	1	p2	(TC)6	12	222	233
c6998/f1p0/1909	1	p1	(T)12	12	651	662
c7000/f1p2/1857	1	p3	(GAG)5	15	1148	1162
c7012/f5p0/1902	1	p1	(A)15	15	10	24
c7016/f3p5/1750	1	p1	(A)13	13	94	106
c7023/f4p0/2253	1	p3	(GAT)5	15	1668	1682
c7026/f5p0/952	1	p1	(A)14	14	702	715
c7027/f1p0/1812	1	p1	(A)25	25	35	59
c7034/f1p3/2156	1	p1	(T)12	12	2143	2154
c7037/f3p2/2014	1	p2	(GA)6	12	1390	1401
c7039/f1p1/2054	1	p1	(A)15	15	774	788
c7039/f1p1/2054	2	p1	(T)13	13	1881	1893
c7042/f1p0/1597	1	p3	(TCT)10	30	956	985
c7060/f6p3/1685	1	p2	(AT)7	14	1587	1600
c7074/f1p1/2365	1	c	(CGC)5cgaattttgcgacgaacgcggggagattgattgataacatca(CGG)5	72	666	737
c7075/f1p0/1997	1	p3	(GCA)5	15	1065	1079
c7077/f1p1/1699	1	p1	(T)13	13	1679	1691
c7094/f1p0/2347	1	p2	(TA)8	16	2128	2143
c7118/f1p1/1734	1	p2	(TC)7	14	24	37
c7118/f1p1/1734	2	p1	(A)15	15	162	176
c7120/f1p0/2112	1	p1	(A)10	10	1968	1977
c7123/f3p0/1849	1	p2	(TC)7	14	44	57
c7136/f1p1/2012	1	p1	(A)11	11	101	111
c7136/f1p1/2012	2	p3	(AGA)5	15	490	504
c7136/f1p1/2012	3	p1	(T)13	13	1937	1949
c7138/f1p1/1545	1	p3	(AAG)6	18	177	194
c7139/f1p0/1895	1	p2	(TC)7	14	42	55
c7141/f1p1/1803	1	p3	(GCG)7	21	565	585
c7141/f1p1/1803	2	p1	(A)11	11	1739	1749
c7144/f2p0/1664	1	p2	(TA)7	14	76	89
c7146/f1p0/1707	1	p2	(TC)6	12	891	902
c7156/f1p0/1527	1	p2	(TA)6	12	390	401
c7159/f1p2/1753	1	p1	(T)13	13	41	53
c7160/f2p1/2217	1	p3	(TTC)5	15	13	27
c7166/f2p3/1968	1	p2	(TC)9	18	39	56
c7168/f2p0/2089	1	p2	(AG)11	22	20	41
c7182/f3p0/1624	1	p2	(AG)10	20	39	58
c7185/f1p0/1823	1	p1	(T)17	17	726	742
c7185/f1p0/1823	2	c	(A)10g(A)13	24	1317	1340
c7193/f2p0/1529	1	p1	(A)14	14	1442	1455
c7202/f1p1/1930	1	p2	(CT)6	12	36	47
c7202/f1p1/1930	2	p2	(AC)6	12	1711	1722
c7203/f1p1/2248	1	p3	(TGT)6	18	1674	1691
c7205/f1p0/1898	1	p2	(CT)10	20	41	60
c7205/f1p0/1898	2	p1	(T)17	17	192	208
c7224/f4p0/1966	1	p1	(C)20	20	1800	1819
c7226/f2p0/2136	1	p1	(T)19	19	190	208
c7226/f2p0/2136	2	p3	(AAG)10	30	590	619
c7235/f3p1/2236	1	p2	(GA)6	12	34	45
c7235/f3p1/2236	2	p6	(GAAGGA)6	36	244	279
c7245/f3p2/1982	1	p3	(TGA)5	15	1009	1023
c7251/f1p0/2280	1	p1	(A)15	15	1976	1990
c7253/f1p1/1769	1	p1	(T)13	13	944	956
c7257/f1p0/1915	1	p1	(T)25	25	1821	1845
c7261/f3p0/1606	1	p2	(AT)6	12	1295	1306
c7265/f18p12/1692	1	p1	(A)10	10	1546	1555
c7271/f1p4/2265	1	p2	(TA)8	16	243	258
c7272/f1p0/1590	1	c	(T)10c(CT)7	25	1354	1378
c7276/f1p0/1670	1	p5	(TTTTA)7	35	1189	1223
c7279/f3p3/2016	1	p2	(AG)9	18	211	228
c7285/f1p0/2206	1	p1	(T)12	12	411	422
c7285/f1p0/2206	2	p2	(TC)8	16	1826	1841
c7291/f2p0/1627	1	p1	(T)13	13	103	115
c7291/f2p0/1627	2	p1	(T)14	14	1512	1525
c7298/f1p1/1569	1	p2	(TG)9	18	310	327
c7307/f1p0/1585	1	p1	(A)10	10	945	954
c7315/f1p0/2282	1	p1	(T)15	15	2185	2199
c7318/f1p1/1939	1	p1	(T)26	26	3	28
c7318/f1p1/1939	2	p1	(A)11	11	1907	1917
c7319/f1p0/2083	1	p3	(CGG)5	15	263	277
c7321/f1p1/2169	1	p1	(T)13	13	2081	2093
c7325/f1p0/1630	1	p3	(AGC)6	18	111	128
c7325/f1p0/1630	2	p3	(GGA)5	15	335	349
c7325/f1p0/1630	3	p2	(TA)8	16	638	653
c7325/f1p0/1630	4	p1	(A)10	10	1388	1397
c7326/f5p0/2158	1	p2	(GA)9	18	60	77
c7330/f10p6/1680	1	p1	(T)12	12	1642	1653
c7332/f1p0/1973	1	p1	(T)13	13	1774	1786
c7340/f1p0/1850	1	p3	(TAT)9	27	820	846
c7340/f1p0/1850	2	c	(T)12gtttttttttg(T)14	37	1766	1802
c7343/f1p0/2278	1	p2	(AG)7	14	136	149
c7354/f2p0/2210	1	p3	(TAT)5	15	2031	2045
c7356/f1p1/1858	1	p3	(ATT)5	15	1814	1828
c7364/f1p1/1655	1	p3	(GAA)5	15	154	168
c7367/f2p0/1826	1	c*	(TGT)5(T)10*	24	686	709
c7378/f1p0/2055	1	p2	(CT)11	22	49	70
c7390/f2p0/1658	1	c	(AAC)5(AAT)5	30	609	638
c7396/f1p1/2090	1	p1	(A)10	10	45	54
c7397/f1p2/1879	1	p3	(GAC)5	15	1752	1766
c7406/f1p1/1724	1	p1	(A)11	11	6	16
c7409/f1p0/1726	1	c	(T)11attttttattttttta(T)11	38	1626	1663
c7418/f1p2/1810	1	p1	(A)12	12	1772	1783
c7427/f1p0/2205	1	p3	(TAT)5	15	577	591
c7433/f2p0/1550	1	p3	(TTA)5	15	1282	1296
c7436/f1p1/1903	1	p2	(AT)10	20	1763	1782
c7442/f1p0/1757	1	p1	(T)12	12	104	115
c7447/f3p0/1793	1	p2	(TC)9	18	23	40
c7474/f1p0/1947	1	p2	(AG)8	16	468	483
c7508/f1p0/2058	1	p1	(C)22	22	1856	1877
c7521/f1p0/1692	1	p1	(T)15	15	38	52
c7521/f1p0/1692	2	p1	(T)12	12	155	166
c7521/f1p0/1692	3	p1	(T)12	12	301	312
c7521/f1p0/1692	4	p1	(T)14	14	470	483
c7521/f1p0/1692	5	p1	(T)16	16	704	719
c7524/f2p0/1756	1	c	(T)27g(T)38	66	1	66
c7524/f2p0/1756	2	p1	(A)10	10	959	968
c7529/f2p1/1775	1	p1	(T)10	10	1647	1656
c7537/f2p0/1676	1	p1	(A)10	10	17	26
c7552/f2p1/2011	1	p3	(TGA)6	18	766	783
c7554/f3p0/1914	1	p1	(A)12	12	1644	1655
c7573/f1p0/1619	1	p2	(GA)13	26	136	161
c7573/f1p0/1619	2	p3	(CGG)6	18	368	385
c7573/f1p0/1619	3	p2	(AT)8	16	1315	1330
c7575/f1p3/2320	1	p3	(CAG)6	18	1282	1299
c7583/f2p3/2086	1	p1	(T)23	23	1	23
c7596/f1p1/2264	1	p1	(T)11	11	376	386
c7605/f1p0/1828	1	p1	(A)20	20	85	104
c7605/f1p0/1828	2	p1	(A)11	11	871	881
c7607/f1p2/1941	1	p1	(A)10	10	7	16
c7614/f2p0/2140	1	p1	(T)15	15	2044	2058
c7619/f1p0/1612	1	p1	(T)13	13	1597	1609
c7630/f3p0/1669	1	p1	(T)10	10	1624	1633
c7631/f1p0/1892	1	p1	(T)15	15	1765	1779
c7638/f2p1/1541	1	p3	(AGA)5	15	11	25
c7638/f2p1/1541	2	p1	(T)13	13	1465	1477
c7649/f1p1/2044	1	p1	(T)11	11	1919	1929
c7651/f1p1/1556	1	p1	(T)25	25	3	27
c7651/f1p1/1556	2	p1	(T)11	11	166	176
c7655/f1p0/1639	1	p1	(T)16	16	1514	1529
c7656/f1p1/2007	1	p1	(T)11	11	1736	1746
c7657/f1p0/1980	1	p3	(AGA)11	33	836	868
c7657/f1p0/1980	2	p4	(TAGA)6	24	1834	1857
c7674/f1p24/1886	1	p1	(A)67	67	1819	1885
c7675/f1p1/1711	1	p1	(T)10	10	1672	1681
c7676/f1p5/1957	1	p3	(CGG)5	15	190	204
c7677/f3p1/1989	1	p3	(TTC)5	15	247	261
c7678/f1p0/1768	1	p3	(CGG)6	18	201	218
c7681/f1p1/1611	1	p3	(ATG)5	15	1305	1319
c7682/f1p0/2017	1	p3	(TCT)5	15	108	122
c7683/f1p0/1886	1	p1	(T)11	11	1815	1825
c7689/f3p2/1633	1	p1	(A)10	10	28	37
c7691/f1p1/1827	1	p1	(T)12	12	381	392
c7691/f1p1/1827	2	p1	(T)34	34	860	893
c7699/f2p0/2211	1	p1	(T)10	10	138	147
c7706/f1p0/1804	1	p2	(TC)6	12	616	627
c7706/f1p0/1804	2	p1	(T)10	10	959	968
c7718/f2p1/1694	1	p2	(GA)9	18	1617	1634
c7725/f2p0/1892	1	p1	(T)29	29	1	29
c7728/f2p1/1892	1	p1	(A)12	12	51	62
c7729/f1p2/2173	1	p1	(A)11	11	1785	1795
c7742/f1p0/2048	1	p1	(A)15	15	1654	1668
c7747/f1p1/1875	1	p2	(TA)7	14	1826	1839
c7750/f1p0/881	1	p2	(TC)7	14	86	99
c7750/f1p0/881	2	p3	(GAC)5	15	601	615
c7754/f1p1/1731	1	p1	(T)10	10	34	43
c7756/f1p1/1930	1	p3	(CCT)6	18	518	535
c7767/f2p1/2137	1	p1	(T)10	10	223	232
c7774/f3p9/1945	1	p3	(GCC)6	18	438	455
c7785/f1p0/1633	1	p3	(CAG)10	30	776	805
c7794/f1p0/1593	1	p1	(T)10	10	551	560
c7799/f1p1/2207	1	p2	(TA)6	12	58	69
c7799/f1p1/2207	2	p2	(TC)9	18	172	189
c7807/f1p0/1647	1	p1	(A)10	10	1583	1592
c7810/f1p0/1978	1	p3	(GCA)5	15	1486	1500
c7817/f1p0/2178	1	p1	(A)13	13	312	324
c7818/f1p0/2040	1	p3	(TCT)6	18	7	24
c7822/f3p4/1863	1	p2	(GA)6	12	58	69
c7823/f1p0/1993	1	p2	(TA)6	12	596	607
c7828/f1p0/1908	1	p1	(T)20	20	1	20
c7830/f1p1/1982	1	p3	(AGA)5	15	1729	1743
c7830/f1p1/1982	2	p1	(T)10	10	1945	1954
c7831/f1p1/1580	1	p3	(GAA)6	18	90	107
c7837/f1p0/1824	1	p2	(CT)7	14	64	77
c7837/f1p0/1824	2	p3	(AAG)5	15	1176	1190
c7840/f1p0/1683	1	p2	(AG)8	16	96	111
c7844/f2p0/1946	1	p1	(T)10	10	1757	1766
c7846/f1p1/1756	1	p2	(CT)8	16	413	428
c7850/f2p0/1661	1	p6	(ACTCTC)5	30	13	42
c7853/f1p3/1743	1	p2	(GA)6	12	38	49
c7854/f1p3/1725	1	c	(AG)8aaagagaagtggtcatattttcccttgaaacatgacatgtttgccacatacacttctgaggctgaaatctgttgaagctgaaatcatgtaaagag(A)13gaaaacaataaataaaaattctttctttttcatcatcaccccatatgaatacagccacaacag(TCT)5	202	17	218
c7865/f2p6/1804	1	p1	(T)30	30	1274	1303
c7866/f1p0/1921	1	p1	(T)11	11	1911	1921
c7869/f3p3/1633	1	p3	(AGC)6	18	509	526
c7869/f3p3/1633	2	p2	(TA)7	14	1469	1482
c7878/f3p0/1605	1	p1	(T)13	13	1418	1430
c7885/f1p0/1918	1	c	(CT)6ttctctctctctgccaattttcaatctagggtttctttttc(T)11	64	7	70
c7885/f1p0/1918	2	p1	(T)20	20	391	410
c7885/f1p0/1918	3	p3	(GCC)6	18	634	651
c7900/f1p0/1567	1	p2	(TC)6	12	430	441
c7903/f1p0/2001	1	p1	(A)26	26	1942	1967
c7918/f1p0/1621	1	p1	(A)12	12	171	182
c7922/f1p0/1957	1	p2	(TC)14	28	4	31
c7922/f1p0/1957	2	p1	(T)15	15	1776	1790
c7925/f1p0/1715	1	p1	(T)11	11	1079	1089
c7931/f3p2/2304	1	p1	(T)47	47	782	828
c7933/f1p0/2035	1	c	(TC)17t(TA)7	49	124	172
c7935/f2p3/1925	1	p1	(A)18	18	25	42
c7939/f5p0/1670	1	p2	(AT)8	16	127	142
c7939/f5p0/1670	2	p3	(CGC)5	15	449	463
c7945/f1p0/2145	1	c	(T)10gagaacatatttcctcatatctaatacataacatttgtg(T)16	65	2055	2119
c7954/f3p2/1648	1	p3	(GAA)5	15	106	120
c7956/f1p0/1702	1	p1	(T)16	16	1596	1611
c7960/f2p0/1689	1	p1	(T)13	13	1540	1552
c7962/f1p0/2202	1	p2	(AG)8	16	34	49
c7962/f1p0/2202	2	p1	(T)10	10	692	701
c7974/f4p6/2083	1	c	(AG)8aatagtggtccattgttatcgcaaaacctaaacgctct(TTGAA)6	84	206	289
c7977/f1p1/2282	1	c*	(TGT)5(T)10*	24	999	1022
c7986/f1p0/1424	1	p1	(T)10	10	1311	1320
c7989/f1p1/1564	1	p1	(T)23	23	479	501
c7993/f1p0/2029	1	p2	(CT)8	16	199	214
c7993/f1p0/2029	2	p3	(GAA)5	15	1802	1816
c7995/f1p0/1880	1	p1	(T)13	13	287	299
c7995/f1p0/1880	2	p3	(CGG)5	15	597	611
c8002/f1p0/2174	1	p1	(T)11	11	2106	2116
c8004/f2p4/1760	1	p2	(AG)7	14	31	44
c8016/f1p0/2107	1	p1	(A)11	11	1855	1865
c8027/f2p2/1774	1	p3	(TGG)5	15	360	374
c8029/f1p0/2145	1	p3	(CCT)5	15	507	521
c8038/f1p0/1896	1	p1	(T)13	13	1760	1772
c8041/f1p0/2272	1	p4	(TTAT)6	24	238	261
c8041/f1p0/2272	2	p2	(TG)9	18	867	884
c8041/f1p0/2272	3	p4	(TATT)5	20	2003	2022
c8052/f2p5/2130	1	p1	(T)10	10	1875	1884
c8053/f6p0/1920	1	p2	(CT)9	18	101	118
c8053/f6p0/1920	2	p1	(T)11	11	1828	1838
c8059/f1p1/1599	1	c	(T)16cctaaatgatgaaataaaatttctaatttataaaacgtcactgca(T)12	73	461	533
c8064/f2p2/1904	1	c	(CTT)6catt(ATC)5g(TCT)9tgctgctgctc(TTG)5tcgctctctgtgctctgtaaaagccgcatgagctggaatctgagctagggggtagggttaggaatttggcgggaa(T)21	187	72	258
c8064/f2p2/1904	2	p1	(A)17	17	1731	1747
c8066/f3p6/1818	1	p3	(TAA)5	15	857	871
c8068/f1p0/1622	1	p1	(T)13	13	1459	1471
c8071/f1p1/1949	1	p2	(AG)6	12	209	220
c8071/f1p1/1949	2	p3	(AGT)5	15	980	994
c8075/f1p0/1983	1	p1	(T)10	10	1026	1035
c8075/f1p0/1983	2	p1	(T)10	10	1500	1509
c8079/f1p1/2111	1	p1	(T)17	17	1907	1923
c8080/f2p3/1833	1	p1	(T)19	19	1	19
c8083/f2p6/1876	1	p1	(T)13	13	248	260
c8083/f2p6/1876	2	p1	(T)26	26	1218	1243
c8086/f1p3/1777	1	p1	(A)10	10	1674	1683
c8099/f2p0/1575	1	p2	(TC)11	22	809	830
c8102/f2p1/1724	1	p2	(AT)6	12	1576	1587
c8103/f1p4/1888	1	p3	(TCT)5	15	190	204
c8107/f1p0/1826	1	p1	(T)12	12	1690	1701
c8120/f1p1/1874	1	p3	(ATC)5	15	1406	1420
c8125/f1p0/1692	1	p2	(AG)7	14	119	132
c8130/f1p0/1860	1	p3	(CTT)5	15	11	25
c8130/f1p0/1860	2	p3	(CAC)6	18	254	271
c8133/f1p0/1678	1	p2	(AT)6	12	1217	1228
c8135/f1p0/1811	1	p1	(T)13	13	1692	1704
c8143/f1p0/1603	1	p1	(T)19	19	78	96
c8150/f2p3/1765	1	p1	(T)16	16	1709	1724
c8152/f1p0/2091	1	p2	(TC)6	12	48	59
c8152/f1p0/2091	2	p2	(GA)6	12	1631	1642
c8157/f1p0/1776	1	p1	(T)12	12	1576	1587
c8160/f1p0/1715	1	p1	(T)19	19	422	440
c8181/f2p1/2295	1	p2	(AG)7	14	6	19
c8182/f1p1/1775	1	p1	(A)14	14	1484	1497
c8186/f2p1/2070	1	p3	(TCT)5	15	48	62
c8189/f3p1/1714	1	p3	(CCG)5	15	760	774
c8189/f3p1/1714	2	p3	(AAC)6	18	1395	1412
c8189/f3p1/1714	3	p2	(GA)9	18	1607	1624
c8190/f1p0/1618	1	p1	(T)10	10	353	362
c8197/f1p1/1599	1	p1	(T)22	22	2	23
c8202/f1p6/2374	1	p3	(CTA)5	15	297	311
c8202/f1p6/2374	2	p2	(AT)6	12	2339	2350
c8205/f2p0/2281	1	p1	(A)11	11	363	373
c8209/f1p0/1684	1	p1	(A)18	18	1137	1154
c8209/f1p0/1684	2	p1	(T)22	22	1349	1370
c8214/f1p0/2068	1	p3	(GGT)5	15	16	30
c8214/f1p0/2068	2	p3	(TTC)7	21	1955	1975
c8219/f1p0/1472	1	p3	(TTC)6	18	86	103
c8224/f1p1/1878	1	p3	(CAG)6	18	241	258
c8227/f4p1/2073	1	p2	(GT)13	26	313	338
c8239/f1p0/1988	1	p1	(T)14	14	1659	1672
c8242/f2p0/1367	1	p3	(GCT)7	21	995	1015
c8249/f1p2/1780	1	p3	(AGA)5	15	99	113
c8251/f2p4/1952	1	c	(TCT)6tcaatcctctctttcttgttcttagaacaagattcaatgctgcctgcctagctctggat(GA)6	89	134	222
c8261/f1p1/1985	1	c	(CA)6ctctctctcctctctctctc(CT)7	46	11	56
c8261/f1p1/1985	2	p3	(CGG)7	21	235	255
c8266/f1p0/1609	1	p2	(TA)9	18	1436	1453
c8267/f1p1/1942	1	p1	(T)12	12	1421	1432
c8282/f2p2/1845	1	p1	(T)13	13	1621	1633
c8283/f2p8/1959	1	p1	(T)11	11	47	57
c8284/f1p3/1894	1	p3	(AAT)6	18	1623	1640
c8285/f1p0/2221	1	p2	(TC)6	12	1061	1072
c8288/f1p0/1828	1	p2	(TC)13	26	51	76
c8301/f2p0/1729	1	p1	(T)22	22	147	168
c8309/f1p1/1900	1	p1	(T)12	12	177	188
c8309/f1p1/1900	2	p3	(CCG)5	15	628	642
c8309/f1p1/1900	3	p1	(T)10	10	1135	1144
c8324/f1p0/2276	1	p1	(T)30	30	1	30
c8329/f1p1/2071	1	p2	(GA)15	30	1920	1949
c8341/f1p0/1780	1	p1	(T)21	21	1556	1576
c8351/f1p0/2401	1	p3	(AAG)5	15	160	174
c8357/f2p0/2194	1	p2	(TA)6	12	2107	2118
c8359/f2p0/2097	1	p3	(ACA)5	15	1408	1422
c8367/f1p5/2168	1	p3	(TCT)5	15	33	47
c8370/f1p1/1639	1	p2	(AG)10	20	56	75
c8375/f3p2/2131	1	p2	(CT)16	32	10	41
c8375/f3p2/2131	2	p2	(CT)18	36	226	261
c8380/f1p1/1671	1	p1	(T)10	10	121	130
c8381/f1p1/2164	1	p2	(AG)7	14	76	89
c8390/f1p0/1946	1	p3	(GAA)5	15	35	49
c8392/f1p0/2187	1	p1	(T)11	11	2055	2065
c8397/f1p0/1931	1	p2	(AT)8	16	1871	1886
c8400/f1p0/1742	1	p1	(T)16	16	549	564
c8401/f4p5/1810	1	p3	(CCG)5	15	153	167
c8404/f1p1/1769	1	p1	(T)14	14	1515	1528
c8410/f1p0/1914	1	p1	(T)15	15	708	722
c8415/f1p0/1445	1	p3	(TTC)7	21	65	85
c8423/f1p7/2110	1	p2	(TC)7	14	91	104
c8436/f1p0/1598	1	p2	(CT)8	16	595	610
c8436/f1p0/1598	2	p1	(A)10	10	1559	1568
c8466/f1p0/1503	1	p3	(ATG)5	15	325	339
c8470/f1p1/1638	1	p2	(AG)12	24	29	52
c8470/f1p1/1638	2	p1	(T)15	15	1624	1638
c8472/f4p1/1734	1	p3	(AGA)6	18	186	203
c8480/f2p0/1759	1	p2	(TC)6	12	24	35
c8480/f2p0/1759	2	p3	(GGC)6	18	784	801
c8480/f2p0/1759	3	c	(A)11gggttcaactccagcttttcaaaagttaaggccccag(GAA)9gcaataagtg(TTA)5	100	1350	1449
c8481/f1p4/1589	1	p2	(AG)7	14	22	35
c8482/f1p0/1478	1	c	(T)12aa(T)10	24	202	225
c8485/f1p1/2120	1	p2	(AG)8	16	16	31
c8486/f1p2/1697	1	c	(CT)6agatagacttatgtaaacttcttgcaatcattcttctacttaatcaagagtgggaaga(C)15	85	74	158
c8486/f1p2/1697	2	p3	(CCA)6	18	466	483
c8491/f1p1/1789	1	p2	(CT)10	20	17	36
c8491/f1p1/1789	2	p3	(CTT)5	15	1630	1644
c8492/f1p0/1635	1	p1	(T)11	11	1544	1554
c8495/f2p0/1670	1	p3	(GTA)6	18	288	305
c8500/f1p0/1668	1	p1	(T)12	12	1589	1600
c8507/f1p0/2197	1	p1	(A)12	12	1363	1374
c8514/f1p0/2290	1	p1	(T)12	12	550	561
c8514/f1p0/2290	2	p1	(T)11	11	1540	1550
c8515/f1p0/1937	1	p3	(TCT)6	18	658	675
c8524/f1p1/1859	1	p1	(T)10	10	1823	1832
c8529/f4p0/1597	1	p1	(T)10	10	1515	1524
c8531/f1p0/2013	1	p2	(AG)6	12	72	83
c8539/f2p2/1267	1	p1	(C)14	14	40	53
c8542/f1p0/2243	1	p1	(T)11	11	2205	2215
c8543/f2p1/1932	1	p3	(GCG)7	21	98	118
c8562/f2p0/1692	1	p2	(CT)8	16	1655	1670
c8572/f3p0/1839	1	c	(GAA)8taaggcagtcccctctctccccttcatctccctcttcttttcttggactcaattca(TC)6	92	18	109
c8572/f3p0/1839	2	c	(ATTC)5actcacatatatacccatttctttcttcttctgcaactatactt(TC)11	86	256	341
c8575/f2p0/1753	1	p3	(ATA)6	18	1721	1738
c8577/f1p1/1664	1	p3	(GGA)6	18	250	267
c8579/f1p1/1792	1	p1	(A)12	12	65	76
c8579/f1p1/1792	2	p2	(AC)8	16	281	296
c8589/f2p0/1801	1	p3	(CCG)6	18	227	244
c8589/f2p0/1801	2	p2	(TA)6	12	1721	1732
c8591/f1p2/1836	1	p3	(CTG)5	15	252	266
c8598/f2p2/1687	1	c	(GAA)8aatgaaatccccatggaaagagtcgactcagggcgaggcttatttcacgtgaaccggtacggtgctgcttctctctctaatttcatgccc(TA)11	136	351	486
c8600/f1p1/1984	1	p1	(T)10	10	1294	1303
c8613/f1p0/1820	1	p1	(T)14	14	4	17
c8613/f1p0/1820	2	p1	(A)14	14	529	542
c8613/f1p0/1820	3	p1	(T)10	10	1000	1009
c8615/f1p0/1762	1	p3	(CCG)5	15	261	275
c8615/f1p0/1762	2	p2	(CT)15	30	383	412
c8621/f3p0/1825	1	p3	(CAA)5	15	248	262
c8621/f3p0/1825	2	p1	(T)19	19	1724	1742
c8622/f1p0/1827	1	p2	(TC)13	26	37	62
c8623/f2p1/1904	1	p3	(CTC)6	18	844	861
c8631/f1p1/1806	1	p3	(TCA)7	21	1172	1192
c8637/f1p3/2111	1	p3	(AAT)6	18	1771	1788
c8638/f3p2/1713	1	p1	(T)10	10	1396	1405
c8658/f1p5/1897	1	p1	(A)10	10	62	71
c8667/f1p2/1830	1	p1	(A)11	11	95	105
c8673/f1p1/1920	1	p2	(GA)9	18	109	126
c8673/f1p1/1920	2	p5	(TATTT)5	25	1826	1850
c8682/f1p1/1828	1	p1	(T)22	22	326	347
c8688/f1p0/1842	1	p1	(A)12	12	82	93
c8694/f1p1/1574	1	p2	(TA)6	12	1380	1391
c8710/f1p0/1840	1	p2	(CT)7	14	29	42
c8730/f1p1/1796	1	p3	(AGA)9	27	1768	1794
c8733/f1p1/1844	1	p2	(TC)8	16	111	126
c8733/f1p1/1844	2	c	(AT)8caagtataagccacagtaaatatctggggaaacaaagtggaaccagatgcattgtaaatcccaaaataatgtttacat(A)10tacatac(AT)6	123	1443	1565
c8744/f1p0/1681	1	p1	(A)15	15	6	20
[truncated: 20,392 more rows]
