# Supplementary material for: Single-molecule real-time sequencing identifies massive full-length cDNAs and alternative-splicing events that facilitate comparative and functional genomics study in the hexaploid crop sweet potato
Source: PeerJ. 2019 Nov 15;7:e7933. doi: 10.7717/peerj.7933 (PMC6859871; doi:10.7717/peerj.7933)
Supplement: File S7 [file peerj-07-7933-s007.xlsx]

## Sheet: details
Additional file 7. Information of transcription factors identified from Ib53861
Family Name	Member ID	Ib53861.ID
ARF	1	c41013/f1p0/22449.4
ARF	2	c18572/f1p2/3196
ARF	3	c29939/f1p2/3211
ARF	4	c13452/f33p8/3103
ARF	5	c16114/f1p0/3261.1
ARF	6	c32024/f1p0/3055.1
ARF	7	c13888/f6p2/3171
ARF	8	c59074/f2p4/3752
ARF	9	c3315/f1p0/2063
ARF	10	c43998/f1p3/2988
ARF	11	c20358/f1p4/2952
ARF	12	c37964/f24p10/3829
ARF	13	c53295/f1p2/3883.1
ARF	14	c59619/f1p0/3406.2
ARF	15	c55888/f1p14/3749
ARF	16	c27740/f1p1/2734
ARF	17	c44238/f1p3/2707
ARF	18	c50476/f1p0/4277.1
ARF	19	c15638/f1p0/2962.1
ARF	20	c14165/f5p5/3369
ARF	21	c61867/f1p0/3726.1
ARF	22	c39298/f1p0/3070
ARF	23	c39446/f1p2/2963
ARF	24	c19441/f1p0/6103.1
ARF	25	c51916/f1p0/3792.1
ARF	26	c43337/f1p1/3265
ARF	27	c46099/f1p0/7629
ARF	28	c55029/f1p2/3845
ARF	29	c26526/f4p5/3022
ARF	30	c28141/f1p0/2842
ARF	31	c21698/f2p5/3129
ARF	32	c35658/f1p1/2700
ARF	33	c16935/f1p4/3160
ARF	34	c28651/f1p1/2832
ARF	35	c24929/f1p1/1823
ARF	36	c27316/f1p2/2817
ARF	37	c25105/f2p1/2700
ARF	38	c21944/f2p1/2824
ARF	39	c24924/f1p0/2792
ARF	40	c41013/f1p0/22449.3
ARF	41	c29357/f1p2/3276
ARF	42	c27542/f1p2/2867
ARF	43	c15232/f1p1/2763
ARF	44	c18886/f2p1/2948
ARR-B	1	c40082/f1p0/2916.1
ARR-B	2	c36222/f1p0/2536.1
ARR-B	3	c7459/f1p0/2250
ARR-B	4	c1515/f4p2/1894
ARR-B	5	c9913/f1p2/2119
ARR-B	6	c22030/f1p2/2659
ARR-B	7	c14797/f1p2/2671
ARR-B	8	c39612/f1p0/3324
ARR-B	9	c62811/f1p0/4181.1
ARR-B	10	c26186/f7p1/2792
ARR-B	11	c9668/f1p3/2245
B3	1	c10822/f1p0/2086
B3	2	c52101/f1p0/9748.2
B3	3	c15424/f1p0/1694
B3	4	c17295/f1p0/1731
B3	5	c17515/f1p0/1756
B3	6	c9933/f1p0/1917
B3	7	c52101/f1p0/9748.1
B3	8	c10126/f1p0/1481
B3	9	c62757/f1p1/3984
B3	10	c7956/f1p0/1836
B3	11	c29191/f1p0/1957
B3	12	c40832/f1p0/3323
B3	13	c27985/f1p0/2906
B3	14	c29012/f1p0/2878.1
B3	15	c60469/f1p4/3905
B3	16	c40602/f4p2/3850
B3	17	c58613/f3p7/3894
B3	18	c61390/f1p2/3945
B3	19	c47964/f1p0/11757.1
B3	20	c54858/f1p0/3799.1
B3	21	c30504/f1p3/3140
B3	22	c14886/f1p1/2889
B3	23	c34765/f1p0/2820
B3	24	c40128/f1p0/6761
B3	25	c15638/f1p0/2962.1
B3	26	c35332/f4p5/2843
B3	27	c45957/f1p2/3096
B3	28	c22882/f5p3/3318
B3	29	c21435/f2p1/3287
B3	30	c28892/f1p0/3096
B3	31	c22424/f2p3/3090
B3	32	c18104/f1p1/2981
B3	33	c17020/f1p0/2888
B3	34	c21644/f7p2/2896
B3	35	c13682/f11p1/2741
B3	36	c19260/f1p0/2940
B3	37	c23758/f1p1/3058
B3	38	c41412/f1p1/2532
B3	39	c14077/f3p4/3201
B3	40	c19707/f1p0/2617
B3	41	c42174/f1p0/3102
B3	42	c47549/f1p0/3307
B3	43	c21434/f1p1/2997
B3	44	c27908/f1p1/2777
B3	45	c19108/f1p0/3742
B3	46	c39885/f1p0/3186
B3	47	c58891/f3p9/3235
B3	48	c25187/f1p0/2966
B3	49	c54780/f1p2/3901
B3	50	c22075/f1p0/2696
B3	51	c40151/f1p1/2592
B3	52	c41510/f1p5/4136
B3	53	c52413/f1p5/3740
B3	54	c32500/f3p3/3018
B3	55	c27423/f1p0/2760
B3	56	c45504/f1p3/2726
B3	57	c1355/f3p2/1878
B3	58	c15455/f1p2/1660
B3	59	c36649/f1p0/2806
B3	60	c12694/f1p1/1838
B3	61	c6857/f2p2/1763
B3	62	c5852/f1p0/2233.1
B3	63	c28058/f1p0/2674
B3	64	c6421/f1p0/1679
B3	65	c7334/f1p0/1607
B3	66	c9028/f1p0/1898.1
B3	67	c32956/f1p2/3450
B3	68	c31975/f1p0/2652
B3	69	c45006/f2p1/2737
B3	70	c24373/f1p0/1103
B3	71	c41706/f1p1/2858
B3	72	c27466/f1p2/3211
B3	73	c59735/f1p0/3547.1
B3	74	c38524/f2p1/2891
B3	75	c2434/f3p1/1897
B3	76	c27983/f1p0/2931
B3	77	c5428/f2p0/2028
B3	78	c19727/f1p0/1629
B3	79	c1767/f3p0/1607
B3	80	c19727/f1p0/1629
B3	81	c59735/f1p0/3547.1
B3	82	c56614/f1p2/3805
B3	83	c1974/f2p0/2110
B3	84	c14165/f5p5/3369
B3	85	c8756/f1p0/1779
B3	86	c31621/f1p2/2737
B3	87	c43998/f1p3/2988
B3	88	c14165/f5p5/3369
B3	89	c13454/f27p22/3066
B3	90	c47004/f1p2/2873
B3	91	c41737/f1p1/3127
B3	92	c31621/f1p2/2737
B3	93	c11095/f1p0/1898
B3	94	c59619/f1p0/3406.1.1
B3	95	c48033/f1p1/3753
B3	96	c39078/f1p0/2788
B3	97	c61398/f1p0/3585
B3	98	c1974/f2p0/2110
BBR-BPR	1	c18265/f1p1/1755
BBR-BPR	2	c21637/f1p0/1678
BBR-BPR	3	c12776/f1p0/1561
BBR-BPR	4	c3750/f1p2/1804
BBR-BPR	5	c11945/f1p0/1814
BBR-BPR	6	c29848/f1p0/3326
BBR-BPR	7	c39231/f1p0/3783
BBR-BPR	8	c39231/f1p0/3783
BBR-BPR	9	c29848/f1p0/3326
C2H2	1	c36355/f2p0/1005
C2H2	2	c23851/f1p0/2072
C2H2	3	c7107/f1p0/1720
C2H2	4	c8181/f2p0/2303
C2H2	5	c2327/f2p0/2057
C2H2	6	c8700/f1p0/1840
C2H2	7	c930/f5p1/1880
C2H2	8	c3078/f1p0/2347
C2H2	9	c44738/f1p0/2584
C2H2	10	c1757/f2p0/1793
C2H2	11	c17081/f1p1/2173
C2H2	12	c2976/f1p0/1939
C2H2	13	c15987/f1p1/2209
C2H2	14	c14175/f2p1/1969
C2H2	15	c2524/f3p0/1850
C2H2	16	c8279/f1p0/2311
C2H2	17	c9439/f1p0/1631
C2H2	18	c53823/f1p0/3865.1
C2H2	19	c50750/f1p0/3820
C2H2	20	c533/f4p1/1800
C2H2	21	c5226/f1p0/1939
C2H2	22	c3911/f1p0/2113
C2H2	23	c9465/f1p0/3373
C2H2	24	c2668/f1p1/1962
C2H2	25	c8925/f1p0/2217
C2H2	26	c28440/f1p0/2654
C2H2	27	c20728/f1p0/2725
C2H2	28	c2866/f1p0/2336.2
C2H2	29	c32736/f1p1/2525
C2H2	30	c21680/f1p1/2889
C2H2	31	c10831/f1p0/2002
C2H2	32	c2128/f3p0/1736
C2H2	33	c23285/f1p0/2802
C2H2	34	c30943/f1p0/2970
C2H2	35	c1651/f2p1/2355
C2H2	36	c23543/f1p0/1826
C2H2	37	c7858/f1p1/1843
C2H2	38	c11233/f2p0/1776
C2H2	39	c11233/f2p0/1776
C2H2	40	c5105/f1p0/2134
C2H2	41	c8816/f1p1/2046
C2H2	42	c22802/f2p1/2201
C2H2	43	c25755/f2p0/1903
C2H2	44	c9330/f1p0/1620
C2H2	45	c4222/f1p0/1636
C2H2	46	c49398/f3p3/4268
C2H2	47	c39522/f1p3/4034
C2H2	48	c60978/f1p2/4102
C2H2	49	c38283/f9p3/4090
C2H2	50	c29080/f1p0/2914.1
C2H2	51	c5194/f1p0/2162
C2H2	52	c41017/f1p0/2821.1
C2H2	53	c10036/f1p0/2228
C3H	1	c46345/f1p1/3679
C3H	2	c46696/f1p0/3876
C3H	3	c4308/f3p0/1597
C3H	4	c29957/f1p0/1226
C3H	5	c17440/f2p0/1363
C3H	6	c47565/f1p0/2826
C3H	7	c49129/f4p5/3027
C3H	8	c39000/f1p3/3052
C3H	9	c3159/f1p0/2246
C3H	10	c13889/f7p4/2702
C3H	11	c49180/f7p3/3840
C3H	12	c4012/f1p1/1671
C3H	13	c14967/f6p0/2750
C3H	14	c36134/f1p0/4137.1
C3H	15	c18635/f2p1/3170
C3H	16	c19607/f1p0/1913
C3H	17	c14923/f2p0/2846
C3H	18	c29808/f1p0/2384
C3H	19	c46624/f1p0/4415.2.1
C3H	20	c2116/f2p1/1617
C3H	21	c12184/f1p1/2244.1
C3H	22	c26399/f2p5/2950
C3H	23	c15537/f1p0/1676
C3H	24	c43709/f1p1/2631
C3H	25	c25138/f1p3/1762
C3H	26	c35907/f1p0/2507
C3H	27	c21324/f1p0/1881
C3H	28	c8243/f1p0/1723
C3H	29	c60163/f1p0/7016.2
C3H	30	c691/f6p0/1904
C3H	31	c45700/f1p1/2858.1
C3H	32	c12640/f1p1/2177
C3H	33	c10820/f1p2/2034
C3H	34	c11829/f1p0/1932
C3H	35	c2969/f1p0/2228
C3H	36	c29489/f1p0/3165.3
C3H	37	c51375/f1p0/3700
C3H	38	c11107/f1p0/1671
C3H	39	c30847/f1p0/2178
C3H	40	c42613/f1p2/4105.1
C3H	41	c6912/f1p0/4024.2
C3H	42	c60949/f1p0/6214
C3H	43	c11107/f1p0/1671
C3H	44	c6912/f1p0/4024.2
C3H	45	c30847/f1p0/2178
C3H	46	c51353/f1p3/3700
C3H	47	c51375/f1p0/3700
C3H	48	c59080/f2p1/3811
C3H	49	c61892/f1p1/4189.1
C3H	50	c42613/f1p2/4105.2
C3H	51	c57498/f1p2/3873
C3H	52	c51353/f1p3/3700
C3H	53	c61892/f1p1/4189.2
C3H	54	c59182/f1p0/4046.2
C3H	55	c45700/f1p1/2858.1
C3H	56	c56782/f2p0/3694
C3H	57	c29489/f1p0/3165.2
C3H	58	c59182/f1p0/4046.2
C3H	59	c36129/f1p1/3610.1
C3H	60	c12640/f1p1/2177
C3H	61	c51353/f1p3/3700
C3H	62	c51375/f1p0/3700
C3H	63	c56782/f2p0/3694
C3H	64	c47326/f1p0/3967
C3H	65	c57498/f1p2/3873
C3H	66	c47672/f1p0/2966.1
C3H	67	c53993/f1p0/3794
C3H	68	c36129/f1p1/3610.1
C3H	69	c25013/f1p0/3557.2
C3H	70	c21862/f2p0/2913
C3H	71	c29136/f1p2/2809
C3H	72	c20862/f1p0/1716
C3H	73	c4626/f1p0/1775
C3H	74	c2219/f2p0/1719
C3H	75	c1554/f3p0/1782
C3H	76	c9577/f1p1/1538
C3H	77	c21181/f1p0/1917
C3H	78	c47045/f1p0/3490.1
C3H	79	c45919/f1p0/2954
C3H	80	c27147/f1p1/3186
C3H	81	c41288/f1p0/17708.3
C3H	82	c30354/f1p0/2946
C3H	83	c22904/f2p4/2790
C3H	84	c4229/f1p3/2234
C3H	85	c25198/f1p0/2774
C3H	86	c20788/f1p0/1433
C3H	87	c28954/f1p0/2741.1
C3H	88	c50566/f1p0/3954
C3H	89	c57498/f1p2/3873
C3H	90	c9671/f1p0/2032
C3H	91	c24098/f1p0/4414.1
C3H	92	c19827/f2p0/2744
DBB	1	c7938/f1p0/1454
DBB	2	c22455/f1p0/1345
DBB	3	c44162/f1p0/964
DBB	4	c25934/f1p1/1934
DBB	5	c2886/f1p0/2144.1
DBB	6	c2285/f2p0/1679
DBB	7	c11315/f1p2/2914
DBB	8	c9811/f1p0/1563
DBB	9	c9942/f1p0/1677
DBB	10	c10611/f1p0/1722
DBB	11	c2095/f2p0/1809
DBB	12	c1831/f2p1/1784
DBB	13	c2600/f2p0/1857
DBB	14	c5011/f1p0/1611
DBB	15	c9628/f1p0/1826
DBB	16	c463/f11p3/1727
DBB	17	c4006/f1p0/1945
DBB	18	c12855/f1p0/1775
DBB	19	c9290/f7p0/1743
DBB	20	c11910/f1p0/1505
DBB	21	c45298/f1p0/3036
Dof	1	c6644/f1p0/1834
Dof	2	c11455/f1p0/1672
Dof	3	c6721/f1p0/1915
Dof	4	c18881/f1p0/1798
Dof	5	c9742/f1p0/1281
Dof	6	c6653/f1p0/1732
Dof	7	c12832/f1p1/1581
Dof	8	c819/f5p1/2177
Dof	9	c54337/f1p0/3935.2
Dof	10	c4272/f4p1/1875
Dof	11	c11332/f1p0/2021
Dof	12	c44140/f1p0/1403
Dof	13	c39839/f1p0/3341.1
Dof	14	c46931/f1p0/2944.1
Dof	15	c28783/f1p0/2797.1
Dof	16	c8909/f1p0/2280
Dof	17	c49947/f3p3/3828
Dof	18	c23419/f1p2/3287
Dof	19	c55802/f1p0/12645.3
Dof	20	c14544/f2p3/1868
Dof	21	c52083/f1p0/3639
Dof	22	c62639/f1p0/3792
Dof	23	c24965/f1p0/2853
Dof	24	c8419/f1p3/1725
Dof	25	c11730/f1p1/1891
Dof	26	c35586/f1p0/3111
Dof	27	c11439/f1p1/1865
E2F/DP	1	c21039/f1p0/1821
E2F/DP	2	c6778/f1p1/2058
E2F/DP	3	c8226/f1p0/2114
E2F/DP	4	c11435/f1p0/2130
E2F/DP	5	c18129/f1p0/1903
E2F/DP	6	c54337/f1p0/3935.1
E2F/DP	7	c18129/f1p0/1903
E2F/DP	8	c17888/f1p0/3088.2
EIL	1	c28000/f1p1/9012.1
EIL	2	c35645/f1p0/2893
EIL	3	c22315/f1p0/2517
EIL	4	c31190/f1p0/2850
EIL	5	c10620/f1p0/2441
EIL	6	c9060/f1p1/2201
EIL	7	c12507/f1p2/2190
EIL	8	c10518/f1p0/2271
EIL	9	c24747/f1p0/2482
EIL	10	c35131/f1p0/2740
EIL	11	c31478/f2p0/2733
EIL	12	c52591/f1p0/5390.1
EIL	13	c46661/f1p0/2743
EIL	14	c10006/f1p1/2055
EIL	15	c28000/f1p1/9012.3.2
EIL	16	c35917/f1p0/2688
EIL	17	c23161/f5p0/2666
EIL	18	c23161/f5p0/2666
EIL	19	c34087/f1p1/2308
EIL	20	c6551/f1p0/2276
EIL	21	c7799/f1p0/1690
EIL	22	c17489/f1p1/2705
EIL	23	c5648/f1p0/2303
EIL	24	c28000/f1p1/9012.3.3
EIL	25	c35917/f1p0/2688
EIL	26	c7799/f1p0/1690
EIL	27	c5648/f1p0/2303
EIL	28	c17489/f1p1/2705
EIL	29	c46661/f1p0/2743
EIL	30	c35917/f1p0/2688
ERF	1	c9253/f1p0/2075
ERF	2	c4206/f1p0/2135
ERF	3	c3854/f2p8/1560
ERF	4	c8869/f1p0/5229.2
ERF	5	c12949/f1p0/3375.2
ERF	6	c7271/f1p0/7436.3
ERF	7	c17103/f1p4/1537
ERF	8	c5552/f1p0/3229.1
ERF	9	c129/f15p6/1783
ERF	10	c9663/f1p0/1805.1
ERF	11	c93/f8p16/1711
ERF	12	c249/f12p3/1784
ERF	13	c29/f11p9/1781
ERF	14	c30806/f2p1/2314
ERF	15	c10964/f2p0/1647
ERF	16	c1388/f4p1/1649
ERF	17	c5588/f1p1/2225
ERF	18	c10748/f1p0/1803
ERF	19	c36203/f1p0/1052
ERF	20	c10382/f1p0/1608
ERF	21	c51043/f1p0/3642
ERF	22	c20040/f1p0/1794
ERF	23	c59287/f1p1/3904
ERF	24	c23989/f1p0/1141
ERF	25	c6862/f1p0/1637
ERF	26	c24416/f2p0/2971
ERF	27	c4889/f1p0/4016.1
ERF	28	c40566/f1p2/3891
ERF	29	c6957/f1p0/1480
ERF	30	c15582/f1p0/1868
ERF	31	c7441/f2p0/2036
ERF	32	c29234/f1p0/8005.2
ERF	33	c3491/f1p0/1719
ERF	34	c987/f6p1/1594
ERF	35	c1545/f4p1/1537
ERF	36	c33421/f1p0/1962
ERF	37	c26728/f3p1/2978
ERF	38	c30806/f2p1/2314
ERF	39	c10748/f1p0/1803
ERF	40	c24015/f1p0/1752
ERF	41	c24015/f1p0/1752
ERF	42	c25288/f1p0/2909.2
ERF	43	c2961/f1p2/2072
ERF	44	c18955/f1p0/1070
ERF	45	c43700/f2p2/3202
ERF	46	c23197/f1p0/2987
ERF	47	c28824/f1p0/2969.1
ERF	48	c39345/f1p0/2219
ERF	49	c24169/f1p0/3002
FAR1	1	c47915/f1p3/2949
FAR1	2	c19597/f1p4/2676
FAR1	3	c62768/f1p2/3664
FAR1	4	c27932/f1p0/2713
FAR1	5	c29617/f1p0/2822
FAR1	6	c55440/f1p1/3733
FAR1	7	c59357/f1p0/3701.1
FAR1	8	c28481/f1p0/2726.1
FAR1	9	c43242/f1p0/3943
FAR1	10	c32717/f1p0/3573.1
FAR1	11	c18414/f3p1/3045
FAR1	12	c25216/f1p1/3437
FAR1	13	c23358/f1p0/2224
FAR1	14	c35905/f1p1/3137
FAR1	15	c26903/f2p0/3149
FAR1	16	c51376/f1p0/3290.1
FAR1	17	c32907/f1p7/3309
FAR1	18	c36192/f1p1/3190
FAR1	19	c19821/f1p0/2832
FAR1	20	c24134/f1p5/3140
FAR1	21	c60250/f1p0/3286
FAR1	22	c56413/f1p5/3762
FAR1	23	c15584/f1p0/15186.4
FAR1	24	c45573/f1p0/3699
FAR1	25	c62899/f1p0/3820.1
FAR1	26	c38168/f2p0/2906
FAR1	27	c30223/f1p0/3002.1
FAR1	28	c26380/f3p1/3239
FAR1	29	c31133/f1p0/12443.2
FAR1	30	c44073/f1p0/3017
FAR1	31	c23001/f1p0/3503
FAR1	32	c24522/f1p0/2258
FAR1	33	c45500/f1p0/2605.1
FAR1	34	c39635/f1p1/2829.2
FAR1	35	c49594/f4p2/3863
FAR1	36	c39635/f1p1/2829.1
FAR1	37	c15584/f1p0/15186.3
FAR1	38	c30745/f1p1/2821.2
FAR1	39	c25047/f1p0/2445.1
FAR1	40	c23212/f1p0/9482.5
FAR1	41	c27283/f1p0/3008
FAR1	42	c60633/f1p1/3535
FAR1	43	c31524/f1p1/3204
FAR1	44	c5046/f1p1/2078
FAR1	45	c57578/f1p0/3751
FAR1	46	c25108/f1p0/3185
FAR1	47	c44821/f1p0/3788
FAR1	48	c56320/f1p0/3813
FAR1	49	c42557/f1p1/3170
FAR1	50	c56297/f1p2/3855
FAR1	51	c51712/f1p2/3893
FAR1	52	c62013/f1p1/3603
FAR1	53	c45619/f1p2/3743
FAR1	54	c16197/f1p1/2890
FAR1	55	c44821/f1p0/3788
FAR1	56	c23212/f1p0/9482.5
FAR1	57	c35812/f1p0/3228
FAR1	58	c27827/f1p0/3440
FAR1	59	c43731/f1p0/3090
FAR1	60	c42572/f1p1/3106
FAR1	61	c16977/f1p0/1843
FAR1	62	c24705/f1p0/3276
FAR1	63	c50474/f1p0/3924
GATA	1	c27480/f1p0/1199
GATA	2	c11385/f1p0/1568
GATA	3	c28307/f1p0/2884
GATA	4	c17366/f1p0/3414
GATA	5	c11652/f1p1/1633
GATA	6	c16399/f1p1/1349
GATA	7	c10499/f1p0/1463
GATA	8	c30082/f1p0/2628.1
GATA	9	c34710/f1p0/2936
GATA	10	c12463/f1p0/2174
GATA	11	c5129/f1p1/2270
GATA	12	c45268/f1p0/1577
GRAS	1	c6820/f1p0/1736
GRAS	2	c24025/f1p0/2272
GRAS	3	c8556/f1p0/1830
GRAS	4	c1199/f2p0/2228
GRAS	5	c9737/f1p0/1813
GRAS	6	c19492/f1p0/2043
GRAS	7	c3481/f1p1/2167
GRAS	8	c7329/f1p0/1714
GRAS	9	c1748/f2p1/1988
GRAS	10	c16001/f1p1/2057
GRAS	11	c17538/f2p0/2315
GRAS	12	c40621/f1p0/2567
GRAS	13	c24794/f1p0/2045
GRAS	14	c4956/f1p0/1970
GRAS	15	c35383/f1p0/2879.1
GRAS	16	c25469/f1p1/3211
GRAS	17	c10322/f1p0/1886
GRAS	18	c46438/f1p0/3170
GRAS	19	c36941/f1p2/3119
GRAS	20	c29984/f1p0/2797
GRAS	21	c2473/f2p0/1936
GRAS	22	c6599/f1p0/1536
GRAS	23	c54137/f1p0/3311.1
GRAS	24	c16848/f1p1/2988
GRAS	25	c24071/f1p0/3016
GRAS	26	c30658/f1p0/2618
GRAS	27	c34052/f1p1/2766
GRAS	28	c9277/f1p1/1995
GRAS	29	c31270/f1p0/2633
GRAS	30	c10915/f1p0/1910
GRAS	31	c51321/f1p1/3724
GRAS	32	c21789/f1p0/1861
GRAS	33	c22112/f4p3/2872
GRAS	34	c21364/f1p0/7876.1
GRAS	35	c8064/f1p0/2346
GRAS	36	c8076/f1p0/2397
GRAS	37	c9345/f1p0/1984
GRAS	38	c2457/f1p0/1796
GRAS	39	c18534/f1p1/3275
GRAS	40	c41826/f1p0/3066
GRAS	41	c9862/f1p0/1986
GRAS	42	c28297/f1p1/2827.1
GRAS	43	c19531/f2p4/2793
GRAS	44	c44423/f1p0/2646.1
GRAS	45	c15785/f1p1/2844
GRAS	46	c32060/f1p0/3177
GRAS	47	c35759/f5p3/2790
GRAS	48	c4141/f1p0/1839
GRAS	49	c1791/f2p0/1691
GRAS	50	c18426/f2p1/2575
GRAS	51	c9003/f1p2/2057
GRAS	52	c56368/f1p1/3252
GRAS	53	c19026/f1p0/2547.1
GRAS	54	c47844/f1p2/2872
GRAS	55	c5155/f1p0/1910
GRAS	56	c29336/f1p1/2747
GRAS	57	c31266/f1p2/2608
GRAS	58	c22201/f4p2/3079
GRAS	59	c26882/f2p1/2735
GRAS	60	c20047/f5p3/3294
GRAS	61	c9489/f1p0/2067
GRAS	62	c21364/f1p0/7876.1
GRAS	63	c30897/f1p1/3256
GRAS	64	c40540/f1p0/2682
GRAS	65	c41504/f1p0/2846
GRAS	66	c15133/f1p0/2242
GRAS	67	c25250/f1p1/2944
GRAS	68	c40280/f1p0/3136.1
GRAS	69	c55352/f1p0/5938.3
GRAS	70	c16271/f1p1/1609
GRAS	71	c22815/f1p0/2849
GRAS	72	c18038/f1p0/2895.1
GRAS	73	c6446/f1p3/2234
GRAS	74	c18038/f1p0/2895.2
GRAS	75	c25052/f1p1/2855
GRAS	76	c34355/f1p0/2944
GRAS	77	c3473/f1p1/2012
GRAS	78	c1764/f2p0/1881
GRAS	79	c20520/f1p1/3247
GRAS	80	c9489/f1p0/2067
GRAS	81	c16715/f1p1/3127
GRAS	82	c20519/f1p0/4169
GRAS	83	c9200/f1p1/2043
GRAS	84	c25052/f1p1/2855
GRAS	85	c9003/f1p2/2057
GRAS	86	c33797/f1p0/3122
GRAS	87	c9200/f1p1/2043
GRAS	88	c40540/f1p0/2682
GRAS	89	c11334/f1p0/2045
GRAS	90	c19894/f5p0/2983
GRAS	91	c3473/f1p1/2012
GRAS	92	c8575/f1p0/1718
GRAS	93	c3473/f1p1/2012
GRAS	94	c36453/f1p1/2840
GRAS	95	c4183/f2p0/1712
GRAS	96	c30897/f1p1/3256
GRAS	97	c34355/f1p0/2944
GRAS	98	c4854/f3p1/2016
GRAS	99	c4854/f3p1/2016
GRAS	100	c25250/f1p1/2944
GRAS	101	c22815/f1p0/2849
GRAS	102	c24880/f2p2/2782
GRAS	103	c41504/f1p0/2846
GRAS	104	c8575/f1p0/1718
GRAS	105	c27024/f2p0/2865
GRAS	106	c11334/f1p0/2045
GRAS	107	c6446/f1p3/2234
GRAS	108	c24880/f2p2/2782
GRAS	109	c19779/f1p0/1774
GRAS	110	c2473/f2p0/1936
GRAS	111	c20047/f5p3/3294
GRAS	112	c27024/f2p0/2865
GRAS	113	c56368/f1p1/3252
GRAS	114	c4183/f2p0/1712
GRAS	115	c11334/f1p0/2045
GRAS	116	c27024/f2p0/2865
GRAS	117	c52743/f1p1/3681
GRAS	118	c11334/f1p0/2045
GRAS	119	c16271/f1p1/1609
GRAS	120	c26882/f2p1/2735
GRAS	121	c4183/f2p0/1712
GRAS	122	c16715/f1p1/3127
HD-ZIP	1	c12775/f1p0/1476
HD-ZIP	2	c12496/f1p0/1576
HD-ZIP	3	c35206/f1p0/1422
HD-ZIP	4	c56407/f4p0/1679
HD-ZIP	5	c1808/f4p1/1672
HD-ZIP	6	c10110/f3p0/1706
HD-ZIP	7	c21586/f1p0/1756
HD-ZIP	8	c755/f2p0/1690
HD-ZIP	9	c25514/f1p3/1639
HD-ZIP	10	c13008/f2p4/1932
HD-ZIP	11	c25284/f1p0/1820
HD-ZIP	12	c20203/f1p0/2097
HD-ZIP	13	c10691/f1p0/1980
HD-ZIP	14	c7148/f2p0/1579
HD-ZIP	15	c22597/f1p0/934
HD-ZIP	16	c27891/f1p1/3488
HD-ZIP	17	c18020/f1p0/3253
HD-ZIP	18	c62116/f1p0/3766
HD-ZIP	19	c17723/f1p0/3592
HD-ZIP	20	c29831/f1p0/2950
HD-ZIP	21	c26805/f1p0/3025
HD-ZIP	22	c25417/f2p0/3077
HD-ZIP	23	c34190/f1p1/3168
HD-ZIP	24	c29941/f1p0/2848
HD-ZIP	25	c29898/f1p2/3189
HD-ZIP	26	c51088/f1p0/3936
HD-ZIP	27	c42072/f1p0/3132
HD-ZIP	28	c33457/f1p0/2935
HD-ZIP	29	c45329/f1p0/2649
HD-ZIP	30	c30233/f1p1/3228
HD-ZIP	31	c62090/f1p1/3594
HD-ZIP	32	c55228/f1p3/3861
HD-ZIP	33	c30698/f1p0/3450
HD-ZIP	34	c29627/f1p0/3119.1
HD-ZIP	35	c26842/f3p1/3287
HD-ZIP	36	c29990/f1p0/2995
HD-ZIP	37	c30011/f1p2/3043
HD-ZIP	38	c29911/f1p2/2895
HD-ZIP	39	c22613/f2p2/3398
HD-ZIP	40	c42335/f1p0/3976.2
HD-ZIP	41	c40099/f1p2/3161
HD-ZIP	42	c30099/f1p0/3011.1
HD-ZIP	43	c14231/f2p2/2783
HD-ZIP	44	c56201/f1p2/3677
HD-ZIP	45	c22301/f2p3/2908
HSF	1	c5921/f1p0/2083
HSF	2	c50580/f1p1/3747
HSF	3	c1946/f2p0/2151
HSF	4	c10462/f1p0/2080
HSF	5	c5554/f1p0/1859
HSF	6	c6958/f1p0/1749
HSF	7	c5670/f1p0/1803
HSF	8	c6937/f1p0/1661
HSF	9	c40310/f1p0/1269
HSF	10	c10444/f1p0/1606
HSF	11	c9816/f1p0/1723
HSF	12	c24613/f1p0/2282
HSF	13	c35075/f1p1/2764.1
HSF	14	c35075/f1p1/2764.2
HSF	15	c22070/f1p0/1848
HSF	16	c6959/f1p0/1927
HSF	17	c24613/f1p0/2282
HSF	18	c12379/f2p0/2135
MADS	1	c4340/f1p0/1580
MADS	2	c57456/f1p0/3901
MADS	3	c28552/f1p0/2983
MADS	1	c3458/f1p0/1566
MADS	2	c22982/f1p0/1501
MADS	3	c12482/f1p0/1888
MADS	4	c36247/f1p0/1318
MADS	5	c35627/f1p0/1981
MADS	6	c61636/f1p0/3387.2
MADS	7	c27775/f1p0/1012
R2R3-MYB	1	c10292/f1p0/1753
R2R3-MYB	2	c16940/f1p0/1649
R2R3-MYB	3	c11188/f1p0/2069
R2R3-MYB	4	c24542/f1p0/1014
R2R3-MYB	5	c47799/f1p0/2772
R2R3-MYB	6	c32996/f1p0/3238.1
R2R3-MYB	7	c40776/f1p1/3078
R2R3-MYB	8	c29085/f1p0/3284
R2R3-MYB	9	c45626/f1p1/3545
R2R3-MYB	10	c49804/f3p4/3620
R2R3-MYB	11	c56149/f1p1/3583
R2R3-MYB	12	c56149/f1p1/3583
R2R3-MYB	13	c40300/f1p1/3651
R2R3-MYB	14	c50541/f2p2/3788
R2R3-MYB	15	c27315/f1p1/3263
R2R3-MYB	16	c45520/f1p0/3055
MYB_related	1	c39487/f1p0/1360.1
MYB_related	2	c15324/f1p0/1262
MYB_related	3	c8049/f1p0/1988
MYB_related	4	c6391/f1p0/2158
MYB_related	5	c28420/f1p1/2874
MYB_related	6	c56105/f1p0/1978.1
MYB_related	7	c19030/f1p3/2681
MYB_related	8	c45491/f1p0/3897
MYB_related	9	c19671/f1p0/1604
MYB_related	10	c14152/f4p1/2600
MYB_related	11	c8031/f2p0/2147
MYB_related	12	c43544/f1p0/2763
MYB_related	13	c45785/f1p1/2859
MYB_related	14	c34376/f2p11/3062
MYB_related	15	c36045/f1p0/2961
MYB_related	16	c25324/f1p0/1847
MYB_related	17	c32941/f1p1/3011
MYB_related	18	c18948/f1p0/2861
MYB_related	19	c22209/f1p1/1765
MYB_related	20	c8031/f2p0/2147
MYB_related	21	c8283/f1p0/1860
MYB_related	22	c3092/f1p0/1656
MYB_related	23	c5924/f1p0/1690
MYB_related	24	c57290/f1p0/4066
MYB_related	25	c38763/f2p1/3358
MYB_related	26	c18195/f1p0/1663
MYB_related	27	c12673/f1p0/1633
MYB_related	28	c17386/f1p2/2817
MYB_related	29	c1225/f4p0/1685
MYB_related	30	c57411/f1p1/4126
MYB_related	31	c3763/f2p1/1994
MYB_related	32	c21828/f1p0/1691
MYB_related	33	c30911/f1p0/2707
MYB_related	34	c15456/f1p0/1774
MYB_related	35	c4844/f1p0/1774
MYB_related	36	c22333/f1p0/1924
MYB_related	37	c7450/f1p0/1488
MYB_related	38	c5259/f2p0/1734
MYB_related	39	c6120/f1p0/1879
MYB_related	40	c25184/f1p0/2684.2
MYB_related	41	c11346/f1p0/1659
MYB_related	42	c46515/f1p0/4988.2
MYB_related	43	c24387/f1p0/2233
MYB_related	44	c9026/f1p1/1614
MYB_related	45	c3822/f1p0/1332
MYB_related	46	c12966/f1p1/1659
MYB_related	47	c34707/f1p0/1468
MYB_related	48	c47253/f1p0/2837
MYB_related	49	c10761/f1p6/2065
MYB_related	50	c53691/f1p0/3896.2
MYB_related	51	c35634/f1p0/2697.1
MYB_related	52	c3230/f1p1/2040
MYB_related	53	c7595/f2p2/1683
MYB_related	54	c3298/f1p0/1693
MYB_related	55	c30613/f1p0/3134.1
MYB_related	56	c31790/f1p0/2872
MYB_related	57	c19368/f1p0/2818
MYB_related	58	c15808/f1p0/3065
MYB_related	59	c53573/f1p0/3686.1
MYB_related	60	c2260/f2p0/1861
MYB_related	61	c4507/f1p0/1830
MYB_related	62	c4439/f1p3/1598
MYB_related	63	c20553/f1p1/1614
MYB_related	64	c21665/f1p0/1897
MYB_related	65	c43068/f2p1/3573
MYB_related	66	c59206/f1p0/3822
MYB_related	67	c9710/f1p1/1657
MYB_related	68	c52535/f2p1/3794
MYB_related	69	c46451/f1p0/3892
MYB_related	70	c2563/f3p1/1718
MYB_related	71	c28420/f1p1/2874
MYB_related	72	c30979/f1p1/2873
MYB_related	73	c20408/f2p0/3030
MYB_related	74	c22274/f1p0/2721.1
MYB_related	75	c2632/f2p0/1704
MYB_related	76	c14281/f3p2/2841
MYB_related	77	c19578/f1p2/1809
MYB_related	78	c7874/f1p0/2018
MYB_related	79	c55192/f1p2/3659
MYB_related	80	c35512/f1p0/2640
MYB_related	81	c14701/f2p1/1881
MYB_related	82	c46722/f1p0/2666
MYB_related	83	c62151/f1p1/3796.1
MYB_related	84	c62167/f1p14/3948
MYB_related	85	c49703/f2p1/3654
MYB_related	86	c23791/f3p1/2765
MYB_related	87	c34794/f1p0/2844
MYB_related	88	c42129/f1p1/2844
MYB_related	89	c42011/f1p0/2800
MYB_related	90	c35066/f1p1/2930
MYB_related	91	c30905/f1p0/3210.1
MYB_related	92	c36282/f4p2/2609
MYB_related	93	c30532/f1p0/2673
MYB_related	94	c43355/f1p0/4769.1
MYB_related	95	c44646/f2p0/3501
MYB_related	96	c21967/f1p0/2651
MYB_related	97	c13584/f6p11/3331
MYB_related	98	c36757/f5p6/3314
MYB_related	99	c20769/f1p0/2012
MYB_related	100	c4083/f1p0/2131
MYB_related	101	c7974/f1p0/1666
MYB_related	102	c8922/f5p0/1665
MYB_related	103	c1515/f4p2/1894
MYB_related	104	c15616/f1p0/1502
MYB_related	105	c9913/f1p2/2119
MYB_related	106	c22030/f1p2/2659
MYB_related	107	c39612/f1p0/3324
MYB_related	108	c26186/f7p1/2792
MYB_related	109	c9668/f1p3/2245
NAC	1	c7905/f1p0/1628.1
NAC	2	c15849/f1p0/1854
NAC	3	c8558/f1p0/1757
NAC	4	c5327/f1p0/2087.1
NAC	5	c20753/f1p0/1815
NAC	6	c34816/f1p0/2588.2
NAC	7	c20760/f1p0/2016
NAC	8	c2869/f1p0/2121
NAC	9	c16904/f1p0/1507
NAC	10	c3937/f1p0/1989
NAC	11	c11085/f1p0/2221
NAC	12	c12147/f1p0/2047
NAC	13	c4010/f1p0/1495
NAC	14	c2461/f2p0/2211
NAC	15	c1681/f2p0/2015
NAC	16	c3496/f1p4/2138
NAC	17	c9884/f1p5/2306
NAC	18	c6133/f1p0/7073.4
NAC	19	c33252/f1p0/874
NAC	20	c9924/f1p2/1591
NAC	21	c45461/f1p0/2950.1
NAC	22	c1370/f7p4/1743
NAC	23	c16617/f1p0/1837
NAC	24	c44032/f1p0/3268
NAC	25	c1137/f4p0/2156
NAC	26	c47971/f1p0/2869
NAC	27	c46919/f1p0/1356
NAC	28	c2548/f2p5/2034
NAC	29	c11612/f1p1/1793
NAC	30	c718/f9p0/1911
NAC	31	c46919/f1p0/1356
NF-X1	1	c61650/f1p0/4294.1
NF-X1	2	c38022/f9p8/4070
NF-X1	3	c58025/f2p0/3925
NF-X1	4	c50162/f1p3/3981
NF-X1	5	c50570/f2p3/4008
NF-X1	6	c51531/f1p0/3554
NF-X1	7	c51471/f1p0/3763
NF-X1	8	c31886/f2p1/3296
NF-X1	9	c52688/f1p0/3725.1
NF-X1	10	c49408/f3p5/3945
NF-X1	11	c59036/f2p6/3900
NF-X1	12	c49408/f3p5/3945
NF-X1	13	c49749/f2p0/3845
NF-X1	14	c38623/f1p1/3062
NF-X1	15	c28536/f1p0/3352
NF-X1	16	c50570/f2p3/4008
NF-X1	17	c31886/f2p1/3296
NF-X1	18	c33888/f1p0/3055
NF-X1	19	c33888/f1p0/3055
NF-X1	20	c28536/f1p0/3352
NF-X1	21	c47925/f1p0/4111
Nin-like	1	c54638/f1p0/3913
Nin-like	2	c43880/f1p1/3771
Nin-like	3	c59061/f2p0/3671
Nin-like	4	c30502/f1p6/3248
Nin-like	5	c16584/f1p0/3164
Nin-like	6	c52490/f1p3/4004
Nin-like	7	c29959/f1p3/3340
Nin-like	8	c31132/f1p1/3125
Nin-like	9	c41123/f1p0/3339
Nin-like	10	c39675/f2p1/3429
Nin-like	11	c32133/f1p0/3115
Nin-like	12	c33092/f1p0/3957
Nin-like	13	c33276/f1p0/3308
Nin-like	14	c61673/f1p2/3722
Nin-like	15	c60323/f1p3/3651
Nin-like	16	c51746/f1p0/3599
Nin-like	17	c54279/f1p0/3666
Nin-like	18	c36144/f1p1/3202
Nin-like	19	c33087/f1p0/2818
Nin-like	20	c35060/f1p1/2918
Nin-like	21	c55470/f1p1/3760
Nin-like	22	c56123/f2p1/3818
Nin-like	23	c36332/f1p0/3357
Nin-like	24	c16556/f3p1/2772
Nin-like	25	c22880/f2p1/3267
Nin-like	26	c35123/f1p1/2991
Nin-like	27	c31752/f1p0/3614
Nin-like	28	c45017/f1p0/3510
Nin-like	29	c18598/f1p1/2312
Nin-like	30	c34418/f1p1/2846
Nin-like	31	c57074/f1p1/3823.1
Nin-like	32	c17296/f17p1/3410
Nin-like	33	c53466/f1p0/3922
Nin-like	34	c58454/f1p0/3108
Nin-like	35	c25494/f1p0/3032
Nin-like	36	c51069/f1p0/3746.1
Nin-like	37	c33401/f1p0/2616
Nin-like	38	c39818/f1p0/2858
Nin-like	39	c59540/f1p0/3660.1
Nin-like	40	c53941/f1p0/3691
Nin-like	41	c60235/f1p1/3219
Nin-like	42	c22406/f1p0/3278
Nin-like	43	c47651/f1p0/3393
Nin-like	44	c2063/f3p0/1875
Nin-like	45	c48017/f1p1/2675
Nin-like	46	c23002/f1p1/2772
Nin-like	47	c36260/f1p0/3319
Nin-like	48	c38648/f1p0/3699.2
Nin-like	49	c1722/f2p0/2021
Nin-like	50	c5361/f1p0/1916
Nin-like	51	c42467/f1p0/3626
SBP	1	c8151/f2p0/1998
SBP	2	c20436/f1p1/1722
SBP	3	c34249/f1p0/3067
SBP	4	c8944/f1p0/2138
SBP	5	c12704/f1p0/2020
SBP	6	c63319/f2p3/3705
SBP	7	c6949/f1p0/1505
SBP	8	c12719/f1p0/1676
SBP	9	c60684/f1p0/3592
SBP	10	c61718/f1p0/4037.2
SBP	11	c55157/f1p4/3999
SBP	12	c47412/f1p0/3860
SBP	13	c57144/f1p0/3785
SBP	14	c49278/f6p7/3773
SBP	15	c49125/f7p5/4035
SBP	16	c25059/f2p0/2794
SBP	17	c29377/f1p4/3035
SBP	18	c57267/f1p0/3447
SBP	19	c50070/f4p6/3829
SBP	20	c38363/f5p2/3883
SBP	21	c37809/f12p7/4006
SBP	22	c59928/f1p3/3899
SBP	23	c62614/f1p0/3567.2
SBP	24	c63249/f9p4/3751
SBP	25	c49405/f3p3/3916
SBP	26	c63486/f2p2/3776
SBP	27	c40565/f1p0/4050.2
SBP	28	c63301/f1p6/3677
SBP	29	c49609/f5p3/3796
SBP	30	c54686/f1p0/3779
SBP	31	c50141/f1p0/3575
SBP	32	c37760/f27p9/3998
SBP	33	c60962/f1p0/9059.2
SBP	34	c55477/f1p1/3762
SBP	35	c43047/f1p0/2994
SBP	36	c18958/f1p0/3135
SBP	37	c50864/f1p0/12661.4
SBP	38	c64081/f1p2/3803
SBP	39	c59974/f1p0/7298.3
SBP	40	c56892/f1p2/3878
SBP	41	c62386/f1p5/4074
SBP	42	c58888/f1p4/3979
SBP	43	c54947/f1p2/3770
SBP	44	c43974/f3p9/3659
SBP	45	c50351/f1p1/4051
SBP	46	c52769/f1p0/4545.1.2
SBP	47	c62740/f1p0/3690
SBP	48	c57947/f2p1/3926
SBP	49	c47355/f2p2/3895
SBP	50	c53952/f1p0/3792.2
SBP	51	c53177/f2p1/3956
SBP	52	c45749/f5p11/4002
SBP	53	c61978/f1p0/3814
SBP	54	c58993/f3p8/3878
SBP	55	c60850/f1p0/3878
SBP	56	c59809/f1p1/3963
SBP	57	c46610/f1p11/4175
SBP	58	c62059/f1p4/3844
SBP	59	c60477/f1p0/6916
SBP	60	c54852/f1p1/3793.2
SBP	61	c58701/f45p18/3948
SBP	62	c53217/f1p0/5201.1
SBP	63	c34509/f1p0/2959
SBP	64	c53496/f1p4/6956
SBP	65	c34571/f1p0/2854
SBP	66	c59974/f1p0/7298.2
SBP	67	c49979/f2p1/3930
SBP	68	c52417/f1p3/3554
SBP	69	c41325/f4p7/3612
SBP	70	c49859/f2p0/3591
SBP	71	c41438/f1p0/3773
SBP	72	c53496/f1p4/6956
SBP	73	c49991/f2p0/3695
SBP	74	c46749/f1p0/1438
SBP	75	c55401/f2p3/3722
SBP	76	c59090/f4p5/3718
SBP	77	c59233/f1p0/3667
SBP	78	c6172/f1p1/1528
SBP	79	c53567/f1p6/3626
SBP	80	c55445/f1p4/3866
SBP	81	c41411/f1p4/4020
SBP	82	c59185/f1p0/4002.2
SBP	83	c59185/f1p0/4002.1
SBP	84	c50864/f1p0/12661.1
SBP	85	c8215/f2p0/1546
SBP	86	c49991/f2p0/3695
TALE	1	c32139/f1p0/3567.1
TALE	2	c26843/f2p2/2659
TALE	3	c13824/f13p14/2704
TALE	4	c24716/f2p3/2767
TALE	5	c5575/f1p1/1881
TALE	6	c25702/f4p3/2537
TALE	7	c4772/f1p1/1724
TALE	8	c19220/f1p0/1551
TALE	9	c32365/f1p12/3066
TALE	10	c12804/f1p0/1639
TALE	11	c11621/f1p0/1975
TALE	12	c10767/f1p4/1666
TALE	13	c14060/f3p0/2809
TALE	14	c18384/f1p0/1735
TALE	15	c30596/f1p5/1881.1
TALE	16	c20983/f1p3/2635
TALE	17	c8486/f1p0/2286
TALE	18	c22906/f1p0/2204
TALE	19	c27401/f4p3/2807
TALE	20	c36804/f5p5/2736
TALE	21	c17423/f1p0/2754
TALE	22	c21739/f1p0/2646.1
TALE	23	c7931/f1p0/1879
TALE	24	c32371/f1p0/2955
TALE	25	c33227/f1p0/2727
TALE	26	c15553/f1p0/2092
TALE	27	c28231/f1p0/3010.1
TALE	28	c13772/f5p2/2838
TALE	29	c31449/f4p5/2814
TALE	30	c23926/f1p0/2953
TALE	31	c39520/f6p5/2712
TALE	32	c21413/f1p0/2051
TALE	33	c28179/f1p0/2633
TALE	34	c61652/f1p0/3530.1
TALE	35	c8927/f2p0/1869
TALE	36	c11265/f1p0/2202
TALE	37	c5018/f1p0/1783
TALE	38	c46876/f1p0/2670
TALE	39	c25273/f2p1/2786
TALE	40	c32597/f1p0/3180
TALE	41	c16286/f1p0/1801
TALE	42	c22787/f1p0/2841
TALE	43	c15142/f1p4/2704
TALE	44	c39143/f1p0/4673
TALE	45	c28201/f1p0/2725
TALE	46	c29744/f1p0/2788
TALE	47	c41370/f1p0/3005
TALE	48	c26727/f3p0/2742
TALE	49	c34304/f1p0/2976
TALE	50	c18171/f1p0/2605
TALE	51	c43830/f1p0/2786
TCP	1	c9260/f1p1/1524
TCP	2	c10717/f1p0/1929
TCP	3	c36522/f1p0/2692
TCP	4	c1490/f2p0/1911
TCP	5	c2492/f3p1/1894
TCP	6	c28075/f1p0/1282
TCP	7	c6815/f1p1/1686
TCP	8	c7301/f1p0/1653
TCP	9	c39542/f1p0/3815.1
TCP	10	c29477/f1p1/3368.1
TCP	11	c12442/f1p0/1994
TCP	12	c5573/f1p0/1985
TCP	13	c9574/f1p1/1999
TCP	14	c9482/f1p0/1757
TCP	15	c16268/f1p1/3300.1
TCP	16	c1489/f5p0/1815
Trihelix	1	c1840/f2p0/2097
Trihelix	2	c18568/f1p0/1802
Trihelix	3	c42429/f1p2/2635
Trihelix	4	c20648/f1p0/2022
Trihelix	5	c34070/f1p0/4112
Trihelix	6	c1842/f2p0/2002
Trihelix	7	c7610/f1p1/1814
Trihelix	8	c33745/f1p0/3336
Trihelix	9	c25502/f1p0/2869.2
Trihelix	10	c21527/f2p0/1414
Trihelix	11	c3655/f1p0/1952
Trihelix	12	c4260/f2p0/2627
Trihelix	13	c8020/f1p0/1827
Trihelix	14	c21456/f1p0/1633
Trihelix	15	c11088/f1p0/1830
Trihelix	16	c1982/f2p0/1829
Trihelix	17	c5814/f1p0/1595
Trihelix	18	c45141/f1p0/4288.2
Trihelix	19	c10019/f1p2/1547
Trihelix	20	c16351/f1p1/2745
Trihelix	21	c3986/f2p0/1689
Trihelix	22	c20345/f1p0/2592.1
Trihelix	23	c52432/f1p0/4139.1
Trihelix	24	c50799/f1p0/3915.2
Trihelix	25	c50250/f1p0/3872
Trihelix	26	c3204/f1p0/1930
Trihelix	27	c8997/f2p1/1904
Trihelix	28	c26649/f2p0/2896
Trihelix	29	c22562/f1p0/1747
Trihelix	30	c4260/f2p0/2627
Trihelix	31	c52207/f1p0/5238.1
Trihelix	32	c52989/f1p0/8443.1
Trihelix	33	c52146/f1p0/4380.1
Trihelix	34	c29468/f1p0/2872
Trihelix	35	c2989/f1p0/1262
Trihelix	36	c16351/f1p1/2745
Trihelix	37	c10778/f1p0/2584.1
Trihelix	38	c7113/f1p0/2085
Trihelix	39	c31167/f1p0/686
Trihelix	40	c1814/f3p1/1948
Trihelix	41	c731/f6p1/1806
Trihelix	42	c55820/f2p1/4178
WOX	1	c30099/f1p0/3011.1
WOX	2	c34190/f1p1/3168
WOX	3	c29627/f1p0/3119.1
WOX	4	c33542/f1p0/1162
WOX	5	c31970/f1p1/3400
WOX	6	c26202/f8p1/3254
WOX	7	c40099/f1p2/3161
WOX	8	c33360/f1p0/5724.2
WOX	9	c49578/f4p1/3778
WOX	10	c22525/f1p0/2405.1.1
WOX	11	c51034/f1p0/3709
WOX	12	c57021/f1p2/3791
WRKY	1	c16375/f1p0/2192
WRKY	2	c21020/f1p0/2008
WRKY	3	c1981/f2p0/1743
WRKY	4	c10298/f1p0/2019
WRKY	5	c34667/f1p0/2345
WRKY	6	c8479/f1p0/2021
WRKY	7	c54967/f1p1/3612
WRKY	8	c3149/f1p0/2006
WRKY	9	c32526/f1p0/3089
WRKY	10	c22194/f1p0/2991
WRKY	11	c7806/f1p0/3091.2
WRKY	12	c7806/f1p0/3091.1
WRKY	13	c7037/f1p0/1892
WRKY	14	c3207/f1p0/1920
WRKY	15	c11903/f1p0/1700
WRKY	16	c15717/f1p0/1996
WRKY	17	c18228/f1p0/2199
WRKY	18	c24757/f1p0/3868.1
WRKY	19	c6006/f2p0/1859
WRKY	20	c18183/f1p0/2058
WRKY	21	c22019/f1p0/1807
WRKY	22	c24699/f1p0/2154
WRKY	23	c10818/f1p0/2779.1
WRKY	24	c40484/f1p0/1816
WRKY	25	c57028/f1p0/3679.2
WRKY	26	c8235/f1p0/2309.1
WRKY	27	c34121/f1p0/1515
WRKY	28	c2664/f1p0/1667
WRKY	29	c8235/f1p0/2309.2
WRKY	30	c2713/f1p1/1575
WRKY	31	c40243/f1p0/3966
WRKY	32	c16981/f1p0/1571
WRKY	33	c34003/f1p0/3108
WRKY	34	c46531/f1p0/1564
WRKY	35	c16166/f1p1/2563
WRKY	36	c10712/f1p0/1676
WRKY	37	c51946/f1p0/3622.1
WRKY	38	c12557/f2p0/1592
WRKY	39	c32329/f1p0/1929
WRKY	40	c34003/f1p0/3108
WRKY	41	c21439/f1p0/1931
WRKY	42	c12002/f1p0/1842
WRKY	43	c10818/f1p0/2779.2
WRKY	44	c43213/f1p1/3239
WRKY	45	c47635/f1p1/3916.1
WRKY	46	c33449/f1p0/2889
WRKY	47	c12002/f1p0/1842
WRKY	48	c21439/f1p0/1931
WRKY	49	c4605/f1p0/1760
WRKY	50	c51946/f1p0/3622.2
WRKY	51	c62737/f1p0/3969.2
WRKY	52	c18228/f1p0/2199
WRKY	53	c4605/f1p0/1760
WRKY	54	c24757/f1p0/3868.1
WRKY	55	c47371/f1p1/3977.2
WRKY	56	c25066/f1p0/1532.1
WRKY	57	c56202/f1p0/4154.2
WRKY	58	c51683/f1p0/3811
WRKY	59	c56202/f1p0/4154.2
WRKY	60	c51946/f1p0/3622.1
WRKY	61	c47371/f1p1/3977.1
WRKY	62	c51876/f1p0/3533.2
WRKY	63	c40243/f1p0/3966
WRKY	64	c47635/f1p1/3916.2
WRKY	65	c14595/f2p0/1723
WRKY	66	c51683/f1p0/3811
WRKY	67	c14595/f2p0/1723
bHLH	1	c28988/f1p0/2677.1
bHLH	2	c19153/f1p0/3700
bHLH	3	c52069/f1p0/3562.1
bHLH	4	c10193/f1p0/2039
bHLH	5	c43712/f1p1/2856
bHLH	6	c38745/f1p0/2730
bHLH	7	c8570/f1p0/2068
bHLH	8	c22920/f7p1/2767
bHLH	9	c47923/f1p0/3028.1
bHLH	10	c2946/f1p0/2009
bHLH	11	c30129/f1p0/3075
bHLH	12	c36119/f1p0/2984
bHLH	13	c27652/f1p1/2746
bHLH	14	c40180/f1p0/2753
bHLH	15	c46708/f1p0/3337
bHLH	16	c43566/f3p2/2827
bHLH	17	c28403/f2p2/2745
bHLH	18	c33696/f1p0/2634
bHLH	19	c11147/f1p0/1769
bHLH	20	c43055/f1p0/2682.1
bHLH	21	c27991/f1p0/2921
bHLH	22	c19850/f1p0/2892.2
bHLH	23	c6513/f1p0/1606
bHLH	24	c21172/f2p0/2812
bHLH	25	c21522/f1p0/2284
bHLH	26	c17945/f5p0/2880
bHLH	27	c48029/f1p0/2801.1
bHLH	28	c43800/f1p1/2313
bHLH	29	c6671/f1p0/1705
bHLH	30	c17303/f1p0/1650
bHLH	31	c4294/f1p0/1574
bHLH	32	c2815/f1p0/1698
bHLH	33	c16475/f1p0/1963
bHLH	34	c19688/f1p0/2418
bHLH	35	c36514/f1p0/2661
bHLH	36	c28366/f1p0/2610
bHLH	37	c44675/f1p0/2867.2
bHLH	38	c61156/f1p0/4000.1
bHLH	39	c40043/f1p0/1107
bHLH	40	c36220/f1p0/2888.1
bHLH	41	c25414/f1p0/1085
bHLH	42	c1465/f3p0/1608
bHLH	43	c6515/f1p0/1761
bHLH	44	c25055/f1p0/962
bHLH	45	c50637/f1p0/3858.2
bHLH	46	c29005/f1p0/3253
bHLH	47	c20332/f1p0/1856
bHLH	48	c12998/f1p0/1560
bHLH	49	c23218/f1p0/1571
bHLH	50	c16874/f1p0/1351
bHLH	51	c25218/f1p0/1710
bHLH	52	c24085/f1p0/1627
bHLH	53	c11410/f1p0/1720
bHLH	54	c53368/f1p1/3742
bHLH	55	c3233/f1p0/1615.1
bHLH	56	c36093/f1p1/2738
bHLH	57	c29242/f1p0/1322
bHLH	58	c7185/f3p0/1498
bHLH	59	c62807/f1p0/3856
bHLH	60	c8669/f1p1/1791
bHLH	61	c48720/f2p4/2735
bHLH	62	c11706/f1p0/1677
bHLH	63	c44675/f1p0/2867.1
bHLH	64	c6378/f1p0/2062
bHLH	65	c2643/f2p0/1992
bHLH	66	c11077/f1p0/1896
bHLH	67	c8565/f1p0/1744
bHLH	68	c10086/f2p0/1752
bHLH	69	c12807/f1p0/1979
bHLH	70	c17476/f1p0/1750
bHLH	71	c29892/f1p0/3333.2
bHLH	72	c30821/f1p0/2775
bHLH	73	c29595/f1p0/923
bHLH	74	c26816/f2p0/2848
bHLH	75	c33855/f2p0/2846
bHLH	76	c54837/f1p0/5545.2
bHLH	77	c44747/f1p0/2843
bHLH	78	c1786/f2p0/1707
bHLH	79	c43696/f1p3/2708
bHLH	80	c54314/f1p0/3719
bZIP	1	c11036/f1p0/1777
bZIP	2	c3797/f1p0/1747
bZIP	3	c45176/f1p0/3283
bZIP	4	c5853/f1p0/1881
bZIP	5	c11574/f1p0/1418
bZIP	6	c16918/f1p0/1664
bZIP	7	c12256/f2p0/1851
bZIP	8	c6289/f1p0/1859
bZIP	9	c32050/f1p0/2465
bZIP	10	c32067/f1p0/2836
bZIP	11	c22952/f1p0/1430
bZIP	12	c8813/f1p0/1682
bZIP	13	c25182/f1p0/1692
bZIP	14	c538/f5p1/1854
bZIP	15	c27387/f1p0/2773
bZIP	16	c37060/f5p11/2776
bZIP	17	c52708/f1p0/3698
bZIP	18	c7915/f1p0/1872.1
bZIP	19	c12699/f1p0/1702
bZIP	20	c21043/f1p1/2613
bZIP	21	c44282/f1p3/3328
bZIP	22	c18849/f4p2/1835
bZIP	23	c25791/f3p0/1851
bZIP	24	c4520/f1p0/2025
bZIP	25	c22991/f1p2/1903
bZIP	26	c9518/f1p0/2011
bZIP	27	c26247/f8p8/2815
bZIP	28	c44707/f1p1/3851
bZIP	29	c41687/f1p0/2720
bZIP	30	c10690/f1p0/1929
bZIP	31	c5465/f1p0/2071
bZIP	32	c39098/f1p2/2854
bZIP	33	c20714/f1p0/1644
bZIP	34	c33205/f1p1/2881
bZIP	35	c42466/f1p0/2935.1
bZIP	36	c35897/f2p0/3129
bZIP	37	c32835/f1p0/2977
bZIP	38	c19851/f1p2/2083
bZIP	39	c9395/f1p0/1874
bZIP	40	c40534/f1p0/3645.1
bZIP	41	c3338/f1p0/1612
bZIP	42	c8493/f1p1/1558
bZIP	43	c12551/f1p0/1629
bZIP	44	c19304/f1p2/2652
bZIP	45	c15187/f1p0/2181
bZIP	46	c54433/f1p0/3690
bZIP	47	c15278/f1p0/1820
bZIP	48	c16311/f2p2/2428
bZIP	49	c24174/f1p0/2387
bZIP	50	c31066/f1p0/2138
bZIP	51	c20703/f1p0/3502.1
bZIP	52	c11294/f1p0/2043
bZIP	53	c3497/f1p0/1590
bZIP	54	c39046/f1p0/2753
bZIP	55	c17759/f1p0/1708
bZIP	56	c25347/f1p0/1805
bZIP	57	c29979/f1p0/2444
bZIP	58	c5146/f1p0/1866
bZIP	59	c3844/f1p0/2033
bZIP	60	c34097/f1p0/2764
bZIP	61	c22744/f1p0/1791
bZIP	62	c6380/f1p0/2322
bZIP	63	c1884/f4p1/1940
bZIP	64	c16637/f1p0/2028
bZIP	65	c9886/f1p1/2073
bZIP	66	c4851/f1p0/1687
bZIP	67	c11534/f1p0/1441
bZIP	68	c63766/f3p0/1919
bZIP	69	c15220/f1p1/2142
bZIP	70	c10636/f1p0/1888
bZIP	71	c5518/f1p0/2025
bZIP	72	c50362/f1p0/3814
bZIP	73	c25422/f1p0/1888
bZIP	74	c19301/f2p0/1663
bZIP	75	c11104/f1p0/1596
bZIP	76	c20737/f1p0/1524
bZIP	77	c6079/f1p1/1944
bZIP	78	c24668/f1p0/8314.1
bZIP	79	c11075/f2p1/1921
bZIP	80	c19973/f1p0/2792.1
bZIP	81	c4478/f1p1/1725
bZIP	82	c1763/f2p1/1695
bZIP	83	c31526/f1p0/3104
bZIP	84	c6516/f1p0/1972
bZIP	85	c53265/f1p0/3613.2
bZIP	86	c30265/f1p0/1367
bZIP	87	c23849/f1p0/2225.1
bZIP	88	c5454/f3p0/1630
bZIP	89	c23853/f1p0/1652
bZIP	90	c22193/f1p0/1617
bZIP	91	c55462/f1p4/3681
bZIP	92	c17115/f1p1/1694
bZIP	93	c8483/f1p1/1676
bZIP	94	c29898/f1p2/3189
bZIP	95	c38063/f1p2/3466
bZIP	96	c34615/f1p3/3239
bZIP	97	c15086/f7p4/3143
bZIP	98	c55228/f1p3/3861
bZIP	99	c48592/f5p2/3149
bZIP	100	c27439/f1p0/1557.1
bZIP	101	c19345/f1p1/1896
bZIP	102	c45406/f1p0/3250
bZIP	103	c50168/f1p0/3892
bZIP	104	c21391/f1p0/2794
bZIP	105	c32067/f1p0/2836
bZIP	106	c34425/f1p0/3058
bZIP	107	c44707/f1p1/3851
