# Supplementary material for: Single-molecule real-time sequencing identifies massive full-length cDNAs and alternative-splicing events that facilitate comparative and functional genomics study in the hexaploid crop sweet potato
Source: PeerJ. 2019 Nov 15;7:e7933. doi: 10.7717/peerj.7933 (PMC6859871; doi:10.7717/peerj.7933)
Supplement: File S9 [file peerj-07-7933-s009.xlsx]

## Sheet: list
Additional file 9. List of lncRNAs predicted from Ib53861
Ib53861.ID
c10065/f1p0/1943
c10111/f1p0/1902
c10198/f1p0/2322
c10284/f1p0/1812
c10338/f1p0/1535
c10508/f1p0/2269.1
c10543/f1p0/2236.1
c10543/f1p0/2236.2
c10562/f1p0/1674
c106/f20p3/1710
c10609/f1p0/1708.1
c10773/f1p0/1898
c10780/f1p0/5448.2
c10795/f1p0/2030
c10877/f1p0/2166.2
c10878/f1p0/1787
c10890/f1p0/2284.2
c10973/f1p1/3023.2
c11015/f1p1/2180
c11026/f1p0/2345
c11098/f1p0/2088
c11208/f1p0/2396.2
c11236/f1p0/1756
c11277/f2p0/1702
c11349/f1p0/14085.3
c11446/f1p0/8044.3
c11475/f1p0/1463
c11586/f1p0/1745
c11596/f1p0/2186
c11601/f1p0/1894
c11637/f1p0/2091
c11658/f1p0/3161.2
c11707/f1p0/1889.2
c11751/f1p0/1798
c11795/f1p1/1853.2
c11804/f1p0/1550.1
c11883/f1p0/2147
c11925/f1p0/2004.1
c11958/f1p0/2174
c1204/f3p1/1962
c12088/f1p0/1996
c12090/f1p0/1771
c12133/f1p0/2306
c12284/f1p0/2173.2
c12304/f1p0/1553
c12343/f1p1/2146
c12424/f1p0/8178.2
c12425/f1p1/1713
c12444/f1p0/1834
c12529/f1p0/1903
c12565/f1p0/2076.1
c12565/f1p0/2076.2
c12569/f1p0/1774
c12606/f1p0/1871.1
c12606/f1p0/1871.2
c12644/f1p0/1644
c12689/f1p0/1962
c12728/f1p0/2110
c12749/f1p0/1773.2
c12786/f1p0/1768.2
c12808/f1p0/1915
c12856/f1p0/1955
c12915/f1p0/1650
c12973/f1p0/1774.2
c130/f14p0/1711
c13003/f2p0/1674
c13551/f27p10/3017
c14164/f2p0/3016
c14329/f2p0/2218
c14397/f3p4/3018
c1443/f3p2/2170
c14764/f1p0/2722.2
c14765/f1p1/3146.1
c14765/f1p1/3146.2
c14773/f1p0/3363.2
c14782/f1p0/2929.2
c14782/f1p0/2929.3
c14783/f2p1/2936
c14786/f1p0/2808.1
c14789/f1p0/2277.3
c14812/f1p0/1683
c14841/f1p0/3338
c14921/f1p0/1768.1
c14946/f1p0/4524.1
c14946/f1p0/4524.2
c15002/f1p0/2999
c15041/f1p0/660
c15115/f1p0/8694.1
c15115/f1p0/8694.4
c15126/f1p0/3120.3
c15139/f1p1/2765.2
c15212/f1p0/1987
c15219/f1p0/2104
c15315/f1p1/3620.3
c15327/f1p1/4195.3
c15343/f1p1/2645
c15348/f1p0/13164.3
c15350/f3p1/2928
c15419/f1p0/3525.3
c15530/f1p0/4847.2
c15566/f1p0/357
c15577/f1p1/3395
c15601/f1p0/2727
c15609/f1p0/3066.1
c15730/f1p0/4105.2
c15757/f1p0/1636
c15786/f1p0/2987.1.1
c15835/f1p0/3070.2
c15837/f1p0/1924
c15874/f1p0/1723.2
c15875/f1p0/2542
c15995/f1p0/1644
c16009/f1p0/2892.3
c16023/f1p0/8807.4
c16180/f1p0/3281.2
c16254/f4p1/3559
c16335/f1p0/1925
c16477/f1p0/2718.1
c16682/f1p0/4573.3
c16704/f1p0/10283.4
c16710/f1p0/2946
c16729/f1p1/1885
c16736/f1p0/3420.2
c16833/f1p1/2978.2
c16849/f1p0/3214.2
c16923/f1p0/2922.1
c17036/f1p0/2741
c17093/f1p0/2879.1
c1719/f2p0/2115
c17231/f1p0/2376
c17331/f1p0/1714.2
c17335/f1p0/3727.2
c1736/f2p0/1633
c17462/f1p0/1603.2
c17479/f1p0/1912
c17534/f1p0/3202
c17582/f1p0/3015.1
c17609/f1p0/2111
c17700/f1p0/514
c17737/f1p0/5875.2
c17739/f1p0/3149.1
c17739/f1p0/3149.2
c17829/f1p1/2817
c17926/f1p0/2335
c17990/f1p1/2235
c18021/f1p1/2920
c18057/f1p1/2975
c18202/f1p0/1631
c18234/f1p0/9553.4
c18259/f1p0/2216
c18301/f1p0/1956
c18313/f1p0/2022.1
c18322/f1p0/3408
c18328/f1p0/1950.1
c18402/f1p0/594
c18427/f1p0/2149.2
c18442/f1p0/7099.1
c18442/f1p0/7099.2
c18442/f1p0/7099.4
c18467/f1p0/2868.2
c18473/f1p1/2636
c18600/f1p0/4847.2
c18660/f1p1/3035
c18725/f1p0/2630.1
c18735/f1p0/2765.3
c18767/f1p0/3019
c18776/f1p1/2857.2
c18794/f1p0/2192.1
c18869/f1p0/2961
c18877/f1p0/2227
c18971/f4p1/3345
c18998/f1p0/2784.2
c19034/f1p0/3527.2
c19046/f2p0/2755
c19087/f1p1/2915.2
c19103/f1p0/1711
c19124/f1p0/1594
c19140/f1p0/2675.2
c19170/f1p0/537
c19286/f1p0/4334.2
c19295/f2p1/2841
c19379/f1p0/3152.3
c19393/f1p0/2041
c19461/f1p0/7412.1
c19481/f1p0/9681.1.2
c19507/f1p0/3075.2
c19507/f1p0/3075.3
c19533/f1p0/1594
c19616/f1p0/1972.1
c19630/f1p0/1758
c19724/f1p0/3203.1
c19741/f1p0/2109
c19877/f1p0/2120.2
c19924/f1p0/1567
c19968/f2p1/3111
c20078/f1p0/2697.2
c20099/f1p2/1823
c20124/f1p0/2911.3
c20146/f1p0/2674
c20160/f1p0/2714.2
c20167/f1p0/1992
c20181/f1p0/2035.1
c20181/f1p0/2035.2
c20221/f1p0/1422.2
c20227/f1p1/1818
c20244/f1p0/3235.1
c20383/f1p0/2907
c204/f6p4/1708
c20401/f1p1/2838.2
c20420/f1p0/3607.2
c20442/f1p0/1811.1
c20549/f1p1/2761
c20581/f1p0/2915
c20609/f1p0/3163.2
c20653/f1p0/2826.1
c20653/f1p0/2826.2
c20653/f1p0/2826.3
c20655/f1p0/9138.6
c20662/f2p0/2867.2
c20719/f1p0/2913.2
c20720/f1p0/1760.2
c20756/f1p0/1890.1
c20756/f1p0/1890.2
c20765/f1p0/2721.2
c20790/f1p0/2177
c20805/f2p0/2721
c20812/f1p0/2898.1
c20814/f1p1/1798
c20825/f1p0/2567.2
c20832/f1p0/2945.3
c20900/f1p3/3217.2
c20923/f1p0/2063
c21064/f1p0/2040
c21085/f1p0/1273
c21086/f1p0/1822.1
c21129/f1p1/2891
c21141/f1p0/4332.1
c21212/f1p0/2801
c21242/f1p1/1650
c21249/f1p0/3074.2
c21270/f1p0/2944.1
c21270/f1p0/2944.2
c21274/f1p0/1849
c21279/f3p2/2928
c21433/f1p1/3073
c21466/f1p0/3088
c21482/f1p0/3113.1
c21499/f1p0/3162
c21512/f1p0/10433.3
c21537/f1p1/2935
c21588/f1p0/2803
c21635/f1p0/1651
c21672/f1p0/12748.1.1
c21672/f1p0/12748.2
c21701/f1p0/2654
c21736/f1p0/3127
c21796/f1p0/4891.2
c21804/f1p0/3061.1
c21825/f1p0/1724
c21855/f1p1/2847.1
c21906/f1p0/1574
c21934/f1p0/2132
c21971/f1p0/1970
c220/f27p3/1943
c22015/f1p3/1956
c22045/f1p0/3413.1.1
c22045/f1p0/3413.1.2
c22065/f1p0/13045.2
c22078/f1p0/1953
c22147/f1p1/2971.1
c22164/f1p0/1571.1
c22227/f1p0/2782.2
c22227/f1p0/2782.3
c22244/f1p0/1904.2
c22262/f1p0/2090
c22341/f1p0/16636.2
c22341/f1p0/16636.3
c22341/f1p0/16636.6
c22367/f1p0/2253.2
c22448/f1p0/6139.3
c22466/f1p0/1837
c22491/f1p0/2759
c22648/f1p0/2687
c22666/f1p0/1740
c22721/f1p0/1882.1
c22721/f1p0/1882.2
c22856/f1p0/3373.2
c23019/f1p0/1932
c2309/f3p1/2143
c23143/f1p0/2072.1
c23154/f1p0/3003.2
c23159/f1p0/2989
c23191/f1p0/2862
c23238/f1p0/3081.2
c23311/f1p0/2935.2
c23331/f1p0/3275.4
c23354/f1p0/1681
c23359/f1p2/1522
c23443/f1p1/2296
c23465/f1p0/2360.2
c23483/f1p1/1411
c23568/f1p0/3225.1
c23576/f1p0/2697.1
c23616/f1p0/1777
c23653/f1p0/3314.1.1
c23653/f1p0/3314.2.1
c23677/f1p1/3190.1
c23677/f1p1/3190.2
c23732/f1p0/7785.2
c23736/f1p2/3229
c23748/f1p0/1576.2
c23762/f1p0/3554.1
c23777/f1p0/3361.2
c23804/f1p0/1896.1
c23849/f1p0/2225.2
c23902/f1p0/2966.1
c23916/f1p0/8748.3
c23931/f1p0/2539.2
c23997/f1p0/12004.2
c23997/f1p0/12004.3
c23997/f1p0/12004.5
c24041/f1p0/3092.2
c24041/f1p0/3092.3
c24078/f1p1/2199
c24121/f2p0/2869.2
c24137/f1p0/1670
c24141/f1p0/1758
c24216/f1p0/3181.1
c24216/f1p0/3181.2
c24324/f1p2/3298
c24336/f1p0/1680
c24397/f1p0/2518.1
c24397/f1p0/2518.2
c24441/f1p0/2990.2
c24450/f1p0/3045.2
c24504/f1p0/1721
c24643/f1p0/2815.1
c24643/f1p0/2815.2
c2468/f2p1/2191
c24692/f1p0/2971
c24719/f1p0/1931
c24797/f1p0/2092
c24852/f1p0/1542
c24913/f1p0/1770
c24967/f1p0/3830.1
c24967/f1p0/3830.2
c24983/f1p0/1623.2
c25012/f1p0/2200.1
c25012/f1p0/2200.2
c25166/f1p1/3118.2
c25174/f1p1/2732
c2522/f2p0/1713
c25411/f1p0/3691.1
c25416/f1p0/1861
c25438/f1p0/2645.1
c25442/f1p0/3045.1
c25471/f1p0/2819
c25502/f1p0/2869.1
c25515/f1p0/2630
c25533/f1p1/4411.3
c25545/f1p0/1663
c25548/f1p0/2976
c25579/f1p0/3296.3
c25584/f1p0/2133.1
c259/f3p0/1748
c26418/f4p1/2862
c26548/f2p2/3048
c2659/f1p0/1748
c26631/f2p0/3324
c26720/f2p1/2677
c2692/f1p0/2808.2
c270/f17p5/2027
c27054/f1p0/3070.2
c27132/f1p0/3181.2
c27201/f1p1/2839
c27203/f1p0/974
c27204/f1p0/2843.2
c27226/f1p0/3015
c27229/f1p0/3540
c27263/f1p0/3659.1
c27263/f1p0/3659.2
c27263/f1p0/3659.3
c27266/f1p0/8114.2
c27266/f1p0/8114.3
c27269/f1p0/3415
c27285/f1p0/2843.2
c27345/f1p0/3236.1
c27345/f1p0/3236.2
c27358/f1p0/2705.1.1
c27392/f1p0/3161.1
c27392/f1p0/3161.3
c27421/f2p1/2948
c27424/f1p0/2676.3
c27530/f1p0/3014.2
c27530/f1p0/3014.3
c2754/f1p0/1636
c27551/f1p0/3277.1
c27688/f1p0/12674.3
c27691/f1p0/3465.2
c27724/f1p1/2654
c27749/f1p0/1408
c27794/f1p0/2822.1
c27829/f1p0/2812
c27865/f1p0/4298
c27940/f1p0/1387
c28000/f1p1/9012.2.2
c28002/f1p0/2632.2
c28056/f1p0/3333.2
c28059/f1p0/935
c28067/f1p1/2827.3
c28135/f1p0/2902.1
c28149/f1p0/7869.3
c28170/f1p0/3333.3
c28207/f1p0/3023.1
c28230/f1p1/2872
c28279/f1p0/2831.1
c28279/f1p0/2831.2
c28294/f1p0/3014
c28303/f1p0/2973.1
c28356/f1p0/3265.2
c28358/f1p0/3250.1
c28358/f1p0/3250.2
c28359/f1p0/9160.3
c28365/f1p0/2230
c2840/f1p1/1787
c28415/f1p0/2773
c28426/f1p0/2999
c28485/f1p1/3164
c28508/f1p0/3026.2
c28509/f1p0/3145.2
c28520/f1p0/3016.2
c28545/f1p0/4347.3
c28567/f1p0/3119.2
c28603/f1p0/3518.2
c28611/f1p0/3343.1
c28691/f1p0/2794.2
c28783/f1p0/2797.2
c28824/f1p0/2969.2
c28835/f1p0/3126
c28927/f1p0/11117.2.1
c28928/f1p0/3033.2
c28962/f1p0/2742.2
c28996/f1p0/3224
c29016/f1p0/2693.1
c29016/f1p0/2693.2
c29082/f1p0/3286
c2910/f1p0/1780
c29159/f1p1/3359.1
c29159/f1p1/3359.2
c29160/f1p0/901
c29184/f1p0/2622.1
c29184/f1p0/2622.2
c29192/f2p0/3046
c29216/f1p1/2947
c29317/f1p0/2855.2
c2936/f1p0/1805
c29366/f1p0/2847.1
c29370/f1p0/3259.2
c29406/f1p1/386
c29425/f1p0/4084.2
c29466/f1p0/13745.2
c29502/f1p0/3131.2
c2952/f1p0/2105
c29524/f1p0/2774
c29576/f1p0/3382.2
c29621/f1p0/2843.2
c29643/f1p0/3540.2
c29660/f1p0/2949.1
c29697/f1p0/4170.1
c29723/f1p0/4299.1
c29723/f1p0/4299.2
c29754/f1p0/2796.2
c29762/f1p0/2806.3
c29770/f1p0/3381.1
c29770/f1p0/3381.3
c29780/f1p0/4167.2
c29813/f1p0/3053
c29829/f1p1/3182
c29892/f1p0/3333.3
c299/f10p7/1783
c29907/f1p0/3322
c29929/f1p0/3382
c2998/f1p0/2023
c30001/f1p0/3059
c30022/f1p0/3548.1
c30022/f1p0/3548.2
c30024/f1p0/3015.1
c30024/f1p0/3015.2
c30025/f1p0/2791
c30099/f1p0/3011.2
c30140/f1p0/2834.3
c30206/f1p0/2666.1
c30206/f1p0/2666.2
c30248/f1p2/4079
c30263/f1p0/2621
c30306/f1p0/544
c30310/f1p0/2953.1
c30310/f1p0/2953.2
c30311/f1p0/2931.2
c30364/f1p0/2794
c30396/f1p0/2994.2
c30404/f1p0/9879.2
c30404/f1p0/9879.5
c30447/f1p0/22418.6
c30469/f1p0/1266.1
c30474/f1p0/3178.1
c30474/f1p0/3178.2
c30505/f1p0/2675.3
c30520/f1p0/2925
c3054/f1p0/2154.1
c3054/f1p0/2154.2
c30540/f1p0/3211
c30543/f1p1/2979
c30571/f1p0/3154.2
c30600/f1p0/2884
c30621/f1p1/2937
c30633/f1p0/3094.2
c30642/f1p0/2597
c30774/f1p0/10050.3
c30782/f1p0/2808.1
c30785/f2p1/2996
c30851/f1p0/2790.2
c30863/f1p0/3313
c30957/f1p0/2779.2
c30959/f1p0/2790
c30997/f1p0/2010
c31000/f1p0/4112.2
c31004/f1p0/2909.2
c31034/f1p0/2909.2
c31036/f1p0/2731.3
c31064/f1p0/3337.3
c31149/f1p0/2660.1
c31149/f1p0/2660.2
c31153/f1p0/9059.3
c31168/f1p0/2866
c31201/f1p0/2699.2
c31230/f1p0/2644
c31243/f1p0/2891
c31327/f1p0/3335.2
c31359/f1p0/7744.3
c31359/f1p0/7744.4
c31359/f1p0/7744.5
c31381/f1p1/2832
c31454/f1p0/3072.1
c31454/f1p0/3072.2
c31454/f1p0/3072.3
c31458/f1p0/3215.2
c31459/f1p0/3048
c3147/f2p0/1672
c31492/f1p0/3363.2
c31523/f1p0/3123
c31635/f1p1/2688
c31655/f1p1/1356
c31660/f1p1/2613
c31664/f1p1/2752
c31677/f1p0/5336.3
c31740/f1p0/3194.1
c31775/f1p0/2902.3
c31805/f1p0/2919.2
c31846/f1p0/3060.2
c31853/f1p0/2898.1
c31853/f1p0/2898.2
c3186/f1p0/1642.1
c31861/f1p0/2739.1
c31872/f1p0/3175
c31933/f1p0/2754.2
c31969/f1p0/2834.1
c31978/f1p0/2968.2
c32014/f1p0/2890.2
c32127/f1p0/3323.2
c32134/f1p0/3100
c32140/f1p0/2833.1
c32228/f1p0/2853.1
c32235/f1p0/1520
c3231/f1p0/1743
c3233/f1p0/1615.2
c32336/f1p0/2626
c32349/f1p0/3038.2
c32375/f2p0/2793
c32383/f1p0/3778.1
c32421/f1p0/9705.3
c32421/f1p0/9705.4
c32437/f1p0/3259.2
c32451/f1p0/2671.2
c32522/f1p0/3124.2
c32556/f1p3/2815
c32573/f1p0/2947.1
c32585/f1p0/10254.3
c32590/f1p0/2793.1
c32590/f1p0/2793.2
c32608/f1p2/2969.2
c32639/f1p2/2662
c32646/f1p0/3213.4
c32680/f1p0/2911.2
c32680/f1p0/2911.3
c32727/f1p0/2908
c32737/f1p0/2664
c32801/f1p0/2937.1
c32937/f1p0/2964
c32996/f1p0/3238.2
c32997/f1p0/2877.1
c33010/f1p0/3440.2
c33054/f1p0/3001.1
c33054/f1p0/3001.2
c331/f16p4/2228
c33161/f1p0/3026.1
c33173/f1p0/3176.2
c33194/f1p0/2803
c3323/f1p0/1855
c33248/f1p0/3053
c33332/f1p0/3320.1
c33340/f1p0/3228.1
c33384/f1p0/3007
c33387/f1p0/7171.3
c33414/f1p1/2825
c33446/f1p0/2754.2
c33469/f1p1/1773
c33499/f1p0/3986.1
c33521/f1p0/2981.1
c33521/f1p0/2981.2
c33541/f1p0/3015.2
c33627/f1p0/3368.2
c33647/f1p0/3000.2
c33650/f1p0/3260.1
c33676/f1p0/3206.2
c33685/f1p0/2850
c3369/f1p0/2127
c33706/f1p0/2804
c33775/f1p0/2924.1.1
c33805/f1p1/2760
c33823/f1p0/346
c33842/f1p5/2775
c33843/f1p0/2930.2
c33844/f1p1/2963
c33912/f1p0/2810
c33946/f1p0/21158.7
c3398/f1p0/1709
c34020/f1p0/3053.2
c34131/f1p0/2881.2
c34132/f1p1/3282.1.1
c34181/f1p0/3052
c3420/f1p0/2150
c34232/f1p1/3415
c3425/f1p0/4325.2
c34250/f1p0/2914
c34252/f1p0/3110.2
c34269/f1p0/2875.2
c34287/f1p0/4380.2
c34302/f1p0/2695.2
c34315/f1p0/1816
c34353/f1p0/2978.1
c34382/f1p0/11897.2
c34396/f1p0/2881.2
c34405/f1p0/2961
c34417/f1p0/11463.1.2
c34417/f1p0/11463.3.2
c34448/f1p0/2909.1
c34484/f1p0/2890.1
c34567/f1p1/2798
c34568/f1p0/2814.2
c34639/f1p0/3247.1
c34657/f1p0/2451
c34688/f1p1/2779
c34768/f1p1/2877.2
c34813/f1p0/2692
c34867/f1p0/8651.3
c34884/f1p2/3134.2
c34895/f1p0/12443.3
c34895/f1p0/12443.4
c34984/f1p0/3141.3
c35002/f1p0/3009.2
c35035/f1p0/3163.3
c35037/f1p0/2290.1
c35151/f1p0/2688.1
c35151/f1p0/2688.2
c35288/f2p0/2761
c35303/f1p2/3038.2
c35304/f1p0/3155.1
c35319/f1p0/2678.2
c35337/f1p1/2823.1
c35388/f1p0/2771.3
c35427/f1p0/2924
c35458/f1p0/2836.2
c35499/f1p0/3501
c35510/f1p0/4031.1
c35518/f1p0/3380.1
c35518/f1p0/3380.2
c35542/f1p0/3135.1
c35542/f1p0/3135.2
c35578/f1p0/3017.2
c35617/f1p0/2913.1
c35647/f1p1/3326
c3569/f1p0/2003
c35705/f1p0/3243
c35730/f1p0/2422.1
c35754/f1p1/2908
c35756/f1p0/3049
c3581/f1p2/1972
c35848/f1p0/2429.1
c35888/f1p0/3090
c35901/f1p1/3311
c35908/f1p0/2649.1
c35920/f1p0/3014
c35974/f1p0/2824.1.1
c35975/f1p0/2851.2
c36003/f1p0/2874
c36021/f1p1/3344.3
c36046/f1p0/3165.1
c36046/f1p0/3165.2
c36053/f2p0/2767
c36058/f1p0/3316.2.2
c36060/f1p0/2890.2
c36115/f1p0/2683.2
c36222/f1p0/2536.2
c36322/f1p0/1202
c36326/f1p0/3219
c36328/f1p0/3437.1
c36328/f1p0/3437.2
c36374/f1p0/2886
c36381/f1p0/3183.2
c36421/f1p0/3500
c36424/f1p0/3785.1
c36438/f1p0/3120
c36446/f1p0/2728.1
c36470/f1p1/2842
c36479/f1p0/3126.2
c36543/f1p0/2967
c36617/f1p0/6118.2
c36626/f1p0/2629.1
c36879/f1p0/2804
c37155/f1p4/1832
c38036/f6p0/3888
c3818/f1p0/2208.1
c38278/f2p0/2961
c38577/f2p1/2682
c38684/f1p0/4272.2
c38718/f1p0/2939.2
c38738/f1p0/3704.2
c38747/f1p0/3291
c38794/f1p0/3344.2
c38815/f1p0/2704.2
c38852/f1p0/2702
c38864/f1p1/3080.2
c38864/f1p1/3080.3
c38905/f1p0/3609.2
c39018/f1p0/3009.1
c39018/f1p0/3009.2
c39080/f1p0/2877.2
c39160/f1p0/2706
c39174/f1p0/3925.3
c39320/f1p0/3044.1
c39335/f1p1/1045
c39368/f1p0/8392.2
c39374/f1p0/2798
c39422/f1p0/3733.2
c39439/f1p1/3015.2
c39445/f1p0/3866.2
c39452/f1p0/2843.1
c39486/f7p5/3638
c39542/f1p0/3815.2
c39558/f1p0/2947.3
c39604/f1p0/7173.1
c39702/f1p0/33666.6
c39704/f1p1/2892
c39760/f1p0/3687.1
c39760/f1p0/3687.2
c39762/f1p0/3776.2
c39789/f1p0/2987
c39798/f1p0/3045.1
c39800/f1p4/2962
c39866/f1p0/3699.1
c39867/f1p1/3075.1
c39880/f1p0/3915.2
c39884/f1p0/2854.2
c39894/f1p0/2823
c39900/f1p0/3424
c39908/f1p0/2983.2
c39923/f1p1/3906.3
c39940/f1p0/3939.1
c39945/f1p0/3997.2
c39984/f1p2/3689
c40079/f7p3/3918
c40109/f1p0/3658
c40132/f1p0/4776.2
c40166/f1p0/30235.4
c4020/f1p0/1738.2
c40252/f1p0/3670.1
c40252/f1p0/3670.2
c40299/f1p0/5173.1
c40338/f1p0/2578
c40340/f1p0/12695.3
c40345/f1p0/2813
c40360/f3p1/3771
c40399/f2p0/3755
c40441/f1p0/3134.1
c40441/f1p0/3134.3
c40470/f1p1/3677
c4061/f1p0/1793
c40634/f1p0/1852.1
c40679/f1p0/3775.1
c40681/f1p0/3172.1
c40681/f1p0/3172.2
c40754/f1p0/3527
c40773/f1p0/3955.2
c40775/f1p0/3107
c40825/f1p1/11594.5
c40870/f1p0/2638.1.1
c40903/f1p0/3236.2
c40983/f1p0/2947
c41133/f1p0/2824
c41222/f1p0/3842.2
c41243/f1p0/3990.2
c41243/f1p0/3990.3
c41253/f1p0/2768
c41256/f1p0/2785.2
c41256/f1p0/2785.3
c41274/f1p0/3740.1
c41274/f1p0/3740.3
c41330/f1p0/2941.1
c41348/f1p0/2618.2
c41369/f1p0/2862.2
c41386/f1p0/3130.2
c41386/f1p0/3130.3
c41404/f1p0/3934.2
c41424/f1p0/3058.2
c41456/f1p1/9326.1.3
c41468/f1p0/10107.1
c41468/f1p0/10107.3
c41468/f1p0/10107.4
c41476/f1p0/4064.2
c41491/f1p0/4526.1
c41530/f1p0/2554
c41678/f1p0/2567.1
c41686/f1p0/2556.2
c4170/f1p0/1811
c41775/f1p0/2576
c41934/f1p0/4078
c4198/f1p0/1990
c41996/f1p0/2861.3
c42006/f1p0/2772.1
c42057/f1p0/3657.1
c42068/f1p0/1245.1
c42092/f1p0/3680.2
c42102/f1p0/3566.2
c4215/f1p0/1917
c42176/f1p0/3605.4
c42199/f1p0/3763.4
c42217/f1p0/2890
c42225/f1p0/4171
c42250/f1p0/2899
c42287/f1p0/2876.3
c42320/f1p0/2674.1
c42435/f1p0/7407.1
c42435/f1p0/7407.2
c42477/f1p0/7502.3
c42522/f1p0/2128.2
c42588/f1p0/3028.1.2
c42656/f1p0/3718.2
c4267/f1p0/2119
c42749/f1p0/3603.4
c42755/f1p0/3526.2
c4282/f1p0/2244
c42873/f1p0/4082.3
c42887/f1p0/2798
c42890/f1p0/3611.2
c42897/f1p1/3176
c42909/f1p0/3461.2
c42932/f1p0/3820
c43051/f1p0/4065.2
c43077/f1p0/7335.1
c43083/f1p0/3269.1
c43083/f1p0/3269.2
c4311/f1p0/1962.1
c43111/f1p0/658
c4312/f1p0/1603
c43140/f1p0/3990.1
c43161/f1p0/3805
c43170/f1p0/10436.5
c43220/f1p0/3853.2
c43293/f1p0/3743.2
c43303/f1p0/3232.2
c43320/f1p0/2667.1
c43320/f1p0/2667.2
c43376/f1p1/2863
c43473/f1p0/3885
c43640/f1p0/13694.1.2
c43640/f1p0/13694.2.3
c43641/f1p2/2929
c43684/f1p0/3854
c43706/f1p0/4612.1.1
c43717/f1p0/2975
c43737/f1p0/3826.2
c43802/f1p0/2795.2
c43821/f1p0/3845.3
c43896/f4p2/3981
c43949/f1p0/9654.3
c43956/f1p0/2865.2
c44018/f1p0/3706.2
c44020/f1p0/4264.2
c44039/f1p0/4027.1
c4406/f1p0/1718.2
c44138/f1p0/2819.2
c44160/f2p0/3610
c44193/f1p0/3332
c44292/f1p1/2831
c44338/f1p1/3200.1
c44338/f1p1/3200.2
c44338/f1p1/3200.3
c44343/f1p0/2450.3
c44346/f1p0/3900.2
c44371/f1p1/2941
c44431/f1p0/4000.2
c44435/f1p0/3039.2
c44440/f1p0/5387.2
c44480/f1p0/3783
c44840/f1p0/3192.2
c44857/f1p0/3842.2
c44919/f1p0/2889
c44962/f1p1/2874.1
c44962/f1p1/2874.2
c45016/f1p0/3514
c45051/f1p0/3035
c45100/f1p0/4119.2
c45104/f1p0/3824
c45136/f5p1/3744
c4517/f1p0/2851.2
c45278/f1p0/4008.3
c45303/f1p0/3011.1
c45319/f1p0/2821.1
c45319/f1p0/2821.2
c45319/f1p0/2821.3
c45341/f1p0/3545.2
c45344/f1p1/3689
c45354/f1p0/4710
c45389/f1p0/3789.1
c45389/f1p0/3789.2
c45399/f1p0/2666
c45440/f1p0/3175.2
c45443/f1p0/2822.1
c45443/f1p0/2822.2
c45455/f1p0/2822.2
c45460/f1p0/2835.1
c45461/f1p0/2950.3
c45498/f1p0/3821.1
c45498/f1p0/3821.2
c45498/f1p0/3821.3
c45523/f2p0/2786
c45531/f1p0/4335.2
c45620/f1p0/3367.2
c45624/f1p0/769
c45700/f1p1/2858.2
c45710/f1p0/1056
c45740/f1p0/2781
c45751/f1p0/3244.2
c4579/f1p0/2226
c45835/f1p1/2701
c45852/f1p0/2758.2
c45887/f1p0/10843.2
c45920/f1p0/3601.2
c45922/f1p0/3004
c45923/f1p0/2966.2
c45944/f1p0/3663
c45945/f1p0/2999
c45996/f1p0/3839.3
c46021/f1p0/3121.2
c46053/f1p0/3138.2
c46063/f1p0/2798
c46065/f1p1/3880
c46091/f1p0/2510
c46142/f1p0/3190.2
c46218/f1p0/5058.2
c46231/f1p0/2718
c46253/f1p0/3804.2.2
c46286/f3p1/3771
c46311/f2p1/3550
c46312/f1p0/3852.1
c46327/f1p0/3984.1
c46418/f1p0/3729
c46436/f1p0/3880.1
c46436/f1p0/3880.2
c46444/f1p0/11642.1.1
c46444/f1p0/11642.1.2
c46444/f1p0/11642.2.1
c46444/f1p0/11642.2.2
c46444/f1p0/11642.2.3
c4645/f1p0/1880
c46474/f1p0/4115.2
c46497/f1p0/16179.2.3
c46512/f1p2/3071
c46513/f1p0/2776.1
c46513/f1p0/2776.2
c46519/f1p1/3883.2
c46558/f1p0/2823
c4656/f2p0/1688
c46593/f1p0/4197
c46650/f1p0/2856.2
c46667/f1p0/4290.3
c46755/f1p0/3492.3
c46769/f1p0/2565.3
c46811/f1p0/316
c46860/f1p0/2029.2
c469/f12p2/1506
c47024/f1p1/2981
c47043/f1p0/3821.1
c47065/f1p0/3690
c4710/f1p0/1634
c47178/f1p0/6372.3
c47288/f1p0/3010.1
c47296/f1p0/3255.1
c47296/f1p0/3255.2
c47304/f2p0/3814.1
c47320/f1p0/2872.2
c47391/f1p0/3762
c47437/f1p0/3661.3
c4750/f1p0/2031
c47520/f1p0/2991.1
c47573/f1p1/3704
c47575/f1p0/3193
c47580/f1p0/3832.1
c47580/f1p0/3832.2
c47580/f1p0/3832.3
c47608/f1p0/4086.2
c47624/f1p0/2747
c47636/f1p0/3274.2
c47680/f1p0/2846
c47710/f1p0/2866
c47717/f1p0/2693.2
c47720/f1p0/5634.2
c47812/f1p1/2789
c47833/f1p0/2596.3
c47847/f1p0/2745.1
c47847/f1p0/2745.2
c47860/f1p0/3069
c47883/f1p0/3638.2
c47977/f1p0/2875.1.1
c47984/f1p0/11314.1.5
c47987/f1p1/2508
c48014/f1p0/3968.2
c48041/f1p0/8147.1
c48056/f1p2/2857.1
c48056/f1p2/2857.2
c48056/f1p2/2857.3
c48078/f1p0/2578.1
c48101/f1p0/2782
c48111/f1p1/2861
c48150/f1p0/4100.1
c48150/f1p0/4100.4
c48181/f1p0/2454
c48213/f1p0/12132.3
c48235/f1p1/3725.2.2
c48241/f1p0/3505.2
c48275/f1p0/5353.2
c48282/f1p0/2864.2
c48288/f1p0/2839.2
c48288/f1p0/2839.3
c48327/f1p0/5704.2
c48532/f1p3/2944.2
c4867/f1p0/3023.1
c4898/f1p0/1975
c4900/f1p0/1664
c4920/f1p0/1998.1
c49745/f2p0/3819.1
c49745/f2p0/3819.2
c49864/f2p1/3873
c4988/f1p0/1723
c5019/f1p0/1756
c50194/f1p0/3714.2
c50270/f1p1/3760.3
c50423/f1p0/4783.2
c50461/f1p0/3868.1
c50461/f1p0/3868.2
c50469/f1p4/4030
c50476/f1p0/4277.2
c50489/f1p1/3972
c50535/f1p0/3606.2
c50539/f1p0/4070.2
c50565/f1p0/8242.3
c50611/f1p0/4111.3
c50663/f1p0/6677.1
c50670/f1p0/3918.2
c50700/f1p0/3836.1
c50707/f1p0/3666.3
c50723/f1p0/3512.2
c50747/f1p1/3889.1
c50749/f1p0/3507.2
c50770/f1p0/3474
c50773/f1p2/3794.3
c50817/f1p0/3611.2
c50853/f1p1/3800.3
c50877/f1p0/8247.3
c50894/f1p1/3786.1
c50894/f1p1/3786.2
c50907/f1p0/3735
c50920/f1p1/3929
c51066/f1p0/3583.2
c51073/f1p0/3627.2
c51081/f1p1/3796.2
c51182/f1p0/3832.1
c51182/f1p0/3832.3
c51206/f1p0/3916.1
c51224/f1p0/3938.2
c51229/f1p0/4274.2
c51244/f1p0/13907.5
c51257/f1p0/4050.2
c51260/f1p0/4059.2
c51269/f1p2/6535.1
c5130/f1p0/1741
c51312/f1p0/3795.3
c51342/f1p1/3540
c51358/f1p0/9088.2.2
c51389/f1p0/3981.1.2
c51396/f1p0/3712.2
c51411/f1p0/3830.2.1
c51436/f1p0/3814.2
c51449/f1p0/10662.1
c51463/f1p0/5109.1
c51463/f1p0/5109.2
c51495/f1p0/3633.2
c51525/f1p0/3532
c51533/f1p0/3833.2
c51577/f1p1/3803.3
c51583/f1p0/2967
c51599/f1p0/3912.2
c51610/f1p0/10863.4
c51671/f1p0/3708.2
c51705/f1p0/4059.1
c51722/f1p0/3823.2
c51749/f1p0/6993.3
c51749/f1p0/6993.4
c51780/f1p1/3639
c5182/f1p0/1666
c51831/f1p0/4122.2
c51831/f1p0/4122.3
c5185/f1p0/2075
c51862/f1p0/3957.2.1
c51925/f1p2/3765
c51954/f1p0/3722.3
c51984/f1p0/14983.1.5
c51985/f1p2/8594.3
c51985/f1p2/8594.4
c52011/f2p0/4061.2
c52033/f1p0/3906.1
c52033/f1p0/3906.2
c52043/f1p0/4326.1
c52073/f1p0/3659
c52195/f1p0/12224.4
c52195/f1p0/12224.6
c52207/f1p0/5238.2
c52229/f1p0/4243.3
c52237/f1p0/3531.2
c52248/f1p0/3866.2
c52251/f1p0/3936.2
c52268/f1p0/3811.2
c5228/f1p0/2226.2
c52300/f1p0/3702.2
c52402/f1p0/3674.1
c52456/f1p0/4003.1
c52481/f1p0/4163.3
c52528/f1p0/3964.2
c52537/f2p0/3654
c52545/f1p0/11926.5
c52556/f1p0/3386.2
c52568/f1p0/5935.4
c52574/f1p0/3863.2
c52575/f1p0/3890.3
c52585/f1p0/3894.3
c52597/f1p0/3374.1
c52597/f1p0/3374.2
c52610/f1p0/5355.1
c5262/f1p0/1666.1
c52649/f1p0/9983.2
c52666/f1p0/4149.2
c52709/f1p1/4099.2
c52712/f1p0/3643
c52735/f1p2/3622
c52742/f1p0/3859.2
c52774/f1p0/3292
c52797/f1p0/3754
c52809/f1p0/3878.3
c5283/f1p0/1653
c52891/f1p0/8711.2
c52897/f1p0/3424.2
c52957/f1p0/4619.1
c52963/f1p0/3494.2
c52969/f1p0/3904.2
c52980/f1p0/4036.2
c52980/f1p0/4036.3
c52989/f1p0/8443.2
c52989/f1p0/8443.3
c53008/f1p0/3663.1
c53029/f1p0/3961.1
c53063/f1p0/3649
c53103/f1p0/4092.2
c53110/f1p0/3989.1
c53141/f1p0/4420.2
c53150/f1p0/3739.2
c53150/f1p0/3739.3
c53161/f1p0/4992
c53250/f1p0/3775.2
c53283/f1p0/14793.4
c53283/f1p0/14793.6
c53309/f1p0/3906.2
c53341/f1p0/3727.2
c53349/f1p1/3659
c53366/f1p1/3820.1.2
c53369/f1p0/7476.3
c5339/f1p0/1862.2
c53394/f1p0/7693.2
c53446/f1p0/3735.2
c53470/f1p0/3716.2
c53527/f1p0/3998.2
c53551/f1p0/3568.3
c53582/f1p1/3629.2
c53595/f1p0/3798.1.1
c53610/f1p0/4976.2
c53635/f1p0/3856.2
c53638/f1p0/3680
c53646/f1p0/3937.1
c53651/f1p0/3876.1
c53651/f1p0/3876.2
c53693/f1p0/4088.2
c53697/f1p2/3744.3
c53706/f1p0/4018.1
c53714/f1p0/3859.1
c53716/f1p0/3332.2
c53725/f1p0/4034.2
c53738/f1p1/3984
c53755/f1p0/3540.1
c53755/f1p0/3540.2
c53800/f1p0/3383.2
c53803/f1p0/3843.2
c53811/f1p0/3676.2
c53815/f1p0/3967.1
c53815/f1p0/3967.3
c53833/f1p0/3655.2
c53874/f1p0/3830.2
c53880/f1p0/3312.2
c53882/f1p0/3842.2
c53887/f1p1/3709.2
c53887/f1p1/3709.3
c53899/f1p5/4382
c53914/f1p0/3986.2
c53933/f1p0/3758.2
c53972/f1p0/10663.4
c53984/f1p0/3921
c54028/f1p0/4085
c54034/f1p0/4208.1
c54036/f1p1/3728.2
c54098/f1p0/9577.4
c54100/f1p0/3680.2
c54100/f1p0/3680.3
c54124/f1p2/3784.1
c54126/f1p0/5765.2
c54142/f1p0/3735
c54205/f1p0/3712.2
c54249/f1p0/3769.4
c54251/f1p0/3769.2
c54256/f1p0/10564.3
c54256/f1p0/10564.4
c54256/f1p0/10564.5
c54272/f1p0/3331.2
c54277/f1p0/3944.3
c54355/f1p0/3716.3
c54357/f2p1/3817
c54361/f1p0/3768.3
c54396/f1p0/4203.2
c54396/f1p0/4203.3
c54410/f1p0/3859.2
c54420/f1p0/6296.2
c54420/f1p0/6296.3
c54445/f1p1/4122.3
c54492/f1p0/3830.2
c54503/f1p0/9716.4
c54523/f1p0/3636.2
c54528/f1p0/4047.2
c54538/f1p0/3699
c54547/f1p0/4599.1.1
c54547/f1p0/4599.1.2
c54562/f1p0/5523.3
c54619/f1p0/3811.1
c54649/f1p0/3537
c54697/f1p0/3736.4
c54716/f1p0/3571.2
c54790/f1p0/3870.2
c54803/f1p0/3945.3
c54804/f1p0/3682.3
c54810/f1p0/11926.3.1
c54850/f1p0/3316.1
c54858/f1p0/3799.2
c54888/f1p0/3634.3
c54897/f1p0/9893.4
c54914/f1p0/3987.1
c55078/f1p0/4162.3
c55086/f1p1/3756.2
c55116/f1p0/3718.2
c55148/f1p0/3736.2
c55148/f1p0/3736.4
c55158/f1p0/3589.1
c55216/f1p0/3576.1
c55216/f1p0/3576.2
c55216/f1p0/3576.4
c55224/f1p0/3727.1.1
c55259/f1p1/3766.2
c55264/f1p0/3615.2
c55266/f1p0/3761.2
c55294/f1p0/3893.3
c55300/f1p0/3834.2
c55308/f1p0/4076.2
c55325/f1p0/3704
c55351/f1p0/3795
c55352/f1p0/5938.4
c55418/f1p0/5074.2
c55428/f1p1/4022.2.2
c55439/f1p0/3744.2
c55460/f1p0/3678
c55521/f1p0/4224
c55528/f1p0/3704.2
c55583/f1p0/4419.2
c55592/f2p1/3770
c55624/f1p0/4122.1
c55632/f1p1/4963.1
c55632/f1p1/4963.2
c55666/f1p0/3783.2
c55684/f1p0/9987.1.2
c55685/f1p0/3861.3
c55770/f1p0/4047.2
c55793/f1p0/3923.2
c55824/f1p1/3942.1
c55824/f1p1/3942.2
c55881/f1p0/3814.2
c55894/f1p0/3831.1
c55919/f1p6/19034.6
c55923/f1p0/4299.3
c55955/f1p0/3805.2
c55977/f1p1/3873.2
c56005/f1p0/3778.2
c56068/f2p0/3684.2
c56095/f1p0/10168.4
c56107/f1p0/6995.3
c56115/f1p0/3908.2
c56153/f1p0/3751.2
c56185/f1p0/4263.2
c56208/f1p0/3637
c56221/f1p1/3774
c56271/f1p0/3817.2
c56286/f1p0/3425.1
c56286/f1p0/3425.2
c56286/f1p0/3425.3
c56295/f1p0/3729.2
c56331/f1p0/3835.1
c56331/f1p0/3835.2.1
c56331/f1p0/3835.2.2
c56339/f1p0/3892.1
c56372/f1p1/3695
c56380/f1p0/5037.2
c56389/f1p0/3580.2
c56430/f1p0/3742.2
c56434/f1p0/11785.7
c56467/f1p0/3630.2
c56480/f1p0/4097.2
c56486/f1p1/3589.2
c56489/f1p0/8710.3
c56492/f1p0/8398.1.1
c56511/f1p0/3909.2.1
c56529/f1p0/3478.2
c56532/f2p2/3745
c56616/f1p0/3439.2
c56653/f1p1/7842.3
c56653/f1p1/7842.4
c56691/f1p0/3658
c56698/f1p1/3850.1
c56710/f1p0/3770.3
c56723/f1p0/4160.3
c56752/f1p0/6668.1
c56752/f1p0/6668.2
c56752/f1p0/6668.3
c56752/f1p0/6668.5
c56755/f1p2/4196.2
c56757/f1p0/3781.1
c56757/f1p0/3781.2
c56797/f1p0/3628.1
c56832/f1p0/12262.2
c56855/f1p0/3858.2
c56868/f1p0/3668.2
c56868/f1p0/3668.3
c56943/f1p0/3830.2
c57025/f1p0/4062.2
c57028/f1p0/3679.1
c57044/f1p0/3869.2
c57046/f1p1/3730.1
c57104/f1p1/4038.2
c57109/f1p0/3918.3
c57112/f1p0/5822.2
c57117/f1p0/3701.2
c57171/f1p0/4047.2
c57198/f1p0/4559.1
c57198/f1p0/4559.2
c57200/f1p1/3810.1
c57281/f1p0/3829.1
c57284/f1p0/3753.3
c57318/f1p0/3867.2
c57380/f1p0/3766.3
c57424/f1p0/4460.2
c57434/f1p0/3646.1
c57442/f1p0/3701.1
c57461/f1p2/3970.2
c57537/f1p0/3908.2
c5755/f1p0/1755.1
c57570/f1p0/3823.3
c57583/f1p0/3923.2
c57594/f1p1/3463.1
c57639/f1p0/6305.2
c57798/f1p0/4389.2
c5799/f1p0/2265.2
c5854/f1p0/1638
c5889/f1p0/1871
c59016/f2p1/3856
c59127/f1p0/3746.3
c59154/f1p0/3868
c59182/f1p0/4046.1
c59201/f1p0/3672.2
c59224/f1p3/3760.2
c59226/f1p0/6401.3
c59235/f1p0/3974.1
c59235/f1p0/3974.2
c59235/f1p0/3974.3
c59256/f1p0/3692.2
c59315/f1p0/3722.2
c59318/f1p0/3373.2
c59318/f1p0/3373.3
c59327/f1p0/3726.3
c59333/f1p0/5060.2.1
c59357/f1p0/3701.2
c59389/f1p0/3792.1
c59389/f1p0/3792.2
c59433/f1p0/4010
c59434/f1p0/3771.2
c59441/f1p0/3714
c59492/f1p0/3801.2
c59514/f1p0/3984
c59518/f1p0/4034.2
c59533/f1p0/3899.2
c59533/f1p0/3899.3
c59534/f1p0/3704.2
c59551/f1p0/4378
c59568/f1p0/3746.1
c59584/f1p0/4467.1
c59615/f1p0/3814.2
c59673/f1p0/3332.2
c59706/f1p0/3612.2
c59710/f1p0/10204.4
c59710/f1p0/10204.5
c59735/f1p0/3547.3
c59808/f1p0/3775.1
c59808/f1p0/3775.2
c59855/f1p1/3971.2
c59875/f1p0/3918
c59907/f1p2/3379
c59918/f1p0/3636.1
c59918/f1p0/3636.2
c59918/f1p0/3636.3
c59944/f1p0/3688.1
c59974/f1p0/7298.1
c60018/f1p0/3737.2
c60032/f1p0/16795.4
c60086/f1p0/3999.2
c60103/f1p0/3800.1.2
c60107/f1p0/3802.2
c60111/f1p0/7145.3
c60111/f1p0/7145.5
c60122/f1p0/3625.1
c60125/f1p0/3890
c60135/f1p0/8012.2
c6022/f1p0/1665
c60244/f1p1/3828
c60261/f1p0/3958.2
c60261/f1p0/3958.3
c60269/f1p0/3781.2
c60284/f1p0/3768.2
c60350/f1p2/3935.2
c60380/f1p0/4150.2
c60380/f1p0/4150.3
c60408/f1p0/4046.2
c60430/f1p0/3844.2
c60443/f1p0/3861.2
c60473/f1p0/3987.2
c60494/f1p0/3739
c60511/f1p0/3707.2
c6058/f1p0/1685.1
c6058/f1p0/1685.2
c60591/f1p0/3856.3
c60670/f1p0/1623
c60723/f1p0/3482.2
c60817/f1p0/3858.2
c60906/f1p0/3742.2
c6091/f1p1/1820
c60912/f1p1/3684
c60943/f1p0/3649.2
c60945/f1p0/4409.3
c60950/f1p0/4010.1
c60958/f1p0/3681.2
c60997/f1p0/3848.4
c61002/f2p0/3832
c61049/f1p0/3838.2
c61051/f1p1/4090
c61057/f1p0/4174.2
c61083/f1p0/8013.3
c61087/f1p0/3675.1
c61104/f1p0/3794.1
c61120/f1p0/6474.2
c61220/f1p1/5494.2
c61255/f1p0/5029.2
c61255/f1p0/5029.3
c61260/f1p1/6905.2
c61279/f1p0/10840.2
c61287/f1p1/3971
c61299/f1p0/3707.3
c61309/f1p0/3712.2
c61343/f1p1/3674.2
c61356/f1p0/3744.3
c61439/f1p0/3769.1
c61439/f1p0/3769.2
c61439/f1p0/3769.3
c61439/f1p0/3769.4
c61484/f1p0/3649.2
c61484/f1p0/3649.3
c61591/f1p4/4061.2
c61631/f1p0/6070.3
c61636/f1p0/3387.1
c61723/f1p0/3651
c61748/f1p0/3659.2
c61753/f1p0/3851.2
c61767/f1p0/3707
c61779/f1p0/3532.3
c61783/f1p0/3579
c61823/f1p0/4286.3
c61833/f1p0/3510.2
c61843/f1p0/4389.2
c61846/f1p0/3530
c61851/f1p2/3557.2
c61870/f1p0/3779.1
c61913/f1p0/4146.3
c61931/f1p0/3697.1
c61931/f1p0/3697.2
c61932/f1p0/3965.2
c61952/f1p0/3880.3
c62000/f1p0/3412
c62035/f1p0/3773.2
c62071/f1p0/3592.3
c62074/f1p1/3748.2
c62105/f1p0/3734.3
c62145/f1p0/7001.1
c62145/f1p0/7001.2
c62151/f1p1/3796.2
c62159/f1p0/3774.2
c62175/f1p0/3896
c62197/f1p1/3747.1
c62263/f1p0/12601.5
c62280/f1p0/5798.1
c62280/f1p0/5798.2
c62280/f1p0/5798.3
c62321/f1p0/4722.3
c62327/f1p0/4082.2
c62331/f1p1/3792.2
c62332/f1p0/3772.3
c62332/f1p0/3772.4
c62383/f1p0/4072.3
c62523/f1p0/8121.4
c62527/f1p0/3829.2
c62561/f1p0/4412.1
c62571/f1p0/3873.2
c62576/f1p0/3556.1
c62599/f1p0/3905.3
c62637/f1p0/3739.1
c62649/f1p0/3626.1
c62700/f1p0/3177.1
c62701/f1p0/3955.3
c62796/f1p0/3538
c62802/f1p0/3930.2
c62885/f1p0/3855.2
c62899/f1p0/3820.2
c62915/f1p2/3900
c6300/f1p3/1992
c63086/f1p1/1666
c6324/f1p0/1776
c6351/f1p1/2097
c6392/f1p0/2129
c6473/f1p0/1898.1
c6518/f1p0/1670.1
c654/f13p2/1641
c6576/f1p0/1669
c658/f8p7/2007
c6587/f1p6/1630
c6632/f1p0/1992.1
c6838/f2p0/1811
c6845/f1p0/1859
c6906/f1p0/1734
c6909/f1p1/1768
c6973/f2p0/1710
c7012/f1p0/2209
c7075/f1p1/1688
c7133/f1p0/1670
c7142/f1p0/1748.1
c7193/f1p0/1833
c7217/f1p0/1783
c7277/f1p0/10311.7
c7425/f1p0/2156.2
c7535/f1p0/2200
c7572/f1p0/1748
c7584/f1p0/1752.1
c7612/f1p0/1989
c7626/f1p0/1500
c7716/f1p0/2093
c7781/f1p0/1956
c7787/f1p0/1672
c7889/f1p0/2134.2
c7949/f1p0/1970
c7985/f1p0/1893
c7986/f1p0/1925
c8004/f1p0/2891.1
c8034/f1p0/2496.2
c8088/f1p0/2258
c8124/f1p1/1726
c8208/f1p0/2237.1
c828/f7p3/1676
c8292/f1p4/1694
c8296/f1p1/2281
c8375/f1p0/1962
c8378/f2p0/1951
c8411/f1p0/2464.1
c8443/f1p0/1824
c8461/f1p0/1705
c8492/f1p0/2004.2
c8631/f1p0/1986
c8778/f1p0/1758
c8819/f1p0/1375
c8885/f1p0/1705.1
c8885/f1p0/1705.2
c9035/f1p0/1567
c9061/f1p0/2047
c9201/f1p2/1950.1
c9201/f1p2/1950.2
c9217/f1p0/1694
c9258/f1p0/1959.1
c9258/f1p0/1959.2
c9267/f1p0/1870
c9276/f1p2/1845
c9383/f1p0/1767
c9390/f1p0/28200.1
c9512/f1p0/2651.1
c9586/f1p0/2248.1
c9689/f1p0/1678.1
c98/f9p3/1707
c9847/f1p0/1690
c9856/f1p0/2069.2
c9873/f1p0/14090.1
