# Supplementary material for: Single-molecule real-time sequencing identifies massive full-length cDNAs and alternative-splicing events that facilitate comparative and functional genomics study in the hexaploid crop sweet potato
Source: PeerJ. 2019 Nov 15;7:e7933. doi: 10.7717/peerj.7933 (PMC6859871; doi:10.7717/peerj.7933)
Supplement: File S10 [file peerj-07-7933-s010.xlsx]

## Sheet: Sheet1
Additional file 10. List of lncRNAs predicted from It51184
It51184.ID
c10024/f1p0/1757.2
c10030/f1p0/1936.2
c10141/f1p0/1831.2
c10350/f1p0/4689.3
c10398/f1p1/1977
c10449/f1p0/1819
c10513/f1p0/2964
c10515/f1p0/2210.1
c10656/f1p0/2035.1
c10656/f1p0/2035.2
c10718/f1p0/1695
c10805/f1p0/1743.2
c10812/f1p0/1498
c10916/f1p0/1922.2
c10972/f1p1/2627.1
c1103/f8p2/1684
c11107/f1p0/1904.1
c11173/f2p1/1711
c11283/f1p0/2137.1
c11283/f1p0/2137.2
c11319/f1p0/2085
c11349/f1p0/1824
c11360/f1p0/2003
c11463/f1p0/1995.1
c11498/f1p0/2719.2
c11500/f1p1/1926
c11581/f2p0/1590
c11785/f1p0/2038.1
c11785/f1p0/2038.2
c11794/f1p1/1520
c1191/f3p1/2012
c12016/f1p0/2058
c12072/f1p0/2035
c12184/f1p0/1687
c12195/f1p5/2629.3
c12275/f1p1/1459
c12360/f1p0/2180
c12439/f1p0/1959
c12454/f1p0/599
c12518/f1p0/2173
c12545/f1p0/1689
c12572/f1p0/4095.2
c12588/f2p0/1654
c12714/f1p0/2023
c12822/f1p0/4941.3
c12837/f1p0/1839
c1286/f4p1/1515
c12911/f1p0/1633.2
c13666/f2p0/1694.1
c13809/f2p0/1758
c13980/f1p0/1934.2
c14037/f1p0/1737
c14069/f1p0/1719.2
c14097/f1p0/1519
c14149/f1p0/1394
c14169/f1p0/2143
c14207/f1p0/1472
c14249/f1p0/2240
c14267/f1p0/1764.2
c14435/f1p0/1641
c14456/f1p0/1818.1
c14527/f1p0/1219.1
c14563/f1p0/2050.2
c14569/f1p0/1905
c14608/f1p0/5817.2
c14608/f1p0/5817.3
c14608/f1p0/5817.4
c14639/f1p0/1666.2
c14643/f1p0/1659
c14693/f1p0/7114.1
c14693/f1p0/7114.2
c14743/f1p0/10627.1.2
c14744/f1p0/1512
c14777/f1p0/1687.2
c14791/f1p0/1775
c14812/f1p0/1844.1
c14818/f1p0/1571
c14854/f1p0/1975
c14923/f1p0/1556.1
c14990/f1p0/1750
c15100/f1p0/2127.1
c15144/f1p0/1681
c15145/f1p0/1461
c15156/f1p1/1552.1
c15176/f1p0/2202.1
c15176/f1p0/2202.3
c15193/f1p0/1789
c15196/f1p0/1548.1
c15251/f1p0/1654.2
c15252/f1p0/1973
c15313/f1p0/2173.1
c15405/f1p0/2111
c15439/f1p0/1650.1
c15512/f1p0/1699.1
c15557/f1p0/1730
c15570/f1p0/4013.2
c15636/f1p0/1940.1
c15636/f1p0/1940.2
c15881/f1p0/3658.1
c15912/f1p0/1662
c16039/f1p0/1441.1
c16156/f1p1/1905
c16309/f1p0/4737.3
c16403/f1p0/1936.2
c16586/f1p0/2139
c16624/f1p0/1900
c16694/f1p0/5793.3
c16698/f1p0/1500
c16705/f1p0/6800.2
c16714/f1p0/2002.2
c16723/f1p0/1828.2
c16759/f1p1/1817
c16841/f1p0/1831
c16845/f1p0/1912
c16958/f1p0/1866
c16984/f1p2/1082
c17086/f1p0/1999.1
c17113/f1p0/1946.1
c17118/f1p0/1394.2
c17189/f1p0/2191.1
c17214/f1p1/1910
c17216/f1p0/2053.2
c17274/f1p0/2074.1
c17324/f1p0/1922
c17372/f1p1/1950
c17408/f1p0/1839
c17409/f1p0/1631
c17444/f1p1/1788
c17539/f1p0/1550.1
c17543/f1p0/1858
c17559/f1p0/1831.1
c17617/f2p0/1567
c17643/f1p0/1575.1
c17696/f1p0/1898.1
c17697/f1p0/1905
c17751/f1p3/1798
c17784/f1p0/2172
c17814/f1p0/1750
c17821/f1p0/1945.1
c17823/f1p0/1778
c17911/f1p0/1616
c17929/f1p2/1920
c17993/f1p1/1563
c18006/f1p0/1538
c18100/f1p0/1690.2
c18112/f1p0/1984.1
c18112/f1p0/1984.2
c18202/f1p0/986
c18384/f1p0/1878
c18408/f1p0/1631.1
c18429/f2p1/1784
c18513/f1p0/1553
c18549/f1p0/1570
c18575/f1p1/1996
c18600/f1p1/1949.1
c18620/f1p0/2972.2
c18630/f1p0/1820
c18652/f1p0/1511
c18847/f1p0/5974.3
c18869/f1p1/1884
c19033/f1p0/2096.1
c19033/f1p0/2096.2
c19062/f1p0/1590
c19069/f1p0/1525
c19087/f1p0/2198
c19112/f1p0/1625.1
c19137/f1p0/1840
c19192/f1p3/1540
c19193/f1p0/2017.1
c19219/f1p0/1750
c19346/f1p0/2173.2
c19367/f1p0/7492.3
c19407/f2p0/1794
c19515/f1p0/1843.1
c19537/f1p0/1663.2
c19703/f1p0/2180.3
c19731/f1p0/1900
c19756/f1p0/1710
c19776/f1p1/1958
c19826/f1p2/1779
c19857/f1p1/2208
c19872/f1p0/1603
c19923/f1p0/1860.1
c19924/f1p0/2042.1
c19924/f1p0/2042.2
c20094/f1p0/1596
c20112/f1p0/1566.1
c20172/f1p0/1641.1
c20172/f1p0/1641.2
c20179/f1p0/2144
c20183/f1p0/1583
c20305/f1p0/2045.1
c20305/f1p0/2045.2
c20438/f1p0/1851.1
c20532/f1p0/1950.1
c20540/f1p0/2027.1
c20544/f1p0/2174.1
c20573/f1p0/1669
c20652/f1p0/2198.1
c20680/f1p0/1629.1
c20681/f1p0/1986.2
c20755/f1p0/1213.1
c20764/f1p0/1571
c20932/f1p0/2341.2
c21034/f1p0/1570
c21055/f1p0/1472
c21124/f1p0/2144
c21150/f1p0/1589
c21167/f1p0/2139.1
c21199/f1p0/1692
c21212/f1p0/1835
c21264/f1p0/1629
c21309/f1p0/11791.1.3
c21416/f1p3/1686
c21449/f1p0/1824.1
c21449/f1p0/1824.2
c21538/f1p0/1553
c21543/f1p0/1475
c21589/f1p0/1853
c21657/f1p0/1823.1
c21665/f1p0/2624.1
c21674/f1p0/2852.3
c22003/f1p0/1876
c22045/f1p0/1018
c22092/f1p0/1942.1
c22092/f1p0/1942.2
c22115/f1p0/2821.2
c22404/f1p2/1721
c23573/f9p5/2793
c24051/f2p3/2959
c2413/f2p0/2194
c24379/f5p3/2850
c24634/f1p0/2836.2
c24640/f1p0/2894.2
c24690/f1p0/2796.2
c24776/f1p1/3153.2
c24795/f1p0/2106
c24805/f1p0/2080.1
c24827/f1p0/1518.1
c24831/f1p1/8314.2
c24847/f3p0/2945
c24851/f1p0/4378.2
c24879/f1p0/2001
c24915/f1p0/4402.2
c25082/f1p0/3311.1
c25140/f1p0/3358.2
c25150/f1p0/2085.1
c25182/f1p0/3285.1
c25182/f1p0/3285.2
c25182/f1p0/3285.3
c25217/f1p0/10708.2
c25300/f1p0/6077.4
c25373/f1p2/1108
c25395/f1p0/2955.1
c25395/f1p0/2955.2
c25395/f1p0/2955.3
c25401/f1p0/2834.2
c25536/f1p1/3357.2
c25543/f1p1/2486.1
c25543/f1p1/2486.2
c25543/f1p1/2486.3
c25549/f1p0/2638
c25707/f1p0/2541
c25786/f1p2/3229.3
c25913/f1p1/2869
c26030/f1p0/2835
c26057/f1p0/2787.1
c26093/f1p0/2782.2
c26173/f1p0/1645.2
c26292/f1p0/2112.2
c26299/f1p0/2705.2
c26326/f1p0/1601
c26424/f1p0/9513.3
c26437/f1p0/2821
c26594/f1p0/2840.2
c26594/f1p0/2840.3
c26636/f1p0/1050
c26684/f1p0/2895.2
c26732/f1p0/3322.2
c26738/f1p0/4846.2
c26786/f1p0/3056.2
c26786/f1p0/3056.3
c26865/f1p1/3078.2
c26955/f1p0/1649
c26985/f1p0/3092.1
c27040/f1p0/6862.2
c27046/f1p0/3484.1
c27061/f1p0/1675
c27069/f1p0/1940.1
c27095/f1p0/2605
c27109/f1p0/2696.2
c27126/f1p0/2573.2
c27174/f1p0/3081.2
c27266/f1p1/2241.2
c27283/f1p0/3079.2
c27291/f1p0/1961.1
c27340/f2p0/2878
c27448/f1p0/3027.1
c27448/f1p0/3027.2
c27448/f1p0/3027.3
c27448/f1p0/3027.4
c27453/f1p0/3107.2
c27509/f1p1/3218.1
c27509/f1p1/3218.2
c27509/f1p1/3218.3
c27590/f1p0/2555
c27596/f1p0/2545
c27641/f1p0/3035.3
c27653/f1p0/8763.3.3
c27676/f1p0/1891.1
c27777/f1p0/3878.2
c27821/f1p0/2727.2
c27826/f1p0/3039.2
c27885/f1p0/3374.2
c27896/f1p0/1381
c27897/f1p0/2213.2
c28014/f2p0/2779
c28016/f1p0/7651.3
c28066/f1p0/2912.1
c28115/f1p0/3405.2
c28142/f1p2/1982
c28189/f1p1/3042.2
c28192/f2p1/2492
c28204/f1p0/3465.1
c28214/f1p0/3288.2
c28269/f1p1/3031.3
c28297/f1p0/2899.2
c28303/f1p0/1922
c28320/f1p0/3285.2
c28334/f1p0/5297.1
c28334/f1p0/5297.3
c28457/f1p0/2818.3
c28482/f1p0/2899.2
c28577/f1p1/2292.1
c28598/f1p0/590
c2860/f1p0/5168.3
c28633/f1p0/3092.3
c28665/f1p0/2624.2
c28756/f1p1/3295
c28771/f1p0/2617.2
c28787/f1p0/3260.1
c28817/f1p5/3153.2
c28841/f1p0/3082.2
c28851/f1p0/2505
c28852/f1p0/1852.1
c28867/f1p1/2589.1
c28868/f1p0/2857
c28896/f1p0/1946
c28924/f3p1/2803
c28961/f2p0/2818
c29007/f1p0/3513.2
c29029/f1p0/3030.2
c29109/f1p0/2521
c2916/f2p0/1561
c29162/f1p0/1585
c29165/f1p0/3062
c29166/f1p0/4191.2
c29167/f1p0/2532
c29242/f1p0/2501
c2926/f1p0/1748.1
c29351/f1p0/1774
c2941/f1p0/2154
c29492/f1p0/2390.1
c29492/f1p0/2390.2
c29510/f1p1/2783.2
c29542/f1p0/1932
c2955/f1p0/5845.4
c29556/f1p0/954
c29628/f1p0/2641
c29644/f2p2/3046
c29823/f1p0/3251.1
c29882/f1p0/2081.2
c29888/f1p0/3181.3
c29919/f1p1/2443.2
c30008/f1p0/2678.2
c30081/f1p0/11891.4
c30283/f1p1/4977.1
c30364/f1p0/2305.1
c30385/f1p0/3327.1
c30397/f1p0/2867.2
c30431/f1p0/2446.1
c30431/f1p0/2446.2
c30483/f4p0/2723
c30505/f1p0/2827
c30520/f1p1/3067.2
c30553/f1p0/1100
c30576/f1p0/2893
c30578/f1p0/2796.3
c30613/f1p0/1917.1
c30613/f1p0/1917.2
c3063/f1p0/1705
c30663/f2p1/3154
c30711/f1p3/2569
c30716/f1p0/3126.1
c30716/f1p0/3126.2
c30734/f1p1/2840.2
c30754/f1p0/2706
c30803/f1p0/1408
c30805/f1p1/3301.1
c30838/f1p0/3175.2.2
c31013/f1p0/2810
c31251/f1p0/3229.1
c31335/f1p0/1506.1
c31391/f1p0/2551.2
c31428/f1p1/1677
c31442/f1p1/3176
c31464/f1p0/2631.2
c31570/f1p1/3027
c31604/f1p0/2684.1
c31645/f1p0/3169.1
c31650/f1p2/2983
c31654/f1p0/1786
c31705/f1p0/2704.1
c31807/f1p1/2904.1
c31807/f1p1/2904.2
c31809/f1p0/2854.2
c31845/f1p0/3219.2
c31865/f1p0/2179.1
c31869/f1p1/3134.3
c32023/f1p0/2932.2
c32028/f1p0/2940.2
c32046/f1p0/2937
c32055/f1p1/2896
c32112/f1p0/1593.1
c32115/f1p0/3172.1
c32120/f1p0/7206.4
c32155/f1p0/1595
c32176/f1p0/2856.2
c32192/f1p0/2927
c32243/f1p0/1756.1
c32322/f1p0/2235
c32333/f1p0/2018.2
c32339/f1p4/3067.3
c32340/f1p0/10276.2.2
c32341/f1p0/3271.2
c32347/f1p0/2787.2
c32465/f1p1/2707
c32549/f1p0/3230.1
c32587/f1p0/2851
c32647/f1p0/2875.2
c32650/f1p0/8650.2
c32729/f1p0/3303.1
c32779/f1p0/2824.1
c32779/f1p0/2824.2
c32808/f1p1/2543.2
c32820/f1p0/2881
c32835/f1p0/10869.3
c32892/f1p0/2934.2
c32895/f1p2/2906.2
c32896/f1p0/3532.2
c32896/f1p0/3532.3
c32906/f1p1/1598
c32990/f1p1/3146.1
c33013/f1p0/4659.1
c33020/f1p1/2793.1
c33037/f1p0/2779.2
c33044/f1p0/3058.2
c33049/f1p0/2635.2
c33066/f1p0/3466.2
c33106/f1p1/2455.3
c33156/f1p0/3276.2
c33160/f1p0/1884.1
c33198/f1p0/1829
c33202/f2p1/2664
c33216/f1p3/1953
c33297/f2p1/2695
c33340/f1p0/2722.2
c33382/f1p0/3237.2
c33383/f1p0/14397.3
c33417/f1p0/2472.2
c33423/f1p0/1752
c33432/f1p0/1831
c33493/f1p0/2869.1
c33493/f1p0/2869.2
c33505/f1p0/4044.2
c33565/f1p0/1569
c33587/f1p0/3110.3
c33622/f1p2/1972
c33632/f1p1/2924.2
c33637/f1p0/2900
c33649/f1p0/7064.1
c33649/f1p0/7064.2
c33650/f1p1/2953.2
c33662/f1p0/2567.2
c33696/f1p0/2174.1
c33743/f1p0/4946.3
c33767/f1p0/3242.2
c3377/f1p0/1902
c33785/f1p0/2582.2
c33887/f1p0/2864
c33905/f1p1/2867.2
c33929/f1p0/2568.2
c33965/f1p0/2612
c33971/f1p0/2778.2
c33993/f1p0/2949.1
c34054/f1p1/2975.2
c3409/f1p0/1675.2
c34119/f1p0/21178.1.5
c34145/f1p0/2851.2
c34149/f1p3/2637.2
c34210/f1p0/8217.3
c34210/f1p0/8217.4
c34257/f1p0/2833.2
c34257/f1p0/2833.3
c34283/f1p0/4722.3
c34375/f1p0/1634.1
c34412/f2p0/2847
c34463/f1p0/1900
c34484/f1p0/2691.2
c34489/f2p2/2981
c3453/f1p0/1679.1
c34554/f1p0/3227.2
c34560/f1p0/1697
c34673/f1p0/5865.1
c34711/f1p0/6717.2
c34711/f1p0/6717.3
c34716/f1p0/3352.2
c34735/f1p0/3097.3
c34782/f1p0/6233.2
c34782/f1p0/6233.3
c34782/f1p0/6233.4
c34839/f1p0/2767.1
c34859/f1p0/3030.1
c34859/f1p0/3030.2
c34888/f2p2/2948
c34933/f1p0/3248.1
c35003/f1p0/2561.1
c35017/f2p2/2807
c35030/f1p0/10452.3
c35053/f1p0/3690.2
c35058/f1p0/3318.2
c35097/f1p0/2549.2
c3510/f1p0/1395.1
c35409/f2p0/2792.1
c36023/f3p3/2866
c36183/f3p2/3029
c3631/f1p0/1527.2
c36377/f2p1/2866
c36557/f2p0/2665
c36640/f2p2/2826
c36754/f2p0/2860
c36824/f2p0/2745.2
c36832/f1p0/2667
c36869/f1p0/2687.2
c36924/f1p1/3025.2
c36941/f1p0/3200.1
c36941/f1p0/3200.2
c36996/f1p0/2812.1
c37050/f1p1/2978.2
c37063/f1p0/2686.2
c37065/f1p0/5145.2
c37093/f1p1/2869.2
c37119/f1p0/2838.2
c37182/f1p0/2791.2
c37205/f1p0/2670.2
c37337/f1p0/7053.1.1
c37338/f1p0/2895.1
c37392/f1p0/2529.1
c37404/f1p0/2718.2
c37502/f1p0/2555
c37542/f1p0/2876
c3774/f1p1/1739
c38138/f1p0/2606
c38192/f2p0/2813
c3844/f2p0/1651
c3850/f1p0/1639
c3871/f1p0/1610.2
c3890/f1p0/1927
c39321/f1p0/3046
c39403/f1p0/2852
c39528/f1p0/2143
c39638/f1p0/2835
c39685/f1p0/2684
c39696/f1p1/2991
c39821/f1p1/3286
c39993/f1p0/2980
c40012/f1p2/2899
c40035/f1p1/2999
c40143/f2p1/2962
c4018/f1p0/2117
c4036/f2p0/1678
c40501/f1p0/2900
c40898/f1p1/2744.2
c40902/f1p0/2882
c41068/f1p0/3002.2
c41095/f1p0/2758.1
c41095/f1p0/2758.2
c41149/f1p0/33002.1.2
c41172/f1p0/4421.2
c41212/f1p0/2898
c41258/f1p0/3115.2
c41278/f1p0/3034
c41309/f1p0/2496
c41311/f1p0/3143.3
c41345/f1p0/2733.2
c41364/f1p0/2978.2
c41378/f1p0/3192.2
c41410/f1p0/2687
c41415/f1p0/3174
c41425/f1p0/3095.2
c41429/f1p0/2751.3
c41473/f1p0/2742
c41531/f1p0/3042.2
c41539/f1p0/9545.2.2
c41609/f1p0/3143.2
c41619/f1p0/2708
c41633/f1p0/2627.2
c41659/f2p0/2822
c41716/f1p0/2431.2
c41731/f1p0/3399
c41748/f1p0/15099.2
c41793/f1p0/2695.3
c41811/f1p0/2760.2
c41818/f1p0/2769.2
c41820/f1p0/3162
c41982/f1p0/2802.2
c42061/f1p1/2968
c42063/f1p0/2442
c42066/f1p0/2995.2
c42079/f1p1/2705.2
c42079/f1p1/2705.3
c42117/f1p0/2567
c42122/f1p0/2699.2
c42123/f1p0/2622
c42128/f1p2/2959.2.2
c42152/f1p0/2879.2
c42164/f1p0/2882.2
c42179/f1p0/2701
c42195/f1p1/3244.2
c42209/f1p0/3426.2
c42249/f1p0/3165.1
c42311/f1p0/2858.2
c42415/f1p1/2594
c42418/f1p0/2641.1
c42423/f1p1/2881.1
c42423/f1p1/2881.3
c42435/f1p0/2731.2
c42476/f1p0/2492.2
c42480/f1p0/2997.1
c42497/f1p0/3081.2
c42499/f1p0/2910
c42516/f1p0/21794.2.3
c42516/f1p0/21794.2.6
c42563/f1p0/2545.2
c42563/f1p0/2545.3
c4265/f1p0/1610
c42680/f1p0/2809
c42813/f1p1/2605.3
c42818/f1p0/2982.3
c42860/f1p2/2713.2
c42861/f1p0/3182.1
c42902/f1p0/8505.2
c42902/f1p0/8505.4
c4297/f1p0/2171
c42971/f1p0/2511
c42982/f1p0/3037.2
c4301/f1p1/1509
c43023/f1p0/3027.1.1
c43023/f1p0/3027.2.1
c43084/f1p0/6664.1.1
c43093/f2p0/3276
c43103/f1p0/17794.5
c43161/f1p0/2924
c43170/f1p1/1401
c43193/f1p0/3146.1
c43233/f1p0/2963.2
c43233/f1p0/2963.3
c43298/f1p0/2837.2
c43362/f1p0/3011.2
c43419/f1p0/2953.1
c43436/f1p0/2647.2
c43443/f1p0/3414.2
c43444/f1p0/2966.2
c43444/f1p0/2966.3
c43447/f1p0/2626.2
c43462/f1p1/3147.2
c43465/f1p0/3093.2
c43480/f1p0/3007.2
c43554/f1p0/3955.2
c43584/f1p0/2978
c43630/f1p0/3258
c43637/f1p3/7771.3
c43643/f1p0/2207.2
c43740/f1p0/2856
c43812/f1p1/2902
c4383/f1p0/1104
c43859/f1p1/2934.2
c43887/f1p0/2533.3
c43888/f1p0/3089.2
c43918/f1p1/3600.2
c43939/f1p0/3976.2
c43966/f1p0/2907.2
c43975/f1p1/2486.2
c44075/f1p0/2788
c44085/f1p1/3061.2
c44089/f1p1/2678.1
c44207/f1p0/3061.2
c44213/f1p6/2688
c44273/f3p2/2600
c44344/f1p0/2921.2
c44372/f1p0/598
c44436/f1p1/2844.1
c44447/f1p0/2803.1
c44447/f1p0/2803.2
c44458/f1p0/2673
c44476/f1p0/3223.2
c44529/f1p0/4979.1
c44529/f1p0/4979.2
c44581/f1p0/3407.1
c44581/f1p0/3407.2
c44613/f1p0/2862.1
c44638/f1p2/5896.1
c44723/f1p0/2837
c44750/f2p7/3034
c44790/f1p0/4222.2
c44815/f1p0/3303.2
c44831/f1p0/2697
c44842/f2p3/3076
c44853/f1p0/3011.2
c44866/f1p0/2996.3
c44870/f1p1/2850.1
c44873/f1p0/3652.2
c44885/f1p0/2725.2
c44927/f1p0/2683
c45006/f1p0/13388.4
c45064/f1p0/5672.2
c45064/f1p0/5672.3
c45137/f1p0/2548.2
c45141/f1p0/3173.2
c45185/f1p0/2595.1
c45215/f1p0/3041.1
c45228/f1p0/2791
c45230/f1p0/2717.2
c4524/f1p0/2006
c45278/f1p1/2802.1
c45278/f1p1/2802.2
c45296/f1p0/15759.1.6
c45308/f1p1/2959.2
c45317/f1p0/3362.2
c45318/f1p0/1342
c45322/f1p0/2871.2
c45325/f1p0/2539.3
c45372/f1p0/3249.1
c45492/f1p0/12745.2
c45500/f1p0/2984.2
c45502/f1p0/2925.1
c45555/f1p4/4807.2
c45574/f1p0/3241.1
c45586/f1p0/2613.2
c45587/f1p0/1591
c45627/f1p0/3131.2
c45627/f1p0/3131.3
c4563/f1p0/1901
c45644/f1p0/3049.2
c45647/f1p0/2729.2
c45656/f1p0/3004.1
c45656/f1p0/3004.2
c45657/f1p0/3578
c45730/f1p0/2747.2
c45760/f1p0/4394.2
c45763/f2p0/3292
c45834/f1p0/2528.1
c45835/f1p0/3468.2
c45838/f1p0/3371.1
c45859/f1p0/2741.1
c45894/f1p0/2850
c46048/f1p0/3031.1
c46179/f1p0/2500
c46233/f1p0/5719.3
c46237/f1p1/2943.1
c46293/f1p0/5587.1.1
c46293/f1p0/5587.2.2
c46296/f1p1/2991
c46424/f1p0/2469.1
c46524/f1p1/3048.1
c46524/f1p1/3048.3
c4655/f1p0/1976
c46588/f2p2/2599
c4689/f2p0/1584
c4700/f1p0/1814
c4739/f1p0/1712.1
c4763/f1p0/1520.2
c48025/f3p1/3710
c48177/f2p0/2842
c48276/f2p0/4114.1.1
c48279/f2p0/3824
c4828/f1p0/1866
c48308/f2p1/3629
c4831/f1p0/2608
c48457/f2p0/4255.1
c48591/f2p6/4020
c48718/f1p0/3491.1
c48728/f1p0/4643.3
c48731/f1p0/2907.1
c4881/f1p0/1597.1
c48846/f1p0/3743.2
c48922/f1p0/3361.1
c48928/f1p0/3035.2
c48931/f1p1/3656.2
c48964/f1p0/3427.2
c48972/f1p0/4080.2
c49007/f1p0/3518.1
c49024/f1p1/2557.2
c49068/f1p0/4450.4
c49081/f1p0/4534.1
c49081/f1p0/4534.2
c49091/f1p0/2937.2
c49131/f1p0/3123.2
c49167/f1p0/3641
c49210/f1p0/2913.2.1
c49210/f1p0/2913.2.2
c49211/f1p0/2848.2
c49228/f1p0/2892.2
c49234/f1p0/5063.3
c49234/f1p0/5063.4
c49249/f1p0/4338.2
c49254/f1p0/4258.3
c49259/f1p1/2786.2
c49288/f1p0/3191
c49289/f1p0/3627.2
c49289/f1p0/3627.3
c4929/f1p0/1758
c49333/f1p1/4647.2
c49342/f1p0/2657
c49343/f1p0/4138.2
c49345/f1p1/2672
c49364/f1p0/3864.1
c49371/f1p0/2564.2
c49412/f1p0/2794.2
c49428/f1p0/3910.3
c49437/f1p0/2772.3
c49448/f1p0/2862.2
c49453/f1p0/3331.1
c49462/f1p0/3147.1
c49463/f1p0/3908.1
c49463/f1p0/3908.2
c49477/f1p1/3662.3
c49493/f1p0/3044.3
c49503/f1p0/3703.1
c49556/f1p0/3683.1
c49579/f1p0/2555.3
c49584/f1p0/13908.5
c49600/f1p0/4522.1
c49600/f1p0/4522.2
c49600/f1p0/4522.3
c49600/f1p0/4522.4
c49628/f1p0/3686.2
c49671/f1p0/2577.1.1
c4970/f1p0/2035
c49705/f1p0/2827.2
c49724/f1p1/2696.2
c49733/f1p0/3773.4
c49742/f1p0/3898.2
c49768/f1p0/1470.1
c49768/f1p0/1470.2
c49770/f1p0/3658.2
c49775/f1p0/3597.1
c49808/f1p0/4666.1
c49808/f1p0/4666.2
c49874/f1p0/2622.2
c49880/f1p1/3660
c49896/f1p0/4464.2
c49900/f1p1/3597.2
c49901/f1p0/3457.1
c49906/f1p0/3705
c49956/f1p0/869
c49965/f1p0/3025
c50003/f1p0/4532.1.2
c50015/f1p0/2800.2
c50015/f1p0/2800.3
c50026/f1p0/3812.2
c5005/f1p0/1762.1
c50061/f1p0/3776
c50096/f1p0/3742.1
c50201/f1p0/3126.1
c50234/f1p0/4302.1
c50276/f1p0/4116.4
c50285/f1p0/3989.3
c50323/f1p0/5862.1.2
c50343/f1p0/666
c50347/f1p0/3715.3
c50360/f1p0/2954.2
c50367/f1p2/4271.1
c50382/f1p6/4063.2
c50461/f1p0/4391.2
c50463/f1p0/2593.1
c50467/f1p1/3776.1
c50467/f1p1/3776.2
c50474/f1p0/3512.2
c50480/f1p1/3184.2
c50487/f1p0/3457.3
c50531/f1p0/2870.1
c50531/f1p0/2870.3
c50539/f1p1/2675.1
c50546/f1p0/4366.1
c50546/f1p0/4366.2
c50546/f1p0/4366.3
c50602/f1p0/3538.1
c50626/f1p0/2730.2
c50662/f1p2/3714.2
c50678/f1p0/3308
c50736/f1p0/3710.1
c50736/f1p0/3710.2
c50749/f1p1/3389
c50750/f1p0/2857
c50764/f1p0/3580
c50768/f1p0/8448.4
c50778/f1p0/4063.3
c50783/f1p0/12083.4
c50846/f1p0/3869.3
c50851/f1p0/2799.1
c50871/f1p2/3570.1
c50878/f1p0/3514.2
c50908/f1p0/3476.2
c50926/f1p0/2400
c50964/f1p0/3244.2
c50994/f1p0/3525.2
c51027/f1p0/3835
c51057/f1p1/7907.2.2
c51118/f1p0/5004.2
c51138/f1p1/3807.2
c51151/f1p1/4316.3
c51181/f1p0/6853.2
c51192/f1p2/1425
c51198/f1p1/2909.2
c5129/f1p0/13041.6
c51292/f1p0/3904.1
c51292/f1p0/3904.2
c51305/f1p1/4520.3
c51318/f1p0/3722
c51341/f1p0/2610.2
c51356/f1p0/5670.1
c51373/f1p2/2838.2
c51381/f1p0/4348.2
c51400/f1p1/3929.3
c51402/f1p0/1092
c51410/f1p0/3069.2
c51450/f1p0/6796.1
c51484/f1p0/3293.1
c51504/f1p1/3551.1
c51504/f1p1/3551.2
c5151/f1p0/1685
c51570/f1p0/3026.2
c51600/f1p0/4054.2
c51609/f1p0/2566
c51629/f1p1/3557.3
c51651/f1p1/4078.2
c51664/f1p1/4119.2
c51718/f1p2/3743
c51723/f1p0/3349.1.1
c51723/f1p0/3349.2.2
c51767/f1p0/3484.1
c51826/f1p0/2752.1
c51843/f1p0/3558.3
c51870/f1p0/4030.1
c51902/f1p0/3328.2
c51911/f1p1/3047
c51935/f1p0/3919.1.1
c51935/f1p0/3919.1.2
c51935/f1p0/3919.1.3
c51935/f1p0/3919.2
c51940/f1p0/3641.3
c51971/f1p1/3042.1
c52016/f1p0/4522.2
c52044/f1p0/3528.2
c52118/f1p0/4103.2
c52191/f1p0/2773.2
c52201/f1p0/3703.2
c52244/f1p0/2581
c52247/f1p0/4012
c52265/f1p0/2687.1
c52274/f1p0/2748
c52287/f1p0/2964.2
c52379/f1p0/1928
c52395/f1p1/3849.2
c52398/f1p0/2585.1
c52485/f1p0/3873
c52605/f1p0/2781.1
c52619/f1p0/3015.2
c5264/f1p0/1853
c52652/f1p0/4468.2
c52678/f1p0/3680.2
c52718/f1p1/4277.1
c52720/f1p0/3185.1
c52727/f1p1/3630
c52742/f1p1/3272.2
c52751/f1p0/3630
c52761/f1p0/2720.1
c5277/f1p1/1991.1
c5277/f1p1/1991.2
c52802/f1p0/3742.2
c52836/f1p0/4050.2
c52840/f1p0/2898.1
c52840/f1p0/2898.2
c52840/f1p0/2898.3
c52873/f1p0/2856.1
c52891/f1p0/4695.2
c52895/f1p0/2861.2
c52949/f1p0/2748.2
c53002/f1p2/3759.3
c53016/f1p0/3537.2
c53016/f1p0/3537.3
c5304/f2p0/1840
c53057/f1p0/3356.2
c53062/f1p0/3958.2
c53070/f1p0/4097.2
c53085/f1p1/4032.1
c53096/f1p0/4246.2
c53139/f1p1/3675.2
c53150/f1p0/3231
c53155/f1p0/5428.3
c53171/f1p0/2769.1
c53171/f1p0/2769.2
c53171/f1p0/2769.3
c53220/f1p0/3885.1.1
c53278/f1p0/2599
c5330/f1p0/553
c53304/f1p0/2522.1.1
c53304/f1p0/2522.2.1
c53309/f1p0/4772.2.1
c5332/f1p0/1975.2
c53327/f1p1/3301.2
c53333/f1p0/2610.2
c53335/f1p0/2742.2
c53354/f1p0/4030.2
c53368/f1p0/2686.1
c53378/f1p0/4252.3
c53462/f1p1/4021.4
c53497/f1p0/516
c53579/f1p11/4741
c5371/f1p0/3874.2
c53714/f1p0/2499
c5374/f1p0/1537.1
c5376/f1p0/1992.2
c53890/f1p0/2871
c5395/f1p0/1696
c54222/f1p0/5021.2.2
c54222/f1p0/5021.3
c54242/f1p0/2766.1
c54255/f1p0/3870.2
c54338/f1p1/3347.2
c54340/f1p0/6506.3
c54364/f1p0/3545.3
c54382/f1p0/10273.4
c54382/f1p0/10273.7
c54417/f1p0/3677.1
c54429/f1p0/3843.1
c54429/f1p0/3843.4
c54459/f1p1/3138
c54462/f1p0/3896.2
c54464/f1p0/4471.3
c5451/f1p0/1488
c54510/f1p0/4468.2
c54525/f1p1/4301.2
c54525/f1p1/4301.3
c54540/f1p0/3718.3
c54575/f1p0/3585.2
c54601/f1p0/3850.1
c54614/f1p0/2719.1
c54614/f1p0/2719.3
c54647/f1p0/5007.3
c54701/f1p0/3444.1.1
c54719/f1p1/3573
c54739/f1p0/3749.1
c54739/f1p0/3749.2
c54739/f1p0/3749.3
c54741/f1p0/3255.2
c54741/f1p0/3255.3
c54850/f1p1/4364.2
c54862/f1p0/3883.2
c54879/f1p0/5448.2
c54948/f1p0/3196.2
c54967/f1p0/4697.2
c55003/f1p0/3322.1
c55004/f1p2/3739.2.1
c55032/f1p0/9707.1
c55032/f1p0/9707.3
c55085/f1p0/3491.2
c55087/f1p0/3606.3
c55090/f1p1/3823.3
c55126/f1p0/2614.1
c55135/f1p0/3998.2
c55193/f1p0/4432.2
c55196/f1p0/3197.2
c55245/f1p0/3432.2
c55250/f1p0/4854.2
c55294/f1p0/3171.2
c55317/f1p4/3223
c55323/f1p0/3702
c5535/f1p0/1456.2
c55350/f1p0/9433.2.1
c55353/f1p1/2604
c55357/f1p0/3669.2
c55380/f1p1/2744
c55449/f1p0/3773.1.1
c55595/f1p0/696
c55604/f1p0/13047.2
c55610/f1p0/4418.1.1
c55618/f1p0/2629.1
c55656/f1p0/2898
c55711/f1p0/3634.1
c55716/f1p0/3664.1
c55716/f1p0/3664.2
c55783/f1p0/7455.3
c55789/f1p0/2971
c55841/f1p0/9953.2.3
c55848/f1p0/4503.3
c55857/f1p1/4161.2
c5586/f4p1/1643
c55903/f1p0/2562.1
c55905/f1p0/3200.1
c55951/f1p1/3890.2
c55994/f1p0/3690.2
c55995/f1p0/3781.3
c55999/f1p0/3138.2
c56015/f1p0/4571.3
c56054/f1p0/3043
c56062/f1p0/2708.2
c56062/f1p0/2708.3
c56093/f1p2/3830.1
c56113/f1p1/2188.2
c56121/f1p0/3578.3
c56129/f1p2/2579.3
c56140/f1p0/5349.2
c56151/f1p0/2998.1
c56157/f1p8/3984
c5622/f1p0/1354
c56220/f1p0/3194.2
c56223/f1p0/3577.3
c56286/f1p0/4417.2
c56306/f1p1/3725.2.1
c5631/f1p0/1273
c56329/f1p0/2318.2
c56390/f1p0/4124.1
c56399/f1p0/3688
c56401/f1p1/3861.3
c56423/f1p0/3736.1
c56450/f1p1/2735.2
c56485/f1p0/3159.2
c56513/f1p0/4298.2
c56529/f1p0/3196.2
c56545/f1p0/2585
c56564/f1p1/3286
c56569/f1p0/3958.2
c56580/f1p0/2602
c56618/f1p1/3537.1
c56618/f1p1/3537.2
c56622/f1p0/3905.1.1
c56638/f1p0/3870.2
c56661/f1p0/6522.1.1
c56661/f1p0/6522.2.1
c56678/f1p0/4160.3
c56698/f1p0/643
c56710/f1p0/3120.2
c56721/f1p0/3671.2
c56730/f1p0/4515.2
c56738/f1p0/14069.3
c56752/f1p0/8350.1.5
c56776/f1p0/2913
c56805/f1p1/3887.2
c56827/f1p1/3470.1
c56827/f1p1/3470.2
c56864/f1p0/3640.2.1
c56884/f1p0/3031.1
c56885/f1p0/2910
c56924/f1p0/3264.2
c56979/f1p0/1031.1
c57024/f1p0/2767.2
c57060/f1p0/3091.2
c57110/f1p0/3502.2
c57132/f1p0/5245.1
c57165/f1p0/5089.2
c57181/f1p0/3962.1
c57244/f1p0/2984.1
c57260/f1p0/3014
c57329/f1p1/3189.1
c57338/f1p0/4664.1
c57360/f1p0/3650.4
c57399/f1p0/3156.2
c57448/f1p0/2674.2
c57460/f1p0/3818.3
c57483/f1p0/3897.2
c57504/f1p0/3213.2
c57537/f1p5/3483
c57603/f1p0/4734.2
c57607/f1p1/3605.3
c57626/f1p0/3238.2
c57647/f1p0/10957.2
c57647/f1p0/10957.3
c57647/f1p0/10957.4
c57681/f1p0/2995.3
c57684/f1p0/3669.2
c5775/f1p0/3043.3
c57803/f2p0/3059
c57854/f1p0/2646
c57885/f1p0/3385.1
c57885/f1p0/3385.2
c57889/f1p0/3983.2
c57898/f1p1/2847.2
c57903/f1p1/2902
c57941/f1p0/3843.3
c57967/f1p0/3618
c57993/f1p0/4181.2
c58125/f1p0/3873.2
c58126/f1p0/3281.1
c5814/f1p0/533
c58183/f1p0/4668.3
c58192/f1p0/4109.2
c58210/f1p0/4127.1
c58210/f1p0/4127.2
c5824/f2p1/1871
c58247/f1p0/1944.1
c58247/f1p0/1944.2
c58248/f1p0/4018.3
c58252/f1p0/3545.3
c58274/f1p2/3084
c58278/f1p0/3773
c58286/f1p0/2854.1
c58314/f1p1/4403.2
c58326/f1p0/2652.3
c58327/f1p0/4231
c58380/f1p0/3787.3
c58430/f1p0/3803.1.3
c58475/f1p0/4420.2
c58489/f1p0/2882.1
c58559/f1p0/4719
c58621/f1p0/3815.2
c58621/f1p0/3815.3
c58663/f1p0/4049.3
c58700/f1p2/3801.2
c58700/f1p2/3801.3
c58700/f1p2/3801.4
c58705/f1p0/3859
c58750/f1p0/2522.2
c58775/f1p0/2678.2
c58797/f1p4/4084.3
c58809/f1p0/3511.2
c58823/f1p0/3990.3
c58833/f1p0/4006.2
c58869/f1p0/3729.1
c58869/f1p0/3729.2
c5896/f1p0/1335.1
c58969/f1p0/3225.2
c59012/f1p0/3981
c59063/f1p0/4631.2
c59085/f1p1/2835
c59098/f1p0/2842.3
c59144/f1p0/4307.2
c59182/f1p0/5061.2
c59224/f1p1/4341.2
c59230/f1p0/4519.2
c59332/f1p0/3745.2
c59380/f1p0/4135
c59402/f1p1/3247.2
c5941/f1p0/2028.1
c5941/f1p0/2028.2
c59422/f1p0/2596.2
c59443/f1p0/3551.2
c59451/f1p0/14951.5
c59451/f1p0/14951.6
c59458/f1p0/3210.2
c5946/f1p0/2213
c59492/f1p1/2579.1
c60720/f1p0/14338.2
c60722/f1p0/3846.2
c60734/f1p0/3691.2
c60735/f1p0/3911.2
c60742/f1p4/3416.2
c60747/f1p0/1338.1
c60774/f1p0/4057
c60854/f1p0/3442.2
c6086/f1p0/2252
c60896/f1p0/4071.1
c60921/f1p1/4004.2
c60929/f1p0/4093.2
c60932/f1p0/4080.2
c60933/f1p1/3917.2
c60959/f1p0/3682.2
c60980/f1p0/3736.2
c61020/f1p0/4547.1
c61027/f1p0/3958.3
c61058/f1p1/4603.1
c61063/f1p0/3408.2
c61084/f1p0/3802.1
c61085/f1p1/3699.1
c61088/f1p0/4340
c61096/f1p0/4353.2
c61108/f1p1/4126.3
c61142/f1p1/4066.3
c61149/f1p0/4022.2
c61149/f1p0/4022.4
c61176/f1p0/3899.3
c61290/f1p0/4579.2
c61314/f1p0/3482.3
c61362/f1p0/3516.2
c61363/f1p0/3508
c61373/f1p6/3465
c61389/f1p0/4073.2
c61394/f1p1/3643.2
c61401/f1p0/3830.2
c61476/f1p0/3778.1
c61476/f1p0/3778.2
c61485/f1p0/4353.2
c61493/f1p1/4464.3
c61493/f1p1/4464.4
c61499/f1p0/3799.2
c61562/f1p0/3723.3
c61567/f1p0/3863.2
c61571/f1p0/4347.2
c61590/f1p1/3923.2
c61602/f1p0/3833.3
c61614/f1p0/3640.2
c61618/f1p0/11527.3
c61636/f1p0/3390.1
c61636/f1p0/3390.3
c61661/f1p0/3756.2
c61689/f1p0/3681.2
c61716/f1p0/4086.2
c61722/f1p0/4401.1
c61723/f1p0/3467.2
c61767/f1p0/3458.2
c61774/f1p0/2838.1
c61848/f1p0/2532
c6232/f1p0/2070
c6273/f1p1/1748.1
c6281/f1p0/2108
c6349/f1p0/2040
c6407/f1p1/1724
c6443/f1p2/2065
c6473/f1p1/1596
c6526/f1p0/1461
c6559/f1p0/2527.2
c6587/f1p0/2053.2
c6611/f1p0/1382
c6673/f1p0/3298.1
c6713/f1p0/1986
c6715/f1p0/1984
c6728/f1p2/1847
c6866/f1p0/1918
c6872/f1p2/2130
c6921/f1p2/1787
c6936/f1p0/1849.2
c6971/f1p0/1809
c7153/f1p0/1963.2
c7266/f1p0/1977.1
c7349/f1p0/2061
c7423/f1p0/2564.1
c7440/f1p1/2023
c7562/f1p0/1838.1
c7925/f1p0/1715
c7965/f1p0/2176.1
c8041/f1p0/2272
c8050/f1p0/5825.2
c8080/f2p3/1833
c8112/f1p0/1823.2
c8380/f1p1/1671
c8398/f1p1/1636
c8400/f1p0/1742
c8439/f1p0/1750
c8514/f1p0/2290
c8533/f1p0/1750.1
c8547/f1p0/1573
c8633/f1p0/1730
c8664/f1p0/1691
c8707/f1p0/1618.2
c8715/f1p0/1991.1
c8734/f1p0/1836.1
c8810/f1p0/1594.1
c8911/f1p0/1542.2
c8989/f1p1/2194
c9134/f1p0/2462.3
c9167/f2p2/1974
c9227/f2p0/1494
c9295/f1p0/1814.1
c9364/f1p0/1938.2
c9377/f1p0/5067.1
c9455/f1p0/1585.1
c9455/f1p0/1585.2
c9484/f1p0/2146
c9557/f1p0/6984.2
c9557/f1p0/6984.3
c9626/f1p0/2217.1
c9651/f1p0/1928.2
c9778/f1p0/1806.1
c9797/f1p0/1798.1
c9821/f1p0/1547
c9886/f1p0/1613
c9909/f1p0/1531.1
c9922/f1p0/1916.2
