# Supplementary material for: Single-molecule real-time sequencing identifies massive full-length cDNAs and alternative-splicing events that facilitate comparative and functional genomics study in the hexaploid crop sweet potato
Source: PeerJ. 2019 Nov 15;7:e7933. doi: 10.7717/peerj.7933 (PMC6859871; doi:10.7717/peerj.7933)
Supplement: File S13 [file peerj-07-7933-s013.xlsx]

## Sheet: T01.as.event
Additional file 13. Information of AS events in It51184
Chrom	AS_event	Event_start	Event_end	Strand	Gene_id	Transcript_id
Chr08	Intron retention	46220	46367	+	Chr08:40125-47598W	c60991/f1p0/3549,c59272/f1p0/3534
Chr08	Alternative 3' splice site	83723	83186	-	Chr08:81954-84313C	c12475/f1p0/1506,c16659/f1p0/869
Chr08	Intron retention	158103	158284	+	Chr08:155396-163194W	c48977/f1p2/3984,c53560/f1p3/3701,c53846/f1p2/4011,c55211/f1p1/3804,c57780/f1p1/4235,c58299/f1p0/3759,c61563/f1p1/3743,c47746/f5p17/3676,c48791/f1p0/3490,c49104/f1p0/3707,c49741/f1p0/3739,c52672/f1p0/3951,c53084/f1p0/3612,c54941/f1p2/3523,c55034/f1p0/3566,c56083/f1p0/3552,c56692/f1p2/3903,c57774/f1p0/3744.1,c58228/f1p1/3792,c58634/f1p5/3511,c59678/f2p2/3821,c59745/f2p2/3546,c61150/f1p1/3638.2,c61…
Chr08	Alternative 3' splice site	159638	159698	+	Chr08:155396-163194W	c26776/f1p4/2767,c47746/f5p17/3676,c48791/f1p0/3490,c49104/f1p0/3707,c49741/f1p0/3739,c52672/f1p0/3951,c53846/f1p2/4011,c55211/f1p1/3804,c56083/f1p0/3552,c57774/f1p0/3744.1,c58299/f1p0/3759,c58634/f1p5/3511,c59678/f2p2/3821,c61418/f1p0/3715,c53084/f1p0/3612,c55034/f1p0/3566,c61563/f1p1/3743,c61611/f1p1/3596
Chr08	Intron retention	159487	159638	+	Chr08:155396-163194W	c57780/f1p1/4235,c58228/f1p1/3792,c26776/f1p4/2767,c47746/f5p17/3676,c48791/f1p0/3490,c49104/f1p0/3707,c49741/f1p0/3739,c52672/f1p0/3951,c53846/f1p2/4011,c55211/f1p1/3804,c56083/f1p0/3552,c57774/f1p0/3744.1,c58299/f1p0/3759,c58634/f1p5/3511,c59678/f2p2/3821,c61418/f1p0/3715
Chr08	Intron retention	159487	159698	+	Chr08:155396-163194W	c57780/f1p1/4235,c58228/f1p1/3792,c53084/f1p0/3612,c55034/f1p0/3566,c61563/f1p1/3743,c61611/f1p1/3596
Chr08	Exon skipping	159638	159766	+	Chr08:155396-163194W	c53560/f1p3/3701,c59745/f2p2/3546,c26776/f1p4/2767,c47746/f5p17/3676,c48791/f1p0/3490,c49104/f1p0/3707,c49741/f1p0/3739,c52672/f1p0/3951,c53846/f1p2/4011,c55211/f1p1/3804,c56083/f1p0/3552,c57774/f1p0/3744.1,c58299/f1p0/3759,c58634/f1p5/3511,c59678/f2p2/3821,c61418/f1p0/3715
Chr08	Exon skipping	159698	159766	+	Chr08:155396-163194W	c53560/f1p3/3701,c59745/f2p2/3546,c53084/f1p0/3612,c55034/f1p0/3566,c61563/f1p1/3743,c61611/f1p1/3596
Chr08	Alternative 5' splice site	159487	159766	+	Chr08:155396-163194W	c53560/f1p3/3701,c59745/f2p2/3546,c57780/f1p1/4235,c58228/f1p1/3792
Chr08	Intron retention	159766	159863	+	Chr08:155396-163194W	c48977/f1p2/3984,c56692/f1p2/3903,c57780/f1p1/4235,c58228/f1p1/3792
Chr08	Intron retention	159490	159807	+	Chr08:155396-163194W	c48977/f1p2/3984,c56692/f1p2/3903,c54941/f1p2/3523
Chr08	Intron retention	159487	159863	+	Chr08:155396-163194W	c48977/f1p2/3984,c56692/f1p2/3903,c26776/f1p4/2767,c47746/f5p17/3676,c48791/f1p0/3490,c49104/f1p0/3707,c49741/f1p0/3739,c52672/f1p0/3951,c53846/f1p2/4011,c55211/f1p1/3804,c56083/f1p0/3552,c57774/f1p0/3744.1,c58299/f1p0/3759,c58634/f1p5/3511,c59678/f2p2/3821,c61418/f1p0/3715
Chr08	Intron retention	159487	159863	+	Chr08:155396-163194W	c48977/f1p2/3984,c56692/f1p2/3903,c53084/f1p0/3612,c55034/f1p0/3566,c61563/f1p1/3743,c61611/f1p1/3596
Chr08	Intron retention	159487	159863	+	Chr08:155396-163194W	c48977/f1p2/3984,c56692/f1p2/3903,c53560/f1p3/3701,c59745/f2p2/3546
Chr08	Exon skipping	161287	161307	+	Chr08:155396-163194W	c26776/f1p4/2767,c47746/f5p17/3676,c48791/f1p0/3490,c48977/f1p2/3984,c49104/f1p0/3707,c52672/f1p0/3951,c53084/f1p0/3612,c53560/f1p3/3701,c54941/f1p2/3523,c55034/f1p0/3566,c55211/f1p1/3804,c56083/f1p0/3552,c56692/f1p2/3903,c57774/f1p0/3744.1,c58228/f1p1/3792,c58299/f1p0/3759,c58634/f1p5/3511,c59745/f2p2/3546,c61418/f1p0/3715,c61563/f1p1/3743,c8738/f1p0/1747,c61611/f1p1/3596
Chr08	Intron retention	161307	161411	+	Chr08:155396-163194W	c61150/f1p1/3638.1,c61611/f1p1/3596
Chr08	Alternative 3' splice site	161287	161411	+	Chr08:155396-163194W	c61150/f1p1/3638.1,c26776/f1p4/2767,c47746/f5p17/3676,c48791/f1p0/3490,c48977/f1p2/3984,c49104/f1p0/3707,c52672/f1p0/3951,c53084/f1p0/3612,c53560/f1p3/3701,c54941/f1p2/3523,c55034/f1p0/3566,c55211/f1p1/3804,c56083/f1p0/3552,c56692/f1p2/3903,c57774/f1p0/3744.1,c58228/f1p1/3792,c58299/f1p0/3759,c58634/f1p5/3511,c59745/f2p2/3546,c61418/f1p0/3715,c61563/f1p1/3743,c8738/f1p0/1747
Chr08	Intron retention	161204	161411	+	Chr08:155396-163194W	c49741/f1p0/3739,c53846/f1p2/4011,c59678/f2p2/3821,c26776/f1p4/2767,c47746/f5p17/3676,c48791/f1p0/3490,c48977/f1p2/3984,c49104/f1p0/3707,c52672/f1p0/3951,c53084/f1p0/3612,c53560/f1p3/3701,c54941/f1p2/3523,c55034/f1p0/3566,c55211/f1p1/3804,c56083/f1p0/3552,c56692/f1p2/3903,c57774/f1p0/3744.1,c58228/f1p1/3792,c58299/f1p0/3759,c58634/f1p5/3511,c59745/f2p2/3546,c61418/f1p0/3715,c61563/f1p1/3743,c8738…
Chr08	Intron retention	161204	161411	+	Chr08:155396-163194W	c49741/f1p0/3739,c53846/f1p2/4011,c59678/f2p2/3821,c61611/f1p1/3596
Chr08	Intron retention	161204	161287	+	Chr08:155396-163194W	c49741/f1p0/3739,c53846/f1p2/4011,c59678/f2p2/3821,c61150/f1p1/3638.1
Chr08	Intron retention	160864	161067	+	Chr08:155396-163194W	c57780/f1p1/4235,c49741/f1p0/3739,c53846/f1p2/4011,c59678/f2p2/3821
Chr08	Intron retention	160864	161411	+	Chr08:155396-163194W	c57780/f1p1/4235,c26776/f1p4/2767,c47746/f5p17/3676,c48791/f1p0/3490,c48977/f1p2/3984,c49104/f1p0/3707,c52672/f1p0/3951,c53084/f1p0/3612,c53560/f1p3/3701,c54941/f1p2/3523,c55034/f1p0/3566,c55211/f1p1/3804,c56083/f1p0/3552,c56692/f1p2/3903,c57774/f1p0/3744.1,c58228/f1p1/3792,c58299/f1p0/3759,c58634/f1p5/3511,c59745/f2p2/3546,c61418/f1p0/3715,c61563/f1p1/3743
Chr08	Intron retention	160864	161411	+	Chr08:155396-163194W	c57780/f1p1/4235,c61611/f1p1/3596
Chr08	Intron retention	160864	161287	+	Chr08:155396-163194W	c57780/f1p1/4235,c61150/f1p1/3638.1
Chr08	Alternative 3' splice site	178639	178543	-	Chr08:176333-179852C	c16895/f1p0/2213,c14588/f1p0/1965,c19782/f1p0/2197
Chr08	Intron retention	176922	176851	-	Chr08:176333-179852C	c19782/f1p0/2197,c14588/f1p0/1965,c16895/f1p0/2213
Chr08	Intron retention	189728	189803	+	Chr08:186514-190358W	c8267/f1p1/1942,c10245/f1p0/2503.1,c4335/f3p3/1810,c4839/f3p3/1664
Chr08	Alternative 3' splice site	228132	228135	+	Chr08:224850-229342W	c53417/f1p0/2721,c27248/f1p0/2884.1,c50949/f1p0/2636
Chr08	Intron retention	247139	247009	-	Chr08:245428-250546C	c45885/f1p0/2916,c30361/f2p1/2523,c33623/f1p1/2530,c59372/f1p0/2798,c9175/f1p0/1517
Chr08	Intron retention	246317	246008	-	Chr08:245428-250546C	c59372/f1p0/2798,c30361/f2p1/2523,c33623/f1p1/2530,c45885/f1p0/2916,c9175/f1p0/1517
Chr08	Alternative 3' splice site	405548	405597	+	Chr08:403956-410546W	c12763/f1p0/1622,c32508/f1p0/3195,c47115/f2p1/3164,c49713/f1p0/3087,c53637/f1p1/2899,c54951/f1p2/3161,c61928/f1p0/3262,c55996/f1p0/3013
Chr08	Intron retention	407013	407101	+	Chr08:403956-410546W	c32508/f1p0/3195,c49713/f1p0/3087,c47115/f2p1/3164,c53637/f1p1/2899,c54951/f1p2/3161,c55996/f1p0/3013,c61928/f1p0/3262
Chr08	Intron retention	408383	408489	+	Chr08:403956-410546W	c55996/f1p0/3013,c32508/f1p0/3195,c47115/f2p1/3164,c49713/f1p0/3087,c53637/f1p1/2899,c54951/f1p2/3161,c61928/f1p0/3262
Chr08	Alternative 5' splice site	459958	459967	+	Chr08:456584-461437W	c15917/f1p1/2191,c41121/f1p2/3221,c42266/f1p2/3186,c30564/f1p0/3219
Chr08	Alternative 5' splice site	460266	460296	+	Chr08:456584-461437W	c41121/f1p2/3221,c42266/f1p2/3186,c30564/f1p0/3219
Chr08	Intron retention	460296	460507	+	Chr08:456584-461437W	c15917/f1p1/2191,c30564/f1p0/3219
Chr08	Intron retention	460266	460507	+	Chr08:456584-461437W	c15917/f1p1/2191,c42266/f1p2/3186
Chr08	Intron retention	460582	460657	+	Chr08:456584-461437W	c41121/f1p2/3221,c30564/f1p0/3219,c42266/f1p2/3186
Chr08	Intron retention	740000	739915	-	Chr08:729896-742609C	c45039/f1p0/2955,c28830/f1p0/2965,c56977/f1p0/3610.1
Chr08	Alternative 3' splice site	788429	788425	-	Chr08:785237-789121C	c29432/f2p1/2630,c44814/f1p1/2685
Chr08	Intron retention	827571	827249	-	Chr08:825631-829533C	c8492/f1p0/1635,c24966/f1p0/1158
Chr08	Alternative 3' splice site	826739	826735	-	Chr08:825631-829533C	c24966/f1p0/1158,c8492/f1p0/1635
Chr08	Intron retention	827024	826739	-	Chr08:825631-829533C	c11618/f1p0/2251.1,c24966/f1p0/1158
Chr08	Intron retention	827024	826735	-	Chr08:825631-829533C	c11618/f1p0/2251.1,c8492/f1p0/1635
Chr08	Intron retention	933143	934778	+	Chr08:932555-935727W	c46267/f1p0/2953,c30816/f1p0/1385
Chr08	Intron retention	934887	934964	+	Chr08:932555-935727W	c7432/f1p0/1579,c30816/f1p0/1385
Chr08	Alternative 3' splice site	1089001	1089039	+	Chr08:1088715-1097597W	c23646/f1p2/3237,c26238/f1p0/3381,c27049/f2p2/2973,c32384/f1p1/2904,c43920/f1p1/3330.1,c45059/f1p2/3004,c46527/f1p0/3107,c62686/f5p2/3121,c28170/f2p2/3098,c37204/f1p1/2999
Chr08	Exon skipping	1091266	1091357	+	Chr08:1088715-1097597W	c45059/f1p2/3004,c23646/f1p2/3237,c26238/f1p0/3381,c27049/f2p2/2973,c28170/f2p2/3098,c30646/f2p3/2961,c32384/f1p1/2904,c37204/f1p1/2999,c42214/f1p0/2866,c43920/f1p1/3330.1,c46527/f1p0/3107,c62233/f1p2/3067,c62686/f5p2/3121
Chr08	Alternative 3' splice site	1092351	1092390	+	Chr08:1088715-1097597W	c46527/f1p0/3107,c23646/f1p2/3237,c26238/f1p0/3381,c27049/f2p2/2973,c28170/f2p2/3098,c30646/f2p3/2961,c32384/f1p1/2904,c37204/f1p1/2999,c42214/f1p0/2866,c43920/f1p1/3330.1,c45059/f1p2/3004,c62233/f1p2/3067,c62686/f5p2/3121
Chr08	Intron retention	1101770	1101445	-	Chr08:1097910-1103497C	c56933/f1p0/3668.1,c60975/f1p0/2278
Chr08	Intron retention	1124382	1124181	-	Chr08:1118035-1126164C	c57963/f1p0/4144,c50713/f1p0/3831,c57090/f1p2/3529
Chr08	Alternative 3' splice site	1124705	1124514	-	Chr08:1118035-1126164C	c61082/f1p0/3911,c57963/f1p0/4144
Chr08	Intron retention	1124382	1123819	-	Chr08:1118035-1126164C	c53968/f1p0/4418,c56906/f1p1/3982,c50713/f1p0/3831,c57090/f1p2/3529
Chr08	Intron retention	1124141	1123819	-	Chr08:1118035-1126164C	c53968/f1p0/4418,c56906/f1p1/3982,c57963/f1p0/4144
Chr08	Alternative 5' splice site	1122721	1122680	-	Chr08:1118035-1126164C	c57963/f1p0/4144,c61057/f1p0/3440,c32722/f1p0/3236,c50713/f1p0/3831,c53968/f1p0/4418,c56906/f1p1/3982,c57090/f1p2/3529,c61082/f1p0/3911
Chr08	Intron retention	1119325	1119032	-	Chr08:1118035-1126164C	c50713/f1p0/3831,c4177/f1p0/2065,c4321/f1p0/1701,c56906/f1p1/3982,c57090/f1p2/3529,c57963/f1p0/4144,c61082/f1p0/3911
Chr08	Intron retention	1119325	1118472	-	Chr08:1118035-1126164C	c32722/f1p0/3236,c4321/f1p0/1701
Chr08	Intron retention	1118848	1118472	-	Chr08:1118035-1126164C	c53968/f1p0/4418,c57090/f1p2/3529
Chr08	Intron retention	1261337	1261159	-	Chr08:1259174-1263488C	c13533/f2p0/1635,c11374/f1p2/1526
Chr08	Alternative 5' splice site	1310404	1310482	+	Chr08:1306751-1311301W	c37605/f1p0/2791,c41558/f1p0/3052,c25648/f4p0/3130,c51988/f1p0/3228
Chr08	Alternative 5' splice site	1460204	1460171	-	Chr08:1458047-1463376C	c12959/f6p1/2150,c13568/f2p1/2181,c6091/f1p1/2012
Chr08	Alternative 5' splice site	1460204	1459610	-	Chr08:1458047-1463376C	c12959/f6p1/2150,c39036/f1p0/2672
Chr08	Alternative 5' splice site	1460204	1460141	-	Chr08:1458047-1463376C	c12959/f6p1/2150,c7421/f1p0/2141
Chr08	Alternative 5' splice site	1460171	1459610	-	Chr08:1458047-1463376C	c13568/f2p1/2181,c6091/f1p1/2012,c39036/f1p0/2672
Chr08	Alternative 5' splice site	1460171	1460141	-	Chr08:1458047-1463376C	c13568/f2p1/2181,c6091/f1p1/2012,c7421/f1p0/2141
Chr08	Alternative 5' splice site	1460141	1459610	-	Chr08:1458047-1463376C	c7421/f1p0/2141,c39036/f1p0/2672
Chr08	Intron retention	1460204	1458910	-	Chr08:1458047-1463376C	c39715/f1p4/3274,c58428/f1p4/2697,c59117/f1p0/3200,c12959/f6p1/2150
Chr08	Intron retention	1460171	1458910	-	Chr08:1458047-1463376C	c39715/f1p4/3274,c58428/f1p4/2697,c59117/f1p0/3200,c13568/f2p1/2181,c6091/f1p1/2012
Chr08	Intron retention	1459610	1458910	-	Chr08:1458047-1463376C	c39715/f1p4/3274,c58428/f1p4/2697,c59117/f1p0/3200,c39036/f1p0/2672
Chr08	Intron retention	1460141	1458910	-	Chr08:1458047-1463376C	c39715/f1p4/3274,c58428/f1p4/2697,c59117/f1p0/3200,c7421/f1p0/2141
Chr08	Alternative 3' splice site	1471726	1470953	-	Chr08:1468096-1474252C	c55150/f1p0/2924,c10348/f2p0/2159,c2361/f5p0/2358,c35005/f1p0/2857
Chr08	Intron retention	1472358	1470227	-	Chr08:1468096-1474252C	c50807/f1p1/4148,c10348/f2p0/2159,c2361/f5p0/2358,c35005/f1p0/2857
Chr08	Intron retention	1472358	1470227	-	Chr08:1468096-1474252C	c50807/f1p1/4148,c55150/f1p0/2924
Chr08	Intron retention	1478734	1478433	-	Chr08:1477319-1482448C	c3223/f1p1/1839,c49561/f1p2/3833.2
Chr08	Intron retention	1485829	1486286	+	Chr08:1484664-1490832W	c11536/f1p0/2199,c16467/f1p0/2070,c27681/f1p0/1943,c33874/f1p0/1644
Chr08	Alternative 3' splice site	1515984	1515987	+	Chr08:1515179-1520517W	c33425/f1p0/3495,c33534/f1p1/3221
Chr08	Alternative 3' splice site	1515830	1515984	+	Chr08:1515179-1520517W	c34628/f1p0/3096,c33425/f1p0/3495
Chr08	Alternative 3' splice site	1515830	1515987	+	Chr08:1515179-1520517W	c34628/f1p0/3096,c33534/f1p1/3221
Chr08	Intron retention	1525608	1524857	-	Chr08:1523323-1528239C	c43499/f1p1/2671,c15410/f1p1/1616,c2407/f3p1/1670
Chr08	Alternative 5' splice site	1533445	1533460	+	Chr08:1532718-1539226W	c37379/f1p0/2483,c42405/f1p0/2976,c44280/f1p1/2514,c50271/f1p1/2818,c55963/f1p0/2477
Chr08	Intron retention	1533902	1533996	+	Chr08:1532718-1539226W	c42405/f1p0/2976,c50271/f1p1/2818,c37379/f1p0/2483,c44280/f1p1/2514,c55963/f1p0/2477
Chr08	Alternative 3' splice site	1536487	1536500	+	Chr08:1532718-1539226W	c50271/f1p1/2818,c37379/f1p0/2483,c44280/f1p1/2514,c55963/f1p0/2477
Chr08	Intron retention	1537049	1537505	+	Chr08:1532718-1539226W	c50271/f1p1/2818,c37379/f1p0/2483,c55963/f1p0/2477
Chr08	Intron retention	1536832	1536943	+	Chr08:1532718-1539226W	c42405/f1p0/2976,c50271/f1p1/2818
Chr08	Intron retention	1561005	1561918	+	Chr08:1560658-1563903W	c44948/f1p0/2713,c7934/f1p1/1510.1
Chr08	Intron retention	1562102	1562246	+	Chr08:1560658-1563903W	c44948/f1p0/2713,c7934/f1p1/1510.1
Chr08	Alternative 5' splice site	1562659	1562682	+	Chr08:1560658-1563903W	c7934/f1p1/1510.1,c44948/f1p0/2713
Chr08	Intron retention	1562864	1562998	+	Chr08:1560658-1563903W	c44948/f1p0/2713,c7934/f1p1/1510.1
Chr08	Alternative 3' splice site	1695594	1695572	-	Chr08:1692490-1697022C	c39858/f1p0/2698,c1153/f4p1/2190,c19169/f1p0/1820,c24068/f3p5/2685,c2487/f2p2/2278,c27264/f1p2/2347,c2982/f1p2/2142,c38537/f1p4/2635,c3885/f1p0/2124,c41835/f1p0/2542,c59053/f1p1/2892.1
Chr08	Intron retention	1787739	1788586	+	Chr08:1786297-1789824W	c29541/f1p0/3101,c5922/f1p0/2336.1
Chr08	Intron retention	1833355	1833447	+	Chr08:1831980-1835383W	c50785/f1p0/2740,c23489/f8p2/2610,c45970/f1p0/2882
Chr08	Exon skipping	1844337	1844503	+	Chr08:1844075-1859580W	c40247/f1p0/2563,c45600/f1p0/2733,c37154/f1p0/2709
Chr08	Alternative 3' splice site	1847983	1848024	+	Chr08:1844075-1859580W	c45600/f1p0/2733,c40247/f1p0/2563
Chr08	Intron retention	1854010	1854903	+	Chr08:1844075-1859580W	c49749/f1p0/3667,c36443/f2p0/2537
Chr08	Intron retention	1855668	1855899	+	Chr08:1844075-1859580W	c49749/f1p0/3667,c36443/f2p0/2537,c37154/f1p0/2709,c54980/f1p0/2941.1,c7257/f1p0/1915
Chr08	Intron retention	1857354	1857441	+	Chr08:1844075-1859580W	c7257/f1p0/1915,c36443/f2p0/2537,c37154/f1p0/2709,c49749/f1p0/3667,c54980/f1p0/2941.1
Chr08	Exon skipping	2005669	2005568	-	Chr08:2001494-2006005C	c13914/f2p1/1508,c21078/f1p0/1468,c11867/f1p1/1595
Chr08	Intron retention	2005839	2004943	-	Chr08:2001494-2006005C	c24681/f2p1/2753,c11867/f1p1/1595
Chr08	Intron retention	2004465	2004289	-	Chr08:2001494-2006005C	c24681/f2p1/2753,c11867/f1p1/1595,c13914/f2p1/1508,c21078/f1p0/1468
Chr08	Intron retention	2003273	2003118	-	Chr08:2001494-2006005C	c24681/f2p1/2753,c11867/f1p1/1595,c13914/f2p1/1508,c21078/f1p0/1468
Chr08	Intron retention	2054640	2055964	+	Chr08:2054154-2057870W	c43418/f1p0/2488,c24669/f1p0/1199,c51499/f1p0/1029
Chr08	Intron retention	2063260	2063345	+	Chr08:2062690-2066520W	c45243/f1p0/3281,c45522/f1p0/3269,c36884/f1p1/2808,c38849/f1p1/3030
Chr08	Intron retention	2064812	2064880	+	Chr08:2062690-2066520W	c45522/f1p0/3269,c36884/f1p1/2808,c38849/f1p1/3030
Chr08	Intron retention	2065026	2065166	+	Chr08:2062690-2066520W	c45243/f1p0/3281,c36884/f1p1/2808,c38849/f1p1/3030
Chr08	Alternative 3' splice site	2092534	2092529	-	Chr08:2090534-2093860C	c25084/f1p1/1717,c11439/f1p1/1679
Chr08	Intron retention	2125625	2125706	+	Chr08:2124965-2130204W	c28403/f1p2/2902,c45677/f1p0/2739,c10698/f1p0/1686,c36257/f3p30/2871,c41746/f1p1/13607.1,c42113/f1p0/2537,c44638/f1p2/5896.2,c50738/f1p9/2595,c60568/f158p51/2761
Chr08	Intron retention	2127504	2127616	+	Chr08:2124965-2130204W	c10698/f1p0/1686,c28403/f1p2/2902,c36257/f3p30/2871,c41746/f1p1/13607.1,c42113/f1p0/2537,c44638/f1p2/5896.2,c45677/f1p0/2739,c50738/f1p9/2595,c60568/f158p51/2761
Chr08	Intron retention	2128606	2128706	+	Chr08:2124965-2130204W	c28403/f1p2/2902,c36257/f3p30/2871,c41746/f1p1/13607.1,c42113/f1p0/2537,c44638/f1p2/5896.2,c45677/f1p0/2739,c50738/f1p9/2595,c60568/f158p51/2761
Chr08	Intron retention	2295439	2295347	-	Chr08:2292987-2298010C	c44777/f1p0/2506.1,c13464/f2p0/2090,c16983/f1p0/1807,c51635/f1p0/2110
Chr08	Intron retention	2302550	2302453	-	Chr08:2299320-2303060C	c13951/f2p2/1901,c16323/f1p2/2153,c7372/f1p1/2075,c21608/f1p1/1876
Chr08	Exon skipping	2308439	2308321	-	Chr08:2304952-2309030C	c8869/f5p2/1744,c21247/f1p2/1788
Chr08	Alternative 3' splice site	2431033	2431039	+	Chr08:2430831-2434966W	c12418/f1p0/2053.1,c13162/f33p9/1774,c14550/f1p1/1898,c19698/f1p0/1546,c19977/f1p0/1966,c354/f8p11/1759,c3694/f1p3/1868,c4803/f1p0/1416,c5506/f1p3/1625,c855/f6p9/1660,c21865/f1p2/1533
Chr08	Intron retention	2432829	2432928	+	Chr08:2430831-2434966W	c3694/f1p3/1868,c12418/f1p0/2053.1,c13162/f33p9/1774,c14092/f1p0/1753,c14550/f1p1/1898,c19698/f1p0/1546,c19977/f1p0/1966,c21865/f1p2/1533,c354/f8p11/1759,c4803/f1p0/1416,c5506/f1p3/1625,c7711/f1p0/13986.2,c855/f6p9/1660
Chr08	Alternative 5' splice site	2434405	2434490	+	Chr08:2430831-2434966W	c19698/f1p0/1546,c21865/f1p2/1533,c4803/f1p0/1416,c14550/f1p1/1898,c5506/f1p3/1625
Chr08	Intron retention	2434405	2434582	+	Chr08:2430831-2434966W	c3694/f1p3/1868,c21865/f1p2/1533,c4803/f1p0/1416
Chr08	Intron retention	2434490	2434582	+	Chr08:2430831-2434966W	c13162/f33p9/1774,c5506/f1p3/1625
Chr08	Alternative 3' splice site	2445290	2445324	+	Chr08:2443032-2446274W	c7881/f1p1/1636,c13894/f2p2/1598,c24289/f2p2/1532,c2624/f2p2/1703
Chr08	Exon skipping	2541631	2541532	-	Chr08:2538504-2542070C	c2033/f2p1/1496,c25619/f1p1/1430,c11657/f1p1/1632
Chr08	Intron retention	2563542	2564320	+	Chr08:2560720-2568138W	c44992/f1p0/3223,c10728/f1p1/2152,c44144/f1p1/2535
Chr08	Intron retention	2573287	2574295	+	Chr08:2572997-2576346W	c51002/f1p0/2629,c2761/f1p0/1482
Chr08	Alternative 3' splice site	2575561	2575564	+	Chr08:2572997-2576346W	c2761/f1p0/1482,c19447/f1p1/1451,c4572/f3p1/1560
Chr08	Alternative 5' splice site	2628176	2628190	+	Chr08:2625056-2630486W	c56964/f1p0/2987.1,c53441/f1p0/2666
Chr08	Alternative 5' splice site	2723500	2723510	+	Chr08:2722355-2729538W	c30248/f1p2/3384,c54838/f1p1/3854
Chr08	Alternative 3' splice site	2806776	2806795	+	Chr08:2802960-2808217W	c58502/f1p0/3604,c53682/f1p0/3048,c58526/f1p1/3713
Chr08	Intron retention	2806867	2807006	+	Chr08:2802960-2808217W	c28542/f1p0/3083,c53682/f1p0/3048,c58526/f1p1/3713
Chr08	Intron retention	2920086	2920005	-	Chr08:2915551-2920469C	c16452/f1p1/1907,c1351/f7p0/1705,c1851/f4p0/1628
Chr08	Intron retention	2949067	2948578	-	Chr08:2946506-2949550C	c15919/f1p3/2235,c49228/f1p0/2892.1,c1159/f7p5/1717,c18330/f1p0/1813,c892/f8p4/1604
Chr08	Alternative 5' splice site	3015090	3015095	+	Chr08:3004416-3015901W	c48958/f1p0/3838,c52166/f1p1/3916
Chr08	Intron retention	3046779	3047816	+	Chr08:3046242-3049749W	c43183/f1p4/2799,c13805/f2p5/1952,c324/f26p5/1781
Chr08	Intron retention	3046779	3047816	+	Chr08:3046242-3049749W	c53180/f1p6/2823,c583/f15p8/1792
Chr08	Alternative 3' splice site	3179227	3179237	+	Chr08:3178123-3183509W	c50853/f1p0/2786.2,c28921/f1p0/2830
Chr08	Intron retention	3181476	3181596	+	Chr08:3178123-3183509W	c28921/f1p0/2830,c50853/f1p0/2786.1
Chr08	Intron retention	3304455	3304346	-	Chr08:3302780-3307719C	c9169/f1p2/1843,c22787/f10p0/1810
Chr08	Intron retention	3446146	3445417	-	Chr08:3444770-3449908C	c43721/f1p1/2958,c20023/f2p1/2220,c2034/f2p0/2297
Chr08	Intron retention	3640832	3640897	+	Chr08:3634390-3641561W	c54950/f1p0/2866,c55078/f1p0/2742.1
Chr08	Intron retention	3660885	3660477	-	Chr08:3659480-3663306C	c43726/f1p0/2880,c34041/f1p0/2614
Chr08	Intron retention	3684399	3684295	-	Chr08:3682576-3685747C	c40221/f1p0/2925,c40289/f2p0/2666
Chr08	Alternative 3' splice site	3918258	3918237	-	Chr08:3915105-3919650C	c24706/f1p2/3165,c32173/f1p0/3456,c52991/f1p1/3071
Chr08	Alternative 5' splice site	3940395	3940392	-	Chr08:3934381-3954181C	c57652/f1p0/3546,c51200/f1p0/4005
Chr08	Alternative 3' splice site	4007210	4007221	+	Chr08:4005786-4011309W	c15446/f1p1/1930,c1589/f3p1/2071,c35257/f2p2/1956,c62101/f5p1/1920,c9682/f1p0/1847,c9602/f1p0/2147
Chr08	Exon skipping	4009396	4009473	+	Chr08:4005786-4011309W	c9682/f1p0/1847,c15446/f1p1/1930,c1589/f3p1/2071,c35257/f2p2/1956,c62101/f5p1/1920,c9602/f1p0/2147
Chr08	Intron retention	4010238	4010435	+	Chr08:4005786-4011309W	c9602/f1p0/2147,c15446/f1p1/1930,c1589/f3p1/2071,c35257/f2p2/1956,c62101/f5p1/1920,c9682/f1p0/1847
Chr08	Intron retention	4104753	4105445	+	Chr08:4102121-4106944W	c27756/f1p0/2588,c13832/f2p0/1928,c17569/f1p0/1989
Chr08	Alternative 3' splice site	4108559	4108626	+	Chr08:4108021-4114065W	c28599/f1p1/2619,c29127/f1p1/2757,c34090/f1p0/3057.1,c34344/f1p1/2432,c59174/f1p0/2796,c38560/f1p0/3293,c49459/f1p0/2643
Chr08	Alternative 3' splice site	4108559	4108626	+	Chr08:4108021-4114065W	c23658/f5p2/2604,c40427/f1p2/2523
Chr08	Intron retention	4108865	4109757	+	Chr08:4108021-4114065W	c38560/f1p0/3293,c52113/f1p1/3527,c23658/f5p2/2604,c28599/f1p1/2619,c29127/f1p1/2757,c34090/f1p0/3057.1,c34344/f1p1/2432,c40427/f1p2/2523,c49459/f1p0/2643,c59174/f1p0/2796
Chr08	Intron retention	4110298	4110456	+	Chr08:4108021-4114065W	c28599/f1p1/2619,c29127/f1p1/2757,c49459/f1p0/2643,c59174/f1p0/2796,c23658/f5p2/2604,c34090/f1p0/3057.1,c34344/f1p1/2432,c38560/f1p0/3293,c40427/f1p2/2523,c52113/f1p1/3527
Chr08	Intron retention	4111351	4111598	+	Chr08:4108021-4114065W	c59174/f1p0/2796,c23658/f5p2/2604,c28599/f1p1/2619,c29127/f1p1/2757,c34090/f1p0/3057.1,c34344/f1p1/2432,c38560/f1p0/3293,c40427/f1p2/2523,c49459/f1p0/2643,c52113/f1p1/3527
Chr08	Alternative 3' splice site	4211528	4211521	-	Chr08:4209412-4222666C	c42060/f1p1/3105,c49758/f1p1/3034,c52391/f1p1/2934,c57237/f1p1/3547.1,c36498/f2p0/2976
Chr08	Exon skipping	4264387	4264504	+	Chr08:4260594-4268935W	c59313/f1p0/2746,c23369/f7p3/2813,c54720/f1p0/3276
Chr08	Intron retention	4267627	4267712	+	Chr08:4260594-4268935W	c54720/f1p0/3276,c59313/f1p0/2746,c23369/f7p3/2813
Chr08	Intron retention	4301802	4301880	+	Chr08:4299600-4303259W	c38557/f1p0/2739,c24000/f4p2/2588,c24989/f1p2/2704,c46805/f1p1/2457
Chr08	Exon skipping	4448953	4448997	+	Chr08:4444474-4455564W	c27429/f2p0/2711,c45786/f1p0/2793
Chr08	Exon skipping	4451199	4451323	+	Chr08:4444474-4455564W	c27429/f2p0/2711,c45786/f1p0/2793,c34226/f1p0/3168
Chr08	Intron retention	4497713	4497881	+	Chr08:4496573-4500958W	c26730/f1p1/2506,c16019/f1p1/1858,c19004/f1p1/1803
Chr08	Intron retention	4499330	4499874	+	Chr08:4496573-4500958W	c26730/f1p1/2506,c16019/f1p1/1858,c19004/f1p1/1803
Chr08	Intron retention	4560439	4560568	+	Chr08:4559031-4564885W	c30574/f1p1/2940,c24426/f2p3/2040,c26000/f6p4/2725,c33343/f1p0/2525,c36938/f1p0/2907,c46038/f2p3/2834,c56975/f1p1/3076
Chr08	Intron retention	4561156	4561445	+	Chr08:4559031-4564885W	c56975/f1p1/3076,c24426/f2p3/2040,c26000/f6p4/2725,c36938/f1p0/2907,c46038/f2p3/2834
Chr08	Intron retention	4561150	4561439	+	Chr08:4559031-4564885W	c56975/f1p1/3076,c30574/f1p1/2940,c33343/f1p0/2525
Chr08	Intron retention	4581050	4581132	+	Chr08:4579399-4584513W	c58832/f1p0/2708,c32047/f1p0/2624
Chr08	Exon skipping	4605182	4605145	-	Chr08:4598428-4607010C	c57958/f1p0/3856.1,c49795/f1p0/4050,c57331/f1p1/3654.1
Chr08	Alternative 5' splice site	4601837	4601718	-	Chr08:4598428-4607010C	c30914/f1p0/3066,c36390/f2p0/2912,c42626/f1p2/2894,c49795/f1p0/4050,c57331/f1p1/3654.1,c57958/f1p0/3856.1,c52736/f1p0/4042
Chr08	Intron retention	4601208	4601129	-	Chr08:4598428-4607010C	c57958/f1p0/3856.1,c36390/f2p0/2912,c42626/f1p2/2894,c49795/f1p0/4050,c52736/f1p0/4042,c57331/f1p1/3654.1
Chr08	Intron retention	4600255	4599520	-	Chr08:4598428-4607010C	c52736/f1p0/4042,c49795/f1p0/4050
Chr08	Intron retention	4619268	4619189	-	Chr08:4617192-4623793C	c25774/f2p4/3113,c23316/f12p8/3146,c31626/f2p0/3050,c43129/f1p3/3088,c43305/f1p3/2954,c45635/f1p1/3273.1
Chr08	Alternative 5' splice site	4618340	4618256	-	Chr08:4617192-4623793C	c43305/f1p3/2954,c23316/f12p8/3146,c25774/f2p4/3113,c31626/f2p0/3050,c45635/f1p1/3273.1
Chr08	Intron retention	4655219	4655592	+	Chr08:4649772-4662409W	c27260/f1p0/2969,c24806/f2p0/2680,c25465/f2p0/2635,c43694/f1p2/2576
Chr08	Intron retention	4693140	4694526	+	Chr08:4685924-4702633W	c60946/f1p1/4164,c45138/f1p1/2757,c48738/f1p4/3170,c51848/f1p0/3583
Chr08	Intron retention	4708639	4708757	+	Chr08:4705202-4711134W	c55180/f1p0/3624.1,c58636/f1p0/3807.1,c10280/f4p0/1960,c19843/f1p0/2902.1
Chr08	Intron retention	4709218	4709289	+	Chr08:4705202-4711134W	c19843/f1p0/2902.1,c58636/f1p0/3807.1,c10280/f4p0/1960,c55180/f1p0/3624.1
Chr08	Exon skipping	4723590	4723644	+	Chr08:4722827-4727081W	c33734/f1p1/2693.1,c35277/f3p1/1708,c5229/f1p1/1839,c3160/f1p0/1979.2
Chr08	Alternative 3' splice site	4908604	4908685	+	Chr08:4908340-4911549W	c12850/f1p0/2034,c17382/f1p0/1969,c14075/f1p0/1987
Chr08	Intron retention	4908803	4908893	+	Chr08:4908340-4911549W	c5231/f1p0/2137,c12850/f1p0/2034,c17382/f1p0/1969
Chr08	Alternative 3' splice site	4909416	4909430	+	Chr08:4908340-4911549W	c14075/f1p0/1987,c5231/f1p0/2137,c12850/f1p0/2034,c17382/f1p0/1969
Chr08	Alternative 3' splice site	4909802	4909812	+	Chr08:4908340-4911549W	c14075/f1p0/1987,c12850/f1p0/2034,c17382/f1p0/1969,c5231/f1p0/2137
Chr08	Exon skipping	5037678	5037842	+	Chr08:5036008-5040551W	c21601/f1p2/2055,c11045/f1p0/2086,c3848/f1p2/2185,c5324/f1p2/2184
Chr08	Intron retention	5038231	5038334	+	Chr08:5036008-5040551W	c3848/f1p2/2185,c49733/f1p0/3773.2,c11045/f1p0/2086
Chr08	Alternative 5' splice site	5038440	5038452	+	Chr08:5036008-5040551W	c21601/f1p2/2055,c5324/f1p2/2184,c3848/f1p2/2185,c49733/f1p0/3773.2
Chr08	Intron retention	5076622	5076884	+	Chr08:5073028-5078426W	c29454/f1p0/2857,c24151/f5p3/3192,c25717/f1p0/3423,c30920/f1p0/3102,c34580/f1p3/3248,c39655/f1p1/2679,c49935/f1p2/3045,c59787/f3p5/3295
Chr08	Intron retention	5145316	5145388	+	Chr08:5143598-5147884W	c11613/f1p0/1849,c2044/f7p0/1650,c20525/f4p0/1814,c7149/f1p0/1925,c9333/f1p0/1831
Chr08	Intron retention	5145472	5145578	+	Chr08:5143598-5147884W	c7171/f1p0/1739,c2044/f7p0/1650,c20525/f4p0/1814,c7149/f1p0/1925,c9333/f1p0/1831
Chr08	Intron retention	5146677	5146811	+	Chr08:5143598-5147884W	c7171/f1p0/1739,c11613/f1p0/1849,c2044/f7p0/1650,c20525/f4p0/1814,c7149/f1p0/1925,c9333/f1p0/1831
Chr08	Intron retention	5152920	5153027	+	Chr08:5150136-5155271W	c57088/f1p1/3198,c25897/f1p0/3461,c27591/f5p3/3206,c28058/f4p4/3279,c33915/f1p3/3021,c44449/f1p0/3136
Chr08	Alternative 5' splice site	5287929	5288012	+	Chr08:5287868-5304674W	c20956/f1p0/2316,c29531/f1p0/2411,c36352/f2p0/2339
Chr08	Intron retention	5292041	5292145	+	Chr08:5287868-5304674W	c29531/f1p0/2411,c18977/f1p0/2296
Chr08	Alternative 5' splice site	5288251	5288256	+	Chr08:5287868-5304674W	c20956/f1p0/2316,c7229/f1p1/2255,c36352/f2p0/2339
Chr08	Intron retention	5298272	5298361	+	Chr08:5287868-5304674W	c20956/f1p0/2316,c36352/f2p0/2339,c7229/f1p1/2255
Chr08	Alternative 3' splice site	5513488	5513480	-	Chr08:5509605-5517446C	c45192/f1p1/3265,c31353/f1p1/3275,c34353/f1p1/3004,c38605/f1p1/3077,c44526/f1p0/3496,c48039/f3p2/3495,c48093/f2p2/3504,c51979/f1p1/3692,c52681/f1p1/3700.2,c60731/f1p4/3566
Chr08	Intron retention	5512619	5512415	-	Chr08:5509605-5517446C	c51979/f1p1/3692,c31353/f1p1/3275,c34353/f1p1/3004,c38605/f1p1/3077,c44526/f1p0/3496,c45192/f1p1/3265,c48039/f3p2/3495,c48093/f2p2/3504,c60731/f1p4/3566
Chr08	Intron retention	5529708	5529805	+	Chr08:5528252-5532491W	c22097/f1p1/1846,c2138/f5p2/1731,c3268/f1p0/1752,c45182/f1p0/3321.1,c57250/f1p3/1484,c6397/f1p3/1835
Chr08	Intron retention	5529877	5529970	+	Chr08:5528252-5532491W	c4392/f1p0/1801,c2138/f5p2/1731,c3268/f1p0/1752,c45182/f1p0/3321.1,c57250/f1p3/1484,c6397/f1p3/1835
Chr08	Alternative 5' splice site	5572519	5572398	-	Chr08:5571397-5575229C	c3665/f2p1/2178,c3700/f2p2/2066,c19758/f1p0/2144
Chr08	Intron retention	5880662	5880764	+	Chr08:5879286-5882071W	c19613/f1p0/2094,c19345/f1p0/1367,c19420/f1p0/1332,c20998/f1p0/1757.1,c3711/f1p0/1901
Chr08	Intron retention	6008481	6008992	+	Chr08:6004797-6016578W	c52046/f1p2/3650,c61221/f1p0/3674.1,c61735/f1p2/3845.1,c25858/f1p0/3213,c27541/f1p2/3337,c27909/f3p8/3214,c29302/f2p2/3107
Chr08	Alternative 3' splice site	6008182	6008264	+	Chr08:6004797-6016578W	c56965/f1p2/3942.2,c52046/f1p2/3650,c61221/f1p0/3674.1,c61735/f1p2/3845.1
Chr08	Intron retention	6052658	6052439	-	Chr08:6050449-6055546C	c58695/f1p0/2851,c6666/f1p0/1865,c1240/f4p2/1640,c1529/f5p2/1644,c30328/f1p0/2010.1
Chr08	Alternative 3' splice site	6051907	6051885	-	Chr08:6050449-6055546C	c16792/f1p0/1859.1,c30328/f1p0/2010.1,c1240/f4p2/1640,c1529/f5p2/1644,c58695/f1p0/2851,c6666/f1p0/1865
Chr08	Intron retention	6051192	6051097	-	Chr08:6050449-6055546C	c58695/f1p0/2851,c1240/f4p2/1640,c1529/f5p2/1644,c16792/f1p0/1859.1,c30328/f1p0/2010.2,c6666/f1p0/1865
Chr08	Alternative 3' splice site	6095734	6096222	+	Chr08:6093291-6100791W	c45461/f1p0/2948,c18182/f1p2/2034,c32726/f1p0/2504.1,c6104/f1p0/5075.1
Chr08	Intron retention	6096607	6097084	+	Chr08:6093291-6100791W	c45461/f1p0/2948,c18182/f1p2/2034,c32726/f1p0/2504.1,c6104/f1p0/5075.1
Chr08	Exon skipping	6103954	6104024	+	Chr08:6102312-6109054W	c18021/f1p0/1678,c19091/f2p1/1696,c21303/f1p1/1730,c16623/f1p0/1905
Chr08	Exon skipping	6412747	6412895	+	Chr08:6410906-6416073W	c33665/f2p3/2901,c58176/f1p0/2805,c44620/f1p1/2997
Chr08	Intron retention	6579792	6579911	+	Chr08:6575757-6583968W	c57751/f1p1/3209,c35541/f7p9/3084,c5302/f1p2/2037,c61156/f1p0/3382.1
Chr08	Exon skipping	6752072	6752356	+	Chr08:6744153-6760728W	c16070/f1p0/2580,c46030/f1p0/2404,c51567/f1p0/2511,c27893/f1p0/2652
Chr08	Intron retention	6755317	6755395	+	Chr08:6744153-6760728W	c46030/f1p0/2404,c16070/f1p0/2580,c27893/f1p0/2652,c51567/f1p0/2511
Chr08	Alternative 5' splice site	6756935	6757117	+	Chr08:6744153-6760728W	c16070/f1p0/2580,c27893/f1p0/2652,c46030/f1p0/2404,c51567/f1p0/2511
Chr08	Intron retention	6775388	6775692	+	Chr08:6771783-6776370W	c29096/f1p0/2615,c17700/f1p0/2116.2
Chr08	Exon skipping	6863926	6864147	+	Chr08:6861685-6866050W	c29411/f1p0/3026,c10992/f1p0/1877
Chr08	Alternative 3' splice site	6889760	6889702	-	Chr08:6885082-6890185C	c26333/f1p0/3079.1,c49357/f1p0/3737.2,c54829/f1p1/3321.1,c61126/f1p1/4317.2
Chr08	Intron retention	6885949	6885930	-	Chr08:6885082-6890185C	c26333/f1p0/3079.1,c54829/f1p1/3321.1
Chr08	Alternative 3' splice site	6902480	6902485	+	Chr08:6900597-6905433W	c15081/f1p0/1352.1,c21098/f1p0/1616
Chr08	Alternative 3' splice site	6964301	6964349	+	Chr08:6959809-6964693W	c4899/f1p0/2059,c26093/f1p0/2782.2
Chr08	Intron retention	7294783	7294657	-	Chr08:7289381-7294890C	c16142/f1p3/1627,c4743/f1p2/1611
Chr08	Exon skipping	7346937	7347017	+	Chr08:7343980-7352349W	c24884/f4p3/3125,c51274/f1p1/3099,c48709/f2p5/3304
Chr08	Alternative 3' splice site	7349207	7349362	+	Chr08:7343980-7352349W	c24884/f4p3/3125,c48709/f2p5/3304,c18277/f1p2/1772,c51274/f1p1/3099
Chr08	Exon skipping	7438372	7438414	+	Chr08:7434151-7447223W	c15170/f1p0/1533,c33438/f1p0/1542,c14395/f1p0/1789
Chr08	Mutually exclusive exon	7438372	7438594	+	Chr08:7434151-7447223W	c14395/f1p0/1789,c30595/f1p0/1843
Chr08	Exon skipping	7438375	7438594	+	Chr08:7434151-7447223W	c15170/f1p0/1533,c33438/f1p0/1542,c30595/f1p0/1843
Chr08	Alternative 5' splice site	7490359	7490354	-	Chr08:7481518-7491824C	c40878/f1p0/2836,c30265/f1p1/2812,c48923/f1p0/2692
Chr08	Intron retention	7519533	7519681	+	Chr08:7516129-7527830W	c36604/f2p0/2997,c48631/f2p0/3018,c24867/f1p0/2856
Chr08	Intron retention	7615586	7615519	-	Chr08:7581495-7617678C	c12241/f6p0/1858,c2066/f4p0/1844,c29718/f1p1/1725
Chr08	Exon skipping	7615519	7615433	-	Chr08:7581495-7617678C	c17460/f1p0/1635,c29718/f1p1/1725
Chr08	Alternative 5' splice site	7615586	7615433	-	Chr08:7581495-7617678C	c17460/f1p0/1635,c12241/f6p0/1858,c2066/f4p0/1844
Chr08	Exon skipping	7615721	7615433	-	Chr08:7581495-7617678C	c30660/f1p0/1508,c54961/f1p1/1910,c12241/f6p0/1858,c2066/f4p0/1844
Chr08	Exon skipping	7615721	7615433	-	Chr08:7581495-7617678C	c30660/f1p0/1508,c54961/f1p1/1910,c29718/f1p1/1725
Chr08	Exon skipping	7615721	7615586	-	Chr08:7581495-7617678C	c30660/f1p0/1508,c54961/f1p1/1910,c17460/f1p0/1635
Chr08	Alternative 5' splice site	7585869	7585855	-	Chr08:7581495-7617678C	c30111/f1p0/2874,c18767/f1p0/1863,c27056/f1p0/2896.2,c40447/f1p0/2690,c42353/f5p2/2885,c4435/f1p0/2026,c44971/f1p0/2948.1,c48808/f1p0/2766
Chr08	Intron retention	7585855	7585726	-	Chr08:7581495-7617678C	c41196/f1p1/3235,c58340/f1p0/3998.1,c18767/f1p0/1863,c27056/f1p0/2896.2,c40447/f1p0/2690,c42353/f5p2/2885,c4435/f1p0/2026,c48808/f1p0/2766
Chr08	Intron retention	7585869	7585726	-	Chr08:7581495-7617678C	c41196/f1p1/3235,c58340/f1p0/3998.1,c30111/f1p0/2874
Chr08	Intron retention	7664048	7663246	-	Chr08:7657297-7667924C	c29005/f1p0/2956,c54638/f1p0/2799,c22139/f1p0/1887,c25029/f1p0/1815,c4096/f3p2/2153,c58673/f1p0/3899.1
Chr08	Alternative 3' splice site	7660302	7660228	-	Chr08:7657297-7667924C	c25029/f1p0/1815,c29005/f1p0/2956,c37047/f1p0/2699.2,c4096/f3p2/2153,c58673/f1p0/3899.1,c22139/f1p0/1887,c54638/f1p0/2799
Chr08	Alternative 3' splice site	7660027	7660006	-	Chr08:7657297-7667924C	c22139/f1p0/1887,c25029/f1p0/1815,c37047/f1p0/2699.2,c4096/f3p2/2153,c54638/f1p0/2799,c58673/f1p0/3899.1,c29005/f1p0/2956
Chr08	Alternative 3' splice site	7666665	7666646	-	Chr08:7657462-7667919C	c43013/f1p0/3394.1,c19301/f1p2/2006,c45909/f1p0/2558
Chr08	Intron retention	7664048	7663246	-	Chr08:7657462-7667919C	c43013/f1p0/3394.1,c19301/f1p2/2006,c45909/f1p0/2558
Chr08	Intron retention	7660510	7660302	-	Chr08:7657462-7667919C	c43013/f1p0/3394.1,c45909/f1p0/2558,c19301/f1p2/2006
Chr08	Alternative 3' splice site	7764046	7764044	-	Chr08:7754190-7766275C	c17747/f1p0/1790,c45025/f1p0/3431,c5239/f1p0/1979
Chr08	Exon skipping	7762438	7762216	-	Chr08:7754190-7766275C	c17747/f1p0/1790,c45025/f1p0/3431,c5239/f1p0/1979
Chr08	Intron retention	7760884	7760810	-	Chr08:7754190-7766275C	c17747/f1p0/1790,c5239/f1p0/1979
Chr08	Alternative 3' splice site	8559034	8559037	+	Chr08:8552325-8559331W	c41191/f1p2/2946,c22328/f2p1/1636
Chr08	Alternative 3' splice site	8940032	8940034	+	Chr08:8939302-8951589W	c52421/f1p4/3805,c53582/f1p3/3598,c47997/f4p3/3629
Chr08	Alternative 3' splice site	8940012	8940034	+	Chr08:8939302-8951589W	c53503/f1p4/3616,c47997/f4p3/3629
Chr08	Alternative 3' splice site	8940012	8940032	+	Chr08:8939302-8951589W	c53503/f1p4/3616,c52421/f1p4/3805,c53582/f1p3/3598
Chr08	Intron retention	8944850	8945248	+	Chr08:8939302-8951589W	c52421/f1p4/3805,c47997/f4p3/3629,c51430/f1p0/3903.1,c53503/f1p4/3616,c53582/f1p3/3598,c53592/f1p4/3690
Chr08	Exon skipping	9349703	9348279	-	Chr08:9338336-9350941C	c27346/f1p0/2828.2,c3480/f1p0/1622,c44018/f1p0/2745.2,c53514/f1p0/2845
Chr08	Intron retention	9439289	9439141	-	Chr08:9436582-9443214C	c59156/f1p7/4172,c34990/f1p2/2965,c47677/f6p11/4381,c48696/f2p0/3935,c50872/f1p1/4088.1,c51060/f1p0/3786,c61603/f1p8/4426,c62696/f1p2/4420
Chr08	Intron retention	9481968	9482252	+	Chr08:9480035-9487497W	c52389/f1p0/3684,c58707/f1p0/3955.2,c31142/f1p1/3283,c43252/f1p0/3278,c45350/f1p0/3200,c48926/f1p0/3757.2,c51045/f1p3/3383,c51080/f1p1/2943,c58667/f1p2/3504
Chr08	Intron retention	9483927	9484200	+	Chr08:9480035-9487497W	c45350/f1p0/3200,c31142/f1p1/3283,c43252/f1p0/3278,c46103/f1p2/2698,c51045/f1p3/3383,c51080/f1p1/2943,c52389/f1p0/3684,c54748/f1p2/4257.1,c58667/f1p2/3504
Chr08	Intron retention	9484427	9484528	+	Chr08:9480035-9487497W	c31142/f1p1/3283,c46103/f1p2/2698,c48926/f1p0/3757.1,c51045/f1p3/3383,c51080/f1p1/2943,c52389/f1p0/3684,c54748/f1p2/4257.1,c58667/f1p2/3504,c58707/f1p0/3955.1,c43252/f1p0/3278,c45350/f1p0/3200
Chr08	Intron retention	9485228	9485312	+	Chr08:9480035-9487497W	c43252/f1p0/3278,c46103/f1p2/2698,c48926/f1p0/3757.1,c51045/f1p3/3383,c51080/f1p1/2943,c52389/f1p0/3684,c54748/f1p2/4257.1,c58667/f1p2/3504,c58707/f1p0/3955.1,c31142/f1p1/3283
Chr08	Intron retention	9484982	9485395	+	Chr08:9480035-9487497W	c43252/f1p0/3278,c46103/f1p2/2698,c48926/f1p0/3757.1,c51045/f1p3/3383,c51080/f1p1/2943,c52389/f1p0/3684,c54748/f1p2/4257.1,c58667/f1p2/3504,c58707/f1p0/3955.1,c45350/f1p0/3200
Chr08	Alternative 3' splice site	9515256	9515246	-	Chr08:9513350-9518359C	c10309/f1p0/1753.1,c17092/f1p0/1736
Chr08	Intron retention	9515589	9515256	-	Chr08:9513350-9518359C	c57566/f1p0/2737,c10309/f1p0/1753.1
Chr08	Intron retention	9515589	9515246	-	Chr08:9513350-9518359C	c57566/f1p0/2737,c17092/f1p0/1736
Chr08	Exon skipping	9514304	9514224	-	Chr08:9513350-9518359C	c10309/f1p0/1753.1,c17092/f1p0/1736
Chr08	Intron retention	9593049	9593167	+	Chr08:9591175-9594161W	c8565/f1p0/1808,c18944/f1p0/1616,c19501/f1p1/1533,c21594/f1p0/1720,c3113/f1p1/1540
Chr08	Intron retention	10010734	10010843	+	Chr08:10009887-10018477W	c44756/f1p0/2933,c34881/f1p0/2899,c41306/f1p0/2910,c55655/f1p0/3638,c56101/f1p1/4734.1
Chr08	Alternative 5' splice site	10012490	10012514	+	Chr08:10009887-10018477W	c41306/f1p0/2910,c44756/f1p0/2933,c34881/f1p0/2899,c55655/f1p0/3638,c56101/f1p1/4734.1
Chr08	Alternative 3' splice site	10013788	10013791	+	Chr08:10009887-10018477W	c34881/f1p0/2899,c44756/f1p0/2933,c41306/f1p0/2910,c56101/f1p1/4734.1
Chr08	Intron retention	10013850	10014404	+	Chr08:10009887-10018477W	c55655/f1p0/3638,c34881/f1p0/2899,c44756/f1p0/2933
Chr08	Intron retention	10016762	10017198	+	Chr08:10009887-10018477W	c55655/f1p0/3638,c34881/f1p0/2899,c41306/f1p0/2910,c44756/f1p0/2933
Chr08	Intron retention	10167927	10167610	-	Chr08:10164094-10169238C	c34520/f1p1/2960,c23336/f6p5/2691,c23410/f12p4/2674,c41267/f1p2/2883,c41342/f1p1/2757,c49308/f1p3/4202
Chr08	Intron retention	10167006	10166931	-	Chr08:10164094-10169238C	c41342/f1p1/2757,c23336/f6p5/2691,c23410/f12p4/2674,c34520/f1p1/2960,c41267/f1p2/2883,c49308/f1p3/4202
Chr08	Intron retention	10340650	10341153	+	Chr08:10338507-10343131W	c18823/f1p0/2180,c7537/f2p0/1676
Chr08	Exon skipping	10496118	10496405	+	Chr08:10494836-10501149W	c32704/f3p3/3033,c49471/f1p3/3137,c52658/f1p2/3179
Chr08	Exon skipping	10495818	10495904	+	Chr08:10494836-10501149W	c32704/f3p3/3033,c49471/f1p3/3137,c24807/f1p2/3138
Chr08	Mutually exclusive exon	10495818	10496405	+	Chr08:10494836-10501149W	c24807/f1p2/3138,c52658/f1p2/3179
Chr08	Intron retention	10496162	10496650	+	Chr08:10494836-10501149W	c58938/f1p0/3501,c52658/f1p2/3179
Chr08	Intron retention	10495904	10496650	+	Chr08:10494836-10501149W	c48199/f4p3/3880,c24807/f1p2/3138
Chr08	Alternative 3' splice site	10496118	10496650	+	Chr08:10494836-10501149W	c58938/f1p0/3501,c32704/f3p3/3033,c49471/f1p3/3137
Chr08	Alternative 3' splice site	10495818	10496650	+	Chr08:10494836-10501149W	c48199/f4p3/3880,c32704/f3p3/3033,c49471/f1p3/3137
Chr08	Alternative 3' splice site	10495818	10496118	+	Chr08:10494836-10501149W	c48199/f4p3/3880,c58938/f1p0/3501
Chr08	Alternative 3' splice site	10611907	10612300	+	Chr08:10610763-10614934W	c18246/f1p0/1766,c19456/f2p1/1499,c6818/f1p1/1402
Chr08	Exon skipping	10668524	10668577	+	Chr08:10667311-10672723W	c35094/f1p0/2689,c24112/f4p3/2930,c36213/f3p1/2723,c43089/f1p0/2546,c49013/f1p1/2649,c51047/f1p0/2648,c52520/f1p2/2750,c57636/f1p0/3133.1,c58787/f1p3/3679.1
Chr08	Intron retention	10746152	10746281	+	Chr08:10741026-10753416W	c53152/f1p0/3515,c30879/f2p4/3377
Chr08	Intron retention	10751091	10751345	+	Chr08:10741026-10753416W	c53152/f1p0/3515,c30879/f2p4/3377
Chr08	Intron retention	11254301	11253261	-	Chr08:11249705-11254939C	c24976/f3p4/2845,c10969/f2p1/1790,c18451/f1p1/2035,c1919/f5p1/1687
Chr08	Intron retention	11254301	11253111	-	Chr08:11249705-11254939C	c50019/f1p0/2821,c54957/f1p0/2930,c10969/f2p1/1790,c18451/f1p1/2035,c1919/f5p1/1687
Chr08	Intron retention	11253209	11253111	-	Chr08:11249705-11254939C	c50019/f1p0/2821,c54957/f1p0/2930,c24976/f3p4/2845
Chr08	Alternative 3' splice site	11425793	11425715	-	Chr08:11422799-11426014C	c2331/f2p1/1724,c8754/f1p1/1896,c21376/f1p1/1662,c27671/f1p0/1539,c45114/f1p1/1645
Chr08	Intron retention	11425095	11424894	-	Chr08:11422799-11426014C	c2331/f2p1/1724,c45114/f1p1/1645,c8754/f1p1/1896,c21376/f1p1/1662,c27671/f1p0/1539
Chr08	Mutually exclusive exon	11424759	11424702	-	Chr08:11422799-11426014C	c21376/f1p1/1662,c2331/f2p1/1724,c27671/f1p0/1539,c45114/f1p1/1645,c8754/f1p1/1896
Chr08	Intron retention	11424049	11423831	-	Chr08:11422799-11426014C	c21376/f1p1/1662,c8754/f1p1/1896,c2331/f2p1/1724,c27671/f1p0/1539,c45114/f1p1/1645
Chr08	Intron retention	11423252	11423155	-	Chr08:11422799-11426014C	c27671/f1p0/1539,c21376/f1p1/1662,c8754/f1p1/1896
Chr08	Alternative 3' splice site	11464681	11464679	-	Chr08:11460606-11465679C	c41337/f1p1/2301,c3270/f1p2/2276
Chr08	Intron retention	11463243	11463088	-	Chr08:11460606-11465679C	c45370/f1p1/2844,c3270/f1p2/2276,c41023/f1p1/2833,c41337/f1p1/2301,c43955/f1p1/2643,c4441/f1p0/1632
Chr08	Alternative 3' splice site	11468308	11468306	-	Chr08:11466674-11469568C	c33127/f1p0/1487,c17200/f1p0/1637
Chr08	Exon skipping	12225569	12225625	+	Chr08:12225113-12234730W	c25890/f1p0/2673.2,c32291/f1p2/2850,c35104/f2p0/2857,c41843/f1p0/3041,c48475/f2p1/2867
Chr08	Alternative 5' splice site	12225421	12225459	+	Chr08:12225113-12234730W	c32960/f1p2/2801,c25890/f1p0/2673.2,c32291/f1p2/2850
Chr08	Intron retention	12233325	12233424	+	Chr08:12225113-12234730W	c35104/f2p0/2857,c24110/f7p1/2831,c25890/f1p0/2673.1,c32291/f1p2/2850,c32960/f1p2/2801,c41843/f1p0/3041,c48475/f2p1/2867
Chr08	Alternative 3' splice site	12309985	12309979	-	Chr08:12300403-12311649C	c16052/f1p1/1679,c33375/f1p2/1725,c20061/f1p2/1777
Chr08	Alternative 3' splice site	12438884	12438871	-	Chr08:12434661-12439782C	c21979/f1p0/1649,c52881/f1p1/3589.2,c5639/f1p0/5677.2,c26006/f1p0/1664,c61149/f1p0/4022.1,c6662/f1p0/1572
Chr08	Intron retention	12903869	12903597	-	Chr08:12898975-12906573C	c38747/f1p0/2648,c26939/f3p1/2844,c33388/f1p0/2645
Chr08	Exon skipping	12902803	12902701	-	Chr08:12898975-12906573C	c38747/f1p0/2648,c26939/f3p1/2844
Chr08	Alternative 3' splice site	12902265	12902182	-	Chr08:12898975-12906573C	c26939/f3p1/2844,c33388/f1p0/2645
Chr08	Intron retention	12900614	12900535	-	Chr08:12898975-12906573C	c33388/f1p0/2645,c26939/f3p1/2844,c38747/f1p0/2648
Chr08	Alternative 3' splice site	12980041	12980047	+	Chr08:12978898-12984663W	c23122/f21p10/2891,c25770/f1p1/2573,c27135/f3p11/2964,c27796/f1p5/2857,c29930/f1p1/3220,c31783/f1p6/3118,c32180/f2p8/2956,c33414/f4p8/2860,c33768/f1p0/3089,c41855/f3p3/2726,c41992/f1p0/2907.1,c45515/f1p1/2735,c46733/f2p1/2670,c58243/f1p0/2836,c27139/f2p3/3003
Chr08	Intron retention	12982881	12983326	+	Chr08:12978898-12984663W	c29930/f1p1/3220,c23122/f21p10/2891,c25770/f1p1/2573,c27135/f3p11/2964,c27139/f2p3/3003,c27796/f1p5/2857,c31783/f1p6/3118,c32180/f2p8/2956,c33414/f4p8/2860,c33768/f1p0/3089,c37376/f1p0/3170.1,c39016/f2p5/2793,c41855/f3p3/2726,c41992/f1p0/2907.1,c45515/f1p1/2735,c46733/f2p1/2670,c4782/f2p3/1928
Chr08	Alternative 3' splice site	13184011	13184018	+	Chr08:13176712-13188447W	c26022/f1p1/2755,c32586/f1p1/1825,c58371/f1p1/4060.1,c58023/f1p1/3445
Chr08	Intron retention	13183596	13184011	+	Chr08:13176712-13188447W	c53775/f1p1/3115,c26022/f1p1/2755,c32586/f1p1/1825,c58371/f1p1/4060.1
Chr08	Intron retention	13183596	13184018	+	Chr08:13176712-13188447W	c53775/f1p1/3115,c58023/f1p1/3445
Chr08	Intron retention	13186802	13187214	+	Chr08:13176712-13188447W	c53775/f1p1/3115,c26022/f1p1/2755,c32586/f1p1/1825,c58023/f1p1/3445,c58371/f1p1/4060.1
Chr08	Intron retention	14035458	14035240	-	Chr08:14032698-14040477C	c51361/f1p1/3519,c16699/f1p1/1791
Chr08	Intron retention	14037354	14037154	-	Chr08:14033513-14040498C	c56761/f1p1/2665,c27319/f1p1/1955
Chr08	Alternative 3' splice site	14037561	14037458	-	Chr08:14033513-14040498C	c29363/f1p0/2078,c30047/f1p0/4162.1,c45949/f1p0/2651,c56761/f1p1/2665
Chr08	Exon skipping	14037561	14036682	-	Chr08:14033513-14040498C	c29139/f1p0/1510,c29363/f1p0/2078
Chr08	Exon skipping	14037458	14036682	-	Chr08:14033513-14040498C	c29139/f1p0/1510,c27319/f1p1/1955
Chr08	Intron retention	14036682	14035967	-	Chr08:14033513-14040498C	c30047/f1p0/4162.1,c45949/f1p0/2651,c56761/f1p1/2665,c27319/f1p1/1955,c29363/f1p0/2078
Chr08	Intron retention	14035458	14035240	-	Chr08:14033513-14040498C	c61089/f1p1/3562,c27319/f1p1/1955,c29139/f1p0/1510,c29363/f1p0/2078,c45949/f1p0/2651,c51994/f1p1/3431,c56761/f1p1/2665
Chr08	Alternative 5' splice site	14621386	14621403	+	Chr08:14618931-14624502W	c18846/f2p0/1442,c9698/f1p0/1745,c26390/f1p0/2506
Chr08	Intron retention	14622034	14622473	+	Chr08:14618931-14624502W	c26390/f1p0/2506,c18846/f2p0/1442,c9698/f1p0/1745
Chr08	Intron retention	14622739	14623182	+	Chr08:14618931-14624502W	c26390/f1p0/2506,c18846/f2p0/1442,c9698/f1p0/1745
Chr08	Alternative 3' splice site	14819882	14819854	-	Chr08:14810956-14820822C	c25108/f2p3/2681,c3182/f1p1/2031,c37954/f1p1/3044,c14772/f1p1/2105,c23447/f8p5/2736,c27818/f1p0/2946,c31734/f1p0/2545,c34110/f1p0/2624,c34935/f1p0/2754,c36159/f3p2/2656,c4388/f1p2/2119,c53521/f1p0/2793,c54634/f1p0/2680,c57163/f1p0/2603,c57496/f1p0/2802,c8955/f1p1/1947
Chr08	Exon skipping	14818069	14818028	-	Chr08:14810956-14820822C	c14772/f1p1/2105,c23447/f8p5/2736,c25108/f2p3/2681,c27818/f1p0/2946,c31734/f1p0/2545,c3182/f1p1/2031,c33302/f1p0/3076,c34110/f1p0/2624,c34935/f1p0/2754,c36159/f3p2/2656,c4388/f1p2/2119,c53521/f1p0/2793,c54634/f1p0/2680,c57163/f1p0/2603,c57496/f1p0/2802,c8955/f1p1/1947,c37954/f1p1/3044
Chr08	Alternative 5' splice site	14817644	14817568	-	Chr08:14810956-14820822C	c25108/f2p3/2681,c31734/f1p0/2545,c3182/f1p1/2031,c33302/f1p0/3076,c34110/f1p0/2624,c34935/f1p0/2754,c36159/f3p2/2656,c4388/f1p2/2119,c57163/f1p0/2603,c57496/f1p0/2802,c8955/f1p1/1947,c14772/f1p1/2105,c23447/f8p5/2736,c53521/f1p0/2793,c54634/f1p0/2680
Chr08	Intron retention	14817568	14817324	-	Chr08:14810956-14820822C	c27818/f1p0/2946,c37954/f1p1/3044,c14772/f1p1/2105,c23447/f8p5/2736,c53521/f1p0/2793,c54634/f1p0/2680
Chr08	Intron retention	14817644	14817324	-	Chr08:14810956-14820822C	c27818/f1p0/2946,c37954/f1p1/3044,c25108/f2p3/2681,c31734/f1p0/2545,c3182/f1p1/2031,c33302/f1p0/3076,c34110/f1p0/2624,c34935/f1p0/2754,c36159/f3p2/2656,c4388/f1p2/2119,c57163/f1p0/2603,c57496/f1p0/2802,c8955/f1p1/1947
Chr08	Exon skipping	14816626	14816571	-	Chr08:14810956-14820822C	c34110/f1p0/2624,c54634/f1p0/2680,c14772/f1p1/2105,c23447/f8p5/2736,c25108/f2p3/2681,c27818/f1p0/2946,c31734/f1p0/2545,c3182/f1p1/2031,c33302/f1p0/3076,c34935/f1p0/2754,c36159/f3p2/2656,c37954/f1p1/3044,c4388/f1p2/2119,c53521/f1p0/2793,c57163/f1p0/2603,c57496/f1p0/2802,c8955/f1p1/1947
Chr08	Alternative 3' splice site	14812087	14812064	-	Chr08:14810956-14820822C	c4388/f1p2/2119,c14772/f1p1/2105
Chr08	Intron retention	14812647	14812064	-	Chr08:14810956-14820822C	c23447/f8p5/2736,c25108/f2p3/2681,c27818/f1p0/2946,c31734/f1p0/2545,c36159/f3p2/2656,c37954/f1p1/3044,c54634/f1p0/2680,c14772/f1p1/2105
Chr08	Intron retention	14812647	14812087	-	Chr08:14810956-14820822C	c23447/f8p5/2736,c25108/f2p3/2681,c27818/f1p0/2946,c31734/f1p0/2545,c36159/f3p2/2656,c37954/f1p1/3044,c54634/f1p0/2680,c4388/f1p2/2119
Chr08	Intron retention	14812779	14812690	-	Chr08:14810956-14820822C	c33302/f1p0/3076,c57163/f1p0/2603,c23447/f8p5/2736,c25108/f2p3/2681,c27818/f1p0/2946,c31734/f1p0/2545,c36159/f3p2/2656,c37954/f1p1/3044,c54634/f1p0/2680
Chr08	Intron retention	14812779	14812064	-	Chr08:14810956-14820822C	c33302/f1p0/3076,c57163/f1p0/2603,c14772/f1p1/2105
Chr08	Intron retention	14812779	14812087	-	Chr08:14810956-14820822C	c33302/f1p0/3076,c57163/f1p0/2603,c4388/f1p2/2119
Chr08	Exon skipping	14812064	14812004	-	Chr08:14810956-14820822C	c3182/f1p1/2031,c8955/f1p1/1947,c14772/f1p1/2105
Chr08	Exon skipping	14812087	14812004	-	Chr08:14810956-14820822C	c3182/f1p1/2031,c8955/f1p1/1947,c4388/f1p2/2119
Chr08	Alternative 5' splice site	14812647	14812004	-	Chr08:14810956-14820822C	c3182/f1p1/2031,c8955/f1p1/1947,c23447/f8p5/2736,c25108/f2p3/2681,c27818/f1p0/2946,c31734/f1p0/2545,c36159/f3p2/2656,c37954/f1p1/3044,c54634/f1p0/2680
Chr08	Intron retention	14812004	14811912	-	Chr08:14810956-14820822C	c34110/f1p0/2624,c34935/f1p0/2754,c53521/f1p0/2793,c23447/f8p5/2736,c25108/f2p3/2681,c27818/f1p0/2946,c31734/f1p0/2545,c36159/f3p2/2656,c37954/f1p1/3044,c54634/f1p0/2680
Chr08	Intron retention	14812647	14811912	-	Chr08:14810956-14820822C	c34110/f1p0/2624,c34935/f1p0/2754,c53521/f1p0/2793,c14772/f1p1/2105
Chr08	Intron retention	14812647	14811912	-	Chr08:14810956-14820822C	c34110/f1p0/2624,c34935/f1p0/2754,c53521/f1p0/2793,c3182/f1p1/2031,c8955/f1p1/1947
Chr08	Intron retention	14812647	14811912	-	Chr08:14810956-14820822C	c34110/f1p0/2624,c34935/f1p0/2754,c53521/f1p0/2793,c4388/f1p2/2119
Chr08	Intron retention	14812004	14811912	-	Chr08:14810956-14820822C	c57496/f1p0/2802,c33302/f1p0/3076,c57163/f1p0/2603
Chr08	Intron retention	14812779	14811912	-	Chr08:14810956-14820822C	c57496/f1p0/2802,c23447/f8p5/2736,c25108/f2p3/2681,c27818/f1p0/2946,c31734/f1p0/2545,c36159/f3p2/2656,c37954/f1p1/3044,c54634/f1p0/2680
Chr08	Intron retention	14812779	14812690	-	Chr08:14810956-14820822C	c57496/f1p0/2802,c34110/f1p0/2624,c34935/f1p0/2754,c53521/f1p0/2793
Chr08	Intron retention	14812779	14811912	-	Chr08:14810956-14820822C	c57496/f1p0/2802,c14772/f1p1/2105
Chr08	Intron retention	14812779	14811912	-	Chr08:14810956-14820822C	c57496/f1p0/2802,c3182/f1p1/2031,c8955/f1p1/1947
Chr08	Intron retention	14812779	14811912	-	Chr08:14810956-14820822C	c57496/f1p0/2802,c4388/f1p2/2119
Chr08	Intron retention	14974116	14973794	-	Chr08:14970811-14974933C	c50427/f1p0/2800,c11750/f1p0/1447
Chr08	Intron retention	14973036	14972174	-	Chr08:14970811-14974933C	c50427/f1p0/2800,c11750/f1p0/1447
Chr08	Intron retention	14971630	14971507	-	Chr08:14970811-14974933C	c50427/f1p0/2800,c11750/f1p0/1447
Chr08	Exon skipping	15089914	15090495	+	Chr08:15088797-15113611W	c19883/f1p2/2025,c37829/f1p1/2741
Chr08	Exon skipping	15326651	15326628	-	Chr08:15321655-15326965C	c9606/f1p0/2096,c11424/f1p0/2081
Chr08	Intron retention	15627850	15627774	-	Chr08:15625962-15630873C	c32413/f1p0/2959.1,c10604/f2p1/1673,c20696/f1p1/1759
Chr08	Intron retention	15627456	15627378	-	Chr08:15625962-15630873C	c32413/f1p0/2959.1,c10604/f2p1/1673,c20696/f1p1/1759
Chr08	Intron retention	16036437	16036349	-	Chr08:16034029-16039469C	c29535/f1p2/3345,c27355/f1p0/3600,c48488/f2p2/2996,c61783/f5p2/3378
Chr08	Intron retention	16146503	16147807	+	Chr08:16146289-16152774W	c24995/f1p0/1663,c11904/f1p0/1485,c33262/f1p0/1638
Chr08	Intron retention	16150382	16150727	+	Chr08:16146289-16152774W	c3391/f1p0/2033,c11904/f1p0/1485,c33262/f1p0/1638
Chr08	Intron retention	16944666	16945563	+	Chr08:16941488-16947040W	c26126/f1p3/2824,c1528/f11p5/1904
Chr08	Alternative 5' splice site	17089847	17089466	-	Chr08:17088420-17094069C	c13704/f2p2/2189,c33485/f3p1/2726
Chr08	Intron retention	17089847	17089366	-	Chr08:17088420-17094069C	c56288/f1p0/2649,c13704/f2p2/2189
Chr08	Intron retention	17089466	17089366	-	Chr08:17088420-17094069C	c56288/f1p0/2649,c33485/f3p1/2726
Chr08	Intron retention	17091668	17091533	-	Chr08:17088441-17093918C	c42765/f1p0/2902,c10593/f1p2/1680
Chr08	Intron retention	17089847	17089366	-	Chr08:17088441-17093918C	c42765/f1p0/2902,c10593/f1p2/1680
Chr08	Alternative 3' splice site	17261531	17261621	+	Chr08:17260829-17275376W	c23258/f9p2/3141,c32694/f1p0/1629,c33142/f5p4/3038,c33681/f1p0/2706,c53683/f1p1/3103,c45231/f1p1/2972
Chr08	Alternative 3' splice site	17270296	17270314	+	Chr08:17260829-17275376W	c53683/f1p1/3103,c23258/f9p2/3141,c33142/f5p4/3038,c33681/f1p0/2706,c4282/f1p4/2016,c45231/f1p1/2972
Chr08	Alternative 3' splice site	17495322	17495349	+	Chr08:17492499-17498220W	c28915/f1p0/1889,c20268/f1p0/1712,c7683/f1p0/1886
Chr08	Alternative 3' splice site	17899400	17899380	-	Chr08:17894822-17900981C	c32572/f1p0/2419,c18286/f1p0/2368
Chr08	Intron retention	18404020	18404444	+	Chr08:18403259-18406175W	c11180/f1p0/1778,c19404/f1p0/1802,c9707/f6p0/1354
Chr08	Intron retention	18404929	18405514	+	Chr08:18403259-18406175W	c19404/f1p0/1802,c11180/f1p0/1778,c9707/f6p0/1354
Chr08	Intron retention	18572011	18570480	-	Chr08:18566766-18573570C	c54352/f1p2/4286,c33516/f1p0/2871
Chr08	Alternative 3' splice site	18569197	18569188	-	Chr08:18566766-18573570C	c54352/f1p2/4286,c33516/f1p0/2871
Chr08	Alternative 3' splice site	18569188	18569109	-	Chr08:18566766-18573570C	c33516/f1p0/2871,c61362/f1p0/3516.1
Chr08	Alternative 3' splice site	18569197	18569109	-	Chr08:18566766-18573570C	c54352/f1p2/4286,c61362/f1p0/3516.1
Chr08	Intron retention	18569490	18569188	-	Chr08:18566766-18573570C	c48763/f1p0/3275,c33516/f1p0/2871
Chr08	Intron retention	18649128	18649572	+	Chr08:18648909-18655233W	c30761/f1p0/3121,c20290/f1p0/1916
Chr08	Intron retention	18802909	18802823	-	Chr08:18801510-18808387C	c55038/f1p0/3321,c30367/f1p2/3042,c39471/f2p1/3356,c42378/f1p0/2749,c55146/f1p0/3579,c58068/f2p0/3915,c9540/f1p0/1858
Chr08	Alternative 5' splice site	19138073	19138074	+	Chr08:19135286-19145408W	c48104/f4p2/4466,c56302/f1p0/4171,c57595/f3p2/4313
Chr08	Alternative 3' splice site	19138423	19138432	+	Chr08:19135286-19145408W	c56302/f1p0/4171,c57595/f3p2/4313,c57298/f1p2/3987
Chr08	Alternative 3' splice site	19202049	19202026	-	Chr08:19198856-19204318C	c15047/f1p2/1958,c15504/f1p0/1711,c9990/f1p1/1931
Chr08	Intron retention	19491892	19491807	-	Chr08:19490339-19493220C	c6257/f1p0/1601,c1311/f5p2/1686
Chr08	Intron retention	19491639	19491550	-	Chr08:19490339-19493220C	c21659/f1p1/1703,c1311/f5p2/1686
Chr05	Alternative 3' splice site	15819988	15819956	-	Chr05:1-15821957C	c23918/f7p3/2920,c56665/f1p1/2887
Chr05	Alternative 3' splice site	15813748	1	-	Chr05:1-15821957C	c56665/f1p1/2887,c23918/f7p3/2920
Chr05	Intron retention	551175	551281	+	Chr05:548354-552916W	c33908/f2p4/3125,c53991/f1p4/2991,c41825/f1p1/2971
Chr05	Alternative 3' splice site	552008	552094	+	Chr05:548354-552916W	c33908/f2p4/3125,c60858/f1p1/3691.2,c41825/f1p1/2971,c53991/f1p4/2991
Chr05	Intron retention	551924	552008	+	Chr05:548354-552916W	c31625/f1p0/2965,c33908/f2p4/3125
Chr05	Intron retention	551924	552094	+	Chr05:548354-552916W	c31625/f1p0/2965,c53991/f1p4/2991
Chr05	Intron retention	551175	552094	+	Chr05:548354-552916W	c31625/f1p0/2965,c41825/f1p1/2971
Chr05	Alternative 3' splice site	580224	581284	+	Chr05:579868-588102W	c30550/f1p1/2900,c20033/f1p3/1854,c2191/f4p3/1968
Chr05	Intron retention	580116	581284	+	Chr05:579868-588102W	c50972/f1p0/3628.2,c20033/f1p3/1854
Chr05	Intron retention	580116	581284	+	Chr05:579868-588102W	c44634/f1p1/3058,c2191/f4p3/1968
Chr05	Intron retention	580116	580224	+	Chr05:579868-588102W	c44634/f1p1/3058,c30550/f1p1/2900
Chr05	Exon skipping	582285	582331	+	Chr05:579868-588102W	c20033/f1p3/1854,c2191/f4p3/1968,c30550/f1p1/2900,c51055/f1p4/3127,c44634/f1p1/3058
Chr05	Alternative 3' splice site	586824	586876	+	Chr05:579868-588102W	c20033/f1p3/1854,c2191/f4p3/1968,c44634/f1p1/3058,c51055/f1p4/3127,c30550/f1p1/2900
Chr05	Alternative 3' splice site	614568	614586	+	Chr05:611120-616678W	c8361/f1p1/1876,c24624/f1p0/3105.1
Chr05	Alternative 3' splice site	634340	634323	-	Chr05:631972-636196C	c30926/f1p0/2678,c26846/f1p0/1728,c36990/f1p0/2639
Chr05	Intron retention	658690	658805	+	Chr05:657931-662625W	c44749/f1p0/2986,c31139/f1p3/2941,c38568/f1p1/2850
Chr05	Intron retention	659092	659181	+	Chr05:657931-662625W	c31139/f1p3/2941,c44749/f1p0/2986,c38568/f1p1/2850
Chr05	Intron retention	659839	659719	-	Chr05:657946-662646C	c45340/f1p1/3056,c28019/f1p1/2964,c50676/f1p2/2937
Chr05	Intron retention	659424	659302	-	Chr05:657946-662646C	c28019/f1p1/2964,c50676/f1p2/2937
Chr05	Intron retention	659002	658918	-	Chr05:657946-662646C	c50676/f1p2/2937,c28019/f1p1/2964
Chr05	Alternative 3' splice site	661115	661111	-	Chr05:658030-662967C	c17355/f1p0/1957,c33862/f1p0/1929,c24880/f1p1/2764
Chr05	Intron retention	704007	703741	-	Chr05:700615-705149C	c31601/f1p0/2762,c34967/f1p0/2125,c4841/f1p0/2298
Chr05	Intron retention	711212	711391	+	Chr05:707964-712096W	c43419/f1p0/2953.1,c33493/f1p0/2869.1
Chr05	Intron retention	784292	784063	-	Chr05:782758-787400C	c32147/f1p2/2097,c15933/f1p0/2034,c1663/f3p2/1844,c18310/f3p2/1825,c45753/f1p0/2748,c7147/f1p0/1862
Chr05	Intron retention	783793	783687	-	Chr05:782758-787400C	c7147/f1p0/1862,c15933/f1p0/2034,c1663/f3p2/1844,c18310/f3p2/1825,c32147/f1p2/2097
Chr05	Intron retention	783633	783544	-	Chr05:782758-787400C	c45753/f1p0/2748,c15933/f1p0/2034,c1663/f3p2/1844,c18310/f3p2/1825,c32147/f1p2/2097
Chr05	Intron retention	890895	891264	+	Chr05:888302-892443W	c58599/f1p0/2490,c12119/f1p0/2122,c19105/f1p0/2123,c20537/f1p0/1991,c2272/f4p0/2096,c30970/f1p0/2732.1
Chr05	Intron retention	1003735	1003916	+	Chr05:1000616-1009081W	c41390/f1p0/2656,c28353/f3p0/2479,c29436/f1p0/2955,c33009/f1p1/2814.1
Chr05	Intron retention	1006870	1007382	+	Chr05:1000616-1009081W	c29436/f1p0/2955,c28353/f3p0/2479,c33009/f1p1/2814.1,c41390/f1p0/2656
Chr05	Intron retention	1020164	1020075	-	Chr05:1017912-1020754C	c1078/f14p7/2192,c2404/f6p6/2231,c33062/f1p5/2292,c20316/f1p0/2063
Chr05	Intron retention	1019427	1018846	-	Chr05:1017912-1020754C	c54484/f1p3/2693,c1078/f14p7/2192,c2404/f6p6/2231,c33062/f1p5/2292
Chr05	Intron retention	1020164	1018846	-	Chr05:1017912-1020754C	c54484/f1p3/2693,c20316/f1p0/2063
Chr05	Intron retention	1018705	1018594	-	Chr05:1017912-1020754C	c37878/f1p1/2829,c54484/f1p3/2693
Chr05	Alternative 5' splice site	1244611	1244593	-	Chr05:1240057-1245098C	c1927/f3p1/1796,c3057/f1p0/2028,c6580/f1p0/1877,c954/f6p1/1915,c9226/f1p0/2032
Chr05	Exon skipping	1244760	1244611	-	Chr05:1240057-1245098C	c45874/f1p0/3173,c1927/f3p1/1796,c3057/f1p0/2028,c6580/f1p0/1877,c954/f6p1/1915
Chr05	Exon skipping	1244760	1244593	-	Chr05:1240057-1245098C	c45874/f1p0/3173,c9226/f1p0/2032
Chr05	Alternative 3' splice site	1243601	1243549	-	Chr05:1240057-1245098C	c6580/f1p0/1877,c1927/f3p1/1796,c9226/f1p0/2032,c954/f6p1/1915
Chr05	Intron retention	1243680	1243601	-	Chr05:1240057-1245098C	c3057/f1p0/2028,c6580/f1p0/1877
Chr05	Intron retention	1243680	1243549	-	Chr05:1240057-1245098C	c3057/f1p0/2028,c1927/f3p1/1796,c9226/f1p0/2032,c954/f6p1/1915
Chr05	Intron retention	1243474	1243210	-	Chr05:1240057-1245098C	c45874/f1p0/3173,c1927/f3p1/1796,c9226/f1p0/2032,c954/f6p1/1915
Chr05	Intron retention	1242648	1241661	-	Chr05:1240057-1245098C	c45874/f1p0/3173,c1927/f3p1/1796,c3057/f1p0/2028,c6580/f1p0/1877,c954/f6p1/1915
Chr05	Intron retention	1241597	1241503	-	Chr05:1240057-1245098C	c9226/f1p0/2032,c1927/f3p1/1796,c3057/f1p0/2028,c6580/f1p0/1877,c954/f6p1/1915
Chr05	Alternative 5' splice site	1377936	1378054	+	Chr05:1377508-1381112W	c30393/f1p0/1913,c21768/f1p2/2236,c22655/f10p3/1841,c8115/f5p5/1956
Chr05	Alternative 5' splice site	1377936	1378054	+	Chr05:1377508-1381112W	c8892/f1p0/1792,c1419/f8p3/1954
Chr05	Intron retention	1378054	1378691	+	Chr05:1377508-1381112W	c30561/f1p1/2510,c31252/f3p1/2602,c22655/f10p3/1841,c8115/f5p5/1956
Chr05	Intron retention	1377936	1378691	+	Chr05:1377508-1381112W	c30561/f1p1/2510,c31252/f3p1/2602,c30393/f1p0/1913
Chr05	Intron retention	1378921	1379314	+	Chr05:1377508-1381112W	c21768/f1p2/2236,c13056/f3p4/1960,c1419/f8p3/1954,c22655/f10p3/1841,c30393/f1p0/1913,c3196/f1p0/1604,c6321/f1p2/1866,c6429/f1p2/1761,c8115/f5p5/1956,c8892/f1p0/1792
Chr05	Intron retention	1378921	1379314	+	Chr05:1377508-1381112W	c24258/f3p1/2941,c24859/f2p1/2879,c30561/f1p1/2510,c31252/f3p1/2602
Chr05	Intron retention	1378054	1379314	+	Chr05:1377508-1381112W	c24258/f3p1/2941,c24859/f2p1/2879,c22655/f10p3/1841,c8115/f5p5/1956
Chr05	Intron retention	1377936	1379314	+	Chr05:1377508-1381112W	c24258/f3p1/2941,c24859/f2p1/2879,c30393/f1p0/1913
Chr05	Intron retention	1378054	1378691	+	Chr05:1377508-1381112W	c24258/f3p1/2941,c24859/f2p1/2879,c21768/f1p2/2236
Chr05	Intron retention	1598704	1598591	-	Chr05:1597666-1601082C	c43521/f1p0/2610,c15756/f2p1/2046,c18874/f1p0/1915
Chr05	Exon skipping	1613460	1613545	+	Chr05:1613282-1618031W	c25948/f1p0/2811,c27498/f1p4/2844,c37949/f1p3/3049,c43196/f1p3/2968,c41924/f1p0/2955
Chr05	Intron retention	1744097	1744188	+	Chr05:1743661-1747772W	c44422/f1p0/3316,c7919/f1p0/1557
Chr05	Intron retention	1745804	1746256	+	Chr05:1743661-1747772W	c16171/f1p0/2163,c3814/f1p0/1498,c6596/f1p0/1697,c7919/f1p0/1557
Chr05	Alternative 3' splice site	1835132	1835135	+	Chr05:1833426-1838631W	c30817/f1p0/3035,c32017/f1p2/3103,c38985/f1p3/2665,c40666/f1p2/3058,c54953/f1p1/2837,c26007/f1p0/2950,c27210/f1p1/3103,c44080/f1p1/2792
Chr05	Intron retention	1835045	1835439	+	Chr05:1833426-1838631W	c58675/f1p0/3142,c26007/f1p0/2950,c27210/f1p1/3103
Chr05	Intron retention	1835045	1835439	+	Chr05:1833426-1838631W	c58675/f1p0/3142,c30817/f1p0/3035,c32017/f1p2/3103,c38985/f1p3/2665,c40666/f1p2/3058
Chr05	Intron retention	2099739	2100518	+	Chr05:2098127-2102723W	c14965/f1p0/2264,c12155/f1p1/1745
Chr05	Intron retention	2277306	2276924	-	Chr05:2275632-2277810C	c1895/f2p0/1891,c7946/f1p0/1587
Chr05	Intron retention	2276306	2276199	-	Chr05:2275632-2277810C	c17529/f1p0/1614,c1895/f2p0/1891
Chr05	Alternative 5' splice site	2336897	2336873	-	Chr05:2332017-2338424C	c12317/f1p0/2058,c8708/f1p0/1873,c19513/f1p0/2077,c4142/f1p0/1620
Chr05	Intron retention	2402708	2402419	-	Chr05:2393830-2428751C	c28472/f1p0/3110,c23359/f15p2/2985
Chr05	Intron retention	2402173	2402092	-	Chr05:2393830-2428751C	c36379/f2p2/3079,c45130/f1p0/3025
Chr05	Intron retention	2476746	2475834	-	Chr05:2473604-2477128C	c41253/f1p1/2673,c43982/f1p0/3080,c44222/f1p0/3138,c17068/f1p0/1937
Chr05	Alternative 3' splice site	2475226	2475165	-	Chr05:2473604-2477128C	c13283/f4p1/1811,c17068/f1p0/1937,c34220/f1p1/2704,c51495/f1p3/2676,c41253/f1p1/2673
Chr05	Intron retention	2475394	2475165	-	Chr05:2473604-2477128C	c11426/f1p0/1887,c43982/f1p0/3080,c44222/f1p0/3138,c41253/f1p1/2673
Chr05	Intron retention	2475394	2475226	-	Chr05:2473604-2477128C	c11426/f1p0/1887,c43982/f1p0/3080,c44222/f1p0/3138,c13283/f4p1/1811,c17068/f1p0/1937,c34220/f1p1/2704,c51495/f1p3/2676
Chr05	Intron retention	2474810	2474565	-	Chr05:2473604-2477128C	c44222/f1p0/3138,c11426/f1p0/1887,c13283/f4p1/1811,c17068/f1p0/1937,c34220/f1p1/2704,c41253/f1p1/2673,c51495/f1p3/2676
Chr05	Intron retention	2474350	2474197	-	Chr05:2473604-2477128C	c43982/f1p0/3080,c41253/f1p1/2673
Chr05	Exon skipping	2828454	2828302	-	Chr05:2827257-2848906C	c41017/f1p1/2867,c47628/f3p5/3830,c48496/f2p3/2593,c53728/f1p0/3893,c55942/f1p3/3875,c58799/f1p0/3753,c60967/f1p0/3730,c51809/f1p0/4280
Chr05	Exon skipping	2953382	2953325	-	Chr05:2949551-2954565C	c23348/f4p2/2759,c24205/f4p0/2654,c30118/f1p0/3463,c32412/f4p1/2823,c34450/f1p1/3079,c40316/f1p1/2471,c40907/f1p0/2635,c41632/f1p4/2616,c42048/f1p1/3218,c43455/f1p1/2656,c44448/f1p0/2525,c50961/f1p2/2570,c55497/f1p4/2748,c56317/f1p0/2817,c27383/f1p0/2756
Chr05	Alternative 5' splice site	2954118	2953325	-	Chr05:2949551-2954565C	c30118/f1p0/3463,c49947/f1p0/3557
Chr05	Intron retention	2953325	2953203	-	Chr05:2949551-2954565C	c52534/f1p0/3633,c55600/f1p0/3476,c49947/f1p0/3557
Chr05	Intron retention	2954118	2953203	-	Chr05:2949551-2954565C	c52534/f1p0/3633,c55600/f1p0/3476,c30118/f1p0/3463
Chr05	Intron retention	2952642	2952625	-	Chr05:2949551-2954565C	c23348/f4p2/2759,c24205/f4p0/2654,c27383/f1p0/2756,c32412/f4p1/2823,c34450/f1p1/3079,c40907/f1p0/2635,c41632/f1p4/2616,c42048/f1p1/3218,c43455/f1p1/2656,c44448/f1p0/2525,c49947/f1p0/3557,c50961/f1p2/2570,c52534/f1p0/3633,c40316/f1p1/2471,c55497/f1p4/2748,c55600/f1p0/3476,c56317/f1p0/2817
Chr05	Intron retention	2952157	2952058	-	Chr05:2949551-2954565C	c30118/f1p0/3463,c23348/f4p2/2759,c24205/f4p0/2654,c27383/f1p0/2756,c32412/f4p1/2823,c34450/f1p1/3079,c40907/f1p0/2635,c41632/f1p4/2616,c42048/f1p1/3218,c43455/f1p1/2656,c44448/f1p0/2525,c49947/f1p0/3557,c50961/f1p2/2570,c52534/f1p0/3633
Chr05	Intron retention	2952642	2952058	-	Chr05:2949551-2954565C	c30118/f1p0/3463,c40316/f1p1/2471,c55497/f1p4/2748
Chr05	Alternative 5' splice site	2951934	2951852	-	Chr05:2949551-2954565C	c55600/f1p0/3476,c56317/f1p0/2817,c23348/f4p2/2759,c24205/f4p0/2654,c27383/f1p0/2756,c32412/f4p1/2823,c34450/f1p1/3079,c40316/f1p1/2471,c40907/f1p0/2635,c41632/f1p4/2616,c42048/f1p1/3218,c43455/f1p1/2656,c44448/f1p0/2525,c49947/f1p0/3557,c50961/f1p2/2570,c52534/f1p0/3633,c5345/f1p0/2154,c55497/f1p4/2748
Chr05	Alternative 3' splice site	2950987	2950975	-	Chr05:2949551-2954565C	c23348/f4p2/2759,c24205/f4p0/2654,c27383/f1p0/2756,c30118/f1p0/3463,c32412/f4p1/2823,c34450/f1p1/3079,c40316/f1p1/2471,c40907/f1p0/2635,c41632/f1p4/2616,c42048/f1p1/3218,c44448/f1p0/2525,c49947/f1p0/3557,c50961/f1p2/2570,c52534/f1p0/3633,c5345/f1p0/2154,c55497/f1p4/2748,c55600/f1p0/3476,c56317/f1p0/2817,c21660/f1p0/1247
Chr05	Intron retention	2950670	2950581	-	Chr05:2949551-2954565C	c43455/f1p1/2656,c23348/f4p2/2759,c24205/f4p0/2654,c27383/f1p0/2756,c30118/f1p0/3463,c32412/f4p1/2823,c40316/f1p1/2471,c40907/f1p0/2635,c41632/f1p4/2616,c44448/f1p0/2525,c49947/f1p0/3557,c50961/f1p2/2570,c52534/f1p0/3633,c5345/f1p0/2154,c55497/f1p4/2748,c55600/f1p0/3476,c56317/f1p0/2817
Chr05	Alternative 3' splice site	3395580	3395577	-	Chr05:3391978-3396486C	c14944/f1p4/2049,c2372/f2p2/2028,c2430/f3p2/2075,c33713/f1p2/2000,c3040/f1p2/1888
Chr05	Intron retention	3743597	3743676	+	Chr05:3734702-3746609W	c20274/f1p0/1744.1,c4113/f1p0/1558
Chr05	Intron retention	3754026	3754178	+	Chr05:3753922-3756577W	c16894/f2p4/1775,c8924/f1p0/1916,c1455/f12p2/1646,c31089/f1p0/1944.1
Chr05	Alternative 3' splice site	3918472	3918460	-	Chr05:3915946-3920740C	c2400/f2p1/1557,c10450/f2p3/1570,c7195/f1p1/1621
Chr05	Intron retention	4009369	4009458	+	Chr05:4007441-4010447W	c5184/f1p0/1367,c7985/f1p0/1756.1
Chr05	Intron retention	4107605	4107742	+	Chr05:4101019-4108650W	c55252/f2p12/3662,c47708/f3p13/3536
Chr05	Intron retention	4578244	4578122	-	Chr05:4572175-4578755C	c19079/f1p0/1791.1,c43476/f1p1/2818
Chr05	Exon skipping	4713909	4713980	+	Chr05:4709499-4728958W	c52437/f1p0/4021.1,c49414/f1p0/3650,c52102/f1p0/3770,c59192/f1p1/3990,c59237/f1p0/4007.2
Chr05	Exon skipping	4721196	4721271	+	Chr05:4709499-4728958W	c52102/f1p0/3770,c59693/f2p0/3194,c49414/f1p0/3650,c52437/f1p0/4021.1,c59192/f1p1/3990
Chr05	Exon skipping	4721196	4721271	+	Chr05:4714404-4728961W	c59237/f1p0/4007.1,c44297/f1p0/3231
Chr05	Mutually exclusive exon	4745060	4734296	-	Chr05:4729822-4765941C	c50167/f1p0/4579,c54504/f1p4/3639,c52626/f1p3/3673
Chr05	Intron retention	4995911	4996021	+	Chr05:4990955-4997932W	c32699/f1p0/2789,c29707/f1p0/2848,c34707/f1p0/2716
Chr05	Alternative 3' splice site	4996249	4996502	+	Chr05:4990955-4997932W	c29707/f1p0/2848,c31739/f1p1/2348,c32699/f1p0/2789,c34707/f1p0/2716
Chr05	Intron retention	5002814	5003045	+	Chr05:5000339-5004894W	c36425/f3p2/2905,c24049/f2p1/2637,c24189/f10p6/2741,c30268/f3p4/2612,c45901/f1p0/3570.1,c46116/f2p0/2611,c58939/f1p0/2554
Chr05	Intron retention	5189341	5189485	+	Chr05:5183256-5191363W	c56212/f1p0/3532,c11511/f1p0/2040
Chr05	Alternative 3' splice site	5231803	5231795	-	Chr05:5226599-5233197C	c25123/f2p0/3066,c44505/f1p1/3224.1,c56835/f1p0/3278,c45264/f2p0/3078
Chr05	Alternative 3' splice site	5230829	5230821	-	Chr05:5226599-5233197C	c25123/f2p0/3066,c45264/f2p0/3078,c44505/f1p1/3224.1
Chr05	Intron retention	5231116	5230829	-	Chr05:5226599-5233197C	c56835/f1p0/3278,c25123/f2p0/3066,c45264/f2p0/3078
Chr05	Intron retention	5231116	5230821	-	Chr05:5226599-5233197C	c56835/f1p0/3278,c44505/f1p1/3224.1
Chr05	Intron retention	5465272	5466872	+	Chr05:5460220-5469154W	c54327/f1p0/4086,c26509/f1p0/3009,c27483/f3p0/2909
Chr05	Intron retention	5476986	5477094	+	Chr05:5474580-5479622W	c33625/f1p0/1628,c16701/f1p0/1626,c17055/f1p0/1550,c1730/f5p0/1565,c9653/f1p0/1520
Chr05	Intron retention	5477875	5477979	+	Chr05:5474580-5479622W	c16701/f1p0/1626,c17055/f1p0/1550,c1730/f5p0/1565,c33625/f1p0/1628,c9653/f1p0/1520
Chr05	Intron retention	5490460	5488595	-	Chr05:5487760-5496363C	c53590/f1p2/3228,c17522/f1p0/8089.1
Chr05	Intron retention	5488466	5488324	-	Chr05:5487760-5496363C	c12907/f1p0/1886,c17522/f1p0/8089.1
Chr05	Intron retention	5727291	5727818	+	Chr05:5725533-5730782W	c3880/f2p2/2219,c45954/f1p2/2458.1,c9103/f2p3/2072,c11394/f2p15/1582,c23298/f25p1/1645,c344/f29p16/1615,c5439/f1p16/1804
Chr05	Intron retention	5728139	5728232	+	Chr05:5725533-5730782W	c3880/f2p2/2219,c11394/f2p15/1582,c14059/f1p2/1944,c23298/f25p1/1645,c344/f29p16/1615,c5439/f1p16/1804,c9103/f2p3/2072
Chr05	Intron retention	5757304	5756404	-	Chr05:5753653-5758421C	c36907/f1p2/2805,c12607/f7p5/2010,c13121/f1p5/1900,c19516/f1p1/1748,c25881/f1p0/2104,c8216/f2p1/1904
Chr05	Intron retention	5809745	5810257	+	Chr05:5806011-5813034W	c54158/f1p0/3043,c50811/f1p0/4607,c52859/f1p1/2760,c57759/f1p0/3971
Chr05	Intron retention	5810728	5810813	+	Chr05:5806011-5813034W	c54158/f1p0/3043,c12181/f1p0/1759,c50811/f1p0/4607,c52859/f1p1/2760,c55351/f1p0/4336.2,c57759/f1p0/3971
Chr05	Intron retention	5811273	5811403	+	Chr05:5806011-5813034W	c54158/f1p0/3043,c12181/f1p0/1759,c50811/f1p0/4607,c52859/f1p1/2760,c55351/f1p0/4336.2,c57759/f1p0/3971
Chr05	Intron retention	6064232	6064025	-	Chr05:6061958-6069080C	c39067/f1p1/2531,c17123/f1p0/1904,c18525/f1p13/1672,c20834/f1p3/1901,c28075/f1p2/1880
Chr05	Intron retention	6253171	6253080	-	Chr05:6251115-6256466C	c30556/f1p0/2975,c34772/f1p1/2252
Chr05	Intron retention	6542302	6542840	+	Chr05:6540683-6544985W	c20219/f1p1/2031,c13941/f2p1/1347,c54567/f1p2/1341
Chr05	Intron retention	6543293	6543402	+	Chr05:6540683-6544985W	c20219/f1p1/2031,c13941/f2p1/1347,c54567/f1p2/1341
Chr05	Intron retention	7039550	7039462	-	Chr05:7037061-7048682C	c45879/f1p0/2809,c29333/f1p1/3060,c47836/f5p9/3841,c50818/f1p0/5481.3,c56764/f1p8/3699
Chr05	Alternative 3' splice site	7038794	7038790	-	Chr05:7037061-7048682C	c45879/f1p0/2809,c29333/f1p1/3060,c47836/f5p9/3841,c56764/f1p8/3699
Chr05	Exon skipping	7444329	7443822	-	Chr05:7439368-7449203C	c11199/f1p0/2265.1,c37256/f1p0/2517.1,c26019/f1p0/2972,c29946/f2p0/3058,c40061/f1p0/2698,c41443/f1p0/2794,c51941/f1p0/3458,c58690/f1p0/4048
Chr05	Exon skipping	7441622	7441552	-	Chr05:7439368-7449203C	c37256/f1p0/2517.1,c11895/f1p0/1533.1,c26019/f1p0/2972,c29946/f2p0/3058,c40061/f1p0/2698,c41443/f1p0/2794,c51941/f1p0/3458,c58690/f1p0/4048
Chr05	Intron retention	7550684	7550873	+	Chr05:7550463-7554836W	c49321/f1p0/2802,c13870/f3p2/1542,c13949/f2p3/1784
Chr05	Intron retention	7552260	7552344	+	Chr05:7550463-7554836W	c9881/f1p0/1440,c13870/f3p2/1542,c13949/f2p3/1784,c15215/f1p0/1393,c31327/f1p1/1743,c49321/f1p0/2802,c5297/f6p3/1651,c5621/f1p0/1574
Chr05	Alternative 3' splice site	7559095	7558858	-	Chr05:7555828-7559398C	c50683/f1p2/2621,c53693/f1p2/2411
Chr05	Intron retention	7559255	7558534	-	Chr05:7555877-7559462C	c45311/f1p0/3184.1,c59669/f1p0/2713,c27614/f1p0/2202
Chr05	Intron retention	7557024	7556935	-	Chr05:7555877-7559462C	c18014/f1p0/1508,c23796/f3p1/2935,c55261/f1p1/2740,c27614/f1p0/2202,c44136/f3p7/2761,c45311/f1p0/3184.1,c59669/f1p0/2713,c59720/f2p5/2916
Chr05	Intron retention	7721912	7722617	+	Chr05:7720122-7724847W	c32897/f1p0/2682.2,c7840/f1p0/1683
Chr05	Intron retention	7773556	7773672	+	Chr05:7766232-7775734W	c21037/f1p0/2076,c13998/f1p0/1845.1,c9750/f1p1/1808
Chr05	Intron retention	7905651	7905527	-	Chr05:7878105-7982246C	c61048/f1p0/6006.3,c48205/f2p1/4043
Chr05	Intron retention	7905651	7905527	-	Chr05:7878105-7982246C	c49189/f1p0/4116,c51922/f1p0/4167,c58118/f1p0/3771,c29476/f1p0/3235,c49692/f1p1/4095,c55629/f1p0/3771
Chr05	Intron retention	7904644	7904630	-	Chr05:7878105-7982246C	c51922/f1p0/4167,c29476/f1p0/3235,c49692/f1p1/4095,c55629/f1p0/3771,c58118/f1p0/3771
Chr05	Alternative 3' splice site	8013092	8013004	-	Chr05:8005826-8015158C	c16812/f1p0/1812,c30075/f1p0/3033.2,c32925/f1p0/1870,c7983/f1p1/1564,c15764/f1p0/1833
Chr05	Alternative 3' splice site	8008474	8008428	-	Chr05:8005826-8015158C	c15764/f1p0/1833,c16812/f1p0/1812,c57228/f1p1/3748.1,c7983/f1p1/1564,c32925/f1p0/1870
Chr05	Alternative 3' splice site	8007179	8007158	-	Chr05:8005826-8015158C	c15764/f1p0/1833,c57228/f1p1/3748.1,c16812/f1p0/1812,c32925/f1p0/1870,c7983/f1p1/1564
Chr05	Alternative 3' splice site	8006729	8006684	-	Chr05:8005826-8015158C	c15764/f1p0/1833,c16812/f1p0/1812,c32925/f1p0/1870,c7983/f1p1/1564,c57228/f1p1/3748.1
Chr05	Intron retention	9594796	9595672	+	Chr05:9591025-9597028W	c7304/f1p2/2349,c1672/f3p1/1688,c18928/f1p1/1547
Chr05	Intron retention	11156077	11154481	-	Chr05:11153118-11157656C	c41725/f1p0/3224,c8534/f1p0/1799
Chr05	Intron retention	11422622	11422699	+	Chr05:11417438-11424985W	c51167/f1p0/3278.1,c60882/f1p0/4338.1
Chr05	Intron retention	12160423	12160319	-	Chr05:12155313-12164160C	c10049/f1p0/1522,c21587/f2p1/1434
Chr05	Intron retention	12202488	12201781	-	Chr05:12195741-12203026C	c44935/f1p2/2022,c20615/f1p2/1274,c5965/f1p2/1567
Chr05	Intron retention	12321701	12320895	-	Chr05:12320343-12324345C	c36748/f2p2/2704,c18187/f1p3/1492,c2608/f5p4/1998
Chr05	Alternative 3' splice site	12579712	12580207	+	Chr05:12579621-12585086W	c42548/f1p1/2989,c56867/f1p0/4444.1,c57711/f1p0/4070.1,c51422/f1p0/3148
Chr05	Intron retention	12579678	12579712	+	Chr05:12579621-12585086W	c48371/f2p0/3657,c42548/f1p1/2989,c56867/f1p0/4444.1,c57711/f1p0/4070.1
Chr05	Intron retention	12583421	12583579	+	Chr05:12579621-12585086W	c56107/f1p0/3785,c48371/f2p0/3657
Chr05	Exon skipping	12783712	12783620	-	Chr05:12783090-12787762C	c29205/f1p0/2723,c40322/f1p0/2675,c45337/f1p1/2766,c51872/f1p1/3034,c54776/f1p1/2705
Chr05	Alternative 3' splice site	13048645	13048167	-	Chr05:13043144-13049646C	c32728/f2p3/3153,c24123/f3p2/2686,c43470/f1p0/2962,c48601/f2p0/3683.2,c54385/f3p1/2681,c57297/f1p0/3448
Chr05	Alternative 3' splice site	13046944	13046939	-	Chr05:13043144-13049646C	c54385/f3p1/2681,c24123/f3p2/2686,c32728/f2p3/3153,c43470/f1p0/2962
Chr05	Intron retention	13047746	13046939	-	Chr05:13043144-13049646C	c48601/f2p0/3683.1,c57297/f1p0/3448,c24123/f3p2/2686,c32728/f2p3/3153,c43470/f1p0/2962
Chr05	Intron retention	13047746	13046944	-	Chr05:13043144-13049646C	c48601/f2p0/3683.1,c57297/f1p0/3448,c54385/f3p1/2681
Chr05	Intron retention	13044660	13044345	-	Chr05:13043144-13049646C	c43470/f1p0/2962,c15782/f1p1/1940,c24123/f3p2/2686,c32728/f2p3/3153,c48601/f2p0/3683.1,c54385/f3p1/2681
Chr05	Intron retention	13544935	13545737	+	Chr05:13543883-13547654W	c1943/f4p2/1758,c3864/f1p0/1687,c49253/f1p0/931
Chr05	Intron retention	13770260	13770153	-	Chr05:13768604-13772555C	c30252/f1p0/2146,c41772/f1p0/2983.2,c20227/f1p0/2086,c2711/f4p0/1852,c4643/f4p0/1743
Chr05	Intron retention	14030580	14030244	-	Chr05:14026925-14036044C	c52407/f1p1/4022.1,c53002/f1p2/3759.1
Chr05	Intron retention	14340260	14340536	+	Chr05:14339754-14350930W	c43865/f1p2/2978,c54596/f1p1/2648
Chr05	Intron retention	14429881	14429297	-	Chr05:14424255-14435316C	c30376/f1p1/3448,c26698/f2p6/2606,c30304/f2p6/2604,c62427/f4p4/2750
Chr05	Intron retention	14475767	14474891	-	Chr05:14471773-14482408C	c45397/f1p0/2637,c3365/f1p0/1759
Chr05	Intron retention	14802242	14803196	+	Chr05:14800149-14808825W	c6160/f1p0/1877,c12754/f2p0/951
Chr05	Intron retention	14801982	14803196	+	Chr05:14800149-14808825W	c32459/f1p0/2065,c12754/f2p0/951
Chr05	Intron retention	14801982	14802169	+	Chr05:14800149-14808825W	c32459/f1p0/2065,c6160/f1p0/1877
Chr05	Alternative 3' splice site	14894600	14894753	+	Chr05:14893556-14913400W	c47745/f1p5/4103,c47885/f2p5/4085,c48394/f1p3/3961,c50165/f1p0/16554.1,c50657/f1p1/4364,c50942/f1p0/4247,c51275/f1p1/3777,c56782/f1p2/4294,c58264/f1p5/4246,c62617/f2p9/3967,c48618/f2p2/3915,c50275/f1p4/4045,c52309/f1p0/4186,c53399/f1p0/3791,c55437/f1p1/3924,c56570/f1p4/3919,c61407/f1p4/4147,c61635/f1p1/4269
Chr05	Intron retention	14908245	14908318	+	Chr05:14893556-14913400W	c55437/f1p1/3924,c29937/f1p4/2987,c41015/f1p1/3055,c47745/f1p5/4103,c47885/f2p5/4085,c48394/f1p3/3961,c48618/f2p2/3915,c48842/f1p0/3698,c50275/f1p4/4045,c50657/f1p1/4364,c50942/f1p0/4247,c51275/f1p1/3777,c52309/f1p0/4186,c53399/f1p0/3791,c56570/f1p4/3919,c56782/f1p2/4294,c58264/f1p5/4246,c61407/f1p4/4147,c61635/f1p1/4269,c62617/f2p9/3967
Chr05	Intron retention	14911016	14911357	+	Chr05:14893556-14913400W	c39095/f1p5/2768,c41015/f1p1/3055,c48842/f1p0/3698,c50657/f1p1/4364,c52309/f1p0/4186,c56782/f1p2/4294,c58264/f1p5/4246,c61407/f1p4/4147,c61635/f1p1/4269,c29937/f1p4/2987,c47745/f1p5/4103,c47885/f2p5/4085,c48394/f1p3/3961,c48618/f2p2/3915,c50275/f1p4/4045,c50942/f1p0/4247,c51275/f1p1/3777,c53399/f1p0/3791,c55437/f1p1/3924,c56570/f1p4/3919,c56654/f1p0/6646.2,c62617/f2p9/3967,c6292/f1p0/1551
Chr05	Intron retention	14923207	14922556	-	Chr05:14920729-14924193C	c4915/f1p0/2150,c19158/f1p1/1513
Chr05	Intron retention	15025258	15025110	-	Chr05:15022561-15028835C	c44582/f1p0/6451.2,c18306/f1p0/2134
Chr05	Alternative 3' splice site	15524280	15524316	+	Chr05:15524023-15527679W	c2193/f4p0/1751,c2840/f1p0/1788,c351/f6p3/1747,c474/f6p4/1730
Chr05	Exon skipping	15524280	15524441	+	Chr05:15524023-15527679W	c17072/f1p1/1639,c2193/f4p0/1751
Chr05	Exon skipping	15524316	15524441	+	Chr05:15524023-15527679W	c17072/f1p1/1639,c2840/f1p0/1788,c351/f6p3/1747,c474/f6p4/1730
Chr05	Alternative 5' splice site	15526079	15526107	+	Chr05:15524023-15527679W	c17072/f1p1/1639,c2193/f4p0/1751,c351/f6p3/1747,c474/f6p4/1730,c6425/f1p0/1821.1,c2840/f1p0/1788
Chr05	Exon skipping	15536094	15536338	+	Chr05:15534627-15538608W	c4992/f1p0/1638,c13371/f3p1/1899,c15487/f1p1/1740,c18477/f1p1/1857
Chr05	Intron retention	15535831	15538321	+	Chr05:15534627-15538608W	c32308/f1p0/2942,c4992/f1p0/1638
Chr05	Alternative 3' splice site	15824318	15824297	-	Chr05:15810812-15825586C	c25489/f2p2/2922,c34483/f1p0/2759,c37403/f1p0/2881,c44965/f2p4/2832,c27679/f1p2/2948,c31156/f1p0/2812
Chr05	Alternative 3' splice site	15824318	15824292	-	Chr05:15810812-15825586C	c25489/f2p2/2922,c34483/f1p0/2759,c37403/f1p0/2881,c44965/f2p4/2832,c29672/f1p0/2755
Chr05	Alternative 3' splice site	15824297	15824292	-	Chr05:15810812-15825586C	c27679/f1p2/2948,c31156/f1p0/2812,c29672/f1p0/2755
Chr05	Exon skipping	15822869	15822778	-	Chr05:15810812-15825586C	c29672/f1p0/2755,c37403/f1p0/2881,c44965/f2p4/2832,c25489/f2p2/2922,c27679/f1p2/2948,c31156/f1p0/2812
Chr05	Exon skipping	15822869	15821810	-	Chr05:15810812-15825586C	c34483/f1p0/2759,c25489/f2p2/2922,c27679/f1p2/2948,c31156/f1p0/2812
Chr05	Exon skipping	15821957	15821810	-	Chr05:15810812-15825586C	c34483/f1p0/2759,c29672/f1p0/2755,c37403/f1p0/2881,c44965/f2p4/2832
Chr05	Alternative 3' splice site	15820420	15820403	-	Chr05:15810812-15825586C	c25489/f2p2/2922,c26366/f1p0/2648,c27679/f1p2/2948,c29672/f1p0/2755,c31156/f1p0/2812,c34483/f1p0/2759,c44965/f2p4/2832,c37403/f1p0/2881
Chr05	Alternative 3' splice site	15819988	15819956	-	Chr05:15810812-15825586C	c25489/f2p2/2922,c26366/f1p0/2648,c27679/f1p2/2948,c29672/f1p0/2755,c34483/f1p0/2759,c37403/f1p0/2881,c44965/f2p4/2832,c31156/f1p0/2812
Chr05	Intron retention	15812715	15812637	-	Chr05:15810812-15825586C	c37403/f1p0/2881,c25489/f2p2/2922,c26366/f1p0/2648,c27679/f1p2/2948,c29672/f1p0/2755,c31156/f1p0/2812,c34483/f1p0/2759,c44245/f1p0/3142.1,c44965/f2p4/2832
Chr05	Alternative 5' splice site	16310076	16310075	-	Chr05:16305774-16315339C	c45670/f1p2/2844,c19914/f1p1/1723,c41409/f1p2/2746
Chr05	Exon skipping	16340523	16340442	-	Chr05:16337275-16347424C	c21200/f1p0/1876,c10151/f2p1/1863,c13275/f5p5/1943,c1991/f2p3/2224,c6552/f1p3/2062,c7929/f1p3/2116
Chr05	Intron retention	16361449	16361322	-	Chr05:16350977-16362708C	c30160/f2p4/2996,c33705/f4p6/3149,c34798/f2p1/2877,c38881/f1p0/2991,c39431/f1p5/3141,c39745/f1p2/3167,c41222/f1p2/2929,c42904/f1p0/2788,c54005/f1p1/2998,c56008/f1p0/2758,c45490/f1p0/2941
Chr05	Intron retention	16369970	16369859	-	Chr05:16367366-16372103C	c4826/f1p0/1873,c2326/f3p2/1821,c2561/f4p3/1754,c7680/f1p0/1935
Chr05	Alternative 3' splice site	16483069	16482959	-	Chr05:16462479-16484628C	c11004/f1p1/1767,c50527/f1p2/3945,c51776/f1p3/4040,c55147/f1p0/4065.1,c61660/f1p2/4172,c52200/f1p1/3919
Chr05	Exon skipping	16469618	16469526	-	Chr05:16462479-16484628C	c21048/f1p1/1822,c50527/f1p2/3945,c51776/f1p3/4040,c52200/f1p1/3919,c55147/f1p0/4065.1,c61660/f1p2/4172
Chr05	Alternative 3' splice site	16465341	16465324	-	Chr05:16462479-16484628C	c21048/f1p1/1822,c50527/f1p2/3945,c51776/f1p3/4040,c52200/f1p1/3919,c61660/f1p2/4172,c55147/f1p0/4065.2
Chr05	Intron retention	16494130	16494216	+	Chr05:16492573-16496879W	c44920/f1p0/2685.1,c21992/f1p0/2074,c56544/f1p0/2847
Chr05	Intron retention	16495408	16495481	+	Chr05:16492573-16496879W	c56544/f1p0/2847,c21992/f1p0/2074
Chr05	Alternative 3' splice site	16690347	16690351	+	Chr05:16688723-16696561W	c43785/f1p0/2570.2,c16375/f1p0/1906,c37113/f1p0/2729,c42290/f1p0/2759
Chr05	Alternative 3' splice site	16690734	16690738	+	Chr05:16688723-16696561W	c37113/f1p0/2729,c43785/f1p0/2570.1,c16375/f1p0/1906
Chr05	Alternative 3' splice site	16690738	16690744	+	Chr05:16688723-16696561W	c16375/f1p0/1906,c42290/f1p0/2759
Chr05	Alternative 3' splice site	16690734	16690744	+	Chr05:16688723-16696561W	c37113/f1p0/2729,c43785/f1p0/2570.1,c42290/f1p0/2759
Chr05	Alternative 3' splice site	16691052	16691082	+	Chr05:16688723-16696561W	c37113/f1p0/2729,c42290/f1p0/2759
Chr05	Intron retention	16691211	16691312	+	Chr05:16688723-16696561W	c16375/f1p0/1906,c42290/f1p0/2759
Chr05	Alternative 3' splice site	16691678	16691790	+	Chr05:16688723-16696561W	c42290/f1p0/2759,c16375/f1p0/1906
Chr05	Intron retention	16691352	16691790	+	Chr05:16688723-16696561W	c43785/f1p0/2570.1,c16375/f1p0/1906
Chr05	Intron retention	16691211	16691678	+	Chr05:16688723-16696561W	c43785/f1p0/2570.1,c42290/f1p0/2759
Chr05	Alternative 5' splice site	16692529	16693356	+	Chr05:16688723-16696561W	c16375/f1p0/1906,c43785/f1p0/2570.1,c42290/f1p0/2759
Chr05	Intron retention	16755149	16754985	-	Chr05:16751183-16756589C	c26499/f1p0/2692,c37269/f1p0/3159.1
Chr05	Intron retention	16755814	16755309	-	Chr05:16751183-16756589C	c51933/f1p0/3197,c26499/f1p0/2692
Chr05	Intron retention	16755814	16754985	-	Chr05:16751183-16756589C	c51933/f1p0/3197,c37269/f1p0/3159.1
Chr05	Intron retention	16754602	16754484	-	Chr05:16751183-16756589C	c51933/f1p0/3197,c26499/f1p0/2692,c37269/f1p0/3159.1
Chr05	Alternative 5' splice site	16754112	16754101	-	Chr05:16751183-16756589C	c26499/f1p0/2692,c37269/f1p0/3159.1,c51933/f1p0/3197
Chr05	Intron retention	16790201	16790327	+	Chr05:16770452-16795917W	c49421/f1p1/3521,c51048/f1p1/3496,c57330/f1p1/3586.1
Chr05	Alternative 5' splice site	16793008	16793009	+	Chr05:16770452-16795917W	c49421/f1p1/3521,c51048/f1p1/3496,c57330/f1p1/3586.1
Chr05	Alternative 5' splice site	16806158	16806241	+	Chr05:16805941-16812679W	c11157/f1p0/2063,c36972/f1p0/2984
Chr05	Alternative 3' splice site	16808453	16808521	+	Chr05:16805941-16812679W	c30600/f1p1/1755,c10051/f2p0/1710,c11157/f1p0/2063,c3150/f2p0/1667,c6791/f1p0/2201
Chr05	Intron retention	16808351	16808521	+	Chr05:16805941-16812679W	c36972/f1p0/2984,c10051/f2p0/1710,c11157/f1p0/2063,c3150/f2p0/1667,c6791/f1p0/2201
Chr05	Intron retention	16808351	16808453	+	Chr05:16805941-16812679W	c36972/f1p0/2984,c30600/f1p1/1755
Chr05	Alternative 5' splice site	16810546	16810547	+	Chr05:16805941-16812679W	c30600/f1p1/1755,c10051/f2p0/1710,c11157/f1p0/2063,c3150/f2p0/1667
Chr05	Intron retention	16810547	16810932	+	Chr05:16805941-16812679W	c36972/f1p0/2984,c6791/f1p0/2201,c10051/f2p0/1710,c11157/f1p0/2063,c3150/f2p0/1667
Chr05	Intron retention	16810546	16810932	+	Chr05:16805941-16812679W	c36972/f1p0/2984,c6791/f1p0/2201,c30600/f1p1/1755
Chr05	Intron retention	17054356	17054345	-	Chr05:17052882-17056660C	c45322/f1p0/2871.1,c42436/f1p0/3377.1
Chr05	Intron retention	17145646	17145857	+	Chr05:17132150-17150862W	c32616/f1p0/3219,c32588/f2p0/3068,c40163/f1p1/2732,c45054/f1p1/3131.1
Chr05	Intron retention	17147087	17147294	+	Chr05:17132150-17150862W	c32588/f2p0/3068,c32616/f1p0/3219,c40163/f1p1/2732,c45054/f1p1/3131.1
Chr05	Intron retention	17181326	17181458	+	Chr05:17176566-17184543W	c32833/f1p1/3101,c54328/f1p1/3736,c54663/f1p1/2736
Chr05	Exon skipping	17390152	17390071	-	Chr05:17383945-17391195C	c9854/f1p2/1980,c18795/f1p2/1744,c2416/f2p1/1693,c26549/f1p2/1991,c50753/f1p1/3733.1
Chr05	Exon skipping	17390152	17389903	-	Chr05:17383945-17391195C	c9854/f1p2/1980,c30411/f1p2/2777
Chr05	Alternative 5' splice site	17461820	17461764	-	Chr05:17458324-17464130C	c22424/f3p2/2230,c3555/f1p1/1659,c53279/f1p0/2633,c7931/f3p2/2304
Chr05	Intron retention	17459884	17459616	-	Chr05:17458324-17464130C	c53279/f1p0/2633,c22424/f3p2/2230,c3555/f1p1/1659,c7931/f3p2/2304
Chr05	Intron retention	17559076	17558908	-	Chr05:17558008-17560220C	c17846/f1p0/1674,c3728/f1p0/1557,c6311/f1p0/1590,c779/f5p0/1631
Chr05	Intron retention	17601352	17601791	+	Chr05:17587622-17604577W	c38759/f1p0/2612,c1076/f4p1/2149,c11197/f1p1/2192
Chr05	Intron retention	17622813	17622903	+	Chr05:17621020-17623690W	c42349/f1p0/2600,c42834/f1p0/2541
Chr05	Alternative 3' splice site	17643955	17643979	+	Chr05:17641850-17646357W	c27123/f1p2/2930,c33166/f1p2/3060,c48450/f2p2/3069,c41883/f1p0/2925
Chr05	Intron retention	17928423	17927247	-	Chr05:17918776-17928583C	c56106/f1p2/3082,c1836/f2p7/2012
Chr05	Alternative 3' splice site	17927247	17927073	-	Chr05:17918776-17928583C	c12114/f4p8/1908,c26308/f1p4/1803
Chr05	Alternative 3' splice site	17941978	17941828	-	Chr05:17939753-17943054C	c10387/f1p0/1528,c27772/f1p0/1266
Chr05	Intron retention	17940654	17940568	-	Chr05:17939753-17943054C	c27772/f1p0/1266,c10387/f1p0/1528
Chr05	Intron retention	18014665	18014810	+	Chr05:18012046-18022520W	c61193/f1p0/4566,c51340/f1p0/3506
Chr05	Alternative 5' splice site	18057576	18057646	+	Chr05:18053494-18060657W	c51061/f1p1/3793,c56687/f1p0/2919,c41806/f1p0/3186.2,c54547/f1p0/3966,c57083/f1p0/3977,c61387/f1p0/3870
Chr05	Intron retention	18059632	18059773	+	Chr05:18053494-18060657W	c57083/f1p0/3977,c41806/f1p0/3186.1,c51061/f1p1/3793,c54547/f1p0/3966,c61387/f1p0/3870
Chr05	Intron retention	18095359	18096177	+	Chr05:18094590-18097974W	c52325/f1p0/3172,c21492/f1p0/2243
Chr05	Intron retention	18254764	18254752	-	Chr05:18250248-18255051C	c32236/f3p0/2978,c48265/f2p0/3025
Chr05	Intron retention	18251149	18250953	-	Chr05:18250248-18255051C	c31035/f1p1/3230,c31132/f1p0/3159.2,c49134/f1p0/3416.1,c32236/f3p0/2978,c42373/f1p0/3205,c48265/f2p0/3025
Chr05	Alternative 3' splice site	18250687	18250612	-	Chr05:18250248-18255051C	c49134/f1p0/3416.1,c32236/f3p0/2978
Chr05	Exon skipping	18299456	18299517	+	Chr05:18298253-18310308W	c60746/f1p0/3687.2,c31974/f1p0/2664
Chr05	Intron retention	18302176	18302322	+	Chr05:18298253-18310308W	c60746/f1p0/3687.2,c31974/f1p0/2664
Chr05	Alternative 3' splice site	18450668	18450652	-	Chr05:18449487-18452481C	c30781/f1p0/1427,c4130/f4p0/1460
Chr05	Intron retention	18525411	18525331	-	Chr05:18519910-18526431C	c1849/f2p1/2168,c27813/f1p1/2542,c37065/f1p0/5145.3,c9870/f1p0/2275,c12563/f1p1/2285
Chr05	Intron retention	18524168	18523865	-	Chr05:18519910-18526431C	c12563/f1p1/2285,c9870/f1p0/2275
Chr05	Alternative 5' splice site	18524150	18523776	-	Chr05:18519910-18526431C	c1849/f2p1/2168,c12563/f1p1/2285
Chr05	Intron retention	18523776	18523525	-	Chr05:18519910-18526431C	c27813/f1p1/2542,c12563/f1p1/2285
Chr05	Intron retention	18524150	18523525	-	Chr05:18519910-18526431C	c27813/f1p1/2542,c1849/f2p1/2168
Chr05	Intron retention	18524168	18523525	-	Chr05:18519910-18526431C	c27813/f1p1/2542,c9870/f1p0/2275
Chr05	Alternative 3' splice site	18523372	18523369	-	Chr05:18519910-18526431C	c1849/f2p1/2168,c12563/f1p1/2285,c27813/f1p1/2542,c9870/f1p0/2275
Chr05	Intron retention	18561645	18561826	+	Chr05:18556213-18565098W	c9128/f1p0/2319,c21641/f2p2/2139,c21699/f1p2/2250,c6543/f1p0/2205,c9513/f1p0/1620
Chr05	Alternative 3' splice site	18724868	18724871	+	Chr05:18724410-18730160W	c9569/f1p1/2193,c13762/f2p1/2071,c52659/f1p1/2900.1
Chr05	Alternative 3' splice site	18733003	18733035	+	Chr05:18731185-18734461W	c20208/f1p0/1797,c26620/f1p0/1670
Chr05	Intron retention	18732161	18733003	+	Chr05:18731185-18734461W	c16314/f1p1/2193,c33131/f6p3/2641,c33270/f1p0/2771,c33558/f2p3/2430,c36017/f10p10/2627,c36399/f2p1/2733,c36491/f3p2/2531,c51217/f1p1/2374,c52430/f1p0/3068,c54506/f1p3/2891,c20208/f1p0/1797
Chr05	Intron retention	18732161	18733035	+	Chr05:18731185-18734461W	c16314/f1p1/2193,c33131/f6p3/2641,c33270/f1p0/2771,c33558/f2p3/2430,c36017/f10p10/2627,c36399/f2p1/2733,c36491/f3p2/2531,c51217/f1p1/2374,c52430/f1p0/3068,c54506/f1p3/2891,c26620/f1p0/1670
Chr05	Intron retention	18733325	18733434	+	Chr05:18731185-18734461W	c34953/f1p4/2551,c33558/f2p3/2430,c36491/f3p2/2531
Chr05	Intron retention	18732161	18733434	+	Chr05:18731185-18734461W	c34953/f1p4/2551,c26620/f1p0/1670
Chr05	Intron retention	18733325	18733434	+	Chr05:18731185-18734461W	c23413/f7p2/2726,c36017/f10p10/2627,c51217/f1p1/2374
Chr05	Alternative 5' splice site	18733572	18733635	+	Chr05:18731185-18734461W	c16314/f1p1/2193,c26620/f1p0/1670,c33558/f2p3/2430,c36491/f3p2/2531
Chr05	Intron retention	18733678	18733756	+	Chr05:18731185-18734461W	c31838/f4p8/2627,c46588/f2p2/2599
Chr05	Intron retention	18733684	18733762	+	Chr05:18731185-18734461W	c52430/f1p0/3068,c36017/f10p10/2627
Chr05	Intron retention	18733635	18733733	+	Chr05:18731185-18734461W	c52430/f1p0/3068,c26620/f1p0/1670,c36491/f3p2/2531
Chr05	Intron retention	18733325	18733434	+	Chr05:18731185-18734461W	c23138/f16p10/2742,c33131/f6p3/2641
Chr05	Intron retention	18853991	18853744	-	Chr05:18849320-18856336C	c55621/f1p1/3638,c48200/f2p4/4333,c49946/f1p4/4322,c51579/f3p3/4354,c54794/f1p1/3644,c56176/f1p2/3755,c56838/f1p0/3610,c60930/f1p4/4093
Chr05	Exon skipping	18951323	18951271	-	Chr05:18949400-18954400C	c11818/f1p0/2208.1,c1965/f4p1/1705,c2047/f2p0/1719
Chr05	Alternative 3' splice site	18950776	18950754	-	Chr05:18949400-18954400C	c21828/f1p1/1778,c2047/f2p0/1719
Chr05	Intron retention	18951486	18950754	-	Chr05:18949400-18954400C	c32227/f1p0/2872.1,c34338/f1p0/2969.1,c40882/f1p0/2378,c42309/f1p1/2975.1,c1965/f4p1/1705
Chr05	Intron retention	18951486	18950776	-	Chr05:18949400-18954400C	c32227/f1p0/2872.1,c34338/f1p0/2969.1,c40882/f1p0/2378,c42309/f1p1/2975.1,c21828/f1p1/1778
Chr05	Intron retention	18951486	18950754	-	Chr05:18949400-18954400C	c32227/f1p0/2872.1,c34338/f1p0/2969.1,c40882/f1p0/2378,c42309/f1p1/2975.1,c2047/f2p0/1719
Chr05	Intron retention	19063720	19064321	+	Chr05:19062296-19070093W	c30594/f1p1/2990,c36499/f2p1/2506
Chr05	Intron retention	19065573	19066227	+	Chr05:19062296-19070093W	c49282/f1p1/3676.1,c30594/f1p1/2990,c32676/f1p0/3639.1,c36499/f2p1/2506
Chr05	Intron retention	19131904	19131886	-	Chr05:19129350-19132972C	c54266/f1p0/2586,c42590/f1p0/2700,c46253/f1p0/2583
Chr05	Alternative 3' splice site	19132117	19131403	-	Chr05:19129350-19132972C	c54266/f1p0/2586,c21473/f1p0/1821,c28071/f1p0/1994,c3672/f1p0/1764,c3746/f1p0/1999,c7458/f2p0/1841
Chr05	Intron retention	19337619	19337840	+	Chr05:19336370-19348009W	c23164/f9p15/2917,c32611/f1p5/2645
Chr05	Intron retention	19428362	19427344	-	Chr05:19425910-19430330C	c45546/f1p1/2786,c16683/f1p1/1818,c20859/f2p2/1766
Chr05	Alternative 5' splice site	19457081	19457107	+	Chr05:19454706-19462374W	c25891/f2p0/3064,c42165/f1p1/3186,c52337/f1p0/2919,c56145/f1p0/3281
Chr05	Intron retention	19501068	19501272	+	Chr05:19495746-19502677W	c42535/f1p0/2970,c24060/f5p1/2838,c32751/f4p0/2760
Chr05	Exon skipping	19594961	19594886	-	Chr05:19593015-19595768C	c15539/f1p0/2301,c19269/f1p0/2879.1,c90/f50p17/1901,c19200/f2p0/1979
Chr05	Alternative 3' splice site	19601894	19601933	+	Chr05:19601409-19605356W	c15030/f1p0/2260,c9533/f2p0/2162
Chr05	Intron retention	19626680	19628254	+	Chr05:19626397-19631249W	c31969/f1p0/2953,c6974/f1p0/1394
Chr05	Intron retention	19628637	19629128	+	Chr05:19626397-19631249W	c43930/f1p0/3005,c31969/f1p0/2953,c56967/f1p0/1353,c6974/f1p0/1394
Chr05	Alternative 3' splice site	19636865	19637035	+	Chr05:19634527-19639041W	c28431/f1p1/2029,c19948/f1p0/1771
Chr05	Alternative 3' splice site	19656112	19656113	+	Chr05:19652990-19660202W	c48318/f2p1/4367,c61338/f1p1/3923,c49802/f1p1/4406
Chr05	Intron retention	19681843	19681730	-	Chr05:19680895-19685036C	c41162/f1p1/2706,c29177/f2p1/2597,c40608/f1p0/2600,c44492/f1p0/2972.1,c52918/f1p1/2585
Chr05	Intron retention	19681634	19681553	-	Chr05:19680895-19685036C	c25133/f1p0/2538,c29177/f2p1/2597,c40608/f1p0/2600,c44492/f1p0/2972.1,c52918/f1p1/2585
Chr05	Intron retention	19681634	19681553	-	Chr05:19680895-19685036C	c58530/f1p1/2594,c41162/f1p1/2706
Chr05	Intron retention	19681843	19681730	-	Chr05:19680895-19685036C	c58530/f1p1/2594,c25133/f1p0/2538
Chr05	Intron retention	19681843	19681553	-	Chr05:19680895-19685036C	c58530/f1p1/2594,c29177/f2p1/2597,c40608/f1p0/2600,c44492/f1p0/2972.1,c52918/f1p1/2585
Chr05	Intron retention	19696113	19695696	-	Chr05:19692781-19696516C	c9563/f1p1/1801,c14627/f1p0/1692,c22183/f1p1/2183
Chr05	Intron retention	19694806	19694117	-	Chr05:19692781-19696516C	c22183/f1p1/2183,c58994/f1p0/2779,c14627/f1p0/1692,c17059/f1p1/1544,c17528/f1p1/1598,c4945/f1p0/1939,c9462/f1p0/1510,c9563/f1p1/1801
Chr05	Intron retention	19693525	19693139	-	Chr05:19692781-19696516C	c58994/f1p0/2779,c22183/f1p1/2183
Chr05	Intron retention	19711471	19711390	-	Chr05:19706659-19714578C	c4370/f1p1/1892,c20942/f1p0/1834,c52394/f1p0/4347,c8317/f1p0/1836
Chr05	Intron retention	19794423	19794003	-	Chr05:19792487-19795538C	c10995/f1p0/2946,c2036/f3p5/1834,c6295/f2p1/1671,c630/f7p4/1755
Chr05	Intron retention	19793618	19793505	-	Chr05:19792487-19795538C	c36845/f1p1/2750,c10995/f1p0/2946,c2036/f3p5/1834,c6295/f2p1/1671,c630/f7p4/1755
Chr05	Intron retention	19793824	19793505	-	Chr05:19792487-19795538C	c19911/f1p1/1968,c2036/f3p5/1834,c6295/f2p1/1671,c630/f7p4/1755
Chr05	Intron retention	19996716	19996643	-	Chr05:19994328-19998099C	c16775/f1p0/1608,c21550/f1p0/1802,c15742/f1p0/1819,c2901/f7p0/1795,c32829/f1p1/1593,c60537/f1p1/1807,c62280/f3p2/1818,c62677/f1p0/1701,c7581/f1p0/1499,c9033/f1p0/2013
Chr05	Intron retention	20020153	20020662	+	Chr05:20017874-20022783W	c30154/f1p0/2875,c30259/f3p0/2685,c56573/f1p0/2819.2
Chr05	Alternative 5' splice site	20027096	20027107	+	Chr05:20025610-20028674W	c3719/f1p0/1627,c11065/f1p1/1529
Chr05	Intron retention	20030789	20030898	+	Chr05:20029280-20032201W	c12049/f1p0/2120.1,c11516/f1p0/1780
Chr05	Alternative 3' splice site	20140960	20140978	+	Chr05:20138399-20143645W	c54935/f1p4/3815,c57715/f1p1/4186,c58786/f1p3/4212,c59396/f1p5/3506
Chr05	Intron retention	20158734	20159314	+	Chr05:20158358-20162721W	c51343/f1p0/3779,c42334/f1p0/3156
Chr05	Alternative 5' splice site	20159582	20159586	+	Chr05:20158358-20162721W	c2282/f5p0/2120,c24821/f1p0/2005,c41863/f1p0/2827,c44601/f1p0/2525,c51343/f1p0/3779,c59070/f1p0/2657
Chr05	Intron retention	20159582	20159771	+	Chr05:20158358-20162721W	c46085/f1p0/2810,c57802/f1p0/3723,c58255/f1p0/2625,c2282/f5p0/2120,c24821/f1p0/2005
Chr05	Intron retention	20159586	20159771	+	Chr05:20158358-20162721W	c46085/f1p0/2810,c57802/f1p0/3723,c58255/f1p0/2625,c41863/f1p0/2827,c44601/f1p0/2525,c59070/f1p0/2657
Chr05	Intron retention	20159846	20159946	+	Chr05:20158358-20162721W	c51343/f1p0/3779,c2282/f5p0/2120,c24821/f1p0/2005,c41863/f1p0/2827,c44601/f1p0/2525,c59070/f1p0/2657
Chr05	Intron retention	20159846	20159946	+	Chr05:20158358-20162721W	c42334/f1p0/3156,c46085/f1p0/2810,c57802/f1p0/3723,c58255/f1p0/2625
Chr05	Intron retention	20159582	20159946	+	Chr05:20158358-20162721W	c42334/f1p0/3156,c2282/f5p0/2120,c24821/f1p0/2005
Chr05	Intron retention	20159586	20159946	+	Chr05:20158358-20162721W	c42334/f1p0/3156,c41863/f1p0/2827,c44601/f1p0/2525,c59070/f1p0/2657
Chr05	Intron retention	20159586	20159771	+	Chr05:20158358-20162721W	c42334/f1p0/3156,c51343/f1p0/3779
Chr05	Intron retention	20160419	20160543	+	Chr05:20158358-20162721W	c46085/f1p0/2810,c51343/f1p0/3779,c57802/f1p0/3723,c2282/f5p0/2120,c24821/f1p0/2005,c41863/f1p0/2827,c42334/f1p0/3156,c44601/f1p0/2525,c58255/f1p0/2625,c59070/f1p0/2657
Chr05	Alternative 3' splice site	20160673	20160679	+	Chr05:20158358-20162721W	c24821/f1p0/2005,c2282/f5p0/2120
Chr05	Intron retention	20160873	20161137	+	Chr05:20158358-20162721W	c41863/f1p0/2827,c57802/f1p0/3723,c2282/f5p0/2120
Chr05	Intron retention	20160873	20161137	+	Chr05:20158358-20162721W	c42334/f1p0/3156,c44601/f1p0/2525,c46085/f1p0/2810,c58255/f1p0/2625,c59070/f1p0/2657,c24821/f1p0/2005
Chr05	Alternative 3' splice site	20160673	20160679	+	Chr05:20158358-20162721W	c42334/f1p0/3156,c44601/f1p0/2525,c46085/f1p0/2810,c58255/f1p0/2625,c59070/f1p0/2657,c41863/f1p0/2827,c57802/f1p0/3723
Chr05	Intron retention	20161500	20161685	+	Chr05:20158358-20162721W	c44601/f1p0/2525,c46085/f1p0/2810,c2282/f5p0/2120,c24821/f1p0/2005
Chr05	Alternative 5' splice site	20161823	20161894	+	Chr05:20158358-20162721W	c2282/f5p0/2120,c24821/f1p0/2005,c58255/f1p0/2625
Chr05	Intron retention	20161823	20162148	+	Chr05:20158358-20162721W	c42334/f1p0/3156,c59070/f1p0/2657,c2282/f5p0/2120,c24821/f1p0/2005
Chr05	Intron retention	20161894	20162148	+	Chr05:20158358-20162721W	c42334/f1p0/3156,c59070/f1p0/2657,c58255/f1p0/2625
Chr05	Intron retention	20161823	20162148	+	Chr05:20158358-20162721W	c41863/f1p0/2827,c57802/f1p0/3723,c44601/f1p0/2525,c46085/f1p0/2810
Chr05	Intron retention	20161500	20162148	+	Chr05:20158358-20162721W	c41863/f1p0/2827,c57802/f1p0/3723,c2282/f5p0/2120,c24821/f1p0/2005
Chr05	Intron retention	20161500	20162148	+	Chr05:20158358-20162721W	c41863/f1p0/2827,c57802/f1p0/3723,c58255/f1p0/2625
Chr05	Intron retention	20161500	20161685	+	Chr05:20158358-20162721W	c41863/f1p0/2827,c57802/f1p0/3723,c42334/f1p0/3156,c59070/f1p0/2657
Chr05	Intron retention	20161238	20162148	+	Chr05:20158358-20162721W	c51343/f1p0/3779,c44601/f1p0/2525,c46085/f1p0/2810
Chr05	Intron retention	20160873	20162148	+	Chr05:20158358-20162721W	c51343/f1p0/3779,c24821/f1p0/2005
Chr05	Intron retention	20161238	20162148	+	Chr05:20158358-20162721W	c51343/f1p0/3779,c58255/f1p0/2625
Chr05	Intron retention	20161238	20161685	+	Chr05:20158358-20162721W	c51343/f1p0/3779,c42334/f1p0/3156,c59070/f1p0/2657
Chr05	Alternative 5' splice site	20375637	20375596	-	Chr05:20371176-20377087C	c39394/f1p2/2825,c57423/f1p1/2583,c33367/f1p1/2686,c56452/f1p0/2608.1
Chr05	Intron retention	20374811	20374717	-	Chr05:20371176-20377087C	c33367/f1p1/2686,c39394/f1p2/2825,c46202/f1p0/2958.1,c56452/f1p0/2608.1,c57423/f1p1/2583
Chr05	Alternative 5' splice site	20448612	20448617	+	Chr05:20448206-20452548W	c17985/f1p0/2196,c57189/f1p0/3004.2
Chr05	Alternative 3' splice site	20448952	20449018	+	Chr05:20448206-20452548W	c57189/f1p0/3004.1,c17985/f1p0/2196
Chr05	Alternative 5' splice site	20461203	20461092	-	Chr05:20458465-20461616C	c10025/f2p0/1889,c40928/f1p0/2738
Chr05	Intron retention	20460197	20460080	-	Chr05:20458465-20461616C	c7208/f1p0/1994,c10025/f2p0/1889,c17432/f1p0/1776
Chr05	Intron retention	20470109	20470264	+	Chr05:20468973-20472805W	c34629/f1p0/3226,c39843/f1p0/2539,c43610/f1p0/2932.1,c10787/f2p3/2217,c26668/f1p1/2567.1,c51472/f1p1/2933,c6865/f1p1/2092
Chr05	Alternative 5' splice site	20470873	20470878	+	Chr05:20468973-20472805W	c41336/f2p1/3027,c10787/f2p3/2217,c26668/f1p1/2567.1,c51472/f1p1/2933,c6865/f1p1/2092
Chr05	Intron retention	20470109	20471940	+	Chr05:20468973-20472805W	c36510/f2p1/3057,c44131/f1p1/3202.1,c26668/f1p1/2567.1
Chr05	Intron retention	20470109	20471940	+	Chr05:20468973-20472805W	c36510/f2p1/3057,c44131/f1p1/3202.1,c41336/f2p1/3027
Chr05	Alternative 3' splice site	20620279	20620276	-	Chr05:20616104-20622719C	c36922/f1p0/3063,c12167/f2p0/2073,c19207/f1p0/2047,c22410/f1p0/2084,c24651/f1p0/2703.1,c33787/f1p0/2994,c33852/f1p0/2386,c34030/f1p3/2143,c54439/f1p1/2888,c8206/f1p0/2119
Chr05	Alternative 5' splice site	20619833	20619754	-	Chr05:20616104-20622719C	c34030/f1p3/2143,c12167/f2p0/2073,c19207/f1p0/2047,c22410/f1p0/2084,c24651/f1p0/2703.1,c33787/f1p0/2994,c33852/f1p0/2386,c8206/f1p0/2119
Chr05	Alternative 5' splice site	20619754	20619724	-	Chr05:20616104-20622719C	c12167/f2p0/2073,c19207/f1p0/2047,c22410/f1p0/2084,c24651/f1p0/2703.1,c33787/f1p0/2994,c33852/f1p0/2386,c8206/f1p0/2119,c54439/f1p1/2888
Chr05	Alternative 5' splice site	20619833	20619724	-	Chr05:20616104-20622719C	c34030/f1p3/2143,c54439/f1p1/2888
Chr05	Intron retention	20618760	20618488	-	Chr05:20616104-20622719C	c33852/f1p0/2386,c12167/f2p0/2073,c19207/f1p0/2047,c22410/f1p0/2084,c34030/f1p3/2143
Chr05	Intron retention	20619754	20619180	-	Chr05:20616104-20622719C	c36922/f1p0/3063,c33852/f1p0/2386
Chr05	Intron retention	20619754	20618488	-	Chr05:20616104-20622719C	c36922/f1p0/3063,c12167/f2p0/2073,c19207/f1p0/2047,c22410/f1p0/2084
Chr05	Intron retention	20619833	20618488	-	Chr05:20616104-20622719C	c36922/f1p0/3063,c34030/f1p3/2143
Chr05	Exon skipping	20618488	20618391	-	Chr05:20616104-20622719C	c8206/f1p0/2119,c12167/f2p0/2073,c19207/f1p0/2047,c22410/f1p0/2084,c34030/f1p3/2143
Chr05	Alternative 5' splice site	20618760	20618391	-	Chr05:20616104-20622719C	c8206/f1p0/2119,c33852/f1p0/2386
Chr05	Intron retention	20618391	20617868	-	Chr05:20616104-20622719C	c33787/f1p0/2994,c54439/f1p1/2888,c33852/f1p0/2386
Chr05	Intron retention	20618760	20617868	-	Chr05:20616104-20622719C	c33787/f1p0/2994,c54439/f1p1/2888,c12167/f2p0/2073,c19207/f1p0/2047,c22410/f1p0/2084,c34030/f1p3/2143
Chr05	Intron retention	20618760	20617868	-	Chr05:20616104-20622719C	c33787/f1p0/2994,c54439/f1p1/2888,c8206/f1p0/2119
Chr05	Alternative 5' splice site	20749544	20749540	-	Chr05:20749034-20754133C	c42363/f1p0/3488,c48627/f3p3/3440,c24930/f1p3/3308,c48629/f2p3/3610
Chr05	Intron retention	20775205	20774259	-	Chr05:20772672-20783052C	c27493/f1p0/3322.1,c3589/f2p0/2324
Chr05	Alternative 3' splice site	20772910	20772866	-	Chr05:20772672-20783052C	c3589/f2p0/2324,c27493/f1p0/3322.1
Chr05	Alternative 3' splice site	20859482	20859429	-	Chr05:20855994-20862997C	c56514/f1p2/3292,c32490/f3p2/2994,c51375/f1p2/3447.1
Chr05	Intron retention	20857542	20857199	-	Chr05:20855994-20862997C	c56514/f1p2/3292,c32490/f3p2/2994
Chr05	Exon skipping	21013039	21012866	-	Chr05:21010115-21013477C	c7294/f2p0/1929,c8236/f1p0/2111
Chr05	Alternative 5' splice site	21013307	21013266	-	Chr05:21010115-21013477C	c7294/f2p0/1929,c7155/f1p1/1972
Chr05	Alternative 3' splice site	21222817	21222832	+	Chr05:21222078-21226651W	c15037/f1p2/1646,c44973/f1p4/2778,c45124/f1p3/2980,c6622/f1p3/1707,c2437/f4p0/1636,c24825/f2p2/2770
Chr05	Exon skipping	21223477	21223534	+	Chr05:21222078-21226651W	c15037/f1p2/1646,c2437/f4p0/1636,c6622/f1p3/1707
Chr05	Intron retention	21223534	21224636	+	Chr05:21222078-21226651W	c24825/f2p2/2770,c6622/f1p3/1707
Chr05	Alternative 3' splice site	21223474	21224636	+	Chr05:21222078-21226651W	c44973/f1p4/2778,c15037/f1p2/1646,c2437/f4p0/1636
Chr05	Alternative 3' splice site	21223477	21224636	+	Chr05:21222078-21226651W	c24825/f2p2/2770,c15037/f1p2/1646,c2437/f4p0/1636
Chr05	Alternative 3' splice site	21223474	21223477	+	Chr05:21222078-21226651W	c44973/f1p4/2778,c24825/f2p2/2770
Chr05	Intron retention	21223336	21224636	+	Chr05:21222078-21226651W	c45124/f1p3/2980,c15037/f1p2/1646,c2437/f4p0/1636
Chr05	Intron retention	21223336	21223474	+	Chr05:21222078-21226651W	c45124/f1p3/2980,c44973/f1p4/2778
Chr05	Intron retention	21223336	21224636	+	Chr05:21222078-21226651W	c45124/f1p3/2980,c6622/f1p3/1707
Chr05	Intron retention	21223336	21223477	+	Chr05:21222078-21226651W	c45124/f1p3/2980,c24825/f2p2/2770
Chr05	Intron retention	21233925	21233847	-	Chr05:21229234-21234819C	c29102/f1p1/1997,c4746/f1p0/1779
Chr05	Alternative 3' splice site	21234056	21234011	-	Chr05:21229234-21234819C	c13760/f2p0/1882,c29102/f1p1/1997
Chr05	Alternative 3' splice site	21353056	21353074	+	Chr05:21352199-21356257W	c21880/f1p0/2001,c34715/f1p2/2682,c5096/f1p3/1887,c52603/f1p0/2712
Chr05	Intron retention	21353793	21355050	+	Chr05:21352199-21356257W	c34715/f1p2/2682,c5096/f1p3/1887
Chr05	Intron retention	21355126	21355245	+	Chr05:21352199-21356257W	c21880/f1p0/2001,c5096/f1p3/1887
Chr05	Intron retention	21355126	21355245	+	Chr05:21352199-21356257W	c52603/f1p0/2712,c34715/f1p2/2682
Chr05	Intron retention	21353793	21355050	+	Chr05:21352199-21356257W	c52603/f1p0/2712,c21880/f1p0/2001
Chr05	Intron retention	21353793	21355245	+	Chr05:21352199-21356257W	c52603/f1p0/2712,c5096/f1p3/1887
Chr05	Intron retention	21384923	21384192	-	Chr05:21382318-21386055C	c38868/f1p4/2598,c16163/f1p6/1680,c17782/f1p0/3949.2,c18029/f1p5/1989,c19427/f1p2/1763
Chr05	Alternative 5' splice site	21383281	21383212	-	Chr05:21382318-21386055C	c19427/f1p2/1763,c16163/f1p6/1680,c17782/f1p0/3949.2,c38868/f1p4/2598
Chr05	Intron retention	21403449	21403545	+	Chr05:21401786-21405505W	c53255/f1p0/2708,c37147/f1p1/2506,c4399/f1p1/2367,c51885/f1p1/2752,c7836/f1p0/5988.1
Chr05	Intron retention	21403955	21404044	+	Chr05:21401786-21405505W	c53255/f1p0/2708,c37147/f1p1/2506,c4399/f1p1/2367,c51885/f1p1/2752,c7836/f1p0/5988.1
Chr05	Intron retention	21463033	21463157	+	Chr05:21443678-21465047W	c7165/f1p0/1985,c9835/f2p2/2046
Chr05	Intron retention	21486284	21485520	-	Chr05:21482935-21487946C	c27025/f1p0/2983,c12226/f4p2/2190
Chr05	Intron retention	21524970	21525081	+	Chr05:21519208-21528174W	c56619/f1p2/2831,c24285/f6p6/2543,c24508/f15p8/2634,c25827/f1p0/2624,c29156/f1p3/2725,c31179/f1p0/2643,c32209/f1p6/2511,c41645/f1p0/2806.2,c45383/f1p1/2658,c56032/f1p1/2577
Chr05	Intron retention	21526763	21526856	+	Chr05:21519208-21528174W	c29156/f1p3/2725,c56032/f1p1/2577,c56619/f1p2/2831,c24285/f6p6/2543,c24508/f15p8/2634,c28134/f1p0/2589,c31179/f1p0/2643,c32209/f1p6/2511,c50510/f1p0/2714,c5796/f1p1/1914,c9293/f1p0/1671
Chr05	Intron retention	21526391	21526856	+	Chr05:21519208-21528174W	c25827/f1p0/2624,c45383/f1p1/2658,c24285/f6p6/2543,c24508/f15p8/2634,c28134/f1p0/2589,c31179/f1p0/2643,c32209/f1p6/2511,c50510/f1p0/2714,c5796/f1p1/1914,c9293/f1p0/1671
Chr05	Intron retention	21526391	21526485	+	Chr05:21519208-21528174W	c25827/f1p0/2624,c45383/f1p1/2658,c29156/f1p3/2725,c56032/f1p1/2577,c56619/f1p2/2831
Chr05	Intron retention	21544843	21544981	+	Chr05:21543394-21546984W	c29452/f1p1/2672,c23714/f7p2/2562,c23948/f13p2/2555,c24103/f3p3/2662,c24667/f1p0/3385,c35027/f1p0/3132,c41168/f1p1/2422,c43764/f1p1/2676,c51054/f1p0/2949,c5325/f1p0/1961,c56784/f1p0/2497.1,c62492/f1p0/2476
Chr05	Intron retention	21545559	21545638	+	Chr05:21543394-21546984W	c51054/f1p0/2949,c23714/f7p2/2562,c23948/f13p2/2555,c24103/f3p3/2662,c29452/f1p1/2672,c35027/f1p0/3132,c41168/f1p1/2422,c43764/f1p1/2676,c5325/f1p0/1961,c56784/f1p0/2497.1,c62492/f1p0/2476
Chr05	Intron retention	21545152	21545638	+	Chr05:21543394-21546984W	c43287/f1p0/2696.1,c29452/f1p1/2672
Chr05	Intron retention	21544843	21545638	+	Chr05:21543394-21546984W	c43287/f1p0/2696.1,c45284/f1p1/2564
Chr05	Intron retention	21544843	21545235	+	Chr05:21543394-21546984W	c43287/f1p0/2696.1,c51054/f1p0/2949
Chr05	Intron retention	21544843	21545638	+	Chr05:21543394-21546984W	c43287/f1p0/2696.1,c23714/f7p2/2562,c23948/f13p2/2555,c24103/f3p3/2662,c35027/f1p0/3132,c41168/f1p1/2422,c43764/f1p1/2676,c5325/f1p0/1961,c56784/f1p0/2497.1,c62492/f1p0/2476
Chr05	Intron retention	21589798	21589285	-	Chr05:21586985-21590336C	c46341/f1p1/2677,c18487/f1p1/1830,c35259/f4p6/2057
Chr05	Intron retention	21589798	21589285	-	Chr05:21586985-21590336C	c53849/f1p0/2812,c9862/f2p0/2107
Chr05	Intron retention	21589798	21589285	-	Chr05:21586985-21590336C	c29899/f1p0/3020,c26598/f1p3/2083,c8367/f1p5/2168
Chr05	Intron retention	21589005	21588865	-	Chr05:21586985-21590336C	c9074/f2p1/2181,c14877/f1p4/1974,c15775/f1p0/2957.1,c1803/f4p3/2071,c18487/f1p1/1830,c26598/f1p3/2083,c35259/f4p6/2057,c4641/f1p0/6169.1,c8367/f1p5/2168,c9862/f2p0/2107
Chr05	Intron retention	21588217	21588057	-	Chr05:21586985-21590336C	c46341/f1p1/2677,c14877/f1p4/1974,c15775/f1p0/2957.1,c1803/f4p3/2071,c18487/f1p1/1830,c26598/f1p3/2083,c35259/f4p6/2057,c4641/f1p0/6169.1,c8367/f1p5/2168,c9074/f2p1/2181,c9862/f2p0/2107
Chr05	Intron retention	21587641	21587547	-	Chr05:21586985-21590336C	c53849/f1p0/2812,c46341/f1p1/2677
Chr05	Alternative 3' splice site	21696081	21695592	-	Chr05:21692505-21696977C	c49606/f1p2/3763,c56525/f1p2/3471,c25696/f2p2/2978,c36815/f2p0/3218,c38139/f1p4/3159,c44381/f1p3/3018
Chr05	Alternative 5' splice site	21714525	21714437	-	Chr05:21707577-21714883C	c52069/f1p0/2734,c37441/f1p1/3154,c62876/f5p3/2835
Chr05	Intron retention	21711989	21711668	-	Chr05:21707577-21714883C	c37441/f1p1/3154,c26810/f1p1/2926.1,c38255/f1p4/2820,c43323/f1p0/2739,c47216/f1p1/2897,c52069/f1p0/2734,c59301/f1p2/2984,c62489/f2p4/2955,c62876/f5p3/2835
Chr05	Alternative 3' splice site	21711119	21711048	-	Chr05:21707577-21714883C	c26810/f1p1/2926.1,c37441/f1p1/3154,c38255/f1p4/2820,c47216/f1p1/2897,c52069/f1p0/2734,c59301/f1p2/2984,c62489/f2p4/2955,c62876/f5p3/2835,c43323/f1p0/2739
Chr05	Intron retention	21717372	21717288	-	Chr05:21716022-21719011C	c11006/f1p0/1751,c3048/f1p0/1399,c7240/f1p0/1512
Chr05	Alternative 5' splice site	21757294	21757292	-	Chr05:21753641-21758183C	c15107/f1p1/1751,c13403/f3p1/1754,c15665/f1p1/1988,c58160/f1p1/2597.1
Chr05	Alternative 3' splice site	21773088	21773099	+	Chr05:21772361-21776467W	c21946/f1p0/1984,c3738/f1p1/1635,c4123/f1p0/1586
Chr05	Intron retention	21774666	21774812	+	Chr05:21772361-21776467W	c3738/f1p1/1635,c4123/f1p0/1586
Chr05	Intron retention	21774858	21775315	+	Chr05:21772361-21776467W	c21946/f1p0/1984,c4123/f1p0/1586
Chr05	Intron retention	21784156	21783012	-	Chr05:21781826-21786296C	c1315/f3p1/2340,c33255/f1p1/1162
Chr05	Alternative 3' splice site	21841564	21841552	-	Chr05:21837783-21842204C	c9117/f5p0/2138,c18069/f2p0/2218
Chr05	Alternative 5' splice site	21860607	21860742	+	Chr05:21860517-21871719W	c40604/f1p0/2804,c30436/f1p0/2937,c43375/f1p0/2885
Chr05	Alternative 3' splice site	21863283	21863287	+	Chr05:21860517-21871719W	c31786/f1p0/3037,c57420/f1p0/2753,c24619/f1p0/2908,c30436/f1p0/2937,c35150/f1p0/2767,c40604/f1p0/2804,c43375/f1p0/2885,c45539/f1p0/3096,c54314/f1p0/3047.1
Chr05	Alternative 3' splice site	21864005	21864020	+	Chr05:21860517-21871719W	c30436/f1p0/2937,c31786/f1p0/3037,c40604/f1p0/2804,c43375/f1p0/2885,c54314/f1p0/3047.1,c24619/f1p0/2908,c35150/f1p0/2767,c45539/f1p0/3096,c57420/f1p0/2753
Chr05	Intron retention	21866553	21866628	+	Chr05:21860517-21871719W	c31786/f1p0/3037,c30436/f1p0/2937,c35150/f1p0/2767,c40604/f1p0/2804,c43375/f1p0/2885,c45539/f1p0/3096,c54314/f1p0/3047.1,c55089/f1p0/3793.1
Chr05	Alternative 5' splice site	21866812	21866878	+	Chr05:21860517-21871719W	c30436/f1p0/2937,c35150/f1p0/2767,c40604/f1p0/2804,c43375/f1p0/2885,c45539/f1p0/3096,c54314/f1p0/3047.1,c55089/f1p0/3793.1,c24619/f1p0/2908,c57420/f1p0/2753
Chr05	Alternative 3' splice site	21867649	21867655	+	Chr05:21860517-21871719W	c24619/f1p0/2908,c30436/f1p0/2937,c35150/f1p0/2767,c40604/f1p0/2804,c54314/f1p0/3047.1,c55089/f1p0/3793.1,c43375/f1p0/2885,c57420/f1p0/2753
Chr05	Intron retention	21867770	21867938	+	Chr05:21860517-21871719W	c31786/f1p0/3037,c45539/f1p0/3096,c24619/f1p0/2908,c30436/f1p0/2937,c35150/f1p0/2767,c40604/f1p0/2804,c54314/f1p0/3047.1,c55089/f1p0/3793.1
Chr05	Exon skipping	21868286	21868377	+	Chr05:21860517-21871719W	c24619/f1p0/2908,c30436/f1p0/2937,c35150/f1p0/2767,c40604/f1p0/2804,c43375/f1p0/2885,c45539/f1p0/3096,c54314/f1p0/3047.1,c55089/f1p0/3793.1,c57420/f1p0/2753,c31786/f1p0/3037
Chr05	Alternative 5' splice site	21868711	21868750	+	Chr05:21860517-21871719W	c24619/f1p0/2908,c30436/f1p0/2937,c35150/f1p0/2767,c40604/f1p0/2804,c43375/f1p0/2885,c45539/f1p0/3096,c54314/f1p0/3047.1,c55089/f1p0/3793.1,c57420/f1p0/2753,c31786/f1p0/3037
Chr05	Exon skipping	21943774	21943912	+	Chr05:21942400-21947027W	c12168/f1p0/4373.1,c29678/f1p0/2852,c6775/f1p0/2346
Chr05	Intron retention	21959523	21959400	-	Chr05:21956753-21962077C	c38540/f1p1/2844,c21766/f1p0/2244
Chr05	Intron retention	21960001	21959379	-	Chr05:21956753-21962077C	c38540/f1p1/2844,c34751/f1p1/1594
Chr05	Exon skipping	22036049	22036094	+	Chr05:22034636-22043786W	c61354/f1p0/3933,c48114/f3p2/3684,c56010/f2p2/3526,c59239/f1p2/3576
Chr05	Intron retention	22056200	22055835	-	Chr05:22052267-22057396C	c41976/f1p1/2773,c6819/f4p3/2221
Chr05	Intron retention	22081366	22081430	+	Chr05:22079541-22081500W	c893/f6p6/1961,c577/f19p8/1896
Chr05	Intron retention	22083106	22082014	-	Chr05:22081601-22085392C	c31632/f1p1/2650,c903/f8p1/1677
Chr05	Intron retention	22099754	22100275	+	Chr05:22091555-22104690W	c52454/f1p0/3606,c57419/f1p0/2811.1
Chr05	Exon skipping	22151549	22151415	-	Chr05:22147022-22151971C	c23031/f50p9/2953,c23755/f4p9/2968,c26216/f1p8/3122,c26763/f1p4/2994,c27822/f1p0/2795,c41054/f1p1/2896,c42840/f1p2/3046,c43350/f1p3/2975,c31870/f1p2/3007
Chr05	Alternative 3' splice site	22149845	22149819	-	Chr05:22147022-22151971C	c41054/f1p1/2896,c23031/f50p9/2953,c23755/f4p9/2968,c26216/f1p8/3122,c26763/f1p4/2994,c27568/f1p1/2677,c27822/f1p0/2795,c31870/f1p2/3007,c42840/f1p2/3046,c43350/f1p3/2975
Chr05	Intron retention	22149034	22148906	-	Chr05:22147022-22151971C	c26763/f1p4/2994,c23031/f50p9/2953,c23755/f4p9/2968,c26216/f1p8/3122,c26480/f1p0/1559,c27568/f1p1/2677,c27822/f1p0/2795,c31870/f1p2/3007,c41054/f1p1/2896,c42840/f1p2/3046,c43350/f1p3/2975
Chr05	Intron retention	22148531	22148418	-	Chr05:22147022-22151971C	c43350/f1p3/2975,c23031/f50p9/2953,c23755/f4p9/2968,c26216/f1p8/3122,c26480/f1p0/1559,c26763/f1p4/2994,c27568/f1p1/2677,c27822/f1p0/2795,c31870/f1p2/3007,c41054/f1p1/2896,c42840/f1p2/3046
Chr05	Alternative 3' splice site	22187036	22187071	+	Chr05:22185677-22191077W	c44288/f1p0/2929,c25075/f1p1/2810,c30103/f1p0/3083,c37956/f1p0/2623,c40948/f1p1/2868,c43010/f1p1/2652
Chr05	Intron retention	22186843	22187071	+	Chr05:22185677-22191077W	c42961/f1p0/3206,c57466/f1p0/5122.2,c25075/f1p1/2810,c30103/f1p0/3083,c37956/f1p0/2623,c40948/f1p1/2868,c43010/f1p1/2652
Chr05	Intron retention	22186843	22187036	+	Chr05:22185677-22191077W	c42961/f1p0/3206,c57466/f1p0/5122.2,c44288/f1p0/2929
Chr05	Intron retention	22187392	22187817	+	Chr05:22185677-22191077W	c42961/f1p0/3206,c44288/f1p0/2929,c25075/f1p1/2810,c30103/f1p0/3083,c37956/f1p0/2623,c40948/f1p1/2868,c43010/f1p1/2652
Chr05	Exon skipping	22188593	22188665	+	Chr05:22185677-22191077W	c25075/f1p1/2810,c30103/f1p0/3083,c30485/f1p7/3521.1,c40948/f1p1/2868,c42961/f1p0/3206,c43010/f1p1/2652,c44288/f1p0/2929,c37956/f1p0/2623
Chr05	Intron retention	22215307	22215075	-	Chr05:22211736-22215881C	c53178/f1p0/2547,c3241/f1p0/2206
Chr05	Intron retention	22215307	22214794	-	Chr05:22211736-22215881C	c59101/f1p0/3417.1,c3241/f1p0/2206
Chr05	Intron retention	22214977	22214794	-	Chr05:22211736-22215881C	c59101/f1p0/3417.1,c53178/f1p0/2547
Chr05	Intron retention	22214126	22214041	-	Chr05:22211736-22215881C	c3241/f1p0/2206,c59101/f1p0/3417.1,c53178/f1p0/2547
Chr05	Intron retention	22418076	22418143	+	Chr05:22412862-22418357W	c23584/f11p6/2908,c34183/f4p3/2897
Chr05	Intron retention	22491324	22490672	-	Chr05:22488919-22497834C	c52083/f1p0/2871,c59455/f1p1/3097,c6058/f3p1/2180
Chr05	Exon skipping	22489677	22489634	-	Chr05:22488919-22497834C	c59455/f1p1/3097,c6058/f3p1/2180,c52083/f1p0/2871
Chr05	Intron retention	22539245	22539873	+	Chr05:22533221-22542060W	c41131/f1p0/3055,c11100/f1p0/1782
Chr05	Intron retention	22541377	22541987	+	Chr05:22533221-22542060W	c41131/f1p0/3055,c11100/f1p0/1782
Chr05	Alternative 3' splice site	22539269	22539239	-	Chr05:22537061-22542408C	c11578/f1p1/1967,c29522/f1p1/1947,c11938/f1p0/1740,c3120/f1p0/2033,c33548/f1p0/2126,c6795/f2p1/1992,c8064/f2p2/1904,c9422/f2p1/1732
Chr05	Intron retention	22539868	22539269	-	Chr05:22537061-22542408C	c40201/f1p0/2532,c50226/f1p2/2540,c11578/f1p1/1967,c29522/f1p1/1947
Chr05	Intron retention	22539868	22539239	-	Chr05:22537061-22542408C	c40201/f1p0/2532,c50226/f1p2/2540,c11938/f1p0/1740,c3120/f1p0/2033,c33548/f1p0/2126,c6795/f2p1/1992,c8064/f2p2/1904,c9422/f2p1/1732
Chr05	Intron retention	22559504	22559754	+	Chr05:22558397-22563776W	c33039/f1p0/1885,c10042/f1p0/1637,c14089/f1p1/1386
Chr05	Alternative 5' splice site	22562238	22562265	+	Chr05:22558397-22563776W	c10042/f1p0/1637,c14089/f1p1/1386,c33039/f1p0/1885
Chr05	Intron retention	22576431	22577245	+	Chr05:22575988-22583124W	c48660/f2p1/3187,c55809/f1p0/3430.1,c26209/f1p0/2680.1,c28706/f1p1/2729,c43886/f1p0/2691,c50627/f1p1/2393
Chr05	Alternative 3' splice site	22578070	22578078	+	Chr05:22575988-22583124W	c43886/f1p0/2691,c26209/f1p0/2680.1,c28706/f1p1/2729,c48660/f2p1/3187,c50627/f1p1/2393,c54697/f1p1/2694.1,c5567/f1p0/1591,c55809/f1p0/3430.1,c56401/f1p1/3861.1
Chr05	Intron retention	22578874	22579191	+	Chr05:22575988-22583124W	c43886/f1p0/2691,c48660/f2p1/3187,c50627/f1p1/2393,c54697/f1p1/2694.1,c5567/f1p0/1591
Chr05	Intron retention	22578666	22579191	+	Chr05:22575988-22583124W	c28706/f1p1/2729,c48660/f2p1/3187,c50627/f1p1/2393,c54697/f1p1/2694.1,c5567/f1p0/1591
Chr05	Intron retention	22578666	22578797	+	Chr05:22575988-22583124W	c28706/f1p1/2729,c43886/f1p0/2691
Chr05	Intron retention	22725253	22725169	-	Chr05:22721952-22726567C	c58184/f1p0/2665,c16800/f1p0/1909
Chr05	Intron retention	22738557	22738735	+	Chr05:22730424-22746626W	c61324/f1p1/3845,c47874/f3p1/3684,c49581/f1p0/3288,c54933/f1p5/3719,c56869/f1p6/3538
Chr05	Alternative 3' splice site	22795892	22795895	+	Chr05:22792398-22802331W	c23756/f6p1/3222,c34599/f3p0/3251,c36096/f3p0/3172,c46082/f2p0/2989,c36366/f2p0/3032
Chr05	Alternative 5' splice site	22806359	22806251	-	Chr05:22802835-22810028C	c15063/f1p0/1614,c15290/f1p2/1471,c2789/f2p1/1657,c27935/f2p1/1677,c9555/f2p0/1629,c6861/f1p0/6769.1
Chr05	Alternative 3' splice site	22847112	22847044	-	Chr05:22845608-22847688C	c7584/f1p1/1704,c1223/f8p2/1650,c14306/f1p0/1826,c24473/f5p0/1697,c3852/f1p0/1779,c4361/f1p1/1465
Chr05	Intron retention	22847266	22847044	-	Chr05:22845608-22847688C	c32445/f1p1/1876,c14306/f1p0/1826,c4361/f1p1/1465
Chr05	Intron retention	22857107	22857742	+	Chr05:22855390-22859884W	c51563/f1p0/3016.1,c21749/f1p0/1881,c32981/f1p0/3258.1
Chr05	Intron retention	22946832	22946755	-	Chr05:22938750-22947268C	c57852/f1p0/3759.2,c28681/f1p0/3297,c34438/f1p0/3796.1,c41876/f1p0/3282,c42829/f1p0/3191,c51194/f1p0/2456.1
Chr05	Intron retention	22946261	22946172	-	Chr05:22938750-22947268C	c51194/f1p0/2456.1,c28681/f1p0/3297,c34438/f1p0/3796.1,c41876/f1p0/3282,c42829/f1p0/3191,c57852/f1p0/3759.2
Chr05	Alternative 5' splice site	22944443	22944415	-	Chr05:22938750-22947268C	c28681/f1p0/3297,c51194/f1p0/2456.1,c34438/f1p0/3796.1,c41876/f1p0/3282,c42829/f1p0/3191,c57852/f1p0/3759.2
Chr05	Intron retention	22941113	22940972	-	Chr05:22938750-22947268C	c28681/f1p0/3297,c41876/f1p0/3282,c42829/f1p0/3191
Chr05	Intron retention	23005336	23005246	-	Chr05:23002184-23005987C	c41935/f1p0/2857,c42088/f1p1/2826,c43148/f1p0/2833,c43774/f1p1/2987
Chr05	Intron retention	23067263	23067081	-	Chr05:23041175-23073441C	c15583/f1p0/1989.1,c17013/f1p0/1662
Chr05	Exon skipping	23067081	23067018	-	Chr05:23041175-23073441C	c14872/f1p0/1745.1,c34816/f1p0/1620,c17013/f1p0/1662
Chr05	Alternative 5' splice site	23067263	23067018	-	Chr05:23041175-23073441C	c14872/f1p0/1745.1,c34816/f1p0/1620,c15583/f1p0/1989.1
Chr05	Intron retention	23402938	23402487	-	Chr05:23399811-23405764C	c44583/f1p1/2740,c18584/f3p1/2071,c19063/f1p0/2109.2,c4486/f1p1/2160
Chr05	Intron retention	23402400	23402300	-	Chr05:23399811-23405764C	c58245/f1p1/2788,c18584/f3p1/2071
Chr05	Alternative 3' splice site	23402122	23402077	-	Chr05:23399811-23405764C	c18584/f3p1/2071,c19063/f1p0/2109.1,c58245/f1p1/2788,c44583/f1p1/2740
Chr05	Intron retention	23402215	23402122	-	Chr05:23399811-23405764C	c4486/f1p1/2160,c18584/f3p1/2071,c19063/f1p0/2109.1
Chr05	Intron retention	23402215	23402077	-	Chr05:23399811-23405764C	c4486/f1p1/2160,c44583/f1p1/2740
Chr05	Intron retention	23402400	23401679	-	Chr05:23399811-23405764C	c39640/f1p1/2693,c4486/f1p1/2160
Chr05	Intron retention	23402400	23401679	-	Chr05:23399811-23405764C	c39640/f1p1/2693,c18584/f3p1/2071
Chr05	Intron retention	23401582	23400986	-	Chr05:23399811-23405764C	c58245/f1p1/2788,c18584/f3p1/2071,c19063/f1p0/2109.1,c44583/f1p1/2740,c4486/f1p1/2160
Chr05	Intron retention	23430399	23430185	-	Chr05:23426890-23435827C	c55072/f1p1/4024,c47991/f3p2/4000,c48683/f2p5/3991
Chr05	Intron retention	23448334	23448457	+	Chr05:23445966-23452385W	c46298/f1p1/2968,c61384/f1p0/3650,c30702/f1p1/2508,c39388/f1p2/2904,c43446/f1p1/3272
Chr05	Intron retention	23448334	23448693	+	Chr05:23445966-23452385W	c54569/f1p0/3816,c30702/f1p1/2508,c39388/f1p2/2904,c43446/f1p1/3272
Chr05	Intron retention	23448621	23448693	+	Chr05:23445966-23452385W	c54569/f1p0/3816,c46298/f1p1/2968,c61384/f1p0/3650
Chr05	Intron retention	23450178	23450435	+	Chr05:23445966-23452385W	c54569/f1p0/3816,c61384/f1p0/3650,c30702/f1p1/2508,c39388/f1p2/2904,c46298/f1p1/2968
Chr05	Intron retention	23451447	23451547	+	Chr05:23445966-23452385W	c43446/f1p1/3272,c30702/f1p1/2508,c39388/f1p2/2904,c46298/f1p1/2968
Chr05	Intron retention	23518132	23519184	+	Chr05:23516437-23520491W	c43541/f1p0/2606,c9604/f1p0/1766
Chr05	Intron retention	23519618	23519702	+	Chr05:23516437-23520491W	c43541/f1p0/2606,c9604/f1p0/1766
Chr05	Intron retention	23531053	23531158	+	Chr05:23528822-23531975W	c25364/f1p0/2901,c45611/f1p1/2676,c1972/f3p0/2127,c25874/f6p2/2624,c25967/f4p3/2589
Chr05	Intron retention	23563941	23564025	+	Chr05:23560580-23565649W	c35140/f1p0/2706,c39180/f1p0/2516
Chr05	Alternative 5' splice site	23564116	23564120	+	Chr05:23560580-23565649W	c39180/f1p0/2516,c11358/f1p1/2330,c28632/f1p1/2643,c42802/f1p0/2656,c6784/f1p0/2089
Chr05	Intron retention	23564116	23564381	+	Chr05:23560580-23565649W	c36867/f1p0/3596,c35140/f1p0/2706
Chr05	Intron retention	23563941	23564381	+	Chr05:23560580-23565649W	c36867/f1p0/3596,c28632/f1p1/2643,c42802/f1p0/2656,c6784/f1p0/2089
Chr05	Intron retention	23563941	23564381	+	Chr05:23560580-23565649W	c36867/f1p0/3596,c39180/f1p0/2516
Chr05	Intron retention	23564560	23564636	+	Chr05:23560580-23565649W	c11358/f1p1/2330,c28632/f1p1/2643,c35140/f1p0/2706,c39180/f1p0/2516,c41926/f1p0/2766.2,c42802/f1p0/2656,c6784/f1p0/2089
Chr05	Alternative 3' splice site	23595211	23595189	-	Chr05:23591477-23596838C	c11378/f1p0/2114,c36795/f3p0/2713,c5409/f1p0/2210,c6335/f1p0/2108,c8963/f1p0/2208
Chr05	Exon skipping	23594171	23593927	-	Chr05:23591477-23596838C	c11378/f1p0/2114,c36795/f3p0/2713,c5409/f1p0/2210,c6335/f1p0/2108,c8963/f1p0/2208
Chr05	Intron retention	23592708	23592545	-	Chr05:23591477-23596838C	c36795/f3p0/2713,c11378/f1p0/2114,c5409/f1p0/2210,c6335/f1p0/2108,c8963/f1p0/2208
Chr05	Intron retention	23751483	23751781	+	Chr05:23750491-23755786W	c28658/f1p0/2687,c58459/f1p0/2940,c37892/f1p2/2720,c53221/f1p0/2420,c57832/f1p0/3445
Chr05	Intron retention	23751483	23751781	+	Chr05:23750491-23755786W	c24210/f2p7/2899,c51121/f1p4/2562
Chr05	Intron retention	23752375	23752470	+	Chr05:23750491-23755786W	c44861/f1p0/2653,c51873/f1p0/2964,c58910/f1p6/2821,c31858/f2p3/2870,c37892/f1p2/2720,c51121/f1p4/2562,c53221/f1p0/2420,c57832/f1p0/3445,c61432/f1p1/2634
Chr05	Intron retention	23752375	23752470	+	Chr05:23750491-23755786W	c30802/f2p1/2760,c49179/f1p0/2538,c28658/f1p0/2687,c58459/f1p0/2940
Chr05	Intron retention	23751483	23752470	+	Chr05:23750491-23755786W	c30802/f2p1/2760,c49179/f1p0/2538,c37892/f1p2/2720,c53221/f1p0/2420,c57832/f1p0/3445
Chr05	Intron retention	23752375	23752470	+	Chr05:23750491-23755786W	c53369/f1p5/2874,c43622/f2p3/2678
Chr05	Exon skipping	23814287	23814364	+	Chr05:23812053-23816868W	c19902/f1p1/1663,c16504/f1p1/1714,c34664/f1p0/1723
Chr05	Intron retention	23824277	23824101	-	Chr05:23822281-23828101C	c54976/f1p0/4269.1,c51268/f1p0/4005,c52630/f1p0/3784
Chr05	Intron retention	23878626	23878383	-	Chr05:23877143-23879846C	c33895/f1p0/1718,c15043/f1p0/1400,c57739/f1p0/1281
Chr05	Intron retention	23883187	23883111	-	Chr05:23880097-23885009C	c19438/f1p0/2246,c9824/f2p0/2283,c10801/f1p0/2144,c14914/f1p0/1793
Chr05	Intron retention	23883593	23883111	-	Chr05:23880097-23885009C	c33741/f1p0/2833,c51961/f1p0/2511,c10801/f1p0/2144,c14914/f1p0/1793
Chr05	Intron retention	23883593	23883298	-	Chr05:23880097-23885009C	c33741/f1p0/2833,c51961/f1p0/2511,c19438/f1p0/2246,c9824/f2p0/2283
Chr05	Intron retention	23882345	23882037	-	Chr05:23880097-23885009C	c33741/f1p0/2833,c10801/f1p0/2144,c14914/f1p0/1793,c19438/f1p0/2246,c51961/f1p0/2511,c9824/f2p0/2283
Chr05	Alternative 3' splice site	23899745	23899742	-	Chr05:23895114-23900197C	c11187/f1p0/2007,c16069/f1p0/1766,c16641/f1p1/1942,c27385/f1p0/2215,c9815/f1p1/1804,c25178/f1p1/2112,c31885/f1p1/1746
Chr05	Intron retention	23896149	23896065	-	Chr05:23895114-23900197C	c11187/f1p0/2007,c27385/f1p0/2215,c9815/f1p1/1804,c16069/f1p0/1766,c16641/f1p1/1942,c25178/f1p1/2112,c31885/f1p1/1746
Chr05	Intron retention	24036328	24036163	-	Chr05:24031489-24037353C	c29527/f1p2/2627,c29601/f1p0/2991,c38930/f1p2/2708,c36087/f5p3/2503
Chr05	Alternative 3' splice site	24035835	24035778	-	Chr05:24031489-24037353C	c38930/f1p2/2708,c29527/f1p2/2627,c29601/f1p0/2991,c36087/f5p3/2503
Chr05	Alternative 5' splice site	24049698	24049733	+	Chr05:24048251-24055626W	c14453/f1p0/1989,c1339/f6p0/2026,c25415/f1p0/2812.2
Chr05	Alternative 3' splice site	24049820	24049852	+	Chr05:24048251-24055626W	c1339/f6p0/2026,c25415/f1p0/2812.2,c13985/f1p0/1992
Chr05	Intron retention	24053143	24053661	+	Chr05:24048251-24055626W	c25415/f1p0/2812.1,c1339/f6p0/2026,c13985/f1p0/1992,c14453/f1p0/1989
Chr05	Alternative 3' splice site	24160655	24160645	-	Chr05:24157498-24164540C	c28515/f1p0/2682,c54281/f1p0/4463.1,c49548/f1p0/4194
Chr05	Alternative 3' splice site	24158549	24158546	-	Chr05:24157498-24164540C	c28515/f1p0/2682,c49548/f1p0/4194,c54281/f1p0/4463.2
Chr05	Intron retention	24215669	24215519	-	Chr05:24213463-24216907C	c16884/f1p0/1615,c14717/f1p0/1725,c3202/f2p0/1518
Chr05	Alternative 3' splice site	24214426	24214422	-	Chr05:24213463-24216907C	c14717/f1p0/1725,c3202/f2p0/1518,c16884/f1p0/1615
Chr05	Intron retention	24359446	24360559	+	Chr05:24358215-24361936W	c51652/f1p0/2688,c13513/f2p2/1540,c9178/f3p2/1538
Chr05	Intron retention	24360883	24361087	+	Chr05:24358215-24361936W	c51652/f1p0/2688,c13513/f2p2/1540,c9178/f3p2/1538
Chr05	Intron retention	24378915	24379052	+	Chr05:24373417-24380982W	c27763/f2p0/2896,c32570/f1p0/2843.2,c43842/f1p0/2809,c45487/f1p0/2758,c49894/f1p0/2765,c34371/f1p0/2593
Chr05	Alternative 3' splice site	24379735	24379777	+	Chr05:24373417-24380982W	c43842/f1p0/2809,c27763/f2p0/2896,c32570/f1p0/2843.2,c34371/f1p0/2593,c45487/f1p0/2758,c49894/f1p0/2765
Chr05	Exon skipping	24429517	24429644	+	Chr05:24415537-24432556W	c28887/f1p0/3282,c38315/f1p3/2952,c57190/f1p1/3234,c29896/f1p2/3063,c45907/f1p0/3022
Chr05	Intron retention	24430032	24430850	+	Chr05:24415537-24432556W	c57190/f1p1/3234,c28887/f1p0/3282,c29896/f1p2/3063,c38315/f1p3/2952
Chr05	Intron retention	24430032	24430388	+	Chr05:24415537-24432556W	c57190/f1p1/3234,c45907/f1p0/3022
Chr05	Intron retention	24447321	24447390	+	Chr05:24446660-24450619W	c9637/f1p0/2308,c10504/f1p0/2249
Chr05	Intron retention	24447232	24447388	+	Chr05:24446660-24450619W	c30435/f1p1/2503,c21754/f1p0/2298
Chr05	Alternative 3' splice site	24460351	24460355	+	Chr05:24458918-24462983W	c17540/f1p1/1673,c1304/f5p1/1625
Chr05	Intron retention	24460133	24460355	+	Chr05:24458918-24462983W	c20649/f1p1/1773,c1304/f5p1/1625
Chr05	Intron retention	24460133	24460351	+	Chr05:24458918-24462983W	c20649/f1p1/1773,c17540/f1p1/1673
Chr05	Intron retention	24480582	24480802	+	Chr05:24478880-24482346W	c12872/f1p1/2086,c42089/f1p1/2324,c34590/f1p0/1885,c798/f9p0/1871
Chr05	Intron retention	24481341	24481592	+	Chr05:24478880-24482346W	c42089/f1p1/2324,c12872/f1p1/2086,c34590/f1p0/1885,c798/f9p0/1871
Chr05	Alternative 3' splice site	24493002	24493005	+	Chr05:24490749-24495281W	c12452/f3p0/1801,c17028/f1p0/1538,c9620/f1p0/1950,c33604/f1p0/1650
Chr05	Intron retention	24493601	24493906	+	Chr05:24490749-24495281W	c9620/f1p0/1950,c12452/f3p0/1801,c17028/f1p0/1538,c33604/f1p0/1650
Chr05	Alternative 5' splice site	24512978	24512904	-	Chr05:24510245-24514088C	c19419/f1p1/1644,c15946/f1p3/1838,c17161/f1p2/1868
Chr05	Alternative 3' splice site	24566071	24566025	-	Chr05:24562500-24568451C	c24330/f2p0/3026,c27002/f1p0/4581.1,c29133/f3p4/3190,c30381/f1p1/2990,c38325/f1p2/3046,c44028/f3p4/3114,c52798/f1p3/3150,c38110/f1p0/3210
Chr05	Exon skipping	24589017	24588967	-	Chr05:24583260-24589254C	c1329/f4p0/1615,c18181/f1p1/1722,c19725/f1p1/1569,c19961/f1p1/1640,c45395/f1p0/2688.1,c15576/f1p1/1678,c2558/f3p0/1665,c40443/f1p1/2843
Chr05	Alternative 5' splice site	24586845	24586828	-	Chr05:24583260-24589254C	c12928/f1p0/1591,c1329/f4p0/1615,c15576/f1p1/1678,c18181/f1p1/1722,c19725/f1p1/1569,c2558/f3p0/1665,c45395/f1p0/2688.1,c19961/f1p1/1640
Chr05	Intron retention	24586845	24586306	-	Chr05:24583260-24589254C	c40443/f1p1/2843,c12928/f1p0/1591,c1329/f4p0/1615,c15576/f1p1/1678,c18181/f1p1/1722,c19725/f1p1/1569,c2558/f3p0/1665,c45395/f1p0/2688.1
Chr05	Intron retention	24586828	24586306	-	Chr05:24583260-24589254C	c40443/f1p1/2843,c19961/f1p1/1640
Chr05	Exon skipping	24585393	24585326	-	Chr05:24583260-24589254C	c19725/f1p1/1569,c15576/f1p1/1678
Chr05	Mutually exclusive exon	24585495	24585326	-	Chr05:24583260-24589254C	c12928/f1p0/1591,c1329/f4p0/1615,c18181/f1p1/1722,c19961/f1p1/1640,c2558/f3p0/1665,c45395/f1p0/2688.1,c15576/f1p1/1678
Chr05	Exon skipping	24585495	24585439	-	Chr05:24583260-24589254C	c19725/f1p1/1569,c12928/f1p0/1591,c1329/f4p0/1615,c18181/f1p1/1722,c19961/f1p1/1640,c2558/f3p0/1665,c45395/f1p0/2688.1
Chr05	Intron retention	24585439	24584734	-	Chr05:24583260-24589254C	c40443/f1p1/2843,c12928/f1p0/1591,c1329/f4p0/1615,c18181/f1p1/1722,c19961/f1p1/1640,c2558/f3p0/1665,c45395/f1p0/2688.1
Chr05	Alternative 3' splice site	24585495	24584734	-	Chr05:24583260-24589254C	c40443/f1p1/2843,c19725/f1p1/1569
Chr05	Intron retention	24584461	24584365	-	Chr05:24583260-24589254C	c18181/f1p1/1722,c12928/f1p0/1591,c1329/f4p0/1615,c15576/f1p1/1678,c19725/f1p1/1569,c19961/f1p1/1640,c2558/f3p0/1665,c40443/f1p1/2843,c45395/f1p0/2688.1
Chr05	Exon skipping	24744876	24744378	-	Chr05:24742294-24746316C	c8625/f1p0/2188,c32289/f1p0/2725,c42760/f2p1/2633,c60228/f2p0/2611
Chr05	Intron retention	24815869	24816252	+	Chr05:24814905-24820981W	c56803/f1p2/2707,c41540/f1p1/2755
Chr05	Intron retention	24815604	24816252	+	Chr05:24814905-24820981W	c36817/f4p1/2878,c41540/f1p1/2755
Chr05	Intron retention	24815604	24815767	+	Chr05:24814905-24820981W	c36817/f4p1/2878,c56803/f1p2/2707
Chr05	Exon skipping	24817170	24817617	+	Chr05:24814905-24820981W	c36817/f4p1/2878,c56803/f1p2/2707,c41540/f1p1/2755
Chr05	Exon skipping	24882133	24882052	-	Chr05:24879905-24883691C	c13509/f2p0/1621,c3452/f1p0/1760
Chr05	Alternative 3' splice site	24927597	24927671	+	Chr05:24927325-24930832W	c6444/f2p0/1927,c14664/f1p0/1834,c18906/f1p0/1948,c24970/f1p0/1778
Chr05	Alternative 5' splice site	25003367	25003222	-	Chr05:25000358-25004642C	c42932/f1p0/3376.1,c50691/f1p1/3031,c28742/f1p0/3262
Chr05	Intron retention	25013160	25013311	+	Chr05:25010278-25018412W	c42247/f1p0/2558,c45475/f2p0/3094,c59384/f1p0/3190
Chr05	Intron retention	25021827	25022091	+	Chr05:25019172-25023248W	c22155/f1p0/1638,c21176/f1p0/1599
Chr05	Alternative 3' splice site	25022532	25022556	+	Chr05:25019172-25023248W	c21176/f1p0/1599,c22155/f1p0/1638
Chr05	Alternative 3' splice site	25059398	25059414	+	Chr05:25056609-25129838W	c4220/f1p0/1868,c13628/f2p0/1805
Chr05	Alternative 5' splice site	25067646	25067589	-	Chr05:25065988-25069597C	c7918/f1p0/1621,c5386/f1p0/1522
Chr05	Intron retention	25076461	25075826	-	Chr05:25072419-25080926C	c56034/f1p0/3515,c43384/f1p1/2896,c52944/f1p0/4405.1
Chr05	Intron retention	25074673	25074573	-	Chr05:25072419-25080926C	c56034/f1p0/3515,c43384/f1p1/2896,c52944/f1p0/4405.1
Chr05	Intron retention	25087453	25087357	-	Chr05:25083518-25088680C	c28719/f1p2/2920,c25585/f1p2/2929,c26370/f1p0/2917,c31060/f1p0/2947,c36066/f5p8/2909,c52518/f1p0/2508,c54244/f1p0/2897,c56816/f1p1/2832.1
Chr05	Intron retention	25085745	25085555	-	Chr05:25083518-25088680C	c25585/f1p2/2929,c26370/f1p0/2917,c28719/f1p2/2920,c31060/f1p0/2947,c36066/f5p8/2909,c46426/f1p0/3935.2,c52518/f1p0/2508,c54244/f1p0/2897,c56816/f1p1/2832.1
Chr05	Intron retention	25128993	25129012	+	Chr05:25127543-25129838W	c6889/f1p0/1655,c7198/f2p0/1550
Chr05	Alternative 5' splice site	25130309	25130285	-	Chr05:25127642-25133121C	c15724/f1p0/1999,c56650/f1p0/3832,c13075/f2p0/2134
Chr05	Alternative 3' splice site	25237839	25237996	+	Chr05:25236482-25240524W	c24900/f1p1/2845,c23524/f8p8/2769,c33086/f1p1/2672
Chr05	Intron retention	25237013	25237996	+	Chr05:25236482-25240524W	c55589/f1p0/3850,c33086/f1p1/2672
Chr05	Intron retention	25237013	25237839	+	Chr05:25236482-25240524W	c55589/f1p0/3850,c24900/f1p1/2845
Chr05	Intron retention	25261086	25260969	-	Chr05:25258666-25261654C	c1154/f3p0/1646,c5103/f1p0/1723,c5988/f1p0/1782,c10533/f1p0/1580
Chr05	Exon skipping	25321775	25321820	+	Chr05:25321170-25325177W	c25925/f1p0/2586,c29216/f1p0/2663,c54416/f1p0/2595,c45451/f1p0/2538
Chr05	Intron retention	25322851	25323154	+	Chr05:25321170-25325177W	c29216/f1p0/2663,c25925/f1p0/2586,c45451/f1p0/2538
Chr05	Intron retention	25323564	25323668	+	Chr05:25321170-25325177W	c54416/f1p0/2595,c25925/f1p0/2586,c45451/f1p0/2538
Chr05	Intron retention	25324248	25324329	+	Chr05:25321170-25325177W	c54416/f1p0/2595,c25925/f1p0/2586,c29216/f1p0/2663,c45451/f1p0/2538
Chr05	Alternative 5' splice site	25341348	25341352	+	Chr05:25338396-25342833W	c11310/f1p0/1881,c20139/f1p1/1697,c20785/f1p0/1442,c6181/f1p0/2144.1,c18268/f1p0/1535
Chr05	Intron retention	25342356	25342502	+	Chr05:25338396-25342833W	c20139/f1p1/1697,c34235/f1p1/1093,c6181/f1p0/2144.1,c20785/f1p0/1442
Chr05	Intron retention	25346587	25347397	+	Chr05:25346433-25349909W	c41180/f1p0/2848,c32258/f1p0/2135
Chr05	Alternative 3' splice site	25347629	25347799	+	Chr05:25346433-25349909W	c32258/f1p0/2135,c23896/f2p0/2029,c41180/f1p0/2848
Chr05	Intron retention	25347482	25347799	+	Chr05:25346433-25349909W	c40789/f1p0/3226,c41180/f1p0/2848
Chr05	Intron retention	25346587	25347629	+	Chr05:25346433-25349909W	c40789/f1p0/3226,c32258/f1p0/2135
Chr05	Intron retention	25362015	25362468	+	Chr05:25361706-25366420W	c55906/f1p0/2997,c42252/f1p0/2369
Chr05	Alternative 3' splice site	25362630	25362633	+	Chr05:25361706-25366420W	c15199/f1p2/2205,c27480/f1p2/2648,c42252/f1p0/2369,c51830/f1p0/2560,c55906/f1p0/2997,c45017/f1p1/2759
Chr05	Intron retention	25365176	25365824	+	Chr05:25361706-25366420W	c45017/f1p1/2759,c27480/f1p2/2648,c27923/f1p0/1741,c42252/f1p0/2369,c51830/f1p0/2560,c55906/f1p0/2997
Chr05	Intron retention	25414386	25414154	-	Chr05:25411202-25415062C	c43061/f1p3/2734,c43374/f2p3/3182,c57927/f1p0/2467
Chr05	Alternative 3' splice site	25414515	25414456	-	Chr05:25411202-25415062C	c42769/f1p1/4724.1,c28250/f1p2/2692
Chr05	Alternative 5' splice site	25451987	25451982	-	Chr05:25449216-25453464C	c4950/f1p0/1854,c19211/f1p0/1991
Chr05	Intron retention	25450893	25450789	-	Chr05:25449216-25453464C	c19211/f1p0/1991,c4950/f1p0/1854
Chr05	Alternative 3' splice site	25470864	25470887	+	Chr05:25469984-25473591W	c14421/f1p0/1784,c20595/f1p0/1930,c37066/f1p0/3136.1,c31279/f1p0/1749
Chr05	Alternative 3' splice site	25472483	25472512	+	Chr05:25469984-25473591W	c17674/f1p1/2889.1,c20595/f1p0/1930
Chr05	Alternative 5' splice site	25472845	25472895	+	Chr05:25469984-25473591W	c14421/f1p0/1784,c26568/f1p0/1839,c20595/f1p0/1930
Chr05	Alternative 5' splice site	25472820	25472845	+	Chr05:25469984-25473591W	c31279/f1p0/1749,c14421/f1p0/1784,c26568/f1p0/1839
Chr05	Alternative 5' splice site	25472820	25472895	+	Chr05:25469984-25473591W	c31279/f1p0/1749,c20595/f1p0/1930
Chr05	Mutually exclusive exon	25472483	25472845	+	Chr05:25469984-25473591W	c17674/f1p1/2889.1,c14421/f1p0/1784,c26568/f1p0/1839
Chr05	Mutually exclusive exon	25472483	25472820	+	Chr05:25469984-25473591W	c17674/f1p1/2889.1,c31279/f1p0/1749
Chr05	Intron retention	25507317	25506974	-	Chr05:25501664-25508360C	c49178/f1p0/2713,c31397/f1p0/2647,c44644/f1p0/3114,c46132/f1p0/2990
Chr05	Alternative 3' splice site	25505842	25505828	-	Chr05:25501664-25508360C	c49178/f1p0/2713,c31397/f1p0/2647,c44644/f1p0/3114
Chr05	Exon skipping	25505631	25505586	-	Chr05:25501664-25508360C	c31397/f1p0/2647,c49178/f1p0/2713,c44644/f1p0/3114
Chr05	Intron retention	25505726	25505382	-	Chr05:25501664-25508360C	c46132/f1p0/2990,c31397/f1p0/2647
Chr05	Intron retention	25505726	25505382	-	Chr05:25501664-25508360C	c46132/f1p0/2990,c44644/f1p0/3114
Chr05	Alternative 3' splice site	25504444	25504440	-	Chr05:25501664-25508360C	c31397/f1p0/2647,c44644/f1p0/3114,c46132/f1p0/2990,c49178/f1p0/2713
Chr05	Intron retention	25504190	25503754	-	Chr05:25501664-25508360C	c44644/f1p0/3114,c31397/f1p0/2647,c46132/f1p0/2990,c49178/f1p0/2713
Chr05	Intron retention	25584896	25584994	+	Chr05:25579832-25589056W	c53010/f1p0/5455.1,c52085/f1p2/4405,c61018/f1p1/4441,c61138/f1p1/4173
Chr05	Alternative 5' splice site	25585425	25585508	+	Chr05:25579832-25589056W	c25244/f1p0/3201,c52085/f1p2/4405,c61018/f1p1/4441,c61138/f1p1/4173
Chr05	Intron retention	25597807	25597525	-	Chr05:25597077-25600132C	c15318/f1p3/2099,c16377/f1p2/1563
Chr05	Intron retention	25603100	25603335	+	Chr05:25601037-25609421W	c61658/f1p0/3912,c32303/f1p3/3042,c43337/f1p3/3079,c43456/f1p2/3362,c49332/f1p2/3260
Chr05	Alternative 3' splice site	25618242	25618164	-	Chr05:25612725-25618800C	c44483/f1p0/3241,c58738/f1p0/4426.1,c61551/f1p0/3917,c48479/f2p0/4140,c52127/f1p1/3974
Chr05	Alternative 3' splice site	25618242	25618003	-	Chr05:25612725-25618800C	c44483/f1p0/3241,c58738/f1p0/4426.1,c61551/f1p0/3917,c53708/f1p1/3744,c56246/f1p1/3882.1
Chr05	Alternative 3' splice site	25618164	25618003	-	Chr05:25612725-25618800C	c48479/f2p0/4140,c52127/f1p1/3974,c53708/f1p1/3744,c56246/f1p1/3882.1
Chr05	Intron retention	25618665	25618242	-	Chr05:25612725-25618800C	c54592/f1p2/4503,c44483/f1p0/3241
Chr05	Intron retention	25618665	25618164	-	Chr05:25612725-25618800C	c54592/f1p2/4503,c48479/f2p0/4140,c52127/f1p1/3974
Chr05	Alternative 3' splice site	25615345	25615334	-	Chr05:25612725-25618800C	c48479/f2p0/4140,c52127/f1p1/3974,c53708/f1p1/3744,c54592/f1p2/4503,c56246/f1p1/3882.1,c58738/f1p0/4426.1,c61551/f1p0/3917,c44483/f1p0/3241
Chr05	Alternative 5' splice site	25614775	25614692	-	Chr05:25612725-25618800C	c61551/f1p0/3917,c52127/f1p1/3974,c53708/f1p1/3744,c54592/f1p2/4503,c56246/f1p1/3882.1
Chr05	Intron retention	25614692	25614437	-	Chr05:25612725-25618800C	c48479/f2p0/4140,c58738/f1p0/4426.1,c52127/f1p1/3974,c53708/f1p1/3744,c54592/f1p2/4503,c56246/f1p1/3882.1
Chr05	Intron retention	25614775	25614437	-	Chr05:25612725-25618800C	c48479/f2p0/4140,c58738/f1p0/4426.1,c61551/f1p0/3917
Chr05	Intron retention	25664930	25664797	-	Chr05:25661795-25666777C	c36989/f1p0/3076,c5735/f2p1/1580,c906/f2p1/1678,c9850/f2p1/1452
Chr05	Intron retention	25665222	25665043	-	Chr05:25661930-25666777C	c18955/f1p0/1675,c4267/f2p0/1541
Chr05	Intron retention	25679376	25679452	+	Chr05:25670266-25688433W	c51622/f1p1/4511,c48665/f2p2/4350,c54157/f1p4/4413
Chr05	Alternative 5' splice site	25687153	25687156	+	Chr05:25670266-25688433W	c54157/f1p4/4413,c48665/f2p2/4350
Chr05	Intron retention	25671771	25671896	+	Chr05:25670373-25688475W	c53266/f1p4/4362,c48151/f2p4/4250,c49762/f1p0/4451,c50584/f1p0/4129
Chr05	Intron retention	25679376	25679452	+	Chr05:25670373-25688475W	c50584/f1p0/4129,c61061/f1p0/4531.1,c25704/f1p4/3315,c48151/f2p4/4250,c49762/f1p0/4451,c53266/f1p4/4362
Chr05	Alternative 3' splice site	25696162	25696159	-	Chr05:25688932-25699191C	c55566/f1p1/4404,c55902/f1p1/4256,c61091/f1p1/3670
Chr00	Intron retention	580960	582126	+	Chr00:578328-592552W	c45240/f1p0/2698,c15507/f1p0/2487.2,c28657/f1p0/3133.2,c33220/f1p0/2897,c39447/f1p0/2775,c43968/f1p0/3309,c55607/f1p0/4035.1,c57175/f1p0/8175.3,c58677/f1p0/3008,c9921/f2p0/2408
Chr00	Intron retention	581777	581829	+	Chr00:578328-592552W	c45240/f1p0/2698,c43472/f1p0/3348
Chr00	Intron retention	582363	583041	+	Chr00:578328-592552W	c43968/f1p0/3309,c15507/f1p0/2487.2,c28657/f1p0/3133.2,c39447/f1p0/2775,c58677/f1p0/3008,c9921/f2p0/2408
Chr00	Intron retention	582363	583041	+	Chr00:578328-592552W	c43472/f1p0/3348,c45240/f1p0/2698
Chr00	Alternative 3' splice site	589857	589879	+	Chr00:578328-592552W	c28657/f1p0/3133.2,c33220/f1p0/2897,c58677/f1p0/3008,c9921/f2p0/2408,c39447/f1p0/2775,c43968/f1p0/3309
Chr00	Alternative 5' splice site	590543	590779	+	Chr00:578328-592552W	c9921/f2p0/2408,c43968/f1p0/3309
Chr00	Intron retention	590779	590884	+	Chr00:578328-592552W	c33220/f1p0/2897,c39447/f1p0/2775,c43968/f1p0/3309
Chr00	Intron retention	590543	590884	+	Chr00:578328-592552W	c33220/f1p0/2897,c39447/f1p0/2775,c9921/f2p0/2408
Chr00	Intron retention	591021	591284	+	Chr00:578328-592552W	c58677/f1p0/3008,c33220/f1p0/2897,c39447/f1p0/2775
Chr00	Intron retention	590779	591284	+	Chr00:578328-592552W	c58677/f1p0/3008,c43968/f1p0/3309
Chr00	Intron retention	590543	591284	+	Chr00:578328-592552W	c58677/f1p0/3008,c9921/f2p0/2408
Chr00	Intron retention	1675196	1673328	-	Chr00:1668168-1675657C	c51083/f1p2/3685,c15495/f1p3/1621
Chr00	Intron retention	1671385	1670917	-	Chr00:1668168-1675657C	c51083/f1p2/3685,c15495/f1p3/1621,c1668/f2p4/1606,c20761/f1p0/1590,c42026/f1p2/2527.1
Chr00	Intron retention	5450529	5450737	+	Chr00:5446093-5454926W	c55502/f1p0/2926,c45421/f1p1/2609,c46128/f1p0/3198,c53223/f1p1/4645
Chr00	Alternative 5' splice site	6423797	6423602	-	Chr00:6413077-6423863C	c53073/f1p1/3914,c48325/f3p4/4027,c48458/f2p3/4094,c48908/f1p4/4192,c49188/f1p2/4302,c56929/f1p2/4511
Chr00	Alternative 3' splice site	6423200	6423006	-	Chr00:6413077-6423863C	c49188/f1p2/4302,c48325/f3p4/4027,c48458/f2p3/4094,c48908/f1p4/4192,c52856/f1p0/4147,c53073/f1p1/3914,c55533/f1p0/4118,c56929/f1p2/4511,c60960/f1p3/3921
Chr00	Intron retention	6422345	6422228	-	Chr00:6413077-6423863C	c55533/f1p0/4118,c48325/f3p4/4027,c48458/f2p3/4094,c48908/f1p4/4192,c49188/f1p2/4302,c53073/f1p1/3914,c56929/f1p2/4511,c60849/f1p3/3665,c60960/f1p3/3921
Chr00	Intron retention	6422045	6421954	-	Chr00:6413077-6423863C	c52856/f1p0/4147,c48325/f3p4/4027,c48458/f2p3/4094,c48908/f1p4/4192,c49188/f1p2/4302,c53073/f1p1/3914,c60849/f1p3/3665,c60960/f1p3/3921
Chr00	Intron retention	6421831	6421506	-	Chr00:6413077-6423863C	c56929/f1p2/4511,c48325/f3p4/4027,c48458/f2p3/4094,c48908/f1p4/4192,c49188/f1p2/4302,c53073/f1p1/3914,c55533/f1p0/4118,c60849/f1p3/3665,c60960/f1p3/3921
Chr00	Intron retention	6415560	6415478	-	Chr00:6413077-6423863C	c48908/f1p4/4192,c52856/f1p0/4147,c56929/f1p2/4511,c60849/f1p3/3665,c48325/f3p4/4027,c48458/f2p3/4094,c49188/f1p2/4302,c53073/f1p1/3914,c55533/f1p0/4118,c60960/f1p3/3921
Chr00	Intron retention	7079130	7079025	-	Chr00:7078282-7082938C	c30279/f1p0/2067,c3748/f1p0/2195,c2842/f1p0/2130,c3531/f1p0/2110
Chr00	Intron retention	7094964	7093295	-	Chr00:7091662-7096478C	c55614/f1p0/3615.1,c19157/f1p0/3407.2,c32069/f1p0/1598
Chr00	Intron retention	7094964	7093005	-	Chr00:7091662-7096478C	c43712/f1p0/3213,c19157/f1p0/3407.2,c32069/f1p0/1598
Chr00	Intron retention	7910371	7910264	-	Chr00:7903102-7911544C	c18275/f1p0/1817,c22395/f3p1/1809,c35007/f1p1/1758
Chr00	Intron retention	7910030	7909844	-	Chr00:7903102-7911544C	c34346/f1p1/2068,c22395/f3p1/1809,c35007/f1p1/1758
Chr00	Intron retention	7910030	7909570	-	Chr00:7903102-7911544C	c46387/f1p0/2776.1,c18275/f1p0/1817
Chr00	Intron retention	7910371	7909570	-	Chr00:7903102-7911544C	c46387/f1p0/2776.1,c22395/f3p1/1809,c35007/f1p1/1758
Chr00	Intron retention	7910371	7909570	-	Chr00:7903102-7911544C	c46387/f1p0/2776.1,c34346/f1p1/2068
Chr00	Intron retention	8111051	8110971	-	Chr00:8109019-8114626C	c56064/f1p0/2701,c22201/f1p0/1704
Chr00	Intron retention	8128943	8128844	-	Chr00:8126682-8131799C	c18480/f1p0/1758,c2303/f4p2/1607,c5836/f4p4/1575
Chr00	Intron retention	8129143	8129050	-	Chr00:8126682-8131799C	c21839/f1p0/1717,c18480/f1p0/1758
Chr00	Intron retention	8129143	8128844	-	Chr00:8126682-8131799C	c21839/f1p0/1717,c2303/f4p2/1607,c5836/f4p4/1575
Chr00	Alternative 5' splice site	8822397	8822346	-	Chr00:8819109-8824116C	c42882/f1p1/3259.1,c44536/f1p1/2661.1,c41481/f1p2/2644
Chr00	Intron retention	8820773	8820677	-	Chr00:8819109-8824116C	c41481/f1p2/2644,c42882/f1p1/3259.2,c44536/f1p1/2661.2
Chr00	Intron retention	8819879	8819762	-	Chr00:8819109-8824116C	c41481/f1p2/2644,c42882/f1p1/3259.2
Chr00	Alternative 3' splice site	8983452	8983471	+	Chr00:8982165-8984332W	c34760/f1p0/6132.3,c35170/f1p5/1710,c9418/f2p2/1915,c11459/f1p2/1907
Chr00	Intron retention	8983370	8983471	+	Chr00:8982165-8984332W	c10567/f1p3/1997,c8083/f2p6/1876,c11459/f1p2/1907
Chr00	Intron retention	8983370	8983452	+	Chr00:8982165-8984332W	c10567/f1p3/1997,c8083/f2p6/1876,c35170/f1p5/1710,c9418/f2p2/1915
Chr00	Intron retention	8983684	8983769	+	Chr00:8982165-8984332W	c17790/f1p4/1971,c10567/f1p3/1997,c8083/f2p6/1876
Chr00	Intron retention	8983370	8983769	+	Chr00:8982165-8984332W	c17790/f1p4/1971,c11459/f1p2/1907
Chr00	Intron retention	8983370	8983769	+	Chr00:8982165-8984332W	c17790/f1p4/1971,c35170/f1p5/1710,c9418/f2p2/1915
Chr00	Alternative 5' splice site	9696425	9696438	+	Chr00:9695094-9699354W	c14082/f1p0/2030,c16225/f1p0/2055,c19124/f1p0/2008,c40132/f1p0/2561,c6963/f1p0/2215
Chr00	Exon skipping	9697016	9697192	+	Chr00:9695094-9699354W	c16225/f1p0/2055,c19124/f1p0/2008,c6963/f1p0/2215
Chr00	Alternative 3' splice site	9697367	9697451	+	Chr00:9695094-9699354W	c16225/f1p0/2055,c19124/f1p0/2008,c14082/f1p0/2030
Chr00	Intron retention	9696807	9697451	+	Chr00:9695094-9699354W	c40132/f1p0/2561,c58253/f1p0/3516,c14082/f1p0/2030
Chr00	Intron retention	9696807	9697367	+	Chr00:9695094-9699354W	c40132/f1p0/2561,c58253/f1p0/3516,c16225/f1p0/2055,c19124/f1p0/2008
Chr00	Intron retention	9696807	9697367	+	Chr00:9695094-9699354W	c40132/f1p0/2561,c58253/f1p0/3516,c6963/f1p0/2215
Chr00	Intron retention	10200030	10200120	+	Chr00:10180923-10200626W	c49423/f1p0/3745,c53004/f1p0/3643
Chr00	Alternative 3' splice site	12077935	12077921	-	Chr00:12076687-12080304C	c21974/f1p1/1796,c19532/f2p1/1863
Chr00	Alternative 5' splice site	12318791	12318776	-	Chr00:12316850-12319008C	c21580/f1p0/1614,c17001/f1p0/1758
Chr00	Intron retention	12318399	12318292	-	Chr00:12316850-12319008C	c12898/f1p0/1667,c17001/f1p0/1758,c21580/f1p0/1614
Chr00	Alternative 3' splice site	14266706	14266696	-	Chr00:14260646-14269589C	c49886/f1p0/3700,c58235/f1p0/3725,c59457/f1p0/4308.1,c61119/f1p0/3954
Chr00	Alternative 3' splice site	14263521	14263478	-	Chr00:14260646-14269589C	c58235/f1p0/3725,c59457/f1p0/4308.2,c61119/f1p0/3954,c49886/f1p0/3700
Chr00	Intron retention	14264121	14263478	-	Chr00:14260646-14269589C	c58361/f1p0/4164.1,c49886/f1p0/3700
Chr00	Intron retention	14264121	14263521	-	Chr00:14260646-14269589C	c58361/f1p0/4164.1,c58235/f1p0/3725,c59457/f1p0/4308.2,c61119/f1p0/3954
Chr00	Alternative 3' splice site	14261455	14261080	-	Chr00:14260646-14269589C	c61119/f1p0/3954,c49886/f1p0/3700,c58235/f1p0/3725,c59457/f1p0/4308.2
Chr00	Intron retention	14368446	14367780	-	Chr00:14364844-14368677C	c61294/f1p3/3701,c23174/f16p18/3056
Chr00	Intron retention	14367687	14367580	-	Chr00:14364844-14368677C	c44542/f1p6/3192,c23174/f16p18/3056
Chr00	Exon skipping	14388348	14388210	-	Chr00:14380046-14453226C	c42625/f1p0/2991,c26761/f1p0/3157
Chr00	Intron retention	14969693	14969208	-	Chr00:14968784-14971349C	c26525/f1p0/1691,c33954/f1p0/1169
Chr00	Intron retention	14969693	14969050	-	Chr00:14968784-14971349C	c14074/f1p1/1777,c33954/f1p0/1169
Chr00	Alternative 3' splice site	18149543	18149524	-	Chr00:18148187-18153219C	c18349/f1p0/2124,c26408/f1p0/2147
Chr00	Intron retention	18149663	18149543	-	Chr00:18148187-18153219C	c21116/f1p0/2192,c18349/f1p0/2124
Chr00	Intron retention	18149663	18149524	-	Chr00:18148187-18153219C	c21116/f1p0/2192,c26408/f1p0/2147
Chr00	Alternative 5' splice site	18228550	18228555	+	Chr00:18226259-18231006W	c48313/f2p1/3762,c48497/f3p2/3674,c48968/f1p2/3568,c52522/f1p0/3853,c55815/f1p2/3857,c56159/f1p2/3604,c56440/f1p1/3652
Chr00	Intron retention	18228929	18229025	+	Chr00:18226259-18231006W	c48313/f2p1/3762,c48968/f1p2/3568,c55815/f1p2/3857,c59044/f1p0/4504.1,c48497/f3p2/3674,c56159/f1p2/3604,c56440/f1p1/3652
Chr00	Intron retention	18228550	18228654	+	Chr00:18226259-18231006W	c52574/f1p0/3688,c48313/f2p1/3762
Chr00	Intron retention	18228555	18228654	+	Chr00:18226259-18231006W	c52574/f1p0/3688,c48968/f1p2/3568,c55815/f1p2/3857
Chr00	Intron retention	18228555	18229025	+	Chr00:18226259-18231006W	c52574/f1p0/3688,c48497/f3p2/3674,c56159/f1p2/3604,c56440/f1p1/3652
Chr00	Intron retention	18230116	18230241	+	Chr00:18226259-18231006W	c52522/f1p0/3853,c56440/f1p1/3652
Chr00	Alternative 3' splice site	18394120	18394135	+	Chr00:18393217-18395970W	c14358/f1p0/1481,c20743/f1p0/1563,c13626/f4p0/1547,c1676/f4p0/1661,c22074/f1p0/1443,c5854/f1p0/1539
Chr00	Alternative 3' splice site	18395521	18395629	+	Chr00:18393217-18395970W	c1676/f4p0/1661,c13626/f4p0/1547
Chr00	Intron retention	18409700	18409308	-	Chr00:18406884-18412767C	c39976/f1p0/2644,c17506/f1p1/1998
Chr00	Intron retention	18752705	18752814	+	Chr00:18664926-18755507W	c48992/f1p0/3942,c59087/f1p0/4415,c51620/f1p0/4102,c60870/f1p0/4158
Chr00	Alternative 3' splice site	18755315	18755320	+	Chr00:18664926-18755507W	c51620/f1p0/4102,c59087/f1p0/4415
Chr00	Intron retention	20456161	20456300	+	Chr00:20454979-20457736W	c9284/f1p0/1552,c18311/f1p0/1568,c26736/f1p0/1416
Chr00	Intron retention	20456680	20456778	+	Chr00:20454979-20457736W	c18311/f1p0/1568,c26736/f1p0/1416,c9284/f1p0/1552
Chr00	Intron retention	21355197	21354846	-	Chr00:21348546-21362765C	c28688/f1p0/1891,c19380/f1p1/1493
Chr00	Intron retention	23609828	23609748	-	Chr00:23608015-23620986C	c55402/f1p1/4071,c47892/f3p7/3972,c58860/f1p3/2882
Chr00	Exon skipping	23620005	23619941	-	Chr00:23608041-23620976C	c48304/f2p3/4029,c54214/f1p2/4367,c55586/f1p1/4085
Chr00	Intron retention	23611167	23610740	-	Chr00:23608041-23620976C	c55724/f1p1/3248,c40417/f1p4/2989,c48304/f2p3/4029,c54214/f1p2/4367,c55586/f1p1/4085
Chr00	Intron retention	23610009	23609748	-	Chr00:23608041-23620976C	c54214/f1p2/4367,c40417/f1p4/2989,c48304/f2p3/4029,c55586/f1p1/4085,c55724/f1p1/3248
Chr00	Intron retention	23609381	23609201	-	Chr00:23608041-23620976C	c54214/f1p2/4367,c40417/f1p4/2989,c48304/f2p3/4029,c55586/f1p1/4085,c55724/f1p1/3248
Chr00	Intron retention	23608638	23608551	-	Chr00:23608041-23620976C	c55586/f1p1/4085,c55724/f1p1/3248,c40417/f1p4/2989
Chr00	Exon skipping	23802510	23802952	+	Chr00:23799761-23816119W	c14378/f1p0/1467,c51392/f1p1/3850,c56899/f1p1/3526,c57312/f1p1/3905,c60833/f1p1/3732
Chr00	Intron retention	23802952	23803054	+	Chr00:23799761-23816119W	c60719/f1p1/3785,c56899/f1p1/3526,c57312/f1p1/3905,c60833/f1p1/3732
Chr00	Alternative 3' splice site	23933917	23933912	-	Chr00:23932071-23934176C	c7307/f1p0/1585,c13986/f1p0/1675
Chr00	Intron retention	23932967	23932872	-	Chr00:23932071-23934176C	c7697/f1p0/1661,c13986/f1p0/1675
Chr00	Intron retention	23934092	23932872	-	Chr00:23932071-23934176C	c9380/f1p0/1870,c13986/f1p0/1675
Chr00	Intron retention	23934092	23933912	-	Chr00:23932071-23934176C	c9380/f1p0/1870,c7697/f1p0/1661
Chr00	Intron retention	24245206	24245637	+	Chr00:24244093-24249238W	c37458/f1p0/2568,c21201/f1p0/1555,c27993/f1p0/1705
Chr00	Alternative 3' splice site	24246296	24246300	+	Chr00:24244093-24249238W	c21201/f1p0/1555,c27993/f1p0/1705,c37458/f1p0/2568
Chr00	Intron retention	24247644	24248122	+	Chr00:24244093-24249238W	c37458/f1p0/2568,c21201/f1p0/1555,c27993/f1p0/1705
Chr00	Intron retention	26559575	26559754	+	Chr00:26553985-26560105W	c33789/f1p0/1840,c17598/f1p0/1645
Chr00	Intron retention	26960476	26960255	-	Chr00:26959129-26962911C	c10666/f1p0/2039,c10024/f1p0/1757.1
Chr00	Intron retention	27180466	27180021	-	Chr00:27179021-27183117C	c27596/f1p0/2545,c6086/f1p0/2252
Chr00	Intron retention	27633781	27633626	-	Chr00:27633015-27635184C	c16223/f1p0/1918,c31718/f1p0/1739
Chr00	Intron retention	27654676	27654154	-	Chr00:27653466-27682307C	c53365/f1p1/2900,c17993/f1p1/1563
Chr00	Intron retention	28137622	28137945	+	Chr00:28108343-28141304W	c61454/f1p0/3879,c52908/f1p2/4165.1
Chr00	Alternative 5' splice site	28140371	28140420	+	Chr00:28108343-28141304W	c11825/f1p0/1701,c55045/f1p0/3772
Chr00	Alternative 5' splice site	28140570	28140598	+	Chr00:28108343-28141304W	c55045/f1p0/3772,c55733/f1p0/3616
Chr00	Exon skipping	28140010	28140598	+	Chr00:28108343-28141304W	c61454/f1p0/3879,c55733/f1p0/3616
Chr00	Intron retention	28140420	28140739	+	Chr00:28108343-28141304W	c43505/f1p0/3188,c55045/f1p0/3772
Chr00	Intron retention	28515099	28515173	+	Chr00:28495516-28517127W	c20636/f1p0/2189,c25837/f1p1/3039
Chr00	Alternative 3' splice site	28515337	28515346	+	Chr00:28495516-28517127W	c25837/f1p1/3039,c20636/f1p0/2189
Chr00	Intron retention	32484606	32484522	-	Chr00:32453267-32488521C	c30223/f1p0/3237.1,c8665/f1p0/1856.1
Chr00	Intron retention	35389064	35389133	+	Chr00:35387276-35391380W	c21827/f1p0/1957,c53043/f1p0/2696.1
Chr00	Alternative 5' splice site	35710714	35710674	-	Chr00:35707154-35711318C	c20821/f1p0/2233,c27738/f1p0/2822.2,c52661/f1p0/2428,c25027/f1p0/3067.3
Chr00	Intron retention	35709147	35708918	-	Chr00:35707154-35711318C	c55753/f1p0/3564.1.1,c20821/f1p0/2233,c52661/f1p0/2428
Chr00	Intron retention	36038318	36037708	-	Chr00:36036180-36041707C	c37215/f1p2/2602,c11075/f1p0/1849
Chr00	Exon skipping	36038392	36038318	-	Chr00:36036285-36041726C	c21590/f2p3/1781,c13872/f2p1/1950
Chr00	Intron retention	38248854	38248104	-	Chr00:38247167-38250219C	c10327/f1p0/2248,c26259/f1p0/2186,c13354/f3p1/1569
Chr00	Intron retention	38339619	38339537	-	Chr00:38337649-38341632C	c43911/f1p0/2765,c29004/f5p0/2685,c41971/f1p0/2688.1,c42037/f1p1/2787,c42995/f1p1/2578,c50875/f1p0/2546
Chr00	Alternative 3' splice site	43499009	43499079	+	Chr00:43496743-43501851W	c38320/f1p1/2723,c15987/f1p0/1764
Chr00	Intron retention	43966307	43966318	+	Chr00:43961574-43966934W	c18121/f1p0/2119,c9182/f1p0/2238
Chr00	Intron retention	48264434	48264024	-	Chr00:48260937-48264945C	c25650/f1p1/3077,c30807/f1p0/3297,c32461/f1p0/2821,c36591/f2p1/2563,c38666/f1p2/2803,c45643/f1p0/2605,c49017/f1p0/2566,c5536/f1p1/2186,c58615/f1p0/2762
Chr00	Intron retention	48262441	48262368	-	Chr00:48260937-48264945C	c45643/f1p0/2605,c36591/f2p1/2563,c5536/f1p1/2186
Chr00	Intron retention	48262845	48262368	-	Chr00:48260937-48264945C	c30807/f1p0/3297,c36591/f2p1/2563,c5536/f1p1/2186
Chr00	Intron retention	48262845	48262739	-	Chr00:48260937-48264945C	c30807/f1p0/3297,c45643/f1p0/2605
Chr00	Intron retention	48263688	48263512	-	Chr00:48260937-48264945C	c58615/f1p0/2762,c30807/f1p0/3297
Chr00	Intron retention	48263688	48262368	-	Chr00:48260937-48264945C	c58615/f1p0/2762,c36591/f2p1/2563,c5536/f1p1/2186
Chr00	Intron retention	48263688	48262739	-	Chr00:48260937-48264945C	c58615/f1p0/2762,c45643/f1p0/2605
Chr00	Intron retention	48262441	48262164	-	Chr00:48260937-48264945C	c49017/f1p0/2566,c36591/f2p1/2563,c5536/f1p1/2186
Chr00	Intron retention	48262254	48262164	-	Chr00:48260937-48264945C	c49017/f1p0/2566,c45643/f1p0/2605
Chr00	Intron retention	48262254	48262164	-	Chr00:48260937-48264945C	c25650/f1p1/3077,c38666/f1p2/2803,c30807/f1p0/3297
Chr00	Intron retention	48262845	48262164	-	Chr00:48260937-48264945C	c25650/f1p1/3077,c38666/f1p2/2803,c36591/f2p1/2563,c5536/f1p1/2186
Chr00	Intron retention	48262845	48262164	-	Chr00:48260937-48264945C	c25650/f1p1/3077,c38666/f1p2/2803,c45643/f1p0/2605
Chr00	Intron retention	48262845	48262739	-	Chr00:48260937-48264945C	c25650/f1p1/3077,c38666/f1p2/2803,c49017/f1p0/2566
Chr00	Intron retention	48262254	48262164	-	Chr00:48260937-48264945C	c32461/f1p0/2821,c58615/f1p0/2762
Chr00	Intron retention	48263688	48263512	-	Chr00:48260937-48264945C	c32461/f1p0/2821,c25650/f1p1/3077,c38666/f1p2/2803
Chr00	Intron retention	48263688	48262164	-	Chr00:48260937-48264945C	c32461/f1p0/2821,c30807/f1p0/3297
Chr00	Intron retention	48263688	48262164	-	Chr00:48260937-48264945C	c32461/f1p0/2821,c36591/f2p1/2563,c5536/f1p1/2186
Chr00	Intron retention	48263688	48262164	-	Chr00:48260937-48264945C	c32461/f1p0/2821,c45643/f1p0/2605
Chr00	Intron retention	48263688	48262739	-	Chr00:48260937-48264945C	c32461/f1p0/2821,c49017/f1p0/2566
Chr00	Intron retention	50942379	50942007	-	Chr00:50937913-50942953C	c29947/f1p0/2523,c7850/f2p0/1661,c8627/f1p0/2127
Chr06	Intron retention	349294	348692	-	Chr06:347619-351789C	c25030/f1p1/2135,c45514/f1p1/3207.1,c2623/f2p1/1561
Chr06	Intron retention	460142	460453	+	Chr06:458071-463144W	c33682/f1p0/2989,c1396/f3p2/1887
Chr06	Intron retention	460795	461826	+	Chr06:458071-463144W	c33682/f1p0/2989,c1396/f3p2/1887
Chr06	Intron retention	1246624	1248472	+	Chr06:1242757-1252817W	c54947/f1p0/3302.1,c31146/f2p2/2721,c34068/f1p1/2911,c35314/f3p1/2913,c37995/f1p1/2963,c40190/f2p1/2836,c49260/f1p0/3467,c50225/f1p0/3366,c53623/f1p1/3049,c54867/f1p1/2937,c56510/f1p1/2752,c58974/f1p0/3321
Chr06	Intron retention	1248534	1248630	+	Chr06:1242757-1252817W	c56905/f1p0/3779,c31146/f2p2/2721,c34068/f1p1/2911,c35314/f3p1/2913,c37995/f1p1/2963,c40190/f2p1/2836,c49260/f1p0/3467,c50225/f1p0/3366,c53623/f1p1/3049,c54867/f1p1/2937,c56510/f1p1/2752,c58974/f1p0/3321
Chr06	Intron retention	1249705	1249828	+	Chr06:1242757-1252817W	c34068/f1p1/2911,c52682/f1p1/4102,c31146/f2p2/2721,c35314/f3p1/2913,c37995/f1p1/2963,c40190/f2p1/2836,c49260/f1p0/3467,c50225/f1p0/3366,c53623/f1p1/3049,c54867/f1p1/2937,c56510/f1p1/2752,c58974/f1p0/3321
Chr06	Intron retention	1249554	1249828	+	Chr06:1242757-1252817W	c56905/f1p0/3779,c31146/f2p2/2721,c35314/f3p1/2913,c37995/f1p1/2963,c40190/f2p1/2836,c49260/f1p0/3467,c50225/f1p0/3366,c53623/f1p1/3049,c54867/f1p1/2937,c56510/f1p1/2752,c58974/f1p0/3321
Chr06	Intron retention	1249554	1249643	+	Chr06:1242757-1252817W	c56905/f1p0/3779,c34068/f1p1/2911,c52682/f1p1/4102
Chr06	Alternative 5' splice site	1251380	1251581	+	Chr06:1242757-1252817W	c31146/f2p2/2721,c34068/f1p1/2911,c35314/f3p1/2913,c37995/f1p1/2963,c40190/f2p1/2836,c54867/f1p1/2937,c56510/f1p1/2752,c53623/f1p1/3049
Chr06	Intron retention	1251380	1251996	+	Chr06:1242757-1252817W	c50225/f1p0/3366,c31146/f2p2/2721,c34068/f1p1/2911,c35314/f3p1/2913,c37995/f1p1/2963,c40190/f2p1/2836
Chr06	Intron retention	1251581	1251996	+	Chr06:1242757-1252817W	c50225/f1p0/3366,c53623/f1p1/3049
Chr06	Alternative 5' splice site	1296932	1296944	+	Chr06:1295582-1300553W	c27919/f1p0/2593,c28048/f1p1/2757,c36507/f3p0/2782,c37414/f2p0/2490,c41478/f1p1/2897,c50282/f1p0/3136.2,c57848/f1p1/2588,c59033/f1p0/5001.1
Chr06	Intron retention	1298278	1298352	+	Chr06:1295582-1300553W	c50282/f1p0/3136.1,c27919/f1p0/2593,c28048/f1p1/2757,c36507/f3p0/2782,c37414/f2p0/2490,c41478/f1p1/2897,c57848/f1p1/2588,c59033/f1p0/5001.1
Chr06	Alternative 5' splice site	1299844	1299850	+	Chr06:1295582-1300553W	c37414/f2p0/2490,c27919/f1p0/2593,c28048/f1p1/2757,c36507/f3p0/2782,c41478/f1p1/2897,c50282/f1p0/3136.1,c57848/f1p1/2588,c59033/f1p0/5001.1
Chr06	Alternative 3' splice site	1734949	1734954	+	Chr06:1734358-1741892W	c7652/f1p0/2220,c57743/f1p1/2499,c8011/f1p1/2218
Chr06	Intron retention	1737562	1737729	+	Chr06:1734358-1741892W	c57743/f1p1/2499,c7652/f1p0/2220,c8011/f1p1/2218
Chr06	Intron retention	2212907	2212776	-	Chr06:2212036-2214301C	c57893/f1p0/2678.1,c8428/f1p0/1788
Chr06	Intron retention	2398494	2398137	-	Chr06:2392727-2399768C	c26911/f1p0/3022,c11954/f2p2/1633,c37769/f1p1/2831,c4310/f1p2/1891
Chr06	Intron retention	2397888	2396768	-	Chr06:2392727-2399768C	c37769/f1p1/2831,c11954/f2p2/1633,c4310/f1p2/1891
Chr06	Intron retention	2483482	2482297	-	Chr06:2477342-2483812C	c50374/f1p2/3662,c28432/f1p0/2528.2
Chr06	Intron retention	2480347	2480043	-	Chr06:2477342-2483812C	c52992/f1p0/4043,c23627/f11p2/2639,c28432/f1p0/2528.1,c50374/f1p2/3662,c59723/f1p1/2534
Chr06	Intron retention	2622960	2622505	-	Chr06:2619538-2626108C	c52240/f1p2/2815,c5452/f6p8/1978
Chr06	Alternative 5' splice site	3122841	3122795	-	Chr06:3119472-3124992C	c10058/f2p2/1849,c16025/f1p2/2101,c16159/f1p2/2099,c17177/f1p0/2208,c21444/f1p2/1914,c7544/f1p2/1972,c10862/f1p0/1700
Chr06	Intron retention	3354535	3353508	-	Chr06:3346558-3354689C	c59202/f1p0/4462,c33081/f1p0/2667
Chr06	Intron retention	3352061	3351987	-	Chr06:3346558-3354689C	c59202/f1p0/4462,c33081/f1p0/2667,c49621/f1p0/2735
Chr06	Exon skipping	3350004	3349904	-	Chr06:3346558-3354689C	c49621/f1p0/2735,c33081/f1p0/2667
Chr06	Intron retention	3350208	3349390	-	Chr06:3346558-3354689C	c59202/f1p0/4462,c33081/f1p0/2667
Chr06	Intron retention	3350208	3349390	-	Chr06:3346558-3354689C	c59202/f1p0/4462,c49621/f1p0/2735
Chr06	Intron retention	3348741	3348396	-	Chr06:3346558-3354689C	c49621/f1p0/2735,c59202/f1p0/4462,c33081/f1p0/2667
Chr06	Alternative 3' splice site	3381436	3381391	-	Chr06:3372285-3382983C	c51202/f1p0/2519,c12710/f1p0/2132,c20712/f1p0/1875,c21136/f1p0/1937,c30383/f1p0/2631,c31369/f1p0/2554,c32614/f1p0/1986,c35092/f1p0/1979,c36528/f2p0/2671,c37198/f1p0/2091,c45580/f1p0/2692
Chr06	Intron retention	3381330	3381236	-	Chr06:3372285-3382983C	c49905/f1p0/2828,c12710/f1p0/2132,c20712/f1p0/1875,c21136/f1p0/1937,c30383/f1p0/2631,c31369/f1p0/2554,c32614/f1p0/1986,c35092/f1p0/1979,c36528/f2p0/2671,c37198/f1p0/2091,c45580/f1p0/2692
Chr06	Alternative 3' splice site	3380572	3380563	-	Chr06:3372285-3382983C	c20712/f1p0/1875,c21136/f1p0/1937,c32614/f1p0/1986,c35092/f1p0/1979,c37198/f1p0/2091,c12710/f1p0/2132
Chr06	Alternative 3' splice site	3380340	3380290	-	Chr06:3372285-3382983C	c12710/f1p0/2132,c32614/f1p0/1986,c21136/f1p0/1937,c35092/f1p0/1979,c37198/f1p0/2091
Chr06	Intron retention	3380460	3380340	-	Chr06:3372285-3382983C	c30383/f1p0/2631,c31369/f1p0/2554,c41517/f1p0/2932,c45580/f1p0/2692,c49905/f1p0/2828,c51202/f1p0/2519,c32614/f1p0/1986
Chr06	Intron retention	3380460	3380290	-	Chr06:3372285-3382983C	c30383/f1p0/2631,c31369/f1p0/2554,c41517/f1p0/2932,c45580/f1p0/2692,c49905/f1p0/2828,c51202/f1p0/2519,c21136/f1p0/1937,c35092/f1p0/1979,c37198/f1p0/2091
Chr06	Intron retention	3380662	3380340	-	Chr06:3372285-3382983C	c36528/f2p0/2671,c61389/f1p0/4073.1,c12710/f1p0/2132
Chr06	Intron retention	3380662	3380572	-	Chr06:3372285-3382983C	c36528/f2p0/2671,c61389/f1p0/4073.1,c30383/f1p0/2631,c31369/f1p0/2554,c41517/f1p0/2932,c45580/f1p0/2692,c49905/f1p0/2828,c51202/f1p0/2519
Chr06	Intron retention	3380662	3380340	-	Chr06:3372285-3382983C	c36528/f2p0/2671,c61389/f1p0/4073.1,c32614/f1p0/1986
Chr06	Intron retention	3380662	3380290	-	Chr06:3372285-3382983C	c36528/f2p0/2671,c61389/f1p0/4073.1,c21136/f1p0/1937,c35092/f1p0/1979,c37198/f1p0/2091
Chr06	Alternative 3' splice site	3380161	3380043	-	Chr06:3372285-3382983C	c45580/f1p0/2692,c12710/f1p0/2132,c21136/f1p0/1937,c32614/f1p0/1986,c35092/f1p0/1979,c37198/f1p0/2091
Chr06	Intron retention	3379536	3379300	-	Chr06:3372285-3382983C	c49905/f1p0/2828,c30383/f1p0/2631,c36528/f2p0/2671,c41517/f1p0/2932,c51202/f1p0/2519
Chr06	Intron retention	3379072	3378980	-	Chr06:3372285-3382983C	c31369/f1p0/2554,c12710/f1p0/2132,c20712/f1p0/1875,c21136/f1p0/1937,c30383/f1p0/2631,c32614/f1p0/1986,c35092/f1p0/1979,c36528/f2p0/2671,c37198/f1p0/2091,c41517/f1p0/2932,c51202/f1p0/2519
Chr06	Intron retention	3379536	3378980	-	Chr06:3372285-3382983C	c45580/f1p0/2692,c12710/f1p0/2132,c20712/f1p0/1875,c21136/f1p0/1937,c32614/f1p0/1986,c35092/f1p0/1979,c37198/f1p0/2091
Chr06	Intron retention	3379072	3378980	-	Chr06:3372285-3382983C	c61389/f1p0/4073.1,c49905/f1p0/2828
Chr06	Intron retention	3379536	3378980	-	Chr06:3372285-3382983C	c61389/f1p0/4073.1,c30383/f1p0/2631,c36528/f2p0/2671,c41517/f1p0/2932,c51202/f1p0/2519
Chr06	Intron retention	3379536	3379300	-	Chr06:3372285-3382983C	c61389/f1p0/4073.1,c31369/f1p0/2554
Chr06	Intron retention	3378065	3377964	-	Chr06:3372285-3382983C	c12710/f1p0/2132,c30383/f1p0/2631,c31369/f1p0/2554,c35092/f1p0/1979,c36528/f2p0/2671,c37198/f1p0/2091,c41517/f1p0/2932,c45580/f1p0/2692,c49905/f1p0/2828,c51202/f1p0/2519,c61389/f1p0/4073.1,c20712/f1p0/1875,c32614/f1p0/1986
Chr06	Intron retention	3378093	3378001	-	Chr06:3372285-3382983C	c12710/f1p0/2132,c30383/f1p0/2631,c31369/f1p0/2554,c35092/f1p0/1979,c36528/f2p0/2671,c37198/f1p0/2091,c41517/f1p0/2932,c45580/f1p0/2692,c49905/f1p0/2828,c51202/f1p0/2519,c61389/f1p0/4073.1,c21136/f1p0/1937
Chr06	Intron retention	3374690	3373796	-	Chr06:3372285-3382983C	c41304/f1p0/2994,c28239/f1p0/2066
Chr06	Exon skipping	4708087	4708455	+	Chr06:4706151-4714690W	c31202/f2p0/2676,c52990/f1p3/3877
Chr06	Intron retention	5150174	5150296	+	Chr06:5149269-5154079W	c57564/f1p0/3941.1.1,c2955/f1p0/5845.1
Chr06	Exon skipping	5159887	5159839	-	Chr06:5154482-5161393C	c23784/f2p4/2751,c23944/f4p4/2822,c24685/f1p2/2838,c32760/f3p5/2871,c35183/f2p0/2992,c36180/f6p3/2747,c37288/f1p2/3171,c45636/f1p1/2708,c48280/f2p3/2653,c48960/f1p0/3635,c52524/f1p0/3089,c59273/f1p0/3612,c25329/f1p1/2799,c43351/f1p1/2898
Chr06	Intron retention	5159839	5159715	-	Chr06:5154482-5161393C	c54041/f1p2/3036,c25329/f1p1/2799,c43351/f1p1/2898
Chr06	Alternative 3' splice site	5159887	5159715	-	Chr06:5154482-5161393C	c54041/f1p2/3036,c23784/f2p4/2751,c23944/f4p4/2822,c24685/f1p2/2838,c32760/f3p5/2871,c35183/f2p0/2992,c36180/f6p3/2747,c45636/f1p1/2708,c48280/f2p3/2653,c48960/f1p0/3635,c52524/f1p0/3089,c59273/f1p0/3612
Chr06	Intron retention	5160029	5159715	-	Chr06:5154482-5161393C	c39461/f1p0/3266,c23784/f2p4/2751,c23944/f4p4/2822,c24685/f1p2/2838,c32760/f3p5/2871,c35183/f2p0/2992,c36180/f6p3/2747,c45636/f1p1/2708,c48280/f2p3/2653,c48960/f1p0/3635,c52524/f1p0/3089,c59273/f1p0/3612
Chr06	Intron retention	5160029	5159887	-	Chr06:5154482-5161393C	c39461/f1p0/3266,c54041/f1p2/3036
Chr06	Intron retention	5160029	5159715	-	Chr06:5154482-5161393C	c39461/f1p0/3266,c25329/f1p1/2799,c43351/f1p1/2898
Chr06	Intron retention	5159691	5159291	-	Chr06:5154482-5161393C	c37288/f1p2/3171,c23784/f2p4/2751,c23944/f4p4/2822,c24685/f1p2/2838,c25329/f1p1/2799,c32760/f3p5/2871,c35183/f2p0/2992,c36180/f6p3/2747,c43351/f1p1/2898,c45636/f1p1/2708,c48280/f2p3/2653,c52524/f1p0/3089
Chr06	Exon skipping	5159036	5158961	-	Chr06:5154482-5161393C	c23784/f2p4/2751,c23944/f4p4/2822,c24685/f1p2/2838,c25329/f1p1/2799,c32760/f3p5/2871,c36180/f6p3/2747,c37288/f1p2/3171,c45636/f1p1/2708,c48280/f2p3/2653,c54041/f1p2/3036,c35183/f2p0/2992,c39461/f1p0/3266,c43351/f1p1/2898,c52524/f1p0/3089
Chr06	Intron retention	5159253	5158362	-	Chr06:5154482-5161393C	c48960/f1p0/3635,c59273/f1p0/3612,c23784/f2p4/2751,c23944/f4p4/2822,c24685/f1p2/2838,c25329/f1p1/2799,c32760/f3p5/2871,c36180/f6p3/2747,c45636/f1p1/2708,c48280/f2p3/2653,c54041/f1p2/3036
Chr06	Intron retention	5159253	5158362	-	Chr06:5154482-5161393C	c48960/f1p0/3635,c59273/f1p0/3612,c35183/f2p0/2992,c39461/f1p0/3266,c43351/f1p1/2898,c52524/f1p0/3089
Chr06	Intron retention	5159691	5158102	-	Chr06:5154482-5161393C	c57398/f1p2/4593,c39461/f1p0/3266
Chr06	Intron retention	5160029	5158102	-	Chr06:5154482-5161393C	c57398/f1p2/4593,c37288/f1p2/3171
Chr06	Intron retention	5160029	5158102	-	Chr06:5154482-5161393C	c57398/f1p2/4593,c48960/f1p0/3635,c59273/f1p0/3612
Chr06	Intron retention	5160029	5158102	-	Chr06:5154482-5161393C	c57398/f1p2/4593,c23784/f2p4/2751,c23944/f4p4/2822,c24685/f1p2/2838,c32760/f3p5/2871,c36180/f6p3/2747,c45636/f1p1/2708,c48280/f2p3/2653
Chr06	Intron retention	5160029	5158102	-	Chr06:5154482-5161393C	c57398/f1p2/4593,c35183/f2p0/2992,c52524/f1p0/3089
Chr06	Intron retention	5160029	5158102	-	Chr06:5154482-5161393C	c57398/f1p2/4593,c54041/f1p2/3036
Chr06	Intron retention	5160029	5158102	-	Chr06:5154482-5161393C	c57398/f1p2/4593,c25329/f1p1/2799
Chr06	Intron retention	5160029	5158102	-	Chr06:5154482-5161393C	c57398/f1p2/4593,c43351/f1p1/2898
Chr06	Intron retention	5156564	5156477	-	Chr06:5154482-5161393C	c23944/f4p4/2822,c24685/f1p2/2838,c35183/f2p0/2992,c39461/f1p0/3266,c48960/f1p0/3635,c52524/f1p0/3089,c54041/f1p2/3036,c57398/f1p2/4593,c23784/f2p4/2751,c25329/f1p1/2799,c32760/f3p5/2871,c36180/f6p3/2747,c37288/f1p2/3171,c43351/f1p1/2898,c45636/f1p1/2708,c48280/f2p3/2653,c59273/f1p0/3612,c8966/f1p0/1780
Chr06	Exon skipping	5334396	5334351	-	Chr06:5330697-5342088C	c54271/f1p4/3381,c55287/f1p0/3527,c50528/f1p3/3817
Chr06	Alternative 3' splice site	5333007	5332960	-	Chr06:5330697-5342088C	c54271/f1p4/3381,c50528/f1p3/3817,c55287/f1p0/3527
Chr06	Intron retention	5487810	5488252	+	Chr06:5427505-5494518W	c51493/f1p0/3681.1,c55174/f1p0/4120.1,c31688/f1p0/2793,c39126/f1p0/3077
Chr06	Exon skipping	7841458	7840456	-	Chr06:7838356-7845808C	c57903/f1p1/2902,c57388/f1p2/3918
Chr06	Intron retention	8065500	8065786	+	Chr06:8050365-8066937W	c9407/f1p0/2152,c10844/f1p1/1999,c20719/f1p0/2121,c22111/f1p0/1862,c4625/f1p1/2030,c6441/f1p0/2070
Chr06	Exon skipping	8366141	8365772	-	Chr06:8362560-8366674C	c16642/f1p0/1516.1,c3910/f2p1/1882
Chr06	Alternative 3' splice site	9033275	9033280	+	Chr06:9028991-9036765W	c54354/f1p0/2867,c10123/f1p1/2014,c14911/f1p2/2067,c17312/f1p2/2004,c29967/f1p3/1912
Chr06	Intron retention	9033667	9033784	+	Chr06:9028991-9036765W	c54354/f1p0/2867,c10123/f1p1/2014,c14911/f1p2/2067,c17312/f1p2/2004,c29967/f1p3/1912
Chr06	Intron retention	9340329	9340417	+	Chr06:9337807-9341928W	c44827/f1p1/2772,c23381/f9p9/2681,c26412/f1p8/2748,c27921/f1p0/7251.2,c29698/f1p0/2768.1,c41214/f6p9/2668,c48689/f2p7/2562
Chr06	Alternative 3' splice site	9452524	9452534	+	Chr06:9452265-9456479W	c10563/f1p0/1950,c12366/f1p0/1964
Chr06	Alternative 3' splice site	9452524	9452545	+	Chr06:9452265-9456479W	c10563/f1p0/1950,c29175/f1p1/2560
Chr06	Alternative 3' splice site	9452481	9452524	+	Chr06:9452265-9456479W	c37034/f1p0/2686,c10563/f1p0/1950
Chr06	Alternative 3' splice site	9452534	9452545	+	Chr06:9452265-9456479W	c12366/f1p0/1964,c29175/f1p1/2560
Chr06	Alternative 3' splice site	9452481	9452534	+	Chr06:9452265-9456479W	c37034/f1p0/2686,c12366/f1p0/1964
Chr06	Alternative 3' splice site	9452481	9452545	+	Chr06:9452265-9456479W	c37034/f1p0/2686,c29175/f1p1/2560
Chr06	Intron retention	9452388	9452481	+	Chr06:9452265-9456479W	c31480/f1p0/3356,c37034/f1p0/2686
Chr06	Intron retention	9452388	9452524	+	Chr06:9452265-9456479W	c2333/f2p0/2049,c45685/f1p0/2784,c10563/f1p0/1950
Chr06	Intron retention	9452388	9452534	+	Chr06:9452265-9456479W	c2333/f2p0/2049,c45685/f1p0/2784,c12366/f1p0/1964
Chr06	Exon skipping	9452545	9452612	+	Chr06:9452265-9456479W	c21208/f1p0/1814,c29175/f1p1/2560
Chr06	Exon skipping	9452481	9452612	+	Chr06:9452265-9456479W	c21208/f1p0/1814,c37034/f1p0/2686
Chr06	Alternative 5' splice site	9452388	9452612	+	Chr06:9452265-9456479W	c21208/f1p0/1814,c2333/f2p0/2049
Chr06	Alternative 3' splice site	9452728	9452798	+	Chr06:9452265-9456479W	c10563/f1p0/1950,c12366/f1p0/1964,c31480/f1p0/3356,c45685/f1p0/2784,c2333/f2p0/2049,c29175/f1p1/2560,c37034/f1p0/2686
Chr06	Intron retention	9453467	9454157	+	Chr06:9452265-9456479W	c29175/f1p1/2560,c31480/f1p0/3356,c37034/f1p0/2686,c45685/f1p0/2784,c10563/f1p0/1950,c12366/f1p0/1964,c21208/f1p0/1814,c2333/f2p0/2049
Chr06	Intron retention	9455870	9456008	+	Chr06:9452265-9456479W	c31480/f1p0/3356,c12366/f1p0/1964,c21208/f1p0/1814,c2333/f2p0/2049,c29175/f1p1/2560,c37034/f1p0/2686,c45685/f1p0/2784
Chr06	Intron retention	9564332	9564803	+	Chr06:9562781-9565384W	c11828/f1p0/1671,c57907/f1p0/1171,c58217/f1p0/1286
Chr06	Intron retention	9627029	9627108	+	Chr06:9625901-9640088W	c27217/f2p2/2973,c23747/f5p4/2966,c48980/f1p2/2606,c8374/f1p1/2276,c9400/f3p2/2133
Chr06	Intron retention	9626770	9627108	+	Chr06:9625901-9640088W	c58651/f1p0/2915,c23747/f5p4/2966,c48980/f1p2/2606,c8374/f1p1/2276,c9400/f3p2/2133
Chr06	Intron retention	9626770	9626937	+	Chr06:9625901-9640088W	c58651/f1p0/2915,c27217/f2p2/2973
Chr06	Intron retention	9627392	9627682	+	Chr06:9625901-9640088W	c23747/f5p4/2966,c27217/f2p2/2973,c48980/f1p2/2606
Chr06	Intron retention	9735787	9735674	-	Chr06:9733615-9738431C	c50530/f1p0/2741,c33833/f1p0/2603,c42639/f1p0/2556,c43642/f1p0/2913
Chr06	Alternative 3' splice site	9735485	9735405	-	Chr06:9733615-9738431C	c33833/f1p0/2603,c42639/f1p0/2556,c43642/f1p0/2913
Chr06	Intron retention	9735300	9735214	-	Chr06:9733615-9738431C	c50530/f1p0/2741,c42639/f1p0/2556
Chr06	Intron retention	9735122	9734544	-	Chr06:9733615-9738431C	c43642/f1p0/2913,c42639/f1p0/2556
Chr06	Intron retention	9735787	9735674	-	Chr06:9733619-9738410C	c57697/f1p0/3780,c28913/f1p0/3015,c7251/f1p0/2280
Chr06	Intron retention	9737007	9736927	-	Chr06:9733947-9738431C	c52831/f1p0/2679,c42687/f1p0/2884.1
Chr06	Alternative 3' splice site	9823671	9823691	+	Chr06:9822104-9825415W	c5593/f1p1/1687,c15748/f1p0/1688,c16790/f1p0/1661
Chr06	Intron retention	9906354	9906436	+	Chr06:9904072-9907221W	c10415/f1p0/1955.1,c18711/f1p0/5667.3
Chr06	Intron retention	9914288	9914112	-	Chr06:9910200-9914368C	c26086/f2p0/2798,c51522/f1p0/2611
Chr06	Intron retention	9955911	9955584	-	Chr06:9953571-9956981C	c4336/f1p1/2033,c18132/f1p0/1730
Chr06	Intron retention	10092092	10091598	-	Chr06:10090146-10093936C	c48727/f1p1/2497,c17680/f4p2/2003,c25441/f1p0/6039,c3311/f1p0/4285.2,c501/f12p5/1970
Chr06	Intron retention	10091055	10090977	-	Chr06:10090146-10093936C	c48727/f1p1/2497,c17680/f4p2/2003,c25441/f1p0/6039,c501/f12p5/1970
Chr06	Intron retention	10123698	10124014	+	Chr06:10121914-10126486W	c7876/f1p0/2113,c16131/f1p4/1815,c17683/f1p0/1939,c20320/f1p0/1908,c25053/f1p1/1859,c450/f10p2/1698,c451/f4p3/1805,c5663/f1p0/1717,c62520/f2p5/1777,c6315/f1p2/1688
Chr06	Alternative 3' splice site	10125183	10125201	+	Chr06:10121914-10126486W	c16131/f1p4/1815,c17683/f1p0/1939,c20320/f1p0/1908,c25053/f1p1/1859,c44571/f1p0/3129.1,c450/f10p2/1698,c451/f4p3/1805,c54718/f1p0/3049.1,c5663/f1p0/1717,c62520/f2p5/1777,c6315/f1p2/1688
Chr06	Intron retention	10125082	10125183	+	Chr06:10121914-10126486W	c7876/f1p0/2113,c16131/f1p4/1815,c17683/f1p0/1939,c20320/f1p0/1908,c25053/f1p1/1859,c44571/f1p0/3129.1,c450/f10p2/1698,c451/f4p3/1805,c54718/f1p0/3049.1,c5663/f1p0/1717,c62520/f2p5/1777
Chr06	Intron retention	10125082	10125201	+	Chr06:10121914-10126486W	c7876/f1p0/2113,c6315/f1p2/1688
Chr06	Alternative 5' splice site	10206428	10206395	-	Chr06:10204522-10210283C	c20116/f1p0/2109.1,c2756/f2p0/2134,c32663/f1p0/2055
Chr06	Intron retention	10252615	10252705	+	Chr06:10252308-10258874W	c19616/f1p0/1826,c13840/f2p0/1840,c29951/f1p1/2733,c34262/f1p0/2684,c6881/f1p1/1854
Chr06	Exon skipping	10255497	10255594	+	Chr06:10252308-10258874W	c19616/f1p0/1826,c13840/f2p0/1840,c29951/f1p1/2733,c34262/f1p0/2684,c44130/f1p0/2689,c6881/f1p1/1854
Chr06	Intron retention	10256106	10256986	+	Chr06:10252308-10258874W	c29951/f1p1/2733,c34262/f1p0/2684,c44130/f1p0/2689,c13840/f2p0/1840,c19616/f1p0/1826,c6881/f1p1/1854
Chr06	Exon skipping	10260674	10260626	-	Chr06:10259960-10266715C	c21908/f1p0/1736,c32675/f2p0/2870,c37342/f1p0/3102,c54321/f1p0/2851,c26843/f1p0/2912
Chr06	Alternative 3' splice site	10260495	10260463	-	Chr06:10259960-10266715C	c21908/f1p0/1736,c32675/f2p0/2870,c41790/f1p0/2680
Chr06	Intron retention	10260407	10260169	-	Chr06:10259960-10266715C	c37342/f1p0/3102,c32675/f2p0/2870
Chr06	Intron retention	10369557	10370131	+	Chr06:10367165-10370816W	c34589/f1p1/2768,c15533/f1p1/1616,c41087/f1p0/2664
Chr06	Alternative 5' splice site	10453890	10453893	+	Chr06:10449320-10455119W	c44066/f1p3/2937,c45944/f1p3/3065,c58374/f1p0/2657.2,c30582/f1p1/2536
Chr06	Alternative 5' splice site	10609325	10609295	-	Chr06:10604050-10610367C	c24315/f2p10/3097,c28833/f2p25/3253,c33345/f1p2/3189,c38427/f2p15/3243,c42078/f2p0/3089,c43108/f1p9/2867,c49589/f1p0/2937,c55142/f2p4/2720,c61532/f1p8/4356
Chr06	Intron retention	10607986	10607877	-	Chr06:10604050-10610367C	c33345/f1p2/3189,c24315/f2p10/3097,c28833/f2p25/3253,c38427/f2p15/3243,c42078/f2p0/3089,c43108/f1p9/2867,c49589/f1p0/2937,c55142/f2p4/2720,c61532/f1p8/4356
Chr06	Alternative 3' splice site	10607451	10607430	-	Chr06:10604050-10610367C	c24315/f2p10/3097,c28833/f2p25/3253,c33345/f1p2/3189,c38427/f2p15/3243,c43108/f1p9/2867,c49589/f1p0/2937,c55142/f2p4/2720,c61532/f1p8/4356,c42078/f2p0/3089
Chr06	Exon skipping	10802853	10802918	+	Chr06:10800962-10807992W	c44150/f1p0/2644.1,c11016/f2p0/2116,c18626/f1p0/2185,c2308/f2p0/2015,c26966/f1p0/2565,c40118/f1p1/2647,c56041/f1p0/2586.2
Chr06	Intron retention	10803669	10804194	+	Chr06:10800962-10807992W	c40118/f1p1/2647,c11016/f2p0/2116,c18626/f1p0/2185,c2308/f2p0/2015,c26966/f1p0/2565,c44150/f1p0/2644.1
Chr06	Alternative 5' splice site	10805087	10805098	+	Chr06:10800962-10807992W	c11016/f2p0/2116,c18626/f1p0/2185,c2308/f2p0/2015,c40118/f1p1/2647,c44150/f1p0/2644.1,c56041/f1p0/2586.1,c26966/f1p0/2565
Chr06	Intron retention	10806117	10806203	+	Chr06:10800962-10807992W	c18626/f1p0/2185,c11016/f2p0/2116,c2308/f2p0/2015,c26966/f1p0/2565,c40118/f1p1/2647,c44150/f1p0/2644.1,c56041/f1p0/2586.1
Chr06	Alternative 5' splice site	10815300	10815314	+	Chr06:10813232-10818026W	c50152/f1p0/2979,c44555/f1p1/2613
Chr06	Intron retention	11118211	11118581	+	Chr06:11115641-11119834W	c46086/f1p0/2717.1,c32806/f1p1/1460
Chr06	Alternative 5' splice site	11119177	11119223	+	Chr06:11115641-11119834W	c46086/f1p0/2717.2,c32806/f1p1/1460,c33260/f1p0/1747.2.1
Chr06	Intron retention	11182169	11182320	+	Chr06:11178977-11183508W	c5625/f1p0/2064,c62447/f5p3/1918
Chr06	Intron retention	11203027	11203118	+	Chr06:11200400-11205639W	c43179/f1p0/2621,c3330/f1p1/2002,c36474/f2p3/2693,c40509/f2p3/2593,c54188/f1p2/3005
Chr06	Intron retention	11229581	11229663	+	Chr06:11225531-11230317W	c49616/f1p0/3465,c56296/f1p0/2994.2
Chr06	Alternative 3' splice site	11242444	11242406	-	Chr06:11236942-11243923C	c45878/f1p0/2580,c53280/f1p0/2647
Chr06	Intron retention	11242389	11242036	-	Chr06:11236942-11243923C	c25340/f1p0/2934,c45878/f1p0/2580
Chr06	Intron retention	11241093	11240811	-	Chr06:11236942-11243923C	c25340/f1p0/2934,c45878/f1p0/2580,c53280/f1p0/2647
Chr06	Intron retention	11239637	11239293	-	Chr06:11236942-11243923C	c53280/f1p0/2647,c25340/f1p0/2934,c29285/f1p0/2918.1,c45878/f1p0/2580
Chr06	Intron retention	11260876	11261805	+	Chr06:11260629-11263806W	c35178/f1p0/3095,c49464/f1p0/945
Chr06	Intron retention	11305414	11305319	-	Chr06:11295120-11307014C	c33726/f1p0/2667,c30206/f1p0/2807,c43469/f1p0/2583
Chr06	Alternative 3' splice site	11303644	11303624	-	Chr06:11295120-11307014C	c30206/f1p0/2807,c33726/f1p0/2667,c43469/f1p0/2583
Chr06	Intron retention	11302074	11301976	-	Chr06:11295120-11307014C	c30206/f1p0/2807,c33726/f1p0/2667,c43469/f1p0/2583
Chr06	Alternative 5' splice site	11322152	11322171	+	Chr06:11319974-11323412W	c12665/f1p0/1483,c16808/f1p0/1511
Chr06	Intron retention	11381239	11382335	+	Chr06:11379259-11384147W	c38587/f1p0/3075,c14892/f1p0/1829,c4405/f1p0/1841
Chr06	Intron retention	11381239	11382534	+	Chr06:11379259-11384147W	c33386/f1p0/3231,c14892/f1p0/1829,c4405/f1p0/1841
Chr06	Intron retention	11382393	11382534	+	Chr06:11379259-11384147W	c33386/f1p0/3231,c38587/f1p0/3075
Chr06	Alternative 3' splice site	11403946	11403961	+	Chr06:11398888-11406941W	c46210/f1p4/3206,c48963/f1p1/3036,c60797/f1p1/4026,c8568/f1p2/1533,c25849/f1p1/2662
Chr06	Intron retention	11415348	11415656	+	Chr06:11414398-11418980W	c27255/f1p0/2168.1,c3129/f1p0/1737.1,c56634/f1p0/3019.1
Chr06	Intron retention	11416241	11416563	+	Chr06:11414398-11418980W	c56634/f1p0/3019.1,c14918/f1p1/2185,c15871/f1p0/2081,c16779/f1p0/2041,c17910/f1p0/2241,c21246/f1p0/1944,c21837/f1p0/1655,c27255/f1p0/2168.1,c3129/f1p0/1737.1
Chr06	Intron retention	11416665	11416784	+	Chr06:11414398-11418980W	c28006/f1p0/2278,c14918/f1p1/2185,c15871/f1p0/2081,c16779/f1p0/2041,c17910/f1p0/2241,c21246/f1p0/1944,c21837/f1p0/1655,c27255/f1p0/2168.1,c3129/f1p0/1737.1
Chr06	Intron retention	11416665	11416784	+	Chr06:11414398-11418980W	c12297/f1p0/1587,c56634/f1p0/3019.1
Chr06	Intron retention	11416241	11416784	+	Chr06:11414398-11418980W	c12297/f1p0/1587,c14918/f1p1/2185,c15871/f1p0/2081,c16779/f1p0/2041,c17910/f1p0/2241,c21246/f1p0/1944,c21837/f1p0/1655,c27255/f1p0/2168.1,c3129/f1p0/1737.1
Chr06	Intron retention	11416241	11416563	+	Chr06:11414398-11418980W	c12297/f1p0/1587,c28006/f1p0/2278
Chr06	Alternative 3' splice site	11417201	11417264	+	Chr06:11414398-11418980W	c14918/f1p1/2185,c15871/f1p0/2081,c17910/f1p0/2241,c21246/f1p0/1944,c21837/f1p0/1655,c28006/f1p0/2278,c56634/f1p0/3019.1,c16779/f1p0/2041
Chr06	Alternative 5' splice site	11418473	11418482	+	Chr06:11414398-11418980W	c21246/f1p0/1944,c15871/f1p0/2081
Chr06	Intron retention	11418473	11418598	+	Chr06:11414398-11418980W	c28006/f1p0/2278,c21246/f1p0/1944
Chr06	Alternative 3' splice site	11465870	11465866	-	Chr06:11453522-11474454C	c26327/f1p0/2635,c17760/f1p0/1530,c30846/f1p0/1857.1
Chr06	Intron retention	11463918	11463841	-	Chr06:11453522-11474454C	c26327/f1p0/2635,c17760/f1p0/1530,c30846/f1p0/1857.1
Chr06	Alternative 3' splice site	11513422	11513383	-	Chr06:11504774-11516066C	c13917/f2p0/2089,c15086/f1p0/2235,c16407/f1p0/2196,c29663/f1p0/2139
Chr06	Intron retention	11514843	11513383	-	Chr06:11504774-11516066C	c61196/f1p1/3733,c29663/f1p0/2139
Chr06	Intron retention	11514843	11513422	-	Chr06:11504774-11516066C	c61196/f1p1/3733,c13917/f2p0/2089,c15086/f1p0/2235,c16407/f1p0/2196
Chr06	Intron retention	11510295	11510188	-	Chr06:11504774-11516066C	c61196/f1p1/3733,c13917/f2p0/2089,c15086/f1p0/2235,c16407/f1p0/2196,c29663/f1p0/2139,c55122/f1p0/3693.2,c56984/f1p0/3005.1
Chr06	Alternative 5' splice site	11505998	11505858	-	Chr06:11504774-11516066C	c13917/f2p0/2089,c15086/f1p0/2235,c29663/f1p0/2139,c61196/f1p1/3733,c16407/f1p0/2196
Chr06	Alternative 5' splice site	11505998	11505900	-	Chr06:11504774-11516066C	c13917/f2p0/2089,c15086/f1p0/2235,c29663/f1p0/2139,c61196/f1p1/3733,c55122/f1p0/3693.2,c56984/f1p0/3005.2
Chr06	Alternative 5' splice site	11505900	11505858	-	Chr06:11504774-11516066C	c55122/f1p0/3693.2,c56984/f1p0/3005.2,c16407/f1p0/2196
Chr06	Intron retention	11505998	11505713	-	Chr06:11504774-11516066C	c7884/f1p0/1382.1,c13917/f2p0/2089,c15086/f1p0/2235,c29663/f1p0/2139,c61196/f1p1/3733
Chr06	Intron retention	11505858	11505713	-	Chr06:11504774-11516066C	c7884/f1p0/1382.1,c16407/f1p0/2196
Chr06	Intron retention	11505900	11505713	-	Chr06:11504774-11516066C	c7884/f1p0/1382.1,c55122/f1p0/3693.2,c56984/f1p0/3005.2
Chr06	Intron retention	11766412	11766131	-	Chr06:11765348-11769547C	c32955/f1p0/1712,c20586/f2p0/1513
Chr06	Alternative 3' splice site	12764783	12764796	+	Chr06:12761354-12768359W	c59105/f1p4/3374,c29034/f1p0/2979,c30463/f1p0/2842,c36441/f2p5/2869,c36874/f1p0/3724.1,c43264/f1p2/3077,c43702/f1p1/2736,c44198/f1p0/3418.1,c48162/f2p0/3727,c49097/f1p0/3877.1,c54315/f1p2/3557,c54407/f1p0/3495.1,c54709/f1p19/3643,c55498/f1p11/3528,c55941/f1p0/3426.1,c57631/f1p1/3625,c57999/f1p9/3800,c61005/f1p0/3608
Chr06	Intron retention	12765192	12765267	+	Chr06:12761354-12768359W	c61005/f1p0/3608,c29034/f1p0/2979,c30463/f1p0/2842,c36441/f2p5/2869,c36874/f1p0/3724.1,c43264/f1p2/3077,c43702/f1p1/2736,c44198/f1p0/3418.1,c48162/f2p0/3727,c49097/f1p0/3877.1,c54315/f1p2/3557,c54407/f1p0/3495.1,c54709/f1p19/3643,c55498/f1p11/3528,c55941/f1p0/3426.1,c57631/f1p1/3625,c57999/f1p9/3800,c59105/f1p4/3374
Chr06	Intron retention	12765910	12765997	+	Chr06:12761354-12768359W	c43702/f1p1/2736,c29034/f1p0/2979,c30463/f1p0/2842,c36441/f2p5/2869,c36874/f1p0/3724.1,c43264/f1p2/3077,c44198/f1p0/3418.1,c48162/f2p0/3727,c54315/f1p2/3557,c54407/f1p0/3495.1,c54709/f1p19/3643,c55498/f1p11/3528,c55941/f1p0/3426.1,c57631/f1p1/3625,c57999/f1p9/3800,c59105/f1p4/3374,c61005/f1p0/3608
Chr06	Intron retention	12766723	12766903	+	Chr06:12761354-12768359W	c48162/f2p0/3727,c49097/f1p0/3877.3,c29034/f1p0/2979,c30463/f1p0/2842,c36441/f2p5/2869,c36874/f1p0/3724.1,c43264/f1p2/3077,c43702/f1p1/2736,c44198/f1p0/3418.1,c54315/f1p2/3557,c54709/f1p19/3643,c55498/f1p11/3528,c55941/f1p0/3426.1,c57631/f1p1/3625,c57999/f1p9/3800,c59105/f1p4/3374,c61005/f1p0/3608
Chr06	Intron retention	12825110	12823970	-	Chr06:12822073-12825490C	c32474/f2p1/2766,c19166/f2p1/1467,c852/f5p1/1631
Chr06	Intron retention	12824578	12824557	-	Chr06:12822073-12825490C	c32474/f2p1/2766,c52511/f1p2/2650
Chr06	Intron retention	12823258	12822738	-	Chr06:12822073-12825490C	c55594/f1p1/3275,c32474/f2p1/2766
Chr06	Intron retention	13134607	13134845	+	Chr06:13134053-13137701W	c30165/f1p0/2304,c31254/f1p1/1794,c3994/f2p1/2094,c8491/f1p1/1789
Chr06	Intron retention	13137346	13137445	+	Chr06:13134053-13137701W	c33473/f2p0/2473,c14548/f1p0/2264
Chr06	Intron retention	13669754	13669669	-	Chr06:13666939-13676607C	c38201/f1p5/2891,c41016/f1p0/2852,c27636/f3p9/2863,c41291/f1p9/2974,c45528/f1p6/2805
Chr06	Intron retention	14080000	14080067	+	Chr06:14076617-14087596W	c48367/f2p2/3714,c57323/f1p1/3681,c48548/f2p8/3684,c56642/f1p0/3446
Chr06	Alternative 3' splice site	14080340	14080376	+	Chr06:14076617-14087596W	c48367/f2p2/3714,c48548/f2p8/3684,c56642/f1p0/3446
Chr06	Intron retention	14080610	14080687	+	Chr06:14076617-14087596W	c57323/f1p1/3681,c48367/f2p2/3714,c48548/f2p8/3684
Chr06	Exon skipping	14197107	14197177	+	Chr06:14192272-14199366W	c57594/f1p0/3854,c54215/f1p1/3591
Chr06	Intron retention	14206972	14207057	+	Chr06:14204609-14207358W	c8084/f1p0/1807,c19491/f1p0/1738
Chr06	Intron retention	14312472	14313120	+	Chr06:14312094-14316680W	c34518/f4p7/2732,c11664/f2p0/2286,c7583/f2p3/2086
Chr06	Intron retention	14315458	14315033	-	Chr06:14312360-14316693C	c36834/f1p1/2728,c25135/f1p4/3009,c39331/f1p3/2381,c49287/f1p7/2748
Chr06	Intron retention	14313118	14312470	-	Chr06:14312360-14316693C	c25135/f1p4/3009,c49287/f1p7/2748,c36834/f1p1/2728,c39331/f1p3/2381
Chr06	Intron retention	14315460	14315036	-	Chr06:14313347-14316691C	c55780/f1p0/4571.1,c42556/f1p0/7923.1
Chr06	Alternative 3' splice site	14539757	14539651	-	Chr06:14535842-14541546C	c18288/f1p0/1975,c11271/f1p0/1704,c4457/f1p1/1815,c60977/f1p1/1917
Chr06	Intron retention	14537634	14537550	-	Chr06:14535842-14541546C	c18288/f1p0/1975,c11271/f1p0/1704,c4457/f1p1/1815,c60977/f1p1/1917
Chr06	Exon skipping	14613107	14613072	-	Chr06:14607801-14614541C	c30113/f4p1/3057,c32140/f3p1/3122,c45584/f1p1/3146,c40227/f1p2/2996
Chr06	Intron retention	14611375	14611296	-	Chr06:14607801-14614541C	c45584/f1p1/3146,c30113/f4p1/3057,c32140/f3p1/3122,c40227/f1p2/2996
Chr06	Alternative 3' splice site	14610854	14610819	-	Chr06:14607801-14614541C	c40227/f1p2/2996,c30113/f4p1/3057,c32140/f3p1/3122,c45584/f1p1/3146,c49892/f1p0/3974.1
Chr06	Mutually exclusive exon	15117205	15118577	+	Chr06:15115863-15347830W	c51539/f1p0/3705,c56831/f1p0/3787,c56449/f1p0/2994.1
Chr06	Mutually exclusive exon	15117205	15122893	+	Chr06:15115863-15347830W	c58729/f1p0/3716,c56449/f1p0/2994.1
Chr06	Alternative 5' splice site	15125422	15125424	+	Chr06:15115863-15347830W	c51539/f1p0/3705,c56831/f1p0/3787
Chr06	Intron retention	15489496	15489599	+	Chr06:15482330-15491663W	c51448/f1p1/3653,c33972/f1p1/2760
Chr06	Intron retention	15624430	15624288	-	Chr06:15622419-15626064C	c37813/f1p0/2542,c11212/f2p1/2398
Chr06	Exon skipping	15632885	15632936	+	Chr06:15629599-15633786W	c37174/f1p0/3075,c41147/f1p0/3137.1,c42942/f1p0/3093.1
Chr06	Intron retention	15672354	15672487	+	Chr06:15664926-15674130W	c41940/f1p0/2551,c11611/f1p1/2335,c50619/f1p1/3072.1
Chr06	Mutually exclusive exon	15724363	15724131	-	Chr06:15717148-15725622C	c55849/f1p1/4069,c47894/f5p2/3961,c52507/f1p2/4030
Chr06	Intron retention	15720791	15720684	-	Chr06:15717148-15725622C	c55849/f1p1/4069,c36898/f1p1/2943,c47894/f5p2/3961,c49852/f1p0/2743,c52507/f1p2/4030
Chr06	Exon skipping	15786277	15786867	+	Chr06:15783306-15787566W	c17858/f1p0/1740,c21695/f1p0/1816,c5047/f1p1/1892,c8721/f1p1/1678,c51264/f1p2/2358
Chr06	Intron retention	15880173	15880456	+	Chr06:15877650-15884206W	c27821/f1p0/2727.1,c14114/f1p0/2107
Chr06	Intron retention	15976948	15976694	-	Chr06:15975570-15979066C	c39895/f1p0/1713,c16298/f1p0/1290
Chr06	Intron retention	15977098	15976694	-	Chr06:15975570-15979066C	c19992/f1p0/1677,c16298/f1p0/1290
Chr06	Intron retention	15977098	15977000	-	Chr06:15975570-15979066C	c19992/f1p0/1677,c39895/f1p0/1713
Chr06	Alternative 3' splice site	16119211	16119193	-	Chr06:16118689-16122014C	c54027/f1p0/3385,c29461/f3p0/3043
Chr06	Mutually exclusive exon	16119189	16119134	-	Chr06:16118689-16122014C	c56310/f1p0/3063,c49573/f1p0/3036
Chr06	Intron retention	16119313	16119007	-	Chr06:16118689-16122014C	c46221/f1p0/3268,c29461/f3p0/3043
Chr06	Exon skipping	16277901	16277852	-	Chr06:16276270-16280514C	c29862/f1p0/1876,c6367/f1p0/2057
Chr06	Alternative 3' splice site	16544204	16544190	-	Chr06:16525613-16545089C	c24528/f2p2/3228,c37046/f1p0/3161,c52854/f1p0/7018.1,c54359/f1p3/2989,c54582/f1p0/3339,c30915/f1p0/3057
Chr06	Intron retention	16543914	16543830	-	Chr06:16525613-16545089C	c54582/f1p0/3339,c24528/f2p2/3228,c30915/f1p0/3057,c37046/f1p0/3161,c52854/f1p0/7018.1,c54359/f1p3/2989
Chr06	Intron retention	16527220	16527132	-	Chr06:16525613-16545089C	c30915/f1p0/3057,c54582/f1p0/3339,c24528/f2p2/3228,c37046/f1p0/3161,c52854/f1p0/7018.1,c54359/f1p3/2989,c6719/f1p0/1900
Chr06	Intron retention	16542817	16542722	-	Chr06:16539043-16546233C	c49855/f1p0/3785.2,c36654/f2p0/3174,c38491/f1p2/3253
Chr06	Intron retention	16540573	16540485	-	Chr06:16539043-16546233C	c36654/f2p0/3174,c49855/f1p0/3785.1,c38491/f1p2/3253
Chr06	Intron retention	16586322	16587489	+	Chr06:16581211-16589491W	c31563/f1p0/2866,c27211/f1p0/3248
Chr06	Alternative 3' splice site	16597960	16597968	+	Chr06:16593171-16599434W	c10131/f1p4/1915,c27828/f2p2/2801,c30213/f2p1/2919,c33799/f1p3/3111,c39034/f1p5/3206,c47323/f11p5/3095,c49864/f1p12/3159,c53481/f1p4/3028,c57629/f1p0/3133.1,c58159/f1p0/2887,c62530/f9p14/3163,c41760/f1p1/2976
Chr06	Intron retention	16805696	16805791	+	Chr06:16804915-16812573W	c49444/f1p2/3474,c50449/f1p0/3595.1,c55127/f1p1/3551,c59267/f1p1/3401,c61163/f1p2/3613
Chr06	Exon skipping	16809643	16809757	+	Chr06:16804915-16812573W	c49444/f1p2/3474,c50449/f1p0/3595.1,c59267/f1p1/3401,c61163/f1p2/3613,c55127/f1p1/3551
Chr06	Intron retention	16904889	16903940	-	Chr06:16902558-16907603C	c58953/f1p1/3004,c16879/f1p0/1803,c33330/f1p1/1838,c6701/f1p2/1586,c7701/f4p1/1821
Chr06	Intron retention	16903440	16903351	-	Chr06:16902558-16907603C	c33330/f1p1/1838,c16879/f1p0/1803,c6701/f1p2/1586,c7701/f4p1/1821
Chr06	Intron retention	17023790	17022650	-	Chr06:17016812-17024065C	c54795/f1p4/3230,c11906/f3p2/2109
Chr06	Alternative 3' splice site	17055971	17055942	-	Chr06:17040389-17059128C	c47855/f4p1/4166,c51417/f1p0/4256,c59494/f1p1/4035,c51934/f1p0/4097,c60751/f1p0/3983
Chr06	Alternative 5' splice site	17052844	17052824	-	Chr06:17040389-17059128C	c60751/f1p0/3983,c41458/f1p0/3730.1,c47855/f4p1/4166,c51417/f1p0/4256,c51934/f1p0/4097,c59494/f1p1/4035
Chr06	Alternative 5' splice site	17044280	17044279	-	Chr06:17040389-17059128C	c51934/f1p0/4097,c45119/f1p0/2542,c47855/f4p1/4166,c51417/f1p0/4256,c5613/f1p0/2263,c59494/f1p1/4035,c60751/f1p0/3983
Chr06	Intron retention	17089157	17088617	-	Chr06:17086349-17091184C	c24709/f1p0/2110,c2637/f2p0/1737,c7571/f1p0/1787
Chr06	Alternative 3' splice site	17175544	17175573	+	Chr06:17174695-17183774W	c42385/f1p1/2527,c26745/f1p0/2564,c52876/f1p0/2637
Chr06	Alternative 3' splice site	17179084	17179185	+	Chr06:17174695-17183774W	c42385/f1p1/2527,c52876/f1p0/2637,c26745/f1p0/2564
Chr06	Intron retention	17182047	17182127	+	Chr06:17174695-17183774W	c42385/f1p1/2527,c52876/f1p0/2637,c26745/f1p0/2564
Chr06	Alternative 3' splice site	17209744	17209881	+	Chr06:17208984-17215918W	c43589/f2p0/2852,c57279/f1p0/2700,c45980/f1p0/2563
Chr06	Alternative 5' splice site	17408299	17408275	-	Chr06:17407303-17413283C	c17968/f1p0/2350,c12807/f1p0/2318,c1856/f4p1/2057,c34708/f1p0/1982,c51674/f1p0/2612.1
Chr06	Alternative 3' splice site	17547561	17547691	+	Chr06:17546022-17551417W	c7473/f2p0/1640,c17015/f1p0/2159
Chr06	Alternative 3' splice site	17584600	17584615	+	Chr06:17584104-17593923W	c40531/f1p0/3119,c50734/f1p0/4255.2,c58772/f1p0/3249,c33426/f1p1/3066,c35112/f1p0/3285,c42016/f1p0/3031
Chr06	Alternative 3' splice site	17584595	17584615	+	Chr06:17584104-17593923W	c41280/f1p0/3140,c33426/f1p1/3066,c35112/f1p0/3285,c42016/f1p0/3031
Chr06	Alternative 3' splice site	17584595	17584600	+	Chr06:17584104-17593923W	c41280/f1p0/3140,c40531/f1p0/3119,c50734/f1p0/4255.2,c58772/f1p0/3249
Chr06	Exon skipping	17693728	17693568	-	Chr06:17686406-17694902C	c26226/f1p0/2598,c32273/f2p1/2810,c36456/f3p1/2718,c61493/f1p1/4464.1,c34431/f1p0/2717,c42125/f1p1/2948,c45454/f1p0/2818
Chr06	Intron retention	17692999	17692911	-	Chr06:17686406-17694902C	c61493/f1p1/4464.1,c26226/f1p0/2598,c32273/f2p1/2810,c34431/f1p0/2717,c36456/f3p1/2718,c42125/f1p1/2948,c45454/f1p0/2818
Chr06	Exon skipping	17691524	17691412	-	Chr06:17686406-17694902C	c34431/f1p0/2717,c26226/f1p0/2598,c32273/f2p1/2810,c36456/f3p1/2718,c42125/f1p1/2948,c45454/f1p0/2818,c61493/f1p1/4464.1
Chr06	Alternative 3' splice site	17721751	17721691	-	Chr06:17718419-17725112C	c1478/f8p3/1810,c20866/f1p1/1586,c34258/f1p2/2608,c9589/f1p0/1840
Chr06	Alternative 3' splice site	17720518	17720408	-	Chr06:17718419-17725112C	c10023/f2p3/1614,c1478/f8p3/1810,c2636/f3p1/1682,c27202/f1p0/3279.1,c34258/f1p2/2608,c9589/f1p0/1840,c20866/f1p1/1586
Chr06	Intron retention	17719714	17718816	-	Chr06:17718419-17725112C	c34258/f1p2/2608,c10023/f2p3/1614
Chr06	Intron retention	17862259	17862772	+	Chr06:17860654-17865100W	c33145/f1p0/2496,c16235/f1p3/2225,c17834/f1p0/2034,c18260/f1p0/2968.2,c33379/f1p4/2025,c6848/f1p4/1635,c7974/f4p6/2083,c8872/f1p6/2132
Chr06	Intron retention	17862259	17862957	+	Chr06:17860654-17865100W	c31587/f1p2/2686,c17834/f1p0/2034,c33379/f1p4/2025,c6848/f1p4/1635,c7974/f4p6/2083,c8872/f1p6/2132
Chr06	Intron retention	17862865	17862957	+	Chr06:17860654-17865100W	c31587/f1p2/2686,c33145/f1p0/2496
Chr06	Intron retention	17863171	17863314	+	Chr06:17860654-17865100W	c16235/f1p3/2225,c17834/f1p0/2034,c33145/f1p0/2496,c33379/f1p4/2025,c6848/f1p4/1635,c7974/f4p6/2083,c8872/f1p6/2132
Chr06	Alternative 3' splice site	17896383	17896358	-	Chr06:17887667-17899128C	c27966/f1p0/1483,c19539/f1p0/1538
Chr06	Intron retention	17957513	17957657	+	Chr06:17952030-17958792W	c27567/f1p2/1842,c12065/f1p0/2877.1,c1476/f2p0/1560,c18558/f2p2/1710,c21010/f1p0/1915,c27895/f1p2/1861,c30572/f2p0/1751,c35762/f2p2/1745,c42486/f1p1/3044.1
Chr06	Alternative 5' splice site	18026066	18026006	-	Chr06:18020039-18029075C	c19781/f1p0/2122,c16081/f2p2/2193,c1854/f2p1/2151
Chr06	Intron retention	18026006	18025860	-	Chr06:18020039-18029075C	c15851/f1p0/2212,c16081/f2p2/2193
Chr06	Intron retention	18026066	18025860	-	Chr06:18020039-18029075C	c15851/f1p0/2212,c19781/f1p0/2122
Chr06	Alternative 5' splice site	18025785	18025781	-	Chr06:18020039-18029075C	c16081/f2p2/2193,c19781/f1p0/2122,c1854/f2p1/2151
Chr06	Intron retention	18205894	18205278	-	Chr06:18199349-18211261C	c41800/f1p2/3559,c49728/f1p0/3971,c54238/f1p2/3649,c24025/f5p7/2979,c56002/f1p6/2879,c57350/f1p6/3006
Chr06	Intron retention	18204240	18204161	-	Chr06:18199349-18211261C	c41800/f1p2/3559,c54238/f1p2/3649,c24025/f5p7/2979,c27032/f1p3/1866,c49728/f1p0/3971,c56002/f1p6/2879,c57350/f1p6/3006
Chr06	Intron retention	18266864	18266946	+	Chr06:18261380-18375631W	c57726/f1p0/3238,c59483/f1p0/3649.1,c61729/f1p0/3613.1,c25651/f1p0/3247,c29714/f1p0/3614,c57328/f1p0/3410,c60995/f1p0/3698.2
Chr06	Alternative 3' splice site	18278591	18278601	+	Chr06:18261380-18375631W	c14368/f1p0/1573.1,c51700/f1p0/3568.2
Chr06	Intron retention	18279878	18279845	-	Chr06:18279740-18287545C	c52314/f1p0/3474.2,c54926/f1p1/3226
Chr06	Intron retention	18283418	18282843	-	Chr06:18279759-18306291C	c61633/f1p1/3804,c46421/f1p0/13797.1,c54307/f1p0/4219.1,c58623/f1p0/2732,c59059/f1p0/2557
Chr06	Alternative 3' splice site	18333690	18333735	+	Chr06:18331199-18340446W	c24405/f2p1/3156,c27999/f1p0/3179,c51201/f1p2/3373,c52043/f1p1/3580,c55462/f1p2/3505,c56914/f1p2/3552,c57935/f1p1/3502,c58722/f1p0/3600.2,c9678/f1p1/1719,c52023/f1p0/3407
Chr06	Intron retention	18337645	18337737	+	Chr06:18331199-18340446W	c55462/f1p2/3505,c24405/f2p1/3156,c27999/f1p0/3179,c51201/f1p2/3373,c52023/f1p0/3407,c52043/f1p1/3580,c56914/f1p2/3552,c57935/f1p1/3502,c58722/f1p0/3600.1
Chr06	Intron retention	18375666	18375748	+	Chr06:18373116-18382308W	c61157/f1p0/3659,c29656/f1p0/3084.1,c39414/f1p0/3078
Chr06	Intron retention	18376048	18377118	+	Chr06:18373116-18382308W	c61157/f1p0/3659,c29656/f1p0/3084.1,c39414/f1p0/3078
Chr06	Alternative 5' splice site	18378938	18378980	+	Chr06:18373116-18382308W	c39414/f1p0/3078,c29656/f1p0/3084.1,c49665/f1p0/3402.1,c61157/f1p0/3659
Chr06	Alternative 3' splice site	18380626	18380656	+	Chr06:18373116-18382308W	c39414/f1p0/3078,c49665/f1p0/3402.1,c61157/f1p0/3659,c29656/f1p0/3084.1
Chr06	Alternative 3' splice site	18408839	18408842	+	Chr06:18407757-18419484W	c29498/f1p1/5319.1,c36559/f3p19/2779,c46224/f1p0/2803,c23030/f70p24/2919,c43844/f1p0/3539.1,c48489/f2p17/2876,c57688/f1p1/2926,c62385/f145p45/2970
Chr06	Intron retention	18476905	18477795	+	Chr06:18475745-18481040W	c31944/f1p2/2779,c10161/f2p1/2072
Chr06	Intron retention	18476888	18477795	+	Chr06:18475745-18481040W	c31944/f1p2/2779,c15200/f1p1/1951
Chr06	Intron retention	18526540	18526663	+	Chr06:18525175-18529706W	c14811/f1p0/1675,c10555/f2p2/1681,c14006/f1p2/1613,c1873/f3p3/1717,c31161/f1p2/1533,c6678/f1p1/1723
Chr06	Exon skipping	18617205	18617060	-	Chr06:18614296-18619366C	c1997/f2p0/1531,c19766/f1p0/1584.1,c21627/f1p0/1671
Chr06	Alternative 3' splice site	18617452	18616229	-	Chr06:18614296-18619366C	c27431/f1p0/2673,c50675/f1p0/2542,c1997/f2p0/1531
Chr06	Intron retention	18617579	18617566	-	Chr06:18614296-18619366C	c24564/f3p0/2893,c42658/f1p0/2629,c56608/f1p0/2887
Chr06	Intron retention	18617676	18616229	-	Chr06:18614296-18619366C	c24564/f3p0/2893,c42658/f1p0/2629,c19766/f1p0/1584.1,c21627/f1p0/1671
Chr06	Intron retention	18617676	18616229	-	Chr06:18614296-18619366C	c24564/f3p0/2893,c42658/f1p0/2629,c1997/f2p0/1531
Chr06	Intron retention	18617676	18617452	-	Chr06:18614296-18619366C	c24564/f3p0/2893,c42658/f1p0/2629,c27431/f1p0/2673,c50675/f1p0/2542
Chr06	Alternative 3' splice site	18614921	18614918	-	Chr06:18614296-18619366C	c1997/f2p0/1531,c19766/f1p0/1584.1
Chr06	Alternative 3' splice site	18657087	18657088	+	Chr06:18654194-18661369W	c52675/f1p2/4220,c57470/f1p2/4409,c48229/f2p2/3582
Chr06	Alternative 5' splice site	18681556	18681525	-	Chr06:18674268-18682463C	c39286/f1p0/2622,c50845/f1p0/2600.2,c43009/f1p0/2406
Chr06	Intron retention	18681556	18681192	-	Chr06:18674268-18682463C	c8535/f1p0/1548,c39286/f1p0/2622
Chr06	Intron retention	18681525	18681192	-	Chr06:18674268-18682463C	c8535/f1p0/1548,c43009/f1p0/2406
Chr06	Alternative 3' splice site	18680073	18680063	-	Chr06:18674268-18682463C	c32525/f1p0/3036.2,c43009/f1p0/2406,c50845/f1p0/2600.1,c39286/f1p0/2622
Chr06	Intron retention	18679771	18679446	-	Chr06:18674268-18682463C	c39286/f1p0/2622,c32525/f1p0/3036.2,c43009/f1p0/2406,c50845/f1p0/2600.1
Chr06	Alternative 3' splice site	18693236	18693267	+	Chr06:18692154-18696143W	c34329/f1p0/2580.1,c38433/f1p1/2516,c51469/f1p0/2642.1,c56354/f1p0/2634,c32239/f1p1/2630
Chr06	Alternative 3' splice site	18693267	18693280	+	Chr06:18692154-18696143W	c32239/f1p1/2630,c49534/f1p0/2477
Chr06	Alternative 3' splice site	18693236	18693280	+	Chr06:18692154-18696143W	c34329/f1p0/2580.1,c38433/f1p1/2516,c51469/f1p0/2642.1,c56354/f1p0/2634,c49534/f1p0/2477
Chr06	Exon skipping	18695343	18695423	+	Chr06:18692154-18696143W	c49534/f1p0/2477,c34329/f1p0/2580.1,c56354/f1p0/2634
Chr06	Alternative 5' splice site	18696038	18696043	+	Chr06:18692154-18696143W	c56354/f1p0/2634,c49534/f1p0/2477
Chr06	Alternative 3' splice site	18827297	18827231	-	Chr06:18825752-18830248C	c32986/f1p0/2121,c7541/f1p0/1814
Chr06	Alternative 5' splice site	18854987	18855002	+	Chr06:18853798-18857077W	c21384/f1p0/1616,c3363/f1p0/1713,c6034/f1p0/1823
Chr06	Alternative 5' splice site	18882705	18882704	-	Chr06:18880696-18884560C	c9710/f1p1/1673,c26625/f1p0/1624,c2834/f1p1/1578,c45466/f1p0/1455
Chr06	Intron retention	18882217	18882150	-	Chr06:18880696-18884560C	c26625/f1p0/1624,c2834/f1p1/1578,c45466/f1p0/1455,c9710/f1p1/1673
Chr06	Alternative 5' splice site	18918012	18918026	+	Chr06:18917571-18924230W	c36388/f2p0/2724,c39645/f1p1/2609,c58773/f1p0/2818
Chr06	Intron retention	18921402	18921572	+	Chr06:18917571-18924230W	c40005/f1p0/2933,c36388/f2p0/2724,c50239/f1p0/2662,c58773/f1p0/2818
Chr06	Alternative 5' splice site	18921716	18921836	+	Chr06:18917571-18924230W	c39645/f1p1/2609,c58813/f1p1/2697,c36388/f2p0/2724,c50239/f1p0/2662,c58773/f1p0/2818
Chr06	Exon skipping	18981225	18981106	-	Chr06:18975078-18981436C	c23682/f4p0/2533,c24036/f5p0/2580,c26476/f1p0/2839,c29764/f1p0/2700
Chr06	Alternative 5' splice site	18981361	18981314	-	Chr06:18975078-18981436C	c55086/f1p0/2535,c23682/f4p0/2533,c24036/f5p0/2580,c26476/f1p0/2839
Chr06	Alternative 5' splice site	18979801	18979796	-	Chr06:18975078-18981436C	c26476/f1p0/2839,c23682/f4p0/2533,c24036/f5p0/2580,c29764/f1p0/2700,c55086/f1p0/2535
Chr06	Intron retention	19025561	19025698	+	Chr06:19023492-19029827W	c4714/f1p0/1502,c18601/f1p0/1512
Chr06	Intron retention	19062447	19062308	-	Chr06:19060850-19064914C	c45472/f1p0/2475,c15811/f1p0/2087,c15926/f1p0/1849
Chr06	Alternative 3' splice site	19144162	19144132	-	Chr06:19142957-19147751C	c16590/f1p0/1898,c17069/f1p0/1978,c27708/f1p0/1901
Chr06	Alternative 5' splice site	19188876	19188862	-	Chr06:19186868-19191378C	c15949/f2p3/1637,c2060/f6p2/1598,c21884/f1p2/1612
Chr06	Intron retention	19188876	19188588	-	Chr06:19186868-19191378C	c5115/f2p2/1899,c15949/f2p3/1637,c2060/f6p2/1598
Chr06	Intron retention	19188862	19188588	-	Chr06:19186868-19191378C	c5115/f2p2/1899,c21884/f1p2/1612
Chr06	Alternative 5' splice site	19284080	19284287	+	Chr06:19282770-19287282W	c13953/f2p0/1621,c15731/f1p0/1609.1,c26351/f1p0/3182.1
Chr06	Intron retention	19284549	19284955	+	Chr06:19282770-19287282W	c26351/f1p0/3182.1,c13953/f2p0/1621,c15731/f1p0/1609.1
Chr06	Alternative 3' splice site	19364109	19364121	+	Chr06:19362897-19367694W	c24477/f6p2/3229,c31486/f1p0/3111,c34087/f2p1/2915,c35352/f6p6/3223,c43263/f4p3/3191,c43551/f1p1/2998,c49037/f1p0/3710.1,c61988/f2p1/3038,c37148/f1p1/3116
Chr06	Intron retention	19364032	19364109	+	Chr06:19362897-19367694W	c28169/f1p2/3363,c24477/f6p2/3229,c31486/f1p0/3111,c34087/f2p1/2915,c35352/f6p6/3223,c43263/f4p3/3191,c43551/f1p1/2998,c61988/f2p1/3038
Chr06	Intron retention	19364032	19364121	+	Chr06:19362897-19367694W	c28169/f1p2/3363,c37148/f1p1/3116
Chr06	Intron retention	19365808	19365884	+	Chr06:19362897-19367694W	c28169/f1p2/3363,c61988/f2p1/3038
Chr06	Exon skipping	19473318	19473236	-	Chr06:19470708-19474972C	c17557/f1p0/1610,c2072/f3p0/1662,c2469/f2p0/1676,c30417/f1p0/1643,c3576/f1p0/1703
Chr06	Intron retention	19473236	19471791	-	Chr06:19470708-19474972C	c46009/f1p0/3328,c30417/f1p0/1643,c3576/f1p0/1703
Chr06	Alternative 3' splice site	19471575	19471559	-	Chr06:19470708-19474972C	c2072/f3p0/1662,c2469/f2p0/1676,c28564/f1p0/2769,c30417/f1p0/1643,c3576/f1p0/1703,c46009/f1p0/3328,c17557/f1p0/1610
Chr06	Alternative 5' splice site	19471212	19471158	-	Chr06:19470708-19474972C	c17557/f1p0/1610,c2072/f3p0/1662,c3576/f1p0/1703,c2469/f2p0/1676,c30417/f1p0/1643
Chr06	Alternative 3' splice site	19477837	19477790	-	Chr06:19476079-19479845C	c22138/f1p2/1721,c15298/f1p2/1770,c15856/f1p1/1630,c8630/f1p1/1631,c9083/f3p2/1749
Chr06	Alternative 3' splice site	19516163	19516174	+	Chr06:19514625-19521503W	c16594/f1p0/1983,c18792/f1p0/1959.1,c19315/f1p0/1902,c7823/f1p0/1993,c21709/f1p0/1906
Chr06	Alternative 5' splice site	19516228	19516259	+	Chr06:19514625-19521503W	c10641/f1p0/2032,c16594/f1p0/1983,c18792/f1p0/1959.1,c19315/f1p0/1902,c7823/f1p0/1993
Chr06	Alternative 5' splice site	19516227	19516228	+	Chr06:19514625-19521503W	c56177/f1p0/3769.1,c10641/f1p0/2032
Chr06	Alternative 5' splice site	19516227	19516259	+	Chr06:19514625-19521503W	c56177/f1p0/3769.1,c16594/f1p0/1983,c18792/f1p0/1959.1,c19315/f1p0/1902,c7823/f1p0/1993
Chr06	Mutually exclusive exon	19516163	19516259	+	Chr06:19514625-19521503W	c10641/f1p0/2032,c21709/f1p0/1906
Chr06	Mutually exclusive exon	19516163	19516259	+	Chr06:19514625-19521503W	c56177/f1p0/3769.1,c21709/f1p0/1906
Chr06	Alternative 3' splice site	19516587	19516634	+	Chr06:19514625-19521503W	c10641/f1p0/2032,c18792/f1p0/1959.1,c19315/f1p0/1902,c21709/f1p0/1906,c56177/f1p0/3769.1,c16594/f1p0/1983
Chr06	Intron retention	19516501	19516587	+	Chr06:19514625-19521503W	c7823/f1p0/1993,c10641/f1p0/2032,c18792/f1p0/1959.1,c19315/f1p0/1902,c21709/f1p0/1906,c56177/f1p0/3769.1
Chr06	Intron retention	19516501	19516634	+	Chr06:19514625-19521503W	c7823/f1p0/1993,c16594/f1p0/1983
Chr06	Intron retention	19516259	19516458	+	Chr06:19514625-19521503W	c51293/f1p0/3543,c7823/f1p0/1993
Chr06	Intron retention	19516228	19516587	+	Chr06:19514625-19521503W	c51293/f1p0/3543,c10641/f1p0/2032
Chr06	Intron retention	19516259	19516587	+	Chr06:19514625-19521503W	c51293/f1p0/3543,c18792/f1p0/1959.1,c19315/f1p0/1902
Chr06	Intron retention	19516227	19516587	+	Chr06:19514625-19521503W	c51293/f1p0/3543,c56177/f1p0/3769.1
Chr06	Intron retention	19516259	19516634	+	Chr06:19514625-19521503W	c51293/f1p0/3543,c16594/f1p0/1983
Chr06	Intron retention	19517714	19517849	+	Chr06:19514625-19521503W	c10641/f1p0/2032,c16594/f1p0/1983,c19315/f1p0/1902,c21709/f1p0/1906,c7823/f1p0/1993
Chr06	Alternative 3' splice site	19520599	19520600	+	Chr06:19514625-19521503W	c10641/f1p0/2032,c16594/f1p0/1983,c19315/f1p0/1902,c21709/f1p0/1906,c56177/f1p0/3769.2,c7823/f1p0/1993
Chr06	Intron retention	19521174	19521286	+	Chr06:19514625-19521503W	c16594/f1p0/1983,c19315/f1p0/1902
Chr06	Exon skipping	19540534	19540624	+	Chr06:19539176-19547932W	c29294/f1p0/3131,c27209/f1p0/1786,c38424/f1p0/2616
Chr06	Intron retention	19541219	19541608	+	Chr06:19539176-19547932W	c38424/f1p0/2616,c27209/f1p0/1786
Chr06	Intron retention	19541040	19541608	+	Chr06:19539176-19547932W	c29294/f1p0/3131,c27209/f1p0/1786
Chr06	Intron retention	19541040	19541162	+	Chr06:19539176-19547932W	c29294/f1p0/3131,c38424/f1p0/2616
Chr06	Intron retention	19542509	19542948	+	Chr06:19539176-19547932W	c38424/f1p0/2616,c27209/f1p0/1786
Chr06	Alternative 3' splice site	19670269	19670348	+	Chr06:19666068-19675853W	c42661/f1p0/2865,c61559/f1p0/3662,c42542/f1p0/3180,c52140/f1p0/3766.2
Chr06	Alternative 3' splice site	19672854	19673257	+	Chr06:19666068-19675853W	c52140/f1p0/3766.1,c61559/f1p0/3662,c42542/f1p0/3180
Chr06	Intron retention	19672440	19673257	+	Chr06:19666068-19675853W	c42661/f1p0/2865,c42542/f1p0/3180
Chr06	Intron retention	19672440	19672854	+	Chr06:19666068-19675853W	c42661/f1p0/2865,c52140/f1p0/3766.1,c61559/f1p0/3662
Chr06	Alternative 3' splice site	19674777	19674780	+	Chr06:19666068-19675853W	c61559/f1p0/3662,c42542/f1p0/3180,c42661/f1p0/2865,c52140/f1p0/3766.1
Chr06	Alternative 3' splice site	19797794	19797791	-	Chr06:19795709-19800827C	c46025/f1p8/3204,c26355/f1p0/5512.1,c32766/f1p0/2929,c36113/f3p5/2902,c36608/f2p3/2804,c43761/f1p0/2964,c44839/f1p2/2855,c49025/f1p3/2838,c49518/f1p2/2665,c57292/f1p4/2893
Chr06	Intron retention	19797643	19797293	-	Chr06:19795709-19800827C	c54552/f1p0/3866,c26355/f1p0/5512.1,c32766/f1p0/2929,c36113/f3p5/2902,c43761/f1p0/2964,c44839/f1p2/2855,c49518/f1p2/2665,c57292/f1p4/2893
Chr06	Alternative 5' splice site	19797174	19797083	-	Chr06:19795709-19800827C	c36608/f2p3/2804,c26355/f1p0/5512.1,c32766/f1p0/2929,c36113/f3p5/2902,c43761/f1p0/2964,c44839/f1p2/2855,c46025/f1p8/3204,c49518/f1p2/2665,c57292/f1p4/2893
Chr06	Intron retention	19797083	19796979	-	Chr06:19795709-19800827C	c49025/f1p3/2838,c26355/f1p0/5512.1,c32766/f1p0/2929,c36113/f3p5/2902,c43761/f1p0/2964,c44839/f1p2/2855,c46025/f1p8/3204,c49518/f1p2/2665,c57292/f1p4/2893
Chr06	Intron retention	19797174	19796979	-	Chr06:19795709-19800827C	c49025/f1p3/2838,c36608/f2p3/2804
Chr06	Alternative 3' splice site	19818212	19818227	+	Chr06:19814880-19820333W	c10937/f1p0/1542,c8220/f1p0/1694,c8796/f1p1/1599
Chr06	Mutually exclusive exon	19896685	19888333	-	Chr06:19833778-19897345C	c45843/f1p0/2860,c28978/f1p2/2941
Chr06	Intron retention	19864740	19864646	-	Chr06:19833778-19897345C	c28978/f1p2/2941,c45843/f1p0/2860
Chr06	Intron retention	19893981	19894040	+	Chr06:19893103-19908532W	c30128/f2p0/2901,c41765/f1p2/3007,c42655/f1p0/3087,c46351/f1p1/2940,c55545/f1p0/2734,c31237/f1p0/2843
Chr06	Intron retention	19894806	19895361	+	Chr06:19893103-19908532W	c43976/f1p0/2547,c32514/f1p1/2786
Chr06	Intron retention	19907424	19907523	+	Chr06:19893103-19908532W	c41765/f1p2/3007,c46351/f1p1/2940,c30128/f2p0/2901,c31237/f1p0/2843,c40052/f1p0/2745,c41248/f1p0/2797,c42655/f1p0/3087,c55545/f1p0/2734
Chr06	Intron retention	19906806	19907004	+	Chr06:19893213-20104079W	c32723/f1p1/3020,c11284/f1p0/1764,c24660/f1p1/2744,c26742/f1p0/3036,c33923/f1p0/2801,c38105/f1p1/2614,c40340/f2p1/2707,c42582/f2p0/2646,c46807/f2p0/2625,c8391/f1p0/2150
Chr06	Intron retention	19907424	19907523	+	Chr06:19893213-20104079W	c26742/f1p0/3036,c8391/f1p0/2150,c11284/f1p0/1764,c24660/f1p1/2744,c33923/f1p0/2801,c40340/f2p1/2707,c42582/f2p0/2646,c46807/f2p0/2625
Chr06	Alternative 5' splice site	19907644	19907760	+	Chr06:19893213-20104079W	c32723/f1p1/3020,c38105/f1p1/2614,c26742/f1p0/3036,c8391/f1p0/2150
Chr06	Alternative 3' splice site	19907817	19907848	+	Chr06:19893213-20104079W	c11284/f1p0/1764,c26742/f1p0/3036,c33923/f1p0/2801,c40340/f2p1/2707,c42582/f2p0/2646,c46807/f2p0/2625,c8391/f1p0/2150
Chr06	Intron retention	19907760	19907817	+	Chr06:19893213-20104079W	c45349/f1p0/3194,c11284/f1p0/1764
Chr06	Intron retention	19907760	19907848	+	Chr06:19893213-20104079W	c45349/f1p0/3194,c33923/f1p0/2801,c40340/f2p1/2707,c42582/f2p0/2646,c46807/f2p0/2625
Chr06	Intron retention	19907128	19907848	+	Chr06:19893213-20104079W	c42708/f1p1/2897,c26742/f1p0/3036,c8391/f1p0/2150
Chr06	Intron retention	19907128	19907848	+	Chr06:19893213-20104079W	c42708/f1p1/2897,c38105/f1p1/2614
Chr06	Intron retention	19907128	19907817	+	Chr06:19893213-20104079W	c42708/f1p1/2897,c11284/f1p0/1764
Chr06	Intron retention	19907128	19907848	+	Chr06:19893213-20104079W	c42708/f1p1/2897,c33923/f1p0/2801,c40340/f2p1/2707,c42582/f2p0/2646,c46807/f2p0/2625
Chr06	Intron retention	19920651	19921000	+	Chr06:19893213-20104079W	c41126/f1p0/3166,c33163/f1p0/2640
Chr06	Intron retention	19985173	19986019	+	Chr06:19982427-19987112W	c45275/f1p1/2794.1,c12194/f1p0/1976,c16447/f1p0/1912,c34155/f1p0/1840
Chr06	Exon skipping	20146836	20146748	-	Chr06:20146056-20150451C	c17604/f1p0/1631,c21001/f1p0/1711,c30517/f1p0/1763,c33593/f1p0/2080,c3529/f1p0/1631.2,c20385/f1p0/1700
Chr06	Intron retention	20262853	20262937	+	Chr06:20260638-20266095W	c27102/f1p0/2839,c18242/f1p3/1963,c23125/f8p9/2881,c23398/f6p7/2885,c24260/f2p4/2960,c30164/f2p7/3074,c40479/f1p3/2630,c43758/f1p0/2705,c53012/f1p1/3093
Chr06	Intron retention	20317843	20317753	-	Chr06:20312306-20322116C	c60730/f1p2/3854,c45169/f1p3/3292,c55563/f1p1/3727
Chr06	Intron retention	20346477	20346488	+	Chr06:20346082-20349310W	c8481/f1p4/1589,c33886/f1p0/2184.1
Chr06	Intron retention	20347138	20348000	+	Chr06:20346082-20349310W	c31730/f1p0/3118.1,c1065/f4p0/1771,c13192/f3p4/1570,c33886/f1p0/2184.1,c8004/f2p4/1760,c8481/f1p4/1589
Chr06	Intron retention	20359482	20359341	-	Chr06:20356801-20362608C	c56000/f1p0/3509,c15990/f1p0/1877,c28137/f1p0/3098.1,c28258/f1p0/3283
Chr06	Intron retention	20444961	20445056	+	Chr06:20442109-20447291W	c40237/f1p1/2771,c31488/f3p4/3062
Chr06	Alternative 3' splice site	20478907	20478873	-	Chr06:20473954-20482094C	c16250/f1p0/2197,c58439/f1p0/3531.1
Chr06	Intron retention	20474442	20474431	-	Chr06:20473954-20482094C	c16250/f1p0/2197,c58439/f1p0/3531.1
Chr06	Intron retention	20514232	20514139	-	Chr06:20508562-20517048C	c40397/f1p0/3308,c24711/f1p0/3181,c32206/f1p0/2690.1,c59423/f1p0/2785
Chr06	Intron retention	20513162	20512482	-	Chr06:20508562-20517048C	c24711/f1p0/3181,c40397/f1p0/3308,c32206/f1p0/2690.1,c59423/f1p0/2785
Chr06	Alternative 3' splice site	20530159	20530167	+	Chr06:20529532-20535010W	c36511/f3p2/3125,c24536/f3p1/3134
Chr06	Intron retention	20531914	20531995	+	Chr06:20529532-20535010W	c57009/f1p2/2615,c24536/f3p1/3134,c36511/f3p2/3125,c43998/f1p3/3081,c51115/f1p0/3037
Chr06	Intron retention	20586940	20587021	+	Chr06:20584435-20590099W	c43001/f1p3/3279,c23042/f44p14/3240,c23745/f3p5/3070,c26839/f1p3/3159,c27784/f1p10/3121,c28942/f3p6/3147,c33709/f1p0/3224,c46652/f1p0/3026,c52839/f1p0/2990,c59631/f1p13/3130,c60234/f1p3/2872
Chr06	Alternative 5' splice site	20599036	20599026	-	Chr06:20595155-20600010C	c26016/f3p0/3215,c27569/f2p0/2942,c47178/f3p0/3041,c39842/f1p4/3238
Chr06	Alternative 3' splice site	20598581	20598569	-	Chr06:20595155-20600010C	c38385/f2p1/2913,c26016/f3p0/3215,c27569/f2p0/2942,c47178/f3p0/3041
Chr06	Alternative 3' splice site	20598576	20598569	-	Chr06:20595155-20600010C	c41508/f1p1/3188,c26016/f3p0/3215,c27569/f2p0/2942,c47178/f3p0/3041
Chr06	Alternative 3' splice site	20598581	20598576	-	Chr06:20595155-20600010C	c38385/f2p1/2913,c41508/f1p1/3188
Chr06	Intron retention	20787778	20787534	-	Chr06:20779506-20795241C	c34741/f1p1/1534,c16023/f1p0/1851
Chr06	Alternative 3' splice site	20800123	20800583	+	Chr06:20797531-20804713W	c15297/f1p1/2385,c37762/f1p1/2520,c15672/f1p0/1979
Chr06	Intron retention	20804043	20804136	+	Chr06:20797531-20804713W	c53361/f1p0/3227,c15297/f1p1/2385,c15672/f1p0/1979,c18108/f1p0/1989,c37762/f1p1/2520,c8079/f1p1/2111
Chr06	Intron retention	20993565	20993216	-	Chr06:20991210-20994908C	c17317/f1p0/2220,c10408/f1p0/1814,c13470/f2p0/1850,c1408/f6p0/1977,c14613/f1p0/2009,c55352/f1p0/1665
Chr06	Intron retention	21002216	21001926	-	Chr06:20997503-21003108C	c28366/f1p0/2858,c17808/f1p0/2089,c29225/f1p0/2238,c31588/f1p0/2115
Chr06	Intron retention	21000287	21000105	-	Chr06:20997503-21003108C	c28366/f1p0/2858,c17808/f1p0/2089,c29225/f1p0/2238,c31588/f1p0/2115
Chr06	Intron retention	20998544	20998430	-	Chr06:20997503-21003108C	c28366/f1p0/2858,c17808/f1p0/2089,c29225/f1p0/2238,c31588/f1p0/2115
Chr06	Alternative 3' splice site	21066968	21066980	+	Chr06:21063956-21072107W	c17093/f1p0/1943,c25806/f1p0/3133.1,c37756/f1p0/2560
Chr06	Alternative 3' splice site	21110266	21110276	+	Chr06:21106278-21113301W	c47727/f4p4/3536,c49684/f1p4/3584,c56095/f1p0/4455,c58443/f1p0/4145.1,c52235/f1p1/2982
Chr06	Intron retention	21129006	21129082	+	Chr06:21126197-21130560W	c29050/f1p0/2752,c41754/f1p0/2542,c57892/f1p0/2578,c38865/f1p0/1184
Chr06	Intron retention	21127861	21128796	+	Chr06:21126197-21130560W	c38734/f1p0/2978,c29050/f1p0/2752,c41754/f1p0/2542,c57892/f1p0/2578
Chr06	Intron retention	21127861	21129082	+	Chr06:21126197-21130560W	c38734/f1p0/2978,c38865/f1p0/1184
Chr06	Intron retention	21129185	21129510	+	Chr06:21126197-21130560W	c57491/f1p0/3054,c38734/f1p0/2978
Chr06	Intron retention	21127861	21129510	+	Chr06:21126197-21130560W	c57491/f1p0/3054,c29050/f1p0/2752,c41754/f1p0/2542,c57892/f1p0/2578
Chr06	Intron retention	21127861	21129510	+	Chr06:21126197-21130560W	c57491/f1p0/3054,c38865/f1p0/1184
Chr06	Intron retention	21129737	21129809	+	Chr06:21126197-21130560W	c41754/f1p0/2542,c57491/f1p0/3054,c29050/f1p0/2752,c38865/f1p0/1184,c57892/f1p0/2578,c57984/f1p1/3746.2
Chr06	Intron retention	21129859	21129964	+	Chr06:21126197-21130560W	c38734/f1p0/2978,c38865/f1p0/1184,c57892/f1p0/2578,c57984/f1p1/3746.2
Chr06	Exon skipping	21142347	21142272	-	Chr06:21134912-21145431C	c61012/f1p2/3738,c44379/f1p6/3164,c55591/f1p3/3696,c56746/f4p4/3617,c59776/f3p4/3539,c59993/f3p5/3594
Chr06	Alternative 3' splice site	21141189	21141164	-	Chr06:21134912-21145431C	c44379/f1p6/3164,c55591/f1p3/3696,c56746/f4p4/3617,c58704/f1p0/11868.2,c59776/f3p4/3539,c59993/f3p5/3594,c52565/f1p0/3497,c58173/f1p0/3765
Chr06	Intron retention	21140538	21140433	-	Chr06:21134912-21145431C	c58173/f1p0/3765,c58704/f1p0/11868.2,c61012/f1p2/3738,c44379/f1p6/3164,c52565/f1p0/3497,c55591/f1p3/3696,c56746/f4p4/3617,c59776/f3p4/3539,c59993/f3p5/3594
Chr06	Intron retention	21136628	21136477	-	Chr06:21134912-21145431C	c58173/f1p0/3765,c11118/f1p0/2073,c3348/f2p3/2143,c44379/f1p6/3164,c52565/f1p0/3497,c55591/f1p3/3696,c56746/f4p4/3617,c58704/f1p0/11868.2,c59776/f3p4/3539,c59993/f3p5/3594,c61012/f1p2/3738
Chr06	Intron retention	21172269	21172626	+	Chr06:21170182-21178263W	c49261/f1p0/3786,c40211/f1p0/2910,c45125/f2p1/3234,c56208/f1p0/3708
Chr06	Intron retention	21172702	21173207	+	Chr06:21170182-21178263W	c36940/f1p1/3152.1,c40211/f1p0/2910,c45125/f2p1/3234,c56208/f1p0/3708
Chr06	Intron retention	21174180	21174315	+	Chr06:21170182-21178263W	c36940/f1p1/3152.2,c40211/f1p0/2910,c49261/f1p0/3786,c45125/f2p1/3234,c56208/f1p0/3708
Chr06	Alternative 5' splice site	21195348	21195351	+	Chr06:21194217-21199431W	c44364/f2p5/2908,c38518/f2p3/2907
Chr06	Exon skipping	21195286	21195348	+	Chr06:21194217-21199431W	c23269/f9p8/2849,c25090/f1p3/3090,c38504/f1p3/2960,c62238/f1p0/2636,c44364/f2p5/2908
Chr06	Intron retention	21195853	21195937	+	Chr06:21194217-21199431W	c41779/f1p3/2908,c23269/f9p8/2849,c25090/f1p3/3090,c38504/f1p3/2960,c38518/f2p3/2907,c40920/f1p5/3049,c41303/f2p3/2803,c43214/f1p1/2582,c44364/f2p5/2908,c62238/f1p0/2636
Chr06	Intron retention	21318923	21319000	+	Chr06:21318090-21321972W	c51040/f1p0/3684.2,c57639/f1p0/2685,c28518/f1p0/2501
Chr06	Intron retention	21369150	21369252	+	Chr06:21368266-21371113W	c9439/f1p0/1743,c13279/f4p2/1591,c31215/f1p0/3222
Chr06	Intron retention	21369534	21369620	+	Chr06:21368266-21371113W	c9439/f1p0/1743,c13279/f4p2/1591,c31215/f1p0/3222
Chr06	Intron retention	21375873	21375979	+	Chr06:21374209-21380079W	c15379/f1p0/1652,c3331/f1p0/1628
Chr06	Intron retention	21384888	21384806	-	Chr06:21382824-21387849C	c30975/f2p3/3255,c8646/f1p0/1833,c19199/f1p0/1660,c26258/f3p4/3220,c31896/f1p3/3082,c52693/f1p4/2670
Chr06	Intron retention	21420555	21420630	+	Chr06:21416109-21421220W	c30712/f1p0/1495,c56396/f1p0/1439
Chr06	Intron retention	21457490	21457331	-	Chr06:21456232-21461655C	c48520/f2p2/4198,c57454/f1p0/4623,c52475/f1p1/3903
Chr06	Intron retention	21502201	21502091	-	Chr06:21500160-21503942C	c27388/f1p2/2610,c43570/f1p0/2258
Chr06	Intron retention	21502201	21502091	-	Chr06:21500174-21504053C	c36169/f6p2/2740,c42966/f1p0/3066.1,c16511/f2p1/2164,c27757/f3p1/2635,c32011/f1p0/2128
Chr06	Alternative 5' splice site	21591831	21591856	+	Chr06:21590747-21594049W	c32805/f1p0/2777.1,c24640/f1p0/2894.1
Chr06	Alternative 5' splice site	21641671	21641682	+	Chr06:21640386-21647550W	c49835/f1p0/3091.2,c50276/f1p0/4116.3,c40533/f1p0/3244
Chr06	Alternative 3' splice site	21676508	21676485	-	Chr06:21673388-21683628C	c9532/f2p0/1924,c22034/f1p0/1961
Chr06	Intron retention	21717213	21716125	-	Chr06:21713369-21718819C	c39182/f1p0/3241,c21893/f1p0/2149
Chr06	Intron retention	21731808	21729819	-	Chr06:21728067-21732055C	c48257/f2p2/3768,c9315/f3p4/1837
Chr06	Intron retention	21747926	21748069	+	Chr06:21746861-21754766W	c33561/f1p1/3194,c41037/f1p1/3115,c23903/f9p5/2979,c26774/f1p2/3045,c31924/f4p5/2948,c37682/f2p6/3039,c46350/f1p4/2797,c53928/f1p1/3565
Chr06	Intron retention	21749596	21750034	+	Chr06:21746861-21754766W	c53928/f1p1/3565,c23903/f9p5/2979,c26774/f1p2/3045,c31924/f4p5/2948,c33561/f1p1/3194,c37682/f2p6/3039,c39686/f1p1/2738,c41037/f1p1/3115,c46350/f1p4/2797
Chr06	Intron retention	21750489	21750689	+	Chr06:21746861-21754766W	c26774/f1p2/3045,c53928/f1p1/3565,c23903/f9p5/2979,c31924/f4p5/2948,c33561/f1p1/3194,c37682/f2p6/3039,c39686/f1p1/2738,c41037/f1p1/3115,c46350/f1p4/2797
Chr06	Intron retention	21757894	21757511	-	Chr06:21755544-21759427C	c55878/f1p0/2984,c24209/f2p0/2792,c29579/f1p1/2600
Chr06	Intron retention	21793010	21793588	+	Chr06:21789631-21794031W	c45864/f1p0/3144,c20005/f1p0/1517
Chr06	Intron retention	21926554	21926829	+	Chr06:21924789-21930307W	c37741/f1p0/2561,c6682/f1p0/2042
Chr06	Intron retention	21938639	21939942	+	Chr06:21936312-21942721W	c45023/f1p0/3349,c26964/f1p1/2615,c41308/f2p1/2718,c43440/f1p1/2573
Chr06	Intron retention	21940012	21940558	+	Chr06:21936312-21942721W	c33969/f2p1/3198,c26964/f1p1/2615,c41308/f2p1/2718,c43440/f1p1/2573
Chr06	Intron retention	21939508	21940558	+	Chr06:21936312-21942721W	c54932/f1p0/3509,c26964/f1p1/2615,c41308/f2p1/2718,c43440/f1p1/2573
Chr06	Intron retention	21939508	21939942	+	Chr06:21936312-21942721W	c54932/f1p0/3509,c33969/f2p1/3198
Chr06	Intron retention	21956230	21956121	-	Chr06:21949519-21957164C	c30563/f1p0/2730,c30759/f1p0/1872,c3225/f1p0/1974
Chr06	Alternative 5' splice site	21952531	21952521	-	Chr06:21949519-21957164C	c30563/f1p0/2730,c3225/f1p0/1974,c30759/f1p0/1872
Chr06	Alternative 3' splice site	21950606	21950604	-	Chr06:21949519-21957164C	c30563/f1p0/2730,c3225/f1p0/1974,c30759/f1p0/1872
Chr06	Alternative 3' splice site	22009497	22009502	+	Chr06:22005961-22015654W	c29303/f1p5/3260,c48050/f3p5/3734,c49794/f1p5/2945,c57276/f1p3/3776,c54448/f1p1/4139
Chr06	Alternative 3' splice site	22011378	22011442	+	Chr06:22005961-22015654W	c48050/f3p5/3734,c57276/f1p3/3776,c54448/f1p1/4139
Chr06	Exon skipping	22013339	22013477	+	Chr06:22005961-22015654W	c29303/f1p5/3260,c48050/f3p5/3734,c49794/f1p5/2945,c57276/f1p3/3776
Chr06	Intron retention	22013477	22013824	+	Chr06:22005961-22015654W	c54448/f1p1/4139,c57276/f1p3/3776
Chr06	Alternative 3' splice site	22013339	22013824	+	Chr06:22005961-22015654W	c54448/f1p1/4139,c29303/f1p5/3260,c48050/f3p5/3734,c49794/f1p5/2945
Chr06	Alternative 3' splice site	22053170	22053193	+	Chr06:22049997-22054751W	c13472/f2p1/1761,c21175/f1p1/1889,c28260/f1p0/2008,c7090/f1p1/1636,c3650/f1p0/1904
Chr06	Intron retention	22135673	22135145	-	Chr06:22133170-22140257C	c60897/f1p2/3571.1,c13588/f3p2/2223,c8893/f3p1/2196
Chr06	Exon skipping	22147270	22147221	-	Chr06:22144051-22150406C	c13699/f2p2/1628,c27953/f1p0/2821.1
Chr06	Intron retention	22172725	22172646	-	Chr06:22171458-22178003C	c32331/f2p1/3297,c36184/f6p9/3238,c41735/f1p0/2907.1,c44260/f1p0/2795
Chr06	Intron retention	22184340	22184184	-	Chr06:22181071-22185998C	c40250/f1p1/2759,c30642/f1p2/2567
Chr06	Intron retention	22194241	22194352	+	Chr06:22194089-22198725W	c36368/f2p2/2805,c46570/f4p2/2955,c61105/f1p1/3988,c27083/f6p1/2845
Chr06	Intron retention	22194264	22194372	+	Chr06:22194089-22198725W	c57484/f1p1/2931,c36988/f1p0/2963
Chr06	Intron retention	22195229	22195816	+	Chr06:22194089-22198725W	c48463/f3p2/3526,c23831/f3p1/3060,c25390/f1p0/3726,c27083/f6p1/2845,c27799/f1p1/2738,c36368/f2p2/2805,c36988/f1p0/2963,c46570/f4p2/2955,c57484/f1p1/2931
Chr06	Alternative 3' splice site	22240259	22240264	+	Chr06:22239998-22246418W	c59251/f1p0/4009,c1287/f8p4/1927,c56225/f1p0/3013.3
Chr06	Intron retention	22242741	22243126	+	Chr06:22239998-22246418W	c56225/f1p0/3013.1,c59251/f1p0/4009,c1287/f8p4/1927
Chr06	Intron retention	22248468	22248357	-	Chr06:22247466-22251855C	c20513/f1p0/2024,c13303/f5p3/1854,c9845/f1p3/1961
Chr06	Intron retention	22317277	22317267	-	Chr06:22306706-22317846C	c38184/f1p0/3049,c52504/f2p3/2900,c24491/f4p2/2884,c37326/f1p0/2965,c39380/f2p2/2967,c46458/f1p3/3031
Chr06	Intron retention	22314114	22314014	-	Chr06:22306706-22317846C	c37326/f1p0/2965,c24491/f4p2/2884,c38184/f1p0/3049,c39380/f2p2/2967,c44345/f1p2/2971,c46458/f1p3/3031,c50843/f1p1/2792,c52504/f2p3/2900
Chr06	Alternative 3' splice site	22313820	22313732	-	Chr06:22306706-22317846C	c38184/f1p0/3049,c24491/f4p2/2884,c37326/f1p0/2965,c39380/f2p2/2967,c44345/f1p2/2971,c46458/f1p3/3031,c50843/f1p1/2792,c52504/f2p3/2900
Chr06	Intron retention	22360136	22360054	-	Chr06:22358249-22360563C	c29518/f1p0/2612.1,c51990/f1p1/2671.2
Chr06	Alternative 3' splice site	22389880	22389786	-	Chr06:22387598-22390977C	c30944/f1p0/3064,c29195/f1p0/3020
Chr06	Intron retention	22444507	22444212	-	Chr06:22441964-22445392C	c44041/f1p0/2740,c30630/f1p1/2572,c7452/f1p1/2389
Chr06	Intron retention	22443642	22443551	-	Chr06:22441964-22445392C	c44041/f1p0/2740,c30630/f1p1/2572,c7452/f1p1/2389
Chr06	Intron retention	22449134	22449382	+	Chr06:22448580-22450673W	c11162/f1p1/1628,c4846/f1p4/1535,c9833/f1p4/1384
Chr06	Alternative 5' splice site	22462985	22462946	-	Chr06:22458220-22463278C	c32150/f4p8/3071,c48380/f2p1/3132,c19245/f1p0/1796
Chr06	Alternative 5' splice site	22462985	22462815	-	Chr06:22458220-22463278C	c26867/f1p0/3027,c26037/f1p0/3191
Chr06	Intron retention	22462985	22462585	-	Chr06:22458220-22463278C	c61283/f2p2/3470,c41686/f1p0/2974
Chr06	Intron retention	22462946	22462585	-	Chr06:22458220-22463278C	c14332/f1p2/1829,c21759/f1p0/2153,c26563/f1p1/2866,c28294/f1p0/2931,c49586/f1p2/3631,c50453/f1p0/2806,c57075/f1p0/3690,c57869/f1p1/2899,c58842/f1p4/3439,c61265/f1p2/3500,c19245/f1p0/1796
Chr06	Intron retention	22462985	22462585	-	Chr06:22458220-22463278C	c14332/f1p2/1829,c21759/f1p0/2153,c26563/f1p1/2866,c28294/f1p0/2931,c49586/f1p2/3631,c50453/f1p0/2806,c57075/f1p0/3690,c57869/f1p1/2899,c58842/f1p4/3439,c61265/f1p2/3500,c32150/f4p8/3071,c48380/f2p1/3132
Chr06	Intron retention	22462815	22462585	-	Chr06:22458220-22463278C	c13891/f2p1/1796,c40162/f4p3/3481,c8552/f1p0/2263,c26037/f1p0/3191
Chr06	Intron retention	22462985	22462585	-	Chr06:22458220-22463278C	c13891/f2p1/1796,c40162/f4p3/3481,c8552/f1p0/2263,c26867/f1p0/3027
Chr06	Intron retention	22462985	22462585	-	Chr06:22458220-22463278C	c57752/f1p2/3603,c27790/f1p0/2609
Chr06	Alternative 3' splice site	22462330	22462271	-	Chr06:22458220-22463278C	c13891/f2p1/1796,c21759/f1p0/2153,c26867/f1p0/3027,c28294/f1p0/2931,c33983/f1p5/3347,c40162/f4p3/3481,c48380/f2p1/3132,c49586/f1p2/3631,c50453/f1p0/2806,c52289/f1p0/2981,c54855/f1p1/3788,c8552/f1p0/2263,c14332/f1p2/1829,c1859/f6p4/1840,c18947/f1p1/1616,c19245/f1p0/1796,c20133/f1p0/1858,c2444/f4p3/2178,c2587/f5p3/1806,c26037/f1p0/3191,c26252/f3p3/2956,c26563/f1p1/2866,c27790/f1p0/2609,c30342/f4p3/…
Chr06	Intron retention	22462485	22462330	-	Chr06:22458220-22463278C	c61051/f1p3/3658,c21759/f1p0/2153,c28294/f1p0/2931,c49586/f1p2/3631,c50453/f1p0/2806
Chr06	Intron retention	22462985	22462330	-	Chr06:22458220-22463278C	c61051/f1p3/3658,c48380/f2p1/3132
Chr06	Intron retention	22462485	22462271	-	Chr06:22458220-22463278C	c61051/f1p3/3658,c14332/f1p2/1829,c26563/f1p1/2866,c57869/f1p1/2899,c58842/f1p4/3439,c61265/f1p2/3500
Chr06	Intron retention	22462946	22462271	-	Chr06:22458220-22463278C	c61051/f1p3/3658,c19245/f1p0/1796
Chr06	Intron retention	22462985	22462271	-	Chr06:22458220-22463278C	c61051/f1p3/3658,c32150/f4p8/3071
Chr06	Intron retention	22463046	22462271	-	Chr06:22458220-22463278C	c11715/f1p0/1862,c26252/f3p3/2956
Chr06	Intron retention	22462106	22461879	-	Chr06:22458220-22463278C	c57075/f1p0/3690,c14332/f1p2/1829,c1859/f6p4/1840,c18947/f1p1/1616,c19245/f1p0/1796,c20133/f1p0/1858,c2444/f4p3/2178,c2587/f5p3/1806,c26037/f1p0/3191,c26252/f3p3/2956,c26563/f1p1/2866,c27790/f1p0/2609,c30342/f4p3/3137,c31014/f1p0/3056.2,c32150/f4p8/3071,c34533/f1p0/2824,c37166/f1p4/3053,c41686/f1p0/2974,c50228/f1p2/3036,c57752/f1p2/3603,c57869/f1p1/2899,c58842/f1p4/3439,c59595/f2p2/3575,c61265/f1…
Chr06	Intron retention	22462485	22461879	-	Chr06:22458220-22463278C	c56504/f1p0/2640,c20133/f1p0/1858
Chr06	Intron retention	22461802	22461423	-	Chr06:22458220-22463278C	c54855/f1p1/3788,c11715/f1p0/1862,c13891/f2p1/1796,c14332/f1p2/1829,c1859/f6p4/1840,c18947/f1p1/1616,c19245/f1p0/1796,c20133/f1p0/1858,c21759/f1p0/2153,c2444/f4p3/2178,c2587/f5p3/1806,c26037/f1p0/3191,c26252/f3p3/2956,c26563/f1p1/2866,c26867/f1p0/3027,c27790/f1p0/2609,c28294/f1p0/2931,c30342/f4p3/3137,c31014/f1p0/3056.2,c32150/f4p8/3071,c33983/f1p5/3347,c34533/f1p0/2824,c37166/f1p4/3053,c40162/f4…
Chr06	Intron retention	22462485	22461423	-	Chr06:22458220-22463278C	c55260/f1p2/4309,c13891/f2p1/1796,c40162/f4p3/3481,c8552/f1p0/2263
Chr06	Intron retention	22462985	22461423	-	Chr06:22458220-22463278C	c55260/f1p2/4309,c26867/f1p0/3027
Chr06	Intron retention	22462815	22461423	-	Chr06:22458220-22463278C	c55260/f1p2/4309,c26037/f1p0/3191
Chr06	Alternative 5' splice site	22460868	22460813	-	Chr06:22458220-22463278C	c10391/f1p0/1595,c11715/f1p0/1862,c13891/f2p1/1796,c14332/f1p2/1829,c1859/f6p4/1840,c18947/f1p1/1616,c19245/f1p0/1796,c20133/f1p0/1858,c21759/f1p0/2153,c2444/f4p3/2178,c2587/f5p3/1806,c26037/f1p0/3191,c26252/f3p3/2956,c26563/f1p1/2866,c26867/f1p0/3027,c27790/f1p0/2609,c28294/f1p0/2931,c30342/f4p3/3137,c32150/f4p8/3071,c33983/f1p5/3347,c34533/f1p0/2824,c36300/f2p0/2601,c37166/f1p4/3053,c40162/f4p3…
Chr06	Intron retention	22460267	22460172	-	Chr06:22458220-22463278C	c14332/f1p2/1829,c7527/f1p1/2202,c13891/f2p1/1796,c18947/f1p1/1616,c2587/f5p3/1806
Chr06	Intron retention	22460267	22460172	-	Chr06:22458220-22463278C	c37166/f1p4/3053,c26252/f3p3/2956,c26867/f1p0/3027,c31014/f1p0/3056.1,c32150/f4p8/3071,c33983/f1p5/3347,c40162/f4p3/3481,c52289/f1p0/2981
Chr06	Alternative 5' splice site	22459497	22459460	-	Chr06:22458220-22463278C	c10391/f1p0/1595,c27790/f1p0/2609,c34533/f1p0/2824,c50453/f1p0/2806,c57869/f1p1/2899,c26563/f1p1/2866
Chr06	Exon skipping	22460172	22459497	-	Chr06:22458220-22463278C	c1859/f6p4/1840,c19245/f1p0/1796,c21759/f1p0/2153,c2444/f4p3/2178,c56504/f1p0/2640,c10391/f1p0/1595,c27790/f1p0/2609,c34533/f1p0/2824,c50453/f1p0/2806,c57869/f1p1/2899
Chr06	Exon skipping	22460172	22459460	-	Chr06:22458220-22463278C	c1859/f6p4/1840,c19245/f1p0/1796,c21759/f1p0/2153,c2444/f4p3/2178,c56504/f1p0/2640,c26563/f1p1/2866
Chr06	Intron retention	22459497	22458882	-	Chr06:22458220-22463278C	c26037/f1p0/3191,c30342/f4p3/3137,c36300/f2p0/2601,c41686/f1p0/2974,c48380/f2p1/3132,c54855/f1p1/3788,c57752/f1p2/3603,c58842/f1p4/3439,c59595/f2p2/3575,c61051/f1p3/3658,c61265/f1p2/3500,c61283/f2p2/3470,c10391/f1p0/1595,c27790/f1p0/2609,c34533/f1p0/2824,c50453/f1p0/2806,c57869/f1p1/2899
Chr06	Intron retention	22459460	22458882	-	Chr06:22458220-22463278C	c26037/f1p0/3191,c30342/f4p3/3137,c36300/f2p0/2601,c41686/f1p0/2974,c48380/f2p1/3132,c54855/f1p1/3788,c57752/f1p2/3603,c58842/f1p4/3439,c59595/f2p2/3575,c61051/f1p3/3658,c61265/f1p2/3500,c61283/f2p2/3470,c26563/f1p1/2866
Chr06	Intron retention	22459060	22459031	-	Chr06:22458220-22463278C	c26037/f1p0/3191,c30342/f4p3/3137,c36300/f2p0/2601,c41686/f1p0/2974,c48380/f2p1/3132,c54855/f1p1/3788,c57752/f1p2/3603,c58842/f1p4/3439,c59595/f2p2/3575,c61051/f1p3/3658,c61265/f1p2/3500,c61283/f2p2/3470,c26252/f3p3/2956,c26867/f1p0/3027,c31014/f1p0/3056.1,c32150/f4p8/3071,c33983/f1p5/3347,c40162/f4p3/3481,c52289/f1p0/2981
Chr06	Alternative 3' splice site	22460172	22458882	-	Chr06:22458220-22463278C	c26037/f1p0/3191,c30342/f4p3/3137,c36300/f2p0/2601,c41686/f1p0/2974,c48380/f2p1/3132,c54855/f1p1/3788,c57752/f1p2/3603,c58842/f1p4/3439,c59595/f2p2/3575,c61051/f1p3/3658,c61265/f1p2/3500,c61283/f2p2/3470,c1859/f6p4/1840,c19245/f1p0/1796,c21759/f1p0/2153,c2444/f4p3/2178,c56504/f1p0/2640
Chr06	Intron retention	22459060	22459031	-	Chr06:22458220-22463278C	c49586/f1p2/3631,c55260/f1p2/4309,c57075/f1p0/3690,c37166/f1p4/3053
Chr06	Intron retention	22460267	22458882	-	Chr06:22458220-22463278C	c49586/f1p2/3631,c55260/f1p2/4309,c57075/f1p0/3690,c1859/f6p4/1840,c19245/f1p0/1796,c21759/f1p0/2153,c2444/f4p3/2178,c56504/f1p0/2640
Chr06	Intron retention	22460267	22458842	-	Chr06:22458220-22463278C	c49586/f1p2/3631,c55260/f1p2/4309,c57075/f1p0/3690,c50228/f1p2/3036
Chr06	Intron retention	22460267	22458882	-	Chr06:22458220-22463278C	c49586/f1p2/3631,c55260/f1p2/4309,c57075/f1p0/3690,c10391/f1p0/1595,c27790/f1p0/2609,c34533/f1p0/2824,c50453/f1p0/2806,c57869/f1p1/2899
Chr06	Intron retention	22460267	22458882	-	Chr06:22458220-22463278C	c49586/f1p2/3631,c55260/f1p2/4309,c57075/f1p0/3690,c26563/f1p1/2866
Chr06	Intron retention	22460267	22459031	-	Chr06:22458220-22463278C	c49586/f1p2/3631,c55260/f1p2/4309,c57075/f1p0/3690,c26252/f3p3/2956,c26867/f1p0/3027,c31014/f1p0/3056.1,c32150/f4p8/3071,c33983/f1p5/3347,c40162/f4p3/3481,c52289/f1p0/2981
Chr06	Intron retention	22460267	22460172	-	Chr06:22458220-22463278C	c49586/f1p2/3631,c55260/f1p2/4309,c57075/f1p0/3690,c26037/f1p0/3191,c30342/f4p3/3137,c36300/f2p0/2601,c41686/f1p0/2974,c48380/f2p1/3132,c54855/f1p1/3788,c57752/f1p2/3603,c58842/f1p4/3439,c59595/f2p2/3575,c61051/f1p3/3658,c61265/f1p2/3500,c61283/f2p2/3470
Chr06	Alternative 5' splice site	22472978	22473031	+	Chr06:22469908-22474651W	c33603/f1p0/7145.1,c39030/f1p10/3255,c61174/f1p4/3283
Chr06	Intron retention	22480923	22480498	-	Chr06:22476752-22481420C	c30784/f1p0/2921,c18403/f1p0/2107,c20111/f1p0/2329,c2725/f2p0/2235,c5797/f2p0/2355
Chr06	Intron retention	22478630	22478543	-	Chr06:22476752-22481420C	c30784/f1p0/2921,c18403/f1p0/2107,c20111/f1p0/2329,c2725/f2p0/2235,c5797/f2p0/2355
Chr06	Intron retention	22549096	22550411	+	Chr06:22548825-22551551W	c8019/f1p0/1761,c33642/f1p1/1864
Chr06	Alternative 3' splice site	22603042	22603023	-	Chr06:22601208-22605759C	c19579/f1p0/1663,c27125/f1p0/1835
Chr06	Exon skipping	22603023	22602963	-	Chr06:22601208-22605759C	c33477/f1p0/1762.2,c27125/f1p0/1835
Chr06	Exon skipping	22603042	22602963	-	Chr06:22601208-22605759C	c33477/f1p0/1762.2,c19579/f1p0/1663
Chr06	Intron retention	22602963	22602886	-	Chr06:22601208-22605759C	c57665/f1p0/1885,c19579/f1p0/1663
Chr06	Alternative 3' splice site	22603042	22602886	-	Chr06:22601208-22605759C	c57665/f1p0/1885,c33477/f1p0/1762.2
Chr06	Intron retention	22602569	22602486	-	Chr06:22601208-22605759C	c57665/f1p0/1885,c19579/f1p0/1663,c27125/f1p0/1835
Chr06	Exon skipping	22602200	22602123	-	Chr06:22601208-22605759C	c27125/f1p0/1835,c19579/f1p0/1663,c33477/f1p0/1762.1,c57665/f1p0/1885
Chr06	Alternative 3' splice site	22611454	22611444	-	Chr06:22608348-22611820C	c9211/f1p1/1673,c17353/f1p0/1545,c2501/f2p0/1672
Chr06	Intron retention	22611642	22611454	-	Chr06:22608348-22611820C	c2628/f2p1/1854,c9211/f1p1/1673
Chr06	Alternative 5' splice site	22806766	22806849	+	Chr06:22805851-22811701W	c47618/f8p4/3671,c56478/f1p0/3414,c61555/f1p0/3679,c51562/f1p0/3861,c54191/f1p3/3631
Chr06	Alternative 5' splice site	22815302	22815301	-	Chr06:22812934-22820026C	c2782/f1p1/1968,c38072/f1p1/2689,c7908/f1p2/1622
Chr06	Intron retention	22852307	22851931	-	Chr06:22850640-22856066C	c58040/f1p1/2660,c14464/f1p1/2211,c16784/f1p1/2316
Chr06	Intron retention	22908918	22909075	+	Chr06:22907264-22911377W	c20592/f1p0/1884,c35086/f1p0/1728
Chr06	Intron retention	23001724	23001926	+	Chr06:23000387-23003637W	c5519/f1p1/2143,c21211/f2p1/1949
Chr06	Intron retention	23028623	23029017	+	Chr06:23027633-23031692W	c41909/f1p0/3169,c28551/f1p0/2501,c5006/f3p2/1788,c6604/f2p0/1532,c774/f4p1/1760,c9189/f2p2/1502,c9516/f3p2/1760
Chr06	Intron retention	23029753	23030281	+	Chr06:23027633-23031692W	c28551/f1p0/2501,c5006/f3p2/1788,c6604/f2p0/1532,c774/f4p1/1760,c9189/f2p2/1502,c9516/f3p2/1760
Chr06	Intron retention	23030570	23031038	+	Chr06:23027633-23031692W	c28551/f1p0/2501,c5006/f3p2/1788,c6604/f2p0/1532,c774/f4p1/1760,c9189/f2p2/1502,c9516/f3p2/1760
Chr06	Intron retention	23048835	23048820	-	Chr06:23046477-23049792C	c26356/f1p2/2074,c41270/f1p1/2654,c13373/f3p1/2036
Chr06	Intron retention	23072704	23071944	-	Chr06:23071093-23073427C	c34513/f1p1/2102,c18726/f1p6/1270,c587/f17p6/1372
Chr06	Alternative 3' splice site	23131620	23131458	-	Chr06:23128675-23134872C	c36991/f1p0/3069,c24398/f5p1/3138,c24973/f3p0/3193,c28920/f2p0/3182,c44748/f1p0/3106,c46261/f1p0/3083,c53843/f1p0/3185,c59817/f5p0/2932
Chr06	Intron retention	23167705	23167781	+	Chr06:23164982-23168372W	c15264/f1p0/1600.1,c11700/f5p3/1571
Chr06	Alternative 3' splice site	23193130	23192867	-	Chr06:23190196-23193935C	c5398/f1p1/2068,c11696/f1p0/1778,c1898/f2p4/1887,c35317/f1p3/1749,c7124/f1p0/1797
Chr06	Alternative 3' splice site	23244058	23244114	+	Chr06:23243302-23246671W	c19810/f3p3/1528,c12316/f1p0/1501
Chr06	Intron retention	23244303	23244772	+	Chr06:23243302-23246671W	c14121/f2p1/1929,c12316/f1p0/1501
Chr06	Intron retention	23248584	23248421	-	Chr06:23247096-23250819C	c25303/f1p2/2915,c43408/f1p1/1414,c58692/f1p1/2781
Chr06	Intron retention	23267896	23268282	+	Chr06:23266496-23269457W	c42035/f1p0/2671.2,c1104/f12p4/1736,c18316/f1p0/1798,c31092/f1p0/1564,c391/f10p4/1914,c828/f5p4/1852
Chr06	Alternative 3' splice site	23332508	23332800	+	Chr06:23331172-23335572W	c26657/f1p1/2867,c41435/f1p2/2802
Chr06	Intron retention	23332038	23332110	+	Chr06:23331172-23335572W	c55985/f1p1/3297,c31660/f1p2/3281
Chr06	Intron retention	23332214	23332800	+	Chr06:23331172-23335572W	c55985/f1p1/3297,c41435/f1p2/2802
Chr06	Intron retention	23332214	23332508	+	Chr06:23331172-23335572W	c49472/f1p0/3639,c26657/f1p1/2867
Chr06	Intron retention	23332038	23332110	+	Chr06:23331172-23335572W	c57106/f1p1/3997,c58445/f1p4/3657,c58713/f1p0/3452
Chr06	Intron retention	23331460	23331758	+	Chr06:23331172-23335572W	c57106/f1p1/3997,c58445/f1p4/3657,c55985/f1p1/3297
Chr06	Intron retention	23331460	23332800	+	Chr06:23331172-23335572W	c57106/f1p1/3997,c58445/f1p4/3657,c41435/f1p2/2802
Chr06	Intron retention	23334021	23334474	+	Chr06:23331172-23335572W	c57106/f1p1/3997,c54421/f1p3/3156
Chr06	Intron retention	23334021	23334474	+	Chr06:23331172-23335572W	c58277/f1p0/4271,c58713/f1p0/3452
Chr06	Intron retention	23334021	23334474	+	Chr06:23331172-23335572W	c49472/f1p0/3639,c12010/f1p1/2075,c29647/f2p1/3227,c50636/f2p0/3622
Chr06	Exon skipping	23342215	23342131	-	Chr06:23336046-23343613C	c5527/f1p0/2249,c10426/f1p0/1996,c28252/f1p0/2660
Chr06	Intron retention	23340959	23340872	-	Chr06:23336046-23343613C	c28252/f1p0/2660,c10426/f1p0/1996,c5527/f1p0/2249
Chr06	Intron retention	23438752	23438909	+	Chr06:23436615-23443654W	c33498/f1p1/2853,c44491/f1p1/2531
Chr06	Intron retention	23442096	23442403	+	Chr06:23436615-23443654W	c33498/f1p1/2853,c44491/f1p1/2531
Chr06	Intron retention	23450080	23450597	+	Chr06:23447830-23450820W	c16802/f1p0/1890,c9137/f1p0/1377
Chr06	Intron retention	23461768	23461381	-	Chr06:23459326-23463869C	c7152/f1p0/1824,c21113/f1p0/1710,c2614/f2p1/1560
Chr06	Intron retention	23473156	23473033	-	Chr06:23472136-23477743C	c38856/f1p0/2656,c25305/f1p0/2600
Chr06	Alternative 3' splice site	23486032	23486035	+	Chr06:23484231-23488055W	c4667/f1p1/1785,c5268/f1p0/1645,c10338/f2p0/1520
Chr06	Alternative 3' splice site	23541293	23541312	+	Chr06:23540811-23545067W	c32294/f1p0/3210.1,c38463/f1p0/3122,c58473/f1p0/3184
Chr06	Alternative 5' splice site	23556123	23556124	+	Chr06:23555097-23565272W	c33998/f1p0/2846,c34393/f1p0/2938
Chr06	Intron retention	23598533	23598607	+	Chr06:23596221-23599489W	c15024/f1p0/1962,c5402/f1p1/1879
Chr06	Intron retention	23644505	23644984	+	Chr06:23643300-23646377W	c14014/f1p0/1989,c12389/f1p0/1656,c4171/f1p0/1770
Chr06	Intron retention	23653731	23653648	-	Chr06:23652545-23658283C	c39389/f2p1/3224,c23520/f2p1/3058,c34245/f3p1/3088
Chr06	Intron retention	23653731	23653648	-	Chr06:23652570-23658214C	c45723/f2p2/3093,c51725/f1p0/3362.1
Chr06	Intron retention	23653518	23653420	-	Chr06:23652570-23658214C	c53559/f1p1/3285,c45723/f2p2/3093
Chr06	Intron retention	23653731	23653420	-	Chr06:23652570-23658214C	c53559/f1p1/3285,c51725/f1p0/3362.1
Chr06	Exon skipping	23662551	23662615	+	Chr06:23662087-23669257W	c33241/f1p2/3408,c47590/f9p5/3527,c50104/f1p0/3759,c50469/f1p3/3618,c53450/f1p5/3654,c59236/f1p0/3484,c47940/f4p2/3599,c48004/f2p0/3486,c57221/f1p0/3755
Chr06	Alternative 3' splice site	23663765	23663797	+	Chr06:23662087-23669257W	c38896/f2p2/3187,c47590/f9p5/3527,c47940/f4p2/3599,c48004/f2p0/3486,c50104/f1p0/3759,c50469/f1p3/3618,c53450/f1p5/3654,c57221/f1p0/3755,c59236/f1p0/3484,c33241/f1p2/3408
Chr06	Intron retention	23667351	23667558	+	Chr06:23662087-23669257W	c50104/f1p0/3759,c33241/f1p2/3408,c38896/f2p2/3187,c42496/f1p0/2650,c47590/f9p5/3527,c47940/f4p2/3599,c48004/f2p0/3486,c50469/f1p3/3618,c53450/f1p5/3654,c57221/f1p0/3755,c59236/f1p0/3484
Chr06	Intron retention	23681835	23680301	-	Chr06:23679574-23683251C	c34966/f1p0/2922,c58297/f1p1/3123.1
Chr06	Intron retention	23689743	23689876	+	Chr06:23688058-23691682W	c16444/f1p0/1887,c16873/f1p0/1889,c29991/f1p1/1856,c9419/f1p1/1748
Chr06	Intron retention	23690362	23690453	+	Chr06:23688058-23691682W	c29991/f1p1/1856,c16444/f1p0/1887,c16873/f1p0/1889,c9419/f1p1/1748
Chr06	Intron retention	23741697	23741435	-	Chr06:23735617-23744700C	c45689/f1p1/2781.1,c10060/f1p6/2102,c10459/f1p7/1876,c30327/f1p0/3264,c4698/f1p3/1899,c7022/f1p6/2042
Chr06	Intron retention	23740834	23740394	-	Chr06:23735617-23744700C	c45689/f1p1/2781.1,c10060/f1p6/2102,c10459/f1p7/1876,c30327/f1p0/3264,c4698/f1p3/1899,c7022/f1p6/2042
Chr06	Intron retention	23765642	23765048	-	Chr06:23762801-23767778C	c42809/f1p1/3205,c49043/f1p0/3631
Chr06	Intron retention	23765642	23764911	-	Chr06:23762801-23767778C	c42809/f1p1/3205,c23047/f27p8/2814,c23086/f12p8/2812,c34267/f1p8/2862
Chr06	Intron retention	23764311	23764233	-	Chr06:23762801-23767778C	c30966/f2p5/2865,c23047/f27p8/2814,c23086/f12p8/2812,c34267/f1p8/2862
Chr06	Intron retention	23765065	23764233	-	Chr06:23762801-23767778C	c33043/f1p3/3240,c49043/f1p0/3631
Chr06	Intron retention	23765296	23764233	-	Chr06:23762801-23767778C	c33043/f1p3/3240,c23047/f27p8/2814,c23086/f12p8/2812,c34267/f1p8/2862
Chr06	Intron retention	23765296	23764911	-	Chr06:23762801-23767778C	c33043/f1p3/3240,c30966/f2p5/2865
Chr06	Exon skipping	23842028	23841985	-	Chr06:23836783-23842373C	c30773/f1p0/3021,c50660/f1p0/2862,c24585/f5p3/2909
Chr06	Alternative 5' splice site	23842205	23841985	-	Chr06:23836783-23842373C	c30773/f1p0/3021,c23155/f7p4/3082,c23428/f11p4/3069,c25119/f1p0/2104.1
Chr06	Alternative 3' splice site	23887143	23887146	+	Chr06:23882738-23891717W	c56891/f1p0/3721,c48075/f3p0/3911,c50915/f1p0/3850.2,c61122/f1p0/4051
Chr06	Intron retention	23887780	23888012	+	Chr06:23882738-23891717W	c61122/f1p0/4051,c48075/f3p0/3911,c50915/f1p0/3850.2,c56891/f1p0/3721
Chr06	Alternative 3' splice site	24001808	24001736	-	Chr06:24000651-24003369C	c10592/f1p0/1546,c9525/f1p0/1586
Chr06	Intron retention	24001439	24001346	-	Chr06:24000651-24003369C	c7867/f1p0/1986,c10592/f1p0/1546,c9525/f1p0/1586
Chr06	Alternative 3' splice site	24015285	24015267	-	Chr06:24011724-24017071C	c24873/f2p1/2830,c42659/f1p1/2975
Chr06	Mutually exclusive exon	24015120	24015042	-	Chr06:24011724-24017071C	c42659/f1p1/2975,c24873/f2p1/2830
Chr06	Intron retention	24013176	24013046	-	Chr06:24011724-24017071C	c42659/f1p1/2975,c24873/f2p1/2830
Chr06	Alternative 3' splice site	24052380	24052370	-	Chr06:24051000-24056314C	c26723/f1p2/2541,c46292/f1p0/2814,c47853/f4p7/3672,c48019/f4p6/3658,c51942/f1p3/2911,c50640/f1p1/3483
Chr06	Intron retention	24070495	24069913	-	Chr06:24069430-24073236C	c58774/f1p0/2805,c26106/f1p0/1799,c57735/f1p1/1754
Chr06	Intron retention	24146429	24146367	-	Chr06:24143300-24147165C	c53198/f1p0/3296,c25169/f1p1/2857
Chr06	Intron retention	24145292	24145086	-	Chr06:24143300-24147165C	c53198/f1p0/3296,c25169/f1p1/2857,c28430/f1p1/3140,c32247/f6p2/2713,c34440/f1p1/2714,c38904/f1p2/3072,c62642/f4p1/2914
Chr06	Intron retention	24144594	24144488	-	Chr06:24143300-24147165C	c53198/f1p0/3296,c34440/f1p1/2714
Chr06	Intron retention	24207735	24207640	-	Chr06:24177883-24225753C	c28971/f1p1/2852,c27808/f1p2/2592,c34913/f1p2/2693
Chr06	Intron retention	24237485	24237380	-	Chr06:24236658-24239820C	c35074/f1p2/2764,c28291/f1p0/2799
Chr06	Intron retention	24237809	24237380	-	Chr06:24236736-24239848C	c45765/f1p0/2957,c31879/f1p0/2600,c34418/f1p0/2645.1
Chr06	Alternative 3' splice site	24243449	24243437	-	Chr06:24241711-24244898C	c30039/f2p1/2688,c41804/f1p0/2616
Chr06	Intron retention	24243540	24243449	-	Chr06:24241711-24244898C	c34584/f1p0/3024,c30039/f2p1/2688
Chr06	Alternative 3' splice site	24291088	24291063	-	Chr06:24288348-24292718C	c51183/f1p1/2988,c24184/f3p1/3177,c43680/f1p1/2974
Chr06	Intron retention	24290714	24290612	-	Chr06:24288348-24292718C	c44395/f1p0/3325,c24184/f3p1/3177,c43680/f1p1/2974
Chr06	Intron retention	24291303	24290342	-	Chr06:24288348-24292718C	c56277/f1p0/3618,c51183/f1p1/2988
Chr06	Intron retention	24291303	24290342	-	Chr06:24288348-24292718C	c56277/f1p0/3618,c24184/f3p1/3177,c43680/f1p1/2974
Chr06	Intron retention	24291303	24290342	-	Chr06:24288348-24292718C	c56277/f1p0/3618,c44395/f1p0/3325
Chr06	Intron retention	24309398	24309301	-	Chr06:24307863-24310697C	c19140/f1p0/1693,c13215/f48p28/1634,c14616/f1p32/1947,c15378/f1p0/1665,c29588/f1p8/1528,c33675/f1p13/1779,c5539/f2p27/1755,c62472/f10p11/1635,c62623/f1p2/1621
Chr06	Intron retention	24384576	24384092	-	Chr06:24380725-24385846C	c34895/f1p1/3190,c1140/f5p2/2387,c22141/f1p2/2180,c24195/f6p2/2709,c2949/f3p2/2363,c35339/f2p1/2182,c41571/f1p0/2856,c55169/f1p1/2756,c58233/f1p1/2534
Chr06	Intron retention	24383942	24383819	-	Chr06:24380725-24385846C	c45158/f1p0/2625,c1140/f5p2/2387,c18059/f1p3/1983,c22141/f1p2/2180,c24195/f6p2/2709,c2949/f3p2/2363,c35339/f2p1/2182,c41571/f1p0/2856,c55169/f1p1/2756,c58233/f1p1/2534
Chr06	Intron retention	24382530	24382364	-	Chr06:24380725-24385846C	c58233/f1p1/2534,c1140/f5p2/2387,c18059/f1p3/1983,c22141/f1p2/2180,c2949/f3p2/2363,c35339/f2p1/2182,c9692/f1p1/1649
Chr06	Intron retention	24383013	24382364	-	Chr06:24380725-24385846C	c24195/f6p2/2709,c34895/f1p1/3190,c41571/f1p0/2856,c45158/f1p0/2625,c55169/f1p1/2756,c1140/f5p2/2387,c18059/f1p3/1983,c22141/f1p2/2180,c2949/f3p2/2363,c35339/f2p1/2182,c9692/f1p1/1649
Chr06	Intron retention	24383013	24382828	-	Chr06:24380725-24385846C	c24195/f6p2/2709,c34895/f1p1/3190,c41571/f1p0/2856,c45158/f1p0/2625,c55169/f1p1/2756,c58233/f1p1/2534
Chr06	Alternative 3' splice site	24381969	24381944	-	Chr06:24380725-24385846C	c55169/f1p1/2756,c1140/f5p2/2387,c18059/f1p3/1983,c21324/f1p0/1767,c22141/f1p2/2180,c24195/f6p2/2709,c2949/f3p2/2363,c34895/f1p1/3190,c35339/f2p1/2182,c41571/f1p0/2856,c58233/f1p1/2534,c9692/f1p1/1649
Chr06	Intron retention	24381766	24381682	-	Chr06:24380725-24385846C	c45158/f1p0/2625,c1140/f5p2/2387,c18059/f1p3/1983,c21324/f1p0/1767,c22141/f1p2/2180,c24195/f6p2/2709,c2949/f3p2/2363,c34895/f1p1/3190,c35339/f2p1/2182,c41571/f1p0/2856,c58233/f1p1/2534,c9692/f1p1/1649
Chr06	Intron retention	24411220	24412130	+	Chr06:24410989-24415093W	c46420/f1p0/3318,c29015/f1p0/1480
Chr06	Alternative 5' splice site	24423538	24423556	+	Chr06:24422163-24427034W	c14778/f1p2/2124,c21847/f1p1/1915,c6046/f1p1/1737,c6736/f4p2/1818,c8036/f1p1/1645,c9395/f1p1/1632,c9652/f1p0/1667
Chr06	Intron retention	24423538	24423682	+	Chr06:24422163-24427034W	c21204/f2p1/1796,c14778/f1p2/2124,c21847/f1p1/1915,c6046/f1p1/1737,c6736/f4p2/1818,c8036/f1p1/1645,c9395/f1p1/1632
Chr06	Intron retention	24423556	24423682	+	Chr06:24422163-24427034W	c21204/f2p1/1796,c9652/f1p0/1667
Chr06	Intron retention	24526917	24526830	-	Chr06:24521536-24528043C	c55620/f1p0/3257,c28620/f1p2/2812
Chr06	Intron retention	24526449	24526092	-	Chr06:24521536-24528043C	c55620/f1p0/3257,c28620/f1p2/2812
Chr06	Intron retention	24534476	24534585	+	Chr06:24533084-24539247W	c33420/f1p0/2845,c44611/f1p0/2580,c36312/f2p9/2618,c37853/f2p10/2550,c43185/f1p0/3114,c45825/f1p0/2462,c52354/f1p0/2415,c53955/f1p2/3525,c54652/f1p7/2870,c62442/f7p24/2868
Chr06	Intron retention	24534780	24535143	+	Chr06:24533084-24539247W	c43185/f1p0/3114,c21091/f1p3/1988,c33420/f1p0/2845,c36312/f2p9/2618,c37853/f2p10/2550,c44611/f1p0/2580,c45825/f1p0/2462,c52354/f1p0/2415,c53955/f1p2/3525,c54652/f1p7/2870,c62442/f7p24/2868
Chr06	Intron retention	24535766	24536410	+	Chr06:24533084-24539247W	c53955/f1p2/3525,c15835/f1p0/1729,c21091/f1p3/1988,c33420/f1p0/2845,c36312/f2p9/2618,c37853/f2p10/2550,c43185/f1p0/3114,c44611/f1p0/2580,c45825/f1p0/2462,c52354/f1p0/2415,c53122/f1p3/5282.1,c54652/f1p7/2870,c62442/f7p24/2868
Chr06	Intron retention	24537165	24537297	+	Chr06:24533084-24539247W	c53955/f1p2/3525,c15835/f1p0/1729,c18062/f1p0/1503,c21091/f1p3/1988,c33420/f1p0/2845,c36312/f2p9/2618,c37853/f2p10/2550,c43185/f1p0/3114,c44611/f1p0/2580,c45825/f1p0/2462,c4722/f1p1/1534,c52354/f1p0/2415,c53122/f1p3/5282.1,c54652/f1p7/2870,c62442/f7p24/2868
Chr06	Intron retention	24537736	24537808	+	Chr06:24533084-24539247W	c43185/f1p0/3114,c4722/f1p1/1534,c15835/f1p0/1729,c18062/f1p0/1503,c21091/f1p3/1988,c33420/f1p0/2845,c35096/f1p2/1170,c36312/f2p9/2618,c37853/f2p10/2550,c44611/f1p0/2580,c45825/f1p0/2462,c52354/f1p0/2415,c53122/f1p3/5282.1,c53955/f1p2/3525,c62442/f7p24/2868
Chr06	Intron retention	24537748	24537805	+	Chr06:24533084-24539247W	c43185/f1p0/3114,c4722/f1p1/1534,c54652/f1p7/2870
Chr06	Intron retention	24560066	24559933	-	Chr06:24557388-24563802C	c21793/f1p0/1953,c48523/f2p1/3782,c48715/f1p1/3891
Chr06	Intron retention	24559567	24559475	-	Chr06:24557388-24563802C	c48715/f1p1/3891,c21793/f1p0/1953,c48523/f2p1/3782,c57169/f1p0/2908.2
Chr06	Alternative 3' splice site	24580668	24580636	-	Chr06:24574597-24582512C	c57704/f1p2/4084,c47750/f6p5/3867,c52071/f1p4/3889,c59198/f1p1/3827
Chr06	Alternative 3' splice site	24614235	24614268	+	Chr06:24612993-24615721W	c20756/f1p0/1780,c1079/f6p0/1751
Chr06	Intron retention	24797539	24797439	-	Chr06:24796028-24799495C	c22095/f1p0/2617,c11746/f1p1/2211,c13669/f2p3/1843,c2090/f2p4/1807,c21424/f1p1/2127.1,c6172/f1p2/1632,c6716/f1p4/1807,c8915/f2p2/1698
Chr06	Intron retention	24930389	24930307	-	Chr06:24926364-24934935C	c25265/f1p0/2552,c56306/f1p1/3725.1.1,c42012/f1p1/2492,c51221/f1p1/2955.1
Chr06	Alternative 3' splice site	24929251	24929195	-	Chr06:24926364-24934935C	c42012/f1p1/2492,c51221/f1p1/2955.2,c56306/f1p1/3725.1.1,c25265/f1p0/2552
Chr06	Alternative 3' splice site	24949507	24949290	-	Chr06:24948810-24952940C	c44233/f1p2/2856,c36659/f5p6/2579
Chr06	Intron retention	24969740	24969834	+	Chr06:24968864-24975326W	c52717/f1p0/3420,c26713/f2p1/2879,c28953/f1p0/2811.1,c34016/f1p0/3046.1,c36945/f4p1/2884
Chr06	Intron retention	24972967	24973435	+	Chr06:24968864-24975326W	c52717/f1p0/3420,c26713/f2p1/2879,c28953/f1p0/2811.1,c36945/f4p1/2884
Chr06	Alternative 3' splice site	25024712	25024706	-	Chr06:25022234-25025522C	c32785/f1p0/1911.1,c11844/f1p0/1577,c18367/f1p0/1831,c27421/f1p0/1708
Chr06	Alternative 3' splice site	25068197	25068228	+	Chr06:25066137-25070914W	c28179/f5p6/2792,c34802/f1p0/3060,c32013/f1p2/2713,c42609/f1p3/2610
Chr06	Intron retention	25067865	25068197	+	Chr06:25066137-25070914W	c23416/f16p7/3121,c36231/f3p6/3147,c28179/f5p6/2792,c34802/f1p0/3060
Chr06	Intron retention	25067865	25068228	+	Chr06:25066137-25070914W	c23416/f16p7/3121,c36231/f3p6/3147,c32013/f1p2/2713,c42609/f1p3/2610
Chr06	Intron retention	25066519	25067114	+	Chr06:25066137-25070914W	c53631/f1p0/4343,c50280/f1p1/2999
Chr06	Intron retention	25066601	25067099	+	Chr06:25066137-25070914W	c53631/f1p0/4343,c23416/f16p7/3121,c36231/f3p6/3147
Chr06	Intron retention	25066601	25068228	+	Chr06:25066137-25070914W	c53631/f1p0/4343,c42609/f1p3/2610
Chr06	Exon skipping	25069210	25069404	+	Chr06:25066137-25070914W	c16837/f1p1/1874,c20200/f1p2/2274,c23416/f16p7/3121,c28179/f5p6/2792,c32013/f1p2/2713,c36231/f3p6/3147,c42609/f1p3/2610,c50280/f1p1/2999,c50552/f1p4/3097,c56350/f1p2/3004,c34802/f1p0/3060
Chr06	Intron retention	25068774	25069476	+	Chr06:25066137-25070914W	c53631/f1p0/4343,c16837/f1p1/1874,c20200/f1p2/2274,c23416/f16p7/3121,c28179/f5p6/2792,c32013/f1p2/2713,c36231/f3p6/3147,c42609/f1p3/2610,c50280/f1p1/2999,c50552/f1p4/3097,c56350/f1p2/3004
Chr06	Intron retention	25068774	25069476	+	Chr06:25066137-25070914W	c53631/f1p0/4343,c34802/f1p0/3060
Chr06	Intron retention	25155118	25154815	-	Chr06:25153040-25157552C	c45581/f1p0/2938.1,c12035/f1p0/1631,c8253/f2p0/1552
Chr06	Alternative 3' splice site	25175985	25175897	-	Chr06:25172601-25184870C	c52492/f1p2/3551,c30964/f1p4/3234,c52513/f1p9/3756,c54081/f1p8/3660,c56538/f1p2/3811.1,c60879/f1p3/3467,c61873/f1p0/3586
Chr06	Alternative 5' splice site	25212989	25213024	+	Chr06:25211301-25219738W	c40892/f1p0/3021.2,c4894/f1p1/2103,c54538/f1p1/3560.2,c54539/f1p0/3627.1,c8673/f1p1/1920
Chr06	Intron retention	25218164	25218302	+	Chr06:25211301-25219738W	c40892/f1p0/3021.1,c54538/f1p1/3560.1,c8673/f1p1/1920
Chr06	Alternative 5' splice site	25218352	25218390	+	Chr06:25211301-25219738W	c54538/f1p1/3560.1,c8673/f1p1/1920,c4894/f1p1/2103
Chr06	Intron retention	25272479	25272393	-	Chr06:25269169-25273651C	c34137/f1p0/2577,c28031/f1p0/2715,c31270/f5p0/2628
Chr06	Intron retention	25302075	25302354	+	Chr06:25298466-25304239W	c29619/f1p0/2695,c28122/f1p2/2444,c28273/f1p0/2757,c34824/f1p2/2474,c42259/f1p0/2394,c49440/f1p0/4137.1
Chr06	Intron retention	25302599	25302757	+	Chr06:25298466-25304239W	c28273/f1p0/2757,c28122/f1p2/2444,c29619/f1p0/2695,c34824/f1p2/2474,c42259/f1p0/2394,c49440/f1p0/4137.1
Chr06	Alternative 3' splice site	25396845	25397197	+	Chr06:25396288-25400938W	c52950/f1p1/3846,c56668/f1p1/3733,c58852/f1p2/3498,c61694/f1p0/3585
Chr06	Intron retention	25414810	25414578	-	Chr06:25411690-25415273C	c44759/f1p0/3088,c45592/f1p0/2983
Chr06	Intron retention	25486965	25487763	+	Chr06:25484375-25489784W	c50431/f1p0/3667,c29733/f1p6/2880
Chr06	Intron retention	25488556	25488753	+	Chr06:25484375-25489784W	c50431/f1p0/3667,c29733/f1p6/2880
Chr06	Alternative 3' splice site	25515304	25515300	-	Chr06:25513045-25516641C	c58638/f1p0/2816,c30308/f1p0/3043
Chr06	Alternative 3' splice site	25537947	25537952	+	Chr06:25536556-25541588W	c24565/f5p4/2887,c57014/f1p0/3100,c26750/f1p0/2432,c39687/f3p4/2846,c41389/f1p0/3258,c49849/f1p3/2938,c50913/f1p0/5834.2
Chr06	Intron retention	25613833	25615122	+	Chr06:25613701-25617019W	c31567/f1p1/2834,c30679/f1p1/1614
Chr06	Exon skipping	25696685	25696740	+	Chr06:25693674-25700428W	c36054/f4p2/2648,c36707/f4p1/2751
Chr06	Intron retention	25696225	25697882	+	Chr06:25693674-25700428W	c46531/f1p2/3446,c52320/f1p1/4384,c36054/f4p2/2648
Chr06	Intron retention	25696225	25697882	+	Chr06:25693674-25700428W	c46531/f1p2/3446,c52320/f1p1/4384,c36707/f4p1/2751
Chr06	Intron retention	25796562	25796372	-	Chr06:25791497-25799760C	c53725/f1p2/3578,c24490/f3p4/3341,c36161/f3p3/3327,c55362/f1p3/3595
Chr06	Alternative 3' splice site	25978761	25978722	-	Chr06:25975732-25980459C	c10214/f1p0/1754,c18779/f1p0/1887,c21356/f1p0/1772,c55821/f1p0/2505.2
Chr06	Alternative 3' splice site	25977804	25977800	-	Chr06:25975732-25980459C	c10214/f1p0/1754,c21356/f1p0/1772
Chr06	Alternative 5' splice site	25986035	25986006	-	Chr06:25980764-25986188C	c45180/f1p2/2686,c9164/f1p1/1682,c45331/f1p2/2664
Chr06	Intron retention	25986035	25985675	-	Chr06:25980764-25986188C	c58744/f1p0/2964,c45180/f1p2/2686,c9164/f1p1/1682
Chr06	Intron retention	25986006	25985675	-	Chr06:25980764-25986188C	c58744/f1p0/2964,c45331/f1p2/2664
Chr06	Alternative 3' splice site	25984654	25984642	-	Chr06:25980764-25986188C	c9164/f1p1/1682,c11616/f1p0/1977
Chr06	Intron retention	25985297	25984642	-	Chr06:25980764-25986188C	c29748/f1p1/3184,c45180/f1p2/2686,c45331/f1p2/2664,c56345/f1p0/3639.2,c58216/f1p1/2683,c58744/f1p0/2964,c11616/f1p0/1977
Chr06	Intron retention	25985297	25984654	-	Chr06:25980764-25986188C	c29748/f1p1/3184,c45180/f1p2/2686,c45331/f1p2/2664,c56345/f1p0/3639.2,c58216/f1p1/2683,c58744/f1p0/2964,c9164/f1p1/1682
Chr06	Intron retention	25984405	25984322	-	Chr06:25980764-25986188C	c45180/f1p2/2686,c45331/f1p2/2664,c11616/f1p0/1977,c58744/f1p0/2964,c9164/f1p1/1682
Chr06	Intron retention	25984230	25983451	-	Chr06:25980764-25986188C	c29748/f1p1/3184,c45180/f1p2/2686,c45331/f1p2/2664
Chr06	Intron retention	25984405	25983451	-	Chr06:25980764-25986188C	c29748/f1p1/3184,c11616/f1p0/1977,c58744/f1p0/2964,c9164/f1p1/1682
Chr06	Intron retention	25984405	25983447	-	Chr06:25980764-25986188C	c29748/f1p1/3184,c58216/f1p1/2683
Chr06	Exon skipping	26019192	26019247	+	Chr06:26017699-26022713W	c39720/f1p1/2617,c32827/f1p0/4194.1,c37607/f2p2/2596,c42475/f1p1/2735,c53593/f1p6/2854
Chr06	Exon skipping	26043266	26043407	+	Chr06:26042940-26053397W	c30543/f1p0/2123.2,c35115/f1p0/4483.3,c26344/f1p0/2508.1
Chr06	Alternative 5' splice site	26046796	26046927	+	Chr06:26042940-26053397W	c26344/f1p0/2508.1,c35115/f1p0/4483.3
Chr04	Intron retention	78509	78891	+	Chr04:77288-84445W	c25191/f1p0/2971,c41374/f1p0/3009,c27309/f1p0/2506,c42607/f1p1/2678,c50558/f1p0/2629
Chr04	Exon skipping	80263	80298	+	Chr04:77288-84445W	c25191/f1p0/2971,c42607/f1p1/2678,c50558/f1p0/2629,c27309/f1p0/2506,c41374/f1p0/3009
Chr04	Exon skipping	81415	81444	+	Chr04:77288-84445W	c27309/f1p0/2506,c41374/f1p0/3009,c42607/f1p1/2678,c50558/f1p0/2629,c25191/f1p0/2971
Chr04	Exon skipping	82552	82659	+	Chr04:77288-84445W	c41374/f1p0/3009,c27309/f1p0/2506,c42607/f1p1/2678
Chr04	Exon skipping	82949	83065	+	Chr04:77288-84445W	c25191/f1p0/2971,c50558/f1p0/2629,c27309/f1p0/2506,c42607/f1p1/2678
Chr04	Mutually exclusive exon	82552	83065	+	Chr04:77288-84445W	c25191/f1p0/2971,c50558/f1p0/2629,c41374/f1p0/3009
Chr04	Alternative 3' splice site	196004	196018	+	Chr04:190697-198345W	c48605/f3p0/3969,c51166/f1p0/3987,c54800/f1p1/3806,c55761/f1p0/2833,c61254/f1p0/4074,c27045/f1p0/3350
Chr04	Intron retention	196503	196599	+	Chr04:190697-198345W	c51166/f1p0/3987,c27045/f1p0/3350,c48605/f3p0/3969,c54800/f1p1/3806,c55761/f1p0/2833,c61254/f1p0/4074
Chr04	Intron retention	207320	206981	-	Chr04:205793-209032C	c57734/f1p2/2769,c23634/f3p6/2696,c38341/f2p3/2599,c49979/f1p0/3181,c59844/f2p7/2553,c8202/f1p6/2374
Chr04	Alternative 3' splice site	239272	239276	+	Chr04:238032-250296W	c16955/f1p0/1804,c19955/f2p2/1816,c647/f4p0/1781,c8863/f2p3/1715,c8903/f2p0/1694
Chr04	Intron retention	239802	239891	+	Chr04:238032-250296W	c16955/f1p0/1804,c19955/f2p2/1816,c647/f4p0/1781,c8863/f2p3/1715,c8903/f2p0/1694
Chr04	Intron retention	256815	256372	-	Chr04:254924-257446C	c5125/f1p0/1700,c21798/f1p0/1268
Chr04	Intron retention	281193	281099	-	Chr04:279011-283483C	c41170/f2p6/3369,c52112/f1p5/3487,c43760/f1p2/3282
Chr04	Alternative 5' splice site	287391	287887	+	Chr04:285686-290019W	c11219/f2p0/1545,c14002/f1p0/1857,c19767/f1p0/2002,c26959/f1p1/1990
Chr04	Intron retention	292328	292340	+	Chr04:290341-296471W	c49083/f1p0/3598,c56229/f1p0/3769.1,c49119/f1p0/3627
Chr04	Alternative 3' splice site	293454	293467	+	Chr04:290341-296471W	c49083/f1p0/3598,c54377/f1p0/2606,c56229/f1p0/3769.1,c49119/f1p0/3627
Chr04	Alternative 3' splice site	301929	301949	+	Chr04:300986-304967W	c22061/f1p0/1713,c7365/f3p0/1702
Chr04	Alternative 3' splice site	309327	309287	-	Chr04:307153-310197C	c21588/f1p0/1397,c4526/f2p0/1586,c14229/f1p0/1653
Chr04	Intron retention	309476	309287	-	Chr04:307153-310197C	c18003/f1p0/1640,c14229/f1p0/1653
Chr04	Intron retention	309476	309327	-	Chr04:307153-310197C	c18003/f1p0/1640,c21588/f1p0/1397,c4526/f2p0/1586
Chr04	Alternative 3' splice site	345497	345476	-	Chr04:342643-346616C	c38885/f1p0/2608,c23965/f2p1/2103
Chr04	Intron retention	344764	344583	-	Chr04:342643-346616C	c39101/f2p2/3354,c23965/f2p1/2103,c42411/f1p2/2417
Chr04	Intron retention	346188	345476	-	Chr04:342803-346616C	c39289/f1p3/2808,c29853/f1p1/2086
Chr04	Intron retention	346188	345476	-	Chr04:342803-346616C	c54107/f1p0/2693,c43122/f1p0/2602
Chr04	Alternative 5' splice site	345364	345354	-	Chr04:342803-346616C	c29853/f1p1/2086,c43122/f1p0/2602
Chr04	Alternative 5' splice site	345389	345364	-	Chr04:342803-346616C	c5821/f1p1/2050,c29853/f1p1/2086
Chr04	Alternative 5' splice site	345389	345354	-	Chr04:342803-346616C	c5821/f1p1/2050,c43122/f1p0/2602
Chr04	Alternative 5' splice site	345364	345354	-	Chr04:342803-346616C	c39289/f1p3/2808,c29948/f3p2/2992,c33073/f2p0/2969
Chr04	Intron retention	345354	345100	-	Chr04:342803-346616C	c27862/f1p0/2866,c55608/f1p0/3225
Chr04	Intron retention	345354	345100	-	Chr04:342803-346616C	c24436/f3p3/3075,c25272/f4p1/3255,c27297/f1p0/3165,c29948/f3p2/2992,c33073/f2p0/2969
Chr04	Intron retention	345364	345100	-	Chr04:342803-346616C	c24436/f3p3/3075,c25272/f4p1/3255,c27297/f1p0/3165,c39289/f1p3/2808
Chr04	Intron retention	346188	345100	-	Chr04:342803-346616C	c24436/f3p3/3075,c25272/f4p1/3255,c27297/f1p0/3165,c29853/f1p1/2086
Chr04	Intron retention	346188	345100	-	Chr04:342803-346616C	c24436/f3p3/3075,c25272/f4p1/3255,c27297/f1p0/3165,c5821/f1p1/2050
Chr04	Intron retention	344764	344583	-	Chr04:342803-346616C	c24909/f1p1/3083,c25272/f4p1/3255,c27297/f1p0/3165,c29948/f3p2/2992,c33073/f2p0/2969,c45982/f1p1/2814,c24436/f3p3/3075,c27862/f1p0/2866,c29853/f1p1/2086,c39289/f1p3/2808,c54107/f1p0/2693,c5821/f1p1/2050
Chr04	Intron retention	344764	343887	-	Chr04:342803-346616C	c43122/f1p0/2602,c24436/f3p3/3075,c29853/f1p1/2086,c39289/f1p3/2808,c54107/f1p0/2693
Chr04	Intron retention	344304	343887	-	Chr04:342803-346616C	c43122/f1p0/2602,c25272/f4p1/3255,c29948/f3p2/2992,c33073/f2p0/2969
Chr04	Intron retention	389534	389363	-	Chr04:384604-390389C	c56982/f1p0/3676,c37149/f1p1/3476,c52144/f1p1/3798
Chr04	Exon skipping	389363	389254	-	Chr04:384604-390389C	c36987/f1p0/3155,c37149/f1p1/3476,c52144/f1p1/3798
Chr04	Alternative 5' splice site	389534	389254	-	Chr04:384604-390389C	c36987/f1p0/3155,c56982/f1p0/3676
Chr04	Intron retention	389254	389031	-	Chr04:384604-390389C	c51170/f1p0/4214,c52068/f1p0/4262.1,c56625/f1p0/3929,c56982/f1p0/3676
Chr04	Intron retention	389534	389031	-	Chr04:384604-390389C	c51170/f1p0/4214,c52068/f1p0/4262.1,c56625/f1p0/3929,c36987/f1p0/3155
Chr04	Intron retention	389534	389031	-	Chr04:384604-390389C	c51170/f1p0/4214,c52068/f1p0/4262.1,c56625/f1p0/3929,c37149/f1p1/3476,c52144/f1p1/3798
Chr04	Alternative 3' splice site	388306	388248	-	Chr04:384604-390389C	c37149/f1p1/3476,c52144/f1p1/3798,c56625/f1p0/3929,c36987/f1p0/3155,c56982/f1p0/3676
Chr04	Intron retention	388471	388248	-	Chr04:384604-390389C	c51170/f1p0/4214,c52068/f1p0/4262.1,c36987/f1p0/3155,c56982/f1p0/3676
Chr04	Intron retention	388471	388306	-	Chr04:384604-390389C	c51170/f1p0/4214,c52068/f1p0/4262.1,c37149/f1p1/3476,c52144/f1p1/3798,c56625/f1p0/3929
Chr04	Intron retention	386724	386613	-	Chr04:384604-390389C	c51170/f1p0/4214,c20423/f1p0/2104,c36987/f1p0/3155,c37149/f1p1/3476,c52144/f1p1/3798,c56625/f1p0/3929,c56982/f1p0/3676
Chr04	Alternative 3' splice site	385455	385452	-	Chr04:384604-390389C	c36987/f1p0/3155,c52144/f1p1/3798,c51170/f1p0/4214
Chr04	Intron retention	444295	445300	+	Chr04:444237-446925W	c28770/f1p0/1756,c41088/f1p0/2561,c8482/f1p0/1478
Chr04	Intron retention	470983	470564	-	Chr04:468717-472670C	c18770/f1p1/1967,c10139/f1p0/1544,c11570/f1p0/1577,c28413/f1p0/1921,c3656/f5p0/1650,c5541/f1p1/1949,c7529/f2p1/1775
Chr04	Intron retention	471986	470254	-	Chr04:468717-472670C	c41996/f1p0/3070,c10139/f1p0/1544
Chr04	Intron retention	485353	485258	-	Chr04:485080-490808C	c22602/f4p7/1821,c13555/f2p3/1673
Chr04	Intron retention	519451	519543	+	Chr04:514619-521394W	c43591/f1p0/3209.1,c33680/f1p0/3149,c37295/f1p1/3149,c38545/f1p0/3314,c41679/f2p0/3157,c45080/f1p2/3239,c55120/f1p1/2982,c55819/f1p1/2865
Chr04	Intron retention	519895	519966	+	Chr04:514619-521394W	c38545/f1p0/3314,c33680/f1p0/3149,c37295/f1p1/3149,c41679/f2p0/3157,c45080/f1p2/3239,c55120/f1p1/2982,c55819/f1p1/2865
Chr04	Intron retention	519682	519966	+	Chr04:514619-521394W	c54708/f1p0/3131,c33680/f1p0/3149,c37295/f1p1/3149,c41679/f2p0/3157,c45080/f1p2/3239,c55120/f1p1/2982,c55819/f1p1/2865
Chr04	Intron retention	519682	519767	+	Chr04:514619-521394W	c54708/f1p0/3131,c38545/f1p0/3314
Chr04	Intron retention	521006	521025	+	Chr04:514619-521394W	c41679/f2p0/3157,c33680/f1p0/3149
Chr04	Exon skipping	558966	558929	-	Chr04:553867-559653C	c6135/f2p0/1978,c45802/f1p0/3125.3
Chr04	Intron retention	555479	555355	-	Chr04:553867-559653C	c30936/f1p0/2717.1,c45802/f1p0/3125.1,c33704/f1p0/1584,c45429/f1p0/5049.2,c6135/f2p0/1978
Chr04	Intron retention	568539	568454	-	Chr04:562341-568691C	c28619/f1p1/2914,c58076/f1p2/3667.2,c32557/f3p4/3043
Chr04	Intron retention	565044	564917	-	Chr04:562341-568691C	c53574/f1p0/3229,c58076/f1p2/3667.1,c23156/f3p11/3192,c29072/f3p2/3041,c32557/f3p4/3043,c33099/f4p14/3238,c35454/f19p12/3146
Chr04	Intron retention	565199	564803	-	Chr04:562341-568691C	c53574/f1p0/3229,c58076/f1p2/3667.1,c28619/f1p1/2914
Chr04	Intron retention	565044	564428	-	Chr04:562341-568691C	c61292/f1p0/3558,c23156/f3p11/3192,c29072/f3p2/3041,c32557/f3p4/3043,c33099/f4p14/3238,c35454/f19p12/3146
Chr04	Intron retention	565199	564428	-	Chr04:562341-568691C	c61292/f1p0/3558,c28619/f1p1/2914
Chr04	Intron retention	564780	564428	-	Chr04:562341-568691C	c61292/f1p0/3558,c53574/f1p0/3229,c58076/f1p2/3667.1
Chr04	Alternative 3' splice site	592599	592608	+	Chr04:588424-594535W	c32324/f1p3/2985,c48934/f1p0/3589,c51904/f2p3/4295,c56868/f1p1/4318,c57662/f1p0/3649,c47730/f2p1/3745,c53699/f1p1/4163
Chr04	Alternative 3' splice site	625960	626136	+	Chr04:625263-631025W	c24271/f3p1/2916,c26296/f1p1/2860,c38154/f2p2/2873,c50148/f1p0/3269.1,c38269/f1p0/2737
Chr04	Alternative 3' splice site	628764	628843	+	Chr04:625263-631025W	c24271/f3p1/2916,c38154/f2p2/2873,c38269/f1p0/2737,c26296/f1p1/2860
Chr04	Intron retention	628928	629093	+	Chr04:625263-631025W	c50148/f1p0/3269.2,c24271/f3p1/2916,c38154/f2p2/2873,c38269/f1p0/2737
Chr04	Intron retention	632220	632128	-	Chr04:631607-634924C	c33427/f1p1/2720,c29093/f2p2/2977
Chr04	Alternative 3' splice site	644559	644591	+	Chr04:643126-648590W	c15386/f1p2/1562,c16015/f1p2/1837,c937/f8p2/1696,c21513/f1p0/3390.2
Chr04	Intron retention	742953	743063	+	Chr04:736792-745772W	c51821/f1p0/4360,c56655/f1p0/4333,c53284/f1p1/3809
Chr04	Intron retention	747828	747959	+	Chr04:746277-748753W	c3577/f1p0/1636,c12626/f1p0/1958.1,c8332/f2p0/1505
Chr04	Exon skipping	765413	765317	-	Chr04:760416-766370C	c28024/f1p0/2265,c24702/f1p0/2548,c30881/f1p0/2071,c8923/f1p0/1966
Chr04	Alternative 3' splice site	763964	763652	-	Chr04:760416-766370C	c24702/f1p0/2548,c28024/f1p0/2265,c30881/f1p0/2071,c8923/f1p0/1966
Chr04	Alternative 5' splice site	763475	763393	-	Chr04:760416-766370C	c8923/f1p0/1966,c24702/f1p0/2548,c30881/f1p0/2071
Chr04	Intron retention	763393	763319	-	Chr04:760416-766370C	c28024/f1p0/2265,c24702/f1p0/2548,c30881/f1p0/2071
Chr04	Intron retention	763475	763319	-	Chr04:760416-766370C	c28024/f1p0/2265,c8923/f1p0/1966
Chr04	Alternative 5' splice site	786864	786841	-	Chr04:782615-794004C	c20783/f1p0/2038,c4976/f1p0/1943,c12499/f1p0/2156
Chr04	Intron retention	784572	784252	-	Chr04:782615-794004C	c20783/f1p0/2038,c4976/f1p0/1943
Chr04	Intron retention	784203	783883	-	Chr04:782615-794004C	c12499/f1p0/2156,c4976/f1p0/1943
Chr04	Intron retention	829806	830842	+	Chr04:825948-831880W	c36745/f2p2/2926,c10464/f2p2/1945,c14775/f1p3/2018,c15400/f1p0/1815,c16446/f1p1/1912,c26112/f1p2/1959,c6008/f1p0/2101
Chr04	Intron retention	848834	848743	-	Chr04:845659-850257C	c24889/f1p0/2872,c30731/f1p0/2750,c33728/f1p0/2183,c47012/f2p4/2664,c51757/f1p2/3068.1,c60368/f6p4/2785
Chr04	Intron retention	861711	861855	+	Chr04:861559-868014W	c47699/f6p3/3980,c52728/f1p1/3758
Chr04	Intron retention	865870	865957	+	Chr04:861559-868014W	c57344/f1p0/4463.1,c47699/f6p3/3980,c47751/f4p5/3987,c48444/f2p0/3796,c49106/f1p0/3591,c52728/f1p1/3758,c58783/f1p0/4332.1,c58957/f1p4/3835,c61569/f1p0/4277.2
Chr04	Intron retention	866025	866114	+	Chr04:861559-868014W	c59111/f1p1/3988,c47699/f6p3/3980,c47751/f4p5/3987,c48444/f2p0/3796,c49106/f1p0/3591,c52728/f1p1/3758,c58957/f1p4/3835,c61569/f1p0/4277.2
Chr04	Alternative 3' splice site	867128	867216	+	Chr04:861559-868014W	c47699/f6p3/3980,c47751/f4p5/3987,c48444/f2p0/3796,c49106/f1p0/3591,c57344/f1p0/4463.1,c58719/f1p2/2690,c58783/f1p0/4332.2,c58957/f1p4/3835,c59111/f1p1/3988,c61569/f1p0/4277.2,c52728/f1p1/3758
Chr04	Exon skipping	873774	873805	+	Chr04:873544-877437W	c26864/f1p0/3214,c44387/f1p4/2594
Chr04	Intron retention	895436	895346	-	Chr04:894073-897262C	c14657/f1p0/1591,c2206/f2p0/1527,c4251/f2p0/1613
Chr04	Intron retention	920654	920763	+	Chr04:918211-921830W	c2364/f2p1/1841,c5082/f1p0/1594,c13874/f3p3/1698,c15279/f1p4/1612,c17474/f1p4/1709,c18570/f1p4/1551
Chr04	Intron retention	979193	979293	+	Chr04:973269-981421W	c29560/f1p1/3104,c54513/f1p1/3305,c17427/f1p0/1851,c36826/f4p3/3098,c42851/f1p0/3559.1,c42851/f1p0/3559.2
Chr04	Intron retention	1023900	1023746	-	Chr04:1021668-1030486C	c32768/f1p0/2064,c42652/f1p0/2648,c55055/f1p3/3664
Chr04	Intron retention	1023900	1023746	-	Chr04:1021668-1030486C	c18707/f1p0/1864,c50645/f1p1/5023.2,c51963/f1p0/4787,c42894/f1p0/3076,c52650/f1p5/4179,c60981/f1p5/4297
Chr04	Alternative 3' splice site	1214214	1214230	+	Chr04:1212367-1221144W	c53069/f1p0/4305,c50336/f1p0/4299,c52655/f1p0/4102,c59297/f1p0/4244
Chr04	Alternative 3' splice site	1326619	1326615	-	Chr04:1322155-1327990C	c34524/f1p0/1902,c42404/f1p0/3021.2,c49453/f1p0/3331.2,c9681/f2p0/1830,c42338/f1p0/2872
Chr04	Intron retention	1325461	1324366	-	Chr04:1322155-1327990C	c42338/f1p0/2872,c34524/f1p0/1902,c9681/f2p0/1830
Chr04	Intron retention	1413790	1413695	-	Chr04:1408890-1414617C	c11113/f1p1/2188,c21542/f1p3/2042,c21014/f1p2/1947,c33146/f1p2/2120,c972/f3p3/2054
Chr04	Alternative 3' splice site	1410910	1410894	-	Chr04:1408890-1414617C	c21542/f1p3/2042,c21014/f1p2/1947,c33146/f1p2/2120,c972/f3p3/2054
Chr04	Intron retention	1411075	1410894	-	Chr04:1408890-1414617C	c11113/f1p1/2188,c21014/f1p2/1947,c33146/f1p2/2120,c972/f3p3/2054
Chr04	Intron retention	1411075	1410910	-	Chr04:1408890-1414617C	c11113/f1p1/2188,c21542/f1p3/2042
Chr04	Alternative 3' splice site	1410562	1410429	-	Chr04:1408890-1414617C	c33146/f1p2/2120,c11113/f1p1/2188,c21014/f1p2/1947,c21542/f1p3/2042,c972/f3p3/2054
Chr04	Alternative 3' splice site	1409633	1409610	-	Chr04:1408890-1414617C	c21014/f1p2/1947,c11113/f1p1/2188,c21542/f1p3/2042,c33146/f1p2/2120,c972/f3p3/2054
Chr04	Alternative 3' splice site	1409403	1409392	-	Chr04:1408890-1414617C	c21014/f1p2/1947,c21542/f1p3/2042,c33146/f1p2/2120,c972/f3p3/2054,c11113/f1p1/2188
Chr04	Intron retention	1496933	1497287	+	Chr04:1494727-1498441W	c10773/f1p0/1855,c10366/f1p0/1490
Chr04	Alternative 3' splice site	1503009	1502977	-	Chr04:1498626-1504769C	c23175/f27p6/2676,c29115/f2p6/2563,c54220/f1p0/2615
Chr04	Alternative 3' splice site	1501897	1501884	-	Chr04:1498626-1504769C	c20309/f1p4/1670,c23175/f27p6/2676,c29115/f2p6/2563,c54220/f1p0/2615
Chr04	Alternative 3' splice site	1499601	1499591	-	Chr04:1498626-1504769C	c20309/f1p4/1670,c23175/f27p6/2676,c29115/f2p6/2563,c54220/f1p0/2615
Chr04	Exon skipping	1506575	1506582	+	Chr04:1506161-1514077W	c59362/f1p0/3791,c26290/f1p0/3173,c26541/f1p0/3228.1,c55141/f1p0/2749
Chr04	Intron retention	1506861	1506971	+	Chr04:1506161-1514077W	c26290/f1p0/3173,c55141/f1p0/2749,c59362/f1p0/3791,c26541/f1p0/3228.1
Chr04	Intron retention	1513083	1513397	+	Chr04:1506161-1514077W	c59362/f1p0/3791,c26290/f1p0/3173,c26541/f1p0/3228.1,c55141/f1p0/2749
Chr04	Intron retention	1542911	1542640	-	Chr04:1541162-1545645C	c16509/f1p0/2193,c16571/f1p2/1861,c2135/f3p1/1894,c41762/f1p0/3250,c13425/f2p3/1528,c210/f7p10/1634,c226/f7p3/1634,c738/f20p12/1744
Chr04	Intron retention	1542442	1542364	-	Chr04:1541162-1545645C	c28836/f1p0/1943,c16571/f1p2/1861
Chr04	Intron retention	1543134	1542364	-	Chr04:1541162-1545645C	c45929/f1p0/2922,c738/f20p12/1744
Chr04	Intron retention	1543134	1542364	-	Chr04:1541162-1545645C	c45929/f1p0/2922,c16509/f1p0/2193,c41762/f1p0/3250
Chr04	Intron retention	1550977	1551370	+	Chr04:1550399-1553915W	c2826/f1p0/1833,c1766/f2p0/1458
Chr04	Exon skipping	1583358	1582949	-	Chr04:1580611-1584586C	c15407/f1p0/1899,c11129/f2p0/1801,c15538/f1p0/2149,c20207/f1p0/1868
Chr04	Intron retention	1581321	1581149	-	Chr04:1580611-1584586C	c20207/f1p0/1868,c11129/f2p0/1801,c15538/f1p0/2149
Chr04	Exon skipping	1646188	1646293	+	Chr04:1643976-1648928W	c16870/f1p0/1626,c26859/f2p1/2652,c29622/f1p1/2835,c33896/f1p2/3010,c35133/f7p4/2702,c36299/f2p0/2794,c39167/f1p4/3005,c43273/f1p2/2913,c59281/f1p0/3130,c61249/f1p1/3670.1,c42870/f1p1/2802
Chr04	Intron retention	1674504	1674595	+	Chr04:1672967-1676753W	c55366/f1p2/3388,c37849/f1p1/3358
Chr04	Intron retention	1674847	1674948	+	Chr04:1672967-1676753W	c55366/f1p2/3388,c31740/f1p2/3081
Chr04	Alternative 5' splice site	1676024	1676087	+	Chr04:1672967-1676753W	c31341/f1p0/3255,c31740/f1p2/3081
Chr04	Intron retention	1743729	1743455	-	Chr04:1737922-1748132C	c54756/f1p1/3667,c50968/f1p4/3411
Chr04	Intron retention	1857867	1857715	-	Chr04:1856635-1859263C	c49683/f1p0/1437,c31066/f1p0/1422.1,c5242/f1p0/1273
Chr04	Intron retention	1934940	1934427	-	Chr04:1932759-1937590C	c40284/f1p0/2516,c16394/f1p0/2075,c1797/f3p1/2122
Chr04	Intron retention	1994388	1994571	+	Chr04:1992456-1997938W	c27232/f1p0/3013,c41428/f1p0/2703,c54160/f1p2/3611,c56954/f1p1/3813,c2805/f1p0/2263,c54703/f1p0/4773.2
Chr04	Intron retention	2006834	2006446	-	Chr04:2003281-2007214C	c61176/f1p0/3899.2,c17136/f1p0/1525
Chr04	Alternative 3' splice site	2073085	2073050	-	Chr04:2069483-2075581C	c56186/f1p0/3116.1,c8979/f1p2/2013,c37635/f1p1/2725
Chr04	Intron retention	2073239	2072508	-	Chr04:2069483-2075581C	c61208/f1p0/4315,c37635/f1p1/2725
Chr04	Intron retention	2073239	2072508	-	Chr04:2069483-2075581C	c61208/f1p0/4315,c56186/f1p0/3116.1,c8979/f1p2/2013
Chr04	Intron retention	2071294	2070580	-	Chr04:2069483-2075581C	c37635/f1p1/2725,c8979/f1p2/2013
Chr04	Intron retention	2072120	2069958	-	Chr04:2069483-2075581C	c61208/f1p0/4315,c37635/f1p1/2725
Chr04	Alternative 3' splice site	2099882	2099898	+	Chr04:2095814-2102114W	c31337/f1p0/2849,c29106/f2p2/2764,c35109/f4p1/2715,c45910/f1p0/2675.1,c59159/f1p0/3789.2,c62760/f1p0/2611
Chr04	Intron retention	2100980	2101279	+	Chr04:2095814-2102114W	c31337/f1p0/2849,c29106/f2p2/2764,c35109/f4p1/2715,c45910/f1p0/2675.1,c59159/f1p0/3789.2,c62760/f1p0/2611
Chr04	Intron retention	2186590	2186572	-	Chr04:2184599-2188142C	c1148/f8p2/1864,c8504/f1p1/2025,c12976/f8p1/1845,c26535/f1p1/2051
Chr04	Intron retention	2228632	2228718	+	Chr04:2228013-2231111W	c53184/f1p0/2531,c10017/f2p0/1839,c1211/f4p0/1885,c15686/f1p0/1971,c15721/f1p0/1809
Chr04	Alternative 3' splice site	2229086	2229093	+	Chr04:2228013-2231111W	c53184/f1p0/2531,c10017/f2p0/1839,c1211/f4p0/1885,c15686/f1p0/1971,c15721/f1p0/1809
Chr04	Intron retention	2229527	2229666	+	Chr04:2228013-2231111W	c53184/f1p0/2531,c10017/f2p0/1839,c1211/f4p0/1885,c15686/f1p0/1971,c15721/f1p0/1809
Chr04	Alternative 3' splice site	2283298	2283297	-	Chr04:2278368-2283952C	c18366/f1p0/1982,c7224/f4p0/1966
Chr04	Alternative 3' splice site	2282943	2282335	-	Chr04:2278368-2283952C	c59444/f1p0/2960,c18366/f1p0/1982,c7224/f4p0/1966
Chr04	Intron retention	2280225	2280082	-	Chr04:2278368-2283952C	c59444/f1p0/2960,c18366/f1p0/1982,c7224/f4p0/1966
Chr04	Intron retention	2322708	2324728	+	Chr04:2319639-2325120W	c53313/f1p0/2674,c667/f13p1/1825
Chr04	Intron retention	2347716	2348137	+	Chr04:2341996-2351390W	c52953/f1p0/4058.1,c40131/f1p1/2899,c57247/f1p1/4003,c61099/f1p1/4371
Chr04	Exon skipping	2405215	2405147	-	Chr04:2401610-2407172C	c14177/f1p0/1725,c770/f10p2/1896
Chr04	Alternative 5' splice site	2410920	2410877	-	Chr04:2408684-2414086C	c24403/f3p1/2618,c36734/f2p2/2504,c40412/f1p1/2472,c43807/f1p0/2569,c57551/f1p3/2481,c9770/f1p1/1700,c45410/f1p0/3151
Chr04	Intron retention	2410920	2410786	-	Chr04:2408684-2414086C	c21565/f1p0/1921,c44670/f1p2/2907,c44867/f1p0/2766.1,c59351/f1p0/2585,c24403/f3p1/2618,c36734/f2p2/2504,c40412/f1p1/2472,c43807/f1p0/2569,c57551/f1p3/2481,c9770/f1p1/1700
Chr04	Intron retention	2410877	2410786	-	Chr04:2408684-2414086C	c21565/f1p0/1921,c44670/f1p2/2907,c44867/f1p0/2766.1,c59351/f1p0/2585,c45410/f1p0/3151
Chr04	Intron retention	2410437	2410409	-	Chr04:2408684-2414086C	c21565/f1p0/1921,c36734/f2p2/2504,c40412/f1p1/2472,c43807/f1p0/2569,c44670/f1p2/2907,c44867/f1p0/2766.1,c45410/f1p0/3151,c57551/f1p3/2481,c24403/f3p1/2618,c59351/f1p0/2585,c9770/f1p1/1700
Chr04	Alternative 5' splice site	2463058	2463064	+	Chr04:2462669-2470532W	c14826/f1p0/1764,c14505/f1p0/1548,c19865/f2p0/1683
Chr04	Alternative 3' splice site	2537224	2537210	-	Chr04:2533407-2537945C	c10326/f1p1/1852,c5344/f3p1/1748
Chr04	Alternative 3' splice site	2536188	2536044	-	Chr04:2533407-2537945C	c10326/f1p1/1852,c5344/f3p1/1748
Chr04	Intron retention	2539335	2540199	+	Chr04:2538825-2542847W	c58291/f1p0/3745,c28373/f1p0/2599.1
Chr04	Alternative 5' splice site	2585172	2585147	-	Chr04:2581749-2585773C	c44048/f1p0/2713.1,c15349/f1p0/1745
Chr04	Intron retention	2582867	2582761	-	Chr04:2581749-2585773C	c15349/f1p0/1745,c44048/f1p0/2713.1
Chr04	Alternative 5' splice site	2698777	2698776	-	Chr04:2692349-2699727C	c55207/f2p3/3851,c49648/f1p5/3790,c50409/f1p3/3679,c59114/f1p4/3684
Chr04	Intron retention	2713862	2712914	-	Chr04:2711559-2717763C	c31972/f2p1/3056,c11640/f1p2/1569,c1595/f6p4/2002,c22578/f3p3/1932,c5707/f1p2/1939
Chr04	Alternative 3' splice site	2762308	2762335	+	Chr04:2761480-2766094W	c32447/f1p0/2851,c24602/f2p0/2845,c32190/f1p0/3045.2
Chr04	Intron retention	2764190	2764575	+	Chr04:2761480-2766094W	c24602/f2p0/2845,c32447/f1p0/2851,c32190/f1p0/3045.1,c6438/f1p2/2290
Chr04	Alternative 5' splice site	2848722	2848752	+	Chr04:2845674-2861532W	c34781/f1p0/3000,c55338/f1p0/3533.1,c56792/f1p0/3526,c57926/f1p0/3598
Chr04	Intron retention	2889465	2889266	-	Chr04:2888081-2902911C	c35213/f1p1/3023.1,c5141/f1p1/1670,c11155/f2p1/1485
Chr04	Intron retention	3014070	3013764	-	Chr04:3011114-3015454C	c26789/f1p1/3202,c28854/f1p0/1773,c860/f9p3/2063
Chr04	Intron retention	3013415	3012569	-	Chr04:3011114-3015454C	c26789/f1p1/3202,c28854/f1p0/1773,c860/f9p3/2063
Chr04	Intron retention	3012244	3011990	-	Chr04:3011114-3015454C	c26789/f1p1/3202,c28854/f1p0/1773,c860/f9p3/2063
Chr04	Intron retention	3022120	3022662	+	Chr04:3019824-3025818W	c44169/f1p2/2781,c10445/f1p2/2237
Chr04	Alternative 3' splice site	3065877	3065882	+	Chr04:3059505-3069626W	c41032/f2p0/2998,c48684/f2p0/3680,c32210/f2p0/3233
Chr04	Alternative 5' splice site	3085548	3085543	-	Chr04:3079966-3089772C	c47879/f4p6/3553,c60803/f1p0/4189,c41073/f1p3/2905,c57254/f1p0/3236
Chr04	Intron retention	3206729	3207218	+	Chr04:3205273-3209541W	c4737/f1p0/1942,c8420/f1p1/1666
Chr04	Intron retention	3217302	3217166	-	Chr04:3214550-3217486C	c24621/f1p1/1741,c3411/f2p1/1618
Chr04	Intron retention	3229622	3229176	-	Chr04:3222220-3231608C	c41815/f1p1/2971,c28829/f3p1/2680,c31787/f1p1/2679,c45964/f1p1/2538
Chr04	Alternative 3' splice site	3228243	3228239	-	Chr04:3222220-3231608C	c41815/f1p1/2971,c28829/f3p1/2680,c31787/f1p1/2679,c45964/f1p1/2538
Chr04	Intron retention	3292760	3293112	+	Chr04:3290888-3308479W	c55693/f1p1/3873,c31212/f1p1/2937,c47653/f5p6/3537,c48101/f3p11/3732,c48569/f3p11/3782,c51968/f1p1/3586,c53027/f1p0/3455,c57156/f1p1/3590,c58607/f1p3/3673,c59223/f1p0/3540.2,c60762/f2p3/3563
Chr04	Intron retention	3294137	3294323	+	Chr04:3290888-3308479W	c41726/f1p0/2865,c31212/f1p1/2937,c47653/f5p6/3537,c48101/f3p11/3732,c48569/f3p11/3782,c51968/f1p1/3586,c53027/f1p0/3455,c55693/f1p1/3873,c57156/f1p1/3590,c58607/f1p3/3673,c59223/f1p0/3540.2,c60762/f2p3/3563
Chr04	Intron retention	3311262	3311604	+	Chr04:3309653-3313525W	c16588/f1p1/1873,c14339/f1p2/2050,c26248/f1p2/1564,c3358/f1p1/1745,c33804/f2p4/1780,c3546/f1p0/1812,c5104/f1p6/1909
Chr04	Alternative 3' splice site	3312089	3312210	+	Chr04:3309653-3313525W	c14339/f1p2/2050,c33804/f2p4/1780,c5104/f1p6/1909,c16588/f1p1/1873,c26248/f1p2/1564,c3546/f1p0/1812
Chr04	Intron retention	3312328	3312424	+	Chr04:3309653-3313525W	c3358/f1p1/1745,c16588/f1p1/1873,c26248/f1p2/1564,c3546/f1p0/1812
Chr04	Exon skipping	3343806	3343683	-	Chr04:3339338-3344357C	c11937/f1p1/1593,c15208/f1p0/1908,c20157/f1p0/1853,c3041/f1p1/1778,c30605/f1p0/1765,c33079/f1p0/1830,c6342/f1p1/1868
Chr04	Intron retention	3339647	3339535	-	Chr04:3339338-3344357C	c3041/f1p1/1778,c30605/f1p0/1765
Chr04	Intron retention	3340208	3340118	-	Chr04:3339338-3344357C	c15208/f1p0/1908,c3041/f1p1/1778
Chr04	Intron retention	3340208	3339535	-	Chr04:3339338-3344357C	c15208/f1p0/1908,c30605/f1p0/1765
Chr04	Alternative 5' splice site	3360053	3360246	+	Chr04:3358654-3372649W	c17111/f1p0/2165,c48621/f2p3/3682,c49027/f1p3/3655,c49034/f1p4/3715,c49418/f1p0/4058,c49585/f1p0/4056,c58011/f1p0/3911,c59752/f2p2/3528,c60154/f1p0/3654,c61037/f1p3/3705,c55886/f1p1/3716
Chr04	Intron retention	3363779	3364136	+	Chr04:3358654-3372649W	c49418/f1p0/4058,c49585/f1p0/4056,c58011/f1p0/3911,c17111/f1p0/2165,c48621/f2p3/3682,c49027/f1p3/3655,c49034/f1p4/3715,c55886/f1p1/3716,c59752/f2p2/3528,c60154/f1p0/3654,c61037/f1p3/3705
Chr04	Alternative 3' splice site	3365420	3365421	+	Chr04:3358654-3372649W	c48621/f2p3/3682,c49027/f1p3/3655,c49034/f1p4/3715,c49418/f1p0/4058,c49585/f1p0/4056,c58011/f1p0/3911,c59752/f2p2/3528,c60154/f1p0/3654,c61037/f1p3/3705,c55886/f1p1/3716
Chr04	Alternative 5' splice site	3381402	3381406	+	Chr04:3379395-3385059W	c24176/f4p3/3114,c34003/f1p0/2889,c36560/f3p0/2990,c36597/f2p0/3000,c37290/f1p2/3014,c41759/f1p0/3160,c45550/f1p0/2744,c48315/f3p4/3087,c24751/f1p0/2947
Chr04	Intron retention	3486090	3486167	+	Chr04:3480175-3486448W	c17167/f1p0/1920.1,c20241/f1p0/1628,c25833/f1p0/2673.1
Chr04	Intron retention	3527938	3527735	-	Chr04:3524523-3529980C	c43908/f1p0/3046,c34905/f1p0/2926
Chr04	Alternative 3' splice site	3652304	3652294	-	Chr04:3646989-3654613C	c49390/f1p0/4619.1,c58282/f1p0/2849,c57868/f1p0/3867
Chr04	Exon skipping	3690941	3690888	-	Chr04:3686269-3691112C	c7354/f2p0/2210,c4851/f1p0/2245
Chr04	Alternative 3' splice site	3689775	3689769	-	Chr04:3686269-3691112C	c56160/f1p0/2397,c4851/f1p0/2245
Chr04	Alternative 3' splice site	3713038	3712994	-	Chr04:3711477-3716584C	c13361/f3p0/1945,c16459/f1p0/2402,c26214/f1p0/2623,c28194/f1p0/2642.1,c29284/f1p0/2120.1,c3615/f1p0/1665,c26320/f1p0/2605
Chr04	Alternative 3' splice site	3790563	3790741	+	Chr04:3785869-3794606W	c56766/f1p3/3874,c31103/f1p1/3435,c40823/f1p1/2698,c47707/f5p8/3624,c47812/f3p5/3635,c52775/f1p2/3482,c53533/f1p5/3783,c54230/f2p6/3669
Chr04	Intron retention	3790695	3790794	+	Chr04:3785869-3794606W	c51969/f1p0/4207.1,c59238/f1p0/3691
Chr04	Intron retention	3790489	3790741	+	Chr04:3785869-3794606W	c51969/f1p0/4207.1,c31103/f1p1/3435,c40823/f1p1/2698,c47707/f5p8/3624,c47812/f3p5/3635,c52775/f1p2/3482,c53533/f1p5/3783,c54230/f2p6/3669
Chr04	Intron retention	3790489	3790563	+	Chr04:3785869-3794606W	c51969/f1p0/4207.1,c56766/f1p3/3874
Chr04	Intron retention	3818852	3818631	-	Chr04:3816958-3820210C	c12567/f1p0/2072,c20607/f1p0/1858,c5776/f1p0/1831
Chr04	Intron retention	4017257	4017242	-	Chr04:4014405-4018813C	c25828/f1p0/1924,c5120/f3p0/2294,c17286/f1p0/2275
Chr04	Intron retention	4071509	4071886	+	Chr04:4069738-4074467W	c26821/f1p1/2067,c13724/f2p1/1790,c15892/f1p0/8515.1,c22435/f1p3/1604,c4386/f1p1/1608,c5347/f1p5/1733,c8820/f2p1/1667
Chr04	Alternative 3' splice site	4077928	4078002	+	Chr04:4074900-4083142W	c48121/f3p1/3573,c48701/f2p1/3515,c52685/f1p0/3520
Chr04	Intron retention	4125384	4125472	+	Chr04:4123582-4132065W	c41404/f1p0/2914.1,c3445/f1p0/1727
Chr04	Alternative 3' splice site	4155979	4155942	-	Chr04:4149585-4157087C	c17714/f1p0/1739,c3647/f1p0/1821
Chr04	Alternative 5' splice site	4155811	4155794	-	Chr04:4149585-4157087C	c17714/f1p0/1739,c15388/f1p0/1697
Chr04	Mutually exclusive exon	4155979	4155811	-	Chr04:4149585-4157087C	c15388/f1p0/1697,c3647/f1p0/1821
Chr04	Alternative 5' splice site	4155224	4155205	-	Chr04:4149585-4157087C	c17714/f1p0/1739,c3647/f1p0/1821,c15388/f1p0/1697
Chr04	Intron retention	4151430	4151298	-	Chr04:4149585-4157087C	c3647/f1p0/1821,c15388/f1p0/1697,c17714/f1p0/1739
Chr04	Intron retention	4170092	4170263	+	Chr04:4167360-4182521W	c28275/f2p1/3192,c58161/f1p0/3083
Chr04	Intron retention	4197733	4199743	+	Chr04:4196060-4202972W	c55457/f1p0/3761,c17423/f1p0/1738,c29828/f1p0/1883
Chr04	Exon skipping	4211871	4210947	-	Chr04:4203665-4215104C	c52713/f1p0/3531,c56201/f1p0/4817.1,c48916/f1p0/3659
Chr04	Intron retention	4210118	4209331	-	Chr04:4203665-4215104C	c52713/f1p0/3531,c48916/f1p0/3659,c52123/f1p1/3780,c56201/f1p0/4817.1,c61329/f1p0/3960
Chr04	Alternative 3' splice site	4261579	4261618	+	Chr04:4260473-4267728W	c38249/f1p3/3211,c52568/f1p2/3358,c49140/f1p0/3600.1
Chr04	Intron retention	4376913	4376999	+	Chr04:4375597-4379702W	c3372/f5p0/1799,c6060/f1p0/1738
Chr04	Alternative 3' splice site	4377836	4377842	+	Chr04:4375597-4379702W	c3372/f5p0/1799,c6060/f1p0/1738
Chr04	Alternative 5' splice site	4449428	4449433	+	Chr04:4447919-4452057W	c55728/f1p1/2912,c49937/f1p0/3207
Chr04	Exon skipping	4452168	4451109	-	Chr04:4448917-4453901C	c9993/f1p2/1825,c58078/f1p2/2844
Chr04	Alternative 3' splice site	4578287	4578080	-	Chr04:4576479-4581130C	c57518/f1p1/3709,c53031/f1p1/3663
Chr04	Intron retention	4600324	4600431	+	Chr04:4599973-4605094W	c56517/f1p0/1749.2,c13346/f3p6/1632,c1451/f6p2/1552,c48505/f2p3/2593,c854/f9p3/1497
Chr04	Intron retention	4600324	4601573	+	Chr04:4599973-4605094W	c27301/f1p2/2705,c13346/f3p6/1632,c1451/f6p2/1552,c48505/f2p3/2593,c854/f9p3/1497
[truncated: 6,903 more rows]
