# Supplementary material for: Single-molecule real-time sequencing identifies massive full-length cDNAs and alternative-splicing events that facilitate comparative and functional genomics study in the hexaploid crop sweet potato
Source: PeerJ. 2019 Nov 15;7:e7933. doi: 10.7717/peerj.7933 (PMC6859871; doi:10.7717/peerj.7933)
Supplement: Supplemental Information 15 [file peerj-07-7933-s015.zip › Ib53861 part1.fasta]

>Seq1 [organism=Ipomoea batatas (L.) Lam.] PacBio-Illumina derived unannotated transcript Ibc10/f53p11/1693 
agagcgaaaaattcagtgaggcaATCTAAAAAAAAAAAAAAGAGTGATTTTTAATTTTTTTTTCTCCCCCCTCTCTAACATCCCGCTTCTTGAGATCCCTTTCTGTCATCGTCTGTCTTTCAAGAAATTTTCAGAGATTTTGAAAACGGTTTGTTTTTCTTGGTTTGGGTTTTGATTAATACTGAAATTTTCGTTAAAAACAAGCCCAGATTAACAGGTGGTGGTTTTTTGAAAGCCAGGTGATTCAGAATAGAGATCCAATTTTTATTTTTTTAGCTTGATTATAGTATAAATCTTTTGATTTTGATTAAAATTACCAGGAGGGTCTGTTTTTCTATCCCTCAGGTTCTTGATTTTCTTGTTTTTCTTCAGATCTTTGATTTTTGTGTGTGTTTTGACTTTTGAGAAGCCATGGCAGCAGCTATAGATATATACAATAGCAGCAGTCCGGTATATATAGATCCCTTTAGAGAAGAACTCATGAAGGCACTTGAACCTTTTATGAAAGGTGCTTCTTCTTCTCCTCCCCCTTCTTCTTTATCTTCTTCACCTTCTATTTCTTCTTCTTCTTCTTCTTCCTCGTATTATCCGTTTGAATCTAATTTCTCAACGGATCCATATTTGTACCATGAATTTACCCCGATCCCGATGTTTTCGGGTTTTGAGAGTTTAGGGTTTGAGCAAAGAGGTCCGATAGGGCTAAATCAGCTCACCCCATCTCAGATCCTTCAAATTCAAGCTCAGATTCATCTGCAAAACCAGGAACAACAATCCTTATCCTCTGTTGTTCTTCCTCGGCAACAAGCGAGCTCCTGTTTGGGATATCTCGGGCCCCGACCCGTCTCTATGAAGCAAAGCGGAGCCCCGAATAAACCCGCGAAGCTTTACCGGGGCGTGAGGCAAAGACACTGGGGGAAATGGGTTGCGGAGATTAGGCTTCCGAGGAACAGGACGAGGCTGTGGCTTGGAACGTTTGACACGGCTGAAGAAGCCGCCTTGGCTTACGACAAGGCGGCTTATAAGCTGAGAGGGGAGTACGCGCGGCTCAATTTCCCGGATCTCCGCCATCGGCTCAGCCAGGATTTCGCCGACTTTAAGCCGCTGCCGTCCTCCGTCGACGCCAAGCTTCAAGCCATTTGCCAGAACCTAGCCGAGTCGCAGAAACCCGGTTCAGCCTCTCAGACAAAGCGGACGAAGAACAATCCGGAAAATAAAATCAAACCGGAATCCGGTTCATCATCTTCAGATTCCCCCGCTCTCTCCGAGGAATCTTCGCCAGAATCCGACATCACGTTCCCGGATTTCCCCGAGCCATCGTTCGAGGAATCCGAGAATTTCAATCTCCAGAAGTTTCCGTCGGTGGAGATCGATTGGTCAGCGCTGTGATTACAAATTTCATAGCTTTTTTTTTTAATTTTTTTTTAATTTAATGTTCAGTGAGAGTCTCAGGGTATGTAAGGTTCACTGCAATGGAATTTTTGACATGTGCAGTGGGTGAGTCAGGAAAGGAGTAGTAGTATGTAATGGAAGGAGTAGTCTTTTAATGTCTTATGTTGTTCATATTTTGATGTAACTTTGTAAGGTGTCTTATCTCCTTGGTCAGGCTGTTGTTTTTGTTATGCATGATCAAGGAGACTTTGTATGTGTCTGTTTGTTTAGGAACTTAATTAATGTATGACTTATGTTTATTAct
>Seq2 [organism=Ipomoea batatas (L.) Lam.] PacBio-Illumina derived unannotated transcript Ibc22/f22p26/2180 
GCACTCAAATTCGCCTTCTCTCTCTCTTCGCACCAACCAAAAAACATCTAATCTCCTCAATCATCCCTTGAATTATTTACTTGAATTGGTTAATTGGTTAATAGTGAGTGAGGATTTGTGCGTAGCCTGCTCGGAATCGTTTGGTTTGGTTAGGTTTTTGGGAATTTTGTTGAAGTTTTGAGAGGTGGGAAAGGGGTGAATCCCCGGGTAGACACGTTGTAGACATCACGGCTATACACGGAGTAAACCGGCGACCCCTTTATGGCCTGCGGGCACTACGTCGCAAGGGTTGTATAAGCGAATCCAACATCCCTTCGCCGCACGGTGGCCGTGGTGCTCTCCCCTCCGAAGGCGGCAGCCCTTCCGACCTCCTCTTCCTCGCCGGCGGCGGTTCTTCCCTCTTCCTCATCCATTAGTGTAGCGTCTTGTAGTTAGTTCCCCCCTTTTTGATTTTGTCTTTCTCGTTCCAATTCTTGCTTTCCTTGTAATCTTCTGTTCTACTACAAGTATTTGCTAAGATTCAACCAAACCGATCTCGATTTCAATAATCTCCCGTCCAAATATGTCGTCTTCGATGATGCTGAGGATTAAGAGGGTTCCGACGCTGGTTTCCAATTTCCAAAAGGAAGAGGGGGAGGAAGGATCTGTTCGCGGCGCCGGATGTGGTCGGAACTGCCTCCGTAGCTGCTGCCTTCCAGGGTCGAAGCTGCCATTGTACGCTTTCAAGAAGCTCAACAACTGCAAGGCTGCTGCCGCAGGTGGAGACGAGGATGTCAAAGAGCCGCCGGTGGCTTTCTTGGACTCCCTCCTTCTTGGGGAGTGGGAGGAACGTATGCAGAGAGGGCTCTTTCGTTATGATGTCACTGCTTGCGAAACTAAGGTGATTCCTGGAGAATATGGCTTCATAGCACAGCTGAATGAGGGGAGGCACCTCAAGAAAAGGCCGACTGAGTTTCGAGTTGATAAGGTGCTGCAGCCCTTTGATGGCAACAAGTTCAACTTCACTAAGGTTGGGCAGGAAGAGTTGCTCTTCCAGTTTGAAGCGAGTGATGATGGTGAAATCCAGTTCTTCCCTGATGCGCCCATCGACCCCGAGAGCTCTCCAAGTGTTGTTGCTATTAATGTTAGCCCTATTGAATACGGCCATGTCCTGCTGATTCCTAAGGTTCTCGAATGCCTGCCCCAGCGTATTGACAGAGACAGTTTCCTGCTCGCACTTCACATGGCTGAAGAAGCCGCAAATCCCTACTTCAGGTTGGGCTATAACAGCTTAGGTGCATTTGCCACCATCAATCACCTTCACTTCCAGGCTTACTACTTGGCTGTACCCTTCCCGATTGAGAAGGCCCCTACTAGGAAGATAACCACTGCTGATAGTGGCGTGAAGATTTCTGAGATTCTGAATTATCCCGTCAGGGGTCTCCTCTTCGAAGGCGGGAGTACTCTGGAGGATTTGGCCAATGTTGTATCGAACTCCTGTATTTGCCTCCAAGAAAACAACATTCCTTATAATGTCCTCATCTCCGATCTGGGAAAGAGAGTTTTCCTCCTTCCTCAGTGCTATGCGGAGAAGCAAGCTCTTGGAGAGGTGAGCAGCGAGCTCCTCGACACCCAAGTCAACCCGGCTGTTTGGGAAATCAGCGGCCACATGGTGCTGAAGAGGAAGGAGGATTACGAGGGGGCATCAGAGGCAAACGCTTGGAGACTCCTGGCCGAGGTCTCCCTCTCGGAGGAGAGGTTCCAAGAAGTGACTGCCCTCATCTTTGAAGCCATCGGGTGCAACACCGAGGCAACAGCAATGGCAACCCACGACCTGTCTGGCGAAAAGCCAGACATTGAACCTCCTCAGCCAATGGACGAAGAGATTGACTCGCTCAAAGGCTCCCACCCTGCCATGGTTCCCGTGTAGTAGCCTATCTCGGCAAACGGATATCTATCTCTCTGTTATGTTATGGTGATGGGTATCTTTCTATTATTATTATTATGTGTTAATGGCTTCCCCAGCATGTGGAATATTTGTGAATAAGGCGGCAAGCCATCCCCCGTGAATATTATTATTCTTATGTTGTAAGATATCATATGTTGTGTGGTTTCTGAATCTTGTAAAACGCTTGTAGTATCTTAAAATGTAATGGATTGCAATGTTTCAAGTATGTTAAACAttgaattgtttttatgtt
>Seq3 [organism=Ipomoea batatas (L.) Lam.] PacBio-Illumina derived unannotated transcript Ibc29/f11p9/1781 
acaaaaggtgaggctgagatatatagatatacagtgtgTTGGTTTTTCCTCACACTCGCACACACTTCACTAACACAACAAAATCATTTTCTTGAAAAATTTCACTGATTTTTCTGTAAATTTTCTTCTCTAAATCCTTCCCCCCTCTCTGAATCCCCCGCTTCTTTGATCCCTTTCTGCAAATCATCTGCTTTTTTTGGAAAAACAGTCAGGTGTTTTCAGAATCGAGATCTGTTTTCTTTTTTAAAAATTTTTCTGTCTTTTTAAGGTTTTTTCTTCATCTGATCTGATCTGCACGAGGGCTTATTAGTTGTCCCTCAAAGGTTTGATTTTTATAACAAAAAGGGTTGTTATTTGAAGACCCTCTTTTGATTTTCTTGTTTTTTTGTTGGAATTTGATTTTTGGTTAAAAATGGCTGCCACTATTGATATGTGGAGTAGTTTAGGTGTAGATTTTCATTCTTCAGAGCCTTTTAATGGCGGTGGAGATCTCATGGATGCACTTGAGCCTTTTATCAGTGCTTCTTCTTCTCCGTCGCCTTCTATGTCTTCTTCTTCTTCTGATGTGTTTTATGGATCTTATGGAGGGTTTAATGGTTATTCGGGCTGTGGGGTTGGGCAACCGGGCTTTATTGGGCTTAACCCGTTGACGCCGTTACAAGTCCGTCAGATTCAGGCCCAAATCAATCTACAGGCCCAACAAATGATGGGCGCGGCGCCGTTTCAGAGCCAGTGGCCGCAGCAGCCGCGCCGGAATTTGAGCTTTTTGGCGCCGAGGCCGATGCCGATGAAGGTGGCGGCTAGCGCGCCGCCGAAGCCGACGAAGCTGTACAGAGGGGTGAGGCAGCGCCACTGGGGGAAATGGGTGGCTGAGATCCGTTTGCCCAAGAACCGGACCCGACTCTGGCTGGGGACGTTTGATACGGCTGAGGAGGCGGCGCTGGCTTACGACAAGGCGGCGTATAAGCTCCGAGGCGATACGGCTCGGCTCAACTTTCCTAACCTCCGCCACAACGGCTCCCTCATCGGCGGCGACTTCGGCGAGTACAAGCCGCTCCACTCCAACGTCGACGCCAAGCTGCAAGCCATCTGCCAGAGCTTGGCTGAGAACAAGAGCCTCGACTCCAAGAAGTCCAAGCCGGCTCCGCCGCAAAAGCCCAAGGAAGAAGCCGTGGAGGATGACAAGAGCAGCGTGCCAGCCGAAGCCGGACCCGAAAGCTCCGGATCGGATTCTGGATCGAGCGGATCGGTACCCGAAACCTACGGATCGGATTCAGGGTCGGGCGGGTCATCTCCCGTTTCGGATCTAACGTTTCCGGATTTCACGGACGAAGAGTCCACGTGGGACATGTTCTCGGAGCTGCAAAAATATCCATCTCACGAGATTGATTGGGCATCTCTATAATTAGTCTTTTATTTTAATATTATGTAATATTTTTAGTTTTTTTTTTTTTTAAATTTTAAGGCAAAAAGAGGAGTGGTCCAAGTCACATGTGGTCACGTGACGATTGGTGTAGGGTGGGCCCGGCTGCAAGAAATTTTTGAAAATTGCAGGGAAGGCCCTAGCATGTTGATTATTATGGAGTCAGTCCTTGTAGTTATTGTTATTACTAGGAAGATCCTCAACTGGCTAGCCAGTGGTTTTTGTCTTGGCTAGACCAGTGAATTTTATGTTTTTCTTTTGGGGTAAAATTTGTGTTTATGTTGGTGTCTATATTGTATTTTAATATGAATTTCGGTGTTATaataattgttcaatttgctattctatggtttttttt
>Seq4 [organism=Ipomoea batatas (L.) Lam.] PacBio-Illumina derived unannotated transcript Ibc30/f28p6/1834 
acactcccttcttccaaaaaccccgaagaaGAGAGGCACAGATCTACTCCCCCTACTGTCCATACTCTCTCTACCCATGGCTTTGACCGTCGAGAAAACCACCTCCGGCCGCGAGTACAAGGTCAAGGACATGTCCCAGGCCGATTTCGGCCGCCTCGAGCTCGAGCTCGCGGAGGTCGAAATGCCTGGGCTCATGGCTTGCCGGGCCGAATTCGGGCCTTCCCAGCCCTTCAAGGGCGCCCGGATCACCGGCAGTTTGCACATGACCATCCAAACCGCCGTCCTGATCGAGACCCTCACCGCCCTCGGCGCCGAGGTCAGATGGTGCTCCTGCAACATCTTCTCCACCCAGGACCACGCCGCCGCCGCCATCGCCCGCGACAGCGCCGCCGTCTTCGCCTGGAAGGGCGAGACCCTCCAGGAGTACTGGTGGTGCACGGAGAGGGCCCTCGACTGGGGCCCCGGCGGCGGCCCGGATCTCATCGTCGACGACGGCGGCGACGCCACTCTCCTCATCCACGAGGGCGTCAAGGCCGAGGAGGAGTACGCCAAAAACGGCACCGTTCCGGATCCGAGCTCCACCGACAATGCCGAGTTCCAGATCGTTCTCACCATCATCAGAGACGGCCTCAAGGCCGATCCCAAGAAGTACACGAGGATGAAGGAGAGACTCGTTGGCGTTTCCGAGGAGACCACTACTGGTGTCAAGAGACTTTATCAGATGCAGGAGAATGGAACTCTTCTTTTCCCTGCCATCAATGTCAACGACTCTGTAACCAAGAGCAAGTTTGACAACTTGTATGGATGCCGCCACTCTCTACCCGATGGTTTGATGAGAGCCACCGATGTGATGATTGCCGGAAAGGTGGCAGTTGTGTGCGGTTACGGAGATGTTGGGAAGGGCTGTGCTGCAGCTTTGAAGCAGGCTGGTGCCCGTGTGATCGTGACTGAGATTGACCCAATCTGTGCTCTCCAGGCACTCATGGAGGGTCTCCAGGTTCTTACCCTTGAGGATGTTGTCTCTGATGCTGATATCTTTGTGACCACCACCGGTAACAAGGACATCATCATGGTTAGCCACATGAAGAAGATGAAGAACAACGCCATTGTTTGCAACATTGGCCACTTCGACAATGAAATTGACATGCAAGGGCTCGAGACGTACCCTGGTGTGAAGAGGATCACCATCAAGCCTCAGACCGACAGATTCGTCTTCCCCGAGACCAACACCGGCATCATTGTTTTGGCCGAGGGCCGCCTCATGAACTTGGGTTGCGCCACCGGACACCCTAGCTTCGTGATGTCCTGCTCCTTCACTAACCAAGTCATTGCCCAGCTCGAGCTCTGGAAGGAGAAGAGCACCGGCAAGTACGAGAAGAAGGTTTACGTCTTGCCTAAGCACCTCGATGAGAAGGTTGCTGCCCTTCATCTCGGGAAGCTCGGTGCCAGGCTCACTAAACTTAGCCCCGAACAAGCTGCTTACATTAGCGTTCCAGTTGAGGGCCCTTACAAGCCTCCTCACTACAGGTACTAAGCGGGAAGCCTCGAAGATCAAGAAGAGAGAATGTTTTAATGCAATTGTTGCCTTCTTTATACACATTTTGATTTGGGCTAGAAATGGTAGTTTTTGGTGGTTGATGGATTTTGGCTTGCTGGAATATTTGAAAGAATGGTCTTTCTTGTATAAGACCTATCTTATATGTTGAATAAGGCTGTGTGGTTGGAGGTGGTGTGTTGTGGTATTGTAGCCTGTTTCAGTTAGATTGGTTTGCTTCTGTTATGACTTTCTTTCATTAAAAAATGGAAACCAAATTTGATTTtccatcctgttttt
>Seq5 [organism=Ipomoea batatas (L.) Lam.] PacBio-Illumina derived unannotated transcript Ibc32/f18p11/1818 
acacatcatttccctgtcgattccaatctcttgttttttcaccatttccttctatagagtgagtggcctTGGATCACTCAACTCCGACTGAGAGAGAGAAGAATCCAACACCACCAGCAATGGCATCTGCTTCCTACACTTTCTGCGGCATTCCGACCACCTCGTCTTCCGCCGCCTCTTCCTCATCCTCTTCCAAGAGGGCCGTTATCACCCGCTTCCTCCCCAGGACTCCACTCCGCAGCCTTGGATTTGCCGCTGCCGCCGCTGACCCATTCTTCTCCCACCATGTCGCCACCCAGCTCCGATCCATCAAGGCTTCCGCCAAGCCCGTCAGGGGTGTCGTTTCCATGGCAAAGAAGAGCGTGGGTGACCTCACCGCCGCTGATTTGAAGGGCAAGAAGGTCTTTGTCAGGGCCGATTTGAATGTCCCCCTCGATGACACCCAGAAAATTACTGATGACACTAGGATTAGAGCTGCCATCCCCACCATTAAGCACTTGATTTCCAATGGGGCTAAAGTCATTCTCTCCAGCCATCTGGGACGCCCCAAAGGTGTCACACCAAAATACAGCCTCGCTCCTCTTGTGCCCAGACTTTCTGAACTACTTGGAATTCAGGTGGTGAAAGCTGATGACTGCATTGGCCCAGAGGTTGAGAAATTGGTTGCTTCACTTCCTGATGGCGGTGTTCTTCTTCTTGAGAATGTGAGGTTCTACAAGGAAGAAGAGAAGAATGAACCTGAGTTTGCAAAGAAGCTTGCCTCATTGGCGGATCTTTTTGTCAATGATGCATTTGGTACTGCACATAGAGCACATGCCTCCACAGAGGGAGTTACTAAATTTTTGAAGCCCTCTGTTGCTGGTTTCCTTTTGCAAAAGGAGTTGGATTATCTGGTTGGTGCAGTGTCAACCCCAAAGAGGCCATTTGCTGCTATTGTTGGGGGTTCAAAGGTTTCTTCCAAGATTGGAGTGATTGAGTCCCTTTTGGAGAAATGTGATATCTTGCTTCTGGGAGGAGGTATGATCTTCACGTTCTACAAGGCTCAAGGTCTTTCAGTGGGATCATCTCTTGTGGAAGAAGACAAACTAGGTCTTGCTACATCACTCCTTGAGAAGGCTAAAGCCAAGGGTGTCAGTCTATTGTTACCTACAGATGTGGTTATAGCAGATAAATTTGCTCCTGATGCAAACAGTAAGGTTGTTCCAGCATCTGCTATCCCAGACGGTTGGATGGGATTGGACATTGGACCGGACTCTGTCAAGACTTTCAATGATGCTTTGGAGACAACAAAAACTGTGATTTGGAATGGACCAATGGGAGTGTTTGAATTTGACAAATTTGCAGTAGGCACAGAGGCAGTAGCAAAGAAACTTGCTGAACTGAGTGGGAAAGGAGTGACCACCATTATCGGAGGTGGAGACTCAGTTGCAGCAGTAGAGAAAGTTGGAGTTGCTAGCGTGATGAGCCACATTTCAACCGGAGGTGGTGCTAGTTTGGAGCTGTTGGAAGGAAAAGAGCTCCCGGGCGTTATTGCTCTTGACGAGGCTGTCCCTGTTGCCGCATGAGAGACAATCCTTCCAACTTCCCCTTCCCCTTCCCCTTCTTTTGTAGCTCTTGTTAACTAAGTATTACCTTACCTTACCTTAAATACACACCCACCCTTTTTTGCATTTTGTTTTTTTGTCTGTCAGTCAGTGTGTGTTCAGTAAGTACTTCAGTTCTGTTCGAAATAACAACCCCCGATCCGATGAGCCGAAACAGTTTGTGTATTGGGATATATATAAGATATTGTACCTCAATTTggtagtttaattcttt
>Seq6 [organism=Ipomoea batatas (L.) Lam.] PacBio-Illumina derived unannotated transcript Ibc39/f32p13/2276 
gcttcctgaagaaagaaagaaagaaaagcagCTTAGTTATAGAGTTATAGTGTTCTCTGTTCTCTCATATAAATATACTCATATATACACTGAGAATCTGAGTACATATATATTCATATCGCCAGTGAAAGGAAAGCAAAGCAAAGCGATCCATTCATCTCAGTAAGGATTTATCATTCTTGGAATCATAGAAGAGGGGATTTTTGGGTGCTCTTCCTGGTAATCAGATTTGAGTTGATATCCATTAATGGGGTCTCTTCCAGAGCCAATTGAGGAGACAAACTACAAGAAGCCTCCAGGAATACAGTTCTTAGAGGGCACAAAGAAGACGGCCTTCTCATACAAAACGTATCAAGCCATAGTTCTAATTGTAACGTTTTTTGCATACGGGGCATATCATGCTACTAGGAAAACAACCAGCATTGTGAAAAGTGCGCTCGATCCACAGTCGACTGAAGTTGAGTTAAAATCGTCGTGGCTGAGGGGTTATGCTCAGAATTCTCGGCAGAACTTGGGAGGATCATGGGTGCTTGGGAGTGGCTGGTATCCTTTTGATGGTCCTAATGGCACAGAATTGCTCGGGGACCTCGATGTGGCTTTCCTGTTTGTGTATGCGTTAGGGATGTATTTCTCGGGGCATATAGGTGATAGAATGGATCTTAGGGTTTTCTTGACAGTGGGAATGGTGGGAACTGGTTTGTTCACAGCCCTTTTTGGAGTTGGATATTGGGCAAATATCCATGGTTTCTATTACTATTTGGTTGTCCAAATGCTTGCCGGTTTGTTCCAATCCACCGGCTGGCCTTCTGTGGTCGCGGTTGTGGGGAATTGGTTTGGGAAGAAGAAGAGAGGACTTATAATGGGAATATGGAATTCTCACACATCTCTTGGCAACATTACTGGTTCCTTAATTGCATCAGGTTTATTGAAGTTTGGATGGGGTTGGTCCTTGGTTGTTCCCGGTCTGTCTATCGCCTTCATTGGCTTGGTCGTTTTCCTTTTGTTGCCCGTTGATCCCGAGTCTGTTGGCGCTGGTAATGATGAAGAAGATGACGATCTCTCGCCTGAAAAAGAATGGAAGGAAGTTACAGAACCTCTCTTGAAATCAGATAGCGAGGAATCTGCAGTGGGGTTTATTGAAGCGTGGAAGATACCTGGGGTTGCGCCTTTCGCCCTTTGCCTGTTCTTTGCCAAATTGGTGGCCTATACATTCCTCTATTGGCTTCCTTTCTACATTAGCCACACAGCTATAGATGGAAGATACTTATCGAACGAGGAATCAGGGAACTTATCCACGATGTTTGATGTTGGCGGGGTGGTTGGAGGGATCCTAGCCGGCTACATTTCTGATCGCCTGGATGCCAGAGCCATGACGGCTGCAAGTTTCATGTACTGCGCTATTCCAGCTCTCTTCTTCTACAGAAATTATGGCCACGTCTCGATGCCTGTCAACATCATCCTCATGTTGATCACTGGCGCGTTTGTGAATGGACCTTACGCGCTGATAACAACCGCGGTTTCAGCAGACCTGGGAACACACAGCTCGTTGAAAGGCAACTCGAGAGCACTGGCAACAGTCACTGCAATTATCGATGGAACTGGCTCCATCGGGGCTGCCATTGGCCCTCTGCTAACCGGCTACATTTCTGCTAAGAGCTGGGGCGCTGTTTTCACAATGTTAATGGGAGCAGCCCTGATTGCCGGTTTGCTTCTAACTAGGTTAGTCATCTCCGAGGTCGCCACCAAGATTCAAAAATCCAAGAGCCAAGGGGAGCCAAGGTCACAGTCTCCCGTCAATTTAGTGTAAACAGTAAAAGTCGCCTATATAATACTCCGTATGTGTATATATTATCTATATTCGAGCCCGATGCTTTGGTTTTCAGCCTCGGATCACCCAGATGAAGGGAATGGAGGAAGATATTACAGGTTACTCCATTGTTGTTACTGTATACAAGTTTAGCTGCTTTGTTGTGTGCCAAAAAGCGCAATAGATCATTGCATTTGGAACCAGAAGCCTAAATTCTCGGAATTGAAGTTTCTCATTCCTGAAAGATTTCAAAACAGATTAGTATGCAGCTGTTTTGCCTTGATGGGCAATGGGATTAGGTGGGGCAAAAGATATGAAATTTGCTTATCTTTTGCCTTCCCATGTCCATTTCTGATTGAATTTCTTGTCACTTTCAGAAGATGAACCTTTTTCTTTCATTCAAGGATGGGGAAACTATCTGGAAATTGTCCTTTTTCAATTTTGTCCATAATTAAATTTATTTCTTTTT
>Seq7 [organism=Ipomoea batatas (L.) Lam.] PacBio-Illumina derived unannotated transcript Ibc40/f16p2/1880 
ctcataacaatcccttctttcctgatatatcttccggccggcgtttttccctgaaATCTCTTATTCTCTCGTAGAAATCTGCGAACCCATTACGGAATTACGAGTTTTTTCTTTTTAGAGAAGAGAGTTTTATATTGATCTGGGCGCGGTTCTGATAGCCTTGAGGAGTCACTGGGTTCATAAAAATCCGAACTTTGATATTATTGGACTGAATGATCTAATGGAGTCTAAAGGTGGGAAAAAGTCTAGTAGTAAATCGTCCTTATTCTACGAAGCTCCCCTCGGTTACAGCATTGAAGACATTCGACCAAACGGAGGAATCAAGAAGTTCAGATCTGCTGCCTACTCCAACTGTGCCCGCAAACCATCCTGATATTCCTAAATTGCTGTTCTTATCATCACGTCTTCAAAGACGTGGTGTTGTTAGGATTTTATTTTTTCGCATTGTTAACCCTCGCACTCCTTTTCTTCTTTGTTTGCTGTCTCCTTGTTTTCTTTCGTCCGGGGCTCTAATTATTGTCCACCCAAAGAATTGTTTTCGGTCTGAGCATTTCACGTTATGGAAATGGCGTTGCCTGTGTCTGTGTCTGCTATTGGATTTGAAGGCTATGAGAAAAGGCTCGAGATTGTGTTTTCTGAACCTGGCATCTTTTCTGATCCTGATGGAAAGGGCCTTCGATCGCTTTCCAGAGCTCAATTGGACGAGTTTCTTGGCCCTGCTGAGTGTACGATAGTTTCTTCACTGTCGAATGAGTTTGTGGACTCTTATGTCCTCTCTGAGTCGAGCCTCTTTGTTTATCCTTACAAGATCATTATTAAAACTTGTGGAACAACGAAATTGCTTCTTGCTATCCCACCTATTCTGAAGTTGGCGGAAACCCTTTCTCTTTCAGTGCAGTCTGTGAGGTACACCCGTGGAAGCTTCATTTTTCCCGGGGCTCAGTCATTCCCTCATCGTAGCTTCTCCGAAGAAGTTGCTGTCCTCGATAGCTACTTTGGTAATCTTGGCTCGGGGAGCAAGGCTATTGTCTTGGGCAAGTCTGATGGCCCGCAAAAGTGGCATGTTTACACTGCTTCGGCTGTTGCAATGCTGTCAACGAAACCTGTGTACACAGTCGAAATGTGCATGACTGGTTTGGATCATGAGAAGGCCCGTGTGTTTTACAAGAACGAAACGTGTTCTGCTGCTCTCATGACGGTTAACTCTGGCATCTGGAAGATCCTCCCCGAGTCTGACATCTGTGATTATGAGTTCGATCCCTGTGGCTATTCCATGAATTCTATCGAAGGAGCTGCGCTCTCTACCATTCACGTGACACCAGAAGACGGATTTAGTTATGCTAGCTTTGAAGCTGTTGGATACGATCTGGAAGCGGTGAAACTATCAACGATGATCGAGAGGGCCTTGGGATGTTTTGAACCGAGTGAATTTTCTGTTGCTGTTCATGCTGATGTTGCTGGTAGGGTACTTGACCAGAATTGCTCTCTTGTCGTTAAAGGGTATTGCCTCGGGGAGAAAAGCGTTGAAGAGTTTGGGATTGGCTGTGGTTCTGTTATCTACCAGAAGTTTGTTAGGGCTGCTTTTGCCTGTGGTTCACCAAAGTCTGTTCTTCAAAGCTGCTGGAAACAGGAGGATAAAGAAGAAAAGCAGTAGTGTTGAGGGTTTTTCTTTTTTTGTTTTTCGTTTTAAAGTTTCGTTTAAGGAGTCTTGTTTGTTGTTCATCCCTGTTGCATTGATGTTATTGTGTTTCTGCTGAATAATGTTGTTGTGTTCAGTCCAATTAGTTGGGCTGTGGGCAATGAAACAGTTTGTGTATTGCCATACTGGTTAAGCTTTCTTATGAAGTCTTGAATGTTGTTATGAAcatcagtttgtgtct
>Seq8 [organism=Ipomoea batatas (L.) Lam.] PacBio-Illumina derived unannotated transcript Ibc41/f41p10/2195 
atctcttactatatatcaacgccctttgcctcttcttctctcctcgCACTCAAATTCGCCTTCTCTCTCTCTTCGCACCAACCAAAAAACATCTAATCTCCTCAATCATCCCTTGAATTATTTACTTGAATTGGTTAATTGGTTAATAGTGAGTGAGGATTTGTGCGTAGCCTGCTCGGAATCGTTTGGTTTGGTTAGGTTTTTGGGAATTTTGTTGAAGTTTTGAGAGGTGGGAAAGGGGTGAATCCCCGGGTAGACACGTTGTAGACATCACGGCTATACACGGAGTAAACCGGCGACCCCTTTATGGCCTGCGGGCACTACGTCGCAAGGGTTGTATAAGCGAATCCAACATCCCTTCGCCGCACGGTGGCCGTGGTGCTCTCCCCTCCGAAGGCGGCAGCCCTTCCGACCTCCTCTTCCTCGCCGGCGGCGGTTCTTCCCTCTTCCTCATCCATTAGTGTAGCGTCTTGTAGTTAGTTCCCCCCTTTTTGATTTTGTTTTTCTCGTTCCGATTCTTGCTTTCCTTGTAATCTTCTATTCTACTACAAGTATTTGCTAAGATTCAACCAAACCGATCTCGATTTCAATAATCTCCCGTCCAAATATGTCGTCTTCGATGATGCTGAGGATTAAGAGGGTTCCGACGCTGGTTTCCAATTTCCAAAAGGAAGAGGGGGAGGAAGGATCTGTTCGCGGCGCCGGATGTGGTCGGAACTGCCTCCGTAGCTGCTGCCTTCCAGGGTCGAAGCTGCCATTGTATGCTTTCAAGAAGCTCAACAACTGCAAGGCTGCTGCCGCAGGTGGAGACGAGGATGTCAAAGAGCCGCCGGTGGCTTTCTTGGACTCCCTCCTTCTTGGGGAGTGGGAGGAACGTATGCAGAGAGGGCTCTTTCGTTATGATGTCACTGCTTGCGAAACTAAGGTGATTCCTGGGGAATATGGCTTCATAGCCCAGCTGAATGAGGGGAGGCACCTCAAGAAAAGGCCGACTGAGTTTCGAGTTGATAAGGTGCTGCAGCCCTTTGATGGCAACAAGTTCAACTTCACTAAGGTTGGGCAGGAAGAGTTGCTCTTCCAGTTTGAAGCGAGTGACGATGGTGAAATCCAGTTCTTCCCTGATGCGCCCATTGATCCTGAGAGCTCTCCAAGTGTTGTTGCTATTAATGTTAGCCCTATCGAATACGGCCATGTCCTGCTGATTCCTAAGGTTCTCGAATGCCTGCCCCAGCGGATCGACAGAGACAGCTTCCTGCTCGCACTTCACATGGCTGAAGAAGCTGCAAATCCCTACTTCAGGTTGGGCTATAACAGCTTAGGTGCATTTGCCACCATCAATCACCTTCACTTCCAGGCTTACTACTTGGCTGTACCCTTCCCGATTGAGAAGGCCCCTACTAGAAAGATAACCACTGCTGATAGTGGCGTGAAGATTTCCGAGATTCTGAATTATCCCGTCAGGGGTCTCCTCTTCGAAGGCGGGAGTAGCCTGGAGGATTTGGCCAATGTTGTCTCGAATTCCTGTATTTGCCTCCAAGAAAACAACATTCCTTATAATGTCCTCATCTCCGATCTGGGAAAGAGAGTTTTCCTCCTTCCTCAGTGCTATGCGGAGAAGCAAGCTCTTGGAGAGGTGAGCAGCGAGCTCCTCGACACACAAGTCAACCCTGCTGTTTGGGAAATCAGCGGCCACATGGTGCTGAAGAGGAAGGAGGATTACGAGGGGGCATCAGAGGCAAACGCTTGGAGACTCCTGGCCGAGGTCTCCCTCTCGGAGGAGAGGTTCCAAGAAGTGACTGCCCTCATCTTTGAAGCCATCGGGTGCAACACCGAGGCAACAGCAATGGCAACCCACGACCTGCGTGGCGAAAAGCCAGACGTCGAACCTCCTCAGCCAATGGACGAAGAGATTGACTCGCTCAAAGGCTCCCACCCTGCCATGGTTCCCGTGTAGTAGCCTATCTTGGCAAACGGATATCTATCTCTCTGTTATGTTATGGTGATGGGTATCTTTCTATTATTATTATTATGTGTTAATGGCTTCCCCAGCATGTGGAATATTTGTGAATAAGGCGGCAAGCCATCCCCCCATGAATATTATTATTCTTATGTTGTAAGATATGTTGTGTGGTTTCTGAATCTTGTAAAACGCTTGTAGTATCTTAAAATGTAATGGATTGCAATGTTTCAAGTAT
>Seq9 [organism=Ipomoea batatas (L.) Lam.] PacBio-Illumina derived unannotated transcript Ibc46/f33p8/2191 
atctcttactatatatcaacgccctttgcctcttcttctctcctcgcactcaaattcgccttctctctctCTTCGCACCAACCAAAAAACATCTAATCTCCTCAATCATCCCTTGAATTATTTACTTGAATTGGTTAATTGGTTAATAGTGAGTGAGGATTTGTGCGTAGCCTGCTCGGAATCGTTTGGTTTGGTTAGGTTTTTGGGAATTTTGTTGAAGTTTTGAGAGGTGGGAAAGGGGTGAATCCCCGGGTAGACACGTTGTAGACATCACGGCTATACACGGAGTAAACCGGCGACCCCTTTATGGCCTGCGGGCACTACGTCGCAAGGGTTGTATAAGCGAATCCAACATCCCTTCGCCTCACGGTGGCCGTGGTGCTCTCCCCTCCGAAGGCGGCAGCCCTTCCGACCTCCTCTTCCTCGCCGGCGGCGGTTCTTCCCTCTTCCTCATCCATTAGTGTAGCGTCTTGTAGTTAGTTCCCCCCTTTTTTTATTTTGTTTTTCTCGTTCCAATTCTTGCTTTCCTTGTAATCTTCTATTCTACTACAAGTATTTTCTAAGATTCAACCAAACCGATCTCGATTTCAATAATCACCCGTCCAAATATGTCGTCTTCGATGATGCTGAGGATTAAGAGGGTTCCGACGCTGGTTTCCAATTTCCAAAAGGAAGAGGGGGAGGAAGGATCTGTTCGCGGCGCCGGATGCGGTCGGAACTGCCTCCGTAGCTGCTGCCTTCCAGGGTCGAAGCTGCCATTGTACGCTTTCAAGAAGCTCAACAACTGCAAGGATAGCGCAGGTGGAGCCGAGGATGTCAAAGAGCCGCCGGTGGCTTTCTTGGACTCCCTCCTTCTTGGGGAGTGGGAGGAACGTATGCAGAGAGGGCTCTTTCGTTATGATGTCACTGCTTGCGAAACTAAGGTGATTCCTGGAGAATATGGCTTCATAGCACAGCTGAATGAGGGGAGGCACCTCAAGAAAAGGCCGACTGAGTTTCGAGTTGATAAGGTGCTGCAGCCCTTTGATGGCAACAAGTTCAACTTCACTAAGGTTGGGCAGGAAGAGTTGCTCTTCCAGTTTGAAGCGAGTGATGATGGTGAAATCCAGTTCTTCCCTGATGCGCCCATCGAGCCCGAGAGCTCTCCAAGTGTTGTTGCTATTAATGTTAGCCCTATTGAATACGGCCATGTCCTGCTGATTCCTAAGGTTCTCGAATGCCTGCCCCAGCGTATTGACAGAGACAGTTTCCTGCTCGCACTTCACATGGCTGAAGAAGCCGCAAATCCCTACTTCAGGTTGGGCTATAACAGCTTAGGTGCATTTGCCACCATCAATCACCTTCACTTCCAGGCTTACTACTTGGCTGTACCCTTCCCGATTGAGAAGGCCCCTACTAGGAAGATAACCACTGCTGATAGTGGCGTGAAGATTTCTGAGATTCTGAATTATCCCGTCAGGGGTCTCCTCTTCGAAGGCGGGAGTACTCTGGAGCATTTGGCCAATGTTGTCTCGAACTCCTGTATTTGCCTCCAAGAAAACAACATTCCTTATAATGTCCTCATCTCCGATCTGGGAAAGAGAGTTTTCCTCCTTCCTCAGTGCTATGCGGAGAAGCAAGCTCTTGGAGAGGTGAGCAGCGAGCTCCTCGACACCCAAGTCAACCCGGCTGTTTGGGAAATCAGCGGCCACATGGTGCTGAAGAGGAAGGAGGATTACGAGGGGGCATCAGAGGCAAACGCTTGGAGACTCCTGGCCGAGGTCTCCCTCTCAGAGGAGAGGTTCCAAGAAGTGACTGCCCTCATCTTTGAAGCCATCGGGTGCAACACCGAGGCAACAGCAATGGCAACGCACGACCTGCATGGCGAAAAGCCAGACGTTGAACCTCCTCAGCCAATGGACGAAGAGATCGATTCGCTCAAAGGCTCCCACCCTGCCATGGTTCCTGTGTAGTAGCCTATCCTCGGCAAAACAGATATCTATCTCTCTGTTATGTTATGGTGATGGGTATCTTTCTATTATTATTATTATGTGTTAATGGCTTCCCCAGCATGTGGAATATTTGTGAATAAGGCGGCAAGCCATCCCCCATGAATATTATTATTCTTATGTTGTAAGATATCATATGTTGTGTGGTTTCTGAATCTTGTAAAACGCTTGTAGTATCTTAAAATGTAATGGATTGCAATGTT
>Seq10 [organism=Ipomoea batatas (L.) Lam.] PacBio-Illumina derived unannotated transcript Ibc60/f4p7/2183 
cactcaaattcgccttctctctctcttcgcaccaaccaaaaacaTCTAATCTCCTCAATCATCCCTTGAATTATTTACTTGAATTGGTTAATTGGTTAATAGTGAGTGAGGATTTGTGCGTAGCCTGCTCGGAATCGTTTGGTTTGGTTAGGTTTTTGGGAATTTTGTTGAAGTTTTGAGAGGTGGGAAAGGGGTGAATCCCCGGGTAGACACGTTGTAGACATCACGGCTATACACGGAGTAAACCGGCGACCCCTTTATGGCCTGCGGGCACTACGTCGCAAGGGTTGTATAAGCGAATCCAACATCCCTTCGCCGCACGGTGGCCGTGGTGCTCTCCCCTCCGAAGGCGGCAGCCCTTCCGACCTCCTCTTCCTCGCCGGCGGCGGTTCTTCCCTCTTCCTCATCCATTAGTGTAGCGTCTTGTAGTTAGTTCCCCCTTTTTGATTTTGTTTTTCTCGTTCCGATTCTTGCTTTCCTTGTAATCTTCTATTCTACTACAAGTATTTGCTAAGATTCAACCAAACCGATCTCGATTTCAATAATCTCCCGTCCAAATATGTCGTCTTCGATGATGCTGAGGATTAAGAGGGTTCCGACGCTGGTTTCCAATTTCCAAAAGGAAGAGGGGGAGGAAGGATCTGTTCGCGGCGCCGGATGTGGTCGGAACTGCCTCCGTAGCTGCTGCCTTCCAGGGTCGAAGCTGCCATTGTATGCTTTCAAGAAGCTCAACAACTGCAAGGCTGCTGCCGCAGGTGGAGACGAGGATGTCAAAGAGCCGCCGGTGGCTTTCTTGGACTCCCTCCTTCTTGGGAGTGGGAGGAACGTATGCAGAGAGGGCTCTTTCGTTATGATGTCACTGCTTGCGAAACTAAGGTGATTCCTGGGAATATGGCTTCATAGCCCAGCTGAATGAGGGGAGGCACCTCAAGAAAAGGCCGACTGAGTTTCGAGTTGATAAGGTGCTGCAGCCCTTTGATGGCAACAAGTTCAACTTCACTAAGGTTGGGCAGGAAGAGTTGCTCTTCCAGTTTGAAGCGAGTGACGATGGTGAAATCCAGTTCTTCCCTGATGCGCCCATTGATCCTGAGAGCTCTCCAAGTGTTGTTGCTATTAATGTTAGCCCTATCGAATACGGCCATGTCCTGCTGATTCCTAAGGTTCTCGAATGCCTGCCCAGCGGATCGACAGAGACAGCTTCCTGCTCGCACTTCACATGGCTGAAGAAGCTGCAAATCCCTACTTCAGGTTGGGCTATAACAGCTTAGGTGCATTTGCCACCATCAATCACCTTCACTTCCAGGCTTACTACTTGGCTGTACCCTTCCCGATTGAGAAGGCCCCTACTAGAAAGATAACCACTGCTGATAGTGGCGTGAAGATTTCCGAGATTCTGAATTATCCCGTCAGGGTCTCCTCTTCGAAGGCGGGAGTAGCCTGGAGGATTTGGCCAATGTTGTCTCGAATTCCTGTATTTGCCTCCAAGAAAACAACATTCCTTATAATGTCCTCATCTCCGATCTGGGAAAGAGAGTTTTCCTCCTTCCTCAGTGCTATGCGGAGAAGCAAGCTCTTGGAGAGGTGAGCAGCGAGCTCCTCGACACACAAGTCAACCCTGCTGTTTGGGAAATCAGCGGCCACATGGTGCTGAAGAGGAAGGAGGATTACGAGGGGCATCAGAGGCAAACGCTTGGAGACTCCTGGCCGAGGTCTCCCTCTCGGAGGAGAGGTTCCAAGAAGTGACTGCCCTCATCTTTGAAGCCATCGGGTGCAACACCGAGGCAACAGCAATGGCAACCCACGACCTGCGTGGCGAAAAGCCAGACGTCGAACCTCCTCAGCCAATGGACGAAGAGATTGACTCGCTCAAAGGCTCCCACCCTGCCATGGTTCCCGTGTAGTAGCCTATCTTGGCAAACGGATATCTATCTCTCTGTTATGTTATGGTGATGGGTATCTTTCTATTATTATTATTATGTGTTAATGGCTTCCCAGCATGTGGAATATTTGTGAATAAGGCGGCAAGCCATCCCCCATGAATATTATTATTCTTATGTTGTAAGATATGTTGTGTGGTTTCTGAATCTTGTAAAACGCTTGTAGTATCTTAAAATGTAATGGATTGCAATGTTTCAAGTATGTTAAACATTGAAttgtttttatgttgatgatctcgccttgcc
>Seq11 [organism=Ipomoea batatas (L.) Lam.] PacBio-Illumina derived unannotated transcript Ibc64/f36p11/2063 
acacactaaataaacgaatttccactgaaagttatagaagaagcaggaagataCTACACCATTTCTCAACCGTTCTTTTGTTGCTGTTATGGATACTAAGATCGGATCGATTGAAGCTTGTAAGCCAGGGAGCGGCGACGTAGCCAACGCGCCGACAAACGGCGTCAATACGGTTCACTCAACGCCCGTTGCCTTCAGCTCGGCTGAGGCTACTCTAGGCCGCCATCTGGCGCGCCGCCTCGTCCAGATCGGGGTGACCGACGTGTTCAGCGTCCCCGGGGACTTTAATCTTACTCTGCTTGACCACCTCATTGCGGAGCCGGGGCTCAACCTGATCGGCTGCTGCAACGAGCTCAACGCCGGATACGCCGCCGACGGCTATGCTCGGGCCCGCGGTGTCGGAGCCTGCGTCGTCACTTTCACCGTCGGAGGACTTAGCGTCCTCAACGCCATCGCCGGCGCGTACAGTGAAAACCTCCCGCTGATATGCATCGTCGGTGGTCCCAACTCGAACGACTACGGAACTAACCGGATCCTCCACCACACTATCGGTTTACCCGATTTTAGCCAGGAGCTCCGATGCTTTCAAACCGTTACTTGCTATCAGGCTGTGGTGAACAATTTGGAAGATGCACACGAGTTGATCGATACGGCGGTATCGACGGCGTTGAAGGAGAGCAAACCGGTTTACATAAGCATCGGCTGTAACTTGGCAGGGATCCCTCATCCCACCTTTATTCGTGAACCGGTTCCATTTTCACTTAACCCCAAATTGAGTAATCAGATGGGTTTGGAGGCAGCAGTGGAGGCTGCTGCAGAGTTCTTGAACAAAGCTGTGAAGCCAGTGCTGGTTGGAGGGCCAAAAATGCGTGTTGCAAAAGCTTGTAAAGCCTTTGTCGAGTTGGCAGATTCTTGTGGGTATGCCACGGCTGTTATGCCCTCTGCTAAGGGGCTAGTACCTGAGCACCACCCGCATTTCATTGGAACCTACTGGGGTGCAGTGAGCACTGCCTTCTGTGCTGAGATTGTTGAATCAGCTGATGCTTACTTGTTTGCGGGACCAATATTCAACGACTACAGCTCGGTTGGCTATTCTTTGCTTCTTAAGAAGGAGAAGGCAATCATTGTGCAACCTGATCGTGTGACCATTGCCAATGGTCCTGCATTTGGCTGTGTTCTAATGAAGGATTTCCTTTCTGCACTTGCAAAGAGACTTAAGCACAACAAAACAGCTTATGAGAATTACTCTAGGATTTTTGTCCCTGAAGGCCAGCCACTCAAGTGTGAGCCGAAGGAGCCATTAAGGGTCAATGTTCTTTTCCAGCACATCCAGAAAATGTTGTCAGGTGAAACAGCTGTTATTGCTGAGACAGGGGACTCATGGTTCAATTGTCAAAAGTTGAAATTACCTCAAGGATGTGGATATGAGTTCCAAATGCAGTATGGATCTATTGGATGGTCTGTAGGTGCAACTCTTGGGTATGCACAAGCTACACCAGAGAAGCGGGTGATTTCTTGCATTGGAGATGGTAGCTTTCAGGTGACAGCTCAGGATGTGTCAACAATGCTGCGTTGCGGTCAGAGACCAATCATTTTCCTGATAAACAATGGTGGCTACACGATTGAAGTAGAGATCCATGATGGACCTTACAATGTCATCAAGAACTGGAACTACACTGCACTCATTGATGCAATCCACAATGGTGAGGGCAAGTGCTGGACAGCCAAGGTTTTTTACGAAGAGGAGCTCATTGAAGCAATTGAGACTGCGACCGGAGCCAAGAAGGATTGTCTGTGCTTCATTGAAGTGATTGTTCACAAGGATGATACGAGCAAAGAGCTGCTTGAGTGGGGTTCTAGGGTCTCTGCAGCTAACAGCAGGCCTCCAAACCCTCAGTAAACTGTTAAGTGTCGTTGAGGGAGGAAATAACAAAGGGGAATTGGCTTGTCTACCTTGAACAACTTTCAAGTTTCCCCCTCTTACTTACGTTTGTGTAATCATTGAACTATTATATTGCTCATCTGTATATTGGAATTTTTTTTTTTTTACCATTCCTGTTTTT
>Seq12 [organism=Ipomoea batatas (L.) Lam.] PacBio-Illumina derived unannotated transcript Ibc66/f16p4/1664 
gagacgcctttataatcttctcctccctcgccctttctcatccatcatacgattctattgtGAATTTCTTCTTCCTCAAAACCTTCTCTCAAGATGCAGATCTTTGTGAAAACCCTAACCGGCAAGACCATCACTCTCGAGGTCGAGAGTTCCGACACCATCGACAACGTTAAGGCTAAGATCCAGGATAAGGAGGGAATTCCCCCAGACCAGCAAAGGCTGATCTTCGCCGGGAAGCAGCTCGAAGACGGCCGTACCCTCGCCGATTACAACATCCAGAAGGAGTCAACCCTCCACTTGGTGCTCCGTCTCAGGGGTGGGATGCAGATCTTCGTGAAAACCCTAACCGGAAAGACGATAACTCTCGAGGTCGAGAGCTCCGACACTATTGACAACGTTAAGGCCAAGATCCAGGACAAGGAGGGAATTCCCCCAGACCAGCAAAGGCTAATCTTCGCCGGAAAGCAGCTTGAGGACGGCCGCACCCTGGCCGATTACAATATCCAGAAGGAGTCAACCCTTCACTTGGTGCTCCGTCTCAGGGGTGGGATGCAGATCTTTGTGAAAACCCTCACCGGAAAGACGATTACTCTCGAGGTTGAGAGCTCCGACACCATTGACAACGTCAAGGCCAAGATCCAGGACAAGGAGGGAATTCCCCCAGACCAGCAGAGGTTGATCTTTGCCGGTAAGCAGCTTGAGGATGGCCGTACACTTGCAGATTACAACATCCAGAAGGAGTCAACTCTCCACCTGGTGCTCCGTCTCAGAGGTGGGATGCAGATCTTCGTCAAAACCCTCACCGGAAAGACCATAACTCTCGAGGTTGAGAGCTCCGACACTATTGACAACGTCAAGGCCAAGATCCAGGACAAAGAAGGTATCCCACCAGACCAGCAGAGGCTGATCTTTGCCGGTAAGCAGCTTGAGGATGGCCGTACCCTGGCAGATTACAACATCCAGAAGGAATCCACCCTCCACTTGGTGCTCCGTTTGAGGGGAGGCATGCAGATCTTCGTGAAAACCCTCACGGGCAAGACAATCACCCTGGAGGTTGAGAGCTCTGACACAATTGACAACGTCAAGGCAAAAATCCAGGACAAAGAAGGAATTCCCCCAGATCAGCAGAGGCTTATCTTCGCTGGAAAGCAGCTGGAGGATGGCCGCACCCTTGCTGATTACAACATTCAGAAGGAGTCTACCCTCCATCTGGTGCTAAGGCTGAGGGGTGGTATGCAGATATTTGTGAAGACCCTGACTGGAAAGACCATTACTTTGGAGGTGGAAAGCTCTGACACTATTGACAATGTGAAAGCCAAGATTCAAGACAAGGAGGGCATCCCACCAGATCAGCAGAGGCTGATCTTTGCTGGAAAGCAGTTGGAAGATGGAAGGACTCTGGCTGATTATAACATCCAGAAAGAGTCCACCCTGCACCTTGTTCTCCGTCTCCGTGGTGGTTTCTAAAGAGCCCATGGCCCTTCTGTTTGAATGCTGCTGTTTGTTTGGTCTGTCTGTGTTTGTTGAGTGCCAAAGCCATAGTAATTTGGCACTGCTGGTGAATTGTGTTTGTTTTGCTTTTGGTTGGTGAACCCGTGAGGGTTATGTGTCTTGAATAATAATATTAATAATAATAATAGCATTACTATTATTATTATTACTAC
>Seq13 [organism=Ipomoea batatas (L.) Lam.] PacBio-Illumina derived unannotated transcript Ibc72/f12p1/2249 
atggaagtttgggagtacgttaccgagcaatttttactgacaaaagtcactatatataagaagaaatgGAGGATTTCTCGTGGCAAAGCTGAGAAGCCACCATTTAGCTCAGTTGCAATAGAAGGGAACTTTCGTTTTCCTTTCTTAAGCGCAAGAGCTCAAGGGTGCACAGCAATTGCCACCTTTTTTTGCCCTGTGAGGGTGGTCACCACTTTTTTCTTGGATTCTCACTTCTGGGTACTAGGAATTTTCACTTGTTTGGGGACCGCTGTGTTTATGATCTTGGCGCTTTAGCTTTCTTTGCAGATCCCATTCGTGAACTTCTAGTAGGGATTAATCTGTGATGGAATTTTGTGCAACTTTGAAATCTTCTGCTCACTTGCCAAGAGAGACGGAGTTTTTTGGGGGGAGGATAAGAGGCAGTCTAAACAACAATGTCTTGGCCAGTAAGTCCAGGAAAAGTTTGAGAGTTGATGGAAATAAGAGGAAGATCAAGCCTGGGGTTGCTTTTTCTGTTCTCACAAGAGAAAATGGAACAGAGACTTTGACTGTAGAAGCACCGATTTTGGAGAGGCGTCGGGCAAACCCTAAGAATGTGGCTGCGATCATACTGGGAGGAGGTGCAGGGACACAACTATTCCCTCTCACCAACCGAGCTGCAACCCCTGCTGTTCCACTTGGAGGATGCTATAGGTTGATAGACATTCCAATGAGCAACTGCATCAACAGCGGGGTTAACAAGATCTTTGTGCTCACCCAGTTCAATTCTGCTTCTCTTAACCGTCACATTTCCCGTACCTACTTTGGCAATGGTGTGAGCTTCGGAGATGGATTTGTTGAGGTGCTGGCTGCAACCCAAACACAAGGGGAAACGGGGATGAAGTGGTTTCAGGGAACTGCAGATGCTGTTAGACAGTTTACGTGGGTTTTTGAGGACGCAAAGAACAAGGACATTGATAATATAGTTATTCTGTCAGGAGATCAACTTTATCGCATGGATTACATGGACTTAGTGCAGAATCACATCGAACGCAATTCTGATATTACTCTTTCATGTGCCACAGTTGGGGATAGCCGAGCATCGGACTTTGGGCTGGTGAAAATTGACCGTAGAGGCCGAGTTGTCCAGTTTTGCGAGAAACCTAAAGGCACTGATCTAAAAGCAATGCAAGTAGATACTACTCTCTTGGGATTGCCACCGCAAGATGCCAGATTAAATCCTTATATTGCTTCGATGGGGGTTTATGTCTTTAAGACGGATGTCCTTTTGCGGCTCCTGAGGTGGAGATATCCCACATCCAACGACTTTGGATCCGAGATTCTTCCTGCTGCTGTGATGGAGCACAATGTTCAAGCTTACATTTTCAGAGACTACTGGGAGGACATCGGGACAATAAAATCTTTCTACGACGCTAACTTGGCCCTAACTGAAGAGTTCCCAAAGTTTGAGTTCTATGATCCAAAGACACCTTTCTACACATCCCCCAGATTCCTCCCGCCAACCAAAATCGATAACTGCAAGATCAAGGATGCAATAATCTCCCACGGGTGTTTCTTACGAGAGTGCACTGTGGAACACTCCATCATTGGTGAAAGGTCACGGCTAGATTGTGGTGTTGAACTGAAGGATACTTTAATGATGGGAGCAGATAACTATGAAACTGAATCTGAAATTGCCTCGCTTCTGGCAGATGGAAAAGTCCCGATTGGGGTTGGAGAAAACACAAAAATTAGGAATGCTATCATCGACAAGAATGTAAGGATTGGGAAAGACGTTGTCATCACGAATAAAGATGGTGTTCAAGAATCAGACCGCCCCGATGAAGGATTCTACATCAGATCAGGGATTACTATTATAATGGAGAAAGCAACCATTCGTGATGGAACCGTCATATAGTATCAACGGAGCAGGCACCGGTGGGATCACAGGAGAACGATTCATGGGACGTTATGTTTCAGTCTAGGATGATCGCGGTTTTGAAGAAACAAAAGTGGCAGCCAAGATGTTTTGTTGAAGTTTACCTGGACTTGTGAAAAGAGGAAGCAGAGGGCAGTTGAAGCAGAGGGAATATGAATAAAACTGAGGGATGCATCCATATCTGGTGCATTCTTGCTATTGTACAATATCATATCATATCATATCATATGTAAGATATAGTATAATTTCGATGATAATAATGTAAGGTTGGCCATTTGGCTATGGTTGTAAAAAGTTCTTGATGCTTAAAAGTtaaaaacatgtttcttat
>Seq14 [organism=Ipomoea batatas (L.) Lam.] PacBio-Illumina derived unannotated transcript Ibc91/f15p7/2252 
ctctctccatgcttcttctccacctccaacccgtgcttccacactcttgcagtagctgctataaccgCCGTTGCTCAGCCGCGGAGTTTCCGGTGAAGCGGGTGTGGTGTGAGACTGTGAGTGATGGCGACTATAACTGCCTCACACTTTGTTTCTCATGTCTGTGGGGGTGCCACTTCTGGAGAATCAAAAGTGGGGTTGGGTCAATTAGCCCTGAGGAGCCAAGCTGTGACTCACAATGGGTTGAGACCTGTGAACAAGATTGACATGTTACAATTGAGAACAAGTGCCAAGAAACCTAGCAAAAATGGAAGGAAAAATGAGGGTGGAATGGCAGCAGGAACTATTGTGTGTAAACAACAAGGGATGAACTTGGTCTTTGTGGGGTGTGAGGTGGGTCCCTGGTGCAAAACTGGTGGACTTGGAGATGTTCTTGGAGGATTGCCTCCAGCCTTGGCAGCGCGCGGGCATAGAGTTATGACAGTGTGTCCCCGTTATGATCAGTACAAAGATGCTTGGGATACCTGTGTGGTTGTTGAGCTACAAGTTGGAGACAGAATTGAACCTGTCCGTTTCTTCCATTCATACAAACGCGGAGTTGATCGTGTTTTTGTGGATCATCCTATGTTCCTGGAGAAGGTTTGGGGAAAAACTGGATCTATGCTCTATGGCCCCAAGGCTGGAAAAGATTACAAGGACAACCAGTTGCGGTTCAGTTTGTTGTGCCAAGCAGCACTTGAGGCACCGAGAGTTTTGAATCTTAACTCCAGCAAATACTTCAGTGGACCTTATGGTGAGGATGTTGTTTTCGTTGCCAATGATTGGCACACTGCTCTCCTTCCATGCTATCTGAAAACCATGTACCAGTCGAGAGGAATCTACATGAACGCCAAGGTTGCTTTCTGCATTCACAACATTGCCTACCAAGGCAGATTCGCCTTTTCAGACTTTTCTCTTCTGAATCTGCCTGACGAGTACAAGGGTTCTTTTGATTTTATTGATGGGTATGACAAGCCAGTGAAGGGGAGAAAGATAAACTGGATGAAAGCTGGAATACGTGATGCAGACAGGGTTTTTACTGTGAGCCCAAACTACGCCAAGGAGCTTGTTTCTTGCGTTTCAAAGGGTGTGGAATTGGACAACCACATCCGAGACTGCGGCATCACTGGTATTTGTAATGGAATGGATACCCAAGAGTGGAACCCTGCAACTGACAAGTACCTTGCTGTTAAATATGATATCACGACTGTTATGCAAGCGAAGCCCTTGTTGAAGGAAGCTCTTCAAGCGGCAGTTGGTTTGCCGGTTGACAGGAATATTCCATTGATTGGTTTTATTGGCAGACTTGAAGAGCAGAAAGGCTCAGACATTCTTTATGCTGCGATTTCTAAGTTCATTTCAATGGATGTTCAGATATTGATTCTCGGAACTGGGAAGAAGAAATTTGAGCAGCAGATTGAGCAGCTTGAAGTGATGTATCCAGATAAAGCTAGAGGAGTGGCAAAGTTCAACGTTCCTTTGGCTCACATGATTACTGCTGGCGCTGATTTTATGTTGATCCCGAGCAGATTTGAACCGTGTGGTCTCATTCAGTTGCATGCTATGCGATATGGAACACCGTGCATCTGTGCCTCAACTGGCGGACTCGTTGACACTGTGAAAGAAGGTTATACAGGGTTCCACATGGGGGCTTTCAACGTCGACTGTGAAACTGTTGACCCAGAGGACGTGCTGAAGGTGATAACCACTGTTGGTAGAGCACTTGCAATTTACGGAACCCTTGCATTCACTGAAATGATCAAGAACTGCATGTCACAAGAGCTCTCGTGGAAGGGACCTGCCAAGAATTGGGAAACAGTGCTGTTGAGCTTAGGAGTTGCTGGGAGCGAGCCCGGTATTGAAGGAGAGGAAATTGCACCACTTGCGAAGGAAAACGTCGCTACTCCATGAAAACTATGGTCTCAAAACCTACAATAAGCTGGCATATGAAGCTAAAGTTTTAAATATGTTGAAAGAGCAGAGGCGTTTTGGTGCTTGAGCATTATGAAGGTGATGAAAGAGCCAATGGGGGACTCTTTCTTTATTGTTTTTTGGTATGCCCAGGTGGTAGTAAATAGAGAGTTCAAACTAACTAGTTTGGTGTTTTAAGACATTGGGAACTTGCACTTCAGCAGGCTAAATGTATAATATAAATAAACAATGGCCTCTTGTGGTTTTGTGCTTTGAtttccagcaacttgtgatgattttgc
>Seq15 [organism=Ipomoea batatas (L.) Lam.] PacBio-Illumina derived unannotated transcript Ibc93/f8p16/1711 
agagcGAAAAATTCAGTGAGGCAATCTAAAAAAAAAGAGTGATTTTTAATTTTTTTTCTCCCCCCTCTCTAACATCCCGCTTCTTGAGATCCCTTTCTGTCATCGTCTGTCTTTCAAGAAATTTTCAGCGATTTTGAAAACGGTTTGTTTTTCTTGGTTTTGGGTTTTGATTAATACTGAAATTTTCGTTAAAAACAAGCCCAGATTAACAGGTGGTGGTTTTTTGAAAGCCAGGTGATTCAGAATAGAGATCCAATTTAGTTTTTTTTTTTTTAGCTTGATTTTATAGTATAAATCTTTTGATTTTGATTAAAACTACCAGGAGGGTCTGTTTTTCTATCCCTCAGGTTCTTGATTTTCTTGTTTTTCTTCAGATCTTTGATTTTTGTGTGTGTTTTGACTTTTGAGAAGCCATGGCAGCAGCTATAGATATATACAATAGCAGCAGTCCGGTATATATAGATCCCTTTAGAGAAGAACTCATGAAGGCACTTGAACCTTTTATGAAAGGTGCTTCTTCTTCTCCTCCCCCTTCTTCTTCTTCTTCACCTTCTATTTCTTCTTCTTCTTCTTCCTTGTATTATCCGTTTGAATCTAATTTCTCAACGGATCCATATTTGTACCATGAATTTACCCCGATCCCGATGTTTTCGGGTTTTGAGAGTTTAGGGTTTGAGCAAAGAGGTCCGATAGGGCTAAATCAGCTCACCCCATCTCAGATCCTTCAAATTCAAGCTCAGATTCATCTGCAAAACCAGGAACAACAATCCTTATCCTCTGTTGTTCTTCCTCGGCAACAAGCGAGCTCCTGTTTGGGATATCTGGGGCCCCGACCCGTTTCCATGAAGCAAAGCGGAGCCCCGAATAAACCCGCGAAGCTTTATCGGGGCGTGAGGCAAAGGCACTGGGGGAAATGGGTTGCGGAGATTAGGCTTCCGAGGAACCGTACGAGGCTGTGGCTTGGAACGTTTGATACGGCTGAAGAAGCCGCCTTGGCTTACGACAAGGCGGCTTATAAGCTGAGGGGGAGTACGCGCGGCTCAATTTCCCGGATCTCCGCCATCGGCTCAGCCAGGATTTCGCCGACTTTAAGCCGCTGCCGTCCTCCGTCGACGCCAAGCTTCAAGCCATTTGCCAGAACCTAGCCGAGTCGCAGAAACCGGGCCCGGTTCATACAAAGCGGACCAAGAACAAACCGGAAAATAAAATCAAACCGGAATCCGGTTCAACATCTTCAGATTCCCCCGCTCTCTCCGAGGAATCTTCGCCAGAATCCAACATCACTTTCCTCGATTTCCCCGAGCCCTCGTTCGACGAATCCGAGAATTTCAATCTCCAGAAGTTTCCGTCGGTGGAGATCGATTGGTCAGCGCTGTGATTACAAATTTCATAGCTTTTTTTTTGTTTTGTTTTTTTTTTTTAATTTTTTTTTTGTTCAGTGAGAGTCTCAGGGTATGTAAGGTTCACTGCAATGGAATTTTTGACATGTGCAGTGGGTGAGTCAGGGAAAGAATAGTAGTATGTAATGGAAGGAGTAGTCTTTTAATGTCTTATGTTGTTAATAGTTTTATGTAACTTTGTAAGGTGTCTTATCTCCTTGGTCAGGCTGTTGTTTTTGTTATGCATGATCAAGGAGACTTTGTATGTGTCTGTTTGTTTAGGAACTTAATTAATGTATGACTTATGTTTATTACTGCActcttatgctctt
>Seq16 [organism=Ipomoea batatas (L.) Lam.] PacBio-Illumina derived unannotated transcript Ibc98/f9p3/1707 
aagcttggcaagatgtagaacttagagcaaaaccttccTTTTCTTTCTTTCTTCTCTTTCGAATTTTCTTCCCTTTTTATTTTATGTAATGTTATTTTATTTCCTTATGCAATTTACTTTCTTCCTCTTTTAATTTATGCATTTTATGTTTATTTAGTTTAGTTTGGATTTGAGGTAGGAATTTATTATTTATCTTGATGCTACCTTGCTAATAATTTCATAAGGGGAAGAACTATAATCTTGAATCATAAGCTTGTACAATGAGGTATGTTTGTATCTTGTTAATAATTACTAGCTATTTTTATTGGCAAGTAATTGGAGAGTTTTGCTACAACGGGAGTTGGGTAAAAACTCAAGCCACCTTTGTACAACCCAAATATCTCACTACGGGAGTAGGAGACGAATTGGGGGGCTTTTGTACCTTTTGTTCTTCAAGGGTTTGTGGTTGATACGTCACGGGAGTGGGGCAACCCTTGCTCTAATTCAAGTTTCGAAAGGATCTTGAATTCTTTAAAGTGTATGCCCTCTTGATCCATGATTATTGTTCTCCCTAATCCATAAAGAATATATAGCATCTTGGTAGTAATAATTCCTAGCTTAAATCCCTTTTTTTACTTTTTATGTTTGTAGTTTGTTAGTAAATTTCTATTTATGTTTGTGCTTGGATTCTCATTAATGGGTTAAAAAGCTCCTAAAATAAATAATCACACAAGTACGTGCCATAGCGCCAATCCCTTGCGGAACGACAAATCTAAACCCGAACTATACATCATTTTTGACAACGATCAAAAATTGGCGCCGTTGCCGGGGATTGGTTTATTTGGTGGTATTGTGTGATTATTTTTCCTAATAAGCTAAAAAACCCGGAGGAGATCAAGCTTTTATTTTCTTTTGTGTGAGTCTAGCTAAAGACATTAAAATTAGCCCCTTCATGGGAGGCATCCCATGCTATCTTTAATTTTCTTGCAATTTACTTTTATGCATTTTATTTTTTGGTTTGAATAAGTATGCTCGGTTCTACATCTATCTTTTGATAGTTTATGCTTGAATGACTCATGAGCTTAATTGTTGAATAAATTACCTATCTAAGCTTGAAATTGTAATTATTTCCCTCCTTGATGGTTGGTGGTTTGTTTTGTTGAAACTTGTGAAATTTAACTTGTGATGGATGATTCAAGGTGTACCATGCAATTGATCTATTCCCTTGCCAATATCTTTGTTAACCACTAATAAATTAGATAAATACTTAATCTTGTGTGTTATGCCCGCATTGCTAGTGAAGGTTTATGTGAAAACCGGTGTTGAATGATTTGCTAGAACTTGCCTAATGACTCCCCAAGTAAGATTCAAAGTTTTGCATGCTTAGAAATGATATAGGCCACCATTGTTAACCCCGAGCCTTCAAACCTACCCGTTATTTATGTTACCCTCGTTACCCCCGTTGAATCCTTTTATTTTTGTTAAGCCCCGTTGTATTTATTTTTGTTGTAAACTTGTTATTTAACCCATAACCAAAACCCGAAAAAAAAAATATTTCCCTCCACCCTTGAGAGAATTTACCATTTATTCTTAGCATCTTTGTTGAAGAGATTTAAAATGGAGCTTTGATTTTGTAAGCAACATTTATCTTGTAAATATGGGGTTTTGTCAAAAATTGAAAAAAGAAAAAAAAAATAGAAATCaaaattacgaaaagaaaaaaaaatg
>Seq17 [organism=Ipomoea batatas (L.) Lam.] PacBio-Illumina derived unannotated transcript Ibc101/f11p7/2176 
cactcaaattcgccttctctctctcttcgcaccaaccaaaaaacatctaatctcctcaATCATCCCTTGAATTATTTACTTGAATTGGTTAATTGGTTAATAGTGAGTGAGGATTTGTGCGTAGCCTGCTCGGAATCGTTTGGTTTGGTTAGGTTTTTGGGAATTTTGTTGAAGTTTTGAGAGGTGGGAAAGGGGTGAATCCCCGGGTAGACACGTTGTAGACATCACGGCTATACACGGAGTAAACCGGCGACCCCTTTATGGCCTGCGGGCACTACGTCGCAAGGGTTGTATAAGCGAATCCAACATCCCTTCGCCTCACGGTGGCCGTGGTGCTCTCCCCTCCGAAGGCGGCAGCCCTTCCGACCTCCTCTTCCTCGCCGGCGGCGGTTCTTCCCTCTTCCTCATCCATTAGTGTAGCGTCTTGTAGTTAGTTCCCCCCTTTTTTTATTTTGTTTTTCTCGTTCCAATTCTTGCTTTCCTTGTAATCTTCTATTCTACTACAAGTATTTTCTAAGATTCAACCAAACCGATCTCGATTTCAATAATCACCCGTCCAAATATGTCGTCTTCGATGATGCTGAGGATTAAGAGGGTTCCGACGCTGGTTTCCAATTTCCAAAAGGAAGAGGGGGAGGAAGGATCTGTTCGCGGCGCCGGATGCGGTCGGAACTGCCTCCGTAGCTGCTGCCTTCCAGGGTCGAAGCTGCCATTGTACGCTTTCAAGAAGCTCAACAACTGCAAGGATAGCGCAGGTGGAGCCGAGGATGTCAAAGAGCCGCCGGTGGCTTTCTTGGACTCCCTCCTTCTTGGGAGTGGGAGGAACGTATGCAGAGAGGGCTCTTTCGTTATGATGTCACTGCTTGCGAAACTAAGGTGATTCCTGGAGAATATGGCTTCATAGCACAGCTGAATGAGGGGAGGCACCTCAAGAAAAGGCCGACTGAGTTTCGAGTTGATAAGGTGCTGCAGCCCTTTGATGGCAACAAGTTCAACTTCACTAAGGTTGGGCAGGAAGAGTTGCTCTTCCAGTTTGAAGCGAGTGATGATGGTGAAATCCAGTTCTTCCCTGATGCGCCCATCGAGCCCGAGAGCTCTCCAAGTGTTGTTGCTATTAATGTTAGCCCTATTGAATACGGCCATGTCCTGCTGATTCCTAAGGTTCTCGAATGCCTGCCCCAGCGTATTGACAGAGACAGTTTCCTGCTCGCACTTCACATGGCTGAAGAAGCCGCAAATCCCTACTTCAGGTTGGGCTATAACAGCTTAGGTGCATTTGCCACCATCAATCACCTTCACTTCCAGGCTTACTACTTGGCTGTACCCTTCCCGATTGAGAAGGCCCCTACTAGGAAGATAACCACTGCTGATAGTGGCGTGAAGATTTCTGAGATTCTGAATTATCCCGTCAGGGGTCTCCTCTTCGAAGGCGGGAGTACTCTGGAGCATTTGGCCAATGTTGTCTCGAACTCCTGTATTTGCCTCCAAGAAAACAACATTCCTTATAATGTCCTCATCTCCGATCTGGGAAAGAGAGTTTTCCTCCTTCCTCAGTGCTATGCGGAGAAGCAAGCTCTTGGAGAGGTGAGCAGCGAGCTCCTCGACACCCAAGTCAACCCGGCTGTTTGGGAAATCAGCGGCCACATGGTGCTGAAGAGGAAGGAGGATTACGAGGGGCATCAGAGGCAAACGCTTGGAGACTCCTGGCCGAGGTCTCCCTCTCAGAGGAGAGGTTCCAAGAAGTGACTGCCCTCATCTTTGAAGCCATCGGGTGCAACACCGAGGCAACAGCAATGGCAACGCACGACCTGCATGGCGAAAAGCCAGACGTTGAACCTCCTCAGCCAATGGACGAAGAGATCGATTCGCTCAAAGGCTCCCACCCTGCCATGGTTCCTGTGTAGTAGCCTATCCTCGGCAAAACAGATATCTATCTCTCTGTTATGTTATGGTGATGGGTATCTTTCTATTATTATTATTATGTGTTAATGGCTTCCCCAGCATGTGGAATATTTGTGAATAAGGCGGCAAGCCATCCCCCATGAATATTATTATTCTTATGTTGTAAGATATCATATGTTGTGTGGTTTCTGAATCTTGTAAAACGCTTGTAGTATCTTAAAATGTAATGGATTGCAATGTTTCAAGTATGTTAAACATtgaattgtttttatgt
>Seq18 [organism=Ipomoea batatas (L.) Lam.] PacBio-Illumina derived unannotated transcript Ibc106/f20p3/1710 
aagcttggcaaagatgtagaatgtagagcaaaccttccttttccTTTCTTTCTTTCTTTCGAATTTTCTTCTTTTTATTTTATGTAATGTTATTTTATTTTCCTTATGCAATTTATTTCTTCCTCTTTTAATTTATGCATTTTATGTTTATTTAGTTTAGTTTGGATTTGAGGTAGGAATTTATTATTTATCTTGATGCTACCTTGCTAATAATTTCATAAGGGGAAGAACTATAATCTTGAATCATAAGCTTGTACAATGAGGTATGTTTGTATCTTGTTAATAATTACTAGCTATTTTTATTGGCAAGTAATTGGAGAGTTTTGCTACAACGGGAGTTGGGTAAAAACTCAAGCCACCTTTGTACAACCCAAATATCTCACTACGGGAGTAGGAGACGAATTGGGGGGCTTTTGTACCTTTTGTTCTTCAAGGGTTTGTGGTTGATACGTCACGGGAGTGGGGCAACCCTTGCTCTAATTCAAGTTTCGAAAGGATCTTGAATTCTTTAAAGTGTATGCCCTCTTGATCCATGATTATTGTTCTCCCTAATCCATAAGAATATATAGCATCTTGGTAGTAATAATTCCTAGCTTAAATCCCTTTCTTTACTTTTTATGTTTGTAGTTTGTTAGTAATTTCTATTTATGTTTGTGCTTGGATTCTCATTAATGGGTTAAAAAGCTCCGAAAATAAATAATCACACAAGTACGTGCCATAGCGCCAATCCCTTGCGGAACGACAATACTAAACCCGAACTATACATCATTTTTGACAACGATCAAAAATTGGCGCCGTTGCCGGGGATTGGTTTATTTGGTGGTATTGTGTGATTATTTTTCCTAATAAGCTAAAAAACCCGGAGGAGATCAAGCTTTTTATTTTCTTTTGTGTGAGTCTAGCTAAAGACATTAAATTTAGCCCTTCATGGGAGGCATCCCATGCTATCTTTAATTTTCTTGCAATTTACTTTTATGCATTTTATTTTTGGTTTGAATAAGTATGCTCGGTTCTACATCTATCTTTTGATAGTTTATGCTTGAATGACTCATGAGCTTAATTGTTGAATAAATTACCTATCTAAGCTTGAAATTGTAATTATTTCCCTCCTTGATGGTTGGTGGTTTGTTTTGGTGAAACTTGTGAAATTTAACTTGTGATGGATGATTCAAGGTGTACCATGCAATTGATCTATTCCCTTGCCAATATCTTTGTTAACCACTAATAAATTAGATAAATACTTAATCTTGTGTGTTATGCCCGCATTGCTAGTGAAGGTTTATGTGAAAACCGGTGTTGAATGATTTGCTAGAACTTGCCTAATGACTCCCCAAGTAAGATTCAAAGTTTTGCATGCTTAGAAATGATATAGGCCATTTTTGTTAACCCGAGCCTTCAAACCTACCCGTTATTTATGTTACCCTCGTTACCCCCGTTGAATCCTTTTATTCTTGTTAAGCCCCGTTGTATTTATTTTTGTTGTAACTTGTTATTTAACCCATAACCATAACCCAAAAAAAAAAAAAATATTTCCTCCACCCTTGAGAGAATTTACCATTTATTCTTAACATTTTTGTTGAAGAGATTTAAAATGGAGCTTTGATTTTGTAAGCAACATTTATCTTGTAAATATGGGGTTTTGTCAAAAATTGAAAAAAGAAAAAAAAAATAGAAATCAAAATTACGAAAAAGAAAAAAaaatgaaaaaat
>Seq19 [organism=Ipomoea batatas (L.) Lam.] PacBio-Illumina derived unannotated transcript Ibc115/f15p3/1765 
aaggaaacacaacatattcatcatattttctttctttctcttcttccttgtttattcaTTTAAGCTTCTTCCTAACTGGCGGGTGGTGTTATTCTCCACCCGCCAGGCCTGCTAATCTCCCAAAACTTCACATGGTATCAGAGCCTAAGATTCTTGGCTATTTTTTCTACTGTTTCTGAAAAAAACACCATTTTTTCCGGCAACAAGCGGCTGCCCATTTCATTCCGACGCAATTCTGGCTAGTGTGTGAAGAAACTACCACCACAGCCTTGATCGGAACCTTGTCGCGAAGCCAGGCCAGAAGCCCCGTCGTCATCCGCCGTCTCACGCGCCTCCACGCGCCACCGCCATCGCCGGAAGTTTCTTCGTTTTTCGGCCAGATCTCCCTCTCCAGAACTCCGTTCAAGGTGTGGTCACCACCATTGGATTCGGCTTGGAAAAACGCACACAGCAGTGTTTTCAGATTTTCCGACGGTCTCCGGTCAACGGTCAACTCGCCGGTCAACGGTCAAAGTCGCCGGTCAACTGCCGGTCAACGGCCAGTCAACTTCGCCGGTCAACAGTCTGAAAAATTCCGGTGACTGTGGTATTAAATTCTCCCGTGCTTCCAGTATATGATGCTATCATACTTGGCCTCTATTTCTAGCTTTTCACCTTGAAACCACATCTTTTTCCTCCTCGGGATATCTTGATAGAGTGGTGTTCGGTATCTATTTCTAGCTTTTCATCTTGGCTTCTATTTCTAGCTTTTCATGTTGAACTACCACATCTTTTACCTCTTTCCTACTAGTGTCACGTATTTGTTCAGTTCACACATCATCTCCCTCCATTATAGCATCACATGATGTCCCAAACTGCAGTAATACTATGGCAGTTTTCTGCAAAAGTGCTGCAAATTTCTTGGCAACCATTAATGCATGCTGGGTAAAATGTAAAGGTTTTTGGGTTTATTGCTGAGCTTCTTTGGTTCTTCCCATGGTGTTTATTATTTTTGGTATAACCGTGCTATTTCTTTATCTCCGGTATACCTTATCCCATGGATGGTAAGTTTCAGCACTACTATAAAGGCCTTTGGTTATTCCCATGTTTCAAGTGAGGGGGAGTGTGACTGTCTACGATTGGTGTGTCGTCTTCATTTCTTTGCTTTGAAGTATCTTCATTACTATGGACTCAACTGCATTCTGTGTTATTCTTTGCTCCCGTTCGCCTCCACCGCTCTCGATGAAGATTGTTGATGGCAAGTCATAGAGTGCTTATGTTGCTGTGAAGGTGTTCGTGTTATTTACCCTTGGTGCCGTCATTTCCAAGGATGGTCGTGACAAGCTTCGCCCTTGATGCATTTCCAAGGGTTGTGTATAGCATTGTCTTACCCTTGGTGCCGTCATTCCAAAGGATGTTCGTGACAAGTTTCGCCCTTGATGCATTTCCAAGGGTTGTGTATAGCATTGTCTCTCCGAAGCCTTCCAGCGTTGTTATTCTCTAGCTGCTTGTAATCTTCATTTGTAATTTAGAGTGGAGTTTATGTTTGACTTCAAGCTTGGAACTTCCAAAAGTTCCAGCTTGAGGGGAGTGTGAAGAATTAGTAAGAATGTTAGTTGTAGGTTAGTTGTGTTAGAAGGTTAGTTGAAGTAGAATGGTAGATAGAGTTGAATGTTAGGTGGTATTGAGTATTAGGTTGAGTAATATGCCTATATATATGTATGTTAGTATGCAGAATCAGCAAGGAAACACAGCATATtcatcatattttctttctttctcttct
>Seq20 [organism=Ipomoea batatas (L.) Lam.] PacBio-Illumina derived unannotated transcript Ibc116/f22p10/1798 
agagaaaagaaagaaatctcatttttttttgagaagTTTTGATATCTTTCATTTGAGAGTTGTTTGGAGAAGTTTGGGGCGGCGGCTAGGGAATGCAGAGAGATGAGAAGATCGCCGCTTTCTAACCCCCTTCTGGTAGGCGGCGGCGGCCACCACAAACCACCGCACTCCGGCGGCAGAACTTGTCACCGGAAACACGTCGAAGACGGGTGATCCATTCCCGTCTTCTCTCTTCAGTTCGATCTATAATATAATCCTTTCTATTTCTCACCTGAATTAAACCTATTTCTGAAAGTAATTAAGCATTGAATTTAGCTTTAGCGAGTAGCGGAATCGAAAAATTGTTTTGTGATCGGAGAATGGCGGCGGCGGCGGAGGATAAATGCGGCGTTCTGCACGGGAAATACGAGCTGGGGAGGATGTTAGGGCACGGGACGTTCGCGAAGGTGTACCACGCGCGGAACCTGCATTCGGGGAACAGCGTGGCGATGAAGGTAGTGGGGAAGGAGAAGGTGATAAAAGTGGGGATGATGGACCAGATCAAGCGGGAGATTTCTGTTATGAAGATGGTGAAGCACCCTAACATTGTGGAGCTTCACGAGGTTTTGGCGAGCAAAACCAAGATTTACTTCGCCATGGAGCTCGTCCGCGGCGGCGAGTTATTCGCCAAGATCTCCAAAGGCCGCCTACGCGAGGAATTGGCGAGGAATTACTTCCAGCAGCTAATTTCCGCCATAGATTTCTGCCATAGCCGAGGAGTCTACCATAGGGATTTGAAGCCGGAGAATCTCCTCCTGGATGAAGATGGACACTTGAAGGTCACGGATTTCGGCCTCAGCGCTTTCTCCGACCATTTACGACAAGACGGCATGCTCCACACCACGTGCGGCACGCCGGCTTACGTGGCACCGGAGGTGATTGCAAAGAAGGGTTACGACGGCGCCAAGGTGGATATATGGTCCTGTGGAGTAATTTTATATGTTCTCTTAGCCGGATTTTTACCCTTCCAAGACGACAACATTGTGGCCATGTACCGGAAGATTTACAGAGGCGATTTCAAATGCCCGCCGTGGCTTTCCTCCGACGCGAGAAAACTAATCACCAAAATGCTAGACCCGAATCCGAATTCCAGAATCACCATTGCCAAAATCATGTCCTCGTCCTGGTTCAAGAAATCCGTCCCGAGATCCCTGAGGAAAAACGAAGACGAAGAATTTTCATTCTCCGGGGACAAGGCCAAGGAAGAAGTGGAGACGCTGAACGCCTTCCACATCATATCTCTCTCCCAGGGCTTCGATCTGAGCCCCCTGTTCGAGGAGAAGAAGAAGACGGAGAAAGAAGAGATGAGATTCGCGACTACAAAGCCGGCGAGCAGTGTGATTTCGAAGCTAGAAGAGGTGGCAAAAACCAGTAATTTCAGTGTCAAAAAGAGCGATTCCAGCGTGAGATTGCAGGGACATGAGAGCGGAAGAAAAGGGAAACTGGGAATCTCAGCAGACATTTTCACGATGAATCCTTCGCTTCTGGTGGTGGAGGTGAAGAAAGCCAGCGGCGACACACTGGAATACAATCAGTTTTGCAGCAAAGAGCTAAAGCCTGCTCTTAAGGACATCGTCTGGACATCTCCCACTGAACATTCAACTCCTGCTTAATCAACAACACAAGTTTCCAGCTTTTGCTTCAGTTCAAGATTTGTAATTCTTATTATGATTATGAATGATTATTATTATTATTATGTTGTTGTTGTTGCTAAGGTTTAGGTGTAGGTGATGAATATGAATGAGTgtttgttgttgct
>Seq21 [organism=Ipomoea batatas (L.) Lam.] PacBio-Illumina derived unannotated transcript Ibc128/f5p3/1921 
acactacgaacacagaacagtctcaagagatcgacacatacatacatcatcatcaacttaacggCGCCGCCACACGACAAACAAACTCAGCTCCTAAGTCCTAAGCCACCACTCTTAGCTTATCCCCACGTTTCTTCTTCTTGTCGTTCTTGGATTAATTAGCTAAGGTGAGCAAAAATGGCTTCCGGGGCTGCGGCACGTGATGAGCAGGCGTGGCTTCTGGAGAACGGGAACATCAAGCTCCTGAGCAAGGAGATGAGGCACGGCCACGGGCAGAGTCACGGCCGGACGGCGCACAATATGTCATCTTCCTCTCTCCGGAAAAAATCCGACCACTCCATTGCCAAAAAAGTGCCTTGTGCCATTCTCAAAAACCTCCTCATTAGTCTCCAAGAAGTCTTTCTTGGGACTAAGCTTTCCATTCTCTTCATCGCCATTCCTTTCGCCATTTATGCTAACTATCGCCACTACGGCAGGCCATGGGTGTTTGGTTTGAGCTTAATTGGACTGACTCCACTGGCGGAACGTATCAGCTTTCTGACAGAACAAATCGCATTCCACACTGGTCCAACAGTTGGAGGGCTTCTAAATGCGACGTGTGGGAACGCTACAGAGCTGATTATTGCAATATTTGCTCTGATGGAACACAAAGTGGACGTCGTGAAATACTCTCTTCTGGCTCCATCCTCTCCAACCTTCTTCTAGTTCTTGGAACTTCTCTTTTGTGCGGCGGCATTGCCAACATTTCAAAGGAACAAAAGTTCGATAGAAAACAAGCGGATGTGAACTTCTTCCTGTTATTGTTGGGGCTGTTGTGCCACGCGCTTCCTCTGGTGTTTGGAGGAGTTGGGCAGGACGTGGCTCGGGCGGCGCAGGCAACTCTTGCGCTGTCGAGAACCAGCTGCGTGGTGATGATACTCGCGTATTTGGGCTATCTGGTCTTCCAGCTCTGGACTCACCGACAACTTTTCGACGCGCAAGAGGAGGACGGGGAAGACGAGGACGGAGAATCCGAGGAAGAAGCCGTGCTCGGGTTTTGGAGTTCGTTTATTTGGTTGGTTTTGATGACCGGCGTTGTAGCCCTTCTGTCCGAGTTTGCTGTTGACACTATTGAGGCTGCATCAGGGTCTTGGGGGATTTCCGTGAGTTTCATCAGTGTAATATTGTTGCCAATTGTTGGGAATGCAGCAGAACATGCCGGTGCTATCATTTTTGCTTTCAAAAATAAACTGGATATATCTTTGGGAGTGGCACTTGGTTCAGCAACACAAATTGGCATCTTTGTGATTCCCTTAACTGTAATTGTGGCATGGATCATTGGAATCAAGATGGATCTTGCTTTTAGCACCATGGAGACAACCGCTCTTGCTTTGTCTATAATTGTCACAGCCTTCACTTTACAGGATGGAACATCTCACTACCTCAAGGGATTAGTACTTCTGCTGTGTTACGTTGTGATCGGGGCAAGCTTTTTTGTTAATCAAGAATCGTCAGGACAACCACATACTTTCAACTTGGGACCAAATCAAAGAATCTTTAGAGCTTAATTGAATGCACTTCTTGATTGGTTGATGAACAAGCTAAGTGTGGAGAATCAACAAATATTTGTTATTCTTTTATTTGAATGGATGGTCGATCGGATCTTTAATACAATTCCCATGGTGCATGCGTTCAAAGCCATCAACATTTGAATCTTCGATCTCATCATATATCATCACCAGATTGAGAAGTTTGAAGGATTCGATCTCGTGGAGATTAAAGAAATGGAAACCTTAATAAGAGCTACCTAATGTGATATTATATGTACGTGTGTATGATAAGTTGCTATAGATTTCTTGTAATAGCAACTGAGTGAAAATTTTTAATTTTCTGTAATATATAATAATAAATTAATAATAATGTTATAATAATATTGTATAAG
>Seq22 [organism=Ipomoea batatas (L.) Lam.] PacBio-Illumina derived unannotated transcript Ibc129/f15p6/1783 
acaaaaggtgaggctgagatatatagatatacagtgtGTTGGTTTTTCCTCACACTCGCACACACTTCACTGACACAACAAAATCATTTTCTTGAAAAATTTCTCTGATTTTTCTGTAAATTTTCTTCTCTAAATCCTTCCCCCATCTCTGAATCCCCTGCTTCTTTGATCCCTTTCTGCAAATCATCTGCTTTTTTTGGAAAAACAGTCAGGTGTTTTCAGAATCGAGATCTGTTTTCTTTTTTAAAAAAATTTCTGTCTTTTTAGTTTTTTTTTTTTCATCTGATCTGATCTGCACGAGGGCTTATTAGTTGTCCCTCAAAGGTTTGATTTTTATAACAAAAAGGGTTGTTATTTGAAGACCCTCTTTTGATTTTCTTGTTTTTTTGTTGGAATTTGATTTTTGGTTAAAAATGGCTGCCACTATTGATATGTGGAGTAGTTTAGGTGTAGATTTTCATTCTTCAGAGCCTTTTAATGGCGGTGGAGATCTCATGGATGCACTTGAGCCTTTTATCAGTGCATCTCCGTCTCCGTCACCGTCGCCTTCTTTGTGTTCTTCTTCTTCTTCTTCTGATGTGTTTTATGGATCTTATGGGGGCTTTAATGATTATTCGGGCTGTGGGGTTGGGCAGTCGGGCTTTATCGGGCTTAACCCGTTGACGCCGTTACAAGTCCGTCAGATTCAGACCCAAATCAATCTGCAGGCGCAACAAATGATGGGCGCTGCGCCGTTTCAGAGCCAGTGGCCGCAGCAGCCGCGCCGGAATCTGAGCTTTTTGGCGCCGCGGCCGGTGCCGATGAAGGTGGCGACTAGCGCGCCGCCCAAGCCGACGAAGCTGTACAGAGGGGTGAGGCAGCGCCCCTGGGGGAAATGGGTGGCTGAGATCCGTTTGCCCAAGAACCGGACCCGGCTCTGGCTGGGGACGTTTGATACGGCTGAGGAGGCGGCGCTGGCTTACGACAAGGCCGCGTATAAGCTCCGAGGCGATACGGCTCGGCTCAACTTTCCTAATCTCCGCCACAACGGCTCCCTCATCGGCGGCGACTTCGGCGAGTACAAGCCGCTCCACTCCAACGTCGACGCCAAGCTGCAAGCCATCTGCCAGAGTTTGGCGGAGAACAAGAGCCTCGACTCCAAGAAGTCCAAGCCAGCGGCTCCGCCGCAAAAGCCCAAGGAAGAAGCCGTGGAGGATGACAAGAGCAGCGTTCCAGCCGAAGCCGGACCCGAAAGCTCCGGATCGGATTCTGTATCGAGCGGATCGGTACCCGAAACCTACGGATCGGATTCAGGGTCGGGCGGGTCATCTCCCGTTTCGGATCTAACGTTTCCGGATTTCACGGACGAAGAGTCCACGTGGGACATGTTCTCGGAGCTGCAAAAATATCCATCTCACGAGATTGATTGGGCATCTCTATAATTAGTATTTTATTTTAATATTATGTAATATTTTTAGTTTTTTTTTTTTTTAATTTTAAGGCAAAAAGAGGAGTGGTCCAAGTCACATGTGGTCACGTGACGATTGGTGTAGGGTGGGCCCGGCTGCAAGAAATTTTTGAAAATTGCAGGGAAGGCCTTAGCATGTTGATTATTATGGAGTCAGTCCTTGTAGTTATTGTTATTACTAGGAAGATCCTCAACTGGCTAGCCAGTGGTTTTTGTCTTGGCTAGGACCAGTGAATTTTATGTTTTTTTTTTGGGGTAGAATTTGTGTTTATGTTGGTGTCTATATTGTATTTTAATATGAATTTCGGTGTTATAataattgttcagtttgctatt
>Seq23 [organism=Ipomoea batatas (L.) Lam.] PacBio-Illumina derived unannotated transcript Ibc130/f14p0/1711 
aagcttggcaagatgtagatttagagcaaacacttgttgttttcTTTCTTTCTTCTCTTTCGAATTTTCTTTCCTTTTTATTTTATGTAATGTTATTTTATTTCCTTATGCAATTTATTTTCTTCCTCTTTTAATTTATGCATTTTATGTTTATTTAGTTTAGTTTGGATTTGAGGTAGGAATTTATTATTTATCTTGATGCTACCTTGCTAATAATTTCATAAGGGGAAGAACTATAATCTTGAATCATAAGCTTGTACAATGAGGTATGTTTGTATCTTGTTAATAATTACTAGCTATTTTTATTGGCAAGTAATTGGAGAGTTTTGCTACAACGGGAGTTGGGTAAAAACTCAAGCCACCTTTGTACAACCCAAATATCTCACTACGGGAGTAGGAGACGAATTGGGGGGCTTTTGTACCTTTTGTTCTTCAAGGGTTTGTGGTTGATACGTCACGGGAGTGGGGCAACCCTTGCTCTAATTCAAGTTTCGAAAGGATCTTGAATTCTTTAAAGTGTATGCCCTCTTGATCCATGATTATTGTTCTCCCTAATCCATAAGAATATATAGCATCTTGGTAGTAATAATTCCTAGCTTAAATCCCTTTCTTTACTTTTTATGTTTGTAGTTTGTTAGTAAATTTCTATTTATGTTTGTGCTTGGATTCTCATTAATGGGTTAAAAAGCTCCGAAAATAAATAATCACACAAGTACGTGCCATAGCGCCAATCCCTAGCGGAACGACAAATCTAAACCCGAACTATACATCATTTTTGACAACGATCAAAAATTGGCGCCGTTGCCGGGGATTGGTTTATTTGGTGGTATTGTGTGATTATTTTTCCTAATAAGCTAAAAAACCCGGAGGAGATCAAGCTTTTATTTTCTTTTGTGTGAGTCTAGCTAAAGACATTAAATTTAGCCCTTCATGGGAGGCATCCCATGCTATCTTTAATTTTCTTGCAATTTACTTTTATGCATTTTATTTTTGGTTTGAATAAGTATGCTCGGTTCTACATCTATCTTTTGATAATTTATGCTTGAATGACTCATGAGCTTAATTGTTGAATAAATTACCTATCTAAGCTTGAAATTGTAATTATTTCCCTCCTTGATGGTTGGTGGTTTGTTTTGGTGAAACTTGTGAAATTTAACTTGTGATGGATGATTCAAGGTGTACCATGCAATTGATCTATTCCCTTGCCAATATCTTTGTTAACCACTAATAAATTAGATAAATACTTAATCTTGTGTGTTATGCATTGCTAGTGAAGGTTTATGTGAAAACCGGTGTTGAATGATTTGCTAGAACTTGCCTAATGACTCCCCAAGTAAGATTCAAAGTTTTGCATGCTTAGAAATGATATAGGCCATTTTTGTTAGCCCCGAGCCTTCAAACCTACCCGTTATTTATGTTACCCTCGTTACCCCCGTTGAATCCTTTTATTTTTGTTAAGCCCATTGTATTTACTTTTGTTGTAACCTTGTTATTTAACCCATAACCATAACCCGAAAAAAAATAAAAAAATATTCCCTCCACCCTTGAGAGAATTTACCATTTATTCTTAACATCTTTGTTGAAGAGATTTAAAATAGAGCTTTGATTTTATAAGCAACATTTATCTTGTAAATATGGGGTTTTGTCAAAAATTGAAAGAAGAAAAAAAATAGAAATcaaaattacgaaaaagaaaaaaaatgaaaaaatc
>Seq24 [organism=Ipomoea batatas (L.) Lam.] PacBio-Illumina derived unannotated transcript Ibc136/f12p5/1866 
aggtgccactcattgtctgcagagcgtcaaagacatcatcgttcttgAAAAATGGCTCTAAGTGCAAGCGGTGCCAACTCTCTCCTCGGAAACAAAACCTTTGTTCCAACCCAACAACCTAGTTTGCCTTCCCACACCCATGTTTTCTCCACCAAGAACGTCAGATCTGTGAAGCCAATTCAAGCCATCCAATCTGCCGACTCTTCCAAATCCCCCATTGTCTCTGACAAGGCTTCTTCTAAGCCCGCCCCGCCCGCCGCCGCCACGGCCACTACCACCGTTGCGAAACCCGAGGCGGGCAAGGCGAAATGGGCCGTGGACAGCTGGAAATCCAAGAAGGCGCTGCAGCTCCCCGAGTACCCGGATCAGGTGGAGCTCGATACGGTCCTCAAGACCATCGAGTCTTTCCCACCGATCGTTTTCGCCGGAGAGGCTCGCAGCCTTGAGGAGAAACTCGGGGAGGCCGCAATGGGTCGGGCCTTCCTGCTCCAAGGTGGGGATTGCGCCGAGAGTTTCAAGGAGTTCAATGCCAATAACATTAGGGACACTTTTCGGATCCTCCTCCAAATGGGCGCCGTTCTCATGTTCGGCGGTCAAATGCCTGTTGTTAAGGTGGGAAGAATGGCTGGGCAGTTTGCAAAGCCAAGATCAGACCCATTTGAGGAGAAGGATGGTGTAAAGTTGCCAAGTTACAGGGGAGACAATGTAAATGGAGATGCATTTGATGCAAAGTCAAGAACTCCAGACCCTCAGAGGCTGATCAGAGCATACTGCCAATCTGCAGCTACTCTGAATCTGTTGAGGGCTTTTGCCACTGGAGGGTATGCAGCTATGCAGAGGGTCACTCAATGGAACTTGGATTTCACAGAGCAAAGCGAGGGCGATAGGTACCGTGAACTGGCTCATAGAGTTGATGAGGCCCTTGGGTTTATGTCTGCTGCTGGTCTTACAGTGGACCATCCCATCATGAAAACCACTGATTTTTGGACATCTCACGAGTGCTTGCATTTGCCATATGAGCAGTCACTTACCAGACTGGATTCAACATCTGGACTGTACTATGACTGCTCTGCCCATTTCCTTTGGGCTGGGGAGCGTACCAGGCAGCTAGATGGTGCCCATGTTGAGTTCTTGAGGGGAATTGCTAACCCTCTCGGGATTAAGGTGAGTGATAAGATGAATCCGGATGAGCTAGTCAAGCTCATTGAGATTTTGAATCCTCAGAACAAACCTGGGAGGATCACAATAATTACAAGAATGGGTGCAGAAAACATGAGGGTTAAGCTTCCTCATTTAATCAGGGCAGTCCGAAGAGCAGGGCAAATTGTCACTTGGGTTTCTGATCCTATGCATGGAAACACTATTAAAGCTCCCTGCGGTCTTAAGACTCGACCCTTTGATTCTATCAGGGCTGAAGTGAGAGCGTTCTTTGATGTGCATGAGCAAGAAGGAAGCAACCCAGGAGGTGTGCACTTAGAGATGACGGGCCAAAACGTGACAGAGTGCATTGGTGGATCACGAACTGTGACTTTTGACGATCTGGGTTCCCGCTACCACACCCACTGTGACCCTAGGCTGAACGCCTCTCAGTCCCTCGAGCTCGCATTCATCATTGCGGAGCGCTTGAGAAAGAGGAGAATCGGAAGCACATCAGGACTGTAGAGAGAGGTGTTTGAGGTTGCTATGTTTTGTTTTTGTCCCCTTTCGTTTTCCTTAAATTATGGTTGGTTGTATTAATACTCTTAGGTTTGATGACACCATGTCTAGATTGTGTTGTGAGCTATTGTGCATACTGCAAGAATGTGTTGTATGAGAGTTCCGGCATTTCGCGTCCTATGTGACTATGAATAAAGAAAATTGTGCTTG
>Seq25 [organism=Ipomoea batatas (L.) Lam.] PacBio-Illumina derived unannotated transcript Ibc155/f3p0/1735 
aaggaaacacaacatattcagcatactttctttcttctcttcttccttgtttcttcatttaaGCTTCTTCCTAACTGGCGGGTGGTGTTATTCTCCACCCGCCAGGCCTGCTAATCTCCCAAAACTTCACATGGTATCAGAGCCTAAGATTCTAGGCTATTTTCTTCCTTTCCATTTCTGAAAAACACCATTTTTTCCGGCGACATGCGGCTGCCCATTTCGTTTCGACTCACTTCCGGCTAGTGTGTGAAGAAACTACCACCACAGCCTTCCTCGGAACCATGTCGCGAAGCCAGGGCAGAAGCCCCGTCGTCATCCGCCGTCTCACGCGCCTCCACGCGCCACCGCCATCGCCGGAAGTTTCTTCGTTTTCCGGCCAGATCTCCCTCTCCAGAACTCCGTTCAAGGTGTGGTCACCACCATTGGATTCGGCTTGGAAAAACGCACCTGGCAGTGTATTCAGATTTCCAGTCTCCGCGGTCATGCCGGTCAACTGCCGGTCAACGCCGGTCAACTGCCGGTCAACGGCCAGTCAACTTCGCCGGTCAACAGTCTGAAAAATTCCGGCGACTGTGGTATTAAATTCTCCCGTGCTTCCAGTATATGATGCTATCATACTTGGCCTCTATTTCTAGCTTTTCACCTTGAAACCACATCTTTTTCCTCCTCGGGATATCTTGATAGAGTGGTGTTCGGTATCTATTTCTAGCTTTTCATCTTGGCTTCTATTTCTAGCTTTTCATGTTGAACTACCATATCTTTTACCTCTTTCCTACTAGTGTCATGTATTTGTTCAGTTCACACATCATCTCCCTCCATTATAGCATCACATGATGTCCCAAACTGCAGTAATACTATGGCAGTTTTCTGCAAAAGTGCTGCAAATTTCTTGGCAACCATTGATGCCTGCTGGGTAAAATGTAAAGGTTTTTGGGTTTATTGCTGAGCTTCTTTGGTTCTTCCCATGGTGTTTACTATTTTTGGTATAACCGTGCTATTTCTTTATCTCCGGTATACCTTATCCCATGGATGGTAAGTTTCAGCACTACTATAAAGGCCTTTGGTTATTCCCATGTTTCAAGTGAGGGGAGTGTGACTGTCTACGATTGGTGTGTCGTCTTCATTTCTTTGCTTTGAAGTATCTTCATTACTATGGGCTCAACTGCATTCTGTGTTATTCTTTGCTCCCGTTCGCCTCCACCACTCTCGATGAAGATTGTTGTTGGCAAGTCATAGAGTGCTTATGTTGCTGTGAAGGTGTTCGTGTTATTTCTTACCCTTGGTGCCGTCATTTCCAAGGATGGTCGTGACAAGCTTCGCCCTTGATGCATTTCCAAGGGTTGTGTATAGCATTGTCTTACCCTTGGTGCCGTCATTCCAAAGGATGTTCGTGACAAGCTTCGCCCTTGATGCATTTCCAAGGGTTGTGTATAGCATTGTCTCTCCGAAGCCTTCCAGTGTTGTTATTCTCTAGCTGCTTGTAATCTTCATTTGTAATTTAAAGTGGAGTTTATGTTTGACTTCAAGCTTGGAACTTCCAAAAGTTCCAGCTTGAGGGGGAGTGTGAAGAATTAGTAAGAATGTTAGTTGTAGGTTAGTTGTGTTAGAAGGTTAGTTGAAGTAGAATGGTAGATAGAGTTGAATGTTAGTTGGTATTGAGTATTAGGTTGAGTAATATGCCTATATATATGTATGTTAgtatgcagtaaataggaaggaaacacaacatattcag
>Seq26 [organism=Ipomoea batatas (L.) Lam.] PacBio-Illumina derived unannotated transcript Ibc157/f8p10/1893 
aacgaaaatccattttatatattccttttagtctccatagccaaatttcgtAAAAAGCCTCGCCTGTGTTGACGATGATTCGCTCCGTCGTCGCTTCTCTTCTCCTTCTGACCGTCTCGATCGTCGCCGTAGCCGATGGCCGTGGCTTCCTGAAACTACCGTCTGAAGCTCGCAGATTCTTCCGGCCGGCGGAGGAGGAGAACAGAGAAGCCGATGGCGATGACTCCGTCGGCACTCGTTGGGCCGTTCTGATCGCCGGATCCAATGGATATTGGAATTACCGACATCAGGCTGATATATGCCATGCCTATCAGATATTAAAGGCAGGCGGTCTCAAGGATGAAAACATTGTTGTATTTATGTATGATGACATTGCTTACAATGAAGAGAACCCTAGGAAAGGGATTATCATCAATAGCCCTCATGGTGAAGATGTTTATCATGGAGTTCCTAAGGACTACACAGGGGATGATGTTACTGTTAACAACCTTCTTGCTGTTATCCTCGGGGACAAATCTGCAGTTAAGGGTGGCAGCGGGAAGGTTGTGGATAGCGGTCCAAATGATCACATCTTTATTTACTACTCTGATCATGGTGGTCCTGGTGTGCTCGGTATGCCTACCAGTCCTTATCTCTATGCTGATGAGCTGAATGCTGCCTTGAAAAAGAAGCATGCTGCTGGGGCATATAAAAGCTTGGTATTTTATCTAGAAGCTTGCGAGTCTGGGAGTATATTTGAGGGTATTCTCCCTAAAGATATAAATATCTATGCAACAACAGCTTCAAATGCTATAGAGAGTAGCTGGGGAACATACTGTCCAGGAGAGTATCCTAGTCCTCCTCCTGAATATGAGACCTGCTTGGGTGATTTGTATAGTATTGCCTGGATGGAAGACAGTGACATACACAATCTGAGGACTGAAAGTCTGAAGCAGCAATATAACCTGGTTAAGGACAGAACTCTCAACGGAAACACAGCCTATGGTTCCCATGTTATGCAATATGGTGATTTAGAGCTGAATGCGGACTCCCTTTTTATGTATATGGGTACAAATCCAGCAAATGAAAATTTCACTTTTGTGGATGAAAAATCGCTGAAATTATCAGCGCCAAGAAGGGCTGTGAACCAGCGTGATGCAGATCTCTTGCATTTCTGGGACAAGTTCCGCAATGCTCCAGAAGGCTCAGCAAGGAAATCCGAAGCTCAGAAGCAGTTTACTGAAGCCATTACACACAGAACGCACCTAGACAACAGCATTGCACTTGTTGGAAAGCTCCTCTTTGGAATCGAGAAAGGTCCCGAGGTGCTGAGCAGCGTCCGTGCTACTGGCCTACCCCTTGTTGATGACTGGAGCTGCCTCAAGTCCTACGTGAGAGCTTTTGAGACACACTGCGGTTCATTGTCACAGTACGGGATGAAACACATGCGCTCCATTGCCAACATCTGCAATGCCGGGATTTCAGAGGAGCAGATGGCCGAGGCATCGGCTCAAGCTTGCCCAACCTTCCCTTCCTATTCCTGGAGCTCTCTCCGTGGAGGATTCAGTGCATAATTTGCAGTTTGCGGTGTGAATTGTATGATTACGATGGCCTCGCCTAGGTGCTAATACAGATATTTGGGGGTTTCATTATCAGCCTAGGTGCTAATTCAGATATTTGGGGGTTTCATTATCAATATATGATCGAGAATTAATATTATGATGATGATTTTAGATTTACTGCTTGTTATTATATGTAATAGCATTATGGCCTCTTGGCCTGCATGTAAATCTAGTTGTGATGCGCTTATGTGATGTAGCCAGCCCATCTCTCTTTGTAAATAATGTCTACTAAACATATATATAGCATAATGAACATTTTCTATGGTTTAATGTTAtcatcgtgcaagcttct
>Seq27 [organism=Ipomoea batatas (L.) Lam.] PacBio-Illumina derived unannotated transcript Ibc164/f10p12/1796 
gagaaaagaaagaaatttcatttttttttgagaagttttgatATCTTTCCATGTGAGAGTTGTTTGGAGAAGTTTAGGCCGGCGGCTAGGGAATGCAGAGAGATGAGAAGATCGCCGCTTTCTAACCCCCTTCTGGTAGGCGGCGGCGGCCACCACAAACCACCGCACTCCGGCGGCAGAACTTGTCACCGGAAACACGTCGAAGACGGGTGATCCATTCCCGTCTTCTCTCTTCAGTTCGATCTATAATATAATCCTTTCTATTTCTCACCTGAATTAAACCTATTTCTGAAAGTAATTAAGCATTGAATTTAGCTTTAGCGAGTAGCGGAATCGAAAATTTGTTTTGCGATCGGAGAATGGCGGCGGCGGCGGAGGATAAATGCGGCGTTCTGCACGGGAAATACGAGCTGGGGAGGATGTTAGGGCACGGGACGTTCGCGAAGGTGTACCACGCGCGGAACCTGCATTCGGGGAACAGCGTGGCGATGAAGGTAGTGGGGAAGGAGAAGGTGATAAAAGTGGGGATGATGGACCAGATCAAGCGGGAGATTTCTGTTATGAAGATGGTGAAGCACCCGAACATTGTGGAGCTTCACGAGGTTTTGGCGAGCAAAACGAAGATTTACTTCGCCATGGAGCTCGTCCGCGGCGGCGAGTTATTCGCTAAGATATCCAAAGGCCGCCTACGCGAGGAATTGGCGAGGAATTACTTCCAACAGCTAATTTCCGCCATAGATTTCTGCCATAGCCGAGGAGTCTACCATAGGGATTTGAAGCCGGAGAATCTCCTCCTGGACGAGGATGGACACTTGAAGGTAACGGATTTCGGCCTCAGCGCTTTCTCCGATCATCTACGACAAGACGGCATGCTCCACACCACGTGCGGCACGCCGGCTTACGTGGCACCGGAGGTGATTGCAAAGAAGGGTTACGACGGCGCCAAGGTGGATATATGGTCCTGTGGAGTAATTTTATATGTTCTCTTAGCCGGATTTTTACCCTTCCAAGACGACAACATTGTGGCCATGTACCGGAAGATTTACAGAGGTGATTTCAAATGCCCGCCGTGGCTTTCCTCCGACGCGAGAAAACTAATCACCAAAATGCTAGACCCGAATCCGAATTCCAGAATCACCATTGCCAAAATCATGTCCTCGTCCTGGTTCAAGAAATCCGTCCCGAGATCCCTGAGGATAAAAAACGAAGACGATGAATTTTCCTTTTCCGGCGAGAAGGCCAAGGAGGAAGTGGAGACGCTGAACGCCTTCCACATCATATCTCTCTCCCAGGGCTTCGATCTGAGCCCCCTGTTCGAGGAGAAGAAGAAGACGGAGAAAGAAGAGATGAGATTCGCGACTACAAAGCCGGCGAGCAGTGTGATTTCGAAGCTAGAAGAGGTGGCAAAAACCAGTAATTTCAGTGTCAAAAAGAGCGATTCCAGCGTGAGATTGCAGGGACATGAGAGCGGAAGAAAAGGGAAACTGGGAATCTCAGCAGACATTTTCACGATGAATCCTTCGCTTCTGGTGGTGGAGGTGAAGAAAGCCAGCGGCGACACACTGGAATATAATCAGTTTTGCAGCAAAGAGCTAAAGCCTGCTCTTAAGGACATCGTCTGGACATCTCCAACTGAACATTCAACTCCTGCTTAATCAACAACACAAGTTTCCAGCTTTTGCTTCAGTTCAAGATTTGTAATTCTTATTATGATTATGAATGATTATTATTATTATTATGTTGTTGCTAAGGTTTAGGTGTAGGTGATGAATATGAATGAGTGTTTGTTGTTGCTT
>Seq28 [organism=Ipomoea batatas (L.) Lam.] PacBio-Illumina derived unannotated transcript Ibc172/f13p5/2232 
actgtaaaaatctctgtaaatttcacttgcaaattcgcgaatcaacaacttccttgcTAATTGATTACTCATGGCTGGAAAAGGCGAAGGACCGGCGATCGGAATCGATCTCGGAACCACCTACTCGTGCGTCGGCGTTTGGCAGCATGATCGCGTCGAGATCATCGCTAATGACCAGGGGAACCGGACCACGCCGTCTTACGTGGCGTTCACCGATACCGAGCGCCTCATCGGTGACGCTGCTAAGAACCAGGTCGCCATGAACCCTACTAACACCGTTTTCGATGCGAAGCGTTTGATTGGTAGGAGATACAGTGATCCATCTGTTCAGAGTGACATGAAGCTGTGGCCTTTCAAAGTGATTGCTGGACCTGGTGATAAGCCCATGATTGTGGTGTCATACAAGGGTGAGGAAAAACAGTTTTCTGCAGAGGAGATCTCCTCCATGGTTCTCACTAAAATGAAGGAGATTGCTGAGGCGTTCCTAGGTTCGACTGTGAAGAATGCTGTTGTTACAGTACCTGCTTACTTCAATGATTCTCAGCGCCAAGCTACCAAGGATGCTGGCGTGATTTCTGGGCTTAATGTGATGCGTATAATCAATGAGCCGACTGCTGCTGCCATTGCTTATGGTCTTGATAAGAAGGCGGTGAGTGCAGGGGAGAAGAATGTGCTTATTTTTGATCTAGGTGGGGGCACTTTTGATGTATCCCTTCTCACCATTGAAGAAGGAATATTTGAAGTTAAGTCCACTGCTGGTGATACTCACCTTGGTGGTGAAGACTTTGATAACAGGATGGTGAACCACTTTGTCCAAGAGTTTAAGAGGAAGCACAAGAAAGACATAAGTGGAAATCCTAGAGCCCTGAGAAGGCTGAGGACTGCTTGTGAAAGAGCTAAGAGGACTCTGTCATCTACTGCCCAGACAACCATTGAGATTGATTCCCTTTATGAGGGTATTGATTTCTATACCACCATTACCCGAGCCAGGTTTGAGGAGCTTAACATGGATCTTTTCAGAAAGTGTATGGAGCCTGTTGAGAAGTGTTTGAGAGATGCCAAGATGGACAAGAGCAGTGTAGATGATATTGTTCTTGTTGGTGGGTCTACTAGGATCCCTAAGGTACAGCAATTGTTGCAAGACTTTTTCAATGGGAAGGAGCTCTGCAAGAGCATCAACCCTGATGAGGCTGTTGCCTATGGTGCTGCTGTGCAAGCCGCGATTTTGAGCGGTGAAGGCAATGAGAAGGTGCAAGACCTTCTGCTTTTGGATGTTACACCTCTATCTCTTGGTCTTGAGACCGCTGGAGGGGTTATGACTGTTCTCATTCCAAGGAACACCACCATTCCAACAAAGAAGGAGCAGGTCTTCTCGACTTACTCTGACAACCAACCTGGCGTGTTGATCCAAGTCTATGAAGGAGAAAGGGCAAGGACCCGTGACAACAACTTACTTGGTAAATTTGAGCTCAGTGGCATTCCCCCAGCCCCGAGAGGTGTCCCTCAAATCAATGTTTGCTTCGACATTGATGCCAATGGTATCCTGAATGTATCCGCTGAGGATAAGACCACTGGCCAGAAGAACAAGATCACAATCACGAATGACAAGGGCAGACTATCCAAGGAAGAGATTGAGAAGATGGTCCAAGAAGCTGAGCAGTACAAGGCAGAAGATGAGGAGCACAAGAAAAAGGTTGAAGCCAAGAATGCCTTAGAGAACTATGCCTACAACATGAGGAACACCATCAAGGATGAGAAGATCAGTTCCAAGCTTCCACCCGAGGACAAGAAGAAGATCGAGGATGCTATCGAACAGGCCATTCAGTGGTTGGATGGGAACCAACTTGCAGAGGCTGACGAATTCGAAGACAAAATGAAGGAACTCGAGAGCCTCTGCAACCCCATCATCGCTAAGATGTACCAAGGTGGTGCTGGCCCCGACGTGGCTGCTGGCATGGATGAAGACGCCCCTTCTGCTGGTGGAAGCGGCGCTGGTCCCAAGATCGAGGAAGTTGATTAAGCTTTTGATGTTTTCTGTTGTGCCGATGACTTTTGAATTATCGGGCTGTGTTTTAATAACGTTAAATTGTGTTCATTAGTTGTGTTTAAAAGCTTGGGTTGAAACTTGTTTAGCCTTGTACTATCTGTTCTGTACCAGGTTCATGTTTCTACTGGTGCTCACTAGGTGTCTGTAACTAGCAAACAagaagagaatttcttttatatttgcct
>Seq29 [organism=Ipomoea batatas (L.) Lam.] PacBio-Illumina derived unannotated transcript Ibc194/f23p7/1786 
GCGCTACTCTCAATCTCCACTCTTTCTCCGACTCATTTCCCAGCCTTAACCCCAAAACCCTCCGCCATGGATCCCGTCTCAGACTGGGGAAACACTCCGCTCGCCGCGTGGACCCGGAGATCCACGACCTGATCGAGAAGGAGAAGCGGCGCCAGTGCCGCGGGATCGAGCTGATCGCCTCCGAGAATTTCACCTCCTTCGCCGTCATCGAGGCCCTCGGCAGCGCCCTCACCAACAAGTACTCCGAGGGCATGCCGGGGAACCGATACTACGGCGGCAACGAGTACATCGACGAAATCGAGAACCTCACCCGCAGCCGCGCGCTCCAGGCCTACCGCCTGGACCCCACCAAGTGGGGCGTCAACGTGCAGCCCTACTCCGGCAGCCCGCTAACTTCGCGGCTACACGGCGTGCTCAACCCGCATGACCGGATCATGGGCTCGATTTGCCCTCCGGCGGGCACTTGACTCACGGATACTATACCTCCGGCGGGAAGAAGATCTCCGCTACCTCGATTTACTTCGAGAGTTTGCCCTACAAGGTGAATTCCACCACCGGTTATATCGATTACGATAGATTGGAGGAGAAGGCCCTGGATTTCAGGCCGAAATTGATCATTTGCGGTGGCAGTGCTTACCCTAGAGATTGGGACTACAAGAGATTCAGAGAGATTGCTGATAAATGTGGAGCGCTTTTGCTCTGTGACATGGCTCACATTAGTGGCCTCGTTGCCGCTCAGGAAGCAGCTGATCCTTTTGAGTACTGTGACATAGTCACCACCACAACTCACAAGAGCTTGAGGGGTCCTAGGGCTGGGATGATTTTTTACCGCAAGGGCCCCAAGCCACCGAAGAAGGGACAACCGGAGGGTGCAGTGTATGACTTTGAAGACAAGATCAACTTTGCGGTTTTCCCATCACTACAAGGCGGTCCCCACAACCACCAAATCGGTGCTTTGGCTGTTGCCCTCAAGCAGGCCATGTCTCCGGCTTTAAGGCCTATGCTAAGCAAGTCAGGCCAATGCAGTTGCTCTCGGAAACTACTTGATGAACAAAGGGTACAAGCTCGTCACTGGTGGAACTGAGAACCACCTTGTTCTATGGGACCTTCGTCCTCTTGGTTTGACTGGTAACAAGGTCGAGAAACTCTGTGACCTGTGCAACATTACCGTGAACAAGAACGCTGTATTTGGTGACAGTAGCGCTCTTGCCCCTGGAGGAGTTCGCATTGGTGCTCCTGCCATGACATCAAGGGGTTTGGTCGAGAAGGACTTTGAGCAGATTGCCGAGTTCCTCCACAGGCTGTGACCCTCACCTTGAGCATCCAAAAGGAGCACGGGAAACTCTTGAAGGACTTCAACAAGGGTCTCGTCAACAACAAGGAAATCGAGCAGCTCAAGGCCGATGTTGAGAAGTTCTCGGCCTCCTTTGACATGCCCGGATTCAAAACATCCGAAATGAAGTACAAGGACTAGGCAAAATCACACCTCAAGTTTTCGCGTTTGCAACATTTTCCTTATCTATGCATCATATGCTCCAAAGAAGAATTTCCCTTGTGTTAATTCAATTCATGTCTTATGCTGAAGAACAATAACGTTGGCAATGTATCATTCTACTTGGTGTTTTAGGATTAGTGTTTGAATTGTCGCATGAAGTTGTAGTAGTTGCTCCAAAGTTGATAAAACTTTGAAATGATTTCCATGTCTCAAATGATTTTGTAATTCATACCATTTTCTGTGTGTTTTACTAATTCAATCAAATATACAGTGATTGGCAAAAAtgaaaac
>Seq30 [organism=Ipomoea batatas (L.) Lam.] PacBio-Illumina derived unannotated transcript Ibc199/f11p9/2049 
atacactaaacgaatttccacggaaagttgtagaagaagcaagaagatactACACATTTCTCAACTGTTCTTTTGTTGCTGTTATGGATACTAAGATCGGATCGATCGAAGCTTGTAAGCCAGGGAGCGGCGACGTAGCCAACGCGCCGACAAACGGCGTCAATACGGTTCACTCAACGCCCGTTGTATTCAGCTCGGCTGAGGCTACTCTAGGCCGCCATCTGGCGCGCCGCCTAGTCCAGATCGGGGTGACCGACGTGTTCAGCGTCCCCGGGGACTTTAACCTTACTCTGCTTGACCACCTCATTGCGGAGCCGGGGCTCAACCTGATCGGCTGCTGCAACGAGCTCAACGCCGGATACGCCGCCGACGGCTATGCTCGGGCCCGCGGTGTCGGAGCCTGCGTCGTCACTTTCACCGTCGGAGGACTTAGCGTCCTCAACGCTATCGCCGGCGCGTACAGTGAAAACCTCCCGCTGATATGCATCGTCGGTGGTCCCAACTCGAACGACTACGGAACTAACCGGATCCTCCACCACACTATCGGTTTACCCGATTTTAGCCAGGAGCTCCGATGCTTTCAAACCGTTACTTGCTATCAGGCTGTTGTGAACAATTTGGAAGATGCGCACGAGTTGATCGATACGGCGGTATCGACGGCGTTGAAGGAGAGCAAGCCGGTTTACATAAGCATCGGCTGTAACTTGGCAGGGATCCCTCATCCCACCTTTATTCGTGAACCGGTTCCATTTTCACTTAACCCCAAATTGAGTAATCAGATGGGTTTGGAGGCAGCAGTGGAGGCTGCTGCAGAGTTCTTGAACAAAGCTGTGAAGCCAGTGCTGGTTGGAGGGCCAAAAATGCGTGTTGCAAAAGCTTGTAAAGCCTTTGTCGAGTTGGCAGATTCTTGTGGGTATGCCACAGCTGTTATGCCCTCTGCTAAGGGGCTAGTACCTGAGCACCATCCGCATTTCATTGGAACCTACTGGGGTGCAGTGAGCACTGCCTTCTGTGCTGAGATTGTTGAATCAGCTGATGCTTACTTGTTTGCGGGACCAATATTCAATGACTACAGCTCGGTTGGCTATTCTTTGCTTCTTAAGAAGGAGAAGGCAATCATTGTGCAACCTGATCGTGTGACCATTGCCAATGGTCCTGCATTTGGCTGTGTTCTAATGAAGGATTTCCTTTCTGCACTTGCAAAGAGACTTAAGCACAACAAAACAGCTTATGAGAATTACTCTAGGATTTTTGTCCCTGAAGGTCATCCACTCAAGTGCGAGCCGAAGGAGCCATTAAGGGTCAATGTTCTTTTTCAGCACATCCAGAAAATGTTGTCAGGTGAAACAGCTGTTATTGCTGAGACAGGGGACTCATGGTTCAATTGTCAAAAGTTGAAATTACCTCAAGTATGTGGATACGAGTTCCAAATGCAGTATGGATCTATTGGATGGTCTGTTGGTGCAACTCTTGGGTATGCACAAGCTACACCGGAGAAGCGGGTGATTTCTTGCATTGGAGATGGTAGCTTTCAGGTGACAGCTCAGGATGTGTCAACAATGCTGCGTTGCGGTCAGAGACCCATCATTTTCCTGATAAACAATGGTGGCTACACGATTGAAGTAGAGATCCATGATGGACCTTACAATGTCATCAAGAACTGGAACTACACTGCACTCATTGATGCAATCCACAATGGTGAGGGCAAGTGCTGGACCGCCAAGGTTTTCTACGAAGAAGAGCTCATTGAAGCAATTGAGACTGCGACCGGAGCCAAGAAGGATTGTTTGTGCTTCATTGAAGTGATTGTTCACAAGGATGATACGAGCAAAGAGCTGCTTGAATGGGGTTCTAGGGTATCTGCAGCTAACAGCAGGCCTCCAAACCCTCAGTAAACTGCCAAGTGTCGTTGAGGGAGGAAATAACAAAGGGGAATTGGCTTGTCTACCTTGAACAACTTTCAAGTTTCCCCCTCTTACGTTTGTGTAATCATTGAACTATTATATTGCTCATCTGTATATCGGAATTTTTTTTTACCATTCCTGTTTt
>Seq31 [organism=Ipomoea batatas (L.) Lam.] PacBio-Illumina derived unannotated transcript Ibc200/f11p0/1763 
aaggaaatacaacatattcatcatactttccttcttctcttcttccttgtttcttcaTTTAGCTTCTTCCTAACTGGCGGGTGGTGTTATTCTCCACCCGCCAGGCCTGCCAATCTCCCAAAACTTCACATGGTATCAGAGCCTAAGATTCTTGGCTATTTTTTCTACTGTTTCTGAAAAAAAAAACACCATTTTTTCCCGGCAACAAGCGGCTGCCCATTTCATTCCGACGCAATTCTGGCTAGTGTGTGAAGAAACTACCACCACAGCCTTGATCGGAACCTTGTCGCGAAGCCAGGCCAGAAGCCCCGTCGTCATCCGCCGTCTCACGCGCCTCCACGCGCCACCGCCATCGCCGGAAGTTTCTTCGTTTTTCGGCCAGATCTCCCTCTCCAGAACTCTGTTCAAGGTGTGGTCACCACCATTGGATTCGGCTTGGAAAAACGCACACAGCAGTGTTTTCAGATTTTCCGACGGTCGCCGGTCAACGGTCAACTCGCCGGTCAACGGTCAAAGTCGCCGGTCAACTGCCGGTCAACGGCCAGTCAACTTCGCCGGTCAACAGTCTGAAAAAATTCCGGTGACTGTGGTATTAAATTCTCCCGTGCTTCCAGTATATGATGCTATCATACTTGGCCTCTATTTCTAGCTTTTCACCTTGAAACCACATCTTTTTCCTCCTCGGGATATCTTGATAGAGTGGTGTTCGGTATCTATTTCTAGCTTTTCATCTTGGCTTCTATTTCTAGCTTTTCATGTTGAACTACCACATCTTTTACCTCTTTCCTACTAGTGTCACGTATTTGTTCAGTTCACACATCATCTCCCTCCATTATAGCATCACATGATGTCCCAAACTGCAGTAATACTATGGCAGTTTTCTGCAAAAGTGCTGCAAATTTCTTGGCAACCATTGATGCATGCTGGGTAAAATGTAAAGGTTTTTGGGTTTATTGCTGAGCTTCTTTGGTTCTTCCCATGGTGTTTATTATTTTTGGTATAACCGTGCTATTTCCTTATCTCCGGTATACCTTATCCCATGGATGGTAAGTTTCAGCACTACTATAAAGGCCTTTGGTTATTCCCATGTTTCAAGTGAGGGGGAGTGTGACTGTCTACGATTGGTGTGTCGTCTTCATTTCTTTGCTTTGAAGTATCTTCATTACTATGGACTCAACTGCATTCTGTGTTATTCTTTGCTCCCGTTCGCCTCCACCGCTCTCGATGAAGATTGTTGATGGCAAGTCATAGAGTGCTTATGTTGCTGTGAAGGTGTTCGTGTTATTTCTTACCCTTGGTGCCGTCATTTCCAAGGATGGTCGTGACAAGCTTCGCCCTTGATGCATTTCCAAGGGTTGTGTATAGCATTGTCTTACCCTTGGTGCCGTCATTCCAAAGGATGTTCGTGACAAGCTTCGCCCTTGATGCATTTCCAAGGGTTGTGTATAGCATTGTCTCTCCGAAGCCCTCCAGCGTTGTTATTCTCTAGCTGCTTGTAATCTTCATTTGTAATTTAGAGTGGAGTTTATGTTTGACTTCAAGCTTGGAACTTCCAAAAGTTCCAGCTTGAGGGGGAGTGTGAAGAATTAGTAAGAATGTTAGTTGTAGGTTAGTTGTGTTAGAAGGTTAGTTGAAGTAGAATGGTAGATAGAGTTGAATGTTAGGTGGTATTGAGTATTAGGTTGAGTAATATGCCTATATATATGTATGTTAGTATGCAGAATCAGCAAGGAAATACAACATATTCATCATACTTTCCTTct
>Seq32 [organism=Ipomoea batatas (L.) Lam.] PacBio-Illumina derived unannotated transcript Ibc204/f6p4/1708 
aagcttgcaaagatgtagaacttAGAGCAAAGTCTTCCTTTTCTTTCTTTCCTTTCTTACGAATTTTCTTTCCTTTTTATTTTATGTAATGTTATTTTATTTACTTATGCTATTTATTTTCTTCCTCTTTTTATTTATGCATTTTATGTTTATTTAGTTTAGTTTGGGTTTGAGGTAGGAATTTATTATTTATCTTGATGCTACCTTGCTAATAATTTCATAAGGGGAAGAACTATAATCTTGAATCATAAGCTTGTACAATGAGGTATGTTTGTATCTTGTTAATAATTACTAGCTATTTTTATTGGCAAGTAATTGGAGAGTTTTGCTACAACGGGAGTTGGGTAAAAACTCAAGCCACCTTTGTACAACCCAAATATCTCACTACGGGAGTAGGAGACGAATTGGGGGGCTTTTGTACCTTTTGTTCTTCAAGGGTTTGTGGTTGATACGTCACGGGAGTGGGGCAACCCTTGCTCTAATTCAAGTTTCGAAAGGATCTTGAATTCTTTAAAGTGTATGCCCTCTTGATCCAAAATTATTGTTCTCCCTAATCCATAAGAATATATAGCATCTTGATAGTAATAATTCCTAGCTTAAATCCCTTTCTTTACTTTTTATGTTTGTAGTTTGTTAGTAATTTTCTACTTATGTTTGTGCTTGGATTCTCATTAATGGGTTAAAAAGCTCCGAAAATAAATAATCACACAAGTACGTGCCATAGCGCCAATCCCTTGCGGAACGACAATACTAAACCCGAACTATACATCATTTTTGACAACGATCAAAAATTGGCGCCGTTGCCGGGGATTGGTTTATTTGGTGGTATTGTGTGATTATTTTTCCTAATAAGCTAAAAAACCCGGAGGAGATCAAGCTTTTATTTTCTTTTGTGTGAGTCTAGCTAAAGACATTAAATTTAGCCCATTCATGGGAGGCATCCCATGCTATCTTTAATTTTCTTGCAATTTACTTTTATGCATTTTATTTTTGGTTTGAATAAGTATGCTCGGTTCTACATCTATCTTTTGATAGTTTATGCTTGAATGACTCATGAGCTTAATTGTTGAATAAATTACCTATCTAAGCTTGAAATTGTAATTATTTCCCTCCTTGATGGTTGGTGGTTTGTTTTGTTGAAACTTGTGAAATTTAACTTGTGATGGATGATTCAAGGTGTACCATGCAATTGATCTATTCCCTTGCCAATATCTTTGTTAACCACTAATAAATTAGATAAATACTTAATCTTGTGTGTTATGCCCGCATTGCTAGTGAAGGTTTATGTGAAAACCGGTGTTGAATGATTTGCTAGAACTTGCCTAATGACTCCCCAAGTAAGATTCAAAGTTTTGCATGCTTAGAAATGATATAGGCCATTTTTGTTAGCCCCGAGCCTTCAAACCTACCCGTTATTTATGTTACCCTCGTTACCCCCGTTGAATCCTTTTATTTTTGTTAAGCCCCGTTGTATTTATTTTTGTTGTAACCTTGTTATTTAACCCATAACCATAACCCAAAAAGAAAAAAAAAATATTTCCCTCAACCCTTGAGAGAATTTACCATTTATTCTTAACATTGTTGAAGAGATTTAAAATGGAGCTTTTAAGCAACATTTATCTTGTAAATATGGGGTTTTGTCAAAAATTGAAAAAAGAAAAAAAAATAGAAATCAAAgttacgaaaaagaaaaaaaaatgaaaaaatc
>Seq33 [organism=Ipomoea batatas (L.) Lam.] PacBio-Illumina derived unannotated transcript Ibc206/f30p5/1917 
atcttaaggaagagacatacacacacacaAACACATACACATATCTGATATCCCCCCCCCCACCCTACCCCTCCCACCCCCCTACCACATTCTCATTGTACATGGCAAAAATGAGAGGTTTTAGTTTCAGAAGCCTTACATTCATGGTGATGGTTGCATTTCTGGTTTGGTCATGGAATGTTGAAACTTGTGATGGGAGAAGAGGGAGGCATTGGAGGCCAAGCAGAGGTGATGCATCTTTGTACAAGAAGAAAGGGAAGTATCATCACGGTGGCAATCGACACCACCGCAGCAGCAATGCCGGGAAGACGAAGCAGAAACACCCGTCTCCGGTGGTGGCGGTGCCGCCTCCTCCGCCACCGCCACTGCCGCCGTCAGCTCCGGCGGCTCCCCGGCCTAGCATCCCTGTAAATCCACCAAGCAAAGGTTACGAGGACGACACCGGGTCGGTTTTCAGTGTCATGGATTTTGGAGCAAAGGGTGATGGGAAGAGTGATGACACTAAGGCATTCCAAGCTACCTGGGCTGCAGCTTGTAAGGTGGAGGCGTCAACGATGGTGGTCCCGTCAGAATACGTATTCCTTGTGGGGCCCATTTCTTTCTCTGGACCTTACTGCGAAAAAAATATAGTTTTTCAGCTTGATGGCAAAATCATAGCTCCAACAGACTCGAAAGCTTGGGGTTCAGGCCTTTTCCAATGGCTTGAATTTACAAAGCTGGTAGGAATTACAATTAAGGGAAGTGGCACGGTTGATGGAAGTGGTTCAGTCTGGTGGCAGAATTCCCCATTAGATGACCCAATAGATGACGAATTAAAATTAATCATTCCACTAAACAGAACAAAGCCGGTCTATCCTCCAATCTCGATAAATAGTTCACTTAGTGGAAAAATGCCAAGCACAAAGCCAACGGCACTTCGGTTCTATGGGAGTTTTAATGTGACTGTCACTGGAATCACTATTCAGAATAGTCCACAGTGCCACCTCAAGTTTGACAACTGCGTAGGGGTATATGTATACAATTTCACTGCCTCGTCACCTGGAGATAGCCCCAACACAGATGGAATCCATTTACAAAACTCAAAAGATGTTGTTATCCGTGGGAGCACCCTTGGTTGTGGAGATGACTGTGTTTCAATTCAAACTGGATGCACAAATGTATATATACACAATGTGAATTGTGGACCAGGGCATGGAATCAGCATTGGAGGACTAGGAAAAGACAACACAAAAGCTTGTGTCTCAAATATCACTGTGCGAGACATAATTATGCAAAACACAATGAATGGTGTAAGGATAAAAACATGGCAGGGTGGATTAGGGTCTGTGCAAGGAGTTCTGTTCTCAAACATCCAAGTTTCTGAAGTTCAACTGCCAATTGTAATTGACCAGTTCTATTGTGACAAAAGAACATGCAAGAACCAGACAGCTGCTGTGGCTCTATCAGGCATCCACTATGAAAACATAAGAGGAACATATACAGTAAAACCAGTGCATTTTGCATGTAGTGACAACATGCCATGTACGGATGTGACCCTAGACAGGGTAAAACTAGAGCCGCTACAAGAGCGTTACCACCTGTATGATCCATACTGTTGGCAGACATTTGGAGAATTGCACTCTCCTGCTGTCCCTCCAGTTCAATGTTTACAAGTTGGCAAGCCATCAAGCAACAGGATTCAGGTAGATCATGATCAGTGTTAGGTAAATGATGCATATTATGGTGTATTTATTTGTGAGGTCGGCGTGGTTTTTGCCAACCCCTTCACACCATTAGTTAGTAATATAAGGCATTTAGTAATATGATATTATAGAAAATTTTCTTTACTAGGATTTCTTGAGAATCCATTGTGTGATAATATATATATTTTTATATAGATATTTGATTTGATAAAgtgaagtgttcaacagtatggtg
>Seq34 [organism=Ipomoea batatas (L.) Lam.] PacBio-Illumina derived unannotated transcript Ibc209/f29p0/1603 
aggcttcacaatcacggggaatcaatctctCTTTCTATCGCTTTTCTCATTCGGTCCTTCCCATTTCTCTCCTCTTCGTGCTTTGCGTCGCGAGTAGCAGAGGCCAGAGGGTATCCGCCTCTACACCGATTCATCTCGATCTTGGTTTATGAGCTCAAAGGAGAAACCCACTCTAGGTGGCACGCGGATTAAGACCCGCAAACGGAATATTGCGGCGCCTCTGGACCCTGCAGCATTTGCAGATGTAGTGATACAGATATATCTGGATAATGCTGGTGATCTGGAACTTGTTGCTAAGAGCGTTGAGTCTTCAGAGCTTAACTTCTCAAGATACGGTGATACCTTTTTTGAGGTTGTTTTCACAGGAGGCCGCACACAACCTGGAACAATCAAACCTGATGAGGGGAGCGCCACCCTTATTCTGTAATTGAGTGTGAGCCTAAGCGCGAAGACATTCTTCCATCTGTAATCTATATACAGAAGATCCTACGAAGAAAGCCGTTTCTTATAAAGAATCTTGAAAATGTTATGCGAAGATTCTTACAGTCATTGGAACTCTTTGAGGAAAATGAAAGGAAGAAGCTCGCAATTTTTACAGCCCTTGCATTTTCGCAGAAGTTGTCAGGGCTCCCACCAGAAACTGTGTTCCAACCACTGCTCAAAGATAACCTTGTTGCCAAAGGGCTAGTTCTCTCATTCATCACTGACTTTTTCAAGGTATATTTGGTCGACAACAGTCTTGATGATCTGATATCAATTCTTAAGCGGGGTAAGGTTGATGACAATCTTCTTGAATTCTTCCCATCTGCAAAGAGGACACCTGAAGCTTTCTCTGAACATTTCACCAAGGAGGACCTCTTACCTTTGGTAGAGTACTACAAAAAGAAGATTTTTGAGGTGAAACTCAAAGACATGAAAACTGCATTAACAACTCAGATATCTGAGGAAGCTGATATGTCTGAAGTCTTAGAAACGGTAAAGCAGCATATTAAAGATGCTAACCTACCAGATATTGAGGTGGTGCGGATTCTGTGGGATGTCTTGATGGATGCTGTTCAGTGGTCTGGGAAGAACCAACAACAGAATGCTAATTCAGCTCTTCGCCAGGTGAAAACATGGGCTGATCTGTTAAAAACATATTGCACTACCGGAAAACTCGAGCTGGAACTCATATACAAAGTCCAAGTTCAGTGCTACGAGGATGCCAAGCTATTGAAGCTGTTCCCTGAAATTATAAGATCCCTTTATGACCAGGAAGTGCTTGCTGAGGATACCATTCTTCATTGGTTCCGCAAAGGAACTAACCCCAAGGGCAGGCAAACTTTTGTGAAGTCACTGGAACCCTTTGTCAAGTGGTTAGAGGAGGCTGAGGAAGAGGATTAAGGCTTGTGGTTGGCTGATCATGTCCAGTTAACTATCACTTACAGTGCTGGTGTTCCTGCTGTATTACTATGCCTTCCTTTTATTTTTTCTTTAAAAATTTTAATCTAAGAGTAGAGTACTAAACTTGGTACCAAATTGTGAGTTTGCTTTATTTTTAATGTTGTATTGGAGTTGAAGTCTGGTATGAACTATTTCTTGCTATTAGTGAGGCTCtgtggat
>Seq35 [organism=Ipomoea batatas (L.) Lam.] PacBio-Illumina derived unannotated transcript Ibc211/f7p2/2264 
actgtaaaaatctctgtaaatttcacttgcaaattcgcggatcaacaactccactgCTGCGTTTACCTGATTGATTACTCATGGCTGGAAAAGGCGAAGGACCGGCGATCGGAATCGATCTCGGAACCACCTACTCGTGCGTCGGCGTTTGGCAGCATGATCGCGTCGAGATCATCGCTAATGACCAGGGGAACCGGACCACGCCGTCTTACGTGGCGTTCACCGATACCGAGCGCCTCATCGGCGACGCTGCTAAGAACCAGGTCGCCATGAACCCTACTAACACCGTTTTCGATGCGAAGCGTTTGATTGGTAGGAGATACAGTGATCCATCTGTTCAGAGTGACATGAAGCTGTGGCCTTTCAAAGTGATTGCTGGACCTGGTGATAAGCCCATGATTGTGGTGTCATACAAGGGTGAGGAAAAACAGTTTTCTGCAGAGGAGATCTCCTCCATGGTTCTCACTAAAATGAAGGAGATTGCTGAGGCGTTCCTAGGCTCGACTGTGAAGAATGCTGTTGTTACAGTACCTGCTTACTTCAATGATTCTCAGCGTCAAGCTACCAAGGATGCTGGTGTGATTTCAGGGCTTAATGTGATGCGTATAATCAATGAGCCCACTGCTGCTGCCATTGCTTATGGTCTTGATAAGAAGGCAGTGAGTGCAGGGGAGAAGAATGTGCTTATTTTTGATCTAGGTGGGGGCACTTTTGATGTGTCCCTTCTCACCATTGAAGAAGGAATATTTGAAGTTAAGTCCACTGCTGGTGATACTCACCTTGGGGGTGAAGACTTTGATAACAGGATGGTGAACCACTTTGTCCAAGAGTTTAAGAGGAAGCACAAGAAAGACATAAGTGGAAATCCTAGAGCCCTGAGAAGGCTGAGGACTGCTTGTGAAAGAGCTAAGAGGACTCTGTCATCTACTGCTCAGACAACCATTGAGATTGATTCCCTTTATGAGGGTATTGATTTCTATACCACCATTACCCGCGCCAGGTTTGAGGAGCTTAACATGGATCTTTTCAGAAAGTGTATGGAACCTGTTGAGAAGTGTTTGAGAGATGCCAAGATGGACAAGAGCTCTGTAGATGATATTGTTCTTGTTGGTGGGTCTACTAGGATCCCTAAGGTACAGCAATTGTTGCAAGACTTTTTCAATGGGAAGGAGCTCTGCAAGAGCATCAACCCTGATGAGGCTGTTGCCTATGGTGCTGCTGTGCAAGCTGCGATTTTGAGCGGTGAAGGTAATGAGAAGGTGCAAGACCTTCTGCTTTTGGATGTTACCCCTCTATCTCTTGGTCTTGAGACTGCTGGAGGGGTTATGACTGTTCTCATTCCAAGGAACACCACCATTCCAACAAAGAAAGAGCAGGTCTTCTCGACTTACTCTGACAACCAACCTGGCGTGTTGATCCAAGTCTATGAAGGAGAAAGGGCAAGGACCCGAGACAACAACTTACTCGGTAAATTTGAGCTCAGTGGCATTCCCCCAGCCCCGAGAGGTGTCCCTCAAATCAATGTTTGCTTCGACATTGACGCCAATGGTATCCTGAATGTATCCGCTGAGGATAAGACCACTGGCCAGAAGAACAAGATCACAATCACGAATGATAAGGGCAGACTATCCAAGGAAGAGATTGAGAAGATGGTCCAAGAAGCTGAGCAGTACAAGGCAGAAGATGAGGAGCACAAGAAAAAAGTTGAAGCCAAGAATGCCTTAGAGAACTACGCCTACAACATGAGGAACACCATCAAGGATGAGAAGATCAGTTCCAAGCTTCCACCCGAGGACAAGAAGAAGATCGAGGATGCAATCGAACAAGCCATTCAGTGGTTGGATGGGAACCAACTTGCAGAGGCTGACGAATTCGAAGACAAAATGAAGGAACTCGAGAGCCTCTGCAACCCCATCATCGCTAAGATGTACCAAGGTGGCGCTGGCCCCGACGTGGCTGCTGGCATGGATGAAGACGGCCCTGCTGCTGGTGGAAGCGGTGCTGGTCCCAAGATCGAGGAAGTTGACTAAGCTTTTAATGTTTTCTGTTGTGCCGATGACTTTTGAATGATCGGGCTGTGTTTTTGTTTTAATAATGTTAAATTGTGTTCATTAGTTGTGTTTAAAAGCTTGGGTTGAAACTTGTTTAGCCTTGTACTATCTGTTCTGTACCAGGTTCATGTTTCTACTGGTGCTCACTAGGTGTCTGTAACTAGCAAACAAGAAAACAATTTCTTTTATATTTGCCTCAAAAACTTAAACCAT
>Seq36 [organism=Ipomoea batatas (L.) Lam.] PacBio-Illumina derived unannotated transcript Ibc212/f13p6/1960 
ctacatttacactaaccaatatttaataatttctggcaatgaaAAAGAGTTTCCATTATTGACACAGAAGAAGGAGAAGTGCTTTTTAATTCTTCCTCTTTCTATACATACACACACAAATTTTTTTACGGTTTATGTATGCGTTTGATATTTACACAGCTTCTGAAATCCGATGGATTTTGGGAAGATTAGCTGTTTAATTTGCCTAGTTTCAGTGCTGCTGGTAGTCTTCAGCATCCCATCTGCAGTGACCGCCGGTGACATTGTTCATCACGACGATTTAGCCCCCAAAAAGCCCGGCTGTGAGAACGATTTTGTGCTGGTGAAAATTCAAACATGGGTTGATGGGGTAGAAGATGCTGAGTTTGTTGGTGTTGGTGCTAGATTTGGCACTACAATTGTGTCGAAGGAAAAAAATGCACATCAAACTCTTCTAACTCGGTCAAACCCTCGAGACTGTTGCAGTACTCCAAAGAACAAGCTTGCTGGAGATGTCATCATGGTAGATCGAGGAAACTGCAAATTCACTGCAAAAGCTAATTATGCAGAAGCTGCTGGGGCTTCAGCAGTCCTTATAATAAACAACCAAAAAGAACTTTACAAGATGGTTTGTGATCCTGATGAAACTGACCTAGATATAAAGATACCTGCTGTCATGCTTCCCCAAGATGCTGGTGCAACTTTGGAGAAAATGCTATCCAGTAATTCATCAGTTACTGTGCAGCTTTACTCTCCAAAGCGGCCAGTAGTTGACATAGCAGAAGTATTTTTATGGCTGATGGCTGTTGGTACAGTGTTATGTGCATCGTATTGGTCTGCTTGGAGTGCTAGAGAAGCAGCTATAGAACACGACAAGTTGTTAAAGGATGCTTCAGATGAAATTCCAGAGACAGGACCTGTTCATACTAGCAGTGTGGTGGATATAAACATGACTTCAGCAGTCTTATTTGTTGCCATTGCATCCTGCTTCTTGATCTTGTTGTACAAACTTATGAGGTTCTCATGGTTCTTTGAACTCTTGGTGGTAGTCTTTTGCATTGGTGGTGCAGAGGGCTTGCAAACTTGTTTAGTGGCCTTGCTATCACGGTGGTTCAAGCGTATGGGAGACTCATTCATTAAAGTACCTATTCTTGGAGCAGTATCATACCTTACTTTGGCTGTGTCTCCATTCTGCATAGCTATTGCAGTTTTATGGGCAGTCTACAGAACATCATCATTTGCATGGATAGGTCAAGATGTACTTGGCATTGCGCTTATTATCACTGTTCTTCAGATTGTACGGATACCTAATCTTAAGGTGGGAACAGTGCTACTGGGTTGCGCCTTCTTGTACGACATATTTTGGGTGTTTGCTTCTAAGAAGCTGTTCCATGAAAGTGTGATGATTGTGGTAGCTCGTGGTGATAGAAGCGGTGAGGATGGTATTCCTATGCTACTGAAGATTCCACGCCTATTTGATCCCTGGGGTGGTTATAGCATCATAGGCTTTGGCGACATCCTTCTACCGGGACTGCTGGTTTCATTTTCACTGAGGTACGATTGGCTTGCAAAGAAGAATCTCCGAGCTGGTTACTTTCTGTGGGCGATGCTCGCTTATGGATTAGGCCTTCTCGTTACATATGTAGCGTTGAACCTGATGGATGGCCATGGCCAACCCGCACTTCTTTACATCGTTCCATTTACCCTCGGGACGTTTCTGGCATTGGGTAGAAAGCGAGGAGACCTTAAAATTCTGTGGACGAGGGGAGAACCGGAAAGGGTGTGCCCGCACATACGCCTCGAATCAACCCAAGAATCGGATGAAGAAAAATGAAGTGTATAGCTCTGAATAATTAGCTGCTAATATGCATATGTTATTGCCACGAAAAAAAATGTTCTGGTAAACAGAAACCAGCTGTTTATTGTCTGGCTAAATCTGCAAATGATATGAACACTTATACTTAAGATAATggacaatttt
>Seq37 [organism=Ipomoea batatas (L.) Lam.] PacBio-Illumina derived unannotated transcript Ibc213/f5p2/2256 
actgtaaaaatctctgtaaatttcacttgcaaattcgcgaatcaacaactccactgccgcgTTTACCTGATTGATTGCTCATGGCTGGAAAAGGCGAAGGACCGGCGATCGGAATCGATCTCGGAACCACCTACTCGTGCGTCGGCGTTTGGCAGCATGATCGCGTCGAGATCATCGCTAATGACCAGGGGAACCGGACCACGCCGTCTTACGTGGCGTTCACCGATACCGAGCGCCTCATCGGCGACGCTGCTAAGAACCAGGTCGCCATGAACCCTACTAACACCGTTTTCGATGCGAAGCGTTTGATTGGTAGGAGATACAGTGATCCATCTGTTCAGAGTGACATGAAGCTGTGGCCATTCAAAGTGATTGCTGGACCTGGTGATAAGCCCATGATTGTGGTGTCATACAAGGGTGAGGAAAAACAGTTTTCTGCAGAGGAGATCTCCTCCATGGTTCTCACTAAAATGAAGGAGATTGCTGAGGCATTCCTAGGTTCGACTGTGAAGAATGCTGTTGTTACAGTACCTGCTTACTTCAATGATTCTCAGCGTCAAGCTACCAAGGATGCTGGTGTGATTTCAGGCCTTAATGTGATGCGTATAATCAATGAGCCCACTGCTGCTGCCATTGCTTATGGTCTTGATAAGAAGGCGGTGAGTGCAGGGGAGAAGAATGTTCTTATTTTTGATCTAGGTGGGGGCACTTTTGATGTGTCCCTTCTCACCATTGAAGAAGGAATATTTGAAGTTAAGTCCACTGCTGGTGATACTCACCTTGGTGGTGAAGACTTTGATAACAGGATGGTGAACCACTTTGTCCAAGAGTTTAAGAGGAAGCACAAGAAAGACATAAGTGGAAACCCTAGAGCCCTGAGAAGGCTGAGGACTGCTTGTGAAAGAGCTAAGAGGACTCTGTCATCTACTGCTCAGACAACCATTGAGATTGATTCCCTTTATGAGGGTATTGATTTCTATACCACCATTACCCGCGCCAGGTTTGAGGAGCTTAACATGGATCTTTTCAGAAAGTGTATGGAGCCTGTTGAGAAGTGTTTGAGAGATGCCAAGATGGACAAGAGCAGTGTAGATGATATTGTTCTTGTTGGTGGGTCTACTAGGATCCCTAAGGTACAGCAATTGTTGCAAGACTTTTTCAATGGGAAGGAGCTCTGCAAGAGCATCAACCCTGATGAGGCTGTTGCCTATGGTGCTGCTGTGCAAGCCGCGATTTTGAGCGGTGAAGGCAATGAGAAGGTGCAAGACCTTCTGCTTTTGGATGTTACCCCTCTATCTCTTGGTCTTGAGACTGCTGGAGGGGTTATGACTGTTCTCATTCCAAGGAACACCACCATTCCAACAAAGAAGGAGCAGGTCTTCTCGACTTACTCTGACAACCAACCTGGCGTGTTGATCCAAGTCTATGAAGGAGAAAGGGCAAGGACCCGAGACAACAACTTACTAGGTAAATTTGAGCTCAGTGGCATTCCCCCAGCCCCGAGAGGTGTCCCTCAAATCAATGTTTGCTTCGACATTGATGCCAATGGTATCCTGAATGTATCCGCTGAGGATAAGACCACTGGCCAGAAGAACAAGATCACAATCACGAATGACAAGGGCAGACTATCCAAGGAAGAGATTGAGAAGATGGTCCAAGAAGCTGAGCAGTACAAGGCAGAAGATGAGGAGCACAAGAAAAAGGTTGAAGCCAAGAATGCCTTAGAGAACTACGCCTACAACATGAGGAACACCATCAAGGATGAGAAGATCAGTTCCAAGCTTCCACCCGAGGACAAGAAGAAGATCGAGGATGCTATCGAACAGGCCATTCAGTGGTTGGATGGGAACCAACTTGCAGAGGCTGACGAATTCGAAGACAAAATGAAGGAACTTGAGAGCCTCTGCAACCCCATCATCGCTAAGATGTACCAAGGTGGTGCTGGCCCCGACGTGGCTGCTGGCATGGATGAAGACGGCCCTTCTGCTGGTGGAAGCGGCGCTGGCGCTGGTCCCAAGATCGAGGAAGTTGATTAAGCTTTTGATGTTTTCTGTTGTGCCGATGACTTTTGAATGATCGGGCTCTGTTTTAATAACGTTAAATTGTGTTCATTAGTTGTGTTTAAAAGCTTGGGTTGAAACTTGTTTAGCCTTGTACTATCTGTTCTGTACCAGGTTCATGTTTCTACTGGTGCTCACTAGTCTCACTAGGTGtctgtaactagcaaacaagaagagaatttcttttatatttgcc
>Seq38 [organism=Ipomoea batatas (L.) Lam.] PacBio-Illumina derived unannotated transcript Ibc216/f13p4/1634 
aTCATACGATTCTATTGTGAATTTCTTCTTCCTCAAAACCTTCTCTCAAGATGCAGATCTTTGTGAAAACCCTAACCGGCAAGACCATCACTCTCGAGGTCGAGAGTTCCGACACCATCGACAACGTTAAGGCTAAGATCCAGGACAAGGAGGGAATTCCCCCAGATCAGCAAAGGCTGATCTTCGCCGGAAAGCAGCTCGAGGACGGCCGTACCCTCGCCGATTACAACATCCAGAAGGAGTCAACCCTCCACTTGGTGCTCCGTCTCAGGGGTGGGATGCAGATCTTCGTGAAAACCCTAACCGGAAAGACGATCACTCTCGAGGTCGAGAGCTCCGACACTATTGACAACGTCAAGGCCAAGATCCAGGACAAGGAGGGAATCCCCCCAGACCAGCAGAGGCTGATCTTCGCCGGAAAGCAGCTTGAGGACGGCCGAACCCTGGCCGATTACAACATCCAGAAGGAGTCAACCCTCCATTTGGTGCTCCGTCTCAGGGGTGGGATGCAGATCTTTGTGAAAACCCTCACCGGAAAGACCATAACTCTCGAGGTTGAGAGCTCCGACACCATTGACAACGTTAAGGCCAAGATCCAGGACAAGGAGGGAATTCCCCCAGACCAGCAGAGGTTGATCTTTGCCGGAAAGCAGCTTGAGGATGGCCGTACCCTGGCCGATTACAACATCCAGAAGGAATCCACCCTCCATTTGGTCCTCCGTTTGAGAGGTGGCATGCAGATCTTTGTTAAGACCCTTACCGGCAAGACAATCACCCTGGAGGTTGAGAGCTCTGACACCATTGACAACGTCAAGGCCAAGATCCAGGACAAGGAGGGAATCCCCCCAGACCAGCAAAGGTTGATCTTTGCCGGAAAGCAGCTTGAGGATGGCCGAACCCTGGCCGATTACAACATCCAGAAGGAATCCACCCTCCACTTGGTGCTCCGTTTGAGGGGAGGCATGCAGATCTTTGTCAAGACCCTCACCGGCAAGACCATCACCCTCGAGGTGGAAAGCTCCGACACAATTGATAACGTGAAGGCAAAAATCCAGGACAAAGAAGGAATTCCCCCAGATCAGCAGAGGCTTATCTTCGCTGGAAAGCAGCTGGAGGATGGCCGCACCCTTGCTGATTACAACATTCAGAAGGAGTCTACCCTCCATCTGGTGCTAAGGCTGAGGGGTGGTATGCAGATATTTGTGAAGACCCTGACTGGAAAGACCATTACTTTGGAGGTGGAAAGCTCTGACACTATTGACAATGTGAAAGCCAAGATTCAAGACAAGGAGGGCATCCCACCAGATCAGCAGAGGCTGATCTTTGCTGGAAAGCAGTTGGAAGATGGAAGGACTCTGGCTGATTATAACATCCAGAAAGAGTCCACCCTGCACCTTGTTCTCCGTCTCCGTGGTGGTTTCTAAAGAGCCCATGGCCCTTCTGTTTGAATGCTGCTGTTTGTTTGGTCTGTCTGTGTTTGTTGAGTGCCAAAGCCATAGTAATTTGGCACTGCTGGTGAATTGTGTTTGTTTTGCTTTTGGTTGGTGAACCCGTGAAGGTTATGTGTCTTGAATAATAATAATAATAATAATAATAGCATTACTATTATTATTATTACTACTACTTTGTTAGCC
>Seq39 [organism=Ipomoea batatas (L.) Lam.] PacBio-Illumina derived unannotated transcript Ibc217/f26p3/1683 
cagcgattatacatacacattgtttgtttgtgtgtgtcagcttcaacttttgtgtTAAGCGGAGGAGGATTAGTTGCAGAAGAATGACGGTGAAAGATCAGAAAGGCGGCGGCGACCGGAAGATGTTTGTGGGCGTCGTATGGAACTGCGCGGCTGAGTTGAAGCTTTTACTCACAGCTCTCCTCTTCCTCTTCTGCATCATCACCCTTCTTCAGTTCATCCCTTCTCCCCTCACTCTCTCCACCGCCGATCTCCGCAACTGCCTCTCCAAACCCGTCCCCATCCCGCCGACCTACCGCTCTTCAATGCCGCCTCGCTTCCGCCGCCTCTGCAGCGAGACAGAGCCCTGGAGAACGGCGCCGTCAAACGGGGTTTCACCGCCATTGGCTCCGCCGCCTACAACTTCATTCTGATGTCGGCGTACCGGGGCGGATATAATACTTTTGCGGTTATGGGTTTAGCTTCCAAGCCTCTCCATGTTTTTGGAACGCCGAGCTACCGGTGTGAGTGGGTCCCCGCGGGTGAATCTAAAGATTCCGTTTTTATCCCCGGCCAGAGAATCCTCCCGGATTGGGGATACGGCCGTGTGTACACGGTCGTGGTGGTGAATTGCACATTCCCTGTTCCCGTCGGCGAAAACGGCGGGAAGCTCCTAATCCACGCCGCCGCCAACGGCGGCGGCGACACCAATTTCAACATCACCGATACATTCGAGGCCTTAATCGAATCCCCCGGAGATTTCGCTAATTTTAGGTCTGTTCTCAAATCTCCACCCAAATACGACTATTTGTACTGTGGATCCCCATCTACGGGAATTTGAGTCCACAGAGGATCCGAGAATGGGTGGCCTACCACGTCAGATTATTCGGCGAGAAGTCACATTTCGTGATCTACGACGCCGGCGGTGCACATCCGGCGGTAATGGAGGTTCTCCGGCCGTGGGTTGAGAAAGGCTATATCACATTACAAGACGTTAAAGAGGAAGAGCGATTCGACGGGTATTACCACAACCAATTCCTAATCGTAAACGATTGCCTTCATAGATACAAATTCCAGGCCAAATGGATGTTCTTCTTCGACGTGGATGAATTCATCTTCATCCCCAAGAAAAACACGCTCAAATCCGTCCTGGATTCCCTCTCCCCCTTCACCCAATTCACCATCGAGCAAATGCCGATGTCCAACAAGCTCTGCCTCAAAGAAGACGCCGGGAAAACCGCCCGGAAATGGGGGTTCGAGAAGCTGGTGTTTAAGGACTCCAAGACCGGGATCCGGCGGGACCGGAAGTACGCGGTGCAGCCGAGGAATGTGTTCGCCACTGGGGTCCACATGTCGGAGAACACCGCCGGGAACACTACCCACAAGACGGAGGGGCGCATCATGTATTACCATTACCACGGCACCATCGCCCAGCGCCGGGAGCCCTGCCGGCAGCTGGTCAACGACACGCGTCTCGCCGTTGACGGAATCTCCTACGTTGTGGACCCCACGATGCGTGATGTCGCCGGAGCCGTGAAAAGATTCGAACTCAAGACCATCGGATCCGTGCTACAAAGAACTCGTCAATAATAATAATAATAATCATAATTAAATTAAATATTGTTAATATTAGTGCAGTAATTATAATTATTATCTCTGTTTTTTTCCCTTCTTTAAAAAAAAAATAAACTCTTTATTTCAGTT
>Seq40 [organism=Ipomoea batatas (L.) Lam.] PacBio-Illumina derived unannotated transcript Ibc219/f3p0/1644 
ttcacaatcacggggaatcaatctctctttctatcgcttttctcattcggtccttcccatttctctccTCTTCGTGCTTTGCGTCGCGAGTAGCAGAGGCCAGAGGGTATCCGCCTCTACACCGATTCATCTCGATCTTGGTTTATGAGCTCAAAGGAGAAACCCACTCTAGGTGGCACGCGGATTAAGACCCGCAAACGGAATATTGCGGCGCCTCTGGACCCTGCAGCATTTGCAGATGTAGTGATACAGATATACCTGGATAATGCTGGTGATTTGGAACTTGTTGCTAAGAGCGTTGAGTCTTCAGAGCTTAACTTCTCAAGATACGGTGATACCTTTTTTGAGGTTGTTTTCACAGGAGGCCGCACACAACCTGGAACAATCAAACCTGATGAGGGGGAGCGCCACCCTTATTCTGTAATTGAGTGTGAGCCTAAGCGCGAAGACATTCTTCCATCTGTAATCTATATACAGAAGATCCTACGAAGAAAGCCGTTTCTTATAAAGAATCTTGAAAATGTTATGCGAAGATTCTTACAGTCATTGGAACTCTTTGAGGAAAATGAAAGGAAGAAGCTCGCAATTTTTACAGCCCTTGCATTTTCTCAGAAGTTGTCAGGGCTCCCACCAGAAACTGTGTTCCAACCACTTCTCAAAGATAACCTTGTTGCCAAAGGGCTAGTTCTCTCATTCATCACTGACTTTTTCAAGGTATATTTGGTCGACAACAGTCTTGATGATCTGATATCAATTCTTAAGCGGGGTAAGGTTGATGACAATCTTCTTGAATTCTTCCCATCTGCAAAGAGGACACCTGAAGCTTTCTCTGAACATTTCACCAAGGAGGACCTCTTACCTTTGGTAGAGTACTACAAAAAGAAGATTTTTGAGGTGAAACTCAAAGACATGAAAACTGCATTAACAACTCAGATATCTGAGGAAGCTGATATGTCTGAAGTCTTAGAAACGGTAAAACAGCATATTAAAGATGCTAACCTACCAGATATTGAGGTGGTGCGGATTCTGTGGGATGTCTTGATGGATGCTGTTCAGTGGTCTGGGAAGAACCAACAACAGAATGCTAATTCAGCTCTTCGCCAGGTGAAAACATGGGCTGATCTGTTAAAAACATATTGCACTACCGGAAAACTCGAGCTGGAACTCATATACAAAGTCCAAGTTCAGTGCTACGAGGATGCCAAGCTATTGAAGCTGTTCCCTGAAATTATAAGATCCCTTTATGACCAGGAAGTGCTTGCTGAGGATACCATTCTTCATTGGTTCCGCAAAGGAACTAACCCCAAGGGCAGGCAAACTTTTGTGAAGTCACTGGAACCCTTTGTCAAGTGGTTAGAGGAGGCTGAGGAAGAGGATTAAGGCTTGTGGTTGGCTGATCATGTCCAGTTAACTATCAACTTACAGTGCTGGTGTTCCTGCTGTATTACTATGCCTTCCTTTTAAACTTTTTTTTTTTTTTTTAAATTTTAAGAGTAGAGTACTAAACTTGGTACCAAATTGTGAGTTTGCTTTATTTTTAATGTTGTATTGGAGTTGAAGTCTGGTATGAACTATTTCTTGCTATTAAGTGAGGCTCTGTGGATTctgttcttgtgttgtcaatatgccatggaacatgttgag
>Seq41 [organism=Ipomoea batatas (L.) Lam.] PacBio-Illumina derived unannotated transcript Ibc220/f27p3/1943 
aagaattgaaagactgggcggcagggaacccaagtgtggtaagaacgtttctctctctagagagagtTCTCTGACTTCTCTCTAGAGCTCCACACTCAAGCTCTTTCATGGAGTTTTCCGGCGAACAATGAAGATTGTTCACGGATATCTTTAGATTTTTGGAATTTACAGAATTCATTTGAGTTATCTTCCACTTAGGTGGAGTGTTTTATATGAGTTCAATGGTTTTAGAGTTGTAATTTCTTGTCCAGTTCACAAACAAGGTGGGTTTCTCCCTTGTTTTTCGCCGGAGACAACAAGCAGAAAATTTCAACGCATTAGAAGGCCAACGGTGGTGACTGGGCAGTTTCTCTTCCGTGTTGCATCCCATGCCGGCGAACCTCCCATCCGTATTCTCTTGATGGATGAGTTTTCAAAGTTCTTACTGTGGCTTGCGCTACTTCTTGGGGGCTGGCTGCTTCCTTTGGAATGTTTTGATATATGAAGAAGATTAAGGAAGATGCACTCAGGTGGTCTCTTTTGGCAGTTTGGTAAGGGGTTGGTCTCCATCCTTCAATTTATGATGGTGAGAGGATTGGATGCTTTGGTGTTCGAATATCCTCCATGCTGAATTTACAAGGTAACTTCTCTCTTGCTTTGGCCGATTTTGTACCAAGTAGCGTATGGAGTTTGACTGAATCGGGTGGTTCCGATAGTCTTTGTGTTTTCCGGCTATATTGGTTCGATCTTGGCTTGTTCTCTCGGAGAGTTGCTATTGATATGGCGTAAAACTTCCAGTGAATTCCCTTCATGAGTTCTGGACTGTCTATTAAAGAGATTTATGGGCAATATTGTTCTCTTATGTACAAACAATGGGGTTCTTTTCTTCTCCAGTGAAGGCTTGCTTTGCCTTTTGCTTTCTCCTGATCGGTTCACGATTGTATTCTCATTTGGCGGCTTGGAGTAAGGATTATGTCTGGGAAAATTCCCAGCTATCCACGTGTTTTCCGGCCATGATGATTTTAGTATAGGAATAGGGAAAGTTTTCTTTGAAGATGAGATTAACTGCTGGAATCTGCAGTCCGGTGGCCCTGCGTTTGTATGAGAAATTCTTTCGATTTGGCACCTGAGGAAATTCCAATACGTTTCAATTTTCCGGCCCCTTTATAGTCTGGATATCCATGTTTTATTAGCAGTTGGCAAGACTGGGGCTGATGGAGCAAAGGAATCTTTGGCCGGACGATGGTTGAGCATTAGCTGCGTTAGTGTGGAACTCAAAATGGCAATTTGAGTGTAGTTAGGTGACGGCAGTGAGCTGCTGTGCCTGGTCCGTAACCGTTCTCCGGCATGATGAGTTACACCGGCGTCTTGTGAACGTCCGGCGCTGGAAATTCAAAGACCACCGACGTAGGCGACAGCTTTTGACCGACTTTTCCTTTGTCTAAAGTTGAGGCGGAAATGTGGGAGACATGTCTCCTCAAAAGTTGGGTATTTTTGGCATCTTCCTCTTGGAAGCTTTGGGATTATGATATGCAAAGATTCCCATGAGTTGGCAAGCACGTGAAGAGACAATGGGTTTGAAGCAACCGAAATTTTTGAGCATGGCAGACCTTCCACTTGTTTTGTTCGGCTGCTTCCAGTGTTTTATATGATTGGGCTGTCTGGCCCAATTTGAAGGTTATCATTTTCAGAGTTGGTCCATGCTTCTCATGTGTGGGTCGTTTGGGAAAAGCAGAATTATATGGACGGATGGATCACATCAAGGACTCGCTCATGGGCTGGAATTGATCCAGCAGGACTAAAGAGATTGATAACCAACGTTGTTTTTGTATGTTTGCATTTGGTATTGTGTTATCAAGAATTTGGGCCTCGGCCCAATGTTGTAATCAGGGGCATGCCCCGGTGTTTCATGTATTGTTGCTTTTCGTTTTTAGCGTTGACTTTAATAACATTTACCTTTAAAG
>Seq42 [organism=Ipomoea batatas (L.) Lam.] PacBio-Illumina derived unannotated transcript Ibc230/f24p7/1738 
ggcCTTGGATCACTCAACTCCGACTGAGAGAGAAAGAAGAATCCAACACCACCAGCAATGGCATCTGCTTCCTACACTTTCTGCGGCATTCCGACCACCTCGTCTTCCGCCGCCTCTTCCTCATCCTCTTCCAAGAGGGCCGTTATCACCCGCTTCCTCCCCAGGACTCCACTCCGCAGCCTTGGATTTGCCGCTGCCGCCGCTGACCCATTCTTCTCCCACCATGTCGCCACCCAGCTCCGATCCATCAAGGCTTCCGCCAAGCCCGTCAGGGGTGTCGTTTCCATGGCAAAGAAGAGCGTGGGTGACCTCACCGCCGCTGATTTGAAGGGCAAGAAGGTCTTTGTCAGGGCCGATTTGAATGTCCCCCTCGATGACACCCAGAAAATCACTGATGACACTAGGATTAGAGCTGCCATCCCCACCATTAAGCACTTGATTTCCAATGGGGCTAAAGTCATTCTCTCCAGCCATCTGGGACGCCCCAAAGGTGTCACACCAAAATACAGCCTCGCTCCTCTTGTGCCCAGACTTTCTGAACTACTTGGAATTCAGGTGGTGAAAGCTGATGACTGCATTGGCCCAGAGGTTGAGAAATTGGTTGCTTCACTTCCTGATGGCGGTGTTCTTCTTCTTGAGAATGTGAGGTTCTACAAGGAAGAAGAGAAGAATGAACCTGAGTTTGCAAAGAAGCTTGCCTCATTGGCGGATCTTTTTGTCAATGATGCATTTGGTACTGCACATAGAGCACATGCCTCCACAGAGGGAGTTACTAAATTTTTGAAGCCCTCTGTTGCTGGTTTCCTTTTGCAAAAGGAGTTGGATTATCTGGTTGGTGCAGTGTCAACCCCAAAGAGGCCATTTGCTGCTATTGTTGGGGGTTCAAAGGTTTCTTCCAAGATTGGAGTGATTGAGTCCCTTTTGGAGAAATGTGATATCTTGCTTCTGGGAGGAGGTATGATCTTCACGTTCTACAAGGCTCAAGGTCTTTCAGTGGGATCATCTCTTGTGGAAGAAGACAAACTAGGTCTTGCTACATCACTCCTTGAGAAGGCTAAAGCCAAGGGTGTCAGTCTATTGTTACCTACAGATGTGGTTATCGCAGATAAATTTGCTCCTGATGCAAACAGTAAGGTTGTTCCAGCATCTGCTATCCCAGACGGTTGGATGGGATTGGACATTGGACCGGACTCTGTCAAGACTTTCAATGATGCTTTGGAGACAACAAAAACTGTGATTTGGAATGGACCAATGGGAGTGTTTGAATTTGACAAATTTGCAGTAGGCACAGAGGCAGTAGCAAAGAAACTTGCTGAACTGAGTGGGAAAGGAGTGACCACCATTATCGGAGGTGGAGACTCGGTTGCAGCAGTAGAGAAAGTTGGAGTTGCTAGCGTGATGAGCCACATTTCAACCGGAGGTGGTGCTAGTTTGGAGCTGTTGGAAGGAAAAGAGCTGCCGGGCGTTATTGCTCTTGACGAGGCTGTCCCTGTTGCCGCATGAGAGACAATCCTTCCAACTTCCCCTTCCCCTTCTTTTGTAGCTCTTGTTAACTAAGTATTACCTTAAATACACACCCACCCTTTTTTGCATTTTGTTTTTTTGTCTGTCAGTCAGTGTGTGTTCAGTAAGTACTTCAGTTCTGTTCGAAATAACAACCCCCGATCCGATGAGCCGAAACAGTTTGTGTATTGGGATATATATAAGATATTGTACCTCAATTTGGTATTTAATtctt
>Seq43 [organism=Ipomoea batatas (L.) Lam.] PacBio-Illumina derived unannotated transcript Ibc233/f14p5/2068 
gttgcagtgtataaatacagagtcctacacgcttcaaaatggccgctttgagtctgagatcctcagtttTGGCTACTAATATCGCGGTCACTGCCGCTTCCACATCTACTTCGACTTCTACTTCGATTTTCTTGAAATTCCGATCTACCTCCGCCTGGGCTATTTCCTTCTCGGTTTCGCCTCTTTGCTGTAGAAGACCTAGGCGTATGGCGCACTCCATAGCTCGGGCCACTCTTGGCCTCACTCATCCCAATCAAATCGAACGCCCCAAGATATCATTTGCTGCAAAAGAGGTTGATTTGGTTGAATGGAAAGGAGACATCCTTGCAGTAGGTGTGACAGAGAAGGACATGGTTAGAGACGAAAGTTCCAAGTTCCAAAATTTGATCTTGCAAAAGTTGGATTCAAAATTGGGTGGTTTGTTGTCTGAAGCCTCGTCGGAGGAAGATTTTTCTGGAAAATCTGGGCAATCCACTGTTCTTAGACTTCCTGGTCTTGGTTCTAAAAGGATTGGGTTAGTTGGGCTTGGATCAGCAGTTTCTTCAACCACTGCTTATCGGACTCTTGGTGAGACTATTGCTGCAGCTGCTAAATCTGCTCAGGCAAGTAGTATTGCTGTTACACTTGCTTCAGCCGAAGGCCTCTCTTTGGAATCAAAGCTCAGTACTGCCTCAGCAATAGCTACCGGAATTGTGCTGGGGATTTTTGAAGATAACAGGTTTAAGTCAGAGTCAAAAACTCCCACTCTCAAATCTGTTGAGATTCTTGGTCTTGGAACTGGACCTGAGATTGAAAAGAAACTGAAATACGCAGAAGATGTTTGTTCAGGTGTGATATTTGGGAAAGAGCTTGTAAATGCACCTGCCAATGTACTTACCCCTGGGGTACTTGCCGAAGAGGCCAAAAATATTGCTTCTTTGTACAGTGATGTTCTTACCGCAACAATCTTGGATGTTGAACAGTGCAAGGAATTGAAAATGGGATCTTATTTGGGTGTTGCTGCAGCTTCTGCCAATCCTCCTCATTTCATTCATTTGTGCTACAAACCTACGAGTGGGTCGGTCAAAACCAAGCTGGCTTTAGTCGGAAAGGGATTGACTTTCGACAGTGGTGGTTACAACATTAAGACCGGACCAGGTTGCTCAATTGAGATCATGAAAATTGATATGGGTGGTGCTGCAGCAGTCTTAGGTGCAGCAAAAGCTATTGCGCAAATAAAACCTGCTGGAGTGGAAGTACATTTCATTGTTGCTGCGTGTGAAAATATGATTAGTGGGACAGGCATGAGACCTGGAGATGTTATCACAGCTTCAAATGGAAAGACAATTGAGGTTAACAACACTGATGCTGAAGGAAGGCTTACCCTTGCAGATGCTTTAGTATATGCCTGCAAACAGGGTGTAGAAAAGGTAGTTGATCTGGCTACACTGACTGGTGCCTGTATAGTTGCTCTCGGGCCCTCTGTTGCTGGGGTTTTCACACCTAGCGATGACCTGGCGAAGGAGGTACTTGAAGCAGCGGATGTCAGCGGTGAAAAACTTTGGAGGTTGCCCATAGAGGAGAGTTACTGGGAGACGATGAAATCTGGAGTTGCTGACATGGTAAACACAGGTGGTCGCCAAGGTGGCGCCATCACTGCAGCTCTTTTCTTGAAACAGTTTGTTGACGAGAAAGTACAGTGGATGCATATTGACATGGCCGGGCCAGTTTGGAGTGACAAGAAGAAGAGCGCAACAGGGTTTGGCATTACTACTCTCGTCGAATGGGTGCAGAAAAACTCGTCTTAGATCACACAACAGGTTCTGCGCTGACAAGGAAGTTAAAAATGTCGAGACTGGTGATTGCCTCATCTGAAAATGTGGCGGGCTGCGGCAGGAAGAAGTGTTTTTTTACAACCTTGTTTAAAGAATAAAAATGCTCATGTTCCTTGGAAAAGATCAAAATGTTTTTTGAGCTGGTTTTATGGTTATGGATCAAGAGTCTTGACATTGACATTTTCAAGCTGGTTTTATGGGTCATATGAATCAAGAATCGGGCATTTTCCTTTGATTATTGCATAtttacatct
>Seq44 [organism=Ipomoea batatas (L.) Lam.] PacBio-Illumina derived unannotated transcript Ibc235/f30p8/2316 
agactagactagatagatataaagagagagaaagagttttagaaagagaAAGGGTGAGAGGAGAAGATCTAGATCTTGAAGGATTAGTTTGAGGTGAGAGTTGTGAGCCATGGAGGTTGGAAGACCTCAGTTGATTCCGCCATGGATCTCTCTCTGTTTCTTCTTCTCCTTGTGTTTCTTCTCCAAGGTCCACTCTTTCTACCTCCCTGGTGTGGCTCCCCAAGATTTCAAACAGGGTGATCCTTTGAAAGTGAAAGTAAACAAACTGACCTCTACTAAAACTCAACTTCCTTATTCGTTCTACTCCCTTCCTTACTGCAAGCCAGCCACATTGTGGACAGTGCAGAGAATCTTGGTGAAGTTCTTCGTGGTGATCGTATTGAGAACTCTGTTTTTGAGTTTCGTATGAGGGAACAAGAAACATGCAAAGTTGCATGCCGTATTGTTCTCGATGCAAAAGCAGCTAAAGAGTTTAAGGAGAAGATAGATGATGAGTATCGGGTGAATATGATTTTGGATAATCTTCCACTAGTTATGCCCATAAAGAGGCCAGATCTGGACTCTATTGTCTATCAACACGGATTTCATGTTGGTTTGAAAGGACAATATGCTGGAAGCAAAGAGGAAAAGTTTTTCATCCACAACCACTTGGCATTCACGGTTAAGTTTCACAAGGATGAACAAACAGATGCTGCAAGAATTGTTGGATTTGAAGTCAAGCCTTTCAGTGTGAAACATGAATATGACGGTAAATGGAAAGAAAATACGCAGCTGAAAACCTGTGATGTCAATGCTAAACGCACTGTTACAAGCTCTGATTCTCCCCAAGAGGTTGAAGATAAGAAGGAAATCATCTTCACATACGATGTTAAGTTTGAGGAGAGTGATATCAAGTGGGCATCGAGATGGGACTCCTATCTTCTAATGGCTGATGATCAGATTCACTGGTTCTCAATTGTAAATTCTTTGATGATCGTACTTTTCCTATCAGGAATGGTGGCTATGATCATGTTGCGAACTCTCTACCGTGATATCTCGAAATACAACCAATTGGAGACCCAGGAAGAAGCTCAAGAAGAAACGGGATGGAAGCTGGTTCATGGCGATGTCTTCAGGGCTCCAACAAACTCGGATTTGCTATGTGTATATATTGGAACTGGAGTTCAGTTCTTGTGCATGACACTAGTGACTATGATATTTGCTGCTCTTGGATTCTTATCACCTTCAAACCGTGGAGGATTGATGACTGCTATGCTTCTTCTGTGGGCCTTTATGGGTGTGTTTGCTGGGTACGCATCGGCTCGTCTCTACAAGATGTTTAAAGGATCCGATTGGAAAAAAATCACGCTCTGGACAGCATTCATGTTCCCGGGAACAGTTTTCGCCATTTTCTTTGTCCTGAATGCTATAATTTGGGGCGAGAAATCTTCAGGGGCTGTACCATTCGGAACCATGTTTGCGTTGGTTTTCTTGTGGTTTGGAATCTCAGTCCCGCTCGTTTTTGTTGGTAGTTACGTAGGATTTAAGAAGCCAGCTATTGAGGAGCCTGTCAAAACAAATAAAATTCCACGACAGATACCCGAGCAGGCCTGGTACATGAATCCACTTTTCTCCATCTTGACGGAGGCATACTGCCATTTGGAGCTGTATTTATCGAGCTCTTTTTCATCCTTACCTCCATCTGGTTGAACCAGTTCTACTACATCTTTGGGTTCCTCTTCATCGTGTTCGTCATCCTGATCGTCACCTGTGCCGAGATCACAATCGTTCTCTGCTATTTCCAGCTTTGCAGCGAGGACTACCTCTGGTGGTGGAGATCATACCTTACTGCAGGTTCATCGGCACTCTACCTCTTCCTTTATGCAGCGTTCTATTTCTTTACTAAGCTCGAGATCACAAAGCTCGTTTCTGGCATTCTCTATTTCGGGTACATGCTGATTGCATCATATGCTTTCTTTGTGATGACTGGGACAATCGGATTCTATGCATGCTTTTGGTTCACAAGGCTTATCTACTCATCGGTTAAGATTGACTAAATGGGCTGCTGATAGTAACAAAGAAACCACATTGTATCTCTATATTGATGCATCTTGGCATATGCTTCGATTTTTCAGCAGAAATACGCGTTTGTGAATACGGGCTATTTCGAGGCTTGTTTTGCCTGTCATTCTCTCCTTTGAGTATTTGAAGAGTTAGACACAATGTTTAGAATTCTTTTGAGGAAAACATGTAATGCACTTATGAACTCACAAGTTGGTTATGTTGCTGACAACTACTATGATTCTATGAATGAaaatgtttgtattatttagttat
>Seq45 [organism=Ipomoea batatas (L.) Lam.] PacBio-Illumina derived unannotated transcript Ibc237/f21p4/1697 
ttcctttgaacaacgttcaaattgggtagccaccgtcgtcccgagctgaaACTTGCAGTTTTCATCGCCAAAGGCTCGAGCTTTGCCGCTATTCTGTGATGGGTTCCCGGAAATTTTGAAGCCCGATAAAGTTTCCGGTGTGGGTTCTTGATTTTCCGGGCTGGTGTGAGCTTTTTAAGGAACACTTCGAGGAGTCCGAGGATGATGTCTGCTGCCTACCATAATCTTGAGTTTGGGAGGACGAGGTTGAACTCTCGCGGCTTGCGGCTGTTCCTCCAATTCCTCCATTGATAGACACTCTGCCAAGAAATTTCTGCTCAGAAACGTTAACAATGGAGGGGGAGGAGGGTTCAGAGCTCGGAAACTGCTGTGTTGCCGGCGTGAAATTGGGCGGTGTAATGTGTTCTCCACTAAGGCTCCTGAGAGTTTCCTCAATGGAGTCACACCTGATTCATCTCCAATGTTGGATTTGAAGAAAGACAGTGGAAGCCCTATTTCAGTGGCAAATTTGTTTGAAGTGGTGACTGATGATCTCTTGACACTGAACAAGAATTTGCAATCTATTGTTGGTGCGGAGAACCCTGTTTTAATGTCTGCTGCAGAGCAGATATTTAGTGCTGGTGGCAAGAGGATGAGACCTGCTTTAGTTTTCCTCGTTTCCCGAGCGACAGCAGAAACTGCCGGTCTAAAGGAACTCACCAAGGAACACAGGCGTCTCGCTGAAATCATTGAAATGATCCACACTGCGAGTCTGATACACGATGATGTGTTGGATGAAAGCGACATGCGGAGAGGAAAGGAAACCGTTCATCAGATATATGGCACGAGGGTAGCGGTGCTTGCTGGTGATTTTATGTTTGCACAATCGTCGTGGTACCTAGCTAACCTCGAAAACATTGAAGTCATAAAGCTCATAAGTCAGGTCATCAAAGACTTTGCGAGCGGTGAAATAAAGCAGGCGTCGAGTTTATTCGACTGTGATGTGAGATTGGAGGATTACTTAATCAAGAGTTACTACAAAACGGCCTCGTTGATTGCTGCAAGCACCAAGGGAGCCGCCATATTCAGCGGGGTCGACAGCGAGATCAGCGAGCAGATGTATCAATACGGGAGGAACCTCGGTCTATCGTTCCAGATCGTGGACGACATACTCGACTTCACTCAATCAGCAGAACAGCTCGGGAAACCGGCCGGGAGCGACCTGGCCAAGGGCAACCTGACAGCGCCCGTGATATTCGCGCTGGAAAACGAGCCAAAACTGCGGGACATGATCGAATCCGAATTCTGCGAGGCGGGCGCTCTCGAGGAAGCCATTGGCGTCGTGAAGAGCTGCGGGGGCATCGCGAGAGCTCAGGAGCTGGCGAGAGAGAAAGCGGATATCGCGATTCGGAACCTCGAATGCTTGCCTCCGAGCCCGTTCCGCGTCGCTCTGGAGGAAATGGTGCTGTATAATCTTGAGAGAGTTAAGTAGAAGAAGAAGAATAACACACAATTTGGATGAAAGCACAGCTCAAATCTACACTGTTCTTGTAAAACATTTAGTTTTACCTAAGGGGGAAGATCAGAGCTGTTTAAGTCTGTTCCTCTTGCATATAGTAGTGCTATTGATTTTCAGTGTTTGTATACTCATAAAAGCCCAGAAGCAATGACTTTTGGTCCCTGTATACTTTAACAAATACATCAATTTTTTTTTCTTT
>Seq46 [organism=Ipomoea batatas (L.) Lam.] PacBio-Illumina derived unannotated transcript Ibc244/f11p5/1794 
gattccagccggtagatctatccgcttccttgtataagaaatgctcactaggttctcactctcctcacACTCCACCGCTCCATTTCACTCCCTCTCTAGACTTCCGATCGAGCGACATTTATCTCTCGATCGGTTTTCGAATCTCCTCCGGCTAAGTTCAAACTCGCTAAGGGAAAATGAGAGAAATCCTCCATGTTCAAGGTGGGCAGTGCGGAAACCAGATTGGATCCAAATTCTGGGAAGTTGTCTGTGATGAACATGGCATAGACCCAACAGGACGCTACTGTGGTACTTCTGATTTGCAGTTGGAGCGTGTCAATGTGTATTACAATGAGGCTTCCTGTGGAAGGTTTGTCCCTCGTGCAGTGCTCATGGATCTGGAGCCCGGCACAATGGATAGTGTTAGGACTGGCCCTTACGGCCAGATCTTCAGGCCTGATAACTTTGTGTTTGGTCAGTCTGGTGCTGGAAACAACTGGGCTAAAGGGCATTACACCGAGGGTGCAGAGCTTATTGATTCAGTTCTTGATGTTGTGAGGAAGGAGGCTGAGAACTGTGACTGCCTTCAAGGGTTCCAGGTCTGCCACTCTCTTGGTGGTGGAACGGGTTCTGGTATGGGAACATTGCTGATCTCAAAGATCCGGGAGGAATACCCTGACAGAATGATGCTCACATTCTCTGTATTCCCTTCACCCAAGGTTTCAGATACAGTGGTTGAACCATATAATGCCACACTCTCAGTGCATCAGCTTGTAGAGAATGCTGATGAGTGCATGGTGCTTGACAATGAAGCTTTATATGACATATGTTTCAGGACTCTGAAACTCACCACTCCCAGCTTTGGTGATCTGAATCACTTGATTTCTGCAACAATGAGTGGGGTGACCTGCTGCCTCAGGTTCCCTGGGCAACTCAACTCTGATCTCCGGAAGCTTGCTGTCAACTTGATTCCCTTCCCTCGTTTGCACTTCTTTATGGTGGGGTTTGCTCCTCTCACTTCTAGAGGATCCCAGCAATACCGTGCCCTTACAGTTCCTGAGCTTACCCAGCAAATGTGGGATGCCAAGAACATGATGTGTGCTGCTGATCCTCGCCATGGACGTTATCTCACTGCCTCAGCAATGTTCAGGGGCAAAATGAGCACCAAGGAAGTGGATGAACAAATGATCAATGTGCAAAACAAGAACTCCTCTTACTTCGTTGAGTGGATTCCAAACAATGTGAAGTCAAGTGTGTGTGATATCCCTCCTAGGGGGCTCTCAATGGCATCTACCTTTGTTGGCAACTCAACATCCATTCAGGAAATGTTCAGGAGGGTTAGTGAGCAGTTCACTGCCATGTTCAGGAGAAAGGCTTTCTTGCATTGGTACACTGGTGAGGGAATGGATGAGATGGAGTTCACTGAAGCTGAGAGCAATATGAATGATCTTGTTTCAGAGTACCAGCAGTACCAGGATGCCACTGCTGATGAGGAATGTGAGTACGAGGACGAAGAGGAAGAAGCTTGTTGATCACTGATGATAAGGAAGGCAATATCTTATCCTATGTGATGTTACATGTATTGTTGCTCTTATTTGTGTTGACTTAAATATTGGTCCCCTGTATTTGGATGGTTCTTCCAGTCTGTTTCTGTAGTAGCCATGCCTAGATGTGGAGGAGAGTGGATGTTTTGGGTAGGTGTGGAGTTGTCCTTCTGTCCATTTAAATGCCGTATTTGATGATACTGAGTATGTTGTTATTGGATTGTGTACTTCAAAATCTTCTGTTATGGCATTGAATTTCTCCATcttattt
>Seq47 [organism=Ipomoea batatas (L.) Lam.] PacBio-Illumina derived unannotated transcript Ibc249/f12p3/1784 
acaaaaggtgaggctgagatatatagatatacagtgtgttggtttttcctcacACTCGCACACACTTCACTAACACAATAAAATCATTTTCTTGAAAAATTTCTCTGATTTTTCTGTAAATTTTCTTCTCTAAATCCTTCCCCCCCTCTCTGAATCCCCCGCTTCTTTGATCCCTTTCTGCAAATCATCTGCTTTTTTTTTGGAAAAACAGTCAGGTGTTTTCAGAATCGAGATCTGTTTTTTTTTTTTTTTTTTTTTAAATTTCTGTCTTTTCTAGTTTTTTCTTCATCTGATCTGATCTGCACGAGGGCTTATTAGTTGTCCCTCAAAGGTTTGATTTTTATAACAAAAAGGGTTGTTATTTGAAGACCCTCTTTTGATTTTCTTGTTTTTTTTTTTTTTTTTGTTGGAATTTGATTTTTGGTTAAAAATGGCTGCCACTATTGATATGTGGAGTAGTTTAGGTGTAGATTTTCATTCTTCAGAGCCTTTTAATGGCGGTGGAGATCTCATGGATGCACTTGAGCCTTTTATCAGTGCTTCTCAGTCTCCGTCTCCCTCGCCTTCTTTATCTTCTTCTTCTTCTTCTGATGTGTTTTATGGATCTTATGGGAGCTTTAATGGTTATTCGGGCTGTGGGGTTGGGCAACCGGGCTTTATTGGGCTTAACCCGTTAACGCCGTTACAAGTCCGTCAGATTCAGGCCCAAATCAATCTACAGGCGCAACAAATGATGGGCTCCGCGCCGTTTCAGAGCCAGTGGCCGCAGCAGCCGCGCCGGAATTTGAGCTTTTTGGCGCCGAGGCCGATGCCGATGAAGGTGGCGGCTAGCGCGCCGCCGAAGCTGTACAGAGGGGTGAGGCAGCGCCACTGGGGGAAATGGGTGGCTGAGATCCGTTTGCCCAAGAACCGGACCCGACTCTGGCTGGGGACGTTTGATACGGCTGAGGAGGCGGCGCTGGCTTACGACAAGGCGGCGTATAAGCTCCGAGGCGATACGGCTCGGCTCAACTTTCCTAACCTCCGCCACAACGGCTCCCTCATCGGCGGCGACTTCGGCGAGTACAAGCCGCTCCACTCCAACGTCGACGCCAAGCTGCAAGCCATCTGCCAGAGCTTGGCTGAGAACAAGAGCCTCGACTCCAAGAAGTCCAAGCCGGCTCCGCCGCAAAAGCCCAAGGAAGAAGCCGTGGAGGATGACAAGAGCAGCGTGCCAGCCGAAGCCGGACCCGAAAGCTCCGGATCGGATTCTGGATCGAGCGGATCGGTACCCGAAACCTACGGATCGGATTCAGGGTCGGGCGGGTCATCTCCCGTTTCGGATCTAACGTTTCCGGATTTCACGGACGAAGAGTCCACGTGGGACATGTTATCGGAGCTGCAAAAATATCCATCTCACGAGATTGATTGGGCATCTCTATAATTAGTCTTTTATTTTAATATTATGTAATATTTTTAGTTTTTTTTTTTTTTTAAATTTTAAGGCAAAAAGAGGAGTGGTCCAAGTCACATGTTGTCACGTGACGATTGGTGTAGGGTGGGCCCGGCTGCAAGAAATTTTTGAAAATTGCAGGGAAGGCCCTAGCATGTTGATTATTATGGAGTCAGTCCTTGTAGTTATTGTTATTACTAGGAAGATCCTCAACTGGCTAGCCAGTGGTTTTTGTCTTGGCTAGACCAGTGAATTTTATGTTTTTCTTTTGGGGTAAAATTTGTGTTTATGTTGGTGTCTATATTGTATTTTAATATGAATTTCGTGTTATAAtaattgttcaatttgctat
>Seq48 [organism=Ipomoea batatas (L.) Lam.] PacBio-Illumina derived unannotated transcript Ibc252/f5p2/1895 
atatATAGACATGGTGAGGAAGGCATGTTAGTAGTATAAGTGGAGAAGAAGAAGACAACCAATCACCCACACAAGTTGGGGTTTCTGACGCTGCAATTGAAGGAGAGATTGAGAGAATCCCTAGTGTTATCTCCTCATCCTCCTTTCTATTAACCCCACCCACAAGCCCATTCTTGATAGGTCAAGGTTTTGGCTTCAAAACTTACATATCCTGTTTGTGGTCTTTGAGGCCACAATTCTGTTTCTCTCTTGAATTGGGAGAGGCCCAGAGTTCAAAGGTTCAATCTTTGTGTCCCTAACCTCTAATGGCGAGTTGGGTGTTATCAGAATGTGGTCTCAGACCATTCCCCAAAATCTACCCTAAGCCAAGAACTGGGATGGGTTCTCTCAGTTGTGGCAGCCCCTCAAGGCTGACAGTTGCAGGGACAGATCTGGGTCTTGTTCTTTGATTGGGATTAGGGAGAGGAATTGGGCATTGAGGGTTAGTGCCCCAGTGAGGGTTCCCTCAGTTGGGGAGGAAGAGGAAGAAGAGAGGGAGAGTATCAATGTTGTCAATGGGGATGGGGATGAGTTTTTTGACCCTGGGGCACCACCCCATTTAAGCTGTCTGATATTAGAGCAGCCATTCCTAAGCATTGCTGGGTTAAGGACCCTTGGAAATCCATGAGCTTTGTGGTTAGGGATGTTGCAATTGTGTTTGGATTGGCAGCTGTGGCTGCTTCTCTCAATAATTGGATTGTTTGGCCTCTGTATTGGTTGGCTCAAGGAACCATGTTCTGGGCTCTCTTTGTTCTTGGCCATGACTGTGGCCATGGAAGCTTTTCTAATGACCCAAAGCTGAACAGTGTTGCTGGCCATCTCCTCCACTCTTCAATTCTTGTCCCTTACCATGGATGGAGAATTAGCCATAGGACTCATCACCAGAACCATGGCCATGTCGAAAATGATGAATCTTGGCACCCTCTGCCTGAGAAGATATTCAAGAGCCTTGACAATGTCACGAGAAAGTTGAGGTTCACCATACCGTTCCCACTGCTTGCATACCCCGTCTATCTGTGGAGTAGAAGCCCTGGGAAGAAAGGCTCTCATTTTGATCCAAACAGCGATTTGTTTGTGCCAAATGAGAAGAAAGACGTGATTACCTCAACCGTGTGTTGGTCAGCCATGGTTGCTATCCTTGCTGGTTTATCGTTCGTGATGGGGCCTGTCCAAGTGCTCAAACTCTATGGAGTTCCATATGCGATCTTTGTTATGTGGCTGGATTTAGTCACCTACTTACATCATCATGGACATGAAGACAAACTTCCATGGTATCGTGGAAAGGAATGGAGTTACCTTAGGGGTGGACTGACCACTCTTGATCGCGACTATGGATGGATAAACAACATACACCACGATATTGGGACCCATGTCATACATCATCTTTTCCCCAAATCCCTCATTATCACTTGATCGAAGCTACCGAGGCTGCTAAGCCAGTGCTCGGGAAGTATTACAGAGAGCCGAAGAAATCATGGCCTCTTCCATTGCACCTGTTGGGAGACCTCGTGAGAAGCATGAAGAAGGATCACTACGTGAGTGATGACGGGGATGTTGTATATTACCAAACCGACCCCAAGCTTGCTGGAACCGAGAAGTGAGACTGGCGATCCGAGGTTTCTCCTAGTTTAGTAAAGCTCGTTGGCTCTTGGCAGATGGTTCGTTAGACTTAACTCAATTCTCGGTGTTTAAGCTCGTGCTCGTGCTCGTGCTTGTACTACTATTTTTGGAGGCATTAGCAGCCAAGTCCATTCATTCTTGCCTTATATGATATAGCTCTGATCATTTAGTTCAAGAAATGTATTGTGTTTATCATTCATGGCTGATATATAATGTATGTAATGATCATTCAGTTC
>Seq49 [organism=Ipomoea batatas (L.) Lam.] PacBio-Illumina derived unannotated transcript Ibc253/f5p9/1782 
agacacacacatagtttcacaattcgtataccttagaaggagaattaaaggaaTTCTTTTTGTTGTTTCTTTGAAATTTTGCTGAGCTTCGGAAATGGCGTTGGCTTTCAGTTCCTCGGCCACAATTCGCGGTTCGTTTTCCGAACAGAACAAAGTCCCGCAAATGGGATATTTTCAGCCGTTGGATCGGGCGTATCATCAGCCGACGGCGGTGAGCTTTTCTCGGAGGCATTCCGATGTGAAGCCGTTGAATGCTGAGCCAAAGCGCAACGAGGCGGTTGTTGCCGCCGCAGCAACCGTTGCTGCACCTGAGACTGCTGAGAAAGTTGAGGCTGAGGATTATGAGAAATTGGCTAAGCAGCTTGAAAATGCTTCCCCACTTGAGATTATAGATAAGCCCTCGAGAAATTTGGGGATGATATTGCTATTGCTTTCAGTGGTGCAGAAGATGTGGCTTTGATTGAGTATGCACGCCTAACGGGTCGACCATTTAGGGTGTTCAGTCTTGATACCGGAAGGTTGAATCCGGAGACGTATCAGTTCTTTGATGCAGTTGAGAAACATTATGACATTCGCATCGAGTACATGTTTCCTGATGCTGTTGAAGTTCAGGGTTTAGTTAGGAGCAAGGGGCTTTTCTCGTTTTATGAGGATGGTCACCAGGAGTGCTGCCGTGTGAGGAAGGTGAGGCCCTTGAGGAGGGCGCTAAAGGGGTTACGTGCCTGGATCACTGGGCAACGCAAAGATCAATCCCCCGGGACTCGATCTGAAATCCCGGTTGTGCAAGTAGACCCTGCGTTTGAGGGCTGGATGGCGGGGCTGGCAGCTTGGTGAAGTGGAACCCGGTGGCTAATGTAAATGGCACGGACGTTTGGAGCTTCCTTAGAGCCATGAATGTGCCCGTGAATTCGTTGCACTCTCAAGGTTACATCTCGATTGGGTGTGAACCGTGCACGAGGGCCGTCTTACCTGGCCAACACGAGAGAGAAGGAAGGTGGTGGTGGGAAGACGCAAAAGCCAAAGAATGCGGTCTGCACAAAGGCAACCTCAAGGATGAAAATGGCAATGGAAATGGCGCTGCCCACACAAATGGTGCTGTCGTCGAAGCAGACATTTTCGAGACCCAAGACATCGTGACCTTAAGCAGGCCTGGAATCGAGAACATGTTGAAAACCGAAGACAGGAAGGAGCCTTGGCTCGTGGTTCTTTACGCTCCCTGGTGCCAGTTCTGCCAGGGCATGGAAGAATCATACGTTCAATTAGCCGAGAAGTTGGCTGGTTCAGGCGTGAAGGTTGGGAAGTTCAGGGCAGACGGGGAGCAGAAAGAATTCGCACAACAAGAATTGCAGCTAGGCAGCTTCCCCACAATCCTTTTCTTCCCCAAAAATACATCGCGGGCTATCAAGTATCCATCCGAGAAGAGGGACGTAGACTCATTACTGGCTTTCGTGAATGCATTGCGGTGATCGAATGCTAAGCGTTTCAGAGGCGACGATTGCCATTGCCTTTGCAAAGTATAGCATAGAGGAGACGACTTGTAGAACGAGGAGGGGCGCATCGTCATTTACCACATACTAATTACAAAGTAGTGTTGTATATGTACTGTTGGAGCTTGTTTGGTCAGGCTGATCTTGATCTACTTTGGAATAAACCTCTATATAGAGTTTATTGTTTTTTTGTGATGGTTAAAATGAGTGCAGTATAAAGGAGGTTTATTGAATTATGATGGTTGATATAATCAACTTCAActtctcttagaaacaacatacatacttttgaagg
>Seq50 [organism=Ipomoea batatas (L.) Lam.] PacBio-Illumina derived unannotated transcript Ibc254/f8p4/1903 
AGAATTCCTATGGTTTTCAATGTTGTTATTCTTTCTCCCCATGGTTACTTTGCCCAGGAAAATGTTTTGGGTTATCCCGACACTGGTGGCCAGGTGGTTTATATTTTGGATCAAGTCCCCGCCTTGGAGCGTGAGATGCTTAAGCGTATCAAAGAACAAGGACTTGATGTCAAGCCACGGATCCTAATTATAACCAGGCTGCTGCCAGATGCAGTTGGAACCACTTGTGGTCAGCGGCTCGAGAAGGTCTATGGAGCAGAGCACTCGCACATTTTGCGTGTTCCCTTCAGGACTGATAAGGGTATGGTCCGGAAATGGATCTCCCGTTTTGAAGTGTGGCCATACATGGAGACTTTCATCGAGGATGTTGCAACAGAAATTACTGCTGAGCTGCAGGCCAAGCCAGATCTGATAATTGGAAATTACAGCGAGGGTAACCTTGCTGCCTCGTTACTGGCTCACAAGTTGGGCGTAACACAGTGCACCATTGCTCATGCGTTGGAGAAGACAAAGTATCCGGATTCAGACATTTACTGGAAGAAGTTTGACGAGAAATATCACTTCTCGTCGCAGTTCACAGCTGATCTTATTGCTATGAACCATACCGATTTCATCATCACCAGCACCTTCCAAGAAATAGCTGGAAGCAAGGACACTGTTGGACAGTATGAGAGCCATATGGCCTTCACAATGCCCGGGTTGTACAGAGTTGTTCACGGCATTGATGTGTTCGACCCCAAATTCAACATCGTGTCACCAGGGGCCGATATGAACCTATACTTCCCGTACTCGGAGAAAGAAAAGAGACTAAAATCATATCACCCCGAAATCGAGGACTTGCTATACAGTGATGTTGAGAACGAGGAGCATCTATGTGTGTTAAAAGATAGGAGTAAGCCCATCTTATTCACCATGGCGAGGTTGGACCGTGTGAAGAACTTAACAGGACTTGTTGAGTTCTACGCCAAGAGCCCGAAGCTTCGGGAGCTGGTGAATCTTGTCGTGGTCGGGGCGACAGGAGGAAGGAATCCAAGGATATTGAAGAGCAAGCTGAGATGAAGAAGATGTACGAGCTCATAAAGACGTACAATTTGAATGGGCAGTTCAGGTGGATCTCGTCCCAGATGAACCGTGTGAGGAATGGTGAGCTGTACAGGTACATCTGTGACACGAAGGGAGCATTCGTGCAACCCGCTTTCTATGAGGCCTTCGGCTTGACTGTGGTCGAGGCCATGACCTGTGGTCTGCCCACGTTTGCCACTAACCATGGCGGTCCAGCTGAGATCATTGTTCACGGAAAGTCTGGCTTCCACATTGATCCATACCACGGCGAGCAGGCGGCTGAGCTCCTCGTCGACTTCTTTGAGAAGTGCAAGAAGGATCCCTCTCACTGGGAAACCATCTCAGCAGGCGGCCTGAAACGTATCCAGGAGAAGTACACATGGCAAATCTACTCAGACAGGTTGTTGACACTGGCGGGCGTTTATGGCTTCTGGAAATACGTTTCCAAGCTAGACCGCCTCGAGATTCGTCGCTATCTTGAAATGTTTTATGCACTCAAGTACCGCAAGTTGGCGGAAGCCGTTCCATTGGCCGTCGAGTAAACGAAGGCGGGGTGGCGATGGGGTGACCGAGTTATGACAATCCCGGCGGCTGTTTGGCCGGAATAAAAACCTTCATAGATTGTGACAATTGGAAGAGGATTCTGTTTTGGTCTTTTGTTGGTCACCCTCTAGTTGTCATATTTGTTGAGTGGCAGTAGCAGTGAGTGATTGTTGTTTGCTTTTTAGTTGCCTTTACATTCTGCATCACAGTTCAGAGGGAGAGGATTTGGAAATTCTGCCTGCGTCTCGGAATTTTGTAATAAAATTTTCAACCTTCTAATGTAATCCAAATATTcctt
>Seq51 [organism=Ipomoea batatas (L.) Lam.] PacBio-Illumina derived unannotated transcript Ibc256/f20p0/2136 
gtgagtcagaaagagtgcccagcggcgagaaaggtcaagtgaaaatggattcGGACTTCGGACTGGCGAGAGAACTCTCTGATCTGCAAAAGCTCCGATCTCAGTATCGGCCCGAGCTTCCTCCCTGTCTTCAGGGCACTGCTGTCCGTGTGGAGTTTGGTGATGCAACTACTGCTGCAGATCCCTCTGGTGGACATACCATAAGTCGATTGTTTCCTCATACTTTTGGTCAGCCTTTGGCTCATTTTCTGAGGGCAAGTGCCAAGGTCCCAGATGCTCAGATAATTACTGAGCACCCATCAATTAGGGTGGGGATCGTTTTCTGTGGTAGACAATCTCCAGGAGGACATAATGCCATATGGGGTCTTTATGATGCTATCAAAGTTCACAATCCTAATAGTACTTTGCTTGGATTTTTGGGTGGTTCTGAAGGTTTATTTGCCCAGAAAACACTTGAAATCACTGATGATATTCTGGCTACCTATAAAAACCAAGGGGGCTATGATTTGCTGGGAAGAACAAAGGATCAAATCAGATCAACTGAGCAAGTTAATGCTGCACTGACTGCTTGTACATCTTTGAAATTGGATGGCCTTGTTATTGTTGGAGGAGTAACATCAAACACAGATGCTGCTTATCTGGCAGAAGCTTTTGCTGAAGCTAAATGCCCAACAAAAGTTGTTGGAGTTCCAGTCACATTAAATGGAGATCTAAAGAATCAGTTTGTTGAGACAAATGTTGGTTTTGATACTATATGCAAGGTTAATTCCCAGCTTATTAGCAATGTCTGCACAGATGCACTCTCCGCAGAGAAGTATTATTATTTCATCAGACTAATGGGCCGAAAGGCATCACATGTTGCCTTAGAATGCACTCTACAATCACACCCAAATATGGTGATTCTTGCTGAGGAGGTAGCTGCATCAAAGCTTACTCTTTTTGACATCACAAAACAAATTTGTGATGCAGTGCAGGCCAGGGCTGAACAAGATAAATACCATGGTGTTATCCTATTGCCTGAGGGGCTTATTGAAAGTATTCCTGAAGTATATGCTCTGTTAAAGGAAATTCATGGTTTGCTCAGACAAGGTGTTTCTGCTGATAACATTTTCTCTCAGTTGTCACCATGGGCATCTGCACTTTTTGAATTTATGCCACCCTTCATCAGGAAGCAGCTCCTTCTGCACCCAGAATCTGATGACTCTGCTCAGCTATCTCAGATTGAGACAGAGAAACTTCTAGCTTTTCTTGTAGAAGAAGAAATGAATAAACGGACGAAAGAAGGAAAATACAAGGGGAAGAAATTCAATGCTATTTGCCATTTCTTTGGTTATCAAGCTCGGGGATCACTGCCATCGAAGTTTGATTGTGACTATGCTTATGTGCTTGGTCATGTCTGTTATCATATTTTGGCTGCTGGCTTGAATGGTTACTTGGCAACTTTAACTAACCTGAAGAATCCTGTGAATAAGTGGCGTTGTGGTGCTGCTCCAATAACTGCTATGATGACTGTCAGGCGTTATGGTCATGGTCCTGCTGCTGATTCCTTTGGGAAGCCTGCTCTTCATCCTGCTACTGTTGATTTAAGAGGCAAAGCATATGAGCTTCTGAGACAGAATGCCACAAAATTCTTGTTGGACGATGTGTACAGGAATCCTGGACCTCTTCAGTTTGATGGCCCAGGTGCTGATGCAAAGGCTTTAACCCTTTGTGTTGAGGACCAGGATTACATGGGCCGGATCAAGGAATTGCAGGAATATCTTGATAAGGTACGCACCATTGTGAAACCAGGTTGCTCACAGGATGTGCTGAAAGCAGCTTTAAGTGCCATGGCTTCTGTAACAAATATTCTCTCAGTTATGTCAAATGGCGGTAACACAAACTTCTAAGCAAGAGCAGACTATTAGTCTATCTGAGAAATTTTGTGGCTCTATTGCTGCTAGACTGCACCTTTGTTGGATATCAATTTAGGTGCAGAACAGTAGATTATGGTGTGGAACGTATCTTTAGTTTTAGTTATTGTCTTTTGACCCCTGTAATTTTGAGTTGCGAAGTAATTTCATGAATTGTTACTGCGGGATGAGGAAGGATTCTTATTTTTctgctttaataagagaactttttactctttttttt
>Seq52 [organism=Ipomoea batatas (L.) Lam.] PacBio-Illumina derived unannotated transcript Ibc258/f10p3/1583 
gtcctgaagttgttgcagtTGCAGCCATGCTTCCCATGCAGCTCTAGTTTATTCAAGAATCCCAACCCGAACAAGGCTCCCTCCAAGACCTCCACTCCTCAATGCTTCTCCAAGAGGCTGGAAGTGGCTGAGTTCTCTGGTCTGCGTTCGAGTGGATGCGTTACGTTTTCTAACAGGGAAGCTTCCTTCTCTGATGTTGTGGCTGCCCAACTCACTCCCAAAGCTGTAGGAGCCCCGGTTAAGGGGGTAACTGTTGCCAAATTGAAGGTTGCAATCAATGGCTTCGGGCGCATTGGTAGGAACTTCCTGCGCTGCTGGCATGGGCGCGAGGATTCGCCATTGGAAGTTATTGTTGTCAATGACAGTGCCGGTGTCAAGAATGCTGCTCACTTGCTCAAGTATGATTCCATGCTGGGAACTTTCAAGGCAGATGTGAAAGTAGTGGACAAAGAGACCATCTCTGTTGATGGGAAGCCCATTAAGGTTGTCTCCAACAGGGACCCTCTCAAGCTTCCCTGGGCTGATATGGGAATTGACATTGTTATTGAGGGAACAGGAGTGTTTGTGGATGGTCCAGGTGCTGGAAAGCACATACAAGCTGGTGCAAAGAAGGTTATCATCACTGCTCCAGCAAAAGGTGCTGATATTCCAACCTATGTTGTTGGCGTAAACGAACACGACTACTACCACGAGGTCTCTAACATCGTAAGCAATGCTTCTTGCACCACTAACTGCTTGGCTCCCTTTGTAAAGGTCATGGATGAGGAATTTGGTATTGTCAAGGGAACAATGACAACCACTCACTCTTACACTGGTGATCAGAGGCTTTTGGATGCATCACACAGAGACTTGAGAAGGGCTAGAGCTGCAGCATTGAACATAGTCCCAACCAGCACTGGTGCAGCCAAAGCAGTGTCTTTGGTGCTACCCCAGCTGAAGGGCAAGCTCAACGGCATTGCTCTCCGAGTGCCAACGCCTAACGTCTCGGTTGTAGACCTCGTTGTCAACGTCGACAAGAAAGGACTCACTGCGGAAGACGTCAACACAGCCTTCAGAAAGGCGTCCGACGGCCCACTCAAAGGCGTGTTGGACGTTTGTGACGCCCCTCTTGTGTCTGTCGATTTCAGATGCAGCGACGTTTCCTCGACCATCGACTCTTCCTTGACCATGGTGATGGGCGACGACATGGTCAAGGTCGTCGCTTGGTACGACAATGAGTGGGGATACAGCCAACGTGTCGTAGATTTGGCACATCTAGTAGCTAGCAAGTGGCCAGGGATGCCAGTTGCAGGAAGCGGAGACCCTTTGGAGGATTACTGCAAGACAAACCCGGGAGACGAGGAATGCAAAGTCTATGAAGCTTAGCTTGATTCACCACAAATTTTAATTTTTTGGTGAAATCAATGATTTTACATGATAATAATGTTGATGATCGTTAGGTGTTATGTTTGACGGAGATAGTTAAGATAATACTGAAATATGTACACATTTTGAAAGTCTAATGTGCAGTTATGTTCTGTTCTACCTTCTCAAAGGTAGCATTTTGATTTTTGAGCTTATGTTCAATGCATTCAACATTATTG
>Seq53 [organism=Ipomoea batatas (L.) Lam.] PacBio-Illumina derived unannotated transcript Ibc259/f3p0/1748 
aaggaaacacagcatattcagcatactttctttcttctcttcttccttgtttcttcatttaagcttctTCCTAACTGGCGGGTGGTGTTATTCTCCACCCGCCAGGCCTGTTAATCTCCCAAAACTTCACATGGTATCAGAGCCTAAGATTCTAGGCTATTTTCTTCCTTTCCATTTCTGAAAAACACCATTTTTTCCGGCGATATGCGGCTGCCCATTTCGTTTCGACTCACTTCCGGCTAGTGTGTGAAGAAACTACCACCACAGCCTTATTCGGAACCTCGTCGCGAGCCGTCGCCTGAAATCTGGTCGACATCCTCCTCTGCACGCGCCTCCACGCGCCACCGCATTCCGCCGGAAGTCTCCACTCTTTTCCGGCCAGATCTCTCTCCTCCGTTATCCGTTCAAGGTGCCATTGCCCCCAGTAGATTCGCCTTGATGAGACGCACCTGGGAGTGTATTCAGATTTCCAGTCTCCGCCGGTCATGCCGGTCAACTGCCGGTCAACTGCCGGTCAACGCCGGTCAACTGCCGGTCAACGGCCAGTAAATTTCGCCGGTCAACAGTCTGAAAAAATTCCGGCGACTGTGGTATTAAATTCTCCAGTGCTTCCAGTATATGATGCTATCATACTTGGCCTCTATTTCTAGCTTTTCACCTTGAAACCACATCTTTTTCCTCCTCGGGATATCTTGATAGAGTGGTGTTCGGTATCTATTTCTAGCTTTTCATCTTGGCTTCTATTTCTAGCTTTTCATGTTGAACTACCACATCTTTTACCTCTTTCCTACTAGTGTCATGTATTTGTTCAGTTCACACATCATCTCCCTCCATTATAAGCATCACATGATGTCCCAAACTGCAGTAATATTATGGCAGTTTTCTGCAAAAGTGCTGCAAATTTCTTGGCAACCATTGATGCCTGCTGGGTAAAATGTAAAGGTTTTTGGGTTTATTGCTGAGCTTCTTTGGTTCTTCCCATGGTGTTTACTATTTTTGGTATAACCGTGCTATTTCTTTATCTCCGGTATGCCTTATCCCATGGATGGTAAGTTTCAGCACTACTATAAAGGCCTTTGGTTATTCCCATGTTTCAAGTGAGGGGAGTGTGACTGTCTACGATTGGTGTGTCGTCTTCATTTCTTTGCTTTGAAGTATCTTCATTACTATGGGCTCAACTGCATTCTGTGTTATTCTTTGCTCCCGTTCGCCTCCACCGTTCTCGATGAAGATTGTTGTTGGCAAGTCATAGAGTGCTTATGTTGCTGTGAAGGTGTTCGTGTTATTTCTTACCCTTGGTGCCGTCATTTCCAAGGATGGTCGTGACAAGTTTCGCCCTTGATGCATTTCCAAGGGTTGTGTATAGCATTGTCTTACCTTGGTGCCGTCATTCCAAAGGATGTTCGTGACAAGCTTCGCCCTTGATGCATTTCCAAGGGTTGTGTATAGCATTGTCTCTCCGAAGCCTTCCAGCGTTGTTATCCTCTAGCTGCTTGTAATCTTCATTTGTAATTTAGAGTGGAGTTTATGTTTGACTTCAAGCTTGGAACTTCCAAAAGTTCCAGCTTGAGGGGAGTGTGAAGAATTAGTAAGAATGTTAGTTGTAGGTTAGTTGTGTTAGAAGGTTAGTTGAAGTAGAATGGTAGATAGAGTTGAATGTTAGTTGGTATTGAGTATTAGGTTGAGTAATATGCCTATATATATGTATGTTAGTATGCAGTAatagcaaggaaacacagcatattcag
>Seq54 [organism=Ipomoea batatas (L.) Lam.] PacBio-Illumina derived unannotated transcript Ibc263/f15p5/2061 
acacacgtccctccctcatttcgccaacctcttcctttggagtgaaatCGAGAAATGGCGATGTTCAAAGTCAGTCGCGTCGAAACCACGCCGTTCGAAGGCCAGAAGCCTGGAACTTCTGGTCTCAGGAAGAAGGTGAAGGTATTCAAGCAACCTAAGTACTTGGAGAATTTTGTTCAGTCAACATTCAACGCCCTTGGAGCTGAGAAAGTCCGAGGTGCTACACTTGTTGTCTCTGGTGATGGTCGGTACTTTTCCAAGGATGCAATCCAGATCATTATTAAAATGTCAGCTGCAAATGGAGTCAGACGTGTTTGGGTTGGTTTAAATGGATTAATGTCTACTCCTGCTGTATCTGGTGTCATTCGTGAAAGAGTAGCGGCTGATGGAGCGAAGGCAAATGGGGCATTTATATTGACTGCTAGCCACAACCCTGGTGGGCCGACTGAGGATTTTGGAATTAAATACAACATGGAAAATGGTGGTCCTGCACCAGAAGGTATTACTAACAAGATCTATGAGATCACCACAACAATAAAGGAGTACTTGATTGCAGAGGACTTGCCTGATGTGGACATCTCTGCAGTAGGTGTGACAAGCTTCACTGGACCAGAAGGACAGTTTGATGTCGATGTTTTTGATTCAACTACTGACTATGTGAAATTGATGAAGTCGATTTTTGATTTCCAGTGTATTCAGAAATTGCTTTCATCTCCAAATTTCACATTTTGCTATGATGCGCTTCATGGTGTTGCTGGAGTTTATGCTAAACGTATATTTGTGGATGAGCTGGGTGCTAAAGAAAGCTCCCTACTAAACTGTGTTCCAAAGGAGGACTTTGGTGGAGGTCATCCTGATCCGAATCTGACCTATGCAAAGGAGTTGGTTGCTCGCATGGGACTGTCTAAGACTCACCCTGAGTCAAACCCACCTGAATTTGGAGCAGCCGCTGATGGAGATGCAGACGCAACATGGTCCTTGGGAAGAGGTTCTTTGTGACTCCTTCTGATTCTGTTGCTATAATTGCTGCTAATGCAGTTGGTGCAATCCCTTACTTTTCTGGTGGTCTGAAAGGAGTTGCCAGGAGCATGCCCACATCAGCTGCTCTTGATGTGGTGGCTAAACACCTCAACTTAAAATTCTTTGAGGTGCCCACAGGTTGGAAGTTTTTTGGTAACTTGATGGATGCCGGGATGTGCTCAATTTGTGGTGAAGAAAGCTTTGGAACTGGCTCAGATCATATTCGTGAAAAGGATGGAATTTGGGCTGTTTTAGCCTGGCTAAATATTCTTGCCCATAAAAATAAAGATCTAAGTGACAAGCTTGTAACAGTAGAAGATATTGTTCGCCAACATTGGGCCACTTATGGACGTCACTATTATACTAGATACGACTATGAGAATGTTGATGCATCTGGTGCAAAGGAACTGATGGCTCATTTAGTCAAGCTTCAATCCTCCCTTGATGAAGTTAACAAGATTGTAGCAGGAGTACGGAATGATGTTTCAAAGGTTGTCCATGGTGATGAATTTGAGTACAAAGATCCTGTTGATGGCTCCATCTCAAGTCATCAGGGTATCCGGTATCTCTTTGAAGATGGGTCACGATTGGTTTTCCGTCTCTCCGGAACTGGTTCTGAGGGTGCAACCATCCGACTGTACATCGAGCAATATGAGAAGGATGCGTCCAAGATTGGAAGAGAATCCTCGGATGCACTTGCCCCTCTTGTGGAGGTTGCTCTTAAGCTGTCTAAGATGCAGGAATTCACTGGCGATCCGCCCCAACTGTTATAACATAAATAGTTGGTCTGCTTTAATTATTGCTCTGCTTTTTTGTATATCCTGACAAAGAGTATAATAAAGTGTTTACCGTTATTATGTGACCGGACTGTTCGGTCAAATACACCGCATATATAAACTATATATGCAGAGCAGAGGATTTTGGGGGGTTGTCATTTTGTAGTATTATATGATTGGATGAGTGTATTGCTGATTGAGTGATTGGTTATCCATATCCTCCTAAGTTTTGTTGTTTTTTGCTATATAgctttgagccgttcgt
>Seq55 [organism=Ipomoea batatas (L.) Lam.] PacBio-Illumina derived unannotated transcript Ibc267/f2p2/2078 
gggttctaccgacaactagggtttatcttcatagccttctttcagctctaaggaaaagctgccggAAAAAGCAACAGAATGGTGGGGATTGACATTGGTGCGGTACCTTTTAACGCCGACGGTTGGGGGCCGCCTGAATCCACTACCGGCGGTTCCATCTCAGTCCCCAATCAACCTTCGTACGTGCCATTCGCACCCTTCTCCCGCTCCGAGAAGCTGGGACGAATTGTCGATTGGACTCGTTCTTTGTCTAATCAGAACCGACCCGGATCCAACACAAAACAGAACGCAGTGGACAGTGCCTTTGATTTCACCGGAGATGACTCCTTCGCTACTCTAGCTGCTGACGAGGACTCCTCTTTCCGATTAGTTGACACCGCCGCCAAGTCCCAACACCACGGCCAAAATCGCCCCAAATTCAACCCTAGGTGGCGATTCAACCCCCACCACCAGCGTTCCCAGCTCCCTCAACGCCGTGACGAGGAGGTGGAGGCTCGCAAGCGTGAAGCCGAGAAGGAACGCGCCCGTCGCGACCGCCTTTACAACCTCAATCGTTCCGGTACTAATGCCGCCTCGCGCCGCGAGTCTGCCGTGTTCAAATCCTCAGTCGATATCCAGCCGGAATGGAACATGCTTGACCAGATTCCTTTCTCCAGTTTCTCCAAGCTCTCGTTCTCCGTTCCCGAGCCTGAAGATTTGCTCGTCTGCGGCGGCCTAGAGTTCTACGATCGCTCCTTCGACCGCATTACTCCCAGGAATGATCGCAGACTTGAGCGCTTCAAAAACCGCAATTTCTTCAAAGTCACCACTACCGATGATCCAGTTATTCGGCGTTTAGCGAATGAGGATAAGGCCACTGTCTTTGCTACCGATACCATCTTATCAACCCTAATGTGTGCTCCTAGATCTGTTTATTCGTGGGATATAGTGATTCAGAAGGTAGGGAACAAGCTATTCTTTGATAAGCGTGAAGGATCTCAGCTCGATTTGCTCTCTGTGCACGAGACTTCTCAGGAGCCCTTGCCTGATGTTAAGGATGATATCAATTCAGCTTATTCTCTTAGTGTGGAGGCTGCTTATATAAACCAGAATTTCTCTCAACAAGCCCTGATAAGGGATGGTAGTAAGGTCACTTTTGAGGAGCCTAACCCGTTTGCTAGTGAAGGCGAGGAGGTTGCTTCGGTGGCTTATAGGTATAGAAGGTGGAAGTTGGATGATGATATGTATCTGGTGGCTCGGTGTGAGGTACAGAGCGTTTTGGAGGCGAACAATCAGAGGTCGTTTTTGACACTGAATGCATTGAATGAGTTTGATCCCAAGTTCTCGGGGGTTGACTGGAGACAGAAGTTGGAGACTCAGAGGGGTGCGGTTTTAGCTACCGAGTTAAAGAACAATGCGAATAAGCTTGCCAAATGGACTGCGCAAGCCCTGTTGGCTAGTGCAGATATGATGAAGTTGGGCTATGTCTCCAGGGTTCACCCTAGAGATCACTTTAACCATGTGATATTAGCTGTGGTGGGTTATAAGCCGAGAGACTTTGCAGGGCAAATCAATTTGAATACTTCTAACATGTGGGGAATTGTGAAGAGCATTGTGGACTTGTTTATGAAGCTGAATGATGGAAAATATGTGCTTGTTAAGGACCCGACCAAGCCTCAAGTGAGAATCTATGAAGTTCCAGCAGATGCATTTGAGAATGATTATGTGGAGGAGCCATTGGCCGAAGAAGACCAGGTTCAACCGCCTGCAGAGGATACAGAAGGCGTTGAGGCAAATAGTGCAGCAAATGATGTAGAGGACAAGGGGCCAAGCACCGAAGCATCTTAAAGGCCAGAAATTTAAGTGGCTGTACTTTAAACTTGTGCTGTTGTTCTAAACCCTATGACCTTCCTGGGGAATTTGTTAACCATCTATAGAGCGTTAAACTGGTTGTATGATGAGGTTTTTTTTTTAGTTTTTTTTTTCTTGAATGGTTTTGGACCTCTTTTTTTTTTTTTTTTTTTTTTGTTTTTTTTAGTACTATCGACTCTATTACCTTGGTAacatctgtgcaatatattttctatatctgttgtagc
>Seq56 [organism=Ipomoea batatas (L.) Lam.] PacBio-Illumina derived unannotated transcript Ibc270/f17p5/2027 
atccaattttcAGATTAGCTTAGTCCCTTTTCTCTCTTTAATCCTTTTCTACTCCTTTCAAAATGTAGACCTCCAAGTGAGGCTTGTTTAGTAGTGTAGGAGTAGATTAGGATTTATTTTGTAATAAGAAGAGAGATGATGCAAGATTAGGAGCTTCAACCGTTGGAACGAGGAGAAAGCGATGAGAATTTCTTTCCCTTCTTTTCTTAATTTATCTTGAATTAATCTTGTATCAAGATGCTTGTTCTAAATTTATATTTGGATTTTGGATTGTGTTTATGTCTAGATTGTTGTTTGTTCTTTATTTATTATGAATTGTTAGTTTAGCTTCTATGAGTTGTTGTGTGCAAGATTTATTCTTAAAAGTGTGTGATTAAAGGATCCAATTGCATGCTTGTTTGTTGTTGTGTCACGATGAGAATCGGGCATGGCTAGAACACTCTTGCCACACCTATGATTTATACAATGCGAGAGCTTGATAAATTGTAGGGGGATTTCTCGGCTAATCTTCGGTTCCTTCACTAGCGAGAGCGGGTTGGAATTTAGAAGTTAGCCAAAACGGTTCCTTCTCTAGTGACAAGGGTTGGAACCTAGAGGTTAGTTTAGGCTACCTCCTCACAACATGTGGGATTAACTTGGGTTTGGGCATGTTGATTTGCTTATGATCTTTAAAACGGCCTCGCTTGTAGACTACGAGAGTAGATAACTTGCGTTTGGCACACTTGGGTAGATCACGAGAGTGGCACCGAGGACTTTAGTGCATTTCCTCCATTCACAAGGGATAGAACTTCTTTTCTACATTTGTTTGACACATGATAGACATTTACCCAATCCATATCCTTACCTATGTTGCATCTTATATATCTCTCTTCATTTGTTGCTTTTATTTTGGTTATTTATTTTTATTGCTATCACCATGTTATGAACGAACTAGCTTCACAAGAATCAATCCGAGTTATTGCTTGACCAACCATTCCCTGTGGATCGATAACCCCGGAATACTCCGGGTATTTGCGTGTACCTAAAATCTACAACCAAATTGGCGCCGTTGCCGGGGAATGGTTTTGTGTTGACATTAACAAATATTGATTCTAGGAGACTAGTTCATTTTTATGTTTTTATTGTGTTTTGTTTTGTTTTGTATTTTGTTTTTGTTGTAGCATCTCTAAGGGAATATTTGCACTTGAGGAGAATGGAGAAATCAATCACGAAAAATGGGCATCACCACATCACTCAAAATTTTTGGATCAACATTGAGGAGTATGTTTTGATTTGAAGAGGCTTCTTGATGACTCTTGAGGGTGGACAAGAAATTCATTAAGGGAGTTTTCTTTATCTTTCTTTTGCTCCTTATGTTAATTTATGCTTCAATGTTTTATTTTGTTTAATTGATCCAATTTTTTTTTCCTCCCCCTATTGTGCATTATTTTCTTTTACATCGAGGACGATGTAAATTTTTAAGTGTGGGGGAGTGAACATATATTGAAGTTTTGCTTGGATGATTCATGAGCTTATTTTGTGAATAAATTGCTATCTATGCTAGAAGTTGTGATTATTCCCTCTTTGATGGTTGGTGGTTTGCTTTGGTGGAACTTGTTACAATTTGACTTGTGATAGATGAATCAAGGTGAAACATATGATTGAGCTATTCTCTTGCCAATATCCTTGTTAACCATTAATCAATTGGATAAATTTCAATCTAGTGTGTTGTGCATTGCTAGTGAAAGTTTATGTGAGATACCGGTGTTGGTTTAATTGCTATACCTTGTCATAATACTCTCTTTGTGAAGTCTAATGATTGCATGCTTAGAAGTGATTTAGGCCATTTTTGTTAGCCCCGAGCCTTCAAACCTACCCGTTATATACGTTACCTTTGTTACCCCCGTTGAGCCTTTTGAATTTTTTTTTGTTAAACCCCGTTGTATTTATTTTCTTTTGTTCTTAATTATCCTAATATTCCTCATATGCATTAATAGGAAGATTAAGGTAATTGAGtcctaaccttgtcatttaacccttaaccatag
>Seq57 [organism=Ipomoea batatas (L.) Lam.] PacBio-Illumina derived unannotated transcript Ibc275/f12p8/1808 
agtatataaaattcccaaggaagaggaatcagtggcttaattacaagtagcgaagaaagctaaggtgtgaGCTGCGCCTCTTTCTCTCTTCTCAATCTCTCTCTATACACAGAGAGAAGAAGGTGGTTCTTTAATACAGTGAAAGCAGAAGGAAGGAGAGAGATTTTGGATCTGAAGAAATGGCGGTGGATCCGAGACAGATTGTGGCCGGAGTGCTCACTGTTACAATGTTTGTAATGCTGGGGAACATGATCAAGCGAGACCACTTCGATTCTCTCCAGGAGAGCCGCTTGACTTCAACTATTCATGATACTAACAAAGCTTCAGAGCTTTCACTTCCTGGGGGAGATAGTCTTTGGAAAGGTGATGGCTTATCCCTGAAGCCGTGCTGGGAAAGACCATCCCTGGCTGATGGAGATTTATCAAATGGATATGTGACCTTCTCGCTGACCAATGGTCCTGAGTATCATGTCTCACAGATTGCTGATGCAGTAGTAGTTGCAAGATATCTACGTGCAACTCTTGTGGTCCCAGATGTTAGGGGAAGCAATCCTGGTGATAAGAGAGACTTCAAAGATATTTATGATGTTGAGCAGTTTGTTAAAAGCCTGGATGGAGTGGTCAAAGTCAAAGCATCTGAGCCCACTGGGCTCTCTTCAAAAAACCTTGCGGTGATGAAGGTTCCAAATAGGGTTACTGAAGAGCATATTGCAGAAAATATTGAGCCGATTTTCAGGGAAAAGGGGAACATTAGGCTGGCAACCTACTTTCCTTCAGTGAATATGAAGAAAAGTTCAGAAAGGACAAGCTTGGACTCAGTAGCATGTATGGCAATGTTTGGAACCTTGGAGCTTCAACCAGAAGTACATGAAGTAGTCGACTCAATGGTTGAGCGCTTGAGGACATTAAGTCGGAAGTCCAATGGACAATTTGTAGCAGTGGACCTAAGGGTTGATGTTTTGGAGAAAAAGAATTGTCAGGGAAATAGTTCTCCAGGATCAAAGAACTGCTACGGTCCTCAGGACATAGCCCTCTTCTTGAGAAAGCTTGGTTATAGCAAGGACACAACGATATACCTGACTCAAGGCAGGTGGGATGCCAGGCTCGATGCATTGAAGGAACTCTTTCCAAAAGTTTACACCAAGGAAACCATAATGCCCATTGACAAAAAAGCAAAGTTTCTCAACTCCGATGCATCTGAACTGGAGAAGGTTATCGACTTCTACATTTGCTCCGAGAGCGATGTATTTGTACCAGCCATCTCTGGCCTGTTCTACGCAAACGTGGCTGGTAAGAGAATCGCTAATGGGAAGACTCAGATACTGGTCCCAGCAGATATCCCCGGTTCTTCTGCTTCTTCGACCAACTACATCTCCCATTACGTCTCCAAGAAGAACCACTTTGCGTATTCATGTTTCTGCTAGGGTCACTGGAAATCCCATCTTAGAGAGCTCTACAGTTATTGTTGCTTCTGCTGCCTGCTGACGTGGCACGCGAGATTTGTTAAGCTCTTATTTGTAGAAGACAAGCAAGTTGGGTGTAGATTGCATTCCTAGAATGACTCTTCTGCAGTCATTTTTTTTTCCTTCTTCCTGTTAAGGCTCTTTATGTGAAGAACAAAGTGTAGTCAACAGATAGTTTTACATTCCAAATTGTATTATGTTTATTGGAAAAGCAAGAAGAGGAAACTCTTTGTGGTTCTTCTACCAATATATGCATTTGTTGGGTAACTTTCCTTGTACAAGACTAAGGTTGTAATTGAGTTTCACTAGCTTGACCTTTTAAAATGAATAATGTTATATTCTGtt
>Seq58 [organism=Ipomoea batatas (L.) Lam.] PacBio-Illumina derived unannotated transcript Ibc277/f11p4/1753 
gtcttcacattcaaattgcccgttctctctcacaccaaaaccctagaaataTCAGAGAGAGACTGGGTGAAAGCCTTTCCTGCCATCCTCCTGCGGATCTGCGTTTCTGCCTTTTGTGAAAATGGGTGGAGGGTTCAGAGTGCTGCATCTTGTCAAACCATTTCTCTCATTTCTGCCTGAAGTTCAGAGTGCTGACAGAAAGATTCCCTTCAGAGAGAAGGTCATATACACTGTGATCTCTCTTTTCATTTTCCTGGTCTGCAGTCAGCTTCCTCTTTATGGCATACACTCTACAACTGGTGCTGATCCATTTTATTGGATGCGAGTTATTCTTGCCTCAAACCGTGGTACGGTTATGGAGTTGGGAATCACACCAATTGTGACTTCTGGGTTGGTGATGCAACTACTGGCTGGTTCAAAAATCATTGAAGTGGACAACAATGTCAGAGAGGACCGGGCACTATTAAATGGTGCTCAAAAGTTGTTAGGTATCCTGATTGCTATCGGGGAAGCAGTTGCTTATGTCCTATCAGGGATGTATGGAAGTGTTGGTCAATTGGGTGTTGGGAATGCCATTCTTATCATTCTTCAACTCTGCTTTGCTGGTATTATCGTCATATGTTTAGATGAACTCCTCCAGAAAGGATATGGTCTTGGTTCTGGGATTTCCCTATTTATAGCTACCAATATCTGTGAAAATATTATCTGGAAAGCATTCAGTCCCACAACCATTAATACTGGCCGTGGAGCTGAATTTGAAGGTGCTATTATTGCTTTGTTCCATCTTCTGATAGCTAGAACAGACAAAGTACGAGCTCTTAGAGAGGCTTTCTACCGGCAAAATCTTCCCAACGTTACCAATCTGCTTGCCACAGTGTTGATCTTCCTCATTGTTATCTATTTCCAAGGTTTCCGTGTTGTTCTTCCTGTCAGGTCAAAGAATGCCCGTGGACAACAAGGCTCTTATCCGATAAAACTATTCTATACCTCCAACATGCCTATTATTCTTCAATCTGCTCTTGTATCCAACCTGTACTTCATTTCTCAGTTACTGTACCGGAAGTACAGTGGAAACTTCTTCGTCAATTTGTTGGGCATATGGAAGGAATCTGAATACTCAGGCCAGTCTGTTCCTGTTGGTGGACTTGCTTATTATGTTACTGCGCCATCAAGCCTGGCAGACATGTTGACTCATCCATTCCATGCTCTTTTCTACATAGTATTCATGCTTTCTGCTTGTGCACTGTTCTCAAAGACATGGATTGAAGTTTCAGGGTCCTCAGCTAAAGATGTTGCCAAGCAGCTTAAGGAGCAACAAATGGTGATGCCTGGACATCGAGACTCCAATCTGCAGAAGGAATTGAACCGCTACATTCCCACTGCAGCTGCTTTTGGAGGAATGTGCATTGGCGCATTGACGGTGTTGGCAGACATGATGGGCGCTATTGGATCGGGAACTGGAATTCTTCTTGCAGTTACCATCATCTATCAGTATTTCGAGACATTTGAGAAGGAGAAAGCCACTGAACTAGGTTTCTTGGGCTTGTGAGAGACAGAGACAGACAGGGTTGTTGTAGAAAATCTGTTAGCTTGCGATGGAATATGGATAGAGAGATCAAGCCTTCACTTACCTCAATGTACCTCCTTGTATTTTCATGTTATGTTTTTCCTCCCTTGTCAAACCTAGCTAGCTATGATGTTCCAAAAACTACTGACATCAATTTTGCTaaattccaaaaatgtgttattttgt
>Seq59 [organism=Ipomoea batatas (L.) Lam.] PacBio-Illumina derived unannotated transcript Ibc279/f7p3/2012 
gtctgtctttggattatttttctccactgttcaccacaCTCGCCGGCCACTGTTTTTTCTCAGGCATCACAGTTCTCCACAATGTCGGACCTTGAGGCCCTCTTCGTCCGAAGAGAAAGAAAGGGTTGGTTGACTTCCTGGTGAATTTCCGATGGATCGTTGTCATATTTGTTGTCCTTCCCTTCTCTTTCTTGTACTACTTCGCAATCTATGTTGGGGATATGATATCCGAGAGCAAGTCTTTCAAGAAAAGACAGAAGGAACACGATGAAAATGTTAAGAAGGTTATGAAGCGTCTGAAAGAAAGGAATGCATCTAAGGATGGTCTTGTCTGCACAGCTCGAAAGCCCTGGGTTGCTGTTGGATGCGTAATGTGGACTATAAGCGTGCCCGCCATTTTGAAGTTGATCTTTCTGCGTTCAGGAACATCCTTGATATTGACACCGAAAGGATGGTTGCCCGAGTTGAGCCATTGGTCAATATGGGCCAAATCAGTAGGGCCACTGTCCCATTGAATGTTTCCCTTGCAGTTGTTGCTGAGCTTGATGACCTGACAGTTGGCGGTCTGATTAATGGGTATGGTATCGAGGGTAGCTCGCACATATATGGACTGTTCTCTGACACTGTTGTAGCATACGAGATTGTTCTAGCAGATGGAGAATTAGTTCGGGCTACAAAGGACAATGAATATTCTGACCTTTTCTATGCCGTTCCCTGGTCTCAGGGCACTTTGGGGCTTCTCGTTGCAGCTGAGATCAAGCTTATACCAATTAAGGAATATATGAAAGTGACTTACAAACCCGTAGTTGGTAATCTGAAAGAGATTGCTCAAGCATACATTGATTCATTTGCACCCCGAGATGGAGATCAAGACAATCCCGATAAGGTTCCAGACTTTGTAGAAACCATGGTATACACTTCCACCGAAGCTGTGTGCATGACGGGTAAATATGCTTCTAAAGAAGAGGCCAAACAGAAGGGGAATAAGATTAACTGTGTTGGTTGGTGGTACAAAACGTGGTTTTACCAGCATGCCCAAACAGCACTAAAGAAAGGCGAGTTTGTCGAATACATCCCGACGAGGGAATATTACCATAGGCATACAAGATGTCTGTACTGGGAAGGTAAACTCATCCTGCCATTTGCTGATCAGTGGTGGTTTAGGTTTCTTCTCGGGTGGTTGATGCCACCGAAAGTTTCTCTACTCAAGGCTACTCAAGGCGAGTCCATAAGGAACTATTATCACGACAATCATGTCATTCAGGATATGCTCGTTCCTCTTTACAAAGTTGGAGATGCTCTCGAGTGGGTTCACCGTGAGATGGAGGTATACCCGATCTGGCTTTGCCCACACAGACTATACAGGCTCCCCATCAAGACCATGGTGTACCCCGAGCCAGGATTTGAGCTGCACCGCAGGCAGGGCGATACACATTACGCTCAGATGTACACTGACGTTGGCGTCTACTATGCACCTGCCTCCGTCTTGAGAGGCGAAGTGTTTGATGGTTCATTGGCTGTGCAACGAATGGAGGAGTGGTTGATTGAGAACCACGGTTTCCAGCCACAATATGCTGTGTCCGAGTTAACCGAGAAGAACTTCTGGAGGATGTTTGATGCTGGGCTCTACGAGCACTGCAGGCGCAAGTACAAGGCCATAGGCACCTTCATGAGCGTGTACTACAAATCGAAGAAAGGAAGGAAGACCGAGAAGGAGGTGCAGGATGCGGAGAAAGAGAAAGCTGAAGTCGAGACCCCTGACTGTGATTAGTCTTTTGCATCGTCGTATCGGTTTTAGGTTGGAGTTTGGAGTCGAATGTCGTGGTTAGGATTCATGAGTTTGTGGCCATTTGTCATTTCTGTAGTTTTTTCTGATGTTTCTGTATTTGAGATTAGTACTCTGACTCTTTTTTATCTGTGTGTTGGTGAGAGGTTGTATTTCAGTTGTCATAAGAGGCCATATTGAACTAATTCATGTTTTCTGAAATCTAATGGTTTTTCAGCTTTAattg
>Seq60 [organism=Ipomoea batatas (L.) Lam.] PacBio-Illumina derived unannotated transcript Ibc283/f6p7/1985 
atacttgcagctctcattccccaagattagatctaagagaaaaagaagaagatccgagaGATGGGTAGTTCTGGAAATTCATGGAAATTGAACGACCACCCCAAGCTTCCCAAAGGGAAGACCATAGCGCTGATTGTTTTGGATGGATGGGGTGAGGCTAAGGCTAATGAGTACAACGCTATCCACGTTGCTGAAACCCCCACCATGGATTCTCTCAAACAGGGCAATCCGGATACATGGAGGTTGGTGAAGGCTCACGGTACTGCAGTGGGGCTTCCCACAGAAGATGACATGGGCAACAGTGAGGTTGGCCACAATGCTCTTGGAGCTGGAAGGATCTTTGCCCAGGGTGCAAAGCTTGTTGACTTGGCCCTTGCTTCCGGTAAAATCTATGATGGAGATGGCTTCAAATACATTAAAGAAAGTTTTGAAACCGGAACTTTGCACCTAATTGGACTATTGAGTGATGGAGGAGTACACTCCAGACTTGACCAGTTACAGTTGTTGCTGAAAGGTGCGGCTGAGCGTGGTGCCAAAAGGATTCGTGTTCATGCCCTAACTGATGGGCGTGATGTCCTGGATGGTTCAAGTGTAGGATTTATGGAGACTCTTGAGAATGATCTTGCAAAATTACGTGAAAATGGTATCGATGCCCAAGTTGCATCAGGTGGAGGCCGTATGTATGTGACAATGGATCGATATGAGAATGATTGGGATGTTGTAAAGCGAGGTTGGGATGCCCAAGTTCTAGGTGAAGCTCCACACAAGTTTAGGAATCCTGTTGAAGCAGTCAAGAAGCTTAGGGAGGCCCCAAAGCAACTGATCAGTACTTACCTCCATTTGTTATTGTTGATGAGAATGGAAAGGCTGTTGGTCCTATTGTAGATGGCGATGCTGTTGTGACCTTTAATTTCCGAGCAGATCGTATGGTTATGTTAGCAAAGGCCCTTGAGTATGAAAATTTCGATAAATTTGATCGTGTCCGAGTCCCTAAAATCCGGTATGCTGGTATGCTACAATATGATGGGGAGTTGAAGCTTCCAAGTCGCTACCTCGTTTCTCCTCCAGAAATCGACAGAACTTCTGGGGAATATCTAGTGCGCAATGGCGTTCGTACTTTTGCCTGCAGTGAAACTGTTAAATTTGGCCATGTCACTTTTTTCTGGAATGGAAACCGTTCTGGATATTTTAATGCTGAGTTGGAAGAGTATGTTGAAATTCCGAGTGATGTCGGTATAACATTCAATGTCCAGCCAAAGATGAAGGCTGTTGAGATTGCTGAAAAGGCTAGAGATGCTATTCTTAGCCGCAAGTTTGACCAGGTACGTGTTAACATACCAAATGGTGACATGGTGGGGCATACTGGCGACATTGCCGCAACTATTGAAGCTTGCAAGGCTGCTGATATAGGTGTCAAGATGATCCTTGATGCAATTGAACAAGTTGGCGGAATTTATGTTGTCACTGCAGATCACGGGAATGCAGAAGACATGGTGAAGAGAAACAAGAAGGGAGAGCCTCTTCTTGACAAGACCGGAAATATCCAGATCCTTACTTCTCACACTTGCGAACCGGTCCCGATTGCCATTGGGGGTCCGGGGTTGACACCTGGAACGAGATTCCGCAGAGATGTGCCAACTGGTGGGCTCGCTAATGTTGCTGCGACCGTGATGAATCTGCACGGGTTTGAAGCACCTAGCGACTACGAGACCACATTGATCGAGGTTGTTGACAACTAGAGGGTGCAAGGATTTGCATTGCATGCCATTTTGTGCTAGATTTTTGGCTTGATGGAAAGCATTGAGAAAAACATAGAAAGACCTCATTTTATGTTTTGAATAAGGAATTTGGAGCGCAGTTGTTTCTTGGCTTTGAATCCCTCACGATTTTTGGCTGTAGTTTATGAACGAATCACTTCACTTGTCTGTCTTAATATATAACAGTGCATTATATGCTTATTattgctctgctcagatttttgtttc
>Seq61 [organism=Ipomoea batatas (L.) Lam.] PacBio-Illumina derived unannotated transcript Ibc284/f7p5/2012 
ctttgagtttgagatcctcagttttggctactaatatcgcggtcactgccgcttccacaTCTACTTCGACTTCTACTTCTTCGATTTTCTTGAAATTCCGATCTACCTCCGCCTGGGCTATTTCCTTCTCGGTTTCGCCTCTTTGCTGTAGAAGACCTAGGCGTATGGCGCACTCCATAGCTCGGGCCACTCTTGGCCTCACTCATCCCAATCAAATCGAACGCCCCAAGATATCATTTGCTGCAAAAGAGGTTGATTTGGTTGAATGGAAAGGAGACATCCTTGCAGTAGGTGTGACAGAGAAGGACATGGTTAGAGATGAAAGTTCCAAGTTCCAAAATTTGATCTTGCAAAAGTTGGATTCAAAATTGGGTGGTTTGCTGTCTGAAGCCTCATCCGAGGAAGATTTTTCTGGAAAATCTGGGCAATCCACTGTTCTTAGACTTCCTGGTCTTGGTTCTAAAAGGATTGGGTTAGTTGGGCTTGGATCAGTAGTTTCTTCAACCACTGCTTATCGTACTCTTGGTGAGACTATTGCTGCAGCTGCTAAATCTGCTCAGGCAAGTAGTATTGCTGTTACACTTGCTTCAGCCGAAGGCCTCTCTTCGGAATCAAAGCTCAGTACTGCCTCAGCAATAGCTACCGGAACTGTGCTGGGGATTTTTGAAGATAACAGGTTTAAGTCAGAGTCAAAAACTCCCACTCTCAAATCTGTTGAGATTCTTGGTCTTGGAACTGGACCTGAGATTGAAAAGAAACTGAAATATGCAGAAGATGTTTGTTCAGGTGTGATTTTTGGTAAAGAGCTTGTAAATGCACCTGCCAATGTACTTACCCCTGGGGTACTTGCCGAAGAGGCCAAAAATATTGCTTCTTTGTACAGTGATGTTCTTACCGCAACAATCTTGGATGTTGAACAGTGCAAGGAATTGAAAATGGGATCTTATTTGGGTGTTGCTGCAGCTTCTGCCAATCCTCCTCATTTCATTCATTTGTGCTACAAACCTACGAGTGGGTCGGTCAAAACCAAGCTGGCTTTAGTCGGAAAGGGATTGACTTTTGACAGTGGCGGTTACAACATTAAGACCGGACCAGGTTGCTCAATTGAGATCATGAAAATTGATATGGGTGGTGCTGCAGCAGTCTTAGGTGCAGCAAAAGCTATTGCGCAAATAAAACCTGCTGGAGTGGAAGTACATTTCATTGTTGCTGCGTGTGAAAATATGATTAGTGGGACAGGCATGAGACCTGGAGATGTTATCACAGCTTCAAATGGAAAGACAATTGAGGTTAACAACACTGATGCTGAAGGAAGGCTTACGCTTGCAGATGCTTTAGTATATGCCTGCAAACAGGGTGTAGAAAAGGTAGTTGATCTGGCTACACTGACTGGTGCCTGTATAGTTGCTCTCGGGCCCTCTGTTGCTGGGGTTTTCACACCTAGCGATGACCTGGCGAAGGAGGTACTTGAAGCAGCGGATGTCAGCGGTGAAAAACTTTGGAGGTTGCCCATAGAGGAGAGTTACTGGGAGACGATGAAATCTGGAGTTGCTGACATGGTAAACACAGGTGGTCGCCAAGGTGGCGCCATCACTGCAGCTCTTTTCTTGAAACAGTTTGTTGACGAGAAAGTACAGTGGATGCATATTGACATGGCCGGGCCAGTTTGGAGTGACAAGAAGAAGAGCGCAACAGGGTTTGGCATTACTACTCTCGTCGAATGGGTGCAGAAAAACTCGTCTTAGATCACACAACAGGTTCTGCGCTGACAAGGAAGTTAAAAATGTCGAGACTGGTGATTGCCTCATCTGAAAATGTGGCGGGCTGTGGCAGGAAGAAGTGTTTTTTTACAACCTTGTTTAAAGAATAAAATGCTCATGTTCCTTGGAAAAGATCAAAATGTTTTTTGAGCTGGTTTTATGGTTATGGATCAAGAGTCTTGACATTGACATTTTCAAGCTGGTTTTATGGGTCATATgaatcaagaattgggcattttcctttgattattg
>Seq62 [organism=Ipomoea batatas (L.) Lam.] PacBio-Illumina derived unannotated transcript Ibc287/f12p12/1816 
atgtagagagagagggagtccctgcgatttagtgttgcctaacatctTCCTTCATTTTCTATACTTCTCTCTTCCTCGCTCTTCCATTTTCGGAGCCACTAAGCACTGACCCAACAGAGTAACAATGGTGAAGATTTGCTGTATTGGTGCTGGGTATGTGGGAGGACCCACTATGGCTGTGATAGCACTTAAGTGCCCCAAGATTGAAGTGGCTGTTGTAGATATTTCTGTGCCTCGGATCAATGCGTGGAACAGTGACCAGCTCCCTATCTATGAGCCAGGTCTTGATGATGTAGTGAAGCAGTGCCGAGGCAAGAACCTCTTCTTCAGCACTGATGTGGAGAAACATGTCCGTGAAGCTGATATAGTCTTTGTTTCTGTCAATACTCCTACCAAGACTCGAGGTCTTGGAGCTGGCAAAGCTGCAGATTTGACGTATTGGGAGAGTGCAGCTCGCATGATTGCTGATGTTGCAAAATCTGATAAGATAGTTGTTGAGAAATCGACTGTCCCTGTCAAAACTGCTGAGGCGATTGAAAAGATTTTGATGCACAACAGCAAGGGAATTAACTTCCAGATCCTCTCAAACCCTGAATTTCTCGCAGAGGGAACTGCAATCGAAGACCTTTTTAAACCTGACAGGGTCTCATTGGGGGTCGGGAGACCCCAGAAGGCAATAAGGCAGTTCAAGCACTCAAGGATGTCTATGCCCACTGGGTGCCTGAAGACCGCATCTTAACCACCAATTTGTGGTCTGCCGAGCTATCAAAGCTGGCAGCCAATGCTTTCCTGGCACAAAGAATATCTTCGGTTAATGCTATGTCAGCTCTCTGTGAGGCCACTGGAGCAGACGTTACCGAGGTTTCATATGCTGTTGGCAAGGACACGAGAATTGGTCCCAAGTTCCTGAACGCCAGTGTGGGCTTTGGCGGTTCTTGCTTCCAAAAGGACATTCTGAACCTAGTTTACATTTGCGAATGCAACGGCCTCCCTGAGGTGGCGGAATACTGGAAGCAAGTAATCAAGATCAACGATTATCAGAAAAGCCGCTTTGTCAACCGTGTTGTTTCGTCTATGTTCAACACCGTAGCAAACAAGAAAGTTGCCATCCTCGGTTTCGCTTTCAAGAAGGATACTGGCGATACCCGTGAGACCCCTGCAATCGATGTTTGCAAGGGGCTGATGGGCGACAATGCCTTGCTAAGCATTTACGACCCTCAGGTGAACGAGGATCAGATCCAGAGGGACCTCTCGATGAAGAAGTTCGATTGGGATCACCCCCTTCACCTCCAGCCAATGAGCCCCACAACCGTGAAAAAGGTTTCTGTAGTCTGGGATGCCTACGAGGCAACCAAAGATGCCCACGCCATCTGCATTCTTACCGAGTGGGACGAATTCAAGAATCTCGACTACAAAAGGATATACGACAACATGCAAAAACCCGCATTTGTTTTTGACGGTAGGAACATTGCCAATATGGAGAAGCTGCGGGAGATTGGGTTTATCGTCTACTCGATTGGTAAGCCGTTGGATGCTTGGCTCAAGGACATGCCTGCCGTCGCTTAGATATGCAGCGTATACTATATTTTATGACCTCTAGTAGCTCATATTCTTTATTCTCTTTTTGGCATACTTTAGTTCCAATTCCATTGCCCCCTCAGTAGTTGAGGAGATTGTCTTTGTTGCTGTCTGAGTTAAAGCCTACTCTGTATTGATGATGCTACTACATGTTACCTGTTTGATCCATTTATAATAGTCGAGTTTTTATTACCACTTGTGTTTATTCTCGCATTATAATAAAAGGATGTGGGTTCAT
>Seq63 [organism=Ipomoea batatas (L.) Lam.] PacBio-Illumina derived unannotated transcript Ibc288/f12p4/2245 
actgtaaaaatctctgtaaatttcacttgcaaattcgcgaatcaacaacttccttgctaatTGATTACTCATGGCTGGAAAAGGCGAAGGACCGGCGATCGGAATCGATCTCGGAACCACCTACTCGTGCGTCGGCGTTTGGCAGCATGATCGCGTCGAGATCATCGCTAATGACCAGGGGAACCGGACCACGCCGTCTTACGTGGCGTTCACCGATACCGAGCGCCTCATCGGCGACGCTGCTAAGAACCAGGTCGCCATGAACCCTACTAACACCGTTTTCGATGCGAAGCGTTTGATTGGTAGGAGATACAGTGATCCATCTGTTCAGAGTGACATGAAGCTGTGGCCATTCAAAGTGATTGCTGGACCTGGTGATAAGCCCATGATTGTGGTGTCATACAAGGGTGAGGAAAAACAGTTTTCTGCAGAGGAGATCTCCTCCATGGTTCTCACTAAAATGAAGGAGATTGCTGAGGCGTTCCTAGGTTCGACTGTGAAGAATGCTGTTGTTACAGTACCTGCTTACTTCAATGATTCTCAGCGTCAAGCTACCAAGGATGCTGGTGTGATTTCAGGGCTTAATGTGATGCGTATAATCAATGAGCCCACTGCTGCTGCCATTGCTTATGGTCTTGATAAGAAGGCAGTGAGTGCAGGGGAGAAGAATGTGCTTATTTTTGATCTAGGTGGGGGCACTTTTGATGTGTCCCTTCTCACCATTGAAGAAGGAATATTTGAAGTTAAGTCCACTGCTGGTGATACTCACCTTGGGGGTGAAGACTTTGATAACAGGATGGTGAACCACTTTGTCCAAGAGTTTAAGAGGAAGCACAAGAAAGACATAAGTGGAAATCCTAGAGCCCTGAGAAGGCTGAGGACCGCTTGTGAAAGAGCTAAGAGGACTCTGTCATCTACTGCTCAGACAACCATTGAGATTGATTCCCTTTATGAGGGTATTGATTTCTATACCACCATTACCCGCGCCAGGTTTGAGGAGCTTAACATGGATCTTTTCAGAAAGTGTATGGAACCTGTTGAGAAGTGTTTGAGAGATGCCAAGATGGACAAGAGCTCTGTAGATGATATTGTTCTTGTTGGTGGGTCTACTAGGATCCCTAAGGTACAGCAATTGTTGCAAGACTTTTTCAATGGGAAGGAGCTCTGCAAGAGCATCAACCCTGATGAGGCTGTTGCCTATGGTGCTGCTGTGCAAGCCGCAATTTTGAGCGGTGAAGGCAATGAGAAGGTGCAAGACCTTCTGCTTTTGGATGTTACCCCTCTATCTCTTGGTCTTGAGACTGCTGGAGGGGTTATGACTGTTCTCATTCCAAGGAACACCACCATTCCAACAAAGAAAGAGCAGGTCTTCTCGACTTACTCTGACAACCAACCTGGCGTGTTGATCCAAGTCTATGAAGGAGAAAGGGCAAGGACCCGAGACAACAACTTACTTGGTAAATTTGAGCTCAGTGGCATTCCCCCAGCCCCGAGAGGTGTCCCTCAAATCAATGTTTGCTTCGACATTGATGCCAATGGTATCCTGAATGTATCCGCTGAGGATAAGACCACTGGCCAGAAGAACAAGATCACAATCACGAATGACAAGGGCAGACTATCCAAGGAAGAGATTGAGAAGATGGTCCAAGAAGCTGAGCAGTACAAGGCAGAAGATGAGGAGCACAAGAAAAAGGTTGAAGCCAAGAATGCCTTAGAGAACTACGCCTACAACATGAGGAACACCATCAAGGATGAGAAGATCAGTTCCAAGCTTCCACCCGAGGACAAGAAGAAGATCGAGGATGCTATTGAACAGGCCATTCAGTGGTTGGATGGGAACCAACTTGCAGAGGCTGACGAATTCGAAGACAAAATGAAGGAACTCGAGAGCCTCTGCAACCCCATCATCGCTAAGATGTACCAAGGTGGTGCTGGCCCCGACGTGGCTGCTGGCATGGATGAAGACGCCCCTTCTGCTGGTGGAAGTGGCGCTGGTCCCAAGATCGAGGAAGTTGATTAAGCTTTTGATGTTTTCTGTTGTGCCGATGACTTTTGAATTATCGGGCTGTGTTTTAATAACGTTAAATTGTGTTCATTAGTTGTGTTTAAAAGCTTGGGTTGAAACTTGTTTAGCCTTGTACTATCTGTTCTGTACCAGGTTCATGTTTCTACTGGTGCTCACTAGGTGTCTGTAACTAGCAAACAAGAAGAGAATTTCTTTTAAAAAAAAAAAAAAAcctgaacc
>Seq64 [organism=Ipomoea batatas (L.) Lam.] PacBio-Illumina derived unannotated transcript Ibc289/f11p4/1635 
gcgtacagagtgggagaagaattggggaggcccaaagcgctctccgttccctcTCTCTCTCTCTACAACTCCCTTTTCCAGGTGCTAGCTTCTAGTGTATTTTCTGTGGCGTAAAGGACGTCCAATATGTTTGGAAGGGGTGCACGAAGGGGTGATAACTCCAAATACTATGAGGTTCTTGGTGTTTCGAAAAGTGCCAGCGAAGATGAGCTTAAGAAGGCCTACAGAAAAGCAGCTATGAAGAATCATCCTGATAAGGGAGGAGATCCCGAGAAGTTCAAGGAGTTGTCTCAAGCTTATGAAGTTCTCAGTGATCCGGAAAAGAGAGAAGTGTATGATCAGTATGGCGAAGATGCCCTTAAAGAAGGAATGGGAGGGGGTGCCGGTGCCCATAGTCCTTTCGACATTTTTGAGTCATTCTTTGGTGGATCATTTGGGGGTGGTCACCACTTCGGTGGACCATTTGGAGGTGGTGGTAGCAGCTCGAGGAGTAGGAAGAGACAAGGGGAAGATGTAATACATACTCTTAGAGTTTCTCTAGAAGATTTGTATAACGGCACAACAAAAAAGCTCTCGCTTTCCAGGAACAAATTGTGCCACAAGTGCAAAGGGAAAGGTTCAAAGAGTGGAGCGACTGGAAGATGCAACGGGTGTCGTGGCACTGGAATGAAGGTTTCAACGCGACAGATCGCACCCGGCATGATCCAACAGATGCAACATGTCTGTCCTGATTGCCGAGGATCAGGTGAGGCCATAAGTGAAAGAGACAAATGTACACAGTGCAAAGGAAGCAAGGTTACCCAAGAAAAGAAAGTGCTGGAAGTGCATGTCGAGAAGGGTATGCAAAATGGTCAAAAGATAGTATTTACCGGGGAAGCAGATGAGGCGCCGGATACCATCGCCGGGGATATCGTCTTCGTGATACAGCAGAGGGAACACCCCAAGTTCAAGCGGAAGTTTGAAGATCTCTATATGGAGCACACCCTCAGTTTAACCGAAGCTCTTTGCGGTTTTCAGTTCGTCCTAACTCATCTCGATGGCAGGCAGCTTCTAATCAAATCAGGACCCGGCGAAGTTATTAAGCCCGACCAATCCAAGGCAATAAACGACGAAGGAATGCCGCACCACCAAAGGCCGTTCATGAAGGGCCGGTTGTATATCAATTTTGACGTGGAATTTCCCGAGCCCGGGGCTCTTTCCCCCGAGGCATGCCGCGCTCTCGAGACTATCCTGCCACCGAAACCCAGCCAGTCCGCATTACCCATCAACCTGGACGAGTGCGAGGAAACCACATTGCAGGACGTGAACATCGAGGAAGAAATGAGGCGCAAGGAGCAGCAGAGGCAGCAAGAGGCTTACGATTCAGATGACGATTCGTCTTCAGATGTGCACCGCGTGGCATGTAACCAGCAGTAGTAAGGCCCGGGAGTCTGCCGATTTGCTTATCTAGGCTAGTGTATTTTTGTTATGGTCATTTGGGATATATATATATAAGTATTATTGCCTTATCATTTGCATTTTGGAAGTTTATCACTACAAGGTTTTTTATTTGTATTTTTTGCCTGATTGGCTGAGTTATCTCATACCATAATATTATCACATATGATATGTAATAGCCTAATAGGTATTTGACCT
>Seq65 [organism=Ipomoea batatas (L.) Lam.] PacBio-Illumina derived unannotated transcript Ibc290/f5p4/1732 
atacacactaacatagtaatggccactgctaaaatctcttcaccttttgcactcattgGACCTTTTCTCTTCTTCCTCATACTGGGCTGCTCAGCAGAGAAAGGACTGCTTCCGAGTCACTCACCGAGTCGACCCACTTCCACACTGTTCCGCTCACCTCTCTCTTTCCTACCACTACTCATTGCCATCAACCTCACACCACCCATGCATCAAAAGGTTTGAGGCGAGGGCATCATCGTTGAAGGTTGTCCACAAGCATGGCGGCTGCTCAACAACCTTTCCCAAGGCAAAGCCGCCAATACTCCAACTCTAACCGACATTCTCAAGCAGGACGAGTCGCGAGTCAACTCAATACACGCACGAGTCAACTCTGCCAGGATCGATAACCTTAACGCCGTTAGTGGAGTCCACAAGAAGAAAATCCCGGATTCCAAAGCCGCCGTTCCGGCAAAGTCCGGCACCACACTCGGCACCGGCAACTACATCGTCACCGTCGGCCTCGGCACCCCAAGAACACCCTCACTCTCGTCTTCGACACCGGCTCCGACCTCACATGGACTCAGTGCCGCCCCTGCGTCAAATCATGCTACTCACAGCAAGAAAGTATCTTCGACCCAAGCTCTCCACTACATATTCCAACATAACCTGCTCCGCCGCCGCCTGCTCCGGCCTCACCTCCGCCACCGGAAACAACCCGGCTGCTCTTCCTCCACCTGCGTTTACGGATACAATACGGCGACTCCTCCTTCTCCGTCGGGTTTTTCGCTAAAGATCGTTTGAGCTTAACGGCCACTGACGCCGTTGATAATTTTCTGTTCGGGTGCGGGCAAAACAACCAGGGCTTTTTGGAATACCGCCGGATTACTCGGACTCGGACGCGACGCGCTCTCCCTCGTCTCCCAAACCGCCGCGAAATACGGCAAATATTTCTCCTACTGTCTCCCACTAAAAGAGGAGCTAACGGCCACTTAACGTTCGGTAAAGGCGGCGCCGTTCCGGAAGTTTAAAGTTCACGCCGTTTGCCACCGACCAGGGTGCTTCCTTCTACTTCATTGACGTCCAAGCAATCGCCGTCGGCGGAAGCAGCTCTCGATTAGCCCGGTGGTTTTCAAGAGCTCCGGACCATCATCGACTCCGGCACCGTCATAACCCGCCTGCCACCGGCGGCGTACTCCGCGCTCCGATCCGCCTTCCGGCAAGGAATGAGCAAGTACCCGCAGGCGCCGGGCTTGTCCATACTGGACACGTGTTACGATCTCAGCAAATACACGACGGTGAGCGTACCCAAGATAAGCTTCGTGCTGAACGGGGCGTCACAATGGATCTGCCGCTCGTCGGAATCCTGCTGGGCAATGGCGCATCGCAAGTTTGCTTGGCGTTCGCCGGAAACGGCGACGCTAGCGACGTGGGCATTTTCGGAAATATACAGCAGCAGACATTCGAGGTGGTGTATGACGTGGCAGGAGGGAAGCTGGGAATTGGGCTGGTGGCTGTTCTTAATTATTAATTAAGGGAAAAAGTTTGAAATCTGAATTAAATTTAGCATTTAATTGGAAATGCAATTTAGTAGATGTGTCATAGAAATAACCAAAGTCTGAGAAAGGAATTTCAGCTTGTAAAAGTATAAAGTGATTGATGTTTGTGTGAGAACCAAAAACCCAAAGGTAAATGTGTAGAATACCATTTACTACTTCATCTTTAATTTGAatttacatactatttggacatgatg
>Seq66 [organism=Ipomoea batatas (L.) Lam.] PacBio-Illumina derived unannotated transcript Ibc291/f10p4/1880 
acctcgtatttactatattccgtatatagcaagacgccagacggtcgtcatattcaaagaagaaggggtCAAATTTAGGGAAGAGAAGAGGAAGAAGAAGAGAAAAGGATTTGAAACATCAAACGCCGATCCGCCCTTCTCTACCGTACATCTCTCGGCTGTGCTGGAAGCCCACCCCCTCCCCCTGTGTTCCCATTTGCCATTTCAGATCTACCCCCCTTTCACTTCTTTCTCTCTCTCTCGCTCGAGCGCATTCACGCATTGCACATACAGACAGCTGGAGAATACAACCCACATCACATGGCCTCCTCCAGTTACTTGACATAGAGAAAGAGGGACCTTAATTTTGGAAGAAAAGCATAAATTGACACAAGTCTCTTTCTCTCTCCACTCCCTTCTTGGAATCATCCTCCATCCCTCACCGTCTTCATCGTAACAGCTTCTATTCCTCGTCTTATTCTTAACCCATTGCATCTATCAAGTTGTTCGGTTCCTCCATTTGAGATCTATTAGAGAATCACCTCCCCCTCCCTCTCTGTAATTTCTGCGTGCGTGGAGGGGCGGATCTTTCCCCATTCTACTTGAGAATATGGAAGCGGAGAAGAAATCTGCCATGGTGTCCGACGTTGGAGCATGGGCGATGAACGTCGTCAGCTCTGTGGGAATCATCTTGGCCAACAAGCAGCTCATGTCCAACAATGGCTACTCTTTCAGCTTTGCTACGACATTAACTGGATTCCATTTTGCTGTGACGGCACTAGTGGGAATGATTTCGAACGCCGCTGGCCTCTCTTCATCAAAGCATGTTCCTTTGTGGGAGCTTATTTGGTTTTCAATTGTTGCTAATATGTCTATTACAGGGATGAACTTCAGTCTCATGCTCAATTCAGTTGGATTTTATCAGATCTCAAAATTGAGTATGATTCCAGTGGTATGTGTAATGGAGTGGATCCTTCATAATAAGCATTATTGCAGGGAGGTTAAAATGGCTGTTGTGGTGGTTGTCATTGGAGTGGGTGTTTGCACTGTGACTGATGTCAAAATTAATGCCAAAGGTTTTATTTGCGCTTGTGTAGCAGTGCTTTCTACCTCATTGCAACAAATTTCCATAGGTTCCTTGCAGAAGAAGTACTCAATTGGATCTTTTGAATTGTTGAGCAAAACAGCTCCAATTCAAGCTGCCTCTCTCCTTGTGCTGGGTCCTTTTGTTGACTATTTTCTTTCTGAAAAACTAATATTAGAATACAAGTATTCTTCTGGTGCTATTTTCTTTATACTCCTTTCATGTTCTCTAGCTGTGTTCTGCAACATGAGTCAATATCTTTGCATTGGACGTTTCTCGGCGGTTTCCTTCCAGGTTTTAGGTCACATGAAGACAGTGTGCGTTCTCACTTTGGGGTGGCTGCTCTTTGATTCTGAGCTGACTGTGAAGAATATCTTGGGAATGCTTACTGCAGTTGTTGGCATGGTAATTTATAGTTGGGCTGTGGAGATAGAAAAACAGCAGGCCAATGCAAAGATCGTGCCCAACTCAAAAAACAGCTTGACAGAAGAGGAACTAAGATTACTGAAAGAGGGAGTGGAAAACACTCCCATAAAGGATGTTGATCTTGGTGAATCCAAGGTGTGACTTGGTCTATTTTCAGAAGTGTAGAGATTTCTGATCGATTTATTCTTGCTGGCACCTTGGGTGCATATTCAGTATCCGTTGTTTAGTTTAGATAAGACTGGTTGCATACCTGCGAGGTGTTCTTCATTGTTGTTATTATTATAATTATAATTCTAGACTTTCCCCTTCACGCATGAAGGCGTTGGAAATGAACGAGACATAGCGTGTAAAATCTTCATAGTTTTAGTTTGAAGTTATatttttatttcag
>Seq67 [organism=Ipomoea batatas (L.) Lam.] PacBio-Illumina derived unannotated transcript Ibc292/f15p8/1781 
atataaaagcagacgctgtctctggtaggcgaagaagtaaggtagaagaaggcaaaaacgacgacgtaGAAATGGCGTCGTCTCTCTCAACCACCAAGCAATTCCTCGGAGTTCCGTCGTCCTCACGTCTCGGATCGTTCCAGGCTCCGTCCAATCTATCATCTTCCAGCCTCCAACTCCCTGCTCGACGATCGCACTCCAAACGCCTCGAGATAAAGGCTGCTGGTAGTACATTTGGAAATTATTTCCGCGTTACAACTTTCGGAGAATCTCATGGTGGAGGTGTTGGCTGCATCATTGATGGATGTCCTCCTCGGCTTCCCATTTCGGAATCTGATATGCAGGTCGAGCTTGATAGGAGGAGGCCAGGTCAAAGCAGAATCACAACGCCTAGAAAAGAGACTGACACCTGCAAAATAGCATCTGGTGTTGCTGAAGGGCTAACAACTGGTTCTCCAATTAAAGTTGAAGTACCAAACACTGATCAGAGAGGAAATGACTACAGTGAAATGTCACTTGCATACAGGCCTTCACATGCAGATGCAACTTATGACTTCAAGTATGGAGTAAGATCAGTACAGGGTGGTGGCAGATCTTCAGCAAGAGAAACCATTGGAAGAGTTGCTGCTGGAGCAGTTGCAAAGAAAATTCTGAAACAGTACTGTGGAACTGAGATTATTGCTTATGTTTCTCAAGTCCATAAGGTTGTACTTCCTGAGGACTTGGTTGATCACCAGACTGTGACACTAGATCAGATTGAAAACAATATTTGCCGATGCCCAGATCCTGAATACGCAGAAAAGATGATAGCTGCGATTGATGCTGTTCGTGTAAAGGGGGATTCTGTTGGTGGTGTAGTTACTTGCGTTGTCAGGAATGCTCCACGGGGTCTTGGATCTCCCGTATTTGATAAACTTGAAGCTGAGCTTGCTAAAGCTTGCATGTCGTTACCTGCAACAAAAGGATTTGAGTTTGGCAGTGGCTTTGGAGGCACATTCATGACTGGTAGTGAACACAATGATGAATTTTATATGGATGAACATGGTAAAATCAGGACAAGAACCAACCGATCTGGTGGGATACAGGGTGGAATATCAAATGGAGAAGTTATTAATATGAGAATAGCTTTCAAGCCTACATCTACAATCTCAAGGAAGCAGAATACAGTGACAAGAGACAAACACGAGACTGAGCTTATTGCTCGTGGTCGACATGATCCTTGTGTAGTGCCTCGAGCTGTTCCAATGGTGGAAGCCATGGTAGCCCTTGTGCTCGTTGATCAATTAATGGCACAATATGCTCAATGCATGCTTTTCCCAATAAACCCTGCATTACAGGAGCCCCTGGAATCAAATTCCAAGCCAGAAGCTGCTAATGCTGCCCTTTGAATGGTTGGTCGCAAAATGCTGTCTACTCTATTGCTACGTTTTTGCTTTGCTTCACCTGACGAGTGCAAGTTTTGTTTGAAGGCTATATTATACCACCAGAACTATCCTCTGAACACTGTATTATTCCGCAATGACAATTATATCTCTTTCGGATCTCTCTATTGTATTGTAGGTTGGTGATTAAACACAGTGGCAAGGCTTGTAGGAAGAATAAGGCCTTTAATTAGGCAATTATAGGTTTTTTTACTATTTTGACTCAGACCAATTGAATTTATACTTTCTTTCCTTCCCATCATTTTCAAGAAAAGCAAAACGCCATTAAATGCTTGTTATTCTGTAGTCTTTGGACCTCTTTTTGGGGTGCAAGTTTGAACTTTCAGTAAACGTCGTTTT
>Seq68 [organism=Ipomoea batatas (L.) Lam.] PacBio-Illumina derived unannotated transcript Ibc293/f9p4/1816 
aacttaactaagtagacatcagagttcacactgccatggatgctctgactcgagtTCTAGCCATTTCAGGGCTTTTCATCCTTCCTTTCCTCTACCTTTCCTTGCGAAAACGGTCCAAAAACAAGACCAAGAAACTACCGCCGGAGCCGCCCGGCGGTTTGCCGATCCTCGGCCACCTTTACGAATTCAGCAAAGAAACTCATCTGGTCAAGACTTTAGCAACCATGGCCGACAAAATCGGCCCGGTTTTCATCATCCGTCTCGGCCTGCCACGTGTCCTCGTCGTCAGCAGCTGGGAAGCCGTGAAGGACTGCTTCACCACCAACGACAAGGCCTTCGCCGGCCGCCCGAACATATGCGCCGGCGTATACCTCGGCTACGACAACGCCGCGCTGGCCTTCACCAACGGCGCGTTTTGGCGAAAGATGCGGAAAATGGTCGTCGTCGAGCTTCTCTCCACCACAAAGCTCGACAAGTGGAAACACATTTGGATCTCGGAGATGAACTTCTCGGTGAAACAACTTTACCGTTCGGTCACGAAGAACCGGAAGGTGGAGGTGGACATGGAGGAATGGATTGGGTACGTGAACTTAAATTTCATCTCGAAAATCGTGGCGAAGAAGAGGTACAACTACTCCGTGGAACACGGGTTCGACAACCAGGATGCCGTGGTTCTGAGACAGGCGTTTAAGGATTTCATGACGCTCACCGGAGAGTTCAGCTCGGCGGACGCGTTCCCGTTCCGGATATTTCACTGGTTGGACATCGAAGGGCTTGTCCGGACCATGAAGAAAGTTTCCGACGGAACGGACGTGATTCTTCAAGGCTGGATCGACGAACATGTGAGGCGAGGACCGCTCCCCGCCGGCGAAGATCCGACTTCATCGACATCATGATGAAGGAGGTGGATGAGGAATTCCTCGCCGGTCAGAATTACACTCGTGACATTATAATCAAAGCAACTGCAGTGACGATGCTTCAAGATGCTGCAGAGACTGCGGTGTCGAACATGGTATGGATAATGGCCATGTTACTGAACCACAAAGACGTAACGAAGAGGATTCAAGAAGAGATAGATGCCAAAGTGGGCAGAGAGAGATGGGTGGAGGATTCCGACACTGACAACCTAGTATACCTCCAAGCAGTGGTCAAAGAATGCATGCGCCTATACCCCGTGGTCCCTTTCATCGTACCGCACGAAGCAATCGAAGACTGCGAGGTCTGCGGTTACCACATCCCAAAGGGCACACAGTTATTCGTGAACGTGTGGAAGTTACACCGGGATCCTAAGATATGGCCCGAGCCCGAAAAGTTTAAGCCCGAGAGGTTTTTGACTGAGTCGGGCCCAGACGGTCTGGCTCGGCAATTCGGGTGGATGCCGTTCGGGTTGGGGAGAAGATCGTGTCCGGGATCTGCGTATGCGTTGAAGATGGCGCACTTCATATTTGCGAGGTTGCTTCAAGGCTTCGATTTCGCCACGCCTTCGGACATGCCCGTGGACATGAGTGAGGGCCCGGGGATTACTATGCCCAAGGCCAAACCGATAAAAGCACTGCTTACGCCGCGCCTGCCCGCCGCGATCTATGAGTCGCGCGATTGAGAGTTTTAAGGTTTCATTGTTTGAACTTTGGACATAACGAAATCGTTGGAGGTTTAATTTAGTGTTGTTTGTTGTAAAAATAAAGTGGGTTTAGCGGTTAATTACTTGATCCCTAATCCCTTGTAATAATGCATTTGTGTGTATTTTGTTTATTTTTGCACTACGTTTATCAAAttttaattacatggagtatgtgaattctctcttttatctctc
>Seq69 [organism=Ipomoea batatas (L.) Lam.] PacBio-Illumina derived unannotated transcript Ibc294/f6p4/2082 
actttactttcaacgaaaaaatgaagcttttcacactattcgctctgttcttcttcttcgccGGCATAATCACTGCGCCCACTTCTGCGCACGAGAAACATTTCATCAAACACCTTCCGGCCCCGCCCGGCGAAGCTCCGAAGCAGTATTTCGAAGTCACTCGCCCCTTGGCCGTCACTAACCAGCCCCCATCATGCACCCTACCGCTTCTCACTCACAGCTTCTGCGACACGAAAGGCCAACCGCCGGTGACGGCGGAGTACTCCCCGCCGGAGGAGTGCTGCTGGACCGATGTGGTCCTGGAGTTCCAAGCCGCCTGCAAGAGCGATCAGGAAGATCGCATCGCCGCCGTGTGGCTCGACGGAGTGGAGCTTCTCCGCACCACCACTCCCCAGCCGGGGTCTAGCGGCGTCTACTGGAAGGTGAGTAAGGACGTCACCAAATACTCCTCTTTGCTGAACAGCAAAGAGATCTCTCTCGCGGTCATGCTGGAGAATTCGGTCAACGACGTTTTCACCGGAGCGTTCGACGTCAACGTTACTTTCGTCTATTACGATTCTAAAGGCGCGGCGGCGCTCGGAAACTGCGTTCGCAGTTCCGAGACGGTTGAGGAAAATCCGATCGCTATGACGGTGGACAAACCGATGAATCCGCCGGTGGTTCCAGATGACGGACCTGCGGATTCGATCATTCCGATCTCGGCGAAAGGAGAGCACGGATTTTGGTTCTCAATTCAAACCGATTCGCAAGTGGTTTCAAAGGAAGTTACGATTCCTCAGAACACATACAAAGCTACAGTGGAAATATACGCAACTTCACACGGAAACGATGAGTTTTGGTACTCGCACCCTCCAGATTCATACTCAAAAACTAACAATTTGAATGCAGAGAACGGGAACGGAGCTTACCGGGAAGTCCTGGTGACGATCGACGGGAGCTTGGTGGGCGCACTTGTTCCATTCCCGGTGATATACGCCGGCGGAATCAATCCCTTGTTCTGGGATCCGGTGGTCTCAATTGGGGCTTTCGACGTTCCATCTTACGAAATCGATTTGACGCCATTCCTCGCCCTACTGCTCGACGGAAAGCCGCACAAAATAGGGTTCAGCGTAGCGAATTCCGTCCCGTACTGGCTTGTGGGCGGGAATCTGCACCTGTGGTTAGAACAAGGCACGGAGAAAATCGAGGCGGGAGTTATCGACACGGAAGCCCCAAAGTTCGAGCTGGAGATTTCTACTGAGTTCAAAGGACTGGATGGCTCCTTCAAGGTTGAAATGGAGAGGACGAGCAAGTACGCGGGGTGGGTGAAATCCAAAAAGGGAAACCTCACGTATTCCATTCAGCAAGAATTGAAGTTGGAGAACGAGATCAAGTACGAAAACGACGCTAGACATAAGAAGATGGAGCAGAAAATCAAGGACGAAGTTGAAACCAGAGTTACAGGGGAAAGAGGCACACAAATCTCCCAGACTAAAATCAAGAGGAAATTCCCGTTAAAACTCGTCACCAAAAAGGAGATCGGGAACGAGGCGAATTCCAGCTCGCTAAGAACTGAGTTAGAGAACGAGTGGAGCGTTAAGGTGAGCGGAGATTTCAACAGTAAAGTGTCAAACAGCCAGGAATGCAGTGGAATGTTGGGTGTTGAGGGCAACTTCGTTCTCTCCGGTACAGCGACGATGGAGCAATCGTACACCTACAAAGATGACAATAACTGCTATAGCCGAAAGGTTTCGGTTGCTGATATGAACCTTATTGACGACAAAGCCAACCTTCTTTGCACCTCTTCCCAGCCGTCTTCCCAGCTGGGACGAAGACTCTTATAAGCTCTAATGCTTCTTCGCCTTCATCGTTGCGCAGTTTCTATGTCCTGTATCCCACTAGCTTATGGTTTGCCTAGTGCTTGTGAAATTGGTTTTCCTGTGCTGCTGTAAATTTTATAATAAGAATGTAGTCTGATAAGAGTGTTTTTGGTTGTGAGTGTCATATGTTTTGGCATTTTGTCGCAATGTTTAGTGTACTTCTGATGCTTTGTACGGAGTATCACGttttttgggtatgaaatagatgagttttgattcatgt
>Seq70 [organism=Ipomoea batatas (L.) Lam.] PacBio-Illumina derived unannotated transcript Ibc297/f3p2/1704 
gaggccacaattctgtttctctcttgAATTGGGAGAGGCCCAGAGTTCAAAGGTTCAAGCTTTGTGCCCCTAACCTCTAATGGCGAGTTGGGTGTTATCAGAATGTGGTCTCAGACCATTCCCCAAAATCTACCCTAAGCCAAGAACTGGGATGGGTTCTCTCAGTTGTGGCAGCCCCTCAAGGCTGACAGTTGCAGGGACAGATCTGGGTTCTTGTTCTTTGATTGGGATTAGGGAGAGGAATTGGGCATTGAGGGTTAGTGCCCCAGTGAGGGTTCCCTCAGTTGGGGAGGAAGAGGAAGAAGAGAGGGAGAGAATCAATGGTGTCAATGGGGATGGGGATGGGTTTTTTGACCCTGGAGCACCACCACCATTTAAGCTGTCTGATATTAGAGCAGCCATTCCTAAGCATTGCTGGGTTAAGGACCCTTGGAAGTCCATGAGCTTTGTGGTTAGGGATGTTGCTATTGTGTTTGGATTGGCAGCTGTGGCTGCTTCTCTCAATAACTGGATTGTTTGGCCTCTGTATTGGTTGGCTCAAGGAACCATGTTCTGGGCTCTCTTTGTTCTTGGCCATGACTGTGGCCATGGAAGCTTTTCTAATGACCCAAAGCTGAATAGTGTTGCTGGCCATCTCCTCCATTCTTCAATTCTTGTCCCTTACCATGGATGGAGAATTAGCCATAGGACTCATCACCAGAACCATGGCCATGTCGAAAATGATGAATCTTGGCACCCTCTGCCTGAGAAGATATTCAAGAGCCTTGACGATGTCACGAGAAAGTTGAGGTTCACCATACCATTCCCACTGCTTGCATACCCCGTCTATCTGTGGAGTAGAAGCCCCGGGAAGAAAGGCTCTCATTTTGATCCAAACAGCGATTTGTTTGTGCCAAATGAGAAGAAAGACGTGATTACCTCAACCGTGTGTTGGTCAGCCATGGTTGCTATCCTTGCTGGTTTATCGTTCGTGATGGGGCCTGTCCAAGTGCTCAAACTCTATGGAGTTCCATATGCGATCTTTGTTATGTGGCTGGATTTAGTCACCTACTTACATCATCATGGACATGAAGACAAACTTCCATGGTATCGTGGAAAGGAATGGAGTTACCTTAGGGGTGGACTAACCACCCTTGATCGCGACTATGGATGGATAAACAACATACACCACGATATTGGGACCCATGTCATACATCATCTTTTCCCGCAAATCCCTCATTATCACTTGATCGAAGCTACCGAGGCTGCTAAGCCAGTGCTCGGGAAGTATTACAGAGAGCCGAAGAAATCATGGCCTCTTCCATTGCACCTGTTGGGAGACCTCGTGAGAAGCATGAAGAAGGATCACTACGTGAGTGATGACGGGGATGTTGTATATTACCAAACCGACCCCAAGCTTGCTGGAACCGAGAAGTGAGACTGGCGATCCGAGGTTTCTCCTAGTTTAGTAAAGCTCGTTGGCTCTTGGCAGATGGTTCGTTAGACTTAACTCAATTCTCGGTGTTTAAGCTATTGCTCGTGCTCGTGCTTGTACTACTATTTTTGGAGGCATTAGCAGCCAAGTCCATTCATTCTTGCCTTATATGATATAGCTCTGATCATTTAGTTCAAGAAATGTATTGTGTTTATCATTCATGGCTGATATATAATGTATGTAATGATCATTCAGTTCAACAAaatgataagcttttgttttgttttgtt
>Seq71 [organism=Ipomoea batatas (L.) Lam.] PacBio-Illumina derived unannotated transcript Ibc298/f16p10/1897 
gagagtgtgatctactgctacctctctttattCTACAAGCTTTCCACTTTCTTCTCCCCATTATTCTCTCTGTCCCCTCATCTCCATGGATCCTTCAAAGTACCGTCCATCAAGTAGCTTCAACACACCCTTCTGCACTACCAACTCCGGAGCTCCGGTATGGAACAACACCTGCGCACTCACCGTCGGCAGCAGAGGGCCAATTCTGCTGGAAGATTATCACTTGGTGGAGAAAATTCAAAACTTCACTCGTGAAAGGATCCCAGAACGAGTGGTGCATGCTAGGGGTGCAAGTGCCAAGGGCTTCTTTGAGGTCACTCATGACATTACACACCTCACCTGCGCCGACTTCCTCCGCGCCCCCGGCGTTCAGACGCCTCTCATCGTCCGTTTCTCCACCGTCATCCATGAACGTGGTAGCCCCGAAACCATCAGAGATCCCCGTGGTTTTGCCGTCAAGATGTACACCCGTGAGGGAAACTGGGATTTGGTGGGCAACAATTTCCCGGTGTTCTTTATCCGGGACGGAACGCAATTCCCGGACGTGATCCACGCGTTCAAGCCAAACCCGAAATCCCACATCCAGGAGAACTGGAGAATCCTGGATTACTTATCCCACCTCCCGGAGAGTCTCAACACCTTCGCCTGGTTCTACGACGATGTCGGTATCCCCACCGATTACCGCCACATGGAAGGCTTTGGCGTCCACACTTTCACCATGATCAACAAGGAAGGCAAGGCCAACTATGTTAAATTTCACTGGAAACCCACCTGCGGCATCAAATGTCTGCTCGAAGAGGAGGCGATTAGGATCGGCGGCGAGAATCACAGCCACGCCACCCAGGATTTATACGAGTCCATCGCCGCGGGGAATTACCCGGAGTGGAAGCTTTATATTCAGGTGATGGACCCGGATCACGAGGACCGGTTCGATTTTGACCCGCTGGACACGACCAAGATCTGGCCGGAAGAGTTGATTCCTCTGCAGCCGGTGGGGAGAATGGTGTTGAACAAGAATATTGATAATTTCTTTGCGGAGAATGAGATGTTGGCGATGGACCCGGCGCATATTGTCCCCGGAATATACTTCTCCGATGATAAGATGCTCCAGGCTCGAGTGTTTGCCTACGCCGACACTCACCGCCACCGCCTTGGCCCCAACTATATGCTGCTTCCGGTTAATGCCCCCAAGTGCGCTCATCACAACAATAGCTATGATGGTTACATGAACTTTGTCCACAGGGATGAAGAGGTTGATTACTTTCCCTCGAAGTTTGATAACACACGTAACGCTGAGAGGTTCCCAACTCCGTTGCGTATCGTGACGGGGCAACGTGATAAGTGTGTTATTGAGAAGGAGAACAACTTCAAGCAGCCTGGAGATAGATACAGATCCTGGGCTCCAGACAGGCAAGATAGATTCATCAACCGATGGGTCAAGGCCTTGTCTGAGCCCCGAGTCACCCATGAAATTCGCAGCACTTGGATTTCTTACCTCACTCAGGCTGATAGGTCTCTTGGACAGAAGGTAGCTTCCCGTCTGAACATAAGACCGACGATGTAAGAGAGGTGGAATTGAAGGCAGTATAAATTGCTTTTGAGTTGAAATACATGCATGTTGTACTAAACGGCACCGTTTATTACTGTAAATTTGATGTTTATCAATGTTGTATTTTGGGTTTTACAAAATACTATGTTGTTATTTGGTCCTATATGTGACGATACAAGTAAACTGGTACGATGTAAGTAGACTGGGACAATGTTCTAGTCTGAATAAATGTTAAGTTATTGTCATATTGTGTGGTCTATCATGTGTAATAAATTTATCTTCATCTTTGATATTTCAAATGATGATACTTCAATTCTCGATATTTTAAATGAaacatttgtgcatttt
>Seq72 [organism=Ipomoea batatas (L.) Lam.] PacBio-Illumina derived unannotated transcript Ibc299/f10p7/1783 
atccaattttcagattagcttagtcccttttatctctTTAATCCTTTTCTCTCCTTCAAAAATGTAGACCTCCAAGTGAGGCTTGTTTAGTAGTGTAGGAGTAGAATAGGATTTATTTTGTAATAAGAAGAGAGATGATGCAAGATTAGGAGCTTCAACCGTTGGAACGAGGAGAAAGCGATGAGAATTTCTTTCCCTTCTTTTCTTAATTTATCTTGAATTAATCTTGTATCAAGATGCTTGTTCTAAATTTATATTTGGATTTTGGATTGTGTTTATGTCTAGATTGTTGTTTGTTCTTTATTTATTATGAATTGTTAGTTTAGCTTCTATGAGTTGTTGTGTGCAAGATTTATTCTTAAAAGTGTGTGATTAAAGGATCCAATTGCATGCTTGTTTGTTGTTGTGTCACGATGAGAATCGGGCATGGCTAGAACACTCTTGCCACACCTATGATTTATACAATGCGAGAGCTTGATAAATTATAGGGGGATTTCTCGGCTAATCTTCGGTTCCTTCACTAGCGAGAGCGGGTTGGAATTTAGAAGTTAGTCAAAACGGTTTCTTCTCTAGTGACAAGGGTTGGAACCTAGAGGTTAGTTTAGGCTACCTCCTCACAACTTGTGGGATTAACTTGGGTTTGGGCATGTTGATTTGCTTATGATCTTTAAAACGGCCTCGCTTGTAGACTACGAGAGTAGATAACTTGCGTTTGGCACACTCGGGTAGATCACGAGAGTGGCACCGGGGACCTTAGTGCATTTCCTCCATTCACAAGGGATATAACTTCTTTTCTACATTTGTTTGACACATGATAGACATTTACCCGATCCATATCCTTACATATGTTGCATCTTATATATCTCTCTTCATTTGTTGCTTTTATTTTTGTTATTTACTTTTGTTGTTAAAACCATGTTATGACCGAACTAGCTTCACAAGAATCAATCCGAGTTAGTGCTTGACCAACCATTCCCTGTGGATCGATAACCCCGGAATACTCCGGGTATTTGCGTGTACCTAAAAGCTGCATATACTACCATAGTAGCGGTGCGGCAACGTTAATCCCCTTTTAGTTTGCAAAAAATAAAATTTGTAAGTGCAAAAATGATACGCATTTGGACCATCTTTAATTGGCGTAATTATTATTAAAAAACATAGGCTATTTTTTTTAAGTGTTTTTTCAGTTCGCTGGATTAGTTTTGGATCAAAGACAAAGTTTCCTTCATGCAGATTGGATCAGTGCCAGTGAGCAGTCTAGTGGGCAGTTTTATTCAAACCGAATTAAGTCTTCATGATCCACTATTTTTTCTCAAATTTAATCTACTGGTTGAAGCTTATTTTTAGGAGATCTTAGCTGCAAAAATTCAGGATTTAGTGGTTAATGGCTATAAATAGAGCTCAAATTTATGGGATTTATAACTAAGTTTTCTACACGCTATTCTGGTCCAGATTAATATGAGAGCTCTATACTATATTATTATTGCTATCTTGAGTATCATATCAGCGTGGTGAAGTGCTTTGATGTTGCTGGTTTGCTAAAGGTTGTTCGTAGCGTCACTTGGTCATCTAGCAGATGATGAAGGCGTAGATAGGAGTGTTTTTGTAATCATTGATATTGTATGGTTGTTTTATGACTCCTTGTAACCCCTTGTGATCATCTAGTAGATTAGGCTGATGTGAAGTGCCCCGCAGATGTAGGAGTGTAGCTCCGAACTGCATAAACAATTCCGGGTGTCTAGTTCTATTTTCTTTGCTTTAttgttctgatcttttactttat
>Seq73 [organism=Ipomoea batatas (L.) Lam.] PacBio-Illumina derived unannotated transcript Ibc302/f9p1/1960 
acacaacactcggaaacatatattgtattctcgtccgttttaatattgttataatacatagtatTAATTCTCTCTCTATCTCTCTCTCTCGTCGTCTCTCATCATGGGAACAAATGCCGGCTCCGGCCATATTCCGGCGTTTGATCCCCCGAAGAAGGTGAAGAGAAACAAATACGCCATAGCCGCCGCCTTTTTAGCTTCGTTGGCGTCAATCTTGCTTGGTTACGATATTGGGGTGATGAGTGGGGCGGCCATTTATATCCAGAAGGACTTAAAAATCAACGACACACAAGTGGAGATTCTCCTGGGAATCTTAAACTTGTACTCCCTTATCGGCTCCTGCATGGCCGGCCGGACCTCCGACTGGATTGGCCGCCGGTACACCATGGTGGTCGCCTCCGTTGTGTTCTTCATCGGAGCCATTTTAATGGGTTTCTCCACCAACTACACTTTCCTCATGGTGGGGCGTTTCGTCGCCGGGATCGGCGTCGGTTACGCCCTCATGATTGCTCCGGTCTACACCGCCGAGGTCGCCCCCGCCTCCGTCCGGGGCTTCCTCACCTCCTTCCCTGAAGTGTTCATTAACTTTGGGATTTTGGTGGGTTACGTGTCGAATTTTGCATTTAAGAATTTGCCAACTCACTTGAGCTGGCGATTCATGCTGGGAGTGGGAGCGATTCCGTCGGTGTTGCTCGGCGTTAGTGTGTTGGCGATGCCGGAGTCGCCGCGGTGGCTGGTGATGCAGGGCCGCCTGGGAGACGCGCGGCGCGTGCTAGTCAAGACTTCCGATTCCACGGAAGAAGCTCACATGAGGCTCGCCGATATTAAAGAAGCCGCCGGGATTCCGGAGCACTGCGACGATGAGGTGGTTACAGTGACGAAGAAGCGGGGCGACGGGGACAGCGTATGGCGGGAGCTTTTCATTTCTCCGACGCCGGCGGTTCTTCATATACTCATCACCGGAGTTGGAATTCATCTCTTCCAGCAGGCGAGTGGGATAGACGCCGTGGTTCTATACGGGCCTAGAATCTTCGAGAAGGCCGGGATTAAGTCCGAGACCGACAAGCTCCTCTGCACAATCGCCATCGGATTCACGAAAACGGTTTTCATCCTGGTCGCGACTTTCACGCTCGACAAATTCGGTCGGCGGCCGTTGCTCCTAACGAGCGTGGGCGGGATGGTCGCCACGCTGGCGCTCCTAGGCACGGCGTTGACCGTGATTGACCACTCTCAGGAGAAGGTAACCTGGGCGGTAGCAATGGCCATCGCAATGACACTAGCCTACGTGGCAGCCTTCTCGATCGGCGCGGGGCCCATTACGTGGGTGTACAGCTCGGAGATATTCCCGTTGAAGCTCCGCGCCACGGGGTGCAGTCTAGGAACGGGAATCAACCGCGTAACAAGCGGAGTGGTGTCAATGACGTTTATATCCCTATACAAAGCCATCAGCATCGGTGGGTCCTTCTTCTTATACGCCTCCATCGCCGCCGTGGGATGGGTGTTCTTCTTCACGCTAATGCCGGAGACGCAGGGGAGAACGCTGGAGGAGACGGAGGCGCTGTTTGGGACATTCTTTAGGTGGAGGTCAAGGCAAAGGGAGGTCGATGCCAAGAAGGCTAACAACAACAATAATTCACAACTTCAAATGGGAACCCTTCAGGCTGCTAATAATAAGTAGACTTTTAATATGTGCTGCGTGGCTAATGTTAGTAGAGATTAAGGTTACTTTACGTATTGCCTGCTCAGCTCGCTGCTGTATCATGTTATGATATTCCTAGTATTTTAATTTACTCCCCTATTTTAGTATTTACTGCCCATCATACATCGTATCACATAAGATGATATATTGGGGCCATTTACTTTGAAAGTCCCTTCAGATGTTTGGGTCATTGATTGGATGCTCAACAACAGAATTTCAGAATGTAAGTAAATTataataagagaattctgaagttttaat
>Seq74 [organism=Ipomoea batatas (L.) Lam.] PacBio-Illumina derived unannotated transcript Ibc303/f20p5/1699 
gaagctagagaaagcaaagacagaagaagagagaagagggaagagagaagagatTCGCTCATACGTCTCTTTCTCTCTCTTCCTTCTTTGCTTCGCCTTCTCAGCAAAGAAGGGAAGAGAACACATACGAGGATTTAGCTAACTTGTGCGCATCTCAATCCTCTTTTCCCGTATTATATATACACAGGAATTTGATTTTGAATCGGTGGCCAATTTGTTGAATTGGGGAGACGATAGAAGCAAATATGCTGGTCGCCAATAGTTTTGACTTATGGCAGAAGGACATCTTCTTCTCCGCTGCCGAGGAGGTTCAGAAATCTGCTGATATAATGGAATCAGCTTATAGGACCTGGCTAAGAGAGAGGAGAGAAGGGGTAGCACCTCAGTTTTTAGATGAGCTCAGGGGAGAGCTTCAGATGGCTTTAGGCACAGCAAAATGGCAGCTGGATGAGTTTGAGAAGGCGGTTAGGCTGAGCTACAAAAATCGTGCTGATGAGGTTACGATGACCAGGCATAGAGACTTTGTTTCTGCAATGGAAGCTCAAATTTCCCGTGTTGAAGCAGCCGTACGAGAATCCTACAACATTGAAGGGAAGGAACATCTTCCATGGGTGAGATTGGATGAAAATGAATGTGATGATTTAGCACAATTTCTTTCTGGATCCTCACAAACTATGAAGGATGAGCATCCCAAGGTCCTTTGTACTACGGAATCTCTTTTGGAGGATCATAAAACAACAAATGATTTTGATCTAAATGCTGAAGCGGCCAAGAGAAATCTTTTGAATCAAGATGCTATCACATGTAACATGGCAGCTCATTTCACCAGAGAGCAAGAAATTATTGAAATTTCTCAATCCAGGAATGATAAAAACTATGAAGCTGATAGACTACTTAGTTCTGAGAATGCAGTTAATAACAGTGCATTGGAGATTGTGATTGATAATGGATATGGACAAATGGCTGCATCTATGTCAACTGAGATCACACCCAAAGAAAAGGGCTTTAAACCTTCCTTTTGGAGGCCACGATGTGAAGATCATCGTCAAGCAAAGGGAGGAATGCTCAGAGATGCCCCGTTGATGAGATTAAATTGGATAAATCAGCTTTTGGGACAGCTTACTGGTTACAGACAAGTACAGGCCCCATTGACATTGCGATCCAACCGTTCGATTCGATTGATGCTTATTTTGATGCTGACCATTTTCCTAGTGGTGCCTTTCTTACTTTGTTCAGCTTAGGTGGAAGTTGAATTCTGTTCTCACCCAAGCTAGAGTAGAAGACAGGCAGTGGAGCTATGCTTCTGGTTTTGAGTTTCTTAGGAATTAAAGGTCAGGATTTTTCTTCTTTTGTATGGGGAGTGCCCTACACATACTTTTCATATAAAACGCAAAGTGCCTATTATTTTCAGAAGTTGGAGTTGAAGACAAATATTTTACGTGGAATAGCATTGTAATGGGTAGGTCAATGTTAAGAGGTCTCGAGTTCAATCTAAAAAAAAAAAAAGGAATTGTAAAGCCATCATAGAATATGAATCATGGCAAGTTAAAGATTAGGACTCTAATGACTTCCATGACTTTGCGTGCTTGTTATTTGTGCTGTGGCTTGTTGAGTCAGCCTGTACCTATAGCAGGGCTGTGTAACTGTGTTTCGTTGTCTCCAGTAAATAAAATTGCAtaatatatttcgtttgtgttgt
>Seq75 [organism=Ipomoea batatas (L.) Lam.] PacBio-Illumina derived unannotated transcript Ibc308/f1p2/1615 
tcgtcccgagctgaacttgcagtttcatcgccaaagGCTCGAGCTTTGCCGCTATTCTGTGATGGGTTCCGGAAATTTTGAGACCCAATCAAGTTTCCGGTGTGGGTTCTTGATTTTCCGGGCTGGTGTGAGCTTTTTAAGGAACACTTCGAGGAGTCGAGGATGATGTCTGCTGCCTACCATAATCTTGAGTTTGGGAGGACGAGGTTGAACTCTCCGGCTTGCGGCTGTTCCTCCAATTCCTCCATTGATAGACACTCTGCAAGAAATTTCTGCTCAGAAACGTTAACAATGGAGGGGGAGGAGGGTTCAGAGCTCGGAAACTGCTGTGTTGCCGGCGTGAAATTGGGCGGTGTAATGTGTTTTCCACTAAGGCTCCTGAGAGTTTCCTCAATGGAGTCACACCTGATTCATCTCCAATGTTGGATTTGAAGAAAGACAGTGGAAGCCTATTTCAGTGGCAAATTTGTTTGAAGTGGTGACTGATGATCTCTTGACACTGAACAAGAATTTGCAATCTATTGTTGGAGCGGAGAACCCTGTTTTAATGTCTGCTGCAGAGCAGATATTCAGTGCCGGTGGCAAGAGGATGAGACCTGCTTTAGTTTTCCTCGTTTCCCGAGCGACAGCAGAAACTGCTGGTCTAAAGGAACTCACCAAGGAACACAGGCGGCTTGCTGAAATCATTGAAATGATCCACACTGCGAGTCTGATACACGACGATGTGTTGGATGAAAGCGACATGCGGAGAGGAAAGGAAACCGTTCATCAGATATATGGCTCGAGGTAGCGGTGCTTGCTGGTGATTTTATGTTTGCACAATCGTCGTGGTACCTAGCTAACCTCGAAAACATTGAAGTCATAAAGCTCATAAGTCAGGTCATCAAAGACTTTGCGAGCGGTGAAATAAAGCAGGCGTCGAGTTTATTCGACTGTGATGTGAGATTGGAGGATTACTTAATCAAGAGCTACTACAAAACGGCCTCGTTGATTGCTGCAAGCACCAAGGGAGCCGCCATATTCAGCGGGGTCGACAGCGAGATCAGCGAGCAGATGTATCAATACGGGAGGAACCTCGGTCTATCGTTCCAGATCGTGGACGACATACTCGACTTCACTCAATCAGCAGAGCAGCTCGGGAAGCCGGCCGGGAGCGACCTGGCCAAGGGCAACCTGACAGCGCCCGTGATATTCGCGCTGGAAAACGAGCCAAAACTGCGGGACATGATCGAATCCGAATTCTGCGAGGCGGGTGCTCTCGAGGAAGCCATTGGCGTGGTGAAGAGCTGCGGGGCATCGCTAGAGCACAGGAGCTGGCGAAAGAGAAAGCGGATATCGCGATTCGGAACCTCGAATGCTTGCCTCCGAGCCCTTTCCGCGTTGCTCTGGAGGAAATGGTGCTGTATAATCTTGAAAGAGTTAAGTAGAAGAAGAAGAATAACACACAATTTGGATCAAAGCACAGCTCAAATCTACACTGTTCTTGTAAAACATTTAGTTTTACCTAAGGGGAAGATCAGAGCTGTTTAAGTCTGTTCCTCTTGCATATAGTAGTGCTATTGATTTTCAGTGTTTGTATACTCATAAAAGCCAGAAGCAATGACTTTTGGTCCTG
>Seq76 [organism=Ipomoea batatas (L.) Lam.] PacBio-Illumina derived unannotated transcript Ibc316/f10p5/2203 
agacacaaatttcttcaattctttcttccaaaaaaatttcttagaattctcaatttcttggGTTTTCTTTGATTTGTATTTGGGTTTTAATTCACTGATCTGATATGGCTGAGGAAACTAAAGCACCTGCTGCGGAGGCGCCGGCGGCCGCTGCCGAGGAGGTGGTGGTTTCCGATGTGCCGGTAGCGGAGAAGCCGGAGGCTCCGGCTGTTGTGGAGAAGGAGGCGGAACCCGAGGCGGCCGGAGAAGCGGCGGTGGAAGGTGAGAAGGAGAAGAGTGGCGTTGCAGAATCGACGTCGTTTAAGGAGGAGAGTAATAAGGTGGAGGAGCTTCCCAACCCGGAGAAGAAAGCTTTGGATGAGTTTAAGCAGTTGATTCAGGAGGCTTTGAACAAGCACGAGTTTACCGCTCCGCCTCCGCCGCCGCCGACGGCGGCGCCGGCGAAGGAGGAGGAGGAGAAGAAACCCACCGAGGAAGAGCCGAAGAGTGAGACTAAGGAATCTGAGGCTCCGGCGGCGGAAGAGTCACCCGCCGCCGTGCCGGAGGAACCAAGCGCCGCCGTGCCGGAGGAGCCACGCGCTGCCGCGACGGAGCCAGAAACAGCACCCAAGGAGGAGGAGGAGAAAGCTGCTCCTGCTCCACCGCCGCCGCCGCCCACGGAGGAGACGCCGGCGGAACCGGCGGTGGTCGTCGTCGACGAAAAGGCCGCCCCTCCGGCGGAGGAAATCAAGGAAACCATCGTAGAAGTAGCCGCCGCAGCCCCACCGGCGGAAGATCCCGCCACCGCCGCCGCCGCCGAAGACGGCGGCGCCGGCGAAGAAGTCCCGCCAGCAGTCCCGGAAGAGGTTTCCATCTGGGGAATTCCCCTCCTCGCCGACGAACGGAGCGACGTGATTCTCCTAAAATTCCTCCGGGCACGCGATTTCAAGGTCAAGGAAGCCTTCACGATGCTCAAAAGCGTGGTGGCATGGCGGAAAGAGTTCAAAATCGAGGAGCTTCTAGAAGAATCCGAGCTGGGTCAAGGCCTAGACAAGGTTGTATACATGCACGGAGTGGACAAAGAAGGCCACCCAATCTGTTACAATTCCTTCGGAGAGTTTCAGGACAAAGAATTGTACCAAAGCACCTTTTCCGACAAGGAAAAGCTCAACAAATTCCTGCGATGGAGGATCCAATTCATGGAGAAATCAATCCGAAACCTAGACTTTAGCCCTGATGGGATTTGCACCTTTGTTCAGGTCATTGATCTCAAGAACTCCCCTGGCCTTTTCTTCTTCAAGAAAGAGCTCCGCCAGGCCACCAACAGGGCTCTCCAATTACTCCAAGACAATTACCCAGAATTTGTTGCCAAACAGGTGTTCATCAATGTTCCTTGGTGGTACCCATCCTACTATAGGATGATCAATGCTCTGTTCACCACGAGGACGAAGAGCAAGTTTGTGTTTGCAGGCCCTTCCAAGTCTGCTGAGACCCTCTTCAAGTACATTGCGCCCGAGCAAGTGCCAGTTCAATATGGTGGCCTTAGCCGAGAAGGCGATTATGAGTTCACTACTGCTGACCCTGCAATAGAGGACACTATCAAGCCGACCTGCAAGCATACTATCGAATTGCCTGTGACCGAGAACTGCACTTTGGTTTGGGAGGCAAGAGTCGTCGGCTGGGATATCTCCTATGGAGCGGAGTTTGTGCCAGCCGATGAAGGCGCCTACACCATCATAGTAGAGAAATCGAGGAAGATTGGATCAGCCGACGAGACCATCATTGGCAACACCTACAAGGCCGAGAGCGCTGGGAAGGTCGTGCTAACGTTCGACAACCAGACTTCGAAAAGGAAGAAGCTTCTCTACAGGTCCAAGACCAAAGCCCTCTGATTGAAACACTAAATACACCACCTGTGCTTGATTGATTGATTCCTGGTGCTTCAAGTTCCATCTGAAAGGAAGGGTTCTTTCTTTGTTCATAGAATTTTTTCTTTCTTCCTTTCCTGTTATTAAATTTAATTTTATGGTCTGGGATATGTTATAAATATTTGTTGCATTTTTTTTTTTTGCTTTTCTTTCAAGAGGGGTTTTGGTCTTTGGATTGTTCTAAATATATGGGAACAGAAATTTGAGAATGCCTGGATATATAAATACAGGGGGTTGTATTATTGTGGAATGTATTCAAGACAACATTTGTTACTAGCtactacacaacttgcctt
>Seq77 [organism=Ipomoea batatas (L.) Lam.] PacBio-Illumina derived unannotated transcript Ibc325/f18p2/1793 
acaaaaggtgaggctgagatatatagatatacagtgtgttggtttttcctcaCACTCGCACACACTTCACTAACACAACAAAACCATTTTCTTGAAAAATTTCACAGATTTTTCTGTAAATTTTCTTCTCTAAATCCTTCCCCCCTCTCTGAATCCCCCGCTTCTTTGATCCCTTTCTGCAAATCATCTGCTTTTTTTGGAAAAACAGTCAGGTGTTTTCAGAATCGAGATCTGTTTTCTTTTTTTTTTTTAAAAAAATTTCTGTCTTTTTTAGTTTTTTCTTCATCTGATCTGATCTGCACGAGGGCTTATTAGTTGTCCCTCAAAGGTTTGATTTTTATAACAAAAAGGGTTGTTATTTGAAGACCCTCTTTTGATTTTCTTGTTTTTTTGTTGGAATTTGATTTTTGGTTAAAAATGGCTGCCACTATTGATATGTGGAGTAGTTTAGGTGTAGATTTTCATTCTTCAGAGCCTTTTAATGGCGGTGGAGATCTCATGGATGCACTTGAGCCTTTTATCAGTGCATCTCCGTCTCCGTCACCGTCGCCTTCTTTGTGTTCTTCTTCTTCTTCTTCTGATGTGTTTTATGGATCTTATGGGGGCTTTAATGGTTATTCGGGCTGTGGGGTTGGGCAGTCGGGCTTTATCGGGCTTAACCCGTTAACGCCGTTACAAGTCCGTCAGATTCAGACCCAAATCAATCTGCAGGCGCAACAAATGATGGGCGCTGCGCCGTTTCAGAGCCAGTGGCCGCAGCAGCCGCGCCGGAATTTGAGCTTTTTGGCGCCGAGGCCGGTGCCGATGAAGGTGGCGGCTAGCGCGCCGCCGAAGCCGACGAAGCTGTACAGAGGGGTGAGGCAGCGCCACTGGGGGAAATGGGTGGCTGAGATCCGTTTGCCCAAAAACCGGACCCGGCTCTGGTTGGGGACGTTTGATACGGCTGAGGAGGCGGCGCTGGCTTACGACAAGGCGGCGTTCAAGCTCCGAGGCGATACGGCTCGGCTCAACTTCCCTAACCTCCGCCACAACGGCTCCCTCATCGGCGGCGACTTCGGCGAGTACAAGCCGCTCCACTCCAACGTCGACGCCAAGCTGCAAGCCATCTGCCAGAGCTTGGCTGAGAACAAGAGCCTCGACTCCAAGAAGTCCAAGCCGGCGGCTCCGCCGCAAAAGCCCAAGGAAGAAGCCGTGGAGGATGACAAGAGCAGCGTGCTAGCCGAAGCCGGACCCGAAAGCTCCGGATCGAGCGGATCGGTACCCGAAATCTACGGATCGGATTCCGGATCGAGCGGATCGATACCCGAAACGTACGGATCGGATTCCGGTTCGGGCGGGTCATCTCCCGTTTCGGATCTAACGTTTCCGGATTTCACGGACGAAGAATCCGCGTGGGACATGTTCTCGGAGCTGCAAAAATATCCATCTCATGAGATTGATTGGGCATCTCTATAATTAGTCTTTTATTATATATTTTTAGTTTTTCTTTAATTGAAGGAAAAAAAGGAGTGGTCCAAGTCACATGTGGTCACGTGACGAATGGTGTAGGGTGGGGCCGGCTGCAAGAAATTTTTGAAAATTGCAGGGAAGGCCCTAGCATGTTGATTATTATGGAGTCAGTCCTTGTAGTTATTGTTATTACTAGGAAGATCCTCAACTGGCTAGCCAGTGGTTTTTGTTTTGGCTATAGACCAGTGAATTTTAAGTTTTTCTTTTGGTAGAATTTGTGTTTATGTTGGTGTCTATATTGTATTTTATTTTGAATTTCGGTGTTATAATAATTGTTCAGTTTG
>Seq78 [organism=Ipomoea batatas (L.) Lam.] PacBio-Illumina derived unannotated transcript Ibc326/f5p3/1734 
tccccaaacccaagttgtgagttatctcagtcagtcttccagtgatcatagccgcTTCAGGAAAATGGCTGCCACTGTCTCCACCATTGGAGCTGTCAACAAGTCATTGTTGAGTTTGAACAATGGGAGTGTAGGGAGTTCAGTTCCCAGCAGTGGTTTCTTCGGGAAGGGCTTAAAGAAAACCAGTGGGCAGAGAGTTGCAATGCCCAAGATCTCAAACAGCAGGCAAATGAGGGTTGCAGCCGAGGCGCCCGAGGCAGCTGAGCCCGAGATTGATGAGCAGAAACAGACCAATCAGGACAGGTGGAAGGGACTTGTAGAGGACATCTCTGATGACCAGCAGGATATCACCAGGGGAAAGGGACTGGTTGACTCTCTCTTCCAGGCTCCTATGGGTACTGGCACTCACCACGCTGTCCTTAGCTCTTATGAATATATCAGTCAGGGCCTTCGTGAGTACAATATTGATAACACTTTGGATGGATTTTACATTGCCCCTGCTTTCATGGACAAGCTTGTTGTCCATATCACCAAGAACTTCTTGAAACTGCCCAACATTAAGATTCCTCTCATCTTGGGTGTTTGGGGAGGCAAAGGTCAAGGGAAGTCTTTCCAGTGTGAGCTTGTGTTCCGGAAAATGGGAATCAACCCAATCATGATGAGTGCTGGAGAACTGGAAAGTGGGAACGCCGGTGAGCCAGCAAAGTTGATTAGGCAAAGGTACCGAGAGGCAGCAGAAATCATCCGAAAGGGGAACATGTGTGTCCTCTTCATCAACGATCTTGACGCAGGAGCTGGAAGAATGGGTGGGACTACCCAATACACTGTCAACAACCAGATGGTGAATGCCACACTTATGAACATTGCTGATAACCCAACCAATGTCCAGCTCCCCGGCATGTACAACAAGCAGGAGAATGCCCGCGTCCCCATCATCGTCACCGGCAATGACTTCTCCACCCTCTACGCTCCTCTCATCCGTGACGGCCGTATGGAGAAGTTCTACTGGGCACCTACCCGCGAGGACAGAATCGGTGTTTGCAAGGGTATCTTCCGCACTGATGGTGTACCAGATGAGCATGTTGTTAAGCTCGTTGACACCTTCCCCGGACAATCTATTGATTTCTTTGGTGCCCTGAGAGCAAGAGTGTACGATGATGAAGTGAGGAAGTTCATTGCATCCATTGGGGTAGATGCAGTGAACGAAAGACTGCTGAACTCTAGGGATGGCCCACCCAAATTCGACCAGCCAAAGATGACAATTGAGAAGCTGCTTCAATATGGATACATGCTCGTACAAGAACAAGAGAATGTTAAGAGAGTTCAATTAGCCGACAAGTACCTCAAAGAGGCTGCCCTTGGAGACGCAAACGAAGATGCAATCAAGAACGGAAACTTCTATGGACAAGGAGCCCAGAGTGGTAATCTTAAGGTACCTGAAGGCTGCACTGATCCTCAAGCATCAAACTTTGATCCTACCGCTAGGAGCGATGATGGAACCTGCACGTACCAGGTTTAAGGTTACGACATATGGAAAATCGTTTGTTAGAACCCAAGATGTCAGACTGAAATATTATTCAGCGGACACAAGAGTATAATGTTTTGTATCAATTGTTCATCTATCCATTACTTTTCATAACATTTACTCTCCGGGTGTGGGACCTAAGGGCTAAATATTTGGTCTTTTATGGACAAAAGAGTAtatttgataaagatatttcttttcttttttct
>Seq79 [organism=Ipomoea batatas (L.) Lam.] PacBio-Illumina derived unannotated transcript Ibc329/f21p3/1801 
ccaccactcttcactcacctccacacacgccatagcgatcgaagagagaggCAATGGCGGCAGCAATCGGAGCTCCGAAGCTCGCTCCGTATACCTGCGCGGCGGAGAGGAACGACGGCTCTGCTCGGCGTGCTGCGAGGTTCAAGAGCCTCTCGTTCGCGTCTTCTAATCTCTCCGGCGACAAACTCGGCTCGTTAGTTTCTCGGCGCTGCAGCCGTTCCGGAGGGAAATCGTCGGAGAGGCGTAATGCTCCGATTATCGTTTCCCCTAAAGCTGTTTCCGACTCCCAGAATTCGCAGACTTGTCTCGATCCTGATGCTAGCCGAAGTGTCTTGGGAATTATTCTTGGAGGTGGAGCTGGGACCCGGCTCTACCCTCTAACAAAGAAGAGGGCAAAGCCAGCTGTTCCACTTGGAGCAAACTATCGTCTGATTGATATCCCTGTTAGCAATTGCTTGAACAGTAATGTTTCCAAGATCTATGTTCTTACACAGTTTAACTCTGCATCACTCAATCGTCACCTCTCACGGGCATATGCAAGTAACATGGGCGGTTACAAGAATGAAGGTTTCGTTGAAGTTCTTGCTGCTCAGCAAAGTCCAGAGAACCCTAATTGGTTCCAGGGTACTGCTGATGCTGTGAGGCAGTATCTATGGCTGTTTGAGGAACACAATGTTCTTGAATTCCTAGTTCTTGCTGGAGATCATTTGTACCGAATGGATTATGAGAGATTCATTCAAGCCCACAGAGAAACAGATGCTGATATTACTGTTGCTGCTCTGCCAATGGATGAGAAGCGTGCCACTGCATTTGGTCTCATGAAGATTGATGAAGAAGGGCGGATTATTGAATTTGCAGAGAAACCAAAAGGAGAACAGTTGAAAGCTATGAAGGTTGATACTACTATTTTAGGTCTTGATGATCAGAGAGCTAAAGAGTTGCCTTTTATTGCAAGTATGGGCATATATGTCATTAGCAAAAATGTGATGTTAAACCTACTTCGAGAAAAGTTCCCTGGAGCCAATGACTTTGGAAGTGAAGTCATTCCTGGTGCAACATCCATTGGAATGAGAGTTCAAGCTTATTTGTTTGACGGCTACTGGGAAGATATTGGTACAATTGAGGCTTTCTATAATGCCAACTTGGGGATCACAAAAAAGCCAGTGCCAGATTTCAGTTTCTATGACCGATCAGCTCCAATCTACACTCAGCCTCGATATTTACCTCCTTCTAAAATGCTTGATGCTGATGTCACGGACAGTGTTATTGGCGAAGGTTGTGTGATCAAGAACTGTAAAATTCACCATTCTGTGGTTGGGCTTAGATCATGTATATCAGAAGGTGCAATTATTGAAGATTCACTACTGATGGGAGCTGATTACTATGAGACTGATGCTGACAGGAGGCTTCTGGCAGCAAAGGGCAGCATCCCAATTGGCATTGGCAGGAACTCCCACATTAAAAGAGCAATCATTGACAAGAATGCCCGTATAGGGGACAATGTGAAGATCATTAATAGTGACGATGTTCAAGAAGCAGCTAGGGAAACTGATGGATATTTCATCAAGAGTGGAATCGTGACTGTCATCAAGGATGCATTGATCCCCAGCGGAACTGTAATATAAAGATGTAACAAGAGTTCAGGCACATATCCTCAAAACTGCTTAGCAGAAGATGGAGCTGCAGTGGTAGTTGTTTATTTTGCCATAGAAAATCTAACATTTTTTGTTGGTAATGTTATGTTTTCCCATAAGAGAAACTGATGCATATTATCCTTTAAAGTTTAAATACCatcttagtt
>Seq80 [organism=Ipomoea batatas (L.) Lam.] PacBio-Illumina derived unannotated transcript Ibc331/f16p4/2228 
atccaattttcagtctagatttgtcccttcccctcttctcttttccttttcttctcctaAAAATGTAGACCTCCAAGTGAGGCTTGTTTAGTAGTGTATGAGTAGAATAGGATTTATTTTGTAATAAGAAGAGGGATGATACAAGGTTATGAGCTTAAACCGATGGATCGAGGGGAATTTCTTCCTTTCTTTCCTTAATTTACCTTGAGCTAACCTTGTATCAAGATGCTTGTTCTTAATTTATTTCTATTTGGATTATGGATTATGTTTATGTCTAGATTGTTGTTTGTTCTTATTTATTATGAATTGTTAGTTTAGCTTCTATGAGTTGTTGTGTGCAAGACTCGTTATTGAAAGTATGTGATTATTGGATCCAATTGCATGCTTGTTTGTTGTTGTGTCACGGTGAGAATCGGGCATGGCTAGAACACTCTTGCCACACGTATTGATTTATACAATGCGAGAGCTTGATAAATTATAGGGGGATTTCTCGGCTAATCTTCGGTTCCTTCACTAGCGAGAGCGGGTTGGAATTTAGAAGTTAGCCAAAACGGTTCCTTCTCTAGTGACAGGGTTGGAACCTAGAGGTTAGTTTAGGCTACCTCCTCACAACTTGTGGGATTAACTTGGGTTTGGGCATGTTGATTTGCTTATGATCTTTAAAACGGCCTCGCTTGTAGACTACGAGAGTAGATAACTTGCGTTTGGCACACTCGGGTAGATCACGAGAGTGGCACCGGGGACCTTAGTGCTTTTCCTCCATTCACAAGGGATATAACTTCTTTTCTACGTTTGTTTGACACATGATAGACATTTACCCGATCCATATCCTTACATATGTTGCATCTTATATATCTCTCTTCATTTGTTGTTTTTATTTTTGTTATTTAGTTTTGTTGTTATAACCATGTTATGATCGAACTAGCTTCACAAGAATCAATCCGAGTTAGTGCTTGACCAACCATTCCCTGTGGATCGATAACCCCGGAATACTCCGGGTATTTGCGTGTACCTAAAAGCCACAACCAAATTGGCGCCGTTGCCGGGGAATGGTCTTGTGTTGACATTAACAAATATTGATTCTAGGAGACTAGTTCATTTTTATGTTTTTATTGTGTTTTGTTTTGTTTTGTTTTGTATTTTGTTTTTGTTGTAGCATCTCTAAGGGAATATTTTCACTTGAGGAGAATGGAGAAATCAATCACAAAAAATGGGCATCACCACATCACTCATAATTTTTGGATCAACATTGAGGAGTATGTTTTGATTTGAAGAGGCTTCTTGATGACTCTTGAGGGTGGACAAGAAATTCATTAAGGGAGTTTTCTTTACCTTTCACTTGCTCCTTATGTTAATTTGTGCTTTAATGTATTATCTTATTTAATTGATCCAATTTCTCCTCCCCCTATTGTGCATTATTTTATTTTACATCGAGGACGATGTAAATTTTTAAGTGTGGGGAGTGAACATATATTGAAGTTTTGCTTGGATGACTCATGAGCTTATTTTGTGAATGAATTGCTATCTATGCTAGAAGTTGTGATTATTCCCTCATTGTTGGTTGGTGGTTTGTTTTGGACTTGTTACAATTTTACTTGTGATGGATGAATCAAGGTGAAACATATGATTGAGCTATTCTCTTGCCAATATCCTTGTTAACCACTAATCAATTGGATAAATTATTGATCTAGTGTGTTGTGCATTGCTAGTGAAAGTTTATGTGAGATACCGGTGTTGGTTTAATTGCTATACCTTGTCATAATACTCCTATGTGAAGTCTAATGATTGCATGCTTAGAAATGATATAGGCCATTTTTGTTAGCCCGAGCCTTTAAACCTACCCGTTATATATGTTACCCTTGTTACCCCGTTGAGCCTTTTGAATTTTTTGTTAAACCCCGTTGTATTTATTTTCTTTTGTTCTTAATTATCCTAATATTCCTCATATGCATTAATAGGAAGATTAAGGTAATTGAGTCCTAACCTTGTCATTAAACCCTTAACCATAGCCAAAAAAAAAAAATGTTTCCCTTCACCCTTGAGAAAATTGATCTTTTATTCATAATTTTTGAAGAGATTTAATATGGAGCATTAATTTTATTTGCAACATTTATTTTGTAAATATTTATGTTTGGGGTTGTCTTGATAATTTAGAATAGCTTATTCTCCCGTGGGCTATTCAATAAACTAGAATGCTTATTCTCCCGTGAGCTATTCTTGCCAAAAAT
>Seq81 [organism=Ipomoea batatas (L.) Lam.] PacBio-Illumina derived unannotated transcript Ibc339/f5p2/1810 
aggaaaggaaaacatggctactgcactgtggttaggtgactcacattttcgtatttatcaatcGTAATTGATCTTGTTTTACAGAACCCAGATCTTGATTTTTGTTTCCCGGTTCATAGTTTTGCGATACAGTTCCGTATCTTGTACAATTTTGAGCGCTCCGAACTGATTAGAGGAAAACGGTATGGCAACACCAACAAGAATTGGTCTGGCTGGCCTTGCTGTTATGGGGCAAAATCTTGCCCTTAACATAGCGGAAAAAGGATTTCCTATATCCGTCTACAACAGAACCACTTCAAAAGTTGATGAGACTACTGAGCGAGCTAAAGCAGAAGGGAACCTTCCTGTCTATGGTTTTCATGATCCCGAATCCTTTATTCGCTCTATTCAGAAGCCTCGTGTTGTGATTATTCTTGTTAAGGCCGGTGCCCCGGTTGATCAAACCATCAAAACTCTTTCTGCTTACATGGAGAAAGGAGACTGCATTATTGATGGTGGGAATGAATGGTATGAGAATACCGAGAGGAGGGAGAAAGAAGTGGCTGAATTGGGTCTGCTTTATCTTGGAATGGGAGTCTCGGGTGGCGAAGAAGGCGCTAGACATGGACCATCACTGATGCCGGGAGGTTCTTTTGAGGCATACAAGTATATTGAAGACATCGTACTGAAAGTAGCCGCTCAAGTTCCCGACAGTGGCCCATGTGTTACTTACATCGGCAGAGGAGGTTCTGGTAACTTTGTTAAGATGGTTCACAATGGGATTGAATATGGTGATATGCAGTTGATTGCGGAAGCTTATGATGTACTGAAATCTGTGGGGAAACTCTCTAATGATGAATTGCACAAAGTTTTCACAGATTGGAACCAAGGGGAGCTTCTTAGCTTTTTGATTGAAATCACAGCTGATATATTTGGAATCAAGGATGACAAGGCGGATGGGTATTTGGTAGACAAGGTTCTGGATAAAACGGGGATGAAGGGCACTGGCAAGTGGACTGTTCAGCAAGCTGCCGAGCTCTCGGTTGCAGCACCAACAATAGCTTCATCACTGGATTCAAGATTCCTTAGTGGATTGAAGGACGAGAGGGTTCAAGCTGCCAAGGTCTTCAAATCTAGCGGGATTGGTGATATCCTTACTGACCAGGCTGTTGATAAGAAGCAGTTGATCGATGATGTGAGAAAGGCACTTTATGCATCCAAAATCTGTAGCTATGCCCAGGGAATGAACCTGCTTCGTGCAAAGAGCATTGAACAAGGGTGGGACTTGAAGCTCGGGGAACTGGCTAGAATTTGGAAGGGTGGTTGCATTATCCGTGCTATATTTTTGGACCGTATCAAGAAAGCTTATGACAGGAACCCAGACCTCGCTAGCTTACTCGTGGATGAAGAGTTCGCAAAGGAGATAATTGAACGACAATCTGCTTGGCGAAGGGTTGTATGCCTTGCGATCAGCTCTGGTATTAGCGTTCCCGGGATGTCTACAAGTTTAGCTTATTTTGACACTTACAGGAGGGAAAAGCTCCCTGCCAACTTAGTCCAGGTTCAAAGGGATTACTTTGGTGCCCACACATACGAGAGGATTGACATGCCAGGGTCTTTCCATACCGAGTGGTTCAAGATTGCCAAGCAGTCAAAAAATTGAATCTCTTCGGGGCCTACTTGTTGAACCGATGCTTTCATTACTCTACTGAATAAAGGTTTTTCTTGTGATTGAAAATACTAGATGCAGTCGTATTATCATCTAGTTATGCAACATTTTGATGTAACCCTTTGAAATGTCCcgaaacatttacaatttattgaagttttt
>Seq82 [organism=Ipomoea batatas (L.) Lam.] PacBio-Illumina derived unannotated transcript Ibc342/f15p3/1679 
gtattagaagactccttgttgagtttttcctcccaaaaaccaccAATTTCTCTTCCTTCCGGCCGCCGTGAGGATGGAAGTTAAACGCCCCCAGCCACCGCCTGCCGCCGTGAGAATACGGAGAAGCACCAGCGGCGACGGCGGTGGGAGCGGAAACATTATACTGAATAAGTATCAGTTAGGGCGGCTTTTGGGGCGTGGGAGCTTTGCGAAGGTGTACCACGCGCGGTGCTTGGAAGGTGGCGCCGACGTGGCGGTTAAGGTGATTGATAAGAACGCGACGGTGGACGCGTCGATGGAGCCGCGGATAATCCGGGAGATCGCGGCGATGCGGCGGCTGAATAACCACCCAAACGTGCTTAAACTCCACGAAGTGATGGCGACGAAGAGCAAGATCTATTTGGTCATGGAGCTGGCTCACGGCGGGGAGCTTTTCTCGAAGCTCACCCAGCGCGGCCGGTTTTCGCTATCGACGGCGAGGTATTATTTCCACCAGCTCGTATTTGCGCTCCATTTCTGTCACCAGAACGGCGTTACTCACCGTGACATCAAGCCGCAGAATCTCCTCCTTGATAAGGACGGCAAGCTGAAGATCTCCGATTTCGGCCTCTCCGCGCTGCCGGAGCAGATCCGCAACGGCCTCCTCCACACCGCGTGCGGAACTCCGGCCTACACCGCGCCGGAGGTGATGATCAGAAAAGGCTACGACGGCGCCAAGGCGGACGCGTGGTCTTGCGGCGTAATTCTCTTCGCCTTTCTCGCAGGCTACCTCCCATTCGACGACAGCAATATATCAAACATGTACCGTGCAATACGAAGCCGCGCGTTTCAGTTCCCGGATTGGATCACAAAGCCCACCCGGAGCATAATTTTCCGCCTGCTCGATCCCAATCCGGTGACGAGAATGAGCATCGATGAGCTGATGAAGCTCCCGTGGTTCAAAAAGTCATCATCGGTGGTAGATTTGAGAGACGAACATCAATTCGGGAGCCAAGAGTTGGAGAAAGATTGCAAACACCTAACCAAAATGAACGCATTCGACATAATCTCAATGTCTCCCGGATTAGATCTATCAGGGCTATTCCAGGCGGGATTGAACAAGAAAGAAATGAGATTCACCACGAACGCGGAGGTAGGAGAGGTTGAGGAGAAGGTGAAGAAAATCGGGAGTGAAGCGGGTATAGGGTGGAGGAGAGGGGAAAGGAGGGGGGATTAGACTGGTAAAAGCAAGAGTAACGTTGGTGGTGGAAATTCTTCAAGTGGCGCCGGAGCTATGGCTGGTGGAGATGAAGGTCGTCAATGGAGAAATGGAATTCCAGGACACACAGTGGGAGGAGTTGAGAGTTGGGTTGAAAGAAATATCATGTTTCATGCTAGTATAACAATACAACCATGAATCTTGATCCAGACAACGTCGCCGAGTTTCTACCGGAAAAGATGGCGGTTCAATTTCTCACGGCGGCGGCGGGCACTAGGTGCTAGTTGTGTGCTTATCTAAATTCTAATCTATATCTAGTGCAGACAGAAGTCTGCTCCTGTTTGTAAATGAAAGTTTTCCTTAGTGTTATAGATGTGCACATAGGTTCTTGTTTCAGTGTAATGCTTCTTATTACGTTCTAGAGATTCAACACTTCATATAGTATCTGTTcacttcaataatactccttatgttatatgct
>Seq83 [organism=Ipomoea batatas (L.) Lam.] PacBio-Illumina derived unannotated transcript Ibc346/f9p3/1783 
acacaaaactagtgttgtgagatcagtaaccaaaatcggcagcacaatactagccttcCAGTCCACCGGGCCGCACAGTCAAAAGCCTTTCGGTTGTTACGAGCTTCAAAGCTTTTGAACAACTAGGTTGATTTCTGGGTGGCATTTGAACTAGTAAGAAGATAATTGTTTCGATCATGACATCCAAGGCGATGGATTATGAGAATCTGAACGAAAATGTGAAGAAGTGTCAATATGCTGTCAGAGGTGAGCTGTATCTTCGAGCTTCTGAGCTTCAGAAGGAAGGGAAGAAGATCATCTTCACAAATGTTGGCAACCCCCATGCCCTTGGACAAAAGCCCCTAACCTTTCCTCGCCAGGTAATTGCTCTTTGCCAAGCCCCGTTTTTACTGGATGATCCGAATGTGGGACTTGTATTCCCTGCTGATGCAATTGCGAGAGCTAAACAATACCTTTCGATGACTTCTGGGGGTCTAGGTGCTTATAGTGACTCCCGTGGCATTCCTGGAGTAAGGAAAGAAGTGGCAGAGTTCATTGGGAGACGTGATGGATACCCAAGTGATCCCGAGCTCATATTCCTGACTGATGGGGCCAGCAAAGGAGTAATGCAGATCTTGAATAGTATCATCCGGGGTCCAAGTGATGGGATATTGGTCCCAGTTCCACAATACCCGTTGTACTCAGCTACAATATCTTTACTTGGGGGCTCTCTTGTTCCTTACTATCTTGAAGAGACCGCAAACTGGGGTCTTGATATCAACGACCTTCGTCGTTCAGTTGCAGATGCTCGATCCAAAGGACTAACTATACGGGCAATGGTGATTATAAACCCTGGAAATCCTACTGGGCAATGTCTTAGTGAAGCAAACTTGAAGGAGATATTGCAATTCTGTTACCGAGAAAATTTGGTATTGCTTGGGGATGAAGTTTATCAACAGAACATCTACCAAGATGAGCGGCCCTTTTTAAGTTCAAGGAAGGTTTTATTGGATATGGGCCCACCCATAAGCAAAGAACTTCAGCTCGTCTCTTTCCACACGGTCTCAAAAGGATACTGGGGTGAATGTGGACAGCGCGGTGGATATTTTGAGATGACTAATATCTCTCCAAGGAGTGTTGAGGAGATATACAAGGTTGCTTCAATATCCCTTAGTCCAAATGTGCCCGGGCAGATATTTCTAGGGCTAATGATGAACCCTCCTAAACCTGGAGATATCTCTTATGATCAATTTGCCAGGGAAAGCAAAGGTATCCTTGAGTCGCTAAGGAAGAGGGCACATATAATGACTGATGGATTCAATAGCTGCAGAAACGTTGTCTGTAATTTCACAGAAGGTGCCATGTATTCCTTCCCACAAATACGCTTGCCCCCAAGAGCTATTGAGACTGCACAAGGTCTTGGAAAGGCTCCTGATGTTTACTACTGTCTCAAGCTCTTGGAAGCCACCGGCATCTCCACCGTCCCTGGCTCAGGGTTCGGTCAAAAGGAAGGGGTTTTCCACCTTAGGACGACTATCTTGCCAGCTGAGGAAGACATGCCAGCAATAATGGCGAGTTTCAAGAAGTTCAACGACGAGTTCATGGATCAATATGAAGACCACAGAGGTTACTCAAGGATGTGACACATGGTTTGACTGCTGATAATATGAAACAACTCTTAAATTCTATAAATACTCTCTTTCCTTTCTCAGTTCACTCACTGATTGATGGTTTCAGGTTATGTATGTTCCAAATACTTTGAGCATCTACTTTCAATATATTTAGTCCATAAATAAATTTCTAC
>Seq84 [organism=Ipomoea batatas (L.) Lam.] PacBio-Illumina derived unannotated transcript Ibc358/f13p34/1772 
tccctcaTACGGACTCTATATCCTTTCTTTTGCTCTCCAGGCTAGAGTCCCCCCCTCTCTCTTTTGCATCTCGATATCGTTTTGCTATTAGAATAGAATGGGTAAGGAGAAGGTTCACATTAACATTGTGGTCATTGGCCATGTCGACTCTGGTAAGTCGACCACTACTGGTCACTTGATCTACAAGCTTGGAGGAATTGACAAGCGTGTTATTGAGAGGTTTGAGAAAGAAGCTGCTGAGATGAACAAGAGGTCTTTCAAGTATGCCTGGGTGCTTGACAAGCTCAAAGCTGAGCGTGAGCGTGGTATCACCATTGATATTGCCTTGTGGAAATTCGAGACCACCAAGTACTACTGCACTGTCATTGATGCCCCTGGACATCGTGACTTTATCAAAAACATGATTACGGGTACCTCACAGGCAGACTGTGCTGTCCTCATTATTGACTCCACAACTGGTGGTTTTGAGGCTGGTATTTCCAAGGACGGACAGACCCGTGAGCATGCTTTGCTTGCTTTCACCCTTGGTGTGAGGCAAATGATTTGCTGCTGTAACAAGATGGATGCCACCACCCCCAAATACTCTAAGGCTAGGTATGATGAAATTGTGAAGGAAGTCTCATCCTACATGAAGAAGGTGGGATACAACCCTGAAAAGATTCCATTTGTTCCCATCTCTGGTTTTGAGGGTGACAACATGATTGAGAGGTCAACCAACCTTGACTGGTACAAGGGACCAACTCTCCTTGAGGCTCTTGACATGATCCATGAGCCCAAGAGGCCATCTGACAAGCCCCTCCGACTTCCACTTCAGGATGTGTACAAGATCGGTGGTATTGGAACTGTCCCTGTGGGTCGTGTGGAGACTGGTATCCTGAAGCCGGGTATGGTTGTTACATTTGGACCTTCTGGTCTTACCACTGAAGTTAAGTCTGTTGAAATGCACCACGAAGCCCTTCAGGAGGCACTTCCCGGTGACAATGTCGGGTTCAATGTGAAGAATGTTGCTGTGAAGGATCTGAAGCGTGGTTATGTTGCCTCGAACTCCAAGGATGACCCTGCCAAAGGAGCTGCTAACTTCACCTCTCAGGTCATCATCATGAACCACCCTGGACAGATCGGTAATGGATATGCTCCGGTGCTGGACTGCCACACCTCCCACATTGCAGTCAAGTTTGCTGAACTTTTGACCAAGATTGATAGACGGTCTGGTAAGGAGCTTGAGAAGGAGCCCAAGTTCCTGAAGAATGGTGATGCTGGTATGGTGAAGATGATTCCCACCAAGCCCATGGTTGTTGAAACCTTCTCTGAGTACCCACCACTTGGTCGTTTTGCTGTGAGGGACATGAGACAAACGGTTGCAGTTGGTGTTATCAAGAATGTTGACAAGAAGGACCCAACTGGTGCCAAGGTTACCAAGGCTGCCCAGAAGAAGAAGTGAGCATGTGTTTCTTAATGAGAATTTCTCCTTTGAAGGAGTGCCTGTTTTATTTGCTTTAATTGTTTAAATTTTGATAAACTTTAGACTCTGGTATGGCCCTTTGTAAGACTTTTTGATATGGTTCTAGTTACTCATTCCATTATATGCCCTGCAACCAATAGTTCTGATAGTTGAGCAATTTTGTTTTACTTGGTTGCTTAATGGGTTGTGATGGGAGCTTTTCTGGATGCCATTTATTATACCCATTTGCTATTTTCGATGTGGGCAAGACTTTTGTGGGTGAACAGTTACAATTTACGTGTTCAATGTCAAGTTTTATTTAGTTTTTTTT
>Seq85 [organism=Ipomoea batatas (L.) Lam.] PacBio-Illumina derived unannotated transcript Ibc361/f7p8/2070 
acacacgtccctccctcatttcgccaacctcttCCTTTGGAGTGAAAACAGAGAAATGGTGATGTTCAAAGTCAGTCGCGTTGAAACCACGCCGTTCGAAGGCCAGAAGCCTGGAACTTCTGGTCTCAGGAAGAAGGTGAAGGTATTCAAGCAACCTAAGTACTTGGAGAACTTTGTTCAGGCAACATTCAACGCCCTTGGAGCTGAGAAAGTCCGAGGTGCTACACTTGTTGTCTCTGGTGATGGTCGGTACTTTTCCAAGGATGCAATCCAGATCATTATTAAAATGTCAGCTGCAAATGGAGTCAGACGTGTTTGGGTTGGTCTAAATGGATTAATGTCTACTCCTGCTGTATCTGGTGTCATTCGTGAAAGAGTAGCGGCTGATGGAGCGAAGGCAAATGGGGCATTTATATTGACTGCTAGCCACAACCCTGGTGGGCCGACTGAGGATTTTGGAATTAAATACAACATGGAAAATGGTGGTCCTGCACCAGAAGGTATTACTAACAAGATCTATGAGATCACCACAACAATAAAGGAGTACTTGATTGCAGAGGACTTGCCAGATGTGGACATCTCTGCAGTAGGTGTGACAAGCTTCACTGGACCAGAAGGACAGTTTGATGTCGATGTTTTTGATTCAACTACTGACTACGTGAAATTGATGAAGTCGATTTTTGATTTCCAGTGTATTCAGAAATTGCTTTCATCTCCAAATTTCACATTTTGCTATGATGCGCTTCATGGTGTTGCTGGAGTTTATGCTAAACGTATATTTGTGGATGAGCTGGGTGCTAAAGAAAGCTCCCTACTAAACTGTGTTCCAAAGGAGGACTTTGGTGGAGGTCATCCTGATCCGAATCTGACCTATGCAAAGGAGTTGGTTGCTCGCATGGGACTGTCTAAGACACACCCTGAGTCAAACCCACCTGAATTTGGAGCAGCCGCTGATGGAGATGCAGACCGCAACATGGTCCTTGGGAAGAGGTTCTTTGTGACTCCTTCTGATTCTGTTGCTATAATTGCTGCTAATGCAGTTGGTGCAATCCCTTACTTTTCTGGTGGTCTGAAAGGAGTTGCCAGGAGCATGCCCACATCAGCTGCTCTTGATGTGGTGGCTAAACACCTCAACTTAAAATTTTTTGAGGTGCCCACAGGTTGGAAGTTTTTTGGTAACTTGATGGATGCCGGGATGTGCTCAATTTGTGGTGAAGAAAGCTTTGGAACTGGCTCAGATCATATTCGTGAAAAGGATGGAATTTGGGCTGTTTTAGCCTGGCTAAATATTCTTGCCCATAAAAATAAAGATCTAAGTGGCAAGCTTGTAACAGTAGAAGATATTGTTCGCCAACATTGGGCCACTTATGGACGTCACTATTATACTAGATACGACTATGAGAATGTTGATGCATCTGGTGCAAAGGAACTTATGGCTCATTTAGTCAAGCTGCAATCCTCCCTTGATGAAGTTAACAAGATTGTAGCAGGAGTACAGAATGATGTTTCAAAGGTTGTCCATGGTGATGAATTTGAGTACAAAGATCCTGTTGATGGCTCCATTTCAAGTCATCAGGGTATCCGGTATCTCTTTGAAGATGGGTCACGATTGGTTTTCCGTCTCTCTGGAACTGGCTCTGAGGGTGCAACCATCCGACTGTACATCGAGCAATATGAGAAGGATGCATCCAAGATTGGAAGAGAATCCTCGGATGCACTTGCCCCTCTTGTGGAGGTTGCTCTTAAGCTGTCTAAGATGCAGGAATTCACTGGCCGATCCGCCCCAACTGTTATAACATAAATAGTTGGTCTGCTTTAATTATTGCTCTGCTTTTTTGTATATCCTGACAAAGAGTATAATAAAGTGTTTACCGTTATTATATGACCGGACTGTTCGGTCAAATACACCGCATATATAAACTTATATTATATATGCAGAGCAGAGGATTTTTGGGGTTGTCATTTTGTAGAATTGTATGATTGGATGAGTGTATTACTGATTGAGTGATTGGTTATCCATATCCTCCTTAAGTTTTGTTGTTttttgctatatagctttgagccgttcgt
>Seq86 [organism=Ipomoea batatas (L.) Lam.] PacBio-Illumina derived unannotated transcript Ibc365/f7p0/1793 
agggacaaacggagagcgtggacttccttcgggagtgcctagagagagaaagcttcgactttaAGAGAGAGAGAGAGAGAGAGAAGTATAATCATCCTGGGGGAAGACTCTGTGCTGGGGTATATTTATTGTCCATGGACTAAGCTTCTCAAAAGACACGGATACATAAACCAAATCCTGGGAGCTTCACACATTCAAAGTAAATGTCATTTAGAAGTATAGCTCGTGACATTAAGGATAGTATTGGGAGCTTATCAAGGCGAAGTTTTGAGTTTAGGTTGACTGGCCATCAGAGGGGGAAGTCTCATGGGGCTGTCCATGAGTTGCATGACCAGCCTGTAATCATCCAGAACAGCTGTTGGGCTAGCCTCCCACCTGAGTTACTTCGAGATGTAATTAAAAGGTTGGAGTCTAGTGAGAGTGCGTGGCCTGCTCGCAAGCATGTTGTTGCCTGTGCTGGTGTTTGCCGATCATGGAGAGAGATGTGCAAGGAAATTGTTCATAATCCAGAGTTCTCAGGAAAGTTGACTTTCCCAGTCTCTCTGAAGCAGCCAGGGCAACGAGATGGGGCCATTCAATGTTTCATAAAGAGAGACAAATCTAATTTAACTTACCGCCTTTTCCTCTGTCTTAGCCCAGCCTTGCTGGTAGAAAATGGAAAGTTTCTTCTCTCTGCTAAGCGGAACCGGAGGACTACTCATACAGAATATATTATCTCGATGGATGCAGATAACATATCACGGTCTAGTAACACTTACATTGGAAAACTGAGGTCAAATTTTCTTGGAACTAAGTTCATAATTTATGACACTCAGCCACCTTACAACAGCACTCATATATCTGATCCTGGTTGTACAAGCCGCAGATTCTACTCAAAGAAAGTTTCCCCCAAAGTCCCTACTGGAAGCTACAACATTGCACAAGTCACATATGAACTGAATGTTCTTGGCACCAGAGGGCCACGGAAAATGCATTGTGTCATGTATTCAATCCCGACCTCGTCTCTTGAGCCTGGCGGCATTGTCCCTGGCCAGCCTGAGCTGCTTCCTCGCTCACTTGAGGATTCATTCAGGAGCATCTCCTTTTCAAAATCAATTGATAATTCAACCGAGTTCAGTAGTGCAAGGTTTTCGGACATAATTGGTCCACGGGATGATGATGATGGTGATGATGCGAAGGAAAGACCTTTAGTACTTCGGAATAAACCTCCGAGATGGCACGAGCAGTTGCAGTGTTGGTGTCTTAATTTCAGGGGAAGGGTAACCGTTGCCTCTGTCAAGAATTTCCAGCTGATTGCCGCAACGCAGCCGCCTGCTGGTGCCCCAACGCCAGCTCAGCCACCCCAGTCTGATCCCGACAAGATCATCCTGCAGTTCGGGAAGGTTGGCAAGGATATGTTCACCATGGATTACCGATATCCTTTGTCCGCCTTTCAGGCATTCGCCATCTGTTTAAGCAGCTTTGACACAAAGCTCGCATGTGAATAATACTACATAAACCAAAGGTTGTGCGCCTATACTGACCGAGATTTTCAACATTTGCAAGCGATGAGTCTGTCGTGTCCAGTCACCTGTGCAATTCCATTGTACTGTCCAAAAAAAGGTGCAGGAATGTTAATTCCTTCCATTGTAATTTTCCTTCTCCTTTGTTTCTTCCATTGTATTTATGCGGACATTATAATTTCTTCACATGCACTGTCTTAGGTAAATTTGTTTTGGTAGTTTGCTGTAAACCTTATTGCATGAACCCataacaggaatcattctcattttcactaatgattttcaaagtat
>Seq87 [organism=Ipomoea batatas (L.) Lam.] PacBio-Illumina derived unannotated transcript Ibc374/f3p2/1671 
acacaaaagaaatctcttcattactacgccggcattatctcctctcctccaacaacaatgGCTGAAACACAGACACAACAAACTCCTCACGTTGTCATCGTGCCGACACCTGGGATGGGTCACCTTATCCCCCTCGCCGAGTTCGCTAAGCGCCTCGTCCTGCAACACCAATTCTCCGTCACTTTCATCCTTCCCACCGACGGTCCCATTTCCACCGCGCAGAAAACCGTCCTGGAAAACCTCCCCGCCGGCACTCACTACACGTGTCTCCCGCCGGTCAGCTTCGACGACTTGGCCGAGGACGTCAAGATCGAGACGCGCATATCGCTTCAAATAACTCGCTCCCTGCCGGCGTTTCGCGATGAGTTTGAGTCCTTGGTTGCGAAGACCAAGACCGTGGCTCTCGTGGTTGATCTTTTCGGGACTGATGCTTTTGACGTGGCCATCGAATTCAAGGTTTCTCCTTACATATTTTTCCCGTCCACTGGCATGTGTTTGTCCTTGTTCCTTCACATGTCGGAGCTGGACCAGAAAGTGTCGGGAGAGTATAGAGACATGACTGAGCCGGTCCAGATCCCGGGCTGCGTGCCGATTCTAGGCAAGGATCTTCTCGCTCCGGTTCAGGACCGGACGGACGAGGCTTACAAATGGGTTCTTCACCACGCCAAACGCTACAGAATGGCGGAGGGTATCGTGGCCAACACGTTCATGGAGTTGGAGCCCGGTGCAGTAAAATACCTGCAAGAATCAGAGCCCGGGAAGCCCACGGTTTACCCGGTAGGCCCGCTGATAAAGATGGGAGGATCCGGGACCGGGAAATTAAACGGGACTAACCCCTGTCCTATCCTGGAGTGGCTAGACCAGCAGCCGGGCGGGTCGGTTCTGTATATCTCGTTCGGGAGCGGCGGCACCCACACTCACAAACAGCTGATTGAAATCGCTTCGGGATTGGAGAAGAGCGAGCAGCGGTTTATATGGGTGGTTAGGTGTCCAAACGACTTGATTTCCAACGCTACTTATTTCAGCGTCCAGAGCTCATCCAACCCTCTGGATTTCATGCCACCGGCTTCCTGGACCGGACCAAGGGTCTAGGCCTGGTGGTTCCCGACTGGGCACCCCAGACCCAATCCTAAGCCACGAGTCCGTGGGAGGGTTCTTGACTCATTGCGGATGGAACTCAATTCTCGAGAGCGTGGTCCATGGCGTCCACTAATTGCATGGCCAATGTATGCAGAACAGAGGATGAACGCTGTGATAGTTACTGAAGATATCAAAGTGGCACTCAGACCAAAGGCTGGGGAAGATGGATTGGTGGGAGAGCTGGAAATTGCCGAGGCAGCTAAAGCACTGATCCAAGGGGAACAAGGCAAAGAAGTGCGCAAAAGAATGAAAGATCTCAAAGATGCAGCTCACCGCGTGCTCAGTCCAGACGGCTCTTCCACCAAAGCACTAGCTGACTTGGCATCCAAACTCAAGGCGAAAATTGCTTAATTCCTTATCCTAATCTTAGTTTCACCAAATGTGAGATACATATATGTATGTATGTATTTACTATTCCCTTCATCCACCCCAATCCCGAGAATCCCACTACTCTTGTATTTCATCAAATCGTAAAATGTGTTTCATCAATTTTTTTGATACATAACGTAAATCACgaaatgtgtttagagt
>Seq88 [organism=Ipomoea batatas (L.) Lam.] PacBio-Illumina derived unannotated transcript Ibc378/f10p2/1665 
gtagcagatagagcagcaaaaacaagatatcacaaacatttgttagttcatccatCCCATAAAAACTTTCGACCAGATTTCCTAAGTTAGCTCTACTACAGTTCATGACAGACACCCAAAACCTCAAAACTTCTCTTCAGATCATTTCTTTGAGTCTTTCTTCTTCTTCTTTTGTTGTCTGTTAATAAACCTTAATATTTTGTTCTGAGGAAGCAAGGGGGTTTCAGGTTTGTGCCAAAAAGTAAGATATGAAACTCACCAAGGTGGATTCTATGTGTTCTCGTACTGGGAGGGACTTGCAGAGGTATAATGTTCAAGGTTGTCGCCAGGTTGTTGGCTGCATTCCGTACAGATACAGGGAAGGCAAGTCCATTACTGATGGGGCCCCCCTAGTTGATGATCTGGAATTCCTTCTGGTCAGCTCTCAGAAAAGTCCAAGGATGATGTTTCCTAAGGGTGGTTGGGAACAGGATGAATCTTTGGAAGAAGCAGCGCTTCGAGAAACCTTTGAGGAGGCTGGAATATATGGAGAGGTTGGAGTTGTTTAGGCAAATGGTTTTTTAAGAGCAAGAGCCTAGGAGTATTACATGAGGGGTTCATGCTGCCTTTGATTGTTGTGGAGGAGCTTGACGATTGGCCTGAGAAAGATGTTCGCCAACGAGCATGGGTGTCGTATAGGGAAGCCATGGAAGTATGCTTTCATCCATGGATGAAGGAAGCTTTGGATCTCTTGGTTTCTCAGCTTACCCTTCAACAAGAAGAAGAAGAAGAAGATGATGATGATGAGAATATTGAGGCAAGAAATGGCATGGTGACAGAACAAATGCTGAGGAATATTGAATTAGAGCCAAGCATTGAAATTTTGGCCCAAAGTGTGAGTGTGCAAGGGAACAGCAAACAAGAAACGAGAATGAGTAGTGTTGTTGGTGAGAGTGTGCAGAAAAAGGAGGATGAAATGTTGATGAACAGAGTAGACGTTGTAGCTGAGGAAGAAGGTTATTGGATACAAGTGTTGACGACGAGCAAGGAGGAGCAAAGCAGTGGCAGTAGTTTAGCTCAGAGTCTGAAAAGAAAGGTGGAAGAGCCTCATCATCATCATCATCATCATCATCATCATCAGTTACTGATAGAGATCTTGGTGAGTGATGAACCCCTCAGCATTGTAGCTCAAAGTCTGCATCACAGAAATGAAGATCCCCGAACAAGCTGCTGTTCCATTGAATTCTTGAGGATCCCACAGTCTGCATAGAAATGAAATGAAGAACCAAGAACAATTAAGCTGTTCCATAGAGTTCTTGAATCAGGATTATAGCTAGCCCGCATAAGATCATATCGAAGATCAGAGGAACTTGCTTGTCTGTCTACGACTCTGATGATCCACTTTCTCACCCCAGTTTCCAGCTAATTAAATGACACACAAAACATGAAAGTAGAGAGAGAGAGATCAAACTAGAGGTTACAGAACCTTATTAATTCCTAACCTGATGATTATATATATTCTTTCATTCTTTAGCAAAAATGTAATGAGATCCATCCATTCTTTCATCTCAAGCTGGTTCAGATTCCCTGAACCCTTAGGTTAGATTTTAATTTGTACAACCATATGAGCTGTACAGCCATAGCCATGTAAGCAATAAAACACAAGtgtttcagttccctttcatt
>Seq89 [organism=Ipomoea batatas (L.) Lam.] PacBio-Illumina derived unannotated transcript Ibc382/f8p3/1723 
aactcaacactgacggagagtcttcccagcaatggaagccattgcgacGAGCCTTCGACTAGCCGTATTTCTCTCTTTCTTCGCTTCTCTATCTTTGGTCGTTAGATCATCGTCTCCGGAGCTTCAGATCCTCACCGCTGAACGTCGAGTGGACCTGAGTTCTCACATTGTTCGGACGTACTTGACATTGAAGGTTGAAAATACAGGGGAAGCTCCAGCTTCAGAAGTCCTTCTTTGTTTCCCACCACAACAAGCCGAGCATCTAGCAGTTGTAAAAGCAGCAGCTGTTATTGGAAAGAAGAAAAAGACATCTTATCAGTCTCTTGAGGTGGAGCTATCTAACCGCCCCGATGGACCAAATGGAGCTAAATACTACTCTATATCTTTGCTTAAGCCATTAAACAAAGGTGGATCTGTCTCTATTGAAGTACTATATATACTGACTCATTCACTTGTACCTTTCCCAGCAGAGATAAGCCAGTCTGATTCTCAGCTAGTGTATTATCATGACAGTGCTGTAGTACTGTCACCTTATCTTATTAAACAACAAATTACACTTTTAAAGACCCCAAGTACTAAGGTTGAGTCCTTCACAAGAGTGGAACCAACTGATCACCATGGTACAGATATAAAGTATGGTCCATATGAGGAGAGCCCTCCATATTCGTACTCTCCCACAATTGTTCATTTTGAGAATAACAATGCATTTGCTGTTGTTGAGGAGCTTGTACGTGAAATTGAAATTTCTCACTGGGGCAGTATACAGATTACAGAGCATTATAAGTTAATGCATGCTGGTGCTCAGCACAAAGGTGTTTTCTCAAGGGTTGACTACCAGTCTCGGCCATCTTTGAGTGGTGTCTCATCATTCAAGCACCTCCTTGCCGAATTACCCCCAAGAGTTCACTCAGTGTACTACAGGGATAACATAGGGAACATTTCATCCTCTCGCTTACGTACAAGTGCGAAGAAGTCCGAGCTCTTAATTGAGCCACGATACCCGTTATTTGGAGGCTGGAAAGCCACCTTTGTCATTGGATATGGGGTTCCATTGAATGATTTTCTTTATGAATCCACTAATGGTGATCGCTACCTAAATTATAGTTTTGGGTGCCCTCTTGCTGAGACTGTTGTTGACAAGCTGACCATCAAGGTGGTCCTGCCGGAGGGTTCCAAGAACCCATCTGCTGTGGTTCCTTTTCCTTTTGAACAGAGATTAGAGAAGAAGTACTCATACCTTGATGTTGTAGGAAGGACTGTGATAGTCCTGGAAAAGAAAAATGTAGTTCCTGAGCACAACCATCCTTTCCAGGTTCACTACCAGTTCAATAAAATTTTCATGCTTGCCGAGCCACTGATGTTGACTGGTGCCTTTTTCCTCTTCTTCGTTGCTTGCACCACTTACCTGCAAATGGATCTCTCAATTCGAAAATTCAAGCAAACATGACAGTAACGACTCTCAGGAGGCAACCTTGATAGTATGACGCCGAGATTACTAAATGCATTTGGAACTTCCACTAATCAAGGTAGAAGATGTTGTGATTTGTGAAGTAGATGAATTTTTGGTCTCTCCCTCCCCTTGTAGAATGAAACTCGAGAAAGTCCGCAATTTGTTCTCTAGAACGAGACATTTTGAAATTATTACATGTATTTTGCAGTCAGGACAAAGAATTGACAACCAAAAGCTCACTTTTCAACATAAATACAACATCACTTAGGTTTG
>Seq90 [organism=Ipomoea batatas (L.) Lam.] PacBio-Illumina derived unannotated transcript Ibc383/f10p4/1452 
aacacaATAAACGCTAGCCAGTAGAGCAGAGGAGAAAGATAAGCCTCAGTCCTCACCTAGTGTTCCTACTACACAAGCAACAAAACAATGGCTTCAACATCTGCGTCTCTCCTCAAGTCATCTCCAGTTCTCGACAAGACTGAGTTTTTGAAGGGACAGGCTCTCCGCCACCCTTCAATATCCCTTGTCCGGTGCCACTCTGCACCCTCCGCAGGCTTCAGCATTCGTGCTTCCTACGCTGATGAGCTTGTCAAAACCGCGAAAACAATTGCATCACCTGGGCGTGGAATCTTGGCCATGGATGAGTCAAATGCTACTTGTGGGAAGCGTCTTGATTCCATTGGACTAGAAAACACCGAGGCTAACCGACAAGCATACAGGACTCTGCTTGTTTCAGCTCCTGGACTTGGAAAGTTCATCTCTGGTGCCATCCTCTTTGAGGAGACACTCTACCAGTCCACTGTTGAGGGCAAGAAAATCGTTGATGTTCTTACCGAACAGGGTATTGTTCCTGGTATTAAGGTTGACAAGGGTCTTGTGCCTTTGGCTGGCTCAAACAATGAATCTTGGTGCCAAGGTCTTGATGGCCTTGCTTCCCGCTCTGCTGCTTACTACAAACAAGGCGCCCGCTTTGCTAAATGGCGTACAGTGGTGAGCATTCCCAATGGTCCCTCTGCACTTGCAGTCAAGGAAGCAGCATGGGGTCTTGCTCGCTATGCTGCCATTTCTCAGGACAATGGTTTGGTCCCCATTGTGGAGCCTGAGATCTTGCTTGATGGTGAACATGGAATCGACAGGACCTTCGAGGTTGCCAAGAAGGTGTGGGCTGAAGTCTTCTTCTACTTGGCAGAGAACAATGTCATGTTCGAGGGTATCCTCTTGAAGCCCAGCATGGTTACTCCAGGAGCCGAGTGCAAAGACAGAGTTGCCCCTGAAACAGTTGCAGCTTACACCCTCAACCTCCTCAAGAGCAGAATCCCTCCTGCTGTCCCTGGAATCATGTTTTTGTCTGGTGGGCAATCTGAAGTGGAGGCTACTCTCAACTTGAACGCCATGAACCAATCCCCCAACCCATGGCACGTGTCTTTCTCATATGCGCGTGCGCTCCAGAACACATGCCTGAAGACATGGGGTGGAAGACCAGAGAATGTGAAGGCAGCTCAGGATGCTTTGCTCTTAAGAGCACAGGCCAACTCTCTTGCCCAGCTCGGCAAATACACCGGTGAGGGCGAGTCCGAGGAGGCCAAGGAAGGCATGTTTGTCAAAGGATATTCCTACTAAGATGCTCCTACCACCAAACTTCTGCACAGGCACTGGATAAGCAACTTGCAATGTAGCAAAAGTAAAAACTGCATAATTTTGTATTCATATAATGCACGCGTACTTCTAGCGGTTTACTATGTTCATGCACTTAATGGGGTTTCAATGTTTTAAGGAAACACTTTATGCTTT
>Seq91 [organism=Ipomoea batatas (L.) Lam.] PacBio-Illumina derived unannotated transcript Ibc385/f15p3/1699 
atctaccaaatacagagaaagccagccatgaaagccatcctcttagtatccctaGCCTTAGCAGTTCTATTCACAGTAGGACAATGCAGCGGCAGAGGCAACTGCAAAGTCGAAGAAAAGGGCTCAACCCTGCAAGTCCTCCACGTTTACAGCTCCTGCTCTCCTTTTAGGCCTTCCGGATCTTCTTCACTTTCATGGGAAGAAAGCGTGCTCCAAATGCAGACCAAAGACGAGGCGAGGCTCGAGTACTTGAGCAGCCTCGTCGCCGGCAAATCCGCCGTGCCCATCGCCTCCGGGCGGCAGATGATGCAGAGCCCCACCTACATTGTGAGGGCCAAGATTGGGACCCCGCCCCAGACCTTGCTTCTGGCCATGGATACCAGCAGCGACGCCGCCTGGATTCCCTGTACCGGCTGCGCCGGTTGCCCTGCCTCCGCCCACTTCTCGCCGCCCAAGTCCACCACTTTCAAGAACGTTAGCTGTGGAGCCCCTCAATGCCATCTGATGCCAAAGTCTACGTGCGAAGGCGGCGCGTGTAGTTTCAACGTGACTTACGGCGTTTCTACAATAGCCGGAAACCTGTCCCAAGACACCGTGACACTGGCCACAGACGCCGTGCCGGGCTACACCTTCGGCTGCGTCCGGAGGGCCACGGGAAGCTCAATGCCACCGCAAGGTCTACTAGGGCTCGGCCGTGGGCCCCTCTCACTGCTGTCCCAACCCAGTCCCTCTACAAGTCCACATTCTCCTACTGCTTACCCAGCTTCAAGTCCCCCAACTTCGCCGGCTCTCTCAGATTGGGCCCCACCGGCCAACCCCTAAGGATTAAGTACACCCAGCTCCTCAAAAACCCCCGGAGATCCTCCCTCTACTACGTCAACCTCGTCGGAATCAAGGTCGGCCGCCGCGTCGTCGATATCCCTCCGGGCTCATTCGCCTTCAACCCCGTCACCGGCGCCGGCACCGTCATCGATTCCGGCACGGTCTTCACCAGGCTAGTAGAACCCGCGTACGCCGCCGTGAGAAACGAGTTCCGGCGGCGGATGGGGAAGAACACGACGGTGACGTCACTGGGCGGGTTCGACACGTGCTACACGGTGCCCGTCACGGTGCCCACCATAACTTTTATGTTCCAGGGGATGAACGTGACGCTGCCGCAAGACAACTTCCTGATCCACAGCACGGCCGGGAGCACCACCTGCCTGGCCATGGCCGCCGCGCCGGACAACGTCAACTCCGTCCTCAACGTCATCGCCAACATGCAGCAGCAGAACCACCGCATCCTCTTCGACGTGCCCAATTCCAGACTCGGCGTCGCCCGCGAACTTTGCAGCTAAACTGCTTTAATTAATTTTACTAATTTAGTCGTGATCTGAGAATTTGGTGTTTTGGATTGGAGATCGGTGAGATGATAAGTGTTCGTGTTTGTGTTGGTGGGTAAGTTTGATTAGTTTTATTAATTCAGTCTTGATCAAGAATTTAGTGTTTTGGATTGAAGACAAGGAGGAATGAGTAGGTACTAGGAATAGGATGTTGCATTTGGTGTGGTTTTTGTGTCGTTGGAGAGAGGGAAATGAAGGGCAGGGGGCAGGGTGTGGGTCTTACGTTATGATGGTTTTGAAATTTGTGGAGTTTTGTCTGTGTCACGGGTGGTCGCAAATGCTTCCAAATACTAATAAATTTTTACGTAcattattgt
>Seq92 [organism=Ipomoea batatas (L.) Lam.] PacBio-Illumina derived unannotated transcript Ibc387/f17p5/1833 
actgctaCTATACTACTCTCTTCACCATTTCCAAGTAGGTCAGGTCCAGCTAACTAACCAGTAACCACCGTCTTTAACCTCAATCCGCCATGGAAACTCCTCAGCAGCCGCCGAGGAGGCGCGGCCGTCCGAAGGGATCTTCTGCCAAGTCCAAGGAGGCAGAGATCGCGAGCAGCCGCACTCCGCCGCCGCACTCCCAGGATGAGAGGACCTGCAGCCGACAAGAAGGCCGCCGCTGCCGCCGCTGACGAGAAGTACGCGCAGTGGAAGTCGCTCGTTCCCGTCCTCTATGACTGGTTTGCTAATCATAACCTCGTCTGGCCGTCGCTGTCCTGCCGATGGGGTCCTGTGGTTGAGCAGCACAGTCACAAAAACCGCCAACGACTTTATCTTTCAGAACAGACAGATCAATCAGTGCCAAACACTTTGATTGTAGCCAATTGTGATGTGGTTCGACCCAGGATTGCAGCGGACAGTCACATATCACACTTCAATGAAGAATCACGCTCACCTTATGTCAAGAAGTACAAAACCATTATACACCCAGGGGAGGTTAACAGAATCAGAGAGCTTCCTCAAAATAAAAACATAGTGGCAACCCATACTGATAGTCCTGAAGTTCTAATTTGGGATGTGGAACCCAACCCAATCGACATGCTGTTCTTGGAGCTGTTGCTTCACGCCCAGATTTGACTTGATTGGACATAGTGAGAATGCAGAATTTGCATTGGCAATGTGCCCCACTGAACCTTTGTGCTCTCTGGAGGAAAGGACAAATCTGTGGTACTTTGGAGTATTCAAGATCATATATCAACATTGAGCACAGATGCACAAAAACCTGCTGGTTCATCTATTAAGGCTGCTGATAATCCCTCTATTCAAGCTCGTGGAATCTTCCAAGGCCATGAGGATACCGTTGAAGATGTTCAGTTCTGCCCATCAAGTTCACAGGAATTCTGTAGTGTTGGTGATGACTCATGTCTCATTCTATGGGATGCTCGAGTTTGTACTAGTCCAGTTGTAAAGGTTGAAAAAGCTCATAATGCTGATCTCCACTGTGTTGACTGGAATCCTCATGATGGCAACTTTATTATCACTGGATCTGCAGATAATTCTGTCCGCTTGTTTGATCGACGTAGTTTAACTTCGAATGGAGTTGGCTCACCAGTCCATATCTTTGAAAATCACAAAGCAGCAGTTCTTTGTGTGCAGTGGTGTCCAGACAGGTCCTCTGTATTTGGGAGTACTGCAGAGGATGGTCGTTTGAATATTTGGGATTATGATAAGGTTGGTGAGAAGGACAATGAGACACCTGCTCCAGGTTTATTTTTCCAGCATGCTGGGCACAGGGATAAAATTGTTGACTTCCACTGGAATGTGGCTGATCCATGGACAATTGTAAGTGTATCTGATGACTGTGACTCCACAGGTGGAGGTGGTACACTACAGATATGGCGGATGTTGGATTTGCTGTATCGTCCTGAAGAGGAGGCTCTGGCCGAGCTTCAAAAATTCAAAGACCATGTAAGCAAGTGCGCTCCAAAATCTGATTCCTAAGTATTAAATGCTTGTGTACTCGTTACTCCTTTGAAGTATGAGTCTAGTAGTGTACCAATCCAAACATTGTAGGTGGGAAGGGAACCCATTGTTAGGACTGTCCCTGTAACTTTATAACCTTTTGACTGAAGATATTTGGAGCTGTGCTTGATAATCCTATTTAACAGATTGTTTTGTTCCTAATGTGTATGGAGTACCTAGTGAGTTTGAAGTCTATTGTTGTATCCTAGACCTTGATACACGTTTATTTTAGTATATTGCAAGTTGATTTTTAac
>Seq93 [organism=Ipomoea batatas (L.) Lam.] PacBio-Illumina derived unannotated transcript Ibc391/f10p1/1742 
atacacactaacatagtaatggccactgctaaaaatctcttCACCTTTTTCTCATTGGCACCTTTTCTCTTCTTCCTCATACTGGGCTGCTCAGCAGAGAAAGAGATTGCTTCCGAGTCACTCACCGAGTCGACCCACTTCCACACTCTTCCGCTCACCTCTCTCTTTCCTTCTACTCATTGCCATCAACCTCAAACCACCCATGCATCAAAAGGTTTGAGGCGAGGGGCATCATCGTTGAAGGTTGTCCACAAGCATGGCGGCTGCTCAACAACCCTTCCCAAGGGCAAAGCCGCCAATACTCCAACTCTAACCGACATTCTCAAGCAGGACGAGTCGCGAGTCAACTCAATACACGCTCGAGTCAACTCTGCCAGGATCGATAACCTTAACGCCGTTAGTGGAGTCCACAAGAAGAAAATCCCGGATTCCAAAGCCGCCGTTCCGGCCAAGTCCGGAACCACCCTCGGCACCGGCAACTACATCGTCACCGTCGGCCTCGGCACCCCCAAGAACACCCTCACCCTCGTCTTTGACACCGGCTCCGACCTCACCTGGACTCAGTGCCGCCCCTGCGTTAAATCCTGTTACTCACAGCAAGAAAGTATCTTCGACCCTAAGCTCTCCACTACATATTCCAACATCACCTGCTCCGCCGCCGCCTGCTCCGGCCTCACCTCCGCCACCGGAAACAACCCCGGCTGCTCCTCCTCCACCTGCGTTTACGGGATACAGTACGGCGACTCCTCCTTCTCCGTCGGATTTTTCGCTAAAGACCGTTTGAGCTTAACGCCCACAGACGCCGTTGAAAATTTTCTGTTTGGATGCGGGCAAAACAACCAGGGGCTTTTTGGGAATACCGCCGGATTACTCGGACTCGGCCGCGACGCGCTCTCCCTCGTCTCCCAAACCGCCGCGAAATACGGAAAATATTTCTCCTACTGTCTCCCCACTAAGAGAGGCGCTAACGGCCACTTAACGTTCGGTAAAGGCGGCGGAGTTCCGGCGAGTTTAAAGTTCACGCCGTTTGCCACCGACCAGGGTGCTTCCTTTTACTTCATTGACGTCCAAGCAATCGCCGTCGGCGGGAAGCAGCTCTCGATTAGCCCGGTAGTTTTCAAGAGCTCCGGGACCATCATCGACTCCGGCACCGTCATAACCCGCCTGCCACCGGCGGCGTACTCCGCGCTCCGATCCGCCTTCCGGCAAGGAATGAGCAAGTACCCGCAGGCGCCGGCGTTGTCCATACTGGACACGTGTTACGATCTCAGCAAATACACGACGGTGAGCGTACCCAAGATAAGCTTCGTGCTGAACGGGGGCGTCACAATGGATCTGCCGCTCGTCGGAATCCTGCTGGGCAATGGCGCATCGCAAGTTTGCTTGGCGTTCGCCGGAAACGGCGACGCTAGCGACGTGGGCATTTTCGGAAATATACAGCAGCAGACATTCGAGGTGGTGTATGACGTGGCAGGAGGGAAGCTGGGAATTGGGGCTGGTGGCTGTTCTTAATTATTAATTAAGGGGAAAAAGTTTGAAATTTGAATGAAATTTAGCATTTAATTGGAAATGCAATTTAGTAGATGTGTCATAGAAATAACCAAAGTCTGAGAAAGGAATTTCAGCTTGTAAAAGTATAAAGTGATGTGATTGATGTTTGTGTGAGAACCAAAAACCCAAAGGTAAATGTGTAGAATACCATTTACTACTTCATCTTTAATTTGAATTTACATActatttgg
>Seq94 [organism=Ipomoea batatas (L.) Lam.] PacBio-Illumina derived unannotated transcript Ibc393/f4p3/1661 
tagcagatagagcagcaaaaacaagatatcacaaacatttgttagttcatccatcccatAAAACTTTCGACCAGATTTCCTAAGTTAGCTCTACTACAGTTCATGACAGACACCCAAAACCTCAAAACTTCTCTTCAGATCATTTCTTTGAGTCTTTCTTCTTCTTCTTTTGTTGTCTGTTAATAAACCTTAATATTTTGTTCTGAGGAAGCAAGGGGTTTCAGGTTTGTGCCAAAAAGTAAGATATGAAACTCACCAAGGTGGATTCTATGTGTTCTCGTACTGGGAGGGACTTGCAGAGGTATAATGTTCAAGGTTGTCGCCAGGTTGTTGGCTGCATTCCGTACAGATACAGGGAAGGCAAGTCCATTACTGATGGGGCCCCCCTAGTTGATGATCTGGAATTCCTTCTGGTCAGCTCTCAGAAAAGTCCAAGGATGATGTTTCCTAAGGGTGGTTGGGAACAGGATGAATCTTTGGAAGAAGCAGCGCTTCGAGAAACCTTTGAGGAGGCTGGAATATATGGAGAGGTTGGGAGTTGTTTAGGCAAATGGTTTTTTAAGAGCAAGAGCCTAGGAGTATTACATGAGGGGTTCATGCTGCCTTTGATTGTTGTGGAGGAGCTTGACGATTGGCCTGAGAAAGATGTTCGCCAACGAGCATGGGTGTCGTATAGGGAAGCCATGGAAGTATGCTTTCATCCATGGATGAAGGAAGCTTTGGATCTCTTGGTTTCTCAGCTTACCCTTCAACAAGAAGAAGAAGAAGAAGAAGATGATGATGATGAGAATATTGAGGCAAGAAATGGCATGGTGACAGAACAAATGCTGAGGAATATTGAATTAGAGCCAAGCATTGAAATTTTGGCCCAAAGTGTGAGTGTGCAAGGGAACAGCAAACAAGAAACGAGAATGAGTAGTGTTGTTGGTGAGAGTGTGCAGAAAAAGGAGGATGAAATGTTGATGAACAGAGTAGACGTTGTAGCTGAGGAAGAAGGTTATTGGATACAAGTGTTGACGACGAGCAAGGAGGAGCAAAGCAGTGGCAGTAGTTTAGCTCAGAGTCTGAAAAGAAAGGTGGAAGAGCCTCATCATCATCATCATCATCATCAGTTACTGATAGAGATCTTGGTGAGTGATGAACCCCTCAGCATTGTAGCTCAAAGTCTGCATCACAGAAATGAAGATCCCCGAACAAGCTGCTGTTCCATTGAATTCTTGAGGATCCCACAGTCTGCATAGAAATGAAGAACCAAGAACAATTAAGCTGTTCCATAGAGTTCTTGAGGATCCAAGAATCAGGATTATAGCTAGCCCGCACAAGATCATATCGAAGATCAGAGGAACTTTCTTGTCTGTCTACGACTCTGATGATCCACTTTCTCACCCCAGTTTCCAGCTAATTAAAGGACACACAAAACATGAAAGTAGAGAGAGAGATCAAACTAGAGGTTACAGAACCTTATTAATTCCTAACCTGATGATTATATATATTCTTTCATTCTTTAGCAAAAATGTAATGAGATCCATCCATTCTTTCATCTCAAGCTGGTTCAGATTCCCTGAACCCTTAGGTTAGATTTTAATTTGTACAACCATATGAGCTGTACAGCCATAGCCATGTAAGCAATAAAAACAcaagtgtttcagttccctttcatt
>Seq95 [organism=Ipomoea batatas (L.) Lam.] PacBio-Illumina derived unannotated transcript Ibc394/f14p5/2065 
aaggctaacttatcgagttcagaaccttgggctagtcctgttcttgcaggggcaaggcAGAGGAAGAAGAGAATCTCAGTTTAAGAATATCACTACCCGGATACTACGTTTTCTGATACAAATTCAACACCCGCTTTCGTGGCTTTGACTTAAGGGTTGATTCCAAAATATAACAATAGCTTTGATCCGGCTAACGTTTCTCTGCTCCTCTTTTAACCGCCGCTTTCTCCAAAAAGCCCTAGAACTCTTTTCAATAGCTAGCTAACTATGGATATTGAAGAGGATATCAAGGCACTTCAGCTCGATTCGGCTGAAGATACTCCTATGGAAAATGCTGATGATGGTAAACCTGATGAAGTTGTACAACCTGATGAAACTGACAGAGGAGATGTTAAGAACGAGCCACAAGCAAACTCAGAGCAAATACATACTGAGCCTAAAGGCATTCCGGAAGAAAAAGAAAAGAAAAGTCCAGCTTTAGAGGATGTAGATGACGAGGCAGAAATCAACAAAAAGCGACATCTGAATGTTGTATTCATTGGGCATGTTGATGCTGGGAAGTCGACTATTGGAGGACAGATACTGTTCCTTAGTGGACAAGTGGATGAGCGTACAATCCAGAAGTATGAAAAAGAGGCAAAGGATAAAAGTAGAGAGAGCTGGTATATGGCATATATCATGGACACAAATGAAGAAGAGAGGGTTAAGGGGATTACTGTTGAAGTTGGAAGAGCACATTTTGAAACAGAAACTACAAGATTCACAATTTTGGATGCTCCGGGACACAAGAGCTATGTTCCAAATATGATTAGTGGAGCATCTCAAGCTGATATAGGTGTCCTGGTGATATCTGCAAGGAAGGGTGAATTTGAAACTGGATATGAAAGAGGTGGACAAACACGTGAGCATGTTCAACTTGCAAAGACTCTTGGAGTTACAAAGCTCCTCATTGTTGTAAATAAAATGGATGAACCTACTGTCAACTGGTCAAAAGAAAGGTATGATGAAATTGAGGGAAAAATGATTCCTTTTCTGAAGTCTTCTGGATATAATGTGAAGAAAGATGTTCAATTTCTTCCCATATCTGGGCTTTTGGGTTCAAATTTGAAAACAAGAATGGGTAAAAGTGTTTGTCCATGGTGGAATGGCCCCTGTCTATTTGAAGCTCTTGATGCGGCTGAAGTCCCACCTCGTGATCCTAAAGGTCCTTTCAGGATGCCAATTATTGACAAATTTAAAGATATGGGGACAGTTGTTATGGGTAAAGTAGAATCTGGTAGCATACGCGAGGGAGACAATTTGTTGGTGATGCCTAATAAGGCTCCTGTTAAAGTTCTTGCCTTATTCATAGATGAAGATAAAGTTCGACGAGCAGGGCCTGGGGAAAACTTACGAGTCAGATTATCCGGGGTTGAGGAAGAGGATATCTCATCGGGTTTTGTTTTGTGCAGTGTTGTAAAGCCAGTACCTGCTGTTACTGAGTTTGTTGCTCAGTTGTCAATCATGGAGTTGCTGGATAACGCAATTTTTACTGCTGGATACAAGGCTGTGTTGCACATTCACTCAGTTGTTGAGGAATGTGAAATTGTAGAGTTGATGCAGCAAATTGATCCGAAAACAAGGAAACCAATGAAAAAGAAACCACTCTTTGTAAAGAATGGTGCTTTTGTTGTGTGCCGCATTCAGGTGAACAGTCTGATATGCATTGAGAAATTTTCTGATTTTGCCCAGCTTGGAAGATTCACTCTCCGCACAGAGGGGAAAACTGTTGCTGTGGGTAAAGTAACTGCTCTTTCTACCAACGCATAAAATTTTCTGTAATCTCTCAGGTTGGTTATATTCTGTACCGTCTCGACTCTCGAGCTGGAGCTTTCAGGGAAATGACACAATGGATATTACAGTGATGGTGCAGTGTAGGGTGTTGTTGTTACTAGGCTGTCAATGTTAGCCTACCAATCTTCAGATTTTGATTGTACTTATTTTAAGGGTTGTTATTGATATTTTGGATGTTTATTGTTTTCATGATCTCTTATTATTTATGATTCAGTTGGTACGCATTTTTGTT
>Seq96 [organism=Ipomoea batatas (L.) Lam.] PacBio-Illumina derived unannotated transcript Ibc400/f10p3/1810 
atggtaagaatgtttctctctctagagagaattctctgacttctctCTAGAGCTCCACACTCCTTGAGCTTTTGCTTTGAGTTTTTCCGGCGAACAACAAACATTGCTCACGGACTAACTTATGATTTTTGGAATTAATTAGCTTTCATATGATTTTATCTACCACTTTAGTGGGTGTTTATAGATTTAAAATGTTTTATGGAGTTGATTGTTTGAGTCCAGTAAAAGAACAAGAATGGCAATGCCTTTGCTTCTTGCCGGCGACAACAAGGAGAAATCGTTCAAGAAAGCCGATGGGTGCTAATCTCCCCTTCTCTGGTGTAGTCTTATCCGGCGGACTCTATAACCGTTCTCACCAGCTAGACGACTTCTCAAAGTTCATCCTGTGGCTGGCAGTTCTCCATGGTGGCTGGCAACCTCTATGGGCGAGATAATGTTTTTCCTTGGAATGGTGTCTCTGTTTGGGCAGTAAGGAGCTGAGCAGTTTGGCACCCTAGAATTCAAAACCGACGGGGGGTTGGTGTGCCTTAGAGTTAAGAATCCCCTGGTTGGAACTATCTGGTAACCTCTCTCCTCCTCTGGACTTTTTCTTAGTAAAATGGCGTCTGGAGTGTGACTGAATCGGGATGAAGTCCCGATTGTCTTGTGTTTTCCGGCCAATCTTGAAATGAAGTTGTCTTGTGGAGAGTTGCCATTGATTTTGGCGTAAAAATTCCAGCAAGTTCTCTTTTTGAATTCAATGCTTCTACTCCCCACAGAAGAGTTCGAATCTTGTCTTGACAGTTTGTATATCTAACGGGTTACCCTTCTGTTTCCGGCAAAGTCACTTTTTTTCCGTTATGATTTTCTGCAATCTTTGTGGCGCCTTGGAGTGAGGACACTGGTTGGTTAGAATCCAGAGGTCCATGAGTTTTCCGGCCGTGAAGATTTATCTTATTTGATATGGAAGAGACTTTGTTTGAAGAGAGGGATTTTACTGCTGGAAAATATGTGTTTCCGGTAGCCTGGGAGATGTATGAGCTTTACATCACGTTGTTCACCATATTTCCGAGGTATGTATGTTTGCGTGTTTGTTTTTCCGGTATCCTTGACCGGCGACCCCAGCTCCATGTTCTTATAACAGCACCACAATGGGACGAAGGTTGTCAACAAGATCGGTAAATGGTATTCCGGCAGCTGACTTGAGGCCGAATGGTCATTTGTTTGGATTGGTTTCTCCGGCGTGTTTTGTGTTTCAGATAGCCGGAGTATTAAGATCCAACGGAAAAGGTTGAAGACATCTGACCGGCCACTTTTCCTTTGTTTATTGTTGGTAGCTGACAAGTGGGAGACATGTCTCCTCAAAAGATGGGGTGTGACTAAGCTTTCTTGGAAGTATTCACAAAAATCAGCCAGGATTAAGGATTTTGAATTTTGAATTCATCATTCTTAAATGGAAGTGCACGTGGCTTGCCTTTGCACCGATTTGATCTTCACGTGTAAACAAGATAGGCTTGTTTTTGGAGTTATATCAGATTTTTGCTTTGGGCTAGCTCTCATGGACGAGAACCTTTGGGCCTTGATCTGAAGATGTTCGGGCTTCTTTAACTGGTGGACCAATTTTTCTCACATGGGCCTGGAATTGATCCAGCTAGCCTTTTATGTATTTTAGATTTCACAGCCCTTTGGGCTTGTTTTGTGTTTATGTATTGGGCCTCGGCCTAGTGTTGTATTCAGGGGTATGCCCCGTGTTTTATGTATTGTTGCTTTCCGTTTTTAGCGTTGTCTTTAATAATATTTACCTTTAAGAAAAAAAAAAAAAAAAAAAAtt
>Seq97 [organism=Ipomoea batatas (L.) Lam.] PacBio-Illumina derived unannotated transcript Ibc402/f7p2/1885 
agagaagtctggtcttaatctcttcctcctcctcctcctcctcctccATAACCACCACCGCCAACTGCCGGCGACGGCGTAGAGAAGAAGCAAGCCACTAATGAAAGGAAAAATCGCCCGATTTTGTGCCGGACTTATACTGCTCTTACTCTATGCCCATAGCTCACTCACAGATGTCTCTGCTTCAGTTCACGACTATCGAAATGAGCGCTTCATCCCAAAGTCCAACGCCTTCTTTTTCCATGGTGGCACCGAAGGCCTCTTCGCTTCCAAGCTCAACAACTCACCTCCTAATTCCTCCATCGACAAACCTCTCAAAGGAAAATCCTTCATCAGGTTTGAGGATGTTACATTTGTGAGGACAAAAGAATCAATTGATAGTAAAAGTAAGATGCAGAGCAAAAACGGTTTGATTGAGGCCATTATTCTCGAGGTGAAAGACAGGGAGAGCATCGGGGACGCGTTTTCGAAGTCTAATGCTATATGTTGCACTAAACAGCTTTCTGAGGATAAGTTCTGTACTGTAGGAGAGGTTATAATAAAGATAAACCCTGATAACCCGGAGTGGCCGAAACGGATCCAGATATTTTTTGAAGGAGATAGCCAGGAAGCTAAAATGGATCCCCAATCAGTTGAAATCAACACTACGGGGATGTACTATCTCTATTTCATGTACTGTGATCCACAGCTCCAGGGTACAGTTATAAGAGGAAGAAGTGTGTGGAAAAACCCTGATGGTTATTTGCCTGGGAAAATGGTTCCTTTAATGACCTTCTATGGAATTGCATCTTTAGCTTATCTTGTGCTTGGTTTATTCTGGTTCCTAAGGTTTGTCCAGTACTGGAAGGATGTTATTCAGCTGCATTCTCACATTACGGTTGTTATTGCTCTTGGCATGGTTGAGATGGCTCTCTGGTACTTTGAGTATACGAATCTTAATTCTACAGGGAACAGACCGATGGCAATTACACTCTGGGCAGTAACCGTTAGTGCTGTAAAGAAGACGTTGTCCCGTGTGCTTCTTTTGGTGGTCTCTATGGGATATGGTGTTGTTAAGCCTACACTCGGTGGTGTAACCTCTAAAGTATACCTTTTAGCCCTGGTTTATTTTATTGCTTTGGAGGCACTTGAACTTGTTGAACACCTGGGGAATGTCAACGACTTCTCGAAAAAAACTAGGTTATATTTGGTATTGCCTGTTGCATTCTTGGATGCCTGGTTTATTTTGTGGATTTTTTCATCGTTATCAAAGACACTAGAAAAGCTCCAGGTGCGAAAGAGCATTGCAAAGCTGGATCTCTACAGAAAGTTTACCAACTCCCTTGCAATCTTTGTGCTGCTCTCCATTGCTTGGGTTGGCTACGAGCTATACTTCAATGCAAGTGACCCATTAAGTGAGTTGTGGCGATTTTCTTGGATAATTCCTGCTTTTTGGACAGTCCTAGCATATTGTTTGTTGGTGGTTATATGTGTTCTTTGGGCTCCTTCACGCAATCCTACCAGATATGCACACTCTGGGGACAGCACAGATGACTTTGATGAAGAGGCTATTGCGCTGACAAGCGTGGTGAGGGTGGTTGGCGACACCGGAACCAAGCTCGAAAGGAAGGAAAAGAAGGGGTCCGCGTCAACGGACCACTTAACCGAGCGAGAAGATCTCGAAGAGGACAAGCGAGAATAGACGGATAGTAACTACTGCACTGACCCCGATGGATATCGAGCATCATTTTCTTGCTAGCAAGATGTAAGGTATCAGGAAACTTCGATGCAGTTAGTTTATGTACAGAGGTGGTGAAATTTGTATAGTGAAACCTCACAAGTGAAACTTCAATGACTGATCCCCTCTCTTGCATgatgccaatgattcaaatctcacttttctgtt
>Seq98 [organism=Ipomoea batatas (L.) Lam.] PacBio-Illumina derived unannotated transcript Ibc403/f4p1/2090 
aagaaaaaaagaagaaaaagaaaaaagagtaagggagattaaaaaaaagggataatcatgctcaatgatCAAAATTGATCACGAGCGTTCCTTCAAACTCCTATCTATATTTTCTTCTTCGTTAGGATACCATATTTTTCTTAGATCTGATCTTATCTCCGTTTCATATTGTTGCTTTCATTTGATAATCGAAGATCCAGCCATGGATTTCATGAAAGTCATCGATCAAACAGTCCGCGAAATAAAGAGGGAGGTGAACTTGAAAGTGTTGAAGGTTCCTGAGATAGAACAGAAGGTATTGGATGCGACGGACGATGAACCTTGGGGCCCCCATGGAACTGCAATGGCTGAGATAGCACAGGCTACAAAGAAATTTTCTGAATGTTCAATTGTTATGAATGTTCTTTGGACAAGATTGAAAGAGACTGACAAGAACTGGCGTTATGTCTACAAGGCATTGGTTGTTATAGAGTATTTGGTGGCACATGGATCAGAACGTTCGGTGGATGAGATCGTAGAACATACTTATCAGATTTCGTCTCTTACAAAATTTGAGTATGTCGAGCCAAGTGGAAAGGATATGGGAATTAACGTAAGGAAGAAGGCAGAAAACATTGTGTCACTTTTAAATGACAAGGACAAGATACATGAAGTTAGGAACAAGGCTTCTGCAAATCGTGAAAAGTATTTTGGACTATCATCTACTGGAGTAACATACAAGTCAGGGTCTGCCTCTCTTAGTAGTGGCAGTCGATATGGAGGTTTTGGCAGTAATACTGATAGTGACTCATTCGCTTACAAGGAAAGAGATCAATATGGTGAAGATAAGTTTGATCAAAAGACCACTTACAAATCTCGAAGGGAGATTTCTGAGAAAGATGGCAGCTTGAATAAAGGGCCCTCTCCTTATGTAAGTAAGAGCCAAGGTGGTGTTTCTGCTGGTGGATCAAAGACGACAAACAAGAGCTTCTCTGATAAAAATGCTTCAAAACCCTCAGTAAACTCAAGTACACCAAGTAGCAATTATGACGATGATTTTGATGATTTTGATCCTCGTGGGACTTCAACTGCTAAGCCTTCTGTTGGAAGTTCTAACCAAGTAGATCTTTTTGGGGAAAGTTTGGTTGGTGACCTCTTGGATGCACCCGTGTCTGCTCCAACTGACAAGCCCAGTGTTCGCTCAGAAGTTGATTTATTTGCTGATGCAGATTTTGTATCTGCTACCCCACAGTCTGAAATGGGGGGAAGCTCTCAGTCTCAGACGAGTGTTGATCTATTCGCCCAACCTGAAGTAGGGGGAAGCTCTCAAGCTCAGGTGACCGGTATTGATCTGTTCTCACAGCCTGCGCCTTTGCCTGCCCAGCAATACCCGTGCCTCAGTCGTCATCCATTGATTTTTTTTCAGTACCTGATCCAGCTGTGAAATCTTCAAAACAAGAGCCCATGAATACTAATATAGTTGATCCCTTTGCTGCAGTTCCATTAAATACATTTGATAGTTCTGACCCATTTGGATCATTTGTTTCCCAAACTGATCCTGTATCTGCAACGCCCAATGAGACTGTTGCCAGTGGTCTAAATCAAGGAAACTTAAATAATTCTTCGGTAGAATCCAAGCCCCCACCCAAGAAGGATGCTTTTCAGGTCAAGTCTGGAATATGGGCTGATTCTTTAAGCCGTGGACTGATTGATCTTAACATAAGTGCACCGAAGAAAGTGAACCTGGCAGATGTTGGCATTGTTGGTGGATTGAGTGACGGATTTGAGGAGAAAGACAAGGGACCTACCACCGTGCAGACGACATTTTACATGGGGAGAGCGATGGGTCAGGGGTCTGGGCTGGGCAAAACCGGGTTTACTTCAAATGCCGAAGATGACATCTTCTCAAGCCTTAGCAGCGGTCAACAAGATGGTGGCTTCTCAAAATGATTTCCATAGATAAATCTGCCATTTCAAATTATGATGATATCCATCTAATTTTCATATATTCTTTCTTTTGTGAATTTCACAGAGAGGTCAAATGTTTATTTGTGTGCAATCTCTTCCTTTTGCGATTGTTTAAAAGTGTGTATTGTTAATCCAGTTTTCAG
>Seq99 [organism=Ipomoea batatas (L.) Lam.] PacBio-Illumina derived unannotated transcript Ibc404/f13p2/1929 
acaatggcttccattacttctccatgcactcccactggcaccACCCCAAAGTCTTTGTCCTCTTCCGCCAACTTGTCATCAACTCCCCTCTCCAAACCCTCCCAACTTCTCATCAGCTCCAAGCGCAACCGCCACTTCAAGATCTCATGCAACGCCGCCGCCGGCGACGGCGCCGACTCCAAGTTTGACCGGCGAGATGTCCTCCTCGGCTTAGGCGGCCTCTACGGCGCCGCTAGCCTCGCGTCCAACCCCATGGCCTCGGCCGCGCCCATCCAAGCCCCGGAGATCTCCAAATGTGTCGTCCCGCCCGCCGACCTCCCGCCCGGAGCCGTGGTGGATAACTGTTGCCCGCCCGTGGCGTCCAACATTGTTGACTACAAGCTCCCGGCTGTGACCACCATGAAAGTCCGCCCTGCCGCTCACACCATGGACAAAGACGCCATCGCCAAGTTCGCGAAGGCCGTTGAGCTCATGAAGGCTTTGCCGGCCGACGATCCCCGGAACTTTTACCAGCAAGCGCTTGTCCATTGCGCTTACTGTAACGGCGGCTACGACCAAGTCAACTTCCCTGACCAGGAAATTCAGGTCCACAACTCTTGGCTCTTCTTCCCTTTCCACCGATGGTACCTCTACTTCTACGAGAGAATCTTGGGCAAGTTGATCGGCGACCCCTCGTTCGGTCTGCCGTTCTGGAACTGGGATAACCCCGGCGGAATGGTGCTTCCCGATTTTCTCAATGACTCTACATCTTCTCTCTATGACAGTAACCGTAACCAATCTCACCTCCCGCCTGTCGTCGTTGACCTCGGCTACAATGGGGCTGATACCGATGTGACCGACCAGCAAAGAATCACCGATAACCTTGCTTTGATGTACAAGCAAATGGTCACCAATGCCGGAACCGCGGAGCTTTTCCTCGGAAAAGCTTACCGTGCCGGAGACGCTCCTAGCCCTGGTGCAGGCTCCATCGAGACCAGCCCTCACATTCCAATCCATAGGTGGGTGGGTGACCCGAGAAACACTAACAATGAAGACATGGGCAACTTCTACTCGGCCGGAAGGGACATAGCCTTCTACTGCCACCACTCCAATGTTGACCGTATGTGGACCATATGGCAGCAGCTCGCCGGAAAACCAAGAAAGCGAGACTACACCGATTCCGACTGGTTAAACGCCACCTTCCTCTTCTACGACGAGAACGGCCAGGCAGTGAAGGTCCGGATCGGAGACTCCCTAGACAACCAGAAAATGGGGTACAAGTACGCCAAAACCCCCCTCCCATGGCTCGACTCCAAGCCAGTCCCCACCAAGAAGAAGGGCGGCTACGCCTCCAAGTCCAAGGCCCCTTCGTCGCCAGCGTCTTCCCCGTCACGCTCGACAAGGTCGTCCAAGTCAAGGTCGCTCGGCCCAAGAAGTCCAGGTCGGCAGAGGAGAAGGAGGCGGAAGAAGAAATCTTGCTTATAGAAGGCATTGAAGTGGAAATTGACAAGTACGCCAAGTTCGACGTGTACCTGAACGACTCAGACGACCCGAGCGGCGGCAAAGACAAGGCGGAGTACGCCGGGAGCTTTGCGCATCTCCCCCACAAGCACAAGGGAATGAAGAAGATCAGGACCACTCTCAGCCTGGGTCTGAATGAGCCGCTCGAGGATTTGGGCGCCGAGGACGACGACACTATTCTGGTGACTTTGGCTCCAAAAGTTGGCGGCGGCGTTGTCTCCGTCGACAACATCAAGGTCGTCTACGGCTCTTAGAATCCCATCCCGCCGCCGTAATCTGTCGAAATAAAGTTATTCCGGTCAATCGTCATGGATTGTTTGTACTGTTAGGCTCCCCTCCGAATAAGACTTTTCTCACAAATTATTTGTGATGAATAATATGTGGAGGTGCTTTTAAGCACCATTTATCAGTGTAATTTATTGTGAATTT
>Seq100 [organism=Ipomoea batatas (L.) Lam.] PacBio-Illumina derived unannotated transcript Ibc405/f10p3/1661 
aggctcatttcatctgaatttcatttgaggctgagactgagttttcgtattccggcttttaagCCTGAGGGAGTGCGTTAGACTCTGTTTTAAGAGTGTGAAGGACAGGAGAGAGGAACATCACGACACACCCAATACCCATATCTTCAAAAACCTAAAAGAACCAATAAAAAAAGATGGCAGAAGGTGAGGATATCCAGCCCCTCGTGTGTGACAATGGAACTGGAATGGTCAAGGCTGGATTCGCCGGAGATGATGCTCCAAGAGCTGTGTTTCCCAGCATTGTTGGACGCCCCCGTCACACCGGAGTGATGGTTGGCATGGGCCAGAAGGATGCTTATGTTGGAGATGAGGCTCAATCGAAGAGAGGTATTTTGACTCTGAAGTACCCCATTGAACATGGAATTGTCAACAACTGGGATGACATGGAGAAAATATGGCATCATACTTTCTACAATGAACTCCGTGTGGCTCCAGAGGAGCACCCAATACTCCTTACAGAAGCTCCTCTTAATCCCAAGGCTAATCGTGAGAAAATGACACAAATCATGTTCGAAACATTCAATGCCCCTGCCATGTATGTTGCTATTCAGGCCGTCCTTTCCCTCTACGCCAGTGGTCGTACAACTGGTATTGTTTTGGATTCTGGGGATGGTGTCAGTCACACGGTTCCAATCTATGAAGGTTATGCCCTGCCACATGCAATCCTGCGTCTTGATTTGGCAGGACGTGATCTCACAGACCATCTCATGAAGATTCTGACTGAGAGAGGTTATTCTTTCACCACTTCTGCGGAGCGGGAAATTGTGAGGGATATGAAGGAAAAGCTATCGTACATTGCTCTCGACTACGAGCTAGAGCTTGAAGCATCAAAGACGAGCTCATCTGTGGAAAAGAGCTACGAGCTGCCCGATGGACAGGTGATCACTATTGGTGCTGAGCGATTCCGCTGCCCAGAGGTTCTCTTCCAGTCATCCATAATCGGGATGGAAGCTGCTGACATTCACGAGACAACATACAATTCTATCATGAAGTGCGACGTGGATATTAGGAAGGACCTGTACGGAAATATTGTCCTCAGTGGTGGTACCACAATGTTTACAGGCATTGCTGATAGGATGAGCAAGGAGATCACGGCATTGGCTCCAAGTAGTATGAAGATCAAGGTGGTTGCCCCGCCCGAGAGGAAGTACAGTGTTTGGATAGGAGGGTCAATTTTAGCCTCCCTCAGCACATTCCAGCAGATGTGGATAGCAAAGGCAGAGTACGATGAGTCTGGCCCTTCGATTGTCCACAGAAAATGCTTCTAAATGCAGCATGCTGGGAACATCGCTAGAGAATTGTTATAAAAACATTTTGTCAGTTGATTGCCAATAACTCTGTTTCTTGCTTGTTTTGCTTTGTTTTGTTTTATTTTTACTTCTATTTTTATTTTTGGTTTTCTTTTTACTTGTTACTCTGGTATTTTGCTTATGCTGGGTTTTATTTATTTATTTTTGTTTTTTTCTTTCCTTTTTGAGATTTTCAAGATTTGATAAGGTGGACTTGGGACCATGTTTGTTCATGCCAAAGATTCATTCTTATTATTATTAGTATTATTTTAAATTGGTATCACCATTGTAGAAGAGTTGTGAATTTCTAATGATACTATTATTTGTGAT
>Seq101 [organism=Ipomoea batatas (L.) Lam.] PacBio-Illumina derived unannotated transcript Ibc407/f9p2/1958 
attatcgtcttcctcggtaaaccctagtctcgcagggagaaaaggaaattctgtGCGAATCAGACCTCAACGTCTTTATTGATAAACCCTTGTCTCGGAGAAAGCAAAAACAGGAGGCTCTCTGCGAATCAAACGTCAACAATGGCGACCTCATACGACTACGAAGATGGCAGCTACTCGACCAAACAGCAGCACCCGGACTCTTCACTCGAGTCGTATGACCCGAACTACGTCCCAGACCCGGTGAAGTCGTTCGTCAGCCATCTGTACAGGCACATTAGGGAGAAGAATGTGTACGAGATCCACCAGATGTACGAGACTTCGTTCCAGAGCCTCAGCGAGCGCATGTTCAAGGACACTCCATGGCCCTCTGTTGACGCAGTCGCACCTTACGTCGACAACGACCATGTCTTCTGCTTGCTTTACCGGGAGATGTGGTTTCGCCACCTCTATGCTCGGCTCTCCCCGACTCTCAAGCAGCGTATTGATTCGTGGGACAATTACTGCAACTTATTCCAGGTGGTTCTACATGGGGTGGTAAACATGCAATTGCCAAACCAGTGGTTGTGGGATATGATTGACGAATTTGTTTACCAATTTCAGTCATTCTGCCAATACCGTGCCAAGATGAAGAACAAGACCGAACAGGAGGTTACATTGCTGAAGCAGTTTAATCAGGCATGGAATGTGTATGGTGTTCTCAACTATTTGCAAGCACTTGTTGAGAAATCTCAGATTATCCAAATCTTGGAGAAGGAGAAAGAGGGCCTTGAGGAATTCACTTCTACTGATGGATATGATTATAGTGGTGGCAGTAACGTCTTGAAAGTTTTGGGCTATTTCAGTACGATTGGCTTGCTTAGGGTTCATTGTTTGTTGGGTGATTATCATACTGGCCTCAAGTGCTTACGCCCGATTGACATAACTCAACAAGGTGTATACACCAGTGTAATTGGGAGCCACATTACTACGATATACCATTATGGTTTTGCCAATCTTATGCTGAGGAGGTATGTGGATGCTATTCAAGAATTTAACAAGATCCTTTTGTATATTTACAAAACCAAGCAATATCACCAGAAATCTCCTCAGTATGAGCAGATACTAAAGAAGAATGAGCAGATGTATGCCTTACTAGCAATCTGTTTGTGTCTGTGCCCTCAAGTGAAGCTTGTTGAGGAGACCGTCAACTCTCAATTAAGGGAGAAATATGGTGACAAGATGTTGAAGATGCAAAGATATGATGATGAGTCATTTACTCTCTATGATGAACTCTTCTCATATGCATGCCCTAAATTTATTACTCCGTCTTCCCCAAGTTTTGAGGAGCCCCTTGTAAATTACAATCAGGATGCTTATAGGCTGCAGTTGAAGTTGTTCCTTTATGAAGTGAAGCAGCAACAATTATTATCTGGTGTTAGGACCTACTTGAAAGTGTATTCAACTATTTCCATGGGAAAACTTGCAAATTACTTGCAAGTGGATGAACCTACTTTGAGGACGATTCTGATGACGTACAAACACAAGACACATGCTGTTGATTCCAATGGAAAAATATTCTCTAATGCCGATGTGGATTTCTTTATCGATGATGAAATGATTCATGTTGTAGAATCCAAACCATCTAAGCGATATGGTGATTACTTTCTGCGTCAAATAGTCAAGCTTGAAGGTGTGATGACTGACATTGATAGGATAAAGCTGGAGTAATATACTTGGGTCTTTACCTCTTCTGCACTAGAGCATTTTTGTTGACTCATTCACCAAGTGGAGTTGGAGCCTTGTTTCTAATCCAAAGTTGGGATTCAACGTAGAGTGGTTCGCCCAGTAGTAGCGCTTCCCATTCTCATTTTCTCTTCATAAATGATATACTTGCTTATATTTAACTGTATCAACCTTTGTTTTCCAATTTGCAGAATGTGTAttgttatcagattctttttgagttccattttgtg
>Seq102 [organism=Ipomoea batatas (L.) Lam.] PacBio-Illumina derived unannotated transcript Ibc413/f10p2/1985 
atgttatcggagctacatttctatatatacgagtcagagaccaattcctaaacGATTCTCTTCTTCCCCTTTAGATTTTTTCTTTTTTTTCTTCTCTTTTATTACCTTTTTTTTTAAATTTTATTTTAATCTCAGGGAGAGGGAGGCCGCCGTAGCGTGAAAAAGCATAAAAATCGGATTTTTACCTCTCCAATTCAACCATGGCTATCTCTAGCTGCCCCACGGTGTTCCCCTCGTTCGAGTGCCGCTCGGATCCGGACTTTTCGGGTCGGGTTCCGCGTCACGAGTGCCCCGGCGCCACCCGCCTGCGCCCTAACTCACTGAGTCAGGGATCTAGAGGCTACGGTCTGTCTTCTCTGATCTTCAGGTTCCCGCCCAATTTCGTGCGCCAGCTCAGCATCAAGGCTCGGAGGAACTGCAGCAACATCGGCGTGGCTCAAATCGTCGCGGCTTCGTGGGCCAACAACAACGCCGCCGCCTCTGGCACCCCGCCGGCGGCTAAGGCACTCGATGCCGCCGCCGCCGCCGCCATTTCCCCTCCTGCTGTGGCTGAGGAGGAGGTGGCGATGGGGGAGAATGGTAGTTGTAGTGGCCCTAATGTACAGATTCAGGATTTGAGCCATTCCAATTACGCTTCGTTTTTGAGTTCAGATGGGAGCGTTGCAGTTCATGCCGGTGAAAGATTGGGGCGAGGTATTGTTACTGATGCAATAACAACTCCTGTTGTTAACACGTCTGCTTATTTCTTCAACAAGACTTCGGAGCTCATTGATTTCAAGGAGAAAAGACGTGTAAGTTTTGAATATGGCCGCTATGGGAACCCTACTACTATTGTTGCAGAAGAGAAGATAAGTGCGCTGGAGGGAGCTGAATCAACCTTGTTATTGGCATCTGGAATGTGTGCTAGTACTGTAATGTTGCTGGCATTGGTTCCTGCTGGTGGGCATATAGTGACAACCACTGATTGCTATAGAAAAACCAGGATATTCATAGAGACTGTACTTCCTAAAATGGGGATCACGGCTACAGTCATTGATCCTGCTGATATGGATGGTCTGGCGTCTGCATTAAATAAAAATAAAGTTAGCCTTTATTTCACAGAATCTCCGACAAATCCATTATTCAGATGTGTTGACATTGAGCTGGTTTCAAAGCTTTGCCATGAAAAAGGTGCCTTGGTTTGCATAGATGGAACATTTGCTACTCCTCTCAACCAAAAGGCCTTAGCTCTCGGTGCTGACCTTGTCCTGCATTCCGCAACAAAATTCATTGGGGGACATAATGACGTACTGGCAGGATGCATTAGTGGACCTGAAAAGTTGGTTTCAGTTGTTCGTAGCTTGCATCATGTCCTGGGCGGTACACTTAATCCTAATGCTGCATATCTTATCATCCGAGGCATGAAAACGCTGCATCTTCGTGTACAGCAACAAAACTCAACAGCATTGAGGATGGCCGAAGTTTTAGAGGCCCATCCAAAGGTGAGACGCGTCTATTATCCTGGCTTGCCAAGCCATCCAGAACATCACATTGCAAAGAAGCAAATGACTGGGTTTGGTGGTGTTGTCAGTTTTGAGATTGATGGGGACCTGATGACCACTGCAAAATTTGTGGACGCGCTGAAAATTCCATACATTGCCCCATCCTTTGGTGGATGTGAGAGCATCGTGGACCAGCCCGCAATTATGTCTTATTGGGATCTTACTCAGGCAGAAAGGGCCTCGTATGGAATCATGGACAACTTGGTTCGATTCAGCTTTGGGGTGGAGGACTTTGAAGATGTGAAAGCTGATGTTCTTCAGGCTCTAGAGGCCATATAGAGCGTCTGACCTTGCAATTTGTTTTTCCCCTTTCAATGCTTTCCCATTTCAGTTTTAGTCATTCTAATTGGTTTGCTTGTTTCTTTTACTTAGATTGTTGAATTCGCAGAACTATCAAATGTTACCTCGTTCGCCGTtcccaattcaatcaaatgttatctgctt
>Seq103 [organism=Ipomoea batatas (L.) Lam.] PacBio-Illumina derived unannotated transcript Ibc416/f3p3/1670 
ctcttctctcactttgtgcaaactccgcggcgtagatcCGAGGAGTTTCTGAGACCAGCTGCAAGAAAACCCTAGCTCTTAATCTCTGCTTCCATAAATCTCTAGATCCTAATTCCATCTTCACTGAAATCAATCATGGCGGGAATGGCAGCAGAAGGCTCTCAGTTTGATGCACGTCAGTTTGATGCTAAAATGAATGAGATCCTGGAAACTGATGCACAGGAGTTCTTTACATCTTATGATGAGGTATATGACAGCTTTGACTCGATGGGCTTGCAAGAAAATCTTCTCAGGGGCATTTATGCTTATGGTTTTGAGAAGCCCTCTGCAATTCAGCAACGTGGTATTGTGCCTTTCTGCAAGGGGCTTGATGTTATCCAACAAGCTCAATCTGGAACTGGAAAGACTGCAACTTTTTGCTCTGGAATTCTCCAACAGCTCGATTACAGCTTAGTTGAATGCCAGGCTTTGGTTCTTGCTCCAACACGTGAGCTTGCTCAACAAATCGAGAAGGTTATGAGAGCACTTGGCGACTATCTTGGTGTCAAGGTTCATGCTTGTGTGGGAGGCACCAGTGTTCGTGAGGATCAGCGCATTCTCCAGAGTGGTGTTCATGTTGTGGTTGGAACTCCGGGACGTGTGTTTGACATGTTGCGCAGGCAGTCCCTTCGCCCTGACAACATCAAGATGTTTGTGTTGGATGAAGCTGATGAAATGCTGTCGAGAGGTTTTAAAGATCAGATCTATGACATTTTCCAATTGCTACCACCAAAGATCCAGGTCGGTGTTTTCTCTGCCACAATGCCACCAGAGGCACTCGAAATCACTAGGAAATTCATGAACAAACCCGTTAGGATTCTCGTGAAACGTGATGAGCTTACCTTGGAAGGTATCAAGCAGTTCTATGTGAATGTTGAGAAAGAGGAATGGAAGCTCGAAACACTTTGTGATCTTTACGAGACACTAGCCATTACCCAGAGTGTCATCTTCGTAAACACCAGGCGTAAGGTTGATTGGCTCACCGACAAGATGCGCGGCCGTGATCACACTGTTTCGGCGACTCACGGAGACATGGACCAGAACACCAGGGACATCATCATGCGGGAGTTCCGTTCTGGGTCTTCCAGAGTTCTAATCACCACTGATCTCTTGGCCCGTGGTATCGATGTTCAACAAGTGTCCCTTGTTATCAACTATGACTTACCGACTCAGCCTGAGAACTACCTCCACCGTATCGGGCGTAGTGGACGATTCGGGAGGAAGGGTGTCGCGATCAACTTCGTTACAAAGGATGACGACAGAATGCTTTTTGACATACAGAAGTTTTATAATGTTGTAGTTGAGGAGCTGCCGGCTAATGTTGCAGATCTCCTGTAATGTGGTTTTTGCTCGAGAGAAAAAGGTGAATTGGGTTCCCTTCTTACAGTAATTCACAAATATCTTATTTCGGTAGGTAATTTGGATGTGTAGTGAACTCGCAATTGGGAAGACGATGGTAGGTTGGTCCTGGAACTTGCGAAATTGGGGAATTGCGGTTTTCCCAGTTTGGTCATAGAGTTTGAATCTGCTATTGCAAATTTTGTTGGTTTTTGTCTTTGTGCTTTTCTTAAATTGTCCAAAACAACTGCAGTACTGAATGTTGTTTAAATTAATGACTTCATTGGTTTTTT
>Seq104 [organism=Ipomoea batatas (L.) Lam.] PacBio-Illumina derived unannotated transcript Ibc417/f4p2/1675 
gtagcagatagagcagcaaaaacaagatatcacaaacatttgttagttcatccatcccataaaACTTTCGACCAGATTTCCTAAGTTAGCTCTACTACAGTTCATGACAGACACCCAAAACCTCAAAACTTCTCTTCAGATCATTTCTTTGAGTCTTTCTTCTTCTTCTTTTGTTGTCTGTTAATAAACCTTAATATTTTGTTCTGAGGAAGCAAGGGGGTTTCAGGTTTGTGCCAAAAAGTAAGATATGAAACTCACCAAGGTGGATTCTATGTGTTCTCGTACTGGGAGGGACTTGCAGAGGTATAATGTTCAAGGTTGTCGCCAGGTTGTTGGCTGCATTCCGTACAGATACAGGGAAGGCAAGTCCATTACTGATGGGGCCCCCCTAGTTGATGATCTGGAATTCCTTCTGGTCAGCTCTCAGAAAAGTCCAAGGATGATGTTTCCTAAGGGTGGTTGGGAACAGGATGAATCTTTGGAAGAAGCAGCGCTTCGAGAAACCTTTGAGGAGGCTGGAATATATGGAGAGGTTGGGAGTTGTTTAGGCAAATGGTTTTTTAAGAGCAAGAGCCTAGGAGTATTACATGAGGGGTTCATGCTGCCTTTGATTGTTGTGGAGGAGCTTGACGATTGGCCTGAGAAAGATGTTCGCCAACGAGCATGGGTGTCGTATAGGGAAGCCATGGAAGTATGCTTTCATCCATGGATGAAGGAAGCTTTGGATCTCTTGGTTTCTCAGCTTACCCTTCAACAAGAAGAAGAAGAAGAAGAAGATGATGATGATGAGAATATTGAGGCAAGAAATGGCATGGTGACAGAACAAATGCTGAGGAATATTGAATTAGAGCCAAGCATTGAAATTTTGGCCCAAAGTGTGAGTGTGCAAGGGAACAGCAAACAAGAAACGAGAATGAGTAGTGTTGTTGGTGAGAGTGTGCAGAAAAAGGAGGATGAAATGTTGATGAACAGAGTAGACGTTGTAGCTGAGGAAGAAGGTTATTGGATACAAGTGTTGACGACGAGCAAGGAGGAGCAAAGCAGTGGCAGTAGTTTAGCTCAGAGTCTGAAAAGAAAGGTGGAAGAGCCTCATCATCATCATCATCATCATCATCATCATCATCAGTTACTGATAGAGATCTTGGTGAGTGATGAACCCCTCAGCATTGTAGCTCAAAGTCTGCATCACAGAAATGAAGATCCCCGAACAAGCTGCTGTTCCATTGAATTCTTGAGGATCCCACAGTCTGCATAGAAATGAAATGAAGAACCAAGAACAATTAAGCTGTTCCATAGAGTTCTTGAGGATCCAAGAATCAAGATTATAGCTAGCCCGCACAAGATCACATCGAAGATCAGAGGAACTTGCTTGTCTGTCTACGACTCTGATGATCCACTTTCTCACCCCAGTTTCCAGCTAATTAAAGGACACACAAAACATGAAAGTAGAGAGAGAGATCAAACTAGAGGTTACAGAACCTTATTAATTCCTAACCTGATGATTATATATATTCTTTCATTCTTTAGCAAAAATGTAATGAGATCCATCCATTCTTTCATCTCAAGCTGGTTCAGATTCCCTGAACCCTTAGGTTAGATTTTAATTTGTACAACCATATGAGCTGTACAGCCATAGCCATGTAAGCAATAACAacacaagtgtttcagttccctt
>Seq105 [organism=Ipomoea batatas (L.) Lam.] PacBio-Illumina derived unannotated transcript Ibc423/f13p2/1823 
aggaaaggaaaacatagctactgcactgtggttaggtgactcacattttcgtatttatcaatcaTAATTGATCTTGTTTTACAGAACCCAGATCTTGATTTTTGTTTCCCGGTTCATAGTTTTGCGATACAGTTCCGTATCTTGTACAATTTTGAGCGCTCCGAACTGATTAGAGGAAAACGGTATGGCAACACCAACAAGAATTGGTCTGGCTGGCCTTGCTGTTATGGGGCAAAATCTTGCCCTTAACATAGCGGAAAAAGGATTTCCTATATCCGTCTACAACAGAACCACTTCAAAAGTTGATGAGACTACTGAGCGAGCTAAAGCAGAAGGGAACCTTCCTGTCTATGGTTTTCATGATCCCGAATCCTTTATTCGCTCTATTCAGAAGCCTCGTGTTGTGATTATTCTTGTTAAGGCCGGTGCCCGGTTGATCAAACCATCAAAACTCTTTCTGCTTACATGGAGAAAGGAGACTGCATTATTGATGGTGGGAATGAATGGTATGAGAATACCGAGAGGAGGGAGAAAGAAGTGGCTGAATTGGGTCTGCTTTATCTTGGAATGGGAGTCTCGGGTGGCGAAGAAGGTGCTAGGCATGGACCATCACTGATGCCGGGAGGTTCTTTTGAGGCATACAAGTATATTGAAGACATCGTACTGAAAGTAGCCGCTCAAGTTCCCGACAGTGGCCATGTGTTACTTACATCGGCAGAGGAGGTTCTGGTAACTTTGTTAAGATGGTTCACAATGGGATTGAATATGGTGATATGCAGTTGATTGCGGAAGCTTATGATGTACTGAAATCTGTGGGGAAACTCTCTAATGATGAATTGCACAAAGTTTTCACAGATTGGAACCAAGGGGAGCTTCTTAGCTTTTTGATTGAAATCACAGCTGATATATTTGGAATCAAGGATGACAAGGCGGATGGGTATTTGGTAGACAAGGTTCTGGATAAAACGGGCATGAAGGGCACTGGCAAGTGGACTGTTCAGCAAGCTGCCGAGCTCTCGGTTGCAGCACCAACAATAGCTTCATCACTGGATTCAAGATTCCTTAGTGGATTGAAGGACGAGAGGGTTCAAGCTGCCAAGGTCTTCAAATCTAGCGGGATTGGTGATATCCTTACTGATCAGGTTGTTGATAAGAAGCAGTTGATCGATGATGTGAGAAAGGCACTTTATGCATCCAAAATCTGTAGCTATGCCCAGGGAATGAACTTGCTTCGTGCAAAGAGCATTGAACAAGGGTGGGACTTGAAGCTCGGGAACTGGCTAGGATTTGGAAGGGTGGTTGCATTATCCGCGCTATATTTTTGGACCGTATCAAGAAAGCTTATGACAGGAACCAAGACCTCGCTAGCTTACTCGTGGATGAAGAGTTCGCAAAGGAGATAATTGAACGACAATCTGCTTGGCGAAGGGTTGTATGCCTTGCTATCAGCTCTGGTATTAGCGTTCCGGGATGTCTACAAGTTTAGCTTATTTTGACACTTACAGGAGGGAAAAGCTCCCTGCCAACTTAGTCCAGGCTCAAAGGGATTACTTTGGTGCCCACACATACGAGAGGATTGACATGCCAGGGTCTTTCCATACCGAGTGGTTCAAGATTGCCAAGCAGTCAAAAAATTGAATCTCTTCGGGCCTACTTGTTGAACCGATGCTTTCATTACTCTACTGAATAAGGTTTTTCTTGTGATTGAAAATACTAGATGCAGTCGTATTATCATCTAGTTATGCAACATTTTGATGTAACCCTTTGAAATGTCCCGAAACATTTACGATTTATTGAAGTTTTTcacaataaaccacttgtgg
>Seq106 [organism=Ipomoea batatas (L.) Lam.] PacBio-Illumina derived unannotated transcript Ibc426/f7p3/1720 
cgcccagctcgtagtgtagttttggattttacatttcttttttttcttttaatttttttctTGATTTTACGAATAATTGCAATAATCACTACTGATCTATCCATCGTCTTGAGCTGGAGGTGTGGATTCGTTAAGGAATCAAACCTGTCAATCTCAGATTAGGGTTTCCCGTCTTTGATAATCGTAGCGCCATTTCCCGTAATATTTACAGTTTATTATAGGCAGATACATATATATCTATATCTAATCCGCAGAAAATTTTCAGATTTTTTGCTTCGGAAATTCTAATCGAGATTTTTCATTGTTGTTCCGTATAATCTATAAAAAAGAGTTTTGTTTATTTGGCCAATTTTCCGTTTTTTGTTTTTGTTTTTGGGTCAGATTGATTTGGATAGCTTTTGGCATATTTGATCAAGGGATAAAAAACAAGAAAAGTAAAGAAAAATAGGTTTTCTGGGAGCAATTAAGAATTTTTGGGTATAATGGATAAGAAGAAGGTTGCTGCTCCGCTTGTTTGCCACGGGCATTCTAGGCCGGTTGTCGATTTGTTCTACAGCCCATTAACTCCTGATGGGTTTTTCCTAATCAGTGCCAGCAAGGATTCCACACCAATGTTGAGAAATGGAGAGACTGGAGATTGGATTGGAACTTTTCAGGGGCATAAAGGTGCTGTATGGAGTTGTTGTCTAGATAAACACGCACTTCGTGCAGCATCTGCATCTGCTGATTTCAGTGCGAAATTATGGGATGCATTAACTGGGGATGAACTGCATTCATTTAGTCACAAGCACATAGTCCGTGCTTGTGCCTTTTCAGATGATACACATCATTTTCTCACTGGTGGTTTCGAAAAAATTCTTCGGATATTCGATCTAAATCGACCAGATGCACCACCAAGGCAAATTGACGGTGGTCCTGGTTCAGTTAGGACAGTTGCTTGGCTCCATAATGACCAAACCATATTAAGTTCCTGCAGTGATACGAGTGGAGTGAGATTATGGGATTTAAGAAGCTGTGAAGTTGTCCGAACCCTTGATACCAAGTCTTCTGTAACGAGTGCTGAAGTGAGTCGAGATGGCCACTACATAACTACTGCTGATGGTTCCTCTGTTAAGTTTTGGGATGCAAATCAATTTAGATTGGTAAAGAGCTATGAAATGCCCTGCAATGTTGAATCTGCTTCATTAGAACCAAGGTTGGGAAACAAGTTCATTGCTGGAGGGGAAGACATGTGGGTTCGTCTCTTTGACTTTCACACTGGAGAACAAATTGGATGCAACAAGGGACACCATGGTCCTGTGCATTGTGTGCGTTTCTCTCCAGGAGGAGAATCTTATGCCTCAGGTTCTGAAGACGGGACAATTAGAATATGGCAGACTGGGCCAAACGAGGCTGCCGATGCATCAGCTGGACCACCTAAGCCTAAGGTGGTGAAAGATGTCAATGATGGGATTGAGAAGTTAAATATTGCCAAAGGAGCAAAGATTGATGACGATAAAGAGAACGAAGAAGAAGAAAAATGATTGATTGATGTCTGAGACTGAGACCAAAGGAAATATATTTTTATAGGTCTTCCTTTTCTTTTTTTTTTTTTTTTGGCTTTGGCTGTTGCATGACAGACAGACAGACAGACAGACAGACAGACATGCAAGTTATATGCTAGCATGACTACTTTTGAAGGGTTTTTAtaccttgaataaaactaagctttccaaatgct
>Seq107 [organism=Ipomoea batatas (L.) Lam.] PacBio-Illumina derived unannotated transcript Ibc431/f3p1/1958 
atccaacacaacactcggaaacatatattgtattctcgtccgtttcaatattgttatagtacatagtattAATTCTCTCTCTCTCTATCTCTCGTCGTCTCTCATCATGGAACAAATGCCGGCTCCGGCCATATTCCGGCGTTTGATCCCCGAAGAAGGTGAAGAGAAACAAATACGCCATAGCCGCCGCCTTTTTAGCTTCGTTGGCGTCAATCTTGCTTGGTTACGATATTGGGGTGATGAGTGGGGCGGCCATTTATATCCAGAAGGACCTAAAAATCAACGACACACAAGTGGAGATTCTCCTGGGAATCTTAAACTTGTACTCCCTTATCGGCTCCGGCCTGGCCGGCCGGACCTCCGACTGGATTGGCCGCCGGTACACCATGGTGGTCGCCTCCGTTGTGTTCTTCATCGGAGCCATTTTAATGGGTTTCTCCACCAATTACACTTTCCTCATGGTGGGGCGTTTCGTCGCCGGGATCGGAGTCGATTACGCCCTCATGATTGCTCCGGTCTACACCGCCGAGGTCGCCCCCGCCTCCGTCCGGGGCTTCCTCACCTCCTTCCCTGAAGTGTTCATTAACTTTGGGATTTTGGTGGGTTACGTGTCGAATTTTGCATTTAAGAATTTGCCAACTCACTTGAGCTGGCGATTCATGCTGGGAGTGGGAGCGATTCCGTCGGTGTTGCTCGGCGTTAGTGTGTTGGCGATGCCGGAGTCGCCGCGGTGGCTGGTGATGCAGGGCCGCCTGGGAGACGCGCGGCGCGTGCTAGTCAAGACTTCCGATTCCACGGAAGAAGCTCACATGAGGCTCGCCGATATTAAAGAAGCCGCCGGGATTCCGGAGCACTGCGACGATGAGGTGGTTACGGTGACGAAGAAGCGGGGCGACGGGGACAGCGTATGGCGGGAGCTTTTCATTTCTCCGACGCCGGCGGTGCTGCACATACTCATCACCGGAGTGGGAATTCATCTCTTCCAGCAGGCGAGTGGGATAGACGCCGTGGTTCTATACGGGCCTAGAATCTTCGAGAAGGCCGGGATTAAGTCCGAGACCGACAAGCTCCTCTGCACAATCGCCATCGGATTCACGAAAACGGTCTTCATCCTGGTCGCGACATTCACGCTCGACAAATTCGGTCGGCGGCCGTTGCTCCTAACGAGCGTGGGCGGGATGGTCGCCACGCTGGCGCTCCTAGGCACGGCGTTGACCGTGATTGACCACTCCAGGAAAAGGTAACCTGGGCGGTAGCAATGGCCATCGCAATGACACTAGCCTACGTGGCAGCCTTCTCGATCGGCGCGGGGCCCATTACGTGGGTGTACAGCTCGGAGATATTCCCGTTGAAGCTCCGCGCCACGGGGTGCAGTCTAGGAACGGGAATCAACCGCGTAACAAGCGGAGTGGTGTCAATGACGTTTATATCCCTATACAAAGCCATCAGTATAGGTGGGTCCTTCTTCTTGTACGCCTCCATCGCCGCCGTGGGGTGGGTGTTCTTCTTCACGCTAATGCCGGAGACGCAGGGGAGAACGCTGGAGGAGACGGAGGCGCTGTTTGGGACATTCTTTAGGTGGAGGTCAAGGCAAAGGGAGGTCGATGCCAAGAAGGCTAACAACAACAACAATAATTCACAACTTCAAATGGGAACACTTCAGGCTGCTAATAATAATAAGTAGACTTTTAGTACTGCGTGGCTAATGTTAGTAGAGATTAAGGTTACTTTACGTATTGCCTGCTCAGCTCGCTGCTGTATTATGTTATGATATTCCTAGTATTTTAATTTACTCCGCTATTTAGTATTTACTGCCCATCATACATCGTATCACATAAGATGATATATTGGGGCCATTTACTTTGAAAGTCCCTTCAGATGTTTGGGTCATTGATTGGATGCTCAACAACAGAATTTCAGAATgtaagtaaattataataagaaaattctgaagtttt
>Seq108 [organism=Ipomoea batatas (L.) Lam.] PacBio-Illumina derived unannotated transcript Ibc439/f11p0/1700 
aaggtaggcaaaaataagttcacatattccccctctataagtctgaagaaattaattaagaTGTGGAGCAAAGGGAATTCCGGGCGGCGGCGGCGCAACGCCGCCGTTGTTTTGTTGAATTTCTTGGTTGTGTTGCAGCTCTACTGCTCTTCAATGGTGTCGGTAGTAATGGCGGCCAAAGGATCCAAGGTGGAGCATATCCCTGGACTTGAATATGACGGGCCGCTCCCTTTTGAGATTGAAACCGGGTACATAGGAGTTGGAGAAAATGAAGAAGTGCAAGTTTTCTACTATTTTATAAAGTCCCAAAGAGATCCTACCACTGATCCTTTCATATTCTGGAAAGTTGGAGGCCCCGGTTGCTCTGCTTTGTTCGCAATTATACTAGAAATGGGTCCGATTTCATTGGAGATTGTGGAATATACTGGGGGCATACCCAAATTAAAATTAAATCCTTACTCATGGACAAAGGTTGCAAACATATTGTATGTAGATTTACCAGCGAGAGCTGGATTCACTTATGCAACCACCAAAAAGGCTAATGTCTCAAGCAATATGCTAGAAAGTGAGCAAGCCTATGAATTTTTGCGCAAGTGGTTCAATGATTATCCAGAGTACTTAACCAATCCTTTCTATGTTGGTGGAGATTCATTTTCTGGACTTAATGTGCCAATAATTACTCGAAAGATAGCTGATGGGAATGACGCTGGGACTAAACCATTGATTAACCTCAAGGGTTACATACTTGGCAATCCGGTTACATCTCTTAATAATCTACACGAGTACACTATTCCAACTGCTTATGGAATGAACCTTATTCCTACGGATTTGTACAAGTCACTGGAGAAAAACTGTGAAGGAAATTATGATCATTTCAGCAATGAATTTTGTGCCCGGGATATGGGCACACTTACTCAGTTGCTCATGGGTATAAATCCAACTCATGTTCTAGAAGATTTCTGCATACGTGTCGGTGCTGGATCAAATGGTCTAAGAAGAATCCTTTCTCGAAGAATACCTCCTTTACCTCCGGGTGAATACTGTTGGCAAACGTTTTGGTACCTTAGAACAGACATGTGGGCAAACATTGTAGCTGTTCAAGATGCCTTCCATGTTCGAAGGGGAACAATTGGAAGATGGTGTGCATGCAATTATACAAATATTGGCTACATATCAGATATGACAGACGCTCTTCCCTATCATGCAAATCTTAGCGCCAGAGGTTTAAGGGCCCTTGTTTACAGTGGTGACCACGATTTAGTAGTGCCAACAATGGCAACTGAAGCATGGATAAGTTTGTTGAATTACTCGACTGTTGACAATTGGAGACCATGGGTTGTAGATGATGGTATTATAGCTGGTTATACAAGAAGTTACTCCAACAATATGACATTTGCCACTCTGAAGGGATCGGGTCACATTGCTCCATTTTTCACTCCTTATGAATGTTTGACTATGTTCGAGCGATGGACATCTGGTCAAAAGCTCTAAATTTGAGTCTCGATAATTTTCATTTCTAAACTTTCAATCAGCCAACGATGGGATATTTGTTGAGGAGCTTTAAAATTGAATTTCCATGATTTACATTCTGTACTTGAATGAATTGAATAAAAGTTTATGTAATAAAAAAACAAACTATTTGTCCTTATATTTAATAATATTTTTTGTTTGTAtttttataaaaatctgtaagtttttgt
>Seq109 [organism=Ipomoea batatas (L.) Lam.] PacBio-Illumina derived unannotated transcript Ibc440/f8p3/1597 
aagagtgtgaaggacaggagagaggaacatcacgacacacccaatacccatatctTCAAAAACCTAAAAGAACCAATAAAAAAAGATGGCAGAAGGTGAGGATATCCAGCCCCTCGTGTGTGACAATGGAACTGGAATGGTCAAGGCTGGATTCGCTGGAGATGATGCTCCAAGAGCTGTGTTTCCTAGCATTGTTGGACGCCCCCGTCACACCGGAGTGATGGTTGGCATGGGCCAGAAGGATGCTTATGTGGGAGATGAGGCTCAATCGAAGAGAGGTATTTTGACTCTGAAGTACCCTATTGAACATGGAATTGTCAACAACTGGGATGACATGGAGAAAATATGGCATCATACTTTCTACAATGAACTTCGTGTGGCCCCAGAGGAGCACCCAATACTCCTTACAGAAGCTCCTCTTAACCCCAAGGCTAATCGTGAGAAAATGACACAAATCATGTTCGAAACATTCAATGCCCCTGCCATGTATGTTGCTATTCAGGCCGTCCTTTCCCTCTATGCCAGTGGTCGTACTACTGGTATTGTTTTGGATTCTGGGGATGGTGTCAGTCACACGGTTCCAATCTATGAAGGTTATGCCCTGCCACATGCAATCCTGCGTCTTGATTTGGCAGGACGTGATCTCACAGACCATCTCATGAAGATTCTGACTGAGAGAGGTTATTCTTTCACCACTTCTGCGGAGCGGGAAATTGTGAGGGATATGAAGGAAAAGCTATCGTACATTGCTCTCGACTACGAGCTAGAGCTTGAAGCATCAAAGACGAGCTCATCTGTGGAAAAGAGCTACGAGCTACCCGATGGACAGGTGATCACTATTGGTGCTGAGCGATTCCGCTGCCCAGAGGTTCTCTTCCAGCCATCCATAATCGGGATGGAAGCTGCTGGCATTCACGAGACAACATACAATTCTATCATGAAGTGCGACGTTGATATTAGGAAGGACCTGTACGGGAATATTGTCCTCAGTGGTGGAACCACAATGTTTACAGGCATTGCTGATAGGATGAGCAAGGAGATCACGGCATTGGCTCCAAGTAGTATGAAGATCAAGGTGGTCGCCCCGCCCGAGAGGAAGTACAGTGTTTGGATAGGAGGGTCAATTTTAGCCTCCCTCAGCACATTCCAGCAGATGTGGATAGCAAAGGCAGAGTACGACGAGTCTGGCCCTTCGATTGTCCACAGAAAATGCTTCTAATTGCAGCATGCTGGGAACATCGCTAGAGGAATTGTTATAAAAACATTTTGTCAGTTGATTGCCAATAACTCTGTTTCTTGCTTGTTTTGCTTTGTTTTGTTTTATTTTTACTTCTATTTTTATTTTTGGTTTTCTTTTTACTTGTTACTCTGGTATTTTGCTTATGCTGGGTTTTATTTATTTATTTTTGTTTTTTTTCTTTCCTTTTTGAGATTTTCAAGATTTGATAAGGTGGACTTGGGACCATGTTTGTTCATGCCAAAGATTCATTCTTATTATTATTAGTATTATTTTAAATTGGTATCACCATTGTAGAAGAGTTGTGAATTTCTAATGATACTATTATTTGTGATTTTGGATCAAtgcctttttgacccc
>Seq110 [organism=Ipomoea batatas (L.) Lam.] PacBio-Illumina derived unannotated transcript Ibc441/f13p2/1863 
atcaacaaCTCGCAGTTTCCGAATTCTCAAACTCACTGAGTCGACTCACTCTTCTTCTTCTGCTCTCTCTCTCCGAATTTCCAGGACTCCATTCTCTTAAGCTTCTTCCTTTTTCTCTCTCCTTCCTCGACGTCCTGCCGGCGAGTGCACCGAGGGAGAGGGAAACGTGCGGCCGCTGTTCTCAGCATCTTCTGTCGTTGTTTCGATCCGTTCGCCGTTCGGTTGTTGCTTTCTCGGGACCTGAAATGGCGTCTCAGCGGAAGAATGTCGGAATCCTCGCTCTCGAGATTTACTTCCCTCCCACCTGCCTCCAGCAGGAAGCATTGGAGGCTCATGATGGAGCCAGCAAAGGGAAATACACAATTGGTCTTGGTCAAGATTGCATGGCCTTCTGCAGTGAGGTGGAGGATGTCATATCAATGAGTTTGACCGCTGTTACTTCACTTCTTGAGAAGTATGAGGTTGATCCAAAGCAAATTGGTAGACTGGAAGTTGGAAGCGAGACCGTTATAGACAAAAGCAAATCAATCAAGACATTCCTGATGCAAATATTTGAGAAATGTGGAAACACCGACATTGAAGGTGTTGACTCAACCAATGCATGCTATGGAGGAACAGCCGCATTGCTTAACTGTGTGAACTGGGTTGAAAGTAGTTCATGGGATGGACGCTATGGCCTTGTTGTATGCACTGATAGTGCGGTGTATGCTGAGGGGCCTGCTAGGCCAACTGGAGGAGCAGCAGCTATTGCTATGCTAATAGGCCTGATGCTCCTATTGTTTTTGAGAGCAAGTTGAGGGCTAGTCATATGGCTCATGTCTATGATTTTTACAAGCCTATCCTTGACAGTGAATATCCGGTTGTTGATGGTAAGCTTTCACAAACTTGTTATCTCATGGCCCTTGATTCCTGCTACAAGAACTTATGCCAAAAATATGAAACATTGGAGGGCAAACCATTTTCAGTTGATGAGGCTAGTTATTTCGTATTCCATTCTCCTTACAACAAGCTTGTGCAGAAGAGCTTTGCTAGACTGATATTCAATGATGTTGTGAGGAATGCCAGCTACATTGATGAAGCAGCCAAGGAAAAGTTGGCACCATTTTCATCCTTAACTGGTGATGAAAGTTACTCAAACCGTGATCTTGAAAAGGCATCACAGCAAGTTGCAAAACCATTCTATGATGCAAAGGTGCAGCCAACAACATTAGTACCCAAACAAATTGGAAACATGTACACAGCATCTCTCTATGCAGCTTTCGTCTCGCTTCTCCACAACAAGCATGACACTTTGCCTGGGCAACGGGTGATACTGTTCTCATATGGCAGTGGATTGACAGCCACAATGTTTTCCCTCCGCCTTCGGGAGGCTCAGCATCCTTTCAGCTTGTCAAACATTGCATCCATCTTGAACGTTGCAGGCAAGTTGAAGGCAAGGCACGAGTTTACTCCTGAAAAATTCGTCGAGTTAATGAAAGTAATGGAGCACAGGTACGGCGCAAAGGACTTTGTGACAAGCAAGGATTGCAGCCTCCTAGCTCCGGAACCTATTATCTGACTGAGGTCGATTCCAAGTACCGGAGATTCTACGCGCAGAAAGCGAAGGATGCAGGCACTGCCGCCTTGGCCAACGGCCACTGAGGTGTTGGTAGATGCAGGGTGTAAGGCCATGAAGTTGGCTTGTGATCTCTTAGTTTGTCAGCAAATAGGAGAAACAATCATTGTGGTGTGAGTTTATTTGGCAGATAAGTTGCTCAGATCAGTTTTATTTCAACAACATTCGTGTACTATGTTTGAAAAGTTCATTGTACTTGTTATAATTGAATGATACAAGATTCAATaccaaaaatatatctgtttgat
>Seq111 [organism=Ipomoea batatas (L.) Lam.] PacBio-Illumina derived unannotated transcript Ibc443/f13p2/1833 
actggtccaagtggtaagaatgtttctctctctagagagaattctctgacttctctctagAGCTCCACACTCCTAGAGCTTTTGCTTTGAGTTTTTCCGGCGAACAATGAACATTGCTCACGGACTAACTTATGTTTTTTGGAATTAATCAGATTTCATATGATTTTATCTACCACTTTAGTGGGTGGTTATAGATTTAAAATGAGTTATGGAGTTGATTTTTTGAGTCCAGTAAAAGAACAAGGATGGCAACGCCTTTGTTTCTTGCCGGCGACAACAAGGAGATATCGTTCAAGAAAGCCGATGGGTGCTAATCTCCCCCTCTCTGGTGTTGTCTACTCCGGCGGACACTACAACAATTCTCACCAGCTAGACGTTTTCTCAAAGTTCATCCTGTGGCTGGCAGTTCTCCATGGTGGCTGGCAACCTCTATGAGCGAGAATTTGTTTTTCCTTGGTTTGGTGACTCTGTTTGGGCAGTAAGGAGCTGAGCAGTTTGGCACCCTAGAATTCAAAACTGACGGGGGATTGGTGTGCCTTAGCGAAAAGAATCCTCTGGTTGGAACTCAATGGTAACCTCTCTCCTCCCCTGGACTTTTTCTAAGTAAAATGGCGTCTGGAGTGTGATTGAATCGGGATGATGTTCTGATTGTCTTGCGTTTTCCGGCCAATCTTGAAATGAATCTGTCTTTTGGAGAGTTGCCTTTGGTTGTGGCGTGAAAATTCCAGCAAGTTCTCATTTTGAATTCAATGCTTCATCTCCCCACAGAAGAGTACGAATCTTGGTTTGATAGTTTGTATATTTAATGGGATACCCTTCTTTTCCGGCAAAGTCACTTGTTTTCCTTTTGATTTCCTGCAATCTTTGTGGCGCCATGGAGTGAGGACACTGGTTGGTTGGAATCCAGAGGTCCATGAGTTTTCCGGCCGTGAAGTTTAATGTTATTTGATATGGGAGAGACTTTGTTCGAAGAGGGATTTAACTGCTGGAAAATGTGGTTTTCCGGTAGCCTTGCAAATGTATGAGCTTTACATCTTGTTGTTCACCATATATCCGAGGTATGTAGGTTGCTTGTGTTTTTCTGGTTTCTTTGACCGGAGACCCCAGCTCCATAGTTTCTTAAAACAGCACCACAAAGGGACGAAGGTTGCCAACAAGTTCGGTAAATGGAATTTCGGCAGTTGACATGAGGCCGAATGGTCATTTTTTGGATTCTCCGGCGTGTGTTTTGTGTTTCAGGCAGTCGGAGTTCTAAGATCCAACGGAAAAGGTTGAAGACATCTGACCGGCCACTTTTCCTTTGTTTTTTGTTGGTAGCTGACAAGTGGGAGACATGTCTCCTCAAAAGATGGGGTGTGACTAAGCCTTCTTGGAAGTATTCACAAAAGTCATCCAAGATTAAGAATTTTGAATTTTGAATTCATAATTCTGAAATGGAAGTGCACGTGGCTTGCCTTTGCACCGTTTTTATCTTTTTGGATTTAATCCAAAATTTGGATGATTTGTTCTTCACGTGCAATCAAGATAGGCTTGTATTTGGAGTTATATCAGACTTTTGCTTTGGGTTAGCTCTCATGGACGAGAACCTTTGGGCCTTTATCTGAAGATTTTCGGGCTTCTTTAATTGGTGGACCATTTTTTCTCACATGGGCCTGGAATTGATCCAGCTAGCCTTTTATGTATTTTAAACTTTAGCCTTTTGGGCTCGTTTTATGTTTACATTTTGGGCCTCGGCCTAATGTTGTAATCAGGGGCATGCCCCGGTGTTTCATGTATTGTTGCTTTTCGTTTTTAGCgttgactttaataacatttacctttaaagttacatat
>Seq112 [organism=Ipomoea batatas (L.) Lam.] PacBio-Illumina derived unannotated transcript Ibc447/f13p3/1760 
aaaacggaatggggatcgatgctaacgtacgctcaaggcgtaggaatcactgTGAGATCGAACCACGTCCGTTCTTCAAAATCACTCACTGCAAGTCTGCAACACAACCGAAACCCTAGCTCCAAATCTGTATATTTCGTTTCGTGATTTCTCGTTTTCTAGCGTTTTGTTTCGCAATTCAGAGGGCCAATAACATCACCAATGGGAATCGGTGAACTGAAGATGGAAGAGATGTCTTTGTCTGCTCTCTTCGAACAGGCTCGAAAAGTTCATTCTATGGCCACTGAATCCACGGCTGATCAGGATACGGTTAAAAAAGGATGCGAACTGTTGAGAAAATGCGAGGAAATGATCAGTAAACTGGGCCTGTTTTCTGCTAATGAGACAAAGGACGAGATTAGCACTGTGAATCTCAAATTTCTTCTGGTGCCATATTACCTTGGTGAGTTGATGGAAAAGATTTCAGGAGGGGACAGACTACAAATTCTTAAAGCTTCACAGGCTATGTTAAAGGAGTTTATTGCATTTTGCGAGGCAATGGAGCTTGTTCCTGAAGATGAACTGGAGACATCCATTCCAACTGGTCCGAATGCTTTTGCAGATCGTAGAGCAAAGAAGATTGCACGTTTCAAGCGCCAAAAGGCAGCAGAGTCAAAATTGCTTGAACTGAAAGAGCGGAAGGAGCGCCGTGGGCGATCAACTAAAGCATCTGCTTTGTCCACTCCTGTTGAGGTGGGTGAAGAAGATGTACTGGACGAAGATGGAGAAGAAGAAAGAGAGGTTTGGCTTACAACCATCTCTTTGGCTCTTTGTAAGGCTATTGATCTACTAGAAATGCTAAAAAAAGAAGAAGAAATGCTCTCTGCTATAAAGGAAAAGCAGCTAGAGGAAGGAGAGACACTGATGTCACAGGCAATTCTTGATGAACGCACAAAGAAGGCAGAGGCTTGGCATCGGGATGCTGCTGCGCGATCACAATACATTAATCCAGCAATGCCTATCACATGTGCTACTTTTGCTCAAGATGTTATTGAGGGGAGAGCAAATGTTTCACAGGTGCATGAGCATAAACACCAGCCCTTAATATTTGGACCGGCTAGTCTTGTTGGCAGGAACCCTACTACTGAACGGGAAAGAATGGCTGCACAAGTTTTCCAGCCAAACTATAGATTGCCAACCATGAGCATAGAGGAAGCCGGGTTAAAAGAGATGGAGATAATGAACAAATGGCAAGAAAGGACTGCAAAGTTCATGGAAGAAGCGAATTCATCATGGCACAAGGAAAATCGCACGTCAAGGCCTGGTGAAGATGATGAAGAAGATGACGATGCTGCTGAAGAGAAAGCAAGGGCGTGGGATGACTGGAAAGACGACAACCCTCGTGGTGCCGGTAACAAAAAACTCACACCCTGTGGCTAAATACCCAAGCAGTGGTAGCTGCAATCTTTCAAGATGTCCTTGAAATCAATAAGTACTACATGTCCTACAGATTCCACCCAATCCTTCCTTGCACCGTTAAGTGTCACGTCAATTTTGTCACTGAATTTGGAAACTCATTTCTTTCCCTTCACATGTATTTTACTTTTCAAGTGGGTTAGGAGCTAGTCTTGTATAGAAGTTATATTCATAATTCTATATTTGCATAGCTTTTAGGGGACAGGATCACAATTTGACAGTTCAGGGTCTCTACAGTATGCAAGATTGCATCTGAGATTCTCTCCTCTCTGTACTCGGTTGCATAATGTAAAATTGAATTATTC
>Seq113 [organism=Ipomoea batatas (L.) Lam.] PacBio-Illumina derived unannotated transcript Ibc449/f11p1/1656 
acgcgcgcactcctcagcccacagagagacgaaTCCGGTGCGAGCGCGACCCGAAATATGAGTGGAAGCGAAGGCGGCTCAGATCATTCCGCCACCGGGAGTGGAGGAGACGCGCCGACGGCGGAGAAGAAGAAGGACAAGGCCAGAGTGAACCGCACGTCGCTCATACTGTGGCACGCCCACCAGAACGACCTGCCGGCCGTGAGGAAGCTCCTGGAGGAAGATAAGACGCTGGTGCAAGCTATAGATTATGATAAACGGACTCCGCTCCATGTCGCTGCTCTCCACGGCTGGATCGATGTCGCCAAGTGCTTGATCGAGTACGGAGCTGACGTCAACGCGCAAGATCGATGGAAAAATACGCCTCTAGCTGATGCTGAAGGAGCTAGGAAACACAACATGATTGAATTATTGAAGTCGTATGGCGGTCTATCTTATGGGCAAAATGGAAGTCATTTTGAACCAAGGCCTGTTCCACACCTCTGCCAAATAAGTGTGACTGGGAAGTTGATCCTACTGAATTGGACTTCTCAAACTCAGTTATGATTGGGAAGGGCTCCTTTGGTGAGATAGTGAAAGCTTCTTGGCGTGGAACACCTGTTGCTATCAAACGCATCCTCCCGAATCTTTCAGATGACCGCTTGGTGATTCAGGATTTCAGGCATGAGGTAAATTTGTTGGTGAAGCTTCGACATCCAAATATAGTGCAATTTCTTGGTGCAGTTACTGACAAAAAGCCCTTGATGTTAATTACTGAATATTTAAGGGGGGTGATCTTCATCAGTATCTGAAGGAAAAAGGTCCACTCAGCCCATCAACAGCGATCAATTTGGCAATGGACATTGCTAGAGGCATCGCTTATCTTCACAATGAGCCAAATGTTATAATTCACAGGGATCTAAAACCAAGGAATGTTCTTCTCGTCAACTCCAGTGCAGATCATCTGAAAGTTGGAGACTTTGGATTAAGCAAGCTCATTAGGGTTCAAAATTCTCATGATGTATATAAAATGACGGAGAAACTGGAAGCTATCGATATATGGCCCTGAAGTTTTCAAGCACCGGAGATATGACAAAAAGGTTGATGTTTACTCCTTCGCAATGATACTATATGAGATGCTAGAAGGGATCCACCATTGTCAGGCCATCAACCATATGAAGCAGCTAAACATGCAGCCGAAGGACAGAGACCTATATTCAGGGCAAAAGGATTTATCCCGAATTGAAAGAGTTAGTTGAGCAGTGCTGGGCAGCAGACATGAACCAGAGGCCTTCTTTCCTCGAGATTCTGAAACGACTCGAAAAGATCAAGGAAATTCTACCATCAGAGCATCATTGGAGTATCTTTACAACGAACTAAGAACTCGCCATATAATGAATTTTGTTTCCAGCAATATATCTTTCTCCGAACGTTCAGCATTCAATTGTGCAGAACTACTTGTGTGTAGACGAGCCCACTCGAGTTTGGAAAATGTGTTGCCTGTATGTAATTCTGTGCTCTTCTTCTATTGCTAAACTCTCATAGTCCATAATGACTGCTTAGTTCTTGATGTGATATTAGGACCTGCTCAAATTTCTATCTTCCCATATTCTTACTTTTGCCATTGTAATCAAAGTACTCATAATGAATTAAATTTCCAAGACAATTttcttcttc
>Seq114 [organism=Ipomoea batatas (L.) Lam.] PacBio-Illumina derived unannotated transcript Ibc451/f8p3/1966 
gcgcccaggccccagctagaatactaacccgaaccgaatgccaaacccgtatcgaagaattgattaCTCTTACTCAGTTAAAATTTGTTTCGTTGAAGAAGGCGAGCGCAATTTAGGGTTTTAGTGTTTTAGTCGATTCTCCATCACTCAACTATGTCTTCCACCCTTGAAATAGAAGCTCGAGATGTAATTAAGATAGTTCTTCAATTCTGCAAAGAAAATTCTTTGCATCAAACTTTCCAAACATTACAAAATGAGTGCCAGGTTTCTCTCAACACAGTGGATAGCCTTGAAACTTTTGTTGCTGATATTAATGGTGGGAGATGGGATGCAGTATTACCTCAGGTCTCACAGCTCAAGCTTCCTAGAAAAATACTGAGGATTTGTATGAGCAGATTGTTTTAGAAATGATAGAACTCCGGGAGATAGATACTGCACGTTCTATTTTGAGGCAAACACAAGTGATGGGTGTCATGAAGCAGGAACAACCTGAGAGATATCTACGACTTGAGCATCTATTAGTTCGGACTTACTTTGATCCGCATGAGGCTTATCAAGATTCAACAAAAGAGAAAAGGCGTGCACAAATATCCCAAGCTCTTGCTACAGAGGTTTCTGTTGTCCCTCCTTCACGACTAATGGCTTTGATCGGTCAAGCTTTGAAGTGGCAGCAGCATCAAGGATTACTTCCACCTGGAACACAATTTGACTTGTTCCGGGGAACAGCTGCTATGAAACAGGACGAAGAGGATATGTATCCCACAACTCTTGGGCACACTATTAAGTTTGGGAAGAAAAGCCACCCAGAATGTGCTAGGTTCTCCCCAGATGGCAATTCCTTGTTTCCTGCTCTGTTGATGGATTTATTGAGGTATGGGACCACATTAGTGGAAAATTAAAGAAGGATCTTCAGTATCAGGCTGATGAAACATTTATGATGCATGATGATGCTGTGCTTTGTGTTGATTTTAGCAGAGACTCTGAGATGCTTGCATCTGGATCTCAAGATGGAAAAATAAAGGTGTGGCGTATAAGAACTGGTCAGTGCTTGCGCCGCTTGAACGAGCACATTCTCAGGGTGTCACTAGTCTTGTCTTCTCTAGAGATGGAAGTCAGATCTTGAGCACATCGTTTGACAGCACCGCCAGAATCCATGGCCTGAAATCGGGGAAATTATTAAAAGAATTCCGTGGCCACTCATCTTATGTGAATGATGCTATTTTTACTAATGATGGATCTCGAGTCATCACGGCATCTAGTGATTGCACAGTGAAGGTTTGGGATTTGAAGACCACAGACTGTCTACAGACCTTCAAACCTCCACCTCCTTTGAGGGGAGGCGATGCATCTGTAAATTCTGTTCATCTTTATCCCAAGAATACAGATCATATAGTTGTGTGTAACAAGACATCATCAATATACCTGATGACCCTTCAAGGGCAGGTCGTCAAAAGTTTCTCATCTGGTAATAAGAGAGAAGGCGGTGATTTTGTGGCAGCCTGTGTATCGCCCAAAGGAGAATGGATATACTGTGTCGGTGAAGACAGAAACCTGTACTGCTTTAGCTATCAATCTGGCAAACTGGAACATTTGATGAAGGTTCATGAGAAGGATGTGATTGGTCTCACTCACCATCCCCATATAAATCTTGTTGCCACTTACGGTGAAGACTGCACCATGAAATTATGGAAGCCGTAATTTTCCCTTGCGGTGTGAAGTTCTGTGGAATGAAATTCTATTTATCATCCCACCATTTGCTTCTCGACGACCATCTTTGATTATTGTAGTACGGAGTATCAAATTTACTTTTGTACCAGTGTATACAACCATGGACCACCAACCCAGACTTCTACTCAAAATTGACAAAACAATGTACTAGCTCTGATAGACTAGATACCTGTTTCTGTAAATTAATTCTTGTTATTGCTACTttggtttttgagtaatattacacttgttctctctc
>Seq115 [organism=Ipomoea batatas (L.) Lam.] PacBio-Illumina derived unannotated transcript Ibc453/f14p0/1732 
acacctaacaccattttcttcttctcccaaccatggctagacttttgattctcttcacGTTTCTCTTCGCCGTCGTTGCCGCGGCGGCGGCGGCGGAGGACATGTCTATCATAACCTACGACGAGCAGCATCCGGCGAAGGGCCTGGTCCGGAGCGAGGACGAGGTGAAGGAGATGTTCGAGTCGTGGCTGGTGAAACACGGCAAGTCGTACAACGCCGTGGACGAGAAGGACAAGAGGTTTAAGATCTTCAAGGACAACCTTAAGTACATCGACGAGAAGAACAGCCTGGAGAACCGGTCGTACAAGCTCGGTTTGAACCGGTTCGCGGATATCACCAACGAGGAGTACCGAACCGGATACCTCGGCTCCAAACGGGACGCTCGCCGGAATATGGTGAGCAGCAAGAGCGACCGGTATGCTCCGGTTGCCGGTGATAGCTTGCCGGACTCCATTGACTGGAGAGAGAAAGGCGCTGTTACTGGAGTCAAAGATCAAGGCAGCTGTGGGAGTTGCTGGGCGTTCTCAACAATCGCAGCCGTTGAAGGTGTGAACCAGCTTGCGACGGGCAATCTGATCTCCTTATCGGAGCAGGAGCTGGTGGACTGCGACCGGAAAATTAACCAGGGCTGCAATGGCGGCGATATGGACTACGCATTCCAGTTCATCATCAAGAACGGCGGCATCGACTCTGAGGAGGACTACCCTTACACCGGCAAGGATGGCAAATGCGATTCCTACAGGCAAAACAATGCCAAGGTGGCTTCAATTGATGGGTACGAGGATGTTCCTATAAATAATGAGAAGGCGCTGCAGAAGGCAGTAGCAAGTCAGCCCGTCAGCGTCGCCATTGAAGCCGGTGGCTATGACTTCCAGCTCTATACATCGGGTATATTCACTGGATCATGTGGGACTGATTTGGACCATGGTGTGGCTGCTGTTGGGTATGGTAGTGAGAATGGTGTGGACTATTGGATTATTAAGAACTCATGGGGTGACTACTGGGGAGAGAAGGGGTATGTGAGGATGCAGCGTAATGTGAAGGCTAAAACCGGGTTGTGTGGCATAGCTATGGAGGCTTCTTACCCTACAAAGACAGGGGACAATCCTCCTCCAAGCCCTCCTAGCCCTCCAACCCCACTCCAACTCCTCCCTCCCCATCTCCGAGTGTTTGTGATCAGTTCAATGCATGCCCTGCAAGTACCACTTGCTGCTGCGTGTTTCCATTTGGAAACTACTGCTTTGCGTGGGGATGCTGCCCTCTGGATAGCGCTGTGTGCTGCGAGGATCACTACAGCTGCTGCCCTCATGACTACCCGGTTTGCCATGTTAGATCAGGCACTTGCACTAAGAAAAAGAACAACCCGCTTGGAGTGAAGGCTATGACGCGCATTCCTGCTCAACCTATGTGGGCTTTCAAGAACGCGGGAAAGAAGGGCGCCAGTTCTTGATGGTCTCTCATCGAGTTGAGAGAGGTATGGGATGATGAAATGGGAAGGAAAGTGTGCAAGTTGAGAAGATGATCTCTCCCCCATTCCATCCTGAACAGATCAGATCAGATCATTCATGGGATTGTTGTATTAAGATTTAAGACCCTGATTTATGTATAGTGCTTTCTATCTTGCTGTCATTGGATTGGCTAAACTGCAACTTTTATGCATCTACTCTGCTATTCCAGATGTTGTTTGTACTTTGTTGTTCAGtaataatagcaagactctttccattatcct
>Seq116 [organism=Ipomoea batatas (L.) Lam.] PacBio-Illumina derived unannotated transcript Ibc454/f16p2/1714 
acagacagacagtgtaccttcttccttaattttttctgtgttctttctctgtattCATGGGGAAGAAACAAGATTCATTAATGTCCACGAAATTCCATGTGTTGTTTCTCCTTATTATGATGGCAACACTTTTGGGATTTGGGCATGGGCTAAATAGAATTGATCAAGCCCGGAGAATAATGTGGTTGCGCCGAGCTAAAATGCAGCTTCATCATGGCATCCCTGTGGAAACTGATGAGCCATGGAGTGATGAAGAAATGGTGTCGTCATTTTCTGATGTGGGAAGCATGGAGGATGATGTCATCGAAGGCGGCCTTCCGGGGCAGCCATCAAACGTGAAGTTCAAGCAGTATGCAGGGTATGTTAATGTGGATATAATGAATGGGAGAAGCCTTTTCTATTACTTTGCTGAATCTGCTCAAAGTCCTGACACTAAGCCTCTCATTCTGTGGCTTAATGGAGGTCCTGGTTGCTCCTCACTTGGGGTGGGTGCCTTTGTAGAGCTTGGGCCTTTCGGCGTTAACCCAGATGGCAAAACCCTTTATTCAAGAAGATTTGCATGGAATAAGGTTGCAAATACATTATTTCTGGAGTCACCGGCAGGCGTTGGTTTCTCATATTCCAATACTTCCTCGGATTATGATAAGTCAGGAGACAGGAGAACCGCGGCGGATGCGTACAAGTTCTTAGTAAATTGGTTCAAGAGATTCCCACATTACAAGACTAGGGACTTTTACATTATAGGAGAAAGTTATGCAGGATATTACATCCCCGAGCTAGCTGATGTAATTGTCAAGAGGAATATGATGCCTGAGATCACACTAAAGATCCCGCTCAAGGGAATTATGATAGGGAATGGGATAATGAACGATGACACGGATGTGAGGGGCGGGTATGACTATCTTTGGAGCCATGCCTGATTTCAGATGAAACTCACGTGGGCTGATAGAACACTGTGTGGTGAATTTTAGCATAAAATGTGAACATTTTGAAAGGGCAGCAGGGATGGAGATTGGAAGCATAGATTTTTACAACATTTATGGTCCCTTGTGTTTGGATTCGGAGAGTTCAAGGAAGGTAAAGCGGCGGTTGGGATTCGATCCTTGTGAGGAGGATTATGTTTACAGTTATCTCAATCTTCCTAAGGTGCAAAAAGCCTTGCATGCCAACAATACAAAACTCAATTACACTTGGGAAGTCTGCAGTGAGGTGATTACATACTGGAAAGACCGCGCATCAACAATGTTCCCAATATACAGGAGGTTAATAGCATCAGGCCAAAAAATACTTCTGTTTAGTGGGGATGTGGATTCAGTAGTGCCAGTGACTTCCACGCGGTATTCTGTGAATGCTATGAAGTTGAAAGTGATAAAACCTTGGCATCCATGGGAAGATGGCAACAAAGAAGTGGGTGGATACAAAGTGGTGTACGAGGGCTTAACTTTCGCCACAGTGAGAGGCGCTGGCCATGAAGTTCCACAGTTTAAACCTCGCAGCGCTTTGGCCTTGCTCAACATGTTTCTGGCCACCAATCACCATTGAATTGTGTGGAGCTGATGAGTTTGGCACACACATTTTTCACCTTAATTTCCTCAGCTCTCATCTTCTATTATTGCCAAATTAAAATTGTAGTACTGCTACTCACCTCTGTATTTCACAACATTCAAAACAATTACGTACACAAATTAatccaaggccgcccatgggattcttg
>Seq117 [organism=Ipomoea batatas (L.) Lam.] PacBio-Illumina derived unannotated transcript Ibc457/f13p4/1981 
gctctgggcgaggtttcagtttacacagcgtttttttcttgccaaggtcgatccagggtttcTCCATCCTTCCAGAACCGTCTCCACCAACACTCACTCTCTCGATCTTCACACAGATGGCGCTTGCGGGACAAACTCTCGATATTTCCGGCGAACGGCAGTCCGGTCAGGATGTCCGAACCCAAAATGTAATGGCATGCCAAGCAGTGGCGAACATCGTTAAGTCGTCACTTGGTCCCGTCGGGCTCGATAAGATGCTTGTTGATGATATTGGTGATGTAACAATCACAAATGATGGTGCTACTATTCTGAAGATGTTAGAAGTTGAGCATCCAGCAGCCAAGGTTCTTGTTGAGTTGGCGGAGCTTCAAGACCGGGAAGTTGGTGATGGAACTACTTCTGTAGTCATCATAGCTGCAGAGTTGCTCAAGAGAGCAAATGACTTGGTGCGGAACAAAATTCACCCCACTTCAATAATCAGTGGATACAGACTTGCAATGAGAGAAGCTTGTAAGTATGTTGAAGAGAAACTGGCTGTGAAGGTTGAAAAACTTGGAAAGGATTCCCTCATAAATTGTGCCAAGACAAGCATGTCATCAAAGTTGATTTCTGGTGACAGTGATTTCTTTGCAAACCTGGTTGTTGAAGCAGTACAATCGGTTAAGATGACTAATGCCCGAGGTGAAATTAAATATCCCATTAAGGGCATTAATATACTCAAAGCCCATGGGAAAAGTGCAAGAGATAGCTATCTTTTGAAAGGATATGCTCTAAACACTGGTAGGGCAGCCCAAGGGATGCCACTGAAAGTTTCTCCTGCACGGATTGCTTGCCTCGACTTCAATCTTCAAAAGACAAAAATGCAGTTGGGTGTTCAAGTTTTAGTCACCGATCCCAGGGAGCTTGAGAAGATTCGTCAAAGAGAAGCTGATATGACAAAAGAACGCATTGAGAAGCTTCTAAAAGCTGGAGCCAATGTTATATTGACTTCCAAAGGAATTGATGACATGGCACTCAAGTACTTTGTGGAAGCTGGTGCAATTGCAGTTAGACGTGTTCGTAAGGATGATTTGCGTCATGTTGCCAAGGCTACTGGTGCAACTGTGGTCTCAACATTTGCAGATATGGAAGGAGAAGAAACATTTGAAGCGTCACTCCTTGGACAGGCAGAAGAGGTTGCTGAGGAGCGCATTGCTGATGACGATGTTATTATGATTAAAGGGACTAAAACCACTAGTGCGGTTTCAGTGATACTTAGGGGAGCAAATGACTTTATGCTTGATGAGATGGAGAGGGCCCTGCATGACTCTTTATGCATTGTTAAGAGAACATTAGAATCCACAACTGTTGTTGCTGGTGGAGGTGCTGTTGAGTCTGCCTTATCAGTTTACCTGGAGTACCTTGCAACTACACTTGGATCTCGGGAGCAACTGGCAATTGCTGAATTTGCCGAATCCTTATTGATCATTCCAAAGGTACTTGCTGTCAATGCTGCTAAGGATTCGACTGAATTGGTTTCTCAATTACGTGCACATCACCATTATGCACAAACCCAGGCAGATAAGAAACATTGGTCGAGCATGGGACTAGACCTAGTGAAGGGAATCGTACGTAACAACCTGGAAGCTGGAGTAATTGAGCCTGCTATGAGTAAAGTGAAGATAATCCAATTTGCAACTGAAGCTGCTATCACAATTCTTCGAATCGACGACATGATAAAGCTCATCAAAGATGAAAGTCAGAATGAGGAGTAGGGTTGGTTATATATTTTCACAGTTTCTGAACGAGTAAGTTGATTCGTAGGGGAGAGATGTAACATTGCCATCCATTTGATTTTTGTGAGCCGTGAAATGATGTTTCCCAGGCTGCCTGCTTGTTTTATTCTGAACTTGTGTGATTGTGATACAAGACTTTAACCCACTATGTCAGCAAATTTTGAAGTACTCTTAAGTTTATTTGTAtgaaaaacttcgaaatttct
>Seq118 [organism=Ipomoea batatas (L.) Lam.] PacBio-Illumina derived unannotated transcript Ibc458/f7p2/1880 
agagaagtctggtcttaatctcttcctcctcctcctcctccataactaccaccgccaaCTGCCGGCGACGGCGTAGAGAAGAAGCAAGCCACTAATGAAAGGAAAAATCGCCCGATTTTGTGCCGGACTTATACTGCTCTTACTCTATGCCCATAGCTCACTCACAGATGTCTCTGCTTCAGTTCACGACTATCGAAATGAGCGCTTCATCCCAAAGTCCAACGCCTTCTTCTTCCATGGTGGCACCGAAGGCCTCTTCGCTTCCAAGCTCAACAACTCACCTCCTAATTCCTCCATCGACAAACCTCTCAAAGGAAAATCCTTCATCAGGTTTGAGGATGTTACATTTGTGAGGACAAAAGAATCAATTGATAGTAAAAGTAAGATGCAGAGCAAAAACGGTTTGATTGAGGCCATTATTCTCGAGGTGAAAGACAGGGAGAGCATCGGGGACGCGTTTTCGAAGTCTAATGCTATATGTTGCACTAAACAGCTTTCTGAGGATAAGTTCTGTACTGTAGGAGAGGTTATAATAAAGATAAACCCTGATAACCCGGAGTGGCCGAAACGGATCCAGATATTTTTTGAAGGAGATAGCCAGGAAGCTAAAATGGATCCCCAATCAGTTGAAATCAACACTACGGGGATGTACTATCTCTATTTCATGTACTGTGATCCACAGCTCCAGGGCACAGTTATAAGAGGGAGAAGTGTGTGGAAAAACCCTGATGGTTATTTGCCTGGGAAAATGGTTCCTTTAATGACCTTCTATGGAATTGCATCTTTAGCTTATCTTGTGCTTGGTTTATTCTGGTTCCTAAGGTTTGTCCAGTACTGGAAGGATGTTATTCAGTTGCATTCGCACATTACGGTTGTTATTGCTCTTGGCATGGTTGAGATGGCTCTCTGGTACTTTGAGTATACGAATCTTAATTCTACAGGGAGCAGACCAATGGCAATTACACTCTGGGCAGTGACAGTTAGTGCTGTAAAGAAGACGTTGTCCCGTGTGCTTCTTTTGGTGGTCTCTATGGGATATGGTGTTGTCAAGCCTACACTTGGTGGTGTAACCTCTAAAGTATACCTTTTAGCCCTGGTTTATTTTATTGCTTTGGAGGCACTTGAACTTGTTGAACACCTGGGGAATGTCAACGACTTCTCGAAAAAAACTAGGTTATATTTGGTATTGCCTGTTGCATTCTTGGATGCCTGGTTTATTTTGTGGATTTTTTCATCGTTATCAAAGACACTAGAAAAGCTCCAGGTGCGAAAGAGCATTGCAAAGCTGGATCTCTACAGAAAGTTTACCAACTCCCTTGCTATCTTTGTGCTGCTCTCCATCGCTTGGGTTGGCTACGAGCTATACTTCAATGCAAGTGACCCATTAAGTGAGTTATGGCGATTTTCTTGGATAATTCCTGCTTTTTGGACAGTCCTAGCATATTGTTTGTTGGTGGTTATATGTGTTCTTTGGGCTCCTTCACGTAATCCTACCAGATATGCACACTCTGGGGACAGCACAGATGACTTTGATGAAGAGGCTATTGCGCTGACAAGCGTGGTGAGGGTGGTTGGCGACACCGGAACCAAGCTCGAAAGGAAGGAAAAGAAGGGGTCCGCGTCAACTGACCACTTAACCGAGCGAGAAGATCTCGAAGAGGACAAGCGAGAATAGATGGATAGTAACTACTGCACTGACCCCGATGGATATCGAGCATCATTTTCTTGCTAGCAAGATGTAAGGTATCAGGAAACTGTGATGCAGTTAGTTTATGTACAGAGGTGGTGAAATTTGTATAGCGAAACCTCACAAGTGAAACTTCAATGACTGATCCCCTCTCTTGCATGATGCCAATGATCCAAATCTCACTTTTCTgttg
>Seq119 [organism=Ipomoea batatas (L.) Lam.] PacBio-Illumina derived unannotated transcript Ibc459/f8p1/1773 
aaGAAGAAGAAGAAGAAGCTGAGAGAACAGAGAAAACAGTCTCTCCTCTTCGGCCTTCTCTTCCACCTCCAAAATCTCTTCTTCACCAATTACTCCATTAAAGATTTTATCTTTTTCTTTTTATTAAGTATAGATTATTTAAGCAACTCGACATTCTCCCATATGTTTAGCAAACATTCATGAACAATTGAGCAAAACATTTGGAGTTTCAAGTTTCAACAACCTTCTGATTGTGATGATGTTTCTTCCTAGTTCCAACACCATTTTCCTGTTTTGTCTCTTTACCTCATTGTCTCCTCCTTTTCTCAGTGCCGCCGCCTTCAACCTCACTCTCCCCCATCAACACCCCTACCCTGAAGCTGTGGTTCAGGAAGTTCAGAGGAGAGTTAATGAATCGAGGAGGGTGCTGGTGTCGACGACGGAGAAGGACCAATGCCTGACCGGAAACCCCATCGACGACTGCTGGCGGTGCGCCGGGGACTGGGCGAGCAACCGGCAGCGGCTAGCGACTGCGGAATTGGATTCGGACAAGCGGCAATGGGCGGGAAAGGCGGCAAGATCTACATCGTCTCCGACTCCTCCGACTCGGACACGGTGGAGCCGAAGCCGGGGACGCTCCGGCACGCCGTGATCCAAACGGAGCCGCTGTGGATCATCTTCGCCGCCGACATGACCATCAAGCTGAAGCACGAGCTCATCTTCAACAGCTACAAGACCGTGGACGGGCGCGGCGCCAACGTCCACATCACCGGCGGCGGCTGCATTACGCTCCAGTACATCAGCAACGTCATCATCCACAACGTGCACATTTACAACTGTGTCCCCACCGGCAACACGAACATACGCTCCAGCCCGACCCACGTCGGGTACCGAAGCAAGTCCGACGGCGACGCCATTTCCATATTCGGGTCCAGAAACATCTGGATCGACCACTGCGCTTTGTCTCATTGTACCGACGGCTTAGTCGACGCCATCATGGGCTCCACCGCCATCACCATCTCAAACAGCTATTTCTCCCACCACGATGAGGTTATGCTACTCGGACACGACGATAAATACTTGCCGGACTCCGGCATGCAGGTAACAATTGCTTTCAATTACTTCGGGGAAGGATTAGTGCAAAGGATGCCGCGGTGCCGGCGGGGTTATATACACGTGGTGAACAACGATTTCACGGAATGGCAAATGTATGCTATCGGCGGCAGCGCTAACCCCACCATTAACAGCCAGGCCAACCGCTATACAGCGCCGGCGGACCCTAGTGCTAAGGAGGTGACGAAGCGCGTGGATACAGGCGAGGGAGAGTGGAGTGACTGGAACTGGAGGACGGACGGGGACTTAATGGTAAACGGAGCATTCTTCGTGCCTTCCGGCGACGGCGCGCGCGTCACCGGCCAATACGCTAAGGCCTCCAGCCTGGAGCCGAAGTCGGCGGAGCTCGTCGACCGGATCACCATGAACGCCGGTTGCCTCGGCGGATCCAGGGACAACAACATGATGTATGGAGGCGGGACAACTACCAGCACAAGCCAGTCGCACAGCAGTGGTGACGACTTCTTTGGGATGATATTTGGCAGCGGCGCTAAAGCATCGCCCCCTGCCCTACCCCAACCACCACCGTCTTTTTGTCTGTGCTAATTATTTCAGTTTTGTACATTTGCTCCAATGGAGCTGGGCAATTGTGACTAACATTGTGATTATTATTTATGTAAAAAATCAAGAAAAATATGATTGTCATTTTGAAGAAGCAATGAAagaaaatgcaaaattgcc
>Seq120 [organism=Ipomoea batatas (L.) Lam.] PacBio-Illumina derived unannotated transcript Ibc461/f8p3/1604 
GTTCCTGAAAGTTTTAGTTGCAGCAATGGCTTCCCATGCAGCAGCTTTTGTTTATTCAAGAATCCCAACAGGCACAAAGCTCCACTCCAAGACATCATACCCAACTCAATGCTTCTCCAAGAAACTGGAAGTAGCTGAGTTTTCGGGTCTCAAATCGAGTGGATGTGTGACATTTTCCAACAGGGAAGCCTCTTTCTCTGATGTTGTGGCTGCTCAGCTCACTCCCAAAGCTGCAGTGTCAGCTCCTGTGAGGGGAGAGACTGTTGCCAAGTTGAAGGTCGCGATCAATGGTTTTGGACGCATTGGTAGGAACTTCCTACGCTGCTGGCATGGCCGCAAGGATTCACCACTCGATGTCATTGTTGTGAATGACAGTGCAGGTGTCAAAAATGCGGCTCACTTGCTGAAGTATGATTCCATGTTGGGAACTTTCAAAGCTGATGTGAAGGTAGTTAACAACGAGACGATCTCTGTTGATGGGAAGCTTATTAAGGTTGTGTCCAGCAGAGACCCTCTCAAGCTTCCCTGGGCTGAAATGGGGATTGATATTGTCATTGAGGGAACTGGTGTGTTCGTTGATGGTCCAGGTGCGGGAAAGCACATCCAAGCGGGAGCCAAGAAGGTTATTATCACTGCACCGGCTAAAGGTGCTGATATTCCAACTTATGTTCTTGGTGTCAATGAACAAGATTATGACCACGATGTCGCTGCCATCATAAGCAATGCTTCTTGCACTACTAACTGTTTGGCTCCTTTCGTTAAGGTCATGGATGAGGAACTTGGTATTGTTAAGGGAACAATGACAACCACTCACTCTTACACTGGAGATCAGAGGCTTTTAGATGCTTCTCACAGGGACTTGAGAAGAGCCAGAGCTGCAGCACTGAACATAGTCCCAACCAGCACGGGTGCAGCCAAGGCGGTGTCTCTGGTGCTACCGAAGCTCAAAGGGAAGCTCAATGGCATTGCGCTTCGTGTGCCAACACCCAACGTCTCAGTTGTTGACCTCGTCGTGAATGTGGAGAAGAAAGGACTCACGGCTGAAGACGTCAATGCAGCCTTCAGAAAGGCAGCCGACGGCCCTCTGAAAGGCATATTGGATGTCTGTGATGCCCCTCTGGTTTCTGTTGATTTCAGATGCACCGATGTTTCCTCCACCATTGATGCCTCTTTAACCATGGTGATGGGCGACGACATGGTCAAAGTCGTCGCTTGGTATGACAACGAGTGGGGATACAGCCAACGTGTCGTTGACTTGGCACACCTCGTAGCAAACAAGTGGCCAGGTGTGGCTGCAGCTGGAAGTGGAGACCCCTTGGAGGACTTCTGCAAGACAAACCCTGCTGATGAGGAATGCAAAGTCTATGAAGCTTAAACCAGTCCTTTTTTGGTGCAAAACCAATGGTTTTAGAAGAGGTTTTCCATTATTCATAAATGGTCATTTTTTTTTTCTGTCAAAACTGAGAAGGGGAATATGATTCAAAGACAATGATGTTGTACACAGTTGCTAAGTCTTCTGTGGAGTTTACTTTTCCTGCAGAGACAGATTACCATTCAGCATAAAATCCATGCACTTCTATGTACAAAAGCTTATCTCAACTTTC
>Seq121 [organism=Ipomoea batatas (L.) Lam.] PacBio-Illumina derived unannotated transcript Ibc462/f7p1/1819 
agacttgcatgcaaatttgcaaacaatacacacacacatacatatatagacacacaCAAAAAAAAAAAAAAAAGTAGATCAGATCTCAGCCGTTCATTTGATCACATGGAAACCCTGGCAGCAATATTATACTCACTCCTTTTCCTGTACACGCTCATTTACTTCCTCAGATCTTATCTCCGCCGGAGAGACCAATGCTGTTACATGCTGAACTACGAGTGCTACAAGCCGACGGATGCCGGCCGGCGCCTGAGCACCGACAAGTCAGCGCTGGTGGTGTACCGGAACCGGAACCTCGGAATCGACGAGTTCCGGTTCCTGCTACAAACCATGGTGAACTCCGGCGTTGGCGAGCAGACGTATATTCCGATCAACGTTCTGGAAGGGCGGGAGGATTGTCCGACGCTGGAGGACTCGTACACGGAGGTGGATGACATCATGTTCCAGACGCTCGATAATTTGTTCGCGAAGTCTAAGGTTTCGCCGTCTGAGATTGATGTCTTGGTCGTGAATGTGTCGCTGCTCGCGTCGGCGCCGTCGCTCACCTCGCGCGTCGTTAACAGGTACAAGATGAGGGAGGATGTGAAGACATTTAATCTCTCCGGCATGGGTTGTAGCGCTAGCGTCGTCGCCATTGATATCGTTCATCACCTTTTTAAGGTCTACAAGAACTCATACGCCGTTGTTGTCAGCACGGAATCGCTGGGGGCAAATTGGTATAGCGGGAAGGAGAGATCTATGATGCTTTCTAACTGCCTTTTCCGTTCCGGCGGCTGCTCCATGCTGTTCACCAACAACCCAGCTCTAAAACCCCGAGCAATCCTGAAACTAAAGCACATGGTGCGCACCCACATCGCCGCCATCGACGAGGCCTACGAGTGCTGCAAGCAGGTGGAGGACCCGCAGGGCTATCGGGGCTTCCACCTCTCCAAACGCCTCCCCAAAGTCGCCACCAAAGCCCTCGTCGCCAACTTCAAGGTCCTCGTCCCCAAAATGATCCCCCTCTGGGAGACCCTCCGCTTCCTCGCCGCCTCCGCCTTGGAGCGCCGCAAGTTCAAGCTCCCCCCACTACTACAAAAATGTGCCTCGCTGCTCGGGTCGCCTACGCTCAACATGAAAACCGGGATCGAACACTTCTGTCTCCACCCCGGCGGCCGCGCCGTGATCGACGGCGTCGGCGTTAGCCTCGGGCTCACCGAGTACGACCTGGAGCCGGCCAGAATGTCGCTGCACCGGTGGGGGAATACGTCGGCGGGGGGCTGTGGTACGTTCTGGGCTACATGGAGGCCAAGAAAAGGTTGAAGAAAGGTGACAGAATATTAATGTTGAGTCTTGGCGCGGGGTTTAAATGCAATAACTGCGTTTGGGAGGTGATGAAAGACTTGGGAGATCCAAACGTATGGGAAGATTGCATTGACAGTTACCCTCCCAAAACATTGGTTAATCCTTTTACGGAGAAGTATGATTGGATTCATCATGATCCTTGTCTCAATTTTCTTCGATCAATGTCGTCGTCGTAGATTCATGCATGCATGCATGCATGGCTGTTTCTTTGTTGCCGTACGTTGTTGGAGATCAGATCCATCAAAGTGCAGTGGAATTAATTGTTTTATCCCATGATTATACTGAGATATATATATATATATATATATCCATTTTATTGAATGTCATATCAAGCAAAACTTTATAATTAACTTGTACTTAGTTTTTAATGTATCTACTCTCATCTTTCAAATGTGATACTTCTTGTACCATTAGTGTTGCAACCAAAAGTGTAAAataaaggttattaattagtgtgatttttattgtttcatgc
>Seq122 [organism=Ipomoea batatas (L.) Lam.] PacBio-Illumina derived unannotated transcript Ibc463/f11p3/1727 
gggttcctccagctatattatttcccatatatgccttaaaaccttTCTCTCCCATTAAACAGTATGAACTATCACTAAAGTACCTCTTCTACAGTGGGCATCGATCCTCTACGCGTACAATCAAACGTTGTACGTTCAGCTTAGAAACATTGATTCTTGAACCCCTTAGCTTTGACGACAATTTGAGGCCAGGTTGTGTTGGTTGCACGCACGCATGATGAGTTTTGATAATCAAAGAAAAACAGCTAATGCCATCAGTGGCAAGACAGCTAGAGCCTGCGATAGCTGTTTGTGGAAGAGAGCTCGTTGGTTTTGCGTCGCCGACGATGCTTTTCTCTGCCAATCTTGCGACGTTTCCGTTCACTCTGCTAACCTGCTGGCCAGTCGTCACCAAAGGGTTCGTCTCGGAACATCCTCGTCCTCATCGACGGCGGCAACGTTGTTGTCCTCTCCCAAATGTAACCAAGTTGTTGCCGCCGCCGCCGACGCCGACAACGATGAATCTCCCCCGGCTTGGCACCGCGGCTTCACCCGCAAGCCCCGAACTCCGCAGAACGCCAAACGGACCAAGAAGCAAAACTCCGGCGCCGGCGGCGTTGCGGCGGAGGAGAGCGTTAACCCTCTCCTCCCTTTGGTCCCGGAGATGGGGAGCGACGACGACTACAACAACAACGAGATCGACCCGGAGCAGCTTTTCTGCCAAGTTCCGGTGTTGTTGGATGACGACCTCAACGCGCTCTTGAACGACAGCGGCGGAGACGACCACATGCGGGGTTTGGAGATTCCGGAGTTCCTTTCCTCGGACATGGAATTGGCGGAGTTCGCTGCCGATGTAGAGACGTTGTTAGGAGATGATGACGTGGAAGACAAAGCGACGGCGGCGGTGAAGATTGAGATTAATGGGGACGATTGTACGGAGGCGTTGAATTGGAGCTTTGGGGAAGAGCAGGAAGTTGAACAGAAAGTGATGATGAGGATGTTGAGTGGATTAGATGAGGAGTCTTCGTCCATGGAAAGTGGAAGCTGTAAAGAAGAAGTGAAGAAGTCGAGGATGCTTTTAAGTCTTAACTACGAGGAAGTTATCAGTGCTTGGGCTAGCCAAGGTTGTCCCTGGACTGATGGAACTCGACCCCATTTCGACCCAAACCATTGCTGGCCAGATTTCATGGGAGGAGATCATTATAATCATCATCCATACGGGACTGCAATGATGATGAGACGAAGCGACGAAGGGAGAGAAGCACGGGTGAGTCGGTACAGGGAGAAGAGGAGGACGAGGTTGTTCTCGAAGAAGATTCGGTACGAGGTGAGGAAATTGAATGCAGAGAAGAGGCCTCGTTTGAAAGGGCGGTTTGTGAAGAGGGCATCATTGTTTCAACCACCGCCGCCTTTCCCCAACTACCTCCTCAATCGACATTTATGAGTTGAATTGAAGGTTGAATTCAACAACTTTATGAGTTATATATATTAATTATGGAATCTGGGATATTGGATTGCCATCCACACTAATTAAACCTAGGTTTTTTGCCTTTCTTTTTCCCCTATGACTAATCATTCAGTCATGGTGATGCAAGCAAGATATATATATATGTGGGCATAACTTAGGAGACTTTGGTTCATAACTTTTATACTCTAATGTATCTTCGGATTTGTTTCCGATTCCTTTGTTTTGACTATTTTTTGTAAAATATTAGTAAGATTGACATTTTAAGtggtcattttggtgt
>Seq123 [organism=Ipomoea batatas (L.) Lam.] PacBio-Illumina derived unannotated transcript Ibc464/f12p0/1672 
aagacaacaaaattgtttacaaaagggcagagctctttacagcagttgtcaatccaacactgaggAAGTGAGGAGCCATGGCTGCTTCAACTGGACTCGGGTTATCCTATTCCTGGCCATCGAAATTGACCCACTCGCCGCCCTCTCCCCGCCGCTGGATTTCCTCCTCTTCTCCGTCTACCACCATCAGGATGGCGGTGTCGTCAGTGGACGAGAAGCAGAAAACTTTTACCCTCCAGAAATCCGAAGAAGCTTTCAATAAAGCCAAGGAACTGATGCCTGGAGGTGTGAATTCGCCTGTACGTGCTTTCAAATCTGTTGGTGGTCAGCCTATTGTGATGGATTCTGTGAAGGGCGCGTATATGTGGGATATAGATGGAAATAAGTACATTGACTATGTTGGTTCCTGGGCCCAGCTATCATTGGCCATGCAGATGATGAGGTGTTGGCAGCATTGGCTGAAACAATGAAGAAGGGAACAAGCTTCGGTGCTCCCTGTCTCCTCGAAAACGCCTTGGCCGAGATGGTCATTGAAGCTGTTCCATGTATAGAAATGGTTCGATTTGTTAACTCGGGCACAGAGGCTTGCATGGGTGTACTGCGATTGGCTCGCGCTTTCACGGGACGAGAAAAGTTAATCAAATTCGAGGGTTGCTACCATGGGCATGCGATCCTTTTCTCGTTAAAGCAGGCAGCGGGGTTGCCACGTTAGGACTTCCCGACTCACCTGGAGTTCCCAGAGCAGCAACGTATGAAACACTTACTGCCCCCTATAACGATATTTCGGCTGTAGAGAGCCTCTTTCAGGCCAACAAAGGGGAAATCGCTGCCATTATTCTCGAGCCTGTAGTTGGAAACGCGGCTTTATTCCACCGAAGCCTGAATTTCTCAATGCGCTACGCAAGATCACCAAAGAGAACGATACTCTCCTCATCTTTGACGAAGTTATGACTGGATTTCGCCTGTCATATGGTGGGGCCCAGGAGTATTTTGGCATAACCCCTGATTTGACGACGCTCGGGAAGATCATTGGTGGCGGCCTGCCCGTCGGGGCATACGGCGGAAGGAGGGATATTATGGAGATGGTAGCACCTGCTGGACCTATGTATCAGGCCGGGACGTTGAGCGGAAACCCATTAGCAATGACAGCGGGAATCCACACGCTAAAGCGGTTAAAGGAGCCGGAAGCTACGAGTACTTGAAAAACATCACCAGTGAACTAATCGAGGGCATTGTGGATGCAGGAAAGAAGGCTGGTCATGCAATTTCCGGTGGGTATATCAGTGGCATGTTCGGTTTCTTCTTCATGGATGGCCCCGTTTACAACTTTGCCGATGCAAAGAATAGCGACACTGCGAAATTCGGGAGGTTCTTTAGAGGAATGTTAGAGGAAGGCGTCTATTTCGCGCCTTCCCAGTTTGAAGCTGGATTCACGAGCTTAGCGCATACTCCCGAGGATATTCAAAACACGATAGCTGCTGCTGAGAGGGTTTTCAAGAAACTCTGATATTTATTGATGCCTTTTCTCTTGATCCTTTTGTTTAGGTAAGGAAACACCTTTGTTTGTTTGTTTGTTTGTTGTTTGGAGGGACAGCATTTTTGTAACCTAGATGCTTGTATCATACCTTAATGCTGAAATTGTGGTCTTTTTATTATAAACTTCCCCATCACT
>Seq124 [organism=Ipomoea batatas (L.) Lam.] PacBio-Illumina derived unannotated transcript Ibc465/f6p8/1757 
agagacacacatagtttcacaattcgtatacttagaaggagaattaaaggaattctttttGTTGTTTCTTTGAAATTTTGCTGAGCTTCGGAAATGGCGTTGGCTTTCAGTTCCTCGGCCACAATTCGCGGTTCGTTTTCCGAACAGAACAAAGTCCCGCAAATGGGATACTTTCAGCCGTTGGATCGGGCGTATCATCAGCCGACGGCGGTGAGCTTTTCTCGGAGGCATTCCGATGTGAAGCCGTTGAATGCTGAGCCAAAGCGCAACGAGGCGGTTGTCGCCGCCGCAGCAACGGTTGCTGCACCTGAGACTGCTGAGAAAGTTGAGGCAGAGGATTATGAGAAATTGGCTAAGCAGCTTGAAAATGCTTCCCCACTTGAGATTATAGATAAAGCCCTCGAGAAATTTGGGGATGATATTGCTATTGCTTTCAGTGGTGCAGAAGATGTGGCTTTGATTGAGTATGCACGCCTAACTGGTAGACCATTTAGGGTGTTCAGTCTTGATACCGGAAGGTTGAATCCGGAGACGTATCAGTTCTTTGATGCAGTTGAGAAACATTATGACATTCGCATCGAGTACATGTTTCCTGATGCTGTTGAAGTCCAGGGTTTAGTTAGGAGCAAGGGGCTTTTCTCGTTTTATGAGGATGGTCACCAGGAGTGCTGCCGTGTGAGGAAGGTGAGGCCCTTGAGGAGGGCGCTAAAGGGGTTACGTGCCTGGATCACTGGGCAACGCAAAGATCAATCCCCCGGGACTCGATCTGAAATCCCGGTTGTGCAAGTAGACCCTGCTTTGAGGGGCTGGATGGCGGGGCTGGCAGCTTGGTGAAGTGGAACCCGGTGGCTAATGTAAATGGCACGGACGTTTGGAGCTTCCTTAGAGCCATGAATGTGCCTGTGAATTCGTTGCACTCTCAAGGCTACATCTCGATTGGGTGTGAGCCCTGCACGAGGGCCGTCTTACCTGGCCAACACGAGAGAGAAGGAAGGTGGTGGTGGGAAGACGCAAAGGCCAAAGAATGCGGTCTGCACAAAGGCAACCTCAAGGATGAAAATGGCAATGGAAATGGCGCTGCCCACACAAATGGTGCTGTCGTTGAAGCAGACATTTTCGAGACCCAAAACATCGTGACCTTAAGCAGGCCTGGAATCGAGAACATGTTGAAAACCGAAGACAGGAAGGAGCCTTGGCTAGTGGTTCTTTACGCTCCCTGGTGCCAGTTCTGCCAGGGCATGGAAGAATCATACGTTCAATTAGCCGAGAAGTTGGCTGGTTCAGGCGTGAAGGTTGGGAAGTTCAGGGCAGACGGGGAGCAGAAAGAATTCGCACAACAAGAATTGCAGCTAGGCAGCTTCCCCACAATCCTTTTCTTCCCCAAAAATTCATCGCGGGCTATCAAGTATCCATCCGAGAAGAGGGACGTAGACTCATTACTGGCTTTCGTGAATGCATTGCGGTGATCGAATGCTAAGCGTTTCAGAGGTGACGATTGCCATTGCCTTTGCAAAGTATAGCATAGAGGAGACAGACTTGTAGAACGAGGAGGGGCGCATCGTCATTTACCACATACTAATTACAAAGTAGTGTTGTATATGTACTGTTGGAGCTTGTTTGGTCAGGCTGATCTTGATCTACTTTGGAATAAACCTCTATATAGAGTTTTTTTTTTTTTTGTGATGGTTAAAATGAGTGCAGTATAAAGGAGGTTTATTGAATTATGATGGTTGATATAATCAACTTcaacttctctt
>Seq125 [organism=Ipomoea batatas (L.) Lam.] PacBio-Illumina derived unannotated transcript Ibc467/f3p1/2012 
aatgaacaagaaggaattttaagaaaaacccaaaccacaggctgcaaaggcaaagcatatacaacTCTGATGACTCTACTCAAAACACTACAACTATAACAACGGCCATGGCTGCTGCAGTTTCCACTGGTAGTGGAGTCCAACTCCACACCCTCAAGAACCCAGTCATCAAACCCTCATCTCTCTCTTCATTTCTTGGCAAAAAACTCGCACCCAGATTCAAACCCTTCAATTTCACCGCAAGGCCGGCTTCAAGATCAAGAAATCATGTGGTTTTGGCGGTTGGAGGCGAAAGCTTCAGCTTTCTACACGATGTATTTCTGGGTGTTGGGGTTGGGCTTCCGTGCACGGTTATGCAGTGTGGGGACATAATATACAGGAGCACTCTGCCCAAATCCACTGGGCTCACAATCACTGTCCCGGGGGTGATTTTAGCTTTGGGAACTCTGTCTTACCTCTGGGCTACCCCTGGTGTGGCCCCTGGCTTCTTTGATATGTTTGTTCTTGCCTTTGTTGAAAGACTGTATAGACCTAGCTTTAAGAAGGATGATATTGTGTTGGGGAAGAAGTTGGGAGAGGGATCTTTTGGCTCCGTTTATAGAGTTTCCTTGGCAAACAAGCCCTCAAAGCCTAAGGATGGTGATTTAGTCCTGAAAAAGGCAACTGAATATGGAGCTGTAGAAATATGGATGAATGAACGGGCGCGAAGGGCCTGTGCAAACAGTTGTGCTGATTTTCTATACGGGTTTCTTGAGAGTTCTTCCAAAAAAGGAGCAGAGTATTGGCTGATATGGCGCTTTGAAGGGGAATCCACACTTGCTGACTTTATGCAGAGTAAAGAATTTCCATACAATGTTGAAGCAATAATTCTTGGAAAGGGCCGGGACTTGCCTAAGGGGTTGGAAAGGGAAAATCGAATCATTCAAACAATAATGAGACAACTCTTATTTGCGTTAGATAGTCTTCACTCCACGGGGATTGTCCATCGAGATATTAAGCCTCAAAACATTATTTTCTCTGAAGGTTCCCGCACATTCAAAATAATTGATCTTGGAGCTGCAGCTGATTTGAGAGTAGGCATTAACTATATTCCAAAAGAGTTTCTTTTAGATCCAAGATATGCAGCACCTGAACAATACATTATGAGCACGCAAACCCCTTCTGCACCCTCTGTCCCTGTTGCAACAGCACTTTCCCCCGTTCTATGGCAGTTGAATTTGCCAGATAGATTTGACATCTACAGCGTCGGTCTCATATTCCTACAAATGGCGTTTCCAGGGCTACGCAGTGACAATAGTCTCATACAGTTCAACCGCCAGCTAAAGAGATGCGACTACGATTTAGTGTCGTGGAGAAAGACAGTCGAGCCTCGTGCAGGCCCTGAACTGCGGAGGGGGTTCGAGTTGTTAGACCTGGATGGCGGAATAGGATGGGAGCTGTTAACGTCAATGGTGCGCTATAAGGCACGCCAAAGAATCAGTGCAAAGACGGCATTGGCTCACCCTTATTTTGACAGAGAAGGTTTGCTGGCATTGTCGTTCATCCAGAACCTAAAGCTGCAGTTCTTTAGAGCAACACAGCAGGATTATAGTGAAGCTGCAAAGTGGGTTATTCAGCTAATGGCAAAGTCAGGAACACAGCAAGATGGAGGCTTCACTGAAGCTCAACTACAGGAGCTCAGGGAAATAAAGCCTAACAAGAAGTCAAGTGCACAAAGAAATGCTCTGGCATCCGCACTTCGGCTTCAGAGAAAGATCATAAAAACAATTAATGAGAGTATTGATGAGCTGAATCAAAGAAGGAAAAGCCTGTGGTGGAGCAAATGGATTCCAAGAGAAGAATGAAACCTGTAAATATATACAGAATTGCTTTCACTTTTCTTGTTAATCTCTGCCTAGTTTGACCATAAAATAGAGATATAGTAAAGAAAAGCTTATTTTAAAAATCACTTTTAATTGTGATCTACTTATcatttactccatgactaatgctacccaccccactaattttcc
>Seq126 [organism=Ipomoea batatas (L.) Lam.] PacBio-Illumina derived unannotated transcript Ibc468/f13p6/2050 
ggaaaaaaagaagAAAAAAAAATCTCTATATTTTCTCTTCCGATCTCTGCTTCTTTCTGGTCTCCCAGGTTCATACGTTTCCCTTCTCTCTCCGTGTAAATACATATATATATATATACAGAATCAGAACACAGAATAATAATTTCCCAGAATACGATTCTTATTTATAAGCCCACAGATATCAGATTCTAATTCCTTCAATTGGTTGGAAATTTTCTGAAATTTGTTGGGTTTATTTTCTTTACTGTTTAGCTTTTATCTTCCTGTTGAACTATCTGTAAATAATACCACGCTTATACGCCAGTAATCTCTTTTCGTATTTGCTTATTTCTCAAATTTCTGCTTGTGGTTGAAGATTGGGGGTTGTGAATTGGGTTTGGATTGTGTGATAATGGATGCCTTCTGATGGGTTTTGCATAAAGTTTGAATCTTTGTTGTGGGGAGAGCTTTGCTTCTTACAGGAATACCTTGTGTGTGTCTGTGAGGGTTTAATCCTAGAATTGGCCTAAATTCTGAATAATCTGTTGAGCAATAGAAAAATCAGCCAAGTTGGTTGGTTTTTGCTTGTTGTATTTTAGTTGAAGCAAGGGATTCAAACAATAGAGTGTTTTCTAGCATAAATTAGGTCTATAAAGCTCAAAGATTTGGGTGTTGTGAGCATTCTGTGAAGATGGTGGAATCAATTGCTGCTACTTCTCTTTTGAGGCACCTTCCAGTTTATGGAGGGTTTAAATGCAAGGATGGTCCAAACAGAAGGAGGACATTTGATGTATGCCGCCTGCCATCTTCGGGGTTTCTTGGTCGAAAACTTGTCTGTAAGGCATCTCTGCAGAGGTTACAGACTGATAGGAGGGTGGTTTTGTCGGTGAGAAGTCAGGCGATGGGGGTGGCAAAAGAGGCGTATTCGTTTCAGGAGAAGGAGCAAACGCCTCTGGATAATGGGTACTGGATTGAGACAGATGTGGATCGGAAGCCCGGGATATGGCCACCAGAGAATAGGGCCGATAACCCAGCCCTTCATAATCCATTGCTTCGGCAGGAGAGGATGGGTTGCGGATGGTTAGCTGCTATATTTGAATGGGAAGGTGTGCTAATAGAAGATAATCCTGATATCGAGAAGCAAGCCTGGTTGGCTCTTTCCGAGGAAGAGGGAAAATCACCTCCACCCGCTTTTATTCTCAGGAGAATTGGAGGAATGAAGAATGAGCAGGCGATATCAGAAGTTCTTTGCTGGTCAAGGGATCCAGTCCAGGTGAAGAGAATGGCATCTCGGAAGGAGGAAATTTACCAAGCTTTCCAAGGCGGGATCTATAGTTTCCGATCAGGTTCCCAGGAGTTTGTGAATATCCTGATGCAATACAAGATACCAATGGCTTTGGTCTCAACACGCCCAAGGAAGGCTATCGAAAACGCAATCGACTCAATTGGAATTGGAGAAATCTTTAATGTCATCGTAGCTGCAGAGGATGTTCACAGGGGAAAGCCCGATCCCGAGATGTTCATCTATGCAGCACAGCTTCTTCAATACATACCCGAGAGGTGCATCGTGTTCGGGAACTCAAACCAAACGGTAGAGGCAGCACATGACGCACTGATGAAATGCGTAGCCGTTGCTAGCAAGCACCCAATGTACGAGCTCAGTGCTGCTGACTTGGTTGTTAAGCACCTCGATGAGCTCTCGGTCGTTGATCTAAAGAACCTCGCGGACATCGAGTCAACTGAATTTGGTTCGGCTGAACCACAGCTGGAGATGGAGGAAGAAGACGACCCGTATCCATCTTCAACCGTGGCCATCGATGACTTCTGGTAATAGTCTCCTTTGTACAGCATGTTATGTTTAATCTAATTGAATAGGGAGATAGATTAAAAGGCTACACTGAATATCAAGAAAACTATATGAAAGAAGGTAATGTATATTGGACTAAGATTACCCCCATCCTGTATGTACTATGTGTATTATATAAACATTTGCTACTTTCAAATTCTAGTATTTGCTCCAAGTTTCTAAGATCAatatgatttatgaagttcaaagtgaatgtcttcaatc
>Seq127 [organism=Ipomoea batatas (L.) Lam.] PacBio-Illumina derived unannotated transcript Ibc469/f12p2/1506 
aagcttgcaagatgtagaacttagagcaaacCTTCCTTTTCCTTTCTTTTCTTCTCTTCGAATTTTCTTCTTTTTATTTTATGTAATGTTATTTTATTTCCTTATGCAATTTATTTTCTTCCTCTTTTAATTTATGCATTTTATGTTTATTTAGTTTAGTTTGGATTTGAGGTAGGAATTTATTATTTATCTTGATGCTACCTTGCTAATAATTTCATAAGGGGAAGAACTATAATCTTGAATCATAAGCTTGTACAATGAGGTATGTTTGTATCTTGTTAATAATTACTAGCTATTTTTATTGGCAAGTAATTGGAGAGTTTTGCTACAACGGGAGTTGGGTAAAAACTCAAGCCACCTTTGTACAACCCAAATATCTCACTACGGGAGTAGGAGACGAATTGGGGGGCTTTTGTACCTTTTGTTCTTCAAGGGTTTGTGGTTGATACGTCACGGGAGTGGGGCAACCCTTGCTCTAATTCAAGTTTCGAAAGGATCTTGAATTCTTTAAAGTGTATGCCCTCTTGATCCAAAATTATTGTTCTCCCTAATCCATAAGAATATATAGCATCTTGTAGTAATAATTCCTAGCTTAAATCCCTTTCTTTACTTTTTATGTTTGTAGTTTGTTAGTAATTTTCTATTTATGTTTGTGCTTGGATTCTCATTAATGGGTTAAAAAGCTCCGAAAATAAATAATCACACAAGTACGTGCCATAGCGCCAATCCCTTGCGGAACGACAATACTAAACCCGAACTATACATCATTTTTGACAACGATCAAAAATTGGCGCCGTTGCCGGGGATTGGTTTATTTGGTGGTATTGTGTGATTATTTTTCCTAATAAGCTAAAAAACCCGGAGGAGATCAAGCTTTTATTTTCTTTTGTGTGAGTCTAGCTAAAGACATTAAATTTAGCCCCTTCATGGGAGGCATCCCATGCTATCTTTAATTTTCTTGCAATTTACTTTTATGCATTTTATTTTTGGTTTGAATAAGTATGCTCGGTTCTACATCTATCTTTTGATAGTTTATGCTTGAATGACTCATGAGCTTAATTGTTGAATAAATTACCTATCTAAGCTTGAAATTGTAATTATTTCCCTCCTTGATGGTTGGTGGTTTGTTTTGTTGAAACTTGTGAAATTTAACTTGTGATGGATGATTCAAGGTGTACCATGCAATTGATCTATTCCCTTGCCAATATCTTTGTTAACCACTAATAAATTAGATAAATACTTAATCTTGTGTGTTATGCCCGCATTGCTAGTGAAGGTTTATGTGAAAACCGGTGTTGAATGATTTGCTAGAACTTGCCTAATGACTCCCCAAGTAAGATTCAAAGTTTTGCATGCTTAGAAATGATATAGGCCATTTTGTTACCCCGAGCCTTCAAACCTACCCGTTATTTATGTTACCCTCGTTACCCCCGTTGAATCCTTTTATTTTTGTTAAGCCCCGTTGTATTTATTTTTGTTGTAACCTtgttatttaacccataacca
>Seq128 [organism=Ipomoea batatas (L.) Lam.] PacBio-Illumina derived unannotated transcript Ibc470/f5p2/1702 
gcgaataattcgactaggaagtgccttttttccatcacagacgggagagaatgagagaagtagaTTCCTAGAGGGAGAGAGAGAGAGAGAGAGAGAGAGAGAGAGAGAGAGAGAGAGATTATATAGTCGTCTCCGCCGCATCAGAGCTGCAGCCACCCTACCATCGCCCCATTCTCTCTTTCTCTCTTGGCCGTGAAAATTATTTATTTTTATTATTAATATTATTATTATCCTATCAATTTGTTTCCACCCCGAAACCTATACATACGTATCTGAACGCGTATACGTCGTCTGTTTTCTCGTTGCCAACAGCAAGAGGATTGAACATTGATCTTTGAGTGTTTCGTTATTTTGGGGAATCTATAGGACTTTTGTTTTTTTAATTGTTAGGCTTTTTGTTGAAACCCTAGCTGAGATAGAGAGAGAGAGAGAGGGGAGAGATGGCGCAGAATGGGCAGGGAATAGAGCCTGCTCTTTTGGATGATATAATCACTCGGTTGTTGGAGTTCAGGAACGCCAGGACTGCTCGGCAGGTTCAGCTCTCCGAGAATGAGATCCGCTCTCTCTGTAACGCTTCCCGAGAAATCTTCATGCAGCAGCCCAATCTCTTGGAGCTCGAAGCTCCCATCAAGATCTGCGGTGACATTCATGGGCAATATAGTGATCTTCTGAGGCTTTTTGAATATGGAGGATTCCCCCCTGAGGCCAATTATTTGTTCTTAGGGGACTATGTTGACCGTGGAAAACAGAGTTTGGAAACGATATGCCTTCTACTTGCATACAAAATAAAGTATCCTGAAAACTTCTTCCTTTTGAGAGGGAATCATGAATGTGCTTCAATCAACAGGATATATGGGTTCTATGATGAATGTAAGCGTCGGTTTAATGTGAGATTATGGAAAACTTTCACTGAGTGCTTCAATTGTCTTCCAGTAGCTGCTCTCATTGATGATAAAATACTATGCATGCATGGCGGTCTTTCTCCAGATTTAACAAATTTAGATGAAATTAGGACCTTACCTCGCCCAACTGATGTTCCAGACTCTGGTCTGCTCTGTGATTTACTCTGGTCAGATCCTAGTAGAGAGATTAAAGGTTGGGGAATGAATGATAGGGGTGTTTCATACACTTTTGGTGCGGATAAGGTGGCAGAATTCTTGATGCAGCATGATATGGACCTTGTTTGCCGTGCACACCAGGTTGTGGAAGATGGATATGAATTTTTTGCTGAAAGGCAGCTTGTTACAATATTTTCTGCTCCGAACTACTGTGGTGAATTTGATAATGCTGGCGCAGTGATGAGTGTTGATGAAAGTCTCATGTGCTCCTTCCAGATTCTAAGGCCAACAGATAGAAGGCCTAGGTTCATATGAAATGCAACTTGATTGGTGCTTGCTTATTCTTCTAACAGCACCAAAGATATAACCTATTTTGGGGAAGGACAGGGTGAGGATGCTGGTTTTCAGTAACGGACAAGCAATGGTTCTGTTGTTGATTCGGGGCGGGGGAGTAAGGATTTTGTGTCTGTTTGGGGTGGATATTTCTATCACTTTTTAACTGTAGTTTGGAGGCAATTGTTCTCCGGTTAACAACCTTAAGTGACTGCCTTAAGGGCAAGAATATTTTTTTTCTTTTAATCTTCATTTTAAATGTTATTGCGCAACTTATGATTTGACTTGACTGTGTAAATATAtttggtttt
>Seq129 [organism=Ipomoea batatas (L.) Lam.] PacBio-Illumina derived unannotated transcript Ibc473/f11p7/1711 
atagcatatgaagagataaaacccacaaaaggtgaggctgagatatatagatatacaGTGTGTTGGTTTTTCCTCACACTCGCACACACTTCACTAACACAACAAAATCATTTTCTTGAAAAATTTCACTGATTTTTCTGTAAATTTTCTTCTCTAAATCCTTCCCCCCTCTCTGAATCCCCCGCTTCTTTGATCCCTTTCTGCAAATCATCTGCTTTTTTTGGAAAAACAGTCAGGTGTTTTCAGAATCGAGATCTGTTTTCTTTTTTAAAAATTTTTCTGTCTTTTTAAGGTTTTTTCTTCATCTGATCTGATCTGCACGAGGGCTTATTAGTTGTCCCTCAAAGGTTTGATTTTTATAACAAAAAGGGTTGTTATTTGAAGACCCTCTTTTGATTTTCTTGTTTTTTTGTTGGAATTTGATTTTTGGTTAAAAATGGCTGCCACTATTGATATGTGGAGTAGTTTAGGTGTAGATTTTCATTCTTCAGAGCCTTTTAATGGCGGTGGAGATCTCATGGATGCACTTGAGCCTTTTATCAGTGCTTCTTCTTCTCCGTCGCCTTCTATGTCTTCTTCTTCTTCTGATGTGTTTTATGGATCTTATGGAGGGTTTAATGGTTATTCGGGCTGTGGGGTTGGGCAACCGGGCTTTATTGGGCTTAACCCGTTGACGCCGTTACAAGTCCGTCAGATTCAGGCCCAAATCAATCTACAGGCCCAACAAATGATGGGCGCGGCGCCGTTTCAGAGCCAGTGGCCGCAGCAGCCGCGCCGGAATTTGAGCTTTTTGGCGCCGAGGCCGATGCCGATGAAGGTGGCGGCTAGCGCGCCGCCGAAGCCGACGAAGCTGTACAGAGGGGTGAGGCAGCGCCACTGGGGGAAATGGGTGGCTGAGATCCGTTTGCCCAAGAACCGGACCCGACTCTGGCTGGGGACGTTTGATACGGCTGAGGAGGCGGCGCTGGCTTACGACAAGGCGGCGTATAAGCTCCGAGGCGATACGGCTCGGCTCAACTTTCCTAACCTCCGCCACAACGGCTCCCTCATCGGCGGCGACTTCGGCGAGTACAAGCCGCTCCACTCCAACGTCGACGCCAAGCTGCAAGCCATCTGCCAGAGCTTGGCTGAGAACAAGAGCCTCGACTCCAAGAAGTCCAAGCCGGCTCCGCCGCAAAAGCCCAAGGAAGAAGCCGTGGAGGATGACAAGAGCAGCGTGCCAGCCGAAGCCGGACCCGAAAGCTCCGGATCGGATTCTGGATCGAGCGGATCGGTACCCGAAACCTACGGATCGGATTCAGGGTCGGGCGGGTCATCTCCCGTTTCGGATCTAACGTTTCCGGATTTCACGGACGAAGAGTCCACGTGGGACATGTTCTCGGAGCTGCAAAAATATCCATCTCACGAGATTGATTGGGCATCTCTATAATTAGTCTTTTATTTTAATATTATGTAATATTTTTAGTTTTTTTTTTTTTTTAAATTTTAAGGCAAAAAGAGGAGTGGTCCAAGTCACATGTGGTCACGTGACGATTGGTGTAGGGTGGGCCCGGCTGCAAGAAATTTTTGAAAATTGCAGGGAAGGCCTAGCATGTTGATTATTATGGAGTCAGTCCTTGTAGTTATTGTTATTACTAGGAAGATCCTCAACTGGCTAGCCAGTGGTTTTTGTCTTGGCTAGACCAGTGAATTTTATGTTTTTCTTTTGGGG
>Seq130 [organism=Ipomoea batatas (L.) Lam.] PacBio-Illumina derived unannotated transcript Ibc475/f11p4/2199 
aagcggtgagtgccgttatcgacttatcgttaccgttaccgttacgattcttcaacacttttgaacctcGTATATAAGTACCTGGGTGTGGTGTGAGACTGTGAGTGATGGCGACTATAACTGCCTCACACTTTGTTTCTCATGTCTGTGGGGGTGCCACTTCTGGAGAATCAAAAGTGGGGTTGGGTCAATTAGCCCTGAGGAGCCAAGCTGTGACTCACAATGGGTTGAGACCTGTGAACAAGATTGACATGTTACAATTGAGAACAAGTGCCAAGAAACCTAGCAAAAATGGAAGGAAAAATGAGGGTGGAATGGCAGCAGGAACTATTGTGTGTAAACAACAAGGGATGAACTTGGTCTTTGTGGGGTGTGAGGTGGGTCCCTGGTGCAAAACTGGTGGACTTGGAGATGTTCTTGGAGGATTGCCTCCAGCCTTGGCAGCGCGCGGGCATAGAGTTATGACAGTGTGTCCCCGTTATGATCAGTACAAAGATGCTTGGGATACCTGTGTGGTTGTTGAGCTACAAGTTGGAGACAGAATTGAACCTGTTCGTTTCTTCCATTCATACAAACGCGGAGTTGATCGCGTTTTTGTGGATCATCCTATGTTCCTGGAGAAGGTTTGGGGAAAAACTGGATCTATGCTCTATGGCCCCAAGGCTGGGAAAGATTACAAGGACAACCAGTTGCGGTTCAGTTTGTTGTGCCAAGCAGCACTCGAGGCACCGAGAGTTTTGAATCTTAACTCCAGCAAATACTTCAGTGGACCTTATGGTGAGGATGTTGTTTTCGTTGCCAATGATTGGCACACTGCTCTCCTTCCGTGCTATCTGAAAACCATGTACCAGTCGAGAGGAATCTACATGAACGCCAAGGTTGCTTTCTGCATTCACAACATTGCCTACCAAGGCAGATTCGCCTTTTCAGACTTTTCTCTTCTGAATCTGCCTGATGAGTACAAGGGTTCTTTTGATTTTATTGATGGGTATGACAAGCCAGTGAAGGGGAGAAAGATAAACTGGATGAAAGCTGGAATACGTGAAGCAGACAGGGTTTTTACTGTGAGCCCAAACTACGCCAAGGAGCTTGTTTCTTGCGTTTCGAAGGGTGTGGAATTGGACAACCACATCCGAGACTGCGGCATCACTGGTATTTGTAATGGAATGGATACCCAAGAGTGGAACCCTGCAACTGACAAGTACCTTGCTGTTAAATATGATATCACAACTGTTATGCAAGCGAAGCCCTTGTTGAAGGAAGCTCTTCAAGCGGCAGTTGGTTTGCCAGTTGACAGGAATATTCCACTGATTGGTTTTATCGGCAGACTTGAAGAGCAGAAAGGCTCAGACATTCTTTATGCTGCGATTTCTAAGTTCATTTCAATGGATGTTCAGATATTGATTCTCGGAACTGGGAAGAAGAAATTTGAGCAGCAGATTGAGCAGCTCGAAGTGATGTATCCGGACAAAGCTAGAGGAGTGGCAAAGTTCAACGTTCCTTTGGCTCACATGATTACTGCTGGCGCTGATTTTATGTTGATCCCGAGCAGATTTGAGCCGTGTGGTCTCATTCAGTTGCATGCTATGCGATATGGAACACCGTGCATCTGTGCCTCAACTGGCGGACTCGTTGACACTGTGAAAGAAGGTTATACAGGGTTCCACATGGGGGCTTTCAACGTCGACTGTGAAACTGTTGACCCAGAGGACGTGCTGAAGGTGATAACCACTGTTGGTAGAGCACTTGCGATGTACGGAACCCTTGCATTCACTGAAATGATCAAGAACTGCATGTCACAAGAGCTCTCGTGGAAGGGACCTGCCAAGAATTGGGAAACAGTGCTGTTGAGCTTAGGAGTTGCTGGGAGCGAGCCCGGGGTTGAAGGAGACGAAATTGCACCACTTGCAAAGGAAAACGTCGCCACTCCATGAAAACTATGGTTTCATAAGCTGGCATATGAAACTAATAAAGTTTTATATATATGTTGAAAGAGCAGAGGCGATTTGGTGCTCTTGAGCATTATGAGGTGATGAAAGAGCCAAGTTTTATATATATGTTTTTTGGTATGCCCAGGTGGTAGTAAATACAGAGTTTAAACTAACTAGTTTGGTGCTTTAAGACATTGGGAACTTGCAGCACTTCAGCAGGCTAAATGTATAATATAAATAAACAATGGCCTCTTGTGGTTTTGTGCTT
>Seq131 [organism=Ipomoea batatas (L.) Lam.] PacBio-Illumina derived unannotated transcript Ibc477/f6p1/1922 
gagttcacaacataacacgataatcatcacagcaaagcttatggacagtctgaactaatcctaataaaaaaGGAAAAAATCTTGATCTACCTTGCTTTTTCTTTCATCCGAAAAAAGCTTCCATTTTTCTCGAGAATTTAAAACAAAAATTAGGAAAACTTTTGAAGCCCCTGAAAACCCAGTTTCCCTACCCAATCAGCCGAACCCAAACCAGTGGGCACAATACCAGGATGAATACGGATTGCTAAGAATATGGAAGCCGATGTTTCTATCCTCCTCGCGTCAAACCTGTGATCTTTTCTCATATTTTGATTGTATTTCAAAGATAAGGGATTTAGGGTTTTGAATTTTGGAATTGGAGCTATGCTGAAACTCTGGGTATTATTTCCCCTCTTTTTCTTGTGTTTTGCGTTCCTGACGGCTCCTGCCCTTGCCAATGTAGTTTTGATCGGTAGAAACGTTACCTCTTCATTCGAAGACATCGAGGCTAATTTTGCTCCCTCGGCAAAGGGATCAGGGCAGTGCGGGACGTTGTATGTTGCTGAGCCATTGGATGCGTGCTCACCGTTGAGTAATGAAGTGGATGCTGTAGAAAACAGCACAAAGTCTCCGTTTGTGTTGATAATTAGGGGATCATGCAGCTTCGAGGAGAAAGTTAAGAGAGCACAAGTCGCGGGGTTTAAAGCGGCCATAGTCTACGACTATGACTATGGAGATTTAGTGGCGATGGCAGGAAGTTCTAGCGGTATAAAGATACCAGCGGTGTTTGTTTCAAAAACTTCTGGAGAAACACTTGCTGCGTATGCCGGTGATCCCAACGTGGAAATATGGATAATCCCGAGCATCGAGAACTCGGCCTGGTCAATCATGGCTATATCATTCATTTCATTGCTTGCAATGTCAGCTGTGCTAGCTACTTGCTTCTTTGTTCGTAGGCATCGCATCAGAAGAGAAAGGCCACGGACTACACGTGTTCGAGAGTTCCACGGGATGAGTAGCCGTCTCGTTAAGGCCATGCCAAGTCTAATATTTACTGCAGTTGTTGAGGATAACTGTACGTCAGTTACTTGTGCTATATGTCTTGAAGACTATAGCGTTGGGGACAAGCTTAGGGTTCTGCCATGCCGCCACAAATTTCACGCTATGTGTGTCGATGCTTGGCTAACATCGTGGAGAACTTTCTGCCCGGTTTGTAAACGCGATGCTAGAACCAGCACCGGTGATCCACCAGCATCAGAGTCTACACCGTTGCTTTCATCGAGTGCTTCTCTATCATCATTGGGATCTGTTCGATCATCGTTAGCATCATCATCGGCAATACAAATAGGTCCCCCCTCATCGTCGTCCCGACCCCCTTCACGATCTCAATCAATCTCCAGCACGCCTTACACCCACCGCCATTCACTTCAGTCCTACGTCCAATCACCCCATCTTACTGCAAGCCGGAGCTCAGTGGACCTCAGAAACGCATCATCTTCGCAACGATCCCGTGCTTCTTACCTGGTTTCACCTCACTCCGTAGGCTACCCTTCCATATCACCTCTTAACTCGAGATACATGTCTCCATACATCCAAGCCCGGGCAACGCTTCAACAAGTTACCTCGGCTCCTCTAGTCGGCACCCAAACCCACTGCGCCCGAGCGAGTCCTATACGAGCTTTTCTCCATTCGCTTCGGCTCAGTCTCTCCCAGGTTGTGAGTAGGAACGAACAGATGGCAAGACGAGATCTCATAGCAGTCTGACCTGTGGATGCACAAACTAGATTGGGATTTGTACATTACAGCATGATAATGTGTGGCTTTTGTTCTGTATTGTAGTTTTGATGTTTATGTTGAGATTTCTCTGGTGCACATCAAGAGGATGAAAATGCTTTCCCTTTCCTGTTGGGTTGATTATTTagatgtttctaactataatttgt
>Seq132 [organism=Ipomoea batatas (L.) Lam.] PacBio-Illumina derived unannotated transcript Ibc480/f11p1/1808 
acgtttatacacagccctacgttccactcccactatacacgccaaaaacccaaagcgcctccgcacttcCCTACGCAAGCATCCCACATTCTAGAGAGAGAGACAGGGAAAAAAAGAGAGGGAAAGTGGAAATCTTGTTCAATATGCAAGCGGCCATGGATTCTAGGGTCTATGGCCTCTTCAAGCTCCTATTTTCATCGCCGTGTTCTCGTTTCTCGCCGTGACCGGCGCTGCATTGCAAGAAAAACATACTGTGCCTTCTTCGTCTGCTCAGATCAATTCTAATTCGGTTTTAGTGGCGCTTCTGGATTCGCATTATACCGAGCTGTCTGAGCTCGTGGAGAAGGCGCTTTTGTTGCAGACTCTCGAGGAAGCTGTTTCCCGCCACAATATCACATTTTTGCGCCGAAAAATGAGGCTTGGAGCGAGATTTGGACCCGGAGTTTAAAAGATTCTTGCTTGAGCCGGGGAATCTCCGGTCTCTCCAGAATCTGATTCTGTTTCACATCATTCCCACTCGAATCGAGTCCAAGCACTGGCCGGAGGAATCTATAGAGAATCACTTCACTCTGTGCCGAGACGCCGGCGACGAGAATCTCGTCGTGTCTAAGAGGGAGGTGAGCGCGGCGAAGGTGTTCAGAGTCGACGATGTGGTCCGACCGGACGGCGTAATTCACGGGATAGAGCGCGTGTTGATTCCTAAGTCTGTCCAGCAGGATTTCAATACTCGCCGGAGTTTGAGATCAATCGCCGCCGTTCTCCCCACCGGAGCTCCGGAGGTGGACCCCAGGACACACCGGCTGAAAAAACCGGCGAATCCCGTCCCCGCCGGCGCTCCGCCGGCGCTACCAATCTACGACGCAATGGCCCCGGGCCATCTATAGCGCCGGCGCCGGCGCCGGGCCCCGGCGGCCACCACCACCACTTCGACGGCGAGAGCCAGGTCAAAGATTTCATCCAAACCCTCCTGCATTACGGCGGGTACAACGAACTCGCCGATATTCTCGTAAACCTAACGTCTTTGGCTACGGAAATGGGGCGATTAGTTTCCGAAGGCTACGTTTTGACCGTTTTAGCCCCAACGATGAAGCCATGGCTAAGCTCACTACCGATCAGCTGAGCGAGCCGGGCGCGCCGGAGCAGATAATGTATTATCATCTCATACCGGAGTACCAAACGGAGGAGAGTATGTACAATGCGGTTAGGAGGTTCGGTAAAATCAGATATGATACATTGCGGTTGCCCCATAAAGTTGCGGCGGAGGAGGCCGACGGGTCGGTGAAATTCGGGCATGGAGAAGGGTCGGCGTATCTGTTCGACCCGGATATTTATACCGACGGCAGGATTTCTGTTCAGGGGATTGACGGCGTTCTGTTCCCGCCGGAGGAGAGTAAGCCGGCGGCTCCTAAAGCTGCCCCTGTTGCTAAGGTTGTCTCAAAGCAAAGAAGAGGGAAGCTAATGGAAGTAGCCTGTACCATGTTCGGGACTCTCGGTTTTGCTGGCTGCCATTGAAATTCTGCCACCCCGAAAACTCTGAAAGTTAGAGATCTGGAACGCGAGGATACTGCAAATGGCGAGTATATAGAGCTGTTCTATTATCAGATCGTCAAGAAATTAATAGCGTTGTTGAAGCAGTACAATCCTCGGAGATCTGAAAAGGCCATTTTGCTCTCTCTGTTTTGTCATAATAACAACTGTAATTACTATTCAATTCTTTTGATTTGTATTTAAGCCCTCATCTTGGCCTACTTTTTGGTGTGCAAAAATATACCCCAAAACCCCAAAAAAAAAACCcaaaatttttcttg
>Seq133 [organism=Ipomoea batatas (L.) Lam.] PacBio-Illumina derived unannotated transcript Ibc481/f12p3/2065 
gaagaagagagtgagacggagaccgatagctcgaagccctatcgtcccgcCAGGTCTCGCCGTCCCCCACCGGATTGTAGACGAAACAAAGACGGAGAAGAATGTCGTCGACGCTGCTGGAGGTGACGCGTGCGTCGCACGAGGAGATAGAACGACTCGAGCGCCTCATCGTGAAGGATCTCCAGACCGAGCCGGCCACCAACAAGGAACGCCTCCACCAGAGCCACCGCGTTCGAAATGTCATTGAGCAAATACTCGAATCCACGCACAAGCTCGTTGATATCTACGAAGATAAAGACGGTGCGCGGAAGGATGAGATTGCAGCTCTTGGAGGCCAGACTGCAACTGGAACTAACGTGTTCAGTGCATTTTATGACAGATTAAAGGAGATTCGGGAATACCATAGACGGCATCCTGCTGCACGTGTTGTCGATACCAGTGATGAGTATGAACAGCTTCTCAAGGAGGAGCCACAGATTGAGTTTAGTGGGGAAGAGGGGTTTGGGCGATACCTAGATTTGCATGAACTGTTTGGTGAATATATTAACTCCAAATTTGGTGAGCCAATTGAATATGCTGCTTATCTTGATGTCTTCTACAAACCACATAAGATTTCGCGCAAACTGAAGTCAACAAGGCAGTACAAGGAATATTTGCAGAAGTTACTTGAGTATTTGATATATTTTTTCGAGCGGACAGAGCCTTTGCAGGACACTGACAGGATATTTTCAAAGGTGGTTTCTGAGTTTGAAGAGCAATGGGCAAATGGGAACTTTGAAGGATGGGAGGATGATTCTCAGGAAAATGGGAGTGATTCAATGGATCATACTGTGATTGATCTTGACTACTATAGTACAGTTGAGGAATTGATGGAAGTGGGCCCTGATAAGCTGAAGGAGGCATTAGCTGCACTAGGATTGAAGTCAGGAGGTACTGTCCAGCAGCGTGCGGAAAGACTTTTCCTTACAAAGCATACACCGCTTGAAAAATTGGACAAGAAACATTTTGCAAAAGGTTCTCGGGGTCCTGAGCGGAATGGTGGTGGTGCTCCTCTACAACTGAATGAAGATGCAAAAGAAGTTGCACTTATGGAAGCGAAAATAAGAAAGCTGTGTGATCTATTGGAGGAGACAATTGTCCGCACAAAGGAAAATGTTGAGAAGAAACAGGCTCTGACATATGAGGAAATGGAGGCAGAACGGGAAGAGGAAGAAGTACAAGCAGAGTCAGAAAGTGATGATGAAGAGCAGCAGATTTATAACCCCTTGAAGTTGCCCATGGGCTGGGATGGGAAACCTATTCCGTATTGGTTATATAAACTTCATGGGCTTGGTCAGGAATTCAAGTGTGAGATCTGTGGAAACCACAGTTACTGGGGTCGTAGAGCATATGAACGACATTTCAAGGAATGGAGGCATCAGCATGGGATGCGATGTCTTGGTATCCCGAATACAAAGAACTTCAATGAGATTACATCTATTGAGGAAGCAAAGCAACTTTGGGAGAGAATCCAGGAGAGACAAGGTCTTAACAAATGGCGCCCAGATCTTGAGGAAGAGTATGAAGATCAAGAAGGCAATATCTATAACAAAAAGACATACACAGATCTGCAACGGCAGGGTTTGATTTAGAGAGGTCAGTTTTTACCAGCTGTGTTTATGTGGGAGATCTTCTAAACCTGGCAAGGCTTCTTAGGCATCATGTTTGGTGCAAGGAAATTGTGAGGGAAGGGTAAAGTTTGTAGCGTGTAGTAGAGGGATCCGCTAGAACACCAGAGGAGGCAGTCTATTATACCAGAAGAGATGGATGGAATGTTTCCATGTATTTTTTAACGGCTTTTCCAACATTGGGACCCATTCTAACACCAGATATAGTCATATAGACTTCTTGAAGGGGAAAAAAAATCCTAAACGGAATTTACTGTTTATGATTCTACAATTTCGTGTTTGCTTTTGATGTAGTTGCTTTGATGCAGATCTTGGATCTGTTAGATTATGATGTATGTTGGGAGAAGATTATGATGTATGTATAATTAATGTCTTGGCaattgtactttttggcttat
>Seq134 [organism=Ipomoea batatas (L.) Lam.] PacBio-Illumina derived unannotated transcript Ibc483/f13p3/2157 
gggaagtcgatctaagtgcagtgtgctccgaagaagaagagatatagaaaatgagagaGATTCACCGCAATCCATTTCTTTTCATTGTCTGTTTATGCGTCTCTCTTCATCTGTTCTTTCCGATCTGATCATCTCCAAGGCTGATCGAAAGATTGATTTGACATCCCAGGTAGTGAGGAGCACTACTACTTTGAAGGTTGAAAATTCTGGTAATGATCCTGCATCAGAGGTCTTGTTACCTTTCCCTGATGTCGTGGCAAAGAACTTGGCATTCCTGAGGGTAACAACTAGTGAAGGGAAAGGGAAAAGTAAAACTTCTTCAAGTAACCTCCCTCTTAAAGCTGTCAATCCTGATGGATTTCCCCCAGGGCTGACTTGGTATGCTGTATCTCTGCCTAGCAAACTAGGCAAGGGAGAAAGCTTAACTTTGGAGGTCAAGGCTGTATTCACCCACTCATTGCAGCCATTCCCGGAGAAAATTACTCAGGCTGAACTACAGCTTCTTGTGTTCCAGGATAGTGCTCATTATCTCTCTCCTTATTCTGTCGAGGCCCAATCTCTCACTGTTAAGCTACCTGAGCCAAAGGTTGAAGCTTATACCAAACTTGAAAACACCAAGTTCTCTGGTTCAGAGCTTAAGTATGGACCTTATCAAAATATTCCTCCATTCTCATTCCAGCATATAGCTGTTCACTTTGTCAGCAACAAGCCATTTGCAGTTGCTGAGCAGTTGGTGCGAGAGATAGAAATCTCGCATTGGGGAAATGTGCAGGTAACAGAGGACTACAATCTTGTCCATGCTGGTGCACAGAGCATCGGAGAATTTTCAAGGTTAGATTACCAGGCTCGACCGCACATTAGAGGTGCGTCTGCATTTAGGAATCTTGTAGCTAGGCTTCCACCAAGAGCTCATTCCATTTACTATCGAGATCAAATAGGGAATATTTCAACATCTAATTTATGGAGCGACGCAATGAAGACATTGCTGGAAATTGAACCTAGATATCCAATGTTTGGTGGCTGGAAAACTTCTTTTACAATTGGATACGGCTTGCCACTCAAAGATTTCCTGTTCCGTTCCGAGGGGAAACGTTTTCTTAACATCTCTTTTGGTAGCCCAATCAGTGACGTGGTCGTTGACAAGCTCATTGTCAAGGTTGTTTTACCAGAAGGATCAAAAGATATTTCTGTTTCTGCTCCATTTACTGTATCAGAGTCGAAAGAGACTAAATTTTCCCATCTGGATATGATTGGTAGACCAGTGGTTGTTATAGAAAAGAAAAATGTAGTGCCTGAGCATAACCAGTACTTCCAGGTGTATTACAGGTTCAACAGCTTCTCACTGCTGAGGGAGCCAATGATGTTAATTTCGGGATTTTTCTTCTTCTTCCTTGCTTGCATAATTTATATGCATGCTGACTTGACAATCTCAAAGTCTTCAGCTTCTTATCTGGCAAAGAAACAGTGGGATGAGGTGCAAACTGTTATTCAACAATTCCTGAATATCATGAACCGATGCTTGACTATTCATGATAAACTAGAAGCATCATTGCGTGATCTCTCAAGAACGGGAGATGTTCAGGCTTGCAAAGCTGCTCGAAAAGCAGCTGATGCTGTTTTGAAGGAGCTTTCTAAAGAACTGAAGCCTTTACTATCATTCTTGCAGTCTTCCCCACAGGCTGCTCCAATCTTTCCCAAGGTTGAGGAGGTGGTCGCAAAGGAAAAAGAACTGCAAGAGAAGCTCATGGTGAAGCACTCAACAGTGATCGATTGTTACGAGAAAAAGTCTGGGGGACGAGACATTGAAAACCGTGTTGCGTCAATCCAGCAAAGAATTACAGCCTTGAGGCAGGAAGTGGATGATCTTCTCGAAATAATTGACGAGATTTAATCTGCTCAGCGAACAATTTTCATGAACTCGTGTTTCTTATCAAACTCTTAGCTCAAAATTTTGTTGAGATACGGACAACGCGATTAGACTTCTCTTAGCATAGTGGCATTTCTTTGCCATGCTTATAGATGTTTTTATCTCACTGAGCTTATTCCTGAGAACTTGAATGAGTAGTTGTTAGGTTCTGAATTGCGGAGTATTTTGAAGATTACTGCGGCTGACTACTGACGTTTTATACTTTTCttattatgaacttagttaagtat
>Seq135 [organism=Ipomoea batatas (L.) Lam.] PacBio-Illumina derived unannotated transcript Ibc484/f2p1/1743 
actcagattggctcaggaaaagagaaaaacatttcttgtggtttaggctcaacaaaggatatgatGAAGCATTTAGGATTACTAGCACTGCTTGCAATCCTTTTTGTTCTGTCTAGTTCGGTTAAAGCGGCTGGGAATGGATTCATAAAGACAAGAGGGATCCATTTCATGATCAATGGCTACACTTTCTATGCCAATGGATTCAATGCCTACTGGTTGATGTATGTGGCATCTGACCCTTCTCAGAGGTACAAAGTCTCTGATGCCTTCAGAGGTGCTTCTAGCCATGGCCTCACTGTTGCAAGAACTTGGGCTTTCAGTGATGGTGGCTACAGGGCTCTTCAGTATGCTCCTGGCTCTTATAATGAAGATGTGTTTAAGGGGCTGGATTTTGTGATAGCTGAGGCAAGAAAGTATGGTTTGAAGCTGATTTTGAGCTTAGCAAATAATTATGAGAGCTTTGGAGGAAAGAAACAGTATGTGGATTGGGCTAGAGGACAGGGACAATACCTGACATCTGATGATGATTTCTTTAGGAACTCTCTTGTTAAGGGTTTTACAAGAACCATGTAAAGACTGTGCTCAACAGGCGCAACACTTTTACTGGAGTGGTCTACAAAAATGACCCCACAATCATGGCTTGGGAGTTGATGAATGAGCCCAGATGCACCTCTGATCCATCAGGAAAAACCATTCAGTCCTGGATTATGGAGATGGCCTACTATGTGAAGTCCTTAGACAGCAACCATTTGCTGGAAGCTGGGTTGGAAGGGTTCTATGGTGGAACATCACCCCAGAGAACTCATCTCAATGCATTCAACATAGGAACAGACTTCATTGCAAACAATCAAATCCCCGCCATCGATTTCGCCACCACCCACTCCTATCCCGATCAATGGATGTCCAGCTCAGACGACCAAGCCCAGCTAGCTTTCCTGAGCAACTGGCTGAATGCCCACATCCAAGACTCTCAGTACATTCTCAAGAAGCCATTGCTAATTGCAGAGTTTGGCAAATCCTGGAAAGACCCAGGCTTCAACCCCAACCAGAGGGACGCTCTCTACAGAACTGTATACTACACCATTTACTCATCCGCCAAGCGCGGCGGCGCAGCCGCCGGCGGCCTCTTCTGGCAACTTTTAACCGACGGAATGGACAACTTCCGGGATGGGTACGAGATTTTGCTAAGCCAGAGCACTTCCACTGCAAATTTGATTTCTCAGCAGTGCCACAAGCTTTCCCAGATCAGGAGAATATTCGCCAGGATGAAAAACCTTGGCAGGCTGAGAAGAGCCAGAGCCACTGGGAAAAATCATTGGATGGGTAGGAACAGAGGAAAACAAATCGGGAACTGACGATACAACATGTTTGGTTCACGGAATGATACAGTATTCCAGTATAAGTTTCTTTTTTGGTTCACAGAATGATACAGTATTCCAGTATAAGTTTCTTTATTCTCGGGAATAGTACTATTCCCGAAAATTAAGATAATTACTGGATTAATAGTGTGTTTACTAGTGAGGAAAAGTTGTGGGAGTGAATTTTTCTCTCTTAGAGATGAATGTTGGAATGGGGTTCATCCAGGGGGGAATAGTAGGATTAACAGAGACTCATGTTTTCTGAATCCTAAATCAATATAGTTACTAGACTAAGAATGTTTTTTAATGTGTGCTAATACTAATTAATGGTTGTAACTTGCAAGGGGGAAGCCTCTGAGTTTATGTATGTAATGTAATATACTAT
>Seq136 [organism=Ipomoea batatas (L.) Lam.] PacBio-Illumina derived unannotated transcript Ibc487/f9p2/2201 
tacagtattagcttattattgcagagcacagagtgcgtgatcacattctctCTTTCAGAAACCAACATACATGTCCGCACATACTCTGTGTATCGGCTTATGAATATATACAAAGCTCGATCTCGAGATTAAACTTCAAAAGTCGAATCTAAAGAGGTGCAGATGCAGTGGACAGGGAAGAGTGAGCTTGGATCTGAAGGGAGAAGTGAAATGAGATGAGAGTTTCGTTCGGCGGAAATCGAAGATTCAGAGATGAAGTTTTACATATCGGCGACGGGGATTAAGAAAGTTACGATTTCCAATTCTGGTTCCGTTGAAGGCGGAGAAGTTTTCGCCGGCGGGATGAAGGCAAAAGGATCGCCCCGTATCGGTCGGCGGATATCTCACAAGGCGGTGATGTTTCCGGCAATATTAACGCTTTTGCTTTTTTCCTTTCTCTTCATCAGAATCGCTTTTCTCTTCCTTGAATCCGCTGCCATTTGCTCCACCTCTCTCGGCTGTCTTGGATGGAGAATTTTCGGCGGGAGTGATTCGGCTCTGCTCAGAGAAGAGCTGACGAGGGCATTGCTGGAGGTTACAAGCATTGATGGTGAGAATGGAATTGGGGGAATGGAGGGTTTAACTCCAGTTACAGCCTCATTCAATGACCTTGTTAAGGAAATGACTTCAAATAGACATGATATCAAGACCTTTGCTTTCAAGGCTAAAGCTACGATGTTGAAGATGGAACAGATGGTTCAATCAGCCAGGAAGCAGGAGTCCATTTACTGGCATTTAGCTTCTCATGGTGTACCCAAATGGATGCATTGTCTTTCTCTCAAGCTGGCTGAGGAATATGCAGTGAATGCTGTGGCACGATCTCGCTTACCTGCACCAGAATATGTTTCCCGCCTCACTGACCCTTCTTTCCAACACGTTGTTCTACTAACAGACAATGTGCTTGCTGCCTCTGTTGTAATCTCCTCTACCATCAAAAGCTCAATGACCCCAGGGAGGATGGTGTTTCATGTAGTGACTGATAAGAAAACATACACTGCTATGCATGCATGGTTTGCAATGAATTCCATTAACTCAGCTGTTGTCGAAGTAAAAGGCCTGCACCAATATGATTGGCCTCATGATGTGAATATTGGGATTAAGCAGATGCTAGAGATTCATCACTTGATTTGGGGCCACAAATTTGATAGAATCAAGGATGAAGTTGCTGCATTTGATGATAAGCTTGACAAGGATCTAGATTATCAATGGCCAACCAGCATATCCCTTTTGAATCACCTCCGCATTTATATCCCTGAGCTCTTTCCAGATCTGAACAAGATTGTATTCTTGGATGATGATACTGTTGTTCAACATGACTTATCATCTCTGTGGGATTTAGACCTCAATGGCAAAGTTGTTGGTGCAGTTTTTGATTCGTCGTGTGGATATGGATGTTGCCCTGGAAGAAAATATATGGACTATTTCAATTTCACAAACCCATTCATATCATCCAAGTTAAATTATGATCAGTGTGGATGGCTTTATGGAATGAACGTCTTTGACCTCCAAGCATGGAGGAAGGCAAATATTACTGCAACTTATCATCAATGGCTTAAATATAACCTCAACTCTGGTTTTGAATTATGGCGTCCTGGAGCACTTCCGCCTGCTTTAATAGCTTTTGAGGGTAAGGTGCAGCCAATTGATCCTTCATGGCATGTTGCTGAATTGGGTGATCGATTTCCACGAGTTGAAGAATCAGTGTTGAAAGCTGCAGCTGTAATACATTTCAGTGGACCAGCGAAGCCGTGGCTTGAGATTGCAGCCCCTGAGATACAAAGCTTGTGGAGCCGAAATGTAAATTTCTCAAATGAATTTGTCAGGGATTGCGGAATTGTGAGCGCAAGAGCAAAGAGGGCGTAAGCCTCTCCTCACTCGTGCATGAATCCGTTCGGAAAGAAGTTATCAGAGAAATAGTTTGAGTCAGGGGGAAGAAGGTATTGCCTTCAGTCTCTGCTTATACTACTGAGATTGTTTTCCTTGTCCATAAAATAGGGAATATAGATGAAGGTAGCAGCTGGTATAATACCCCTATACAGTCTAGAAATCTGACTGTCACGACATCGATATATATCTTCTAGCATGTCATTATGAGTAAATAGAACACTATAAATTCTGGTTCTTAgtcgaccaatatggcaatataatgctttatttcatcg
>Seq137 [organism=Ipomoea batatas (L.) Lam.] PacBio-Illumina derived unannotated transcript Ibc488/f16p6/2238 
atatgtaagcgaaatgtgttgttagttcttaccatatagtcatcatatgtcagtcattCATAGTTGACAACTTTGTCGGAAACCCATGGCTAGCTCTCCTTTGACCCCCTCTTACGATCTTGAAAATGCGGCCGCCGCCGTGTACACTCCCCTGCCGGAGCAACCCCATTCCGCCGGAGTTGAGATCCGTGACCGGAAACCCTTCAAGATCATCTCCGGCATTATCCTCTCCTCACTTTTCCTGCTGGCTTTAATCCTCGTGGCGGTAAATTACCAAACACCGCCATCTCACGCGCCGCCGCTTAGCAGCGGCGGCGACAATTCTCAGCCGGCGGCTGTAATCCCGCCGTCGAGAGGGGTGTCTCAAGGTGTTTCCGAGAAGGCGTTCCGGGGAGGCTCCGGCGCCGGCAATGGAGTCTCGTTTGCTTGGAGTAATCTCATGTTGAGTTGGCAACGAACGAGTTACCATTTTCAACCTGTGAAGAATTGGATGAATGATCCTAATGGTCCATTGTACTACAAAGGATGGTACCACCTTTTCTACCAATACAATCCAGATTCCGCTGTTTGGGGAAACATCACGTGGGGCCACGCCGTTTCAACGGACCTGATTAATTGGCTCCACCTACCATTCGCCATGGTTCCAGATCAATGGTACGACGTTAACGGCGTCTGGACCGGATCCGCCACAATCTTACCCGACGGTCGGATCGTGATGCTTTACACCGGCGACACCGATGACTATGTTCAGGTCCAGAATCTTGCGTTTCCGGCCAACTTGTCGGATCCTCTGCTCGTTGACTGGGTCAAATATCCGAATAATCCGGTGATTTACCCGCCGCCGGGGATAGGTGTCAAGGACTTTAGGGACCCCACCACTGCGTGGACAGCTGGCAGTCAAAATGGTCAATGGTTAGTTACAATAGGGTCCAAGGTGGGTAAAACCGGTATTTCACTTGTTTATGAAACCACCAACTTCACCACCTTTAAGCTCTTGGATGGGGTCTTGCATGCGGTTCCGGGTACGGGTATGTGGGAATGCGTGGACTTGTACCCGGTCTCGACCACAGGAGAAAACGGACTTGACACGTCAGTTAACGGGTTGGATGTCAAGCACGTGTTAAAAGCTAGTTTGGATGACGATAAACACGATTACTATGCACTTGGAACATATGACCCGGCGAAAAACAAGTGGACACCCGATAACACAGATTTGGATGTGGGTATTGGATTGAGACTTGATTATGGGAAGTACTATGCATCCAAGACGTTTTATGATCAGAATAAACAGAGAAGAATTTTGTGGGGATGGATTGGTGAAACTGATTTAGAAGCTGTTGATCTCATGAAAGGTTGGGCATCTCTTCAGGCGATTCCTAGGACTATAGTTTTCGACAAGAAGACGGGGACAAACGTGCTTCAATGGCCGGTTGAAGAAGTGGAAAGCTTGAGATCAGGGGATCCTATAACTGCAGAGGCGAATCTTGAGCCGGGATCTGTGGTGCCAATCCATGTTTCGGAGGGAACACAGTTAGACATAACTGCTTCATTTGAAGTGGATGAAACCCTGCTTGAAACAACGTCGGAATCCCATGATTCCGGCTACGACTGTAGTAATAGCGGCGGTGCCGTTACGCGGGGCAGTTTGGGACCGTTTGGGCTTCTGGTTGTCGCCGATGAAAAACTTTCTGAGTTGACGCCTGTCTACTTCTACGTTGCTAAAGGCGCCGACGGGAAGGCAAAGACTCATTTCTGCGCCGACCAGACGAGATCATCCATGGCTTCCGGGGTTGAAAAGGAAGTATATGGTAGCTCAGTGCCGGTTCTTGATGGTGAAAACTACTCTGCTAGAATACTGATTGATCATTCAATAGTAGAGAGCTTTGCTCAAGGAGGAAGAACGGTGATCACATCAAGAATTTATCCAACAAAAGCCATTTTTGGAGCAGCAAAAGTTTTCCTTTTCAACAATGCTACTAAAGCTACTGTCACAGCATCGGTGAAGATGTGGCAAATGAATTCAGCCGATATTAAAAGATTCCCCTTGGATGAGTTGTAGTTCCATGAAAAAATTTGTTGTATTTTAGTTTATATGTGGTTTTGATTTCATCAATTTAAGGTTTAAAATAGCGAGATATGAAGTGATTATATGGGGGAAATAGAATTTATGCAGATAATGTTTGTATGTAAAATCTGTTTATTGCTATTTTTGAATCAAAATGATGAGTTTACAAGTAT
>Seq138 [organism=Ipomoea batatas (L.) Lam.] PacBio-Illumina derived unannotated transcript Ibc490/f12p1/1889 
aggaagaaaaaaaaacacagagatgaaataaaaacgtttccttgtttgtgttccgtgGCCCCCACTAGGGAATGCAGAGAGATGAAAGATTTTCCGGTTTCTAAACCGCTCGTCGGCGCCGGGAGACCGCACAAACTATCGCACATCGGCGGCCGGAATTGTCACCGGAAACACGTCGAGGACGGGTGAATACCTTCGATCTATTTTGCTTCGTACCTTTCCTAATCTTCTGTTTTTATAGACTTTTATTGTTCCCAAATTAAACACTCAAATTAGCTTTGAAAGGAGTAACGAATAGAGAAGGAAAGTTCAAAATTGGAATCTGAAATGGCAGCCGAGGAAAAATGCAGTTCTTTGTACGGGAAATACGAGCTGGGGAGGTTTCTAGGGCATGGAACCTTCGCGAAGGTGTACCACGCGCGGAACGTGCACACGGGGAAGAGCTCGGCGATGAAGGTCGTGGGGAAGGAGAAAGTGGTGAAGGCGGGGATGATGGAGCAGATAAAGCGCGAAATCTCGGTCATGAGTATGGTGAAGCACCCCAACATCGTCGAGCTCTACGAGGTCATGGCCAGCAAGACGAAGATTTACTTCGCCATGGAGCTCGTCCGCGGCGGCGAGCTGTTCGCGAAGATCTCCAAGGGGCGGTTACGCGAGGAATCGGCGAGGAATTACTTCCACCACTTGATTTCCGCGGTTGATTTCTGTCACAGCCGCGGGGTTTACCACCGGGACTTGAAGCCCGAGAATCTGTTATTAGACGACGACGGGAACTTGAAGGTAACGGATTTCGGACTCAGCGCGTTTTCCGATCACCTCCGCCACGACGGCTTGCTGCACACCACGTGCGGAACGCCGGCCTACGTGGCGACGGAGGTGATCGGGAAGAAGGGCTACGATGGGGCGAAGGCTGATATATGGTCTTGTGGGGTGATTCTCTATGTGCTCTTAGCCGGATTTTTGCCCTTTCAAGATGATAACGTGGTAGCTATGTACAGAAAAATTTACAGAGGGGATTTCAAATGCCCGCCCTGGTTTTCATCAGACGCTAGGAGATTAATCACCAAGATGCTGGATCTGAATCCGAATTCGAGAATCACCATTTCCAAGATTATGGATTCTCCCTGGTTCAAGAAATCTGTCCCCAGGGCTTTAAGGAGCAAGGAAGAGGAAGATTTTGCTGTGGAAGATGAAGGCTGTTTGGGGAAGACTAAGGAAATGGAATCCTTGAATGCTTTCCATATCATCTCCTTGTCTCAGGGGTTCGATCTGAGCCCGCTGTTTGAGGAGAAGAAGAAGAGGATGGAGAAGGAGGATCTAAGATTCGCGACTACAAAGCCCGCTAGCAGTGTGATTTCCAGGCTAGAAGAGGTGGCAAAAACGAGTAATTTTAGCATAAAGAAGAGTGATTCTAGTGTTAGGTTGCAGGGTCACGAGAGTGGGAGGAAAGGGAAGCTTGGAATATCTGCAGATTTGTTTGCCATCTCTCCTTCATTTTTAGTTGTGGAGGTGAAGAAGGCTAGTGGGGATACTCTAGAATACAATCAGTTCTGCACCAAAGAGCTTAGGCCAGCGCTTAAGGACATTGTTTGGACCTCTCCCTCTACTTGAGTAAATACAGTTATGGTTCCTAATTCAGGTGTGGATTCAAGACTCTTGCTTTTGCAGGATGAATTTAGATTGTCTGCTTCTAGTTCTTACTCTTTTTAGTTGAAATGAATTGGTATGTTTAAAATGTGAATCAGTTTAGGTTTATTCTTGATGCCATTAGCTTTTCTTGTGCCCATCCATTGCTATTTGCAAACTTGTAGGTTTGTATTGGTGTGATTTCATGTATTGTGGACATGAACACTGTTGTTGAATCAAATTTGTATATATTTCACAAtttg
>Seq139 [organism=Ipomoea batatas (L.) Lam.] PacBio-Illumina derived unannotated transcript Ibc491/f10p2/1637 
attcgattttcttgtatttttacttggagagttggagtcttggacacagacgattaaatttgataCTTTCCCAGTTTTCCTCTACTTCCACTCAGATCGATCCTTTGCTTGCTTCTGAATCCCTCATTTTTCTCTCTTCTCTATCGCACACACAACGAGCGGGCATGGCAACGGCGATGGTGGAGGACAGCAATTTCGAGGACGACCAGTTGGCGTCGATGTCCACTGAAGATATTGTTAGGGCTTCGCGGCTGCTCGACAATGAAATTCGAATTCTGAAGGAAGAGCTGCAGAGAACCAATCTAGAATTGGATTCTTTCAAGGAAAAGATCAAGGAGAATCAAGAGAAGATTAAGCTCAACAAACAGCTTCCTTACTTAGTCGGGAACATAGTTGAGATTTTAGAAATGAACCCAGAGGAAGATGCTGAGGAAGATGGAGCAAATATTGATCTTGACTCACAAAGAAAGGGCAAGTGTGTTGTACTGAAAACATCCACTCGCCAGACAATTTTCCTGCCTGTGGTTGGTCTTGTTGATCCTGACAAATTAAAGCCTGGTGATTTGGTTGGTGTGAACAAAGATAGTTATTTGATCTTGGACACTTTGCCATCTGAGTTTGATTCTCGGGTTAAGGCAATGGAAGTTGATGAAAAACCAACAGAGGACTACAATGATATTGGAGGCCTTGAGAAACAGATCCAAGAACTGGTTGAGGCAATTGTTTTGCCCATGACACACAAAGAGCGGTTTCAGAAATTAGGAGTTCGTCCACCTAAAGGTGTTCTTCTATATGGGCCTCCTGGGACTGGAAAAACTCTTATGGCTCGTGCTTGTGCTGCACAGACAAATGCTACTTTTCTTAAGCTAGCAGGTCCCCAACTTGTTCAGATGTTTATTGGAGACGGAGCCAAACTTGTCCGTGATGCTTTCCAGCTTGCAAAGGAAAAATCCCCTTGCATTATTTTCATTGATGAAATTGATGCTATTGGCACAAAGCGTTTCGATAGTGAAGTCAGCGGGGATCGTGAAGTCCAACGAACTATGTTAGAATTACTGAATCAGCTTGATGGTTTTAGCAGTGATGAAAGAATAAAGGTCATAGCAGCAACAAATCGGGCTGATATTCTAGATCCTGCTTTGATGAGGTCTGGCCGATTGGATCGTAAGATTGAATTTCCCCATCCTACAGAGGAAGCCAGAGCTCGGATATTGCAGATCCACTCCAGAAAGATGAATGTTCACCCGATGTCAACTTTGAAGAGCTGGCTCGTTCTACAGATGACTTCAATGGGGCACAATTGAAAGCTGTTTGTGTTGAAGCAGGCATGTTAGCACTCCGGCGGGATGCTACTGAGGTTATCCATGAAGATTTTAATGAAGGCATTATCCAAGTGCAGGCTAAGAAGAAAGCCAGCTTGAACTACTATGCTTAAAATGGAATCAGTGAGATGGGAATGTTACTTGTTAGATTTTACATTTCAGATGAAAAGCATTTAGCGATTACGTTTCAAATCCTAGCCTTCTTCCTTAACAGGAATGGGAAAGAGAAATTTATGTGCTTGATGTTGTGGTCTGTAACTTCATATTGACAAATTGTTAACTGCTTAGATCTTTTGACTTTAATTTAAGATATTC
>Seq140 [organism=Ipomoea batatas (L.) Lam.] PacBio-Illumina derived unannotated transcript Ibc496/f11p1/1821 
atacaaagtcttcccttagtctatgttttcttcttcaattcaacaatggagAAGAAACATGGTTCATTATCCACGAAATTCCATGTTTTGTCTCTTCTCATTATCATGTTAACATTTTTGGGATTTGGGGATGGGTTTAGCAAAATTGATCAAGCCCGGGGATTACTGTCCTTACGCCGTGCTAAAATGCACGCTAAGCCCATCTCCGTGAATAACGAGCCATGGGAAGAAGCGAGCACAGTGGGTGAAGAAGAAATGGTGTCGTCATTTTCCGATGTGGGAAGCATGGAGGATGATCTCATCGCCGGCGGCCTTCCGGGACAGCCGTCAAATGTGAAGTTCAAGCAGTACGCAGGGTATGTGGATGTGGATAAGATGAATGGGAGAAGCCTTTTCTATTACTTTGCTGAATCTGCTGAGAATTCTGCAACTAAACCTCTCATTCTATGGCTTAATGGAGGTCCTGGGTGTTCATCACTTGGAATGGGTGCTTTTGTAGAGGTTGGACCTTTCGGCGTTAACCCAGACGGCAAAACTCTTTACTCAAGAAGATTTGCATGGAATAGAGTTGCAAATACATTATTTTTGGAGTCACCGGCAGGGTTGGTTTCTCTTATTCCAACACTTCCTCGGATTATGGCAAGTCAGGAGACAGGAGGACCGCGGAGGATGCTTACAAGTTCTTGGTAAATTGGTTCAAGAGATTCCCACATTACAAAACTAGGGATTTTTACATTATGGGAGAAAGCTATGCAGGGTTTTACATCCCCGAGCTAGCTGATATCGTTGTCAAGAGGAATATGATGCCCGGGGCAACGTCAAAGATCCAACTCAAGGGAGTTATGATAGGGAATGGGATAATGAACGATGCCACGGATATGAGAGGGCACTATGACTATTTCTGGAGCCACGCCCTAATTTCAGACGAAACTCACCGAGGGCTGGTGGAGCAGTGTCTGGGAAATGTGAGCAAAACATGTGAAGATTTCGAAATAGCAGCAGGGAGTGAGATTGGAGGATAGATTATTACAACATCTATGGCCCTTTGTGTTTGGATTCCAAGAATTCGAGGAAGGTAAAGCGGCATCTGGAATTCGATCCGTGTCAAGGAAACTATGTTCACAGTTATCTCAATCTCCATATGGTTCAAGAGGCCTTGCATGCTAACAGGACCAAGCTTCCTTACACTTGGGAACTCTGCAGTGATGTCATCTCGAATTGGAAAGACAGCCCATCAACCATGTACCCAATATACAAGAGGTTAATAACATCTGGCCTCGAAATACTTCTGTTTAGCGGCGATGTTGATTCAGTAGTGTCGGTGACTTCCAGCCGCTATTCCCTGAATGCGATGAACTTGAAAGTTATCAAATCTTGGCATCCATGGAAAGATGGCACCAAAGAAGTGGGTGGATACAAAGTGGTGTATGAGGGTTTAACTTTTGCCACAGTCAGAGGTGCTGGCCATGAAGTTCCACAGTTTAAACCGCGCAGAGCTTTCGCGTTGCTGGAGATGTTCCTAGCCAACAATCACCATTAGAATTGGAAATTGAAATTGGAATCAATGCAATATTTCCTCTCATTTTCTTTTGATAATAAGATAGTTTAGGAGTTTGTAATGCAGTATTGCAGACAGATGTCTGGGCTTGATTTCCACTTGTTTTGTCACAAATTCTAGTACCCTTGCTAGTGTATTTCAGAACATCAATTGAAAACAATAACACATTCGTAGTCAAGCAAGGTTGTTGTCTTGCTGACCGGCCAACAGAATATCTGTACTAAGAAATaccattgataataaagttagcagctttgtaatgc
>Seq141 [organism=Ipomoea batatas (L.) Lam.] PacBio-Illumina derived unannotated transcript Ibc499/f5p1/1878 
atcataggtggttttatcaactgttaactgccctgcattcctctccgttatcttttctgctgtcTTCTAAAATCTTAAGTTAAGCGTCGCATCTCCGCATCTCCGCCCTGTTTCCAACTTTTAAAAGGTGGTGGCGGCCGGAATCTTGGACAATTAGCCATGGGAACCGTTACGCGCCGCCGTGTGTTGGCGTTTGCGGTGTTGCTGCTGAGCATTATGGAGATGGGGAATGTGGAAGGGAGGCATCACATTTCCAAGAAGCAGAAGAACAAGAAGCCTAAGCCTAGGCCGGAAAGTGACCCGGTTCCGCCACCTCCGGTTTACTCTCCGCCGCCCGGCGGCGTAGTCCCTCCGACCCTGTTCCGCCGGCGCCGGGGAATGCCGCACCGGCGCCGCCGGACGATTCGGGTCCCTGCATTTTCGACGTCACGGATTACGGCGCCGTCGGCGACGGCTCCAGCGACGACACGGCGGCGTTCGTGGCGGCCTGGAAGGCCGCCTGCCAGGTCGAGTCGGCCGTCGTTTGGGCGCCGCCGGACCACACCTTCATGATCACTTCCACCATTTTCTCCGGTCCCTGCCAGCCGGGGCTCGTCTTCCAAGTGGACGGAATTCTAACGCCACCGGACGGACCGGAGTGCTGGCCCAAAGAGGACAGCGCGAAACAGTGGCTAGTGTTTTACAGGCTCGATGATATGACTCTGAACGGTACCGGAACCATTGAAGGAAACGGACAAAAATGGTGGGATCTCCCCTGCAAACCTCACAAGGGGCCTAATGGATCGACACTGCCAGGGCCATGTGACAGCCCTGTGCTAATTCGATTTTTCATGAGCTCCAATCTGGTGGTCAAGGGTCTACGCATCCAAAACAGTCCTCAGTTTCACATCAAATTCGACGGTTGCCAGGGCGTAGAAATCCATGAATTGTCCATCAACTCCCCAAGCTCAGCCCCAACACCGATGGCATTCACGTTCAGGACACCAAACATGTCAAAATCTACAACTCTGTCATAGCCAATGGTGATGATTGCATTTCAATAGGCCCGGGATGTGCCAACGTTGAGATTGATGCGGTCACATGTGGACCTAGTCATGGAATCAGCATCGGAAGCCTAGGAGTCCACAACTCCCAAGCCTGCGTGTCCAACATAACGGTAACCAACGCCGTGATAAAAGACTCCGACAACGGGCTGAGGATCAAGACGTGGCAGGGCGGCACGGGCTCCGTCACCGGAATCAGCTTCGACACCGTCCAGATGGAAAACGTGCGCAACTGCGTCATCATCGACCAGTACTACTGCCTCAGCAAGGACTGCCGGAACGAGACCTCCGCCGTCTACGTCGCCGACGTCTCCTTCCGCAACATCAAGGGCACCTACGACGTCCGGAGCCCGCCGATTCACTTCGCCTGCAGCGACACCGTCGCCTGCACCGGAATACTCATGTCGGAGGTCGAGCTCCTCCCGTTCGAAGGCGAATTAGTGGACGACCCTTTCTGCTGGAACACTTATGGGGTCCAGGAGACGCTCACTATACCGCCGATCGACTGCTTGCTCGACGGCATGCCCAAGTCTATATCAGAAGCAGAATATAGTTGTACCTTGTAATCTAGTGACACCAAGTTACTATTGTGGGATTTAAGCCACAAATAGTAATAGAGTCAGTAATATTAAAAATATATATACATATATTAATATATATAGATAGTATATGTTTATGGATGATATGTAGATGAATTTTGTAGGTATTGGGTGTTGGGTTTAGGCTCCATCCCAATGGGATTCATTTCAATTCCCTTATTGTGTGATGTGATCTCTATGAACCATGTAATACACATATTTataaatatgctcttttctggacaccttttccaagg
>Seq142 [organism=Ipomoea batatas (L.) Lam.] PacBio-Illumina derived unannotated transcript Ibc500/f12p3/2250 
cacagtacatatatcatatatgacacatttctcataagtcatagctccgcgttctggatctgagAGGAAGATCGCTCGATCATCTCACGCATCCATTTCCCGTCTCTCTTCCGCCATGGGAAGACCTCGTCGATCTCCGCTTCTATCTCCGGCATTGATCACAATTGCGCTCTTTCTCACCTTCCACCATGCCCGATCTTTCTACCTCCCCGGCGTCGCCCCCGAAGACTTCCATAAGGGAGATCTGTTGTCTGTCAAAGTAAATAAGCTGAGTTCTACGAAGACTCAACTTCCTTACTCATACTATACTGTGCCATTCTGCCGTCCAGAAAAAATTCTTGACAGTAGAGAAAATCTTGGGGAAGTACTCCGTGGAGACAGAATTGAGAACTCTGCTTTTGTGTTTAAAATGAGGGAACCAGAGATGTGCCATATTGTTTGTCGGGTTGTTCTTGATGACAAAACTGCAAAAGAATTCAAATCTAAGATAGATGATGAGTACCGTGTGAACATGATCTTGGATAATCTTCCATTGGTTGTTCCAGTTCGAAGATTGGACCAAGAAAGCCCTCCTGCATATCAGCAGGGATATTATATTGGTGTCAAAGGACAATATGCTGGAGCAAGGATGAAAAGTTTTTTATTCACAATCACTTGACTTTTACAGTCAAGTATCATAGAGATTTGCAGACTGACTCAGCCAGGATTGTGGGATTCGAGGTCATGCCATTCAGTGTCAAGCATGAATATGAAGGAGAATGGAGTGCAAATACTCGTTTGACAACCTGTGATCCACATGCGAAGCGGACAGTATCTAACTCAAATTCTCCGCAAGAGGTTGAGAATAAACAAGAAATCATATTCACATATGATGTTGAGTTCCAGGAAAGTGAGGTGAAGTGGGCATCTAGATGGGATACCTATCTTTTGATGGCAGATGATCAAATCCATTGGTTTTCAGTAGTAAATTCTTTGATGATTGTTCTCTTCCTCTCGGGTATGGTGGCCATGATTATGCTGCGTACTTTGTATCGTGACATTTCCAGATATAATGAACTTGAGACCCAGGAGGAGGCTCAAGAAGAAACAGGATGGAAACTAGTGCATTCTGATGTTTTCAGGCCCCCACTCACTCAAACTTGCTTTGCATCTATGTGGGAACTGGTGTACAGTTCTTCGGTGTGATGCTTGTAACAATGATATTTGCTGTCCTTGGCTTCCTTTCTCCTTCAAATCGTGGTGGTCTAATGACAGCCATGCTCTTGCTTTGGGTTTTCATGGGACTGTTTGCCGGTTATTCCTCTGCCCGTCTTTACAAGATGTTTAAGGGTACAGAATGGAAGAAAATTGCTCTGAGGACAGCCCTCCTGTTTCCAGCTACCGTCTTTGCCATCTTTTTTGTTTTAAATGCACTCATCTGGGGCGAGAAGTCATCAGGGGCAGTTCCATTTGGGACAATGTTTGCACTTGTCTTCTTATGGTTTGGAATCTCAGTTCCCCTTGTTTTTGTGGGCAGTTATGTTGGTTTCAAGAAACCCGTCATCGAGGATCCTGTGAAGACTAATAAAATACCAAGGCAAATCCCCGAGCAGGCTTGGTACATGAATCCTATATTCTCGGTTCTAATTGGAGGCATACTCCCATTCGGAGCTGTTTTCATTGAGCTCTTCTTCATCCTCACCTCCATTTGGCTGAACCAGTTTTACTACCTCTTTGGGTTCCTCTTCATTGTCTTCGTCATTCTGATTGTCACGTGCGCAGAAATAACAATTGTGCTATGTTATTTCCAGTTATGCAGTGAAGACTACCTATGGTGGTGGCGATCTTACCTAACATCAGGCTCATCAGCACTCTACCTATTCCTCTACGCTACCTTCTATTTCTTCACTAAGCTGGAGATTACAAAGCCTGTTTCTGGAATATTGTATTTCGGTTACATGCTCATTGCTTCTTACGCATTTTTTGTGCTCACTGGCACTATCGGCTTCTACGCTTGCTTCTGGTTCACAAGGCTCATATACTCTTCCGTCAAGATCGACTGATTGGCTACAAGCTGCCAGTAGGCCTCCTGATCATATGGCACTTAGGTATCTTCTTTACATATGCAGTTCTTGAACATGAATATTGTTTCATTTTTGTAGTTTTACCCAGAAATAGTTCGACCAAGAACTTGAAAAATGTTCTTTATAAAGGCTTAAGTCTATATATTGTAACACATCCAGTTTGAACTTCATTCTATACAgaccattc
>Seq143 [organism=Ipomoea batatas (L.) Lam.] PacBio-Illumina derived unannotated transcript Ibc502/f9p2/1802 
aaaatatctgggggtttagccgaccctcttcaaccggattgaactgacccaggttggagaAAGCCCTTCTCCCTATTCCGAAAAATTCGTCTCAGAATCTCAGTCATAGACCTTCGCTCTCTCTCTGTTTCTCTCTATCTGCAGCTCAGAAATTCTGCCATGGCGTTTCCTTATATGGAAGCTGTTGTTGGTTTCATGATATTGATGTATATTTTTGAGACTTACCTTGATATAAGGCAACATGCTGCTCTTAAGTTGCCAACACTTCCAAAACCATTGGTAGGAGTTATCAGCCAAGAAAAGTTTGAGAAGTCTCGAGCTTATAGTATTGATAAAAGTGATTTTCACTTTGTGCATGAGTTTGTCACCATACTTATGGACTCTGCAATTTTGTATTTTGGGATCTTACCCTGGTTCTGGAAGAAATCAGGAGATTTTTTGGTGTTCCTTGGTCTTAACACAGAAAATGAGATATTACACACACTTGCATTTTTAGCAGGTGTTATGTTTTGGTCGCAGATTACTGACTTGCCATTTTCTTTGTACTCAACGTTTGTGATTGAGGCCCGCCACGGTTTCAACAAGCAAACAATATGGCTATTCTTCAGGGATATGATCAAAAGTATTATCGTAGCTGTTGTGATTGGTCCTCCTATTGTGGCTGCAATCATTCTGATAGTTCAGAAAGGAGGTCCTTACTTGGCTATATATCTATGGGGTTTCATGTTTGTCCTGTCTCTTGTTATGATGACACTATACCCTATTCTGATTGCTCCGCTTTTCAACAAGTTCACCCCACTTCCTGAGGGTGAGCTTAGAGCAAAAATTGAGAATCTTGCTTCCTCACTCAAATTCCCCTTAAAGAAGTTGTTTGTTGTTGATGGATCTACAAGGTCAAGCCATAGCAATGCATACATGTATGGATTCTTCAAGAACAAGCGCATTGTCCTTTATGATACGTTGATTCAGCAGTGCAAGAATGACGAGGAAGTTGTTGCTGTTCTTGCACACGAATTAGGCCACTGGAAACTAAATCACACAACCTACTCCTTCATTGCTGTCCAGATCCTCACATTCTTACAGTTTGGAGGATACACACTTGTTAGGAATTCCAAGGATCTGTTTCAGAGTTTTGGCTTTGAAACTCAACCTGTTCTTATTGGGCTTATCATTTTTCAGCACACTGTAATTCCTCTCCAGCACCTAGTGAGTTTCGGTCTTAATCTTGTTAGCCGAGCTTTTGAATTTCAGGCTGATGCCTTTGCTAAGAAGCTTGGATATGGGTTGCCTCTTCGTTCCGGACTTGTAAAACTACAGGAGGAGAATTTGTCCGCGATGAACACAGATCCTTGGTATTCTGCTTACCATTATTCTCATCCTCCCCTAGTTGAAAGATTGGCTGCAATTGATGAACCCGACAAAAAGACAGACTGATGAGTTGAGCAACCTCATGTTCCCGGAGTTCACTTGAATACTTGGGTTGGAACACTACAATCACTAAAAACATTAGGTCCAAGTTACCTTCCCATGGTAAAATATTCAAGTATTAACAGTCATACCCGTGTTACATTACTCAGCTGTATGTTTAAGCAGTAACTGTTTCCATTTTGTCATCACGGTGCAGTTCAGGTAAAAACTTGCCTCTTCACAGGCTGGCTAAACTTATTCCTGCAAAGTGTAACCACAACCGTTTGTAATGAGTCGGATTCAAATTCTAAGCTAAACTGGCAACTCTGCAGGATTGGTGTATTTGTTAGAAAAAAAAAagtttcttattctattctataagagttctaatttgg
>Seq144 [organism=Ipomoea batatas (L.) Lam.] PacBio-Illumina derived unannotated transcript Ibc503/f9p2/1970 
acctacgagtgacgacgccAATTGAATCCCGCAATTTTCTGATTCTTCTCTGCGTTCCTGGATAATGGAGGATTTTGATATGCCGCCCGCGGAGATGGATGACTTGGATCTGCCCGATGACAATCCGGTAATGAAGGTCGGAGAGGAAAAGGAGATCGGAAACCAAGGATTGAAGAAGAAGCTTGTCAAAGAAGGCGCAGGCTGGGAGACTCCTGAGCCTGGCGATGAAGTGGAAGTTCATTACACTGGGACGCTGCTCGACGGAACTAAGTTTGACTCGAGTAGAGATAGGGGGACTCCGTTTAAGTTCACTCTTGGTCAAGGTCAAGTAATAAAGGGATGGGATCAAGGTATCAAAACAATGAAGAAGGGTGAATCTTGTATCTTCACTATTCCTCCAGATCTTGCCTATGGTGAGTCTGGTTCCCCCCCTACCATTCCTCCAAATGCAACTCTCCAGTTTGATGTGGAATTGCTATCCTGGGTAAGTGTTAAGGACATCTGCAAGGATGGTGGAATTTTTAAGAAGGTTCTTGCTGAGGGAGAGAAATGGGAAAATCCTAAGGACCCTGATGAGGTTTCAGTCAAGTATGAGGCCCGACTTGAAGATGGAACATTAGTTGCCAAATCAGATCTAGTGGAGTTCACTGTTGAAGAAGGTCATTTTTGCCCTGCACTTACCAAGGCTGTTAAAACCATGAAGAAAGGAGAGAAAGTGCAGTTAACAGTGAAGCCTCAATATGGGTTTGGTGAGAAGGGAAAGTCAGCCTCTGGTGATGTAGGAGCTGTTCCCCCTAATGCAACACTACTAATTAATTTGGAGTTAGTTTCATGGAAGACTGTGACGAATGTCACCGATGATAAGAAAGTCGTAAAAAAGATCGTGAAGGAAGGGGAAGGATATGAACGTCCCAATGAAGGAGCTGTTGTAAAGTTGAAATTAATTGGGAAGCTGCAGGATGGCACAATCTTTATCAACAAAGGTCATGATGGAGATAATGAAGATGGACTATTTGAGTTCAAGACGGACGAGGAGCAAGTTATTGATGGGTTGGACAGGGCTGTGCTAACGATGAAGAAGGGTGAAGTTGCATTGTTGACTGTTGCACCAGAGTATGCTTTTGGTTCATCTGAGTCAAAGCAGGAGTTAGCTATTGTTCCTCCCAATTCCACTGTGTCTTATGAAATTGAACTTGTTTCTTTTGTCAAGGAAAGAGAATCATGGGATATGAACACCCAGGAGAAGATTGAGGCTGCAGGCAAAAAAAAGGAAGAAGGAAATGTACTGTTCAAGGCAGGCAAATATGCTAGAGCTTCAAAGAGATATGAGAAGGGAGTTAAGTTCATTGAATATGATACTTCCTTTAGTGAGGAGGAGAAGAAGCAATCCAAGGCCTTGAAGATCTCCTGCAACCTAAACAATGCAGCATGCAAGTTGAAATTGAAAGATTACAAGGAGGCTGAGAAACTATGTACTAAGGTGCTTGAACTGGATAGTACTAATGTTAAAGCACTCTACCGCAGAGCTCAAGCATATATGCACTTGGTTGATTTTGATCTGGCTGAGTTTGATATCAAGAAAGCTCTCGAAATTGATCCTGACAACAGGGAGGTGAAGCTTGAATACAAGGTTCTAAAGGAAAAGGTAAAAGAATACAATAAGAAGGATGCCAAATTCTATGGAAACATGTTTGCCAAGTTGAGCAAGCCGGAACCATTCAGTTCTAATAAATCAGCTCCTCAGGAGGCAGAAGCCATTGACAGCAAGGCCTAAGCTTGGCAGTTGGCAGTGCAGAAAATCTGTTATTTGTAGTTTCTTTGGGTTGCTTGGTCTGTGAAACTGAGGGATTTTCTATGTCTACAAATATGGTTTACTAAATCTTTTTCCATCATTATTATTTTCAAACTAAATACTGACCCAGAAATTCCTAGTATGCTCTTCTTTTCATCTAATCCAatgtgttctcaat
>Seq145 [organism=Ipomoea batatas (L.) Lam.] PacBio-Illumina derived unannotated transcript Ibc505/f11p4/1927 
ggcttcctgaagaaagaaagaaagaaaagcagcttagttatagagttatagTGTTCTCTGTTCTCTCATATAAATATACTCATATATACACTGAGAATCTGAGTACATATATATTCATATCGCCAGTGAAAGGAAAGCAAAGCAAAGCGATCCATTCATCTCAGTAAGGATTTATCATTCTTGGAATCATAGAAGAGGGGATTTTTGGGTGCTCTTCCTGGTAATCAGATTTGAGTTGATATCCATTAATGGGGTCTCTTCCAGAGCCAATTGAGGAGACAAACTACAAGAAGCCTCCAGGAATACAGTTCTTAGAGGGCACAAAGAAGACGGCCTTCTCATACAAAACGTATCAAGCCATAGTTCTAATTGTAACGTTTTTTGCATACGGGGCATATCATGCTACTAGGAAAACAACCAGCATTGTGAAAAGTGCGCTCGATCCACAGTCGACTGAAGTTGAGTTAAAATCGTCGTGGCTGAGGGGTTATGCTCAGAATTCTCGGCAGAACTTGGGAGGATCATGGGTGCTTGGGAGTGGCTGGTATCCTTTTGATGGTCCTAATGGCACAGAATTGCTCGGGGACCTCGATGTGGCTTTCCTGTTTGTGTATGCGTTAGGGATGTATTTCTCGGGGCATATAGGTGATAGAATGGATCTTAGGGTTTTCTTGACAGTGGGAATGGTGGGAACTGGTTTGTTCACAGCCCTTTTTGGAGTTGGATATTGGGCAAATATCCATGGTTTCTATTACTATTTGGTTGTCCAAATGCTTGCCGGTTTGTTCCAATCCACCGGCTGGCCTTCTGTGGTCGCGGTTGTGGGGAATTGGTTTGGGAAGAAGAAGAGAGGACTTATAATGGGAATATGGAATTCTCACACATCTCTTGGCAACATTACTGGTTCCTTAATTGCATCAGGTTTATTGAAGTTTGGATGGGGTTGGTCCTTGGTTGTTCCCGGTCTGTCTATCGCCTTCATTGGCTTGGTCGTTTTCCTTTTGTTGCCCGTTGATCCCGAGTCTGTTGGCGCTGGTAATGATGAAGAAGATGACGATCTCTCGCCTGAAAAAGAATGGAAGGAAGTTACAGAACCTCTCTTGAAATCAGATAGCGAGGAATCTGCAGTGGGGTTTATTGAAGCGTGGAAGATACCTGGGGTTGCGCCTTTCGCCCTTTGCCTGTTCTTTGCCAAATTGGTGGCCTATACATTCCTCTATTGGCTTCCTTTCTACATTAGCCACACAGCTATAGATGGAAGATACTTATCGAACGAGGAATCAGGGAACTTATCCACGATGTTTGATGTTGGCGGGGTGGTTGGAGGGATCCTAGCCGGCTACATTTCTGATCGCCTGGATGCCAGAGCCATGACGGCTGCAAGTTTCATGTACTGCGCTATTCCAGCTCTCTTCTTCTACAGAAATTATGGCCACGTCTCGATGCCTGTCAACATCATCCTCATGTTGATCACTGGCGCGTTTGTGAATGGACCTTACGCGCTGATAACAACCGCGGTTTCAGCAGACCTGGGAACACACAGCTCGTTGAAAGGCAACTCGAGAGCACTGGCAACAGTCACTGCAATTATCGATGGAACTGGCTCCATCGGGGCTGCCATTGGCCCTCTGCTAACCGGCTACATTTCTGCTAAGAGCTGGGGCGCTGTTTTCACAATGTTAATGGGAGCAGCCCTGATTGCCGGTTTGCTTCTAACTAGGTTAGTCATCTCCGAGGTCGCCACCAAGATTCAAAAATCCAAGAGCCAAGGGAGCCAAGGTCACAGTCTCCAGTCAATTTAGTGTAAACAGTAAAAGTCGCCTATATAATACTCCGTATGTGTATATATTATCTATATTCGAGCCCGATGCTTTGGTTTTCAGCCTCGGATCACCCAGATGAAGGGAATGGAGGAAGATATTACAgg
>Seq146 [organism=Ipomoea batatas (L.) Lam.] PacBio-Illumina derived unannotated transcript Ibc506/f12p7/1613 
aaccgaatttcgatcttcaattgcacaatctctcggcgtttcgctctTTGATTTTCTCAGAAGGAAGCAGAATCATGGGTCAAGGAACTCCCGGCGGTCTGAATCGGCAGCTTCCCGGCGATCGTAAAAATGACGACAAGAAGGAGAAGAAGTTCGAGCCGGCGGCGCCGCCGGCCCGCGTCGGCCGGAAACAGCGGAAGCAGAAGGGTTCGGAAGCGGCTGCTCGGCTTCCGGCTGTTACTCCGCTGACCAAGTGCAAACTCCGGCTCCTGAAGCTCGAGAGAATTAAAGACTATTTGTTAATGGAAGAAGAGTTCGTGGCTAATCAGGAACGGCTGAAACCCCAGGAAGAAAAGACCGAAGAGGATCGATCCAAAGTCGATGATCTTCGGGGCTCACCTATGAGCGTCGGGAATCTGGAGGAGCTGATTGATGAGAACCATGCCATCGTTTCTTCTTCAGTGGGGCCGGAGTACTATGTCTCTATTTTATCGTTCGTTGATAAAGATCAGCTCGAGCCTGGATGTGCAATTTTAATGCACAATAAGGTTCTCTCTGTTGTTGGGCTTCTTCAAGATGATGTAGATCCCATGGTGTCTGTAATGAAGGTTGAGAAGGCTCCTTTGGAATCATATGCTGATATTGGTGGACTAGATGCACAAATTCAGGAGATCAAGGAAGCAGTCGAGCTTCCATTAACTCATCCTGAGCTGTATGAAGACATCGGTATTAAACCTCCTAAAGGAGTCATTCTGTATGGAGAGCCTGGCACTGGTAAAACATTGCTTGCAAAGGCTGTTGCTAACTCAACTTCAGCTACATTCTTGCGTGTTGTTGGAAGTGAACTGATACAGAAGTACTTGGGAGATGGTCCCAAATTGGTGAGAGAGCTATTTAGGGTTGCTGATGAACTCTCACCTTCTATTGTCTTTATTGATGAAATTGATGCGGTTGGTACCAAAAGGTATGATGCACACTCAGGTGGTGAGCGTGAAATTCAGCGTACCATGCTTGAACTGCTTAACCAGCTAGATGGTTTTGATTCACGGGGAGATGTGAAGGTAATCCTAGCCACTAATAAGATTGAGAGCCTTGATCCTGCCCTGCTTCGACCTGGCAGAATTGACAGGAAGATTGAATTTCCTCTTCCTGATATCAAAACAAGGCGGAGGATTTTCCAGATACACACAGCAAGGATGACTTTGGCTGATGATGTCAACTTAGAAGAGTTTGTCATGACCAAAGACGAGTTTTCTGGAGCCGATATCAAGGCCATTTGTACTGAAGCTGGATTGCTCGCGTTAAGAGAGCGACGTATGAAGGTAACTCATGCTGATTTCAAAAAAGCCAAGGACAAGGTGATGTTCAAGAAGAAAGAGGGAGTCCCTGAAGGGCTTTACATGTAGTGAAGAATTACTTTCTCAATTTGTACGGTGGCATTCAATGCTTCTTCTCCCCTTTATATCAGCTATCTGTAAACATTAAGGCTCTGCTTCACGACATTGATGAAATCTGTAGCCATCTGTACTATGTGAGAATACATGGCCCCGTCTCACATCATTTGCGTTTGGCTCAATTTTATGAACAAATGGAAAACAATGACACTTTTTTTT
>Seq147 [organism=Ipomoea batatas (L.) Lam.] PacBio-Illumina derived unannotated transcript Ibc509/f15p1/2248 
gcactcccatagtatcacacaacacaagtacacaacacaacacacactcttctactcttcttctTCCTTAACTCCCTGCATTCTCAACCTCTGCTCTCATGGCGTCGTTTTGTGCGAGGATCGAACCGACCTCCATTTCCATCTCGAAGCAGTTCAAATCCGCCAGGAATGCCTTTCCTCTCTCTCCACCAATCCGATGCCTCTCCTTCTTCAATTCCCCTTCCTCTAATTTCCCTCTCAGGAAAACTGTGCCTTCTTCTTCGTCTCCCATCTTCGCCGCTTCTTCATCTCCTTCCTCCTCCTCCTCTTCTCCTCCCGCTACCGTCGCCGAATCTCAAGCACTCAAGATTAAATCGGTTCCGACAAAGCCAATCGAAGGACAGAAGACGGGAACTAGTGGGCTCCGTAAGAAGGTTAAAGTTTTTATGCAAGATAATTACCTTGCGAATTGGATTCAGGCATTGTTTAATTCGTTGGCGCCTGAGGATTATAAGGACCAGTTGTTGGTTCTCGGAGGTGATGGCCGATATTTTAATCGCGAAGCTGCACAGTTAATCATTCAAATTGCTGCTGGCAATGGGGTTGGTCAAATTATGATTGGCAAGGATGGAATAATGTCTACTCCAGCTGTGTCTGCTGTGATACGAAAGAGAAAGGCTAATGGTGGCTTTATAATGAGTGCAAGCCATAATCCTGGTGGTCCAGACTATGATTGGGGCATCAAGTTCAATTACAGCAGTGGTCAACCAGCACCAGAATCTATTACTGACAAAATATACGGGAACACGCTTTCTATTTCTGAAATTAAGATGGCTGACATTCCTGATGTTGATCTCTCTCAACTTGGAGTTACTAGATATGGGAATTTTAGTGTTGAAGTGGTTGACCCAGTAGGTGACTATTTGGAGCTAATGCAGGAAGTGTTTGATTTTTCACTTATCAGAGATCTTCTTTCCAGACCAAATTTCAGGTTTGTGTTTGATGCCATGCATGCTGTCACTGGTGCTTATGCAAAGCCTATTTTTGTTGACATGCTAGGAGCTAGCCCGGAATCTATTGTTAATGGCGTGCCTCTTGAAGATTTTGGACATGGTCATCCAGACCCTAATCTTACATATGCGAAAGATTTGGTCAATGTAATGTTTGGCGAGAATGGACCTGATTTTGGTGCTGCAAGTGATGGGGATGGTGACAGAAATATGATTCTAGGTAGGCAATTTTTTGTTACTCCGTCAGATTCTGTAGCAATTATTGCTGCCAATGCAAAAGAGGCCATTCCATACTTCAAAAGTGGTCCCAAGGGATTGGCTCGCTCTATGCCCACTAGTGGTGCTTTGGACCGTGTTGCGGAAAAGCTAAATCTTCTGTTTTACGAGGTTCCTACTGGATGGAAATTCTTTGGGAATCTAATGGATGCAGGAAAGTTGTCAGTTTGTGGGGAAGAAAGTTTTGGGACAGGTTCTGACCACATTCGTGAGAAAGATGGTATATGGGCTGTATTAGCTTGGCTTTCAATAATTGCATATAGGAACAAGGACAAGAAACCAGGGGAGGCATTGGTTTCTGTTGGTGATGTTGTCAAGCAGCATTGGGCAACTTATGGGAGGAATTTCTTTTCTAGATATGACTATGAGGAATGTGAATCTGAAGGAGCCAATAAGATGGTTGCATATCTTAGAGAACTAATCTCTACCAGTAAGGCTGGTGATAAGTATGGAAGTTATGTCCTCAAATTTGCCGATGACTTCTCCTATGTTGATCCAGTAGATGGAAGTGTTGCATCCAAACAGGGGGTCCGATTTGTGTTCACTGATGGATCAAGGATCATCTTTAGATTATCGGGTACTGGTTCTGCTGGTGCAACAGTAAGAGTGTATATTGAACAGTTTGAGTCTGATGCCTCTAAGCATGATGTGGATGCCCAAATTGCATTGAAACCATTGATAGAACTCGCTCTGTCTTTATCAAAGCTAAAGGAATTTACCGGAAGAGAGAAGCCAACTGTCATAACATAAAGAACACACACAACTTTAATTTTATGCCTGTTGGAAGCATCTCAATGAGAACTGTAGCAGGTCGCAAACTCCCTCTTTCCTCTACTTGTTACATTATGTATTGTTTATTCTTCTTGTTGTATGGTAGGCAGTCTCTCAAGGACATAAATTAGCTTCATTTTGAATCTGTATAATTTTGTCTGCGCAAAATTTTGGTGCACTATATGTTctcaataaaattttcatgtcttatc
>Seq148 [organism=Ipomoea batatas (L.) Lam.] PacBio-Illumina derived unannotated transcript Ibc513/f9p2/1886 
acaaaccaaacacagttgtaagctttcttgctgagtttcaatggcctccctcttcctttACTGAAGTCTGAATCTTTCCATCTGAAAACCTAAGCCGCCGGAGAGAGTAAAGATGCATCTGAATCTGCCGATTCCGGGCAACAAGCAGTCAACGGAGCAGAGACCCAGGCCGCCGCTTCAGCTCAAATACGCGTTACAATCTGTGAAATCTCAGGTACCTTTGAACCAGTGCGTTTTCCTTGTCGCCACAATCTTTCTCCAAATCTGGGTTCTCTTCTCCCTAATCCATTCCTCGCCGGCCAAGTCCGGCACCGGCCACCACCATCTGGTCCCCCACCGCCACGACTGCAGCTCCGGGAAGGTCTACGTCTACGAGGCGCCGCGGATGTTCAACTACGAGCTGGTGGAGAATTGCAAGGAGCTGGATCCGTGGAAGGCGACGGGATGCAAGGTGGTCGCTAATGGCGGATTTGGGCTGCCGGCGAAGGGGCTGGAGAGCGTGGTCCCGAGAATCTCCTCCCGGCTTGGTACTGGACGGATATGTACTCGGCGGAGCTGATTTATCACGAGAGAATGTTGAATCACCAGTGTAGAACCATGGATCCGGAGGAGGCCACCGGATTTTTCATCCCGTTTTACGCCGGAATCGCCGTGGGTAAGTTTTTGTTCACGGAGTTCAACTATACGTACCAAGATCGAGACCGTTATTGCAACATGTTCTTAGATTGGCTAGAAGAGCAACCGAGTTTTGCAAGGTATAAAGCTGTAGATCATTTTATTATGCTCGGGAGATTAACCTGGGATTTCCGGCGATTAGCCGATAACAGCGCGGATTGGGGGACTAGCTTACTATATATGCCTCGGATGAAAAATGTTTTCCGGTTAGGAGTAGAGAAGCACTTAAAGGACAGATTAGAAGAGAGCGTGCCCTACCCCACCGGATTCCACCCAGATCGGAATCCGATATCCGGCAATGGCAAACCTATATCCGTTCCCAAAAACGCGACAGTCTCTTCACTTTCGTCGGCGCCAAACGCCACAAAATCAAGAACGACTTCCGAGGAATGCTAATGGACTACTGCATCGACGAGGAGGATTGCCGGGCGGTGGACTGCTCCGCCGTGATGTGCTCCGACGGGTCGCCGGCGGTGTTCGACGCTTTTCTCCACTCCAATTTCTGCCTCCAACCCAAAGGAGACGGCATGACGCGACGGTCAATGTACGACTGTATGATCTCCGGCGCCATTCCGGTGTACTTCTGGCGAGGCACGTTCAAGGACCAGTACGTGTGGCACCTGCCGTGGATTTCGGAGACATTCACGGTCTACGTGGACAACAACGACGTGAGAAAGAGCAACGGTACGGTCATCAAAGACGTCCTAAAAAGAGTCCACCCAGACAACGTTAGACAGATGCGAGAAACGCTGATAGATCTGATGCCCAAAATGCTTTACGCTAGCCGGAAAGAAGGCCTGGGAAGTATCAGAGACGCGTTTGACATCACGCTCGACAGAGTTCTCAAGCGATTGAAGGCTCGCAAATCGCATCTCCTATCCGGAGCCGCAGATGATTACGAGATCTTCTAAATCTTGATTTTCCGGCCAGCCGGCCGGCCGGCCTGTGAACTTAATTAGCTTGTTCCTGTTATGATTAATTAATTATTCGTTTTTTGGGTTCTGCTTCTTCTCCATAGGACTGAAGAAGAAACCAAGATTTAGTTTTGCTGTTCTTCATATATCCATCGGTATATTAGCATAATGATGATGTTCTTTTTACAGAAAAGTTATGAACAGATGAGAAGGTGAAATGGTAACATGAGATTTCCGTTTGTGTAATGTATAATTTTGTGGGTtatacataaatggatattttgtgttttcagtgat
>Seq149 [organism=Ipomoea batatas (L.) Lam.] PacBio-Illumina derived unannotated transcript Ibc517/f4p4/1628 
aaacaaagacaacataaatacctgctaaagaaactggaactaagttgttcctgAAGTTTTAGTTGCAGCAATGGCTTCCCATGCAGCAGCTTTTGTTTATTCAAGAATCCCAACAGGCACAAAGCTCCACTCCAAGACATCATACCCAACTCAATGCTTCTCCAAGAAACTGGAAGTAGCCGAGTTTTTGGGTCTCAAATCGAGTGGGTGTGTGACATTTTCCAACAGGGAAGCCTCTTTCTCTGATGTTGTGGCTGCTCAGCTCACTCCCAAAGCTGCAGTGTCAGCTCCTGTGAGGGGAGAGACTGTTGCCAAGTTGAAGGTTGCGATCAATGGTTTTGGACGCATTGGAAGGAACTTCCTGCGCTGCTGGCATGGCCGCAAGGATTCACCACTCGATGTCATTGTTGTGAATGACAGTGCAGGTGTCAAAAATGCAGCTCACTTGCTGAAGTATGATTCCATGTTGGGAACTTTCAAAGCCAACGTGAAGGTAGTTGACAACGAGACGATCTCTGTTGATGGGAAGCTTATTAAGGTTGTGTCCAGCAGAGACCCTCTCAAGCTTCCCTGGGCTGAAATGGGGATTGACATTGTCATTGAGGGAACTGGTGTGTTCGTTGATGGTCCAGGTGCGGGAAAGCACATCCAAGCGGGAGCCAAGAAGGTTATTATCACTGCACCGGCTAAAGGTGCTGATATTCCAACTTATGTTCTTGGTGTCAATGAACAAGATTATGACCACGATGTCGCTGCCATCATAAGCAATGCTTCTTGCACTACTAACTGTTTGGCTCCTTTCGTTAAGGTCATGGATGAGGAACTTGGTATTGTTAAGGGAACAATGACAACCACTCACTCTTACACTGGAGATCAGAGGCTTTTAGATGCTTCTCACAGGGACTTGAGAAGAGCCAGAGCTGCAGCACTGAACATAGTCCCAACCAGCACAGGTGCAGCCAAGGCGGTGTCTCTGGTGCTACCGAAGCTCAAAGGGAAGCTCAATGGAATTGCGCTTCGTGTGCCAACACCCAACGTCTCAGTTGTTGATCTCGTCGTGAATGTGGAGAAGAAAGGACTCACAGCTGAAGATGTCAATGCAGCCTTCAGAAAGGCAGCCGACGGCCCTCTGAAAGGCATATTGGATGTCTGTGATGCCCCTCTGGTTTCTGTTGATTTCAGATGCACTGATGTTTCCTCCACCATTGATGCCTCTTTAACCATGGTGATGGGCGACGACATGGTCAAAGTCGTCGCTTGGTATGACAACGAGTGGGGATACAGCCAACGTGTCGTTGATTTGGCACACCTAGTAGCAAACAAGTGGCCAGGTGTGGCTGCAGCTGGAAGTGGAGACCCCTTGGAGGATTTCTGCAAGACAAACCCTGCTGATGAGGAATGCAAAGTCTATGAAGCTTAAACCAGTCCTTTTTTGGTGCAAAACCAATGGTTTTAGAAGAGGTTTTCCATTATTGATAAATGGTCTTTTTTTTTTTTCTGTCAAAACTGAGAAGGGGAATATGATTCAAAGACAATGATGTTGTACACAGTTGCTAAGTCTTCTGTGGAGTTTACTTTTCCTGCAGAGACAGATTACCATTCAGCATAAAATCCATGCacttctatgt
>Seq150 [organism=Ipomoea batatas (L.) Lam.] PacBio-Illumina derived unannotated transcript Ibc518/f9p1/1978 
atacatgtagtgaaactctatttttatactaactttttttgaaccaaacactcaaacaaacatagcttctaTTTTCTCCAATCATTTGACTCAGTCTCTATCACTCACTAGGATTGCTCTGTCCTTAACCACTCACCTCCACTCCCCGGACTGCCATCGCCGTGATGGCGTCTTTGGCCGTGACCTCCGCCGTGAACCCCCGTTTCCGGCCACACCTTTCTCCCAACCACTGTCTCTCCTTCCCTCGCCCCCTCCAATTCAACCTCACAAAAACCGCCTCCCATCACTAAGAACCATAAAAGAAACAATGTGAAGCGGTTGCATCATATAGTAAAGGCCTCAGCTCCCGGAGCTTCCGCGGCTCCCGGCGCGCCGGCTCAGCCGTGGGAAGGCGCCGCGATTAAGCCGCTGGTGGCGTCCATCGCGACGGGAGTGATTCTCTGGTTCGTGCCGCAGCCCGGCGGGGTTTCGCGGAGCGCGTGGCAGTTACTGTCGATTTTCCTGGCCACAATCGTGGGGATCATCACGCAGCCGCTGCCGCTCGGGCCGTGGCGCTGATGGGGCTCGGCGCGTGCGTGCTCACGAAGACGCTCACGTTCGCCGCCGCGTTTTCCGCGTTCGGCGACCCTATCCCCTGGCTAATCGCGCTCGCGTTCTTCTTCGCCCGCGGGTTTATCAAGACCGGGCTGGGCAATAGAATCGCCTACCAGTTCGTCTCGCTCTTCGGGAGCTCCTCGCTCGGCCTAGGGTACAGTTTGGTCTTCAGCGAAGCCCTGTTAGCGCCGGCGATCCCCTCCGTGTCCGCACGTGCCGGCGGGATTTTCTTGCCGCTGGTGAAATCGCTCTGCGCGGCTTGCGGGAGCAACGCCGGCGACGGGACGGAGCACAAATTGGGCGCGTGGCTCATGCTAACTTGTTTCCAGACGTCTGTAATTTCATCCTCCATGTTCTTGACCGCCATGGCTGCGAATCCTTTGAGCGCCAATTTGACTGCCACTACGATAGGGCAGACTATTGGGTGGATGGATTGGGCCAAAGCCGCGTTTGTTCCTGGTTTAGTGTCGCTCTTTGTGGTGCCATTGCTGCTGTACATTGTGTATCCCCCAACGGTGAAAAGTAGCCCTGATGCCCCTAAGCTTGCCAGGGAGAAATTGGAGAAGATGGGGCCAATGTCTTTGAATGAGATCATAATGTCTGCAACTCTGCTTCTTACGGTGGGTCTTTGGGTTTTTGGCAGCGTGTTAAATATAGATGCTGTTACTGCAGCAATTCTCGGGCTAACTATCCTCCTGGTGACTGGAGTAGTCTCATGGAAAGAATGCTTATCCGAAGCAGTTGCTTGGGATACCCTGACTTGGTTCGCGGCGCTCATTGCCATGGCGGGTTATCTAAACAAATATGGCTTAATCTCCTGGTTTAGCGAGACTGTTGTCAAGGTTGTTGGTGGATTAGGCCTGTCATGGCAGCTATCATTCGGGATTTTGGTTCTCCTCTATTTCTACTCCCACTACTTTTTGCGAGCGGGGCTGCTCACATTGGGGCGATGTTCACTGCATTCTTATCTGTCGCTAGCGCTCTTGGCACGCCCCCTACTTGGGAGCCCTGTGCTGTCGTTCCTCTCGAACATCATGGGGGGCTCACCCACTATGGATTGGATCGCGCCTGTGTTTTATGGCGCGAACTATGTCCCTCTGCCAAATGGTGGGGTATGGGTTCTTAGTCTCTGTGGTTAATCTCATCATCTGGCTTGGAGTTGGAGGGATTTGGTGGAAAGCCATTGGGTTGTGGTGATGGGTTCTTTAGATGGGCAAGTAGTTTTGTATTCTTTGCCTTGAAAGGTTGAGTTTTAGTGGGGAGAGATGTAGTGGATGATGCTTTTTGCACATAGTTGGAGTTGTTTATACTTGGAAGTTCAGATTTGTATGCAGAATTATTTGTACAAAAAGAAACTTCAAAGTTGTAAAATTTTTTATTTTTC
>Seq151 [organism=Ipomoea batatas (L.) Lam.] PacBio-Illumina derived unannotated transcript Ibc519/f10p1/1976 
gacgtcgttgagggtgaatatttcgcaaatacaccattatcgcagtctccttttagcacttcagcagccgCAGCAGAAAAGCTACGCCTAATCTTCTCTCCCTCGTCGCCGATCGCCTTCTTCATCATCAGGTGGTTTGCTTGGGAGATTTGTGCTTAGTTTCCCACATGGCTGGCAAGGATTCAAAAAGTGCTGGGAAGGATTCAAAAAGTGCAAGTGCTTCAAGTGCTGCTGGGAAGAAGAAGGAAGTGAAGAAAGAGACTGGTCTCGGTCTCACTTACAAGAAAGATGAAAACTTTGGGGAGTGGTATTCTGAGGTAGTTGTTACCAGTGAAATGATTGAGTATTATGACATATCTGGCTGTTACATTCTGCGACCATGGGCAATTTCCATCTGGGAGATTATGCAAACCTTTTTTGATGCTGAAATTAAGAAAATGAAGATCAAGAACTGCTACTTCCCACTTTTTGTGTCTCCTGGTGTTCTGCAAAAAGAAAAGGACCACATAGAGGGTTTTGCACCTGAGGTTGCTTGGGTTACAAAGTCAGGAGAGTCTGAGTTGGAAGTCCCTATTGCAATTCGGCCAACTAGTGAAACAGTTATGTATCCTTATTTCTCTAAGTGGATAAGAGGGCATCGCGATTTACCTTTGAGACTCAATCAGTGGTGCAATGTTGTGCGTTGGGAGTTCAGCCATCCTACTCCTTTCATCAGAAGCCGTGAGTTTTTATGGCAAGAAGGGCACACTGCTTTTGCAACGAAGGAGGAGGCAGATGCAGAGGTTCTTGATATTTTGGAACTGTATAGAAGGATATATGAAGAATACTTGGCTGTTCCTGTCACCAAGGGAAGAAAAGTGAGCTTGAGAAGTTTGCGGGTGGACTCTATACAACAACTGTTGAGGCTTTTATTCCAAACACGGGTCGTGGTATACAAGGTGCAACTTCACACTGCTTAGGGCAGAATTTTGCAAAAATGTTTGAGATCAATTTTGAAAATGAGAAAGGAGAAAAAGCTATGGTCTGGCAGAATTCATGGGCCTACACTACCAGAACGATTGGAGTGATGATCATGGTTCATGGGGATGATAAAGGGTTGGTGTTGCCACCAAAAGTTGCAGCAACCCAAGTGATTGTTATTCCTGTGCCTTACAAGAATGCTGACACACAAGGGATCTTTGATGCATGTACTGCCACTGTTAAAAAGTTGAGTGAAGCTGGTATTCGTGTGGAGGCAGACTTGAGAGATAACTATTCACCTGGGTGGAAATATTCTAACTGGGAAATGAAGGGGGTTCCTCTTAGGATTGAAATTGGACCCAAAGACCTTGAGAAAAACCAGGTAAGAGCTGCAAGGCGTGACAATGGTGCTAAAACTGACATTCCCATGGATGACATAGTTGAACAAGTAAAAGATATGCTCTCTACTATTCAACAAAATCTCTTTGATGTTGCAAAACAAAAGCGAGATGCCTGTGTCCAGATTGTGAAAACCTGGGATGAATTTGTGAATGCTCTGAATGGGAAGAAGTTGGTCTTGGCTCCTTGGTGTGATGAAGAGGATGTTGAGAAAGACGTGAAGACACGGACTAAAGGAGAGATGGGCGCAGCAAAGACACTTTGTTCTCCATTTGACCAGCCTGAGCTGCCAGAAGGAACGCTGTGCTTTGCATCGGGCAAGCCTGCCAAGAAATGGACTTACTGGGGCCGAAGTTATTGATATGTTAATTACACAATCACGATACTGTCATCTTCTTGGACAAGAGTATACTTTCTGTTGGCTTCAGTTACTTGAAATAGAAGTGTCCCCATCAATTCTTACAAAGGAAATGAACTAGTTTTATGAGTAGAACTCTGTCATTGATCACTGTTTGAACAATTCAGTTGAAGAATTATGTTTTCTTTTGTTCATTCTGTCAATTTTTTTAAAATCAGTTTCTGTATTATGaatttatgatatgagtagcattttggag
>Seq152 [organism=Ipomoea batatas (L.) Lam.] PacBio-Illumina derived unannotated transcript Ibc529/f10p0/1589 
caccaaacaaattcagctccctctctctattaatggattccttccctataatggcATCAAGATCCCAAATGTTGAAGACATTAGTGGTAGTGTTATTGGGGTGGTTTTAAGCAGCCCAGGATGGGTTGAGGGGATAAGGATTGTTGAAGATGAAAACAGCAATAATTTTTATGAGTTGGAGTATTCAGCTATAAACTGCAGGGCTCATGGTGCATCCATTACAGATTTTGGAGGGGTTGGGGATGGCAAAACACTCAACACGAAAGCGTTTCAGAACGCTGTGAATGAGTTGAGCCAGTATGCAGACCAGGGTGGTGCTCAGCTCTTCGTCCCCGCTGGTCGCTGGTTGACTGGATCTTTCAATCTCACCAGCCATTTCACTCTTTTTCTTGACAAGGATGCTGTTCTTCTTGCTTCTCAGGACATAAGCAGTTGGGGAGTGGTGGAGCCATTACCATCATATGGTCATGGAAGGGACACTTCTGGTGGAAGATATATCAGCCTCCTTTTTGGCTCAAACCTTACTGATGTTGTCATTACAGGAAACAATGGGACAATTGATGGGCAGGGAGAACTTTGGTGGCAACAATTTCACAAGAAGAAGCTAAAATACACAAGGCCATATCTAATTGAAATCATGCACTCTGATAATATTCAGATCTCAAGTTTAACCCTTCTTAATGCTCCTACATGGAATGTTCATCCTGTTTACAGCAGCAATGTAATCATTCAAGGTCTCACAATCATAGCTCCAGTAACATCTCCAAACACTGATGGAATCAACCCAGATTCTTGTGCAAATGTGAGGATTGAGGACAACTACATAGAATCTGGAGATGACTGTGTGGCAGTTAAAAGCGGTTGGGACGAATACGGTATAAAGTACGGCATGCCTACCGAACACCTGATCATCCGGCGACTCACCTGCATTTCGCCGTACAGCGCGGCAATAGCGCTGGGGAGCGAAATGTCCGGCGGGATTCAGGACGTTAGAGCCTCAGACATCACGGCCATCAACACGGAGTCCGGCGTGAGAATCAAAACCGCCGTAGGCCGCGGCGGCTTCGTCAAGGACATATACGTCAAGGGGATGACACTACACACCATGAAATGGGTGTTTTGGATGACAGGGAACTACGGCTCTCACGCCGACAATAATTACGACCCCAACGCCTTGCCGGAGATCAAAGGGATCAACTACAGAGACGTGGTGGCCGACAACGTGAAGATGGCCGCCCGCCTGGAGGGGATCTCCGGCGACCCCTTCACCGGAATCTGCATGTCCAATGTCACCATATCTATGGCACAGAAGGCCAAGAAGTATCCATGGACCTGTACCGATATTCAGGGAACTACCAGTGGAGTGGTTCCAAAACCCTGCGAATCCCTGCCTGATCAGGGCTCGGAAAAGCCTGAAATGTGTGATTTTCCAGCAGAGAATCTGGAAATTGAAAACATAGAGTTCCAGAAATGTTCTTACAGAATATATTATTGATGAGTGATCCATCACCCTCAGATAATATATACATAATGTGATGATGTACCAAACTTCCTGCTTTCAGCTATGAATATATatttctaattataag
>Seq153 [organism=Ipomoea batatas (L.) Lam.] PacBio-Illumina derived unannotated transcript Ibc530/f7p10/1909 
gagaaaagaaagaaatctcatttttttttgagaagttTTGATATTTTGATTGAGAGTTGTTTGGAGAAGTTTGGGGCGGCGGCTAGGGAATGCAGAGAGATGAGAAGATCGCCGCTTTCTAACCCCCTTCTGGTAGGCGGCGGCGGCCACCACAAACCACCGCACTCCGGCGGCAGAACTTGTCACCGGAAACACGTCGAAGACGGGTGATCCATTCCCGTCTTCTCTCTTCAGTTCGATCTATAATATAATCCTTTCTATTTCTCACCTGAATTAAACCTATTTCTGAAAGTAATTAAGCATTGAATTTAGCTTTAGCGAGTAGCGGAATCGAAAAATTGTTTTGTGATCGGAGAATGGCGGCGGCGGCGGAGGATAAATGCGGCGTTCTGCACGGGAAATACGAGCTGGGGAGGATGTTAGGGCACGGGACGTTCGCGAAGGTGTACCACGCGCGGAACCTGCATTCGGGGAACAGCGTGGCGATGAAGGTAGTGGGGAAGGAGAAGGTGATAAAAGTGGGGATGATGGACCAGATCAAGCGGGAGATTTCTGTTATGAAGATGGTGAAGCACCCTAACATTGTGGAGCTTCACGAGGTTTTGGCGAGCAAAACCAAGATTTACTTCGCCATGGAGCTCGTCCGCGGCGGCGAGTTATTCGCCAAGATCTCCAAAGGCCGCCTACGCGAGGAATTGGCGAGGAATTACTTCCAGCAGCTAATTTCCGCCATAGATTTCTGCCATAGCCGAGGAGTCTACCATAGGGATTTGAAGCCGGAGAATCTCCTCCTGGATGAAGATGGACACTTGAAGGTCACGGATTTCGGCCTCAGCGCTTTCTCCGACCATTTACGACAAGACGGCATGCTCCACACCACGTGCGGCACGCCGGCTTACGTGGCACCGGAGGTGATTGCAAAGAAGGGTTACGACGGCGCCAAGGTGGATATATGGTCCTGTGGAGTAATTTTATATGTTCTCTTAGCCGGATTTTTACCCTTCCAAGACGACAACATTGTGGCCATGTACCGGAAGATTTACAGAGGCGATTTCAAATGCCCGCCGTGGCTTTCCTCCGACGCGAGAAAACTAATCACCAAAATGCTAGACCCGAATCCGAATTCCAGAATCACCATTGCCAAAATCATGTCCTCGTCCTGGTTCAAGAAATCCGTCCCGAGATCCCTGAGGAAAAACGAAGACGAAGAATTTTCATTCTCCGGGGACAAGGCCAAGGAAGAAGTGGAGACGCTGAACGCCTTCCACATCATATCTCTCTCCCAGGGCTTCGATCTGAGCCCCCTGTTCGAGGAGAAGAAGAAGACGGAGAAAGAAGAGATGAGATTCGCGACTACAAAGCCGGCGAGCAGTGTGATTTCGAAGCTAGAAGAGGTGGCAAAAACCAGTAATTTCAGTGTCAAAAAGAGCGATTCCAGCGTGAGATTGCAGGGACATGAGAGCGGAAGAAAAGGGAAACTGGGAATCTCAGCAGACATTTTCACGATGAATCCTTCGCTTCTGGTGGTGGAGGTGAAGAAAGCCAGCGGCGACACACTGGAATATAATCAGTTTTGCAGCAAAGAGCTAAAGCCTGCTCTTAAGGACATCGTCTGGACATCTCCTACTGAACATTCAACTCCTGCTTAATCAACAACACAAGTTTCCAGCTTTTGCTTCAGTTCAAGATTTGTAATTCTTATTATGATTATGAATGATTATTATTATTATTATGTTGTTGTTGCTAAGGTTTAGGTGTAGGTGATGAATATGAATGAGTGTTTGTTGTTGCTTTAGCTTTTTCTTGTTTTGTTTCGTCTGTTGTGTTGTGTTCCAATTTCCAAACGCTGCAATTGGTCTGTTCAAGTGTTCATCAATAATGTTCAGTGtgtgtcatgtatttgcaactt
>Seq154 [organism=Ipomoea batatas (L.) Lam.] PacBio-Illumina derived unannotated transcript Ibc533/f4p1/1800 
gggggaggaataaagatctcaactttttgactcctaggtgatagattatcagaaattgacagatatCTGCTTTGCTGATAATGGTAGGCTTTAGCTTTGGAGGAAGAAGAAGAAGATGATGATGAAAGGTCTGGTAATTCAGCACCCACATTCAGCTTTGGATCAAGAAAACATGTCTAATCTCACTTCTGCCTCTGGTGAAGCTTCTGTTTCTGACACTAATGGTGGCATCTATCCCAGCAACAACAACAACAGGTCTTTGGGTCTCAACCACTCAAGAAGAAGAGAAACCAACCAGGAAATCCAGACCCCGATGCAGAAGTGATAGCTTTATCGCCCAAGACTCTGATGGCGACCAACCGATTTGTGTGTGAAATCTGCAACAAAGGGTTTCAGCGGGACCAGAACCTGCAGCTTCACAGAAGGGGTCACAATCTGCCATGGAAGCTGAAGCAGAGAAGCAACAAGGAGGTGAGGAAGAAGGTGTATGTGTGCCCAGAGCCCAGCTGTGTCCACCATGAACCATCCCGGGCCCTGGGTGACCTCACTGGGATCAAGAAACACTTTTGCAGAAAGCATGGGGAGAAGAAGTGGAAATGTGACAAGTGCTCAAAGAGATATGCAGTTCAATCTGACTGGAAAGCTCACTCCAAAACCTGTGGCACAAGGGAATACAGATGTGACTGTGGAACCCTTTTCTCCAGGAGAGATAGTTTTATAACGCACAGAGCTTTCTGTGATGCGTTAGCGGAAGAGAGTGCAAGAAGAGTCATGACTGGGAATCAAATTCATCCATCTCAGCCCGGTTGTTCATCGGCGTCCAATATAAACTTACAGTTTCCGGCATTTCAGGCGTTTCCGCCGCCGCAGATCGGCGGCCATGGCGACAATTCTCCGTCGCCGGCATTTCCTTCCGTAAAAAAGGAGCAGCAGCATTATAACGGCGGCGGCGGCGGCGGTTTCAATCTGAGGCCGGAAATTCCGCCGTGGCTAATCACGTGTCAGCCGTTGGTGGGGCCACACACGGGCCTCCGCCGCCGCTGTTCCATCCCGGCGGGTTGGATTTCCACCATGAATTCACGCAGATGGGGCAGAACCCAAACCCTAATCTCGGGGCGGGCCCACGCTCCCGCCTTTCCATCAAACGGCGTCGTCTCCGCAAATCTCTGCCACTGCATTGCTGCAGAAAGCCGCTCAGATGGGCGCCACCGGCATTGGCAGCGGCACGGCCAGTTCAGTGGCCCCACCCATGCTGATGATCGGGGCCCACACCGCTCACGTGTCTGCCGATCAAGCCAACAATTTGTCGTCACGTGACACTGCTAGGGACGACGTTATCAGTGATAATAATGGATTGCCGATTAAATCTTCCTCCGCCGCTGCACCGCCGTCTCACGGCGGCGCTTTTCTCCACGACATCACCGCCGCCGCCACCTCGTTCTCGTCCTCCACCACCGATCCTCACTGCTTCGACGCCTCCAGCTTCGAAGATCCCTTCGGCGGCATTGGCGGCGCAAACGACGATATGACGAAGGATTTCCTGGGCTTAAGGCCTCTCTCTCATTCCGACATTTTCAACATTACTTCTCTCGTGGATAACCCTCCCAGTGATCATCACCATCACCATCATCATCATCAACCTCAAGTTCAAAAGGCTTGGCCTAGCTAAACCCGAAACCCTAGCTAGTTCAATCTCATTTCAGTTACTCGTAGACAATAGGGCATTTCAAAGTTAATGACCTATCTATTCTTAAttaaattgtgtaatctttgcataataaagaattcaaatgcttcaag
>Seq155 [organism=Ipomoea batatas (L.) Lam.] PacBio-Illumina derived unannotated transcript Ibc534/f9p1/1789 
aatacagttgagttcacggtgtcaagccgcctcttctacaggcttttgccatCTCTTCCTCATCGCTGATAATGGCGGCTGCCTCTTCCATCATCTTCAGATCGCCCTTCCTTTCCCCTTACCCACAACTCCACCATCAACATTCATTGAAATCCCCCACCCATCACTTTACTCCCATCAAAGCCACTGCCACTTCCGACGACCCACCCGCCCCCGCGCTTGCTCAAACTCCAAAGACCCACAGCCACCGCCGCAACGCCGACGAGAATATTCGCGACGAGGCGCGTCGCCTCACCTCCTCCCACAACTTCTCTGCCCGCTACGTCCCCTTCGGCGCCGACCCCAGCTCCGATGAGTGGTACTCCCTCGACGAGATCGTTTATCGCAGCCGCTCCGGTGGCCTCCTCGACGTCCAGCACGACATGGACGCTCTCAAGAAGTTCGACGGCCAGTACTGGCGCTCGCTCTTCGACTCCCGCGTCGGGAAGACCACGTGGCCGTACGGCTCCGGCGTCTGGTCCAAGAAGGAGTGGGTGTTGCCGGGAATTGCAAGCGATGATATAGTCAGCGCTTTTGAAGGGAACTCTAATCTTTTCTGGGCTGAGCGTTTCGGCAAACAGTTTCTGGGCATGAATGACTTGTGGGTAAAACACTGCGGGATTAGCCACACGGGTAGTTTTAAAGATCTAGGGATGACTGTTTTGGTGAGCCAGGTGAATAGGCTCCGGAAAATGCACAAACCGGTGGTGGGCGTGGGGTGTGCTTCAACTGGGGACACATCCGCCGCTTTATCAGCTTATTGTGCTTCTGCAGGGATACCCTCCATTGTGTTTCTTCCTGCAAATAGGATATCCATGGCGCAATTAGTCCAGCCCATAGCTAATGGGGCTTTCGTATTGAGTATCGACACTGATTTCGACGGGTGTATGCAGTTAATTCGCGAAGTCACAGCTGAATTGCCCATTTACTTGGCCAATTCGCTTAATAGCTTGAGGCTAGAGGGTCAAAAGACTGCTGCAATTGAGATATTGCAGCAGTTTGATTGGGAAGTTCCAGACTGGGTGATTGTACCTGGTGGGAATTTGGGTAATATATATGCATTTTACAAAGGGTTTCACATGTGCAGAGAGTTAGGGCTGGTTGATCGGATTCCTAGGCTTGTTTGTGCTCAAGCTGCTAATGCCAATCCTCTTTACTTGCATTATAAATCTGGGTGGAAAGAATTCAAGGCTGTGAAGGCGAATACCACTTTTGCATCTGCAATTCAGATTGGTGACCCGGTTTCTATTGACAGAGCGGTTTTTGCTTTGAAAAATTCGAATGGCATTGTTGAGGAGGCAACGGAGGAGGAGTTGATGGATGCGATGGCTCAAGCAGACTCGACGGGGATGTTTATATGTCCTCACACTGGTGTGGCATTGACTGCACTGATCAAGCTTAGGAATAGCGGGGTTATCAAGCCAACTGATAGGACTGTGGTGGTTAGTACAGCTCATGGGCTCAAGTTTACACAATCGAAGATTGATTATCATTCACATGAGATAAAGGACATGGCGTGTAGGTATGCAAATCCACCTGTGCAGGTGAAGGCAGATTTTGGTTCTGTCATGGATGTTCTCAAGAGGTATTTACTAAGCAAAAACTCCAAGAAATAGGTGGTCTGTTTTGACTTTTGATTTCATGTACTGGTTTTTTGGTTGTTGTTTACTTGCCATATGTAGAACTGTACTACTCAAACCTACCTTTTATGGGCTATTTATTTAAGATTGAGTATTCTTCATTCCTAGTT
>Seq156 [organism=Ipomoea batatas (L.) Lam.] PacBio-Illumina derived unannotated transcript Ibc535/f4p1/1825 
agtctgcgattgagggctggaaaaaggcgagtgattccatcgcggttggctgccgcgctggtataaaaCGGCTACCTGCGACGCCTCTCTCATCCCACAACTCGCACTCCTCAACTCACCTACTCAGTCTAGAGAGAGAGAGAACCGCTCCGCTCTTTACTTCATTCTTTTGGGATCTTTTGTTCATCACTTCGTTTCTTGCAATCGGAAATGGCCTCTGAGCAGAAGAATGTCGGAATTCTCGCCCTCGAGATTTACTTCCCTCCCTCTTGCCTCCAGCAGGAAGCATTGGAGGCTCATGATGGAGCAAGCAAAGGGAAATACACAATTGGCCTTGGTCAGGATTGCATGGCTTTCTGTGGTGAGGTGGAAGATGTCATATCGATGAGTTTAACAGCTGTTAGTTCGCTTCTTGAGAAGTATGGAGTTGATCCAAAGCAAATTGGTAGATTGGAAGTTGGAAGTGAGACTGTTATTGACAAGAGTAAATCTATCAAGACTTTCCTGATGCAAATTTTTGAGAAATGCGGAAACACTGACATTGAAGGTGTTGACTCGACCAATGCATGCTATGGAGGAACTGCTGCATTTTTTAACTGTGTGAATTGGGTTGAGAGCAGTTCATGGGATGGCCGCTATGGGCTTGTTGTGTGCACAGACAGTGCGGTCTATGCTGAGGGGCCAGCTCGGCCAACTGGAGGAGCTGCAGCTATTGCTATGCTAATAGGGCCCGATGCTCCGATTGTTTTTGAGAGCAAGTTGAGGGGTAGCCATATGGCTCACGTCTATGACTTTTACAAGCCTATTCTCGACAGTGAATATCCGGTCGTTGATGGTAAGCTTTCACAAACTTGTTACCTCATGGCACTTGATTCATGCTACAAGACCCTGTGCAGCAAATACGAGAAATTAGAGGGCAAGCCATTTTCTGTTGCTGATGCCGACTACTTTGTTTTCCATTCTCCTTATAATAAGCTTGTGCAGAAGAGCTTTGCTAGACTGATATTCAATGACTTTATGAGGAACGCGAGCTACATTAATGAGGCTGATAAAGAGAAGTTGGCACCATTTTCATCCTTAACTGGTGACGAGAGCTACTCAAACCGTGATCTTGAAAAGGCATCCCAACAAGTTTCCAAACCATTTTACGATGCCAAGGTGCAGCCATCAACGTTAGTGCCAAAACAAGTTGGCAACATGTACACTGCATCTATCTACGCTGCATTCATATCCCTTATCCACAACAAGCACAGCACCTTGACTGGGCAACGGGTAGTAATGTTCTCCTATGGGAGCGGGTCAACTGCCACAATGTTTTCACTCCGCATTCGTGAGTGTCAACATCCTTTCAGCTTGTCAAACATTGCAGCCGTTTTGAATATTGCAGAGAAGTTGAAGTCAAGGCATGAGTTCCCTCCCGAAAAGTTCGTGGAAATTCTGAAAATAATGGAGCACAGATATGGTGCAAAAGACTTTGTAACAAGCAAGGATTGCAGCCTCCTTGCTCCGGGCACCTACTACCTCACCGAGGTTGATTCCAAGTACCGGAGATTCTATGCCAAGAAAGACACCAATGCAGCAGTGGCCAACGGCCACTGAGCGGAGTCCATGAAGTGCCTGCTTTAGTGATTGGAAAACCGGAGAGCAAGTGTGATTGTGTTAGTTTGATATAATGCTTAGCATCTCCGGCAGGCAGAAATGTGATTTAGTTTCTTTCAATGAGATTCCTGTATTGTGCAATGGGTTGTTGCCCAACTAGCTAACTGTAGATGGTTGAGAGATCATCAgtgtactttattatttcaattaatgaatgttctttttc
>Seq157 [organism=Ipomoea batatas (L.) Lam.] PacBio-Illumina derived unannotated transcript Ibc537/f9p0/1734 
agatcatacgagtgagaaaagtgtgatcactgtaatggatgcggtttcgtgtttatcatacattattcttGGCGTTGCAACTTTGGTGGTGGTTTGGTTTTCATGGCGAAAACAGAGCAAGAGATTGGCACCGGAGGCGGGTGGCGCGTGGCCTATCATTGGCCACCTCCACCACTTCCGAACCTCGGTTCCGTTGGTTAAGACTTTGAGCGAGTGGGCGGATAAATATGGTCCGGTGTTCACCATCCGCCTCGGCATATCCCGGATCCTGGTGGTTAGTAGCTGGGAAGCCGTCAGGGATTGTTTCACTACCAACGACAAGTTCTTGGCTGCACGCCCAACTACATGTGCAGGTAAATACCTTGGTTACGATTATGCGGTGTTTACATTCTCAACAAATAATTCATATTGGCAAAGAGTACGGAAATTGGTGGTGATGGAGTTACTATCCAGCGGAAGAATGGAGAAATTGAAACATGTTTGGGTGTCTGAGCTGCAAACCAACATCAAAGAACTCTACACTTCTATTTCCATGGATGATAACAACAACAACAATAATCCCTCTGCTCCGAAAGTGAACATGAGCCGATGGTTCGGACATTTAACCTTGAATTTGATAATGCAGATAGTGGCCGGCAGAAGGTACGAGTACCGGAGTGACGGGGTGATCAACGAGGAGGCACAGTGTCTGAAGAAGGTGTTCAGTCAAGTTATGTATCTGTGGGGTGAGTTTGTCTCCGGGGATGCCATATTTCCACTCTGGTTTTTCAGGTGGTTGGACTATGAAGGCCATCTCAAGGCCATGAAAAGAGCTGCAAAGGATGTGGATGCCATCTTGCAAGATTGGGTGGATGTTAGGAGGAAGGAGATGAGAAGTAACGAAGATCAGAAGTTTATTGATGTGATGCTTTCGATGGTTGATGATCAATTTACCAAAGGTTACAATTACTCACGCGACACAGTAATTAAAGCAATTGTATTGAGTATGTTACAAGATGCTAGTGAAACGTTTGCGAGTCACTTGACATGGATATTGGCTGTATTGCTAAAACATCCAGAATCATTGAAGCGTGTTCAAGAGGAGATAGACACCAACATTGGCAAAGAAAGGTGGGCAGAAGATTCTGATATTAAGAATTTACCATACCTTCAAGCCGTAGTCAAAGAAACACTGCGAATATACCCACCAGGACCATACCTAGTTCCACACGAAGCCGTCAATGATTGTATAGTAGATGGCTATCACATCCCAAAGGGCACACAACTGTATGTCAATGTGTGGAGATTGCATCGCGATCCTAAAATCTGGTCTGACCCAGAAAAGTTTTTACCAGAAAGGTTTATGACAAATTTAGAAGGGGAAGCTGTCCAAAACAGACAATATCAGTTTGTCCCATTTGGTCTTGGACGACGATCATGTCCTGGAATGTTATATGCAACACAAATTACACATGTTGCAGTTGCTCGACTCTTTCAAGGCTTTAATTTTAGCACAGTTCCAAATGAGCCATTGGACATGACTGAAGGCGGAGGCATTACCTTGCCTAAATTAACTCCCTTGAAAGTACTCGTTACACCTCGTTTAGCCCCTGCTCTATTTGGATTATAAGCATATATATGCTTAATTGGCAGTTATGTTTTTAATTTTCTATGTTGTCAAATAAAAGTCTTTAATGTATGCATGGTGTATACATGCATATAGAATAAATGAATGGAATTGAATTTGGATTCCCC
>Seq158 [organism=Ipomoea batatas (L.) Lam.] PacBio-Illumina derived unannotated transcript Ibc538/f5p1/1854 
gggacactaaacagagagagaaagagagagaggacagagagagtatggaaagggtgttttctgtGGACGAAATCGCCGACCAGTTCTGGTCGCAGCCGCCGATTCTGCTCTCTCAGGCGGCGGAGCTCGACCTAGGTTCCTCCTCCGCTACTATGATGAATCGCAGCTCCTCCGAGTGGGCCTTCCAACGCTTTCTCCAGGAGGCTCCGTCGTTGATCACAACTCTTCGCCACTACCTCCGGTTTCTTCTTCTGCTGCTGCTGCTGTTGCTGCTTCCTCTACCTCTATTTCGCAATCGGAGCAAGTTCCTCCGGAGGAATTTCTCGAGATCAAACAGCAGAGCCTCGCTCCCAATCGGAATTCGAGTTTCCGTCTCAATCACTCGGGAACGGCGATGGCGACGGCGACGGCGACGAATAGTAAGAGTACTAGTACCAACGTGACTTCGTTCGGATCGACACATGCATCGGATATTCCGGATAATTCCGAGAAGTACCAGGCATTCCTCAAAAGCCGTCTCGATTTAGCTTGCGCCGCGGTAGCTTCCCGTGCAAAGTACTTGATGCCTCAAGATTCAACCACCATGACGCCTGGTATGGGATCATCGGTCTCCAATACAGTGCAACCAGAGTCACAGGTGCCTCCTAAAGGATCTGAGCATGATTCACTGAAGGGGCAAGAGGAGGGTGGAGCACCAACTGGCATACCCTCCTTGCCTGCAGTGCAGAAGAAATCTAGTGGACAGGTTCGGTCAACAAGTAGCGGCTCAGAACAGTCAGATGATGATGAAGCTGAAGGGAAGGTGAAGCTGAAACAAATCAGAAGATGGATCCAGCAGATGCAAAACGCGTAAGGAGAATGTTATCCAATAGAGAATCAGCTAGACGTTCTAGGAGAAGAAAGCAGGCCCATCTGACAGAACTAGATACACAGGTCTCTCAGTTGAAAATTGAAAACTCCTCACTACTGAAGCGCTTGACAGACATAAGCCAAAAATTCAATGAGGCTGCAGTTGACAATAGAGTCTTGAAAGCTGATGTCGAGACACTAAGAGCAAAGGTTAAAATGGCTGAAGAAACAGTTAAAAGTGTTACTGGTTTGAGTCCACTGTTTCAAGCTATGGCTGACATATCCACAATGGGCATGCAATCCTTTGCTGGCAATCCAACTGACAGATCAATTGGTGCTGCTCTCCCTGTTCAAAATGACCCCAATCATCATAGCTATTATCAATCTCCTTCAGGTGTTCACTTTCAGCCCCATGATCCCATAATCCAGAACGGCCTGGTAGACATTCCACCAATGGATAATGTGCTGCAAGTCCCAGCTACAGCAACAGTTGGGGCTAATGGAATAGGGAGAGCAACTGCAGTACCACCAGCAACAGTTGGGGCGAACGGGTTAGGGAGAGCAACTGCTGTACCACCAGCCACAGTTATGGCAAGCGGGATAGCGAGAGCAACTGCAGTACCACCGGCAACAGTTATGGCTAGCGGGATAGGGAGAGCAACTGCAGTACCACCTGCAACAGTGGGCTAGCGGGATGGGAGAGCAAATGTATCACCAGCAACAGCTGGGGCTAGCGGGATCGGGAGAGCAACTGCCGTATCACCAGCAACAGGCGGGGCTAGCGGAATAGGGGGAGCAACTGCGGGATCAACACATCCAGTGGTGAGCATGGAACATTTCCAGAAGCACTAGTAGGGGTGTCTGGTGGAACTCTGGGTGGGGGCAATGATGCATAGAAACTGACCACCTAATTGACGATTTTGTCAAAAGAGATTGGATTAATAATGTAGTTATGTGTTTACATGGCTAATGTAAaatgcattttctctatctattttgcttatg
>Seq159 [organism=Ipomoea batatas (L.) Lam.] PacBio-Illumina derived unannotated transcript Ibc540/f9p0/1729 
atcatattcaataatttttcttacaatcttcACTGTGTTCTTTCCAGAGAAAATGGCGTCTTCTTCGTTAGCTGTTCACTTCCAAATCCCTAATCAGAAATCTTCTTTAAGATCTCCGGCGTCGTTGAAGGCCTGTTTCTAGCCGGCGTTTCAAGATTTGCCGGTTTCTGCCACCGTGTCGGATACTCCGCCGACGGTTTCCATGTCGCCGGTCCCGGAGAAGCTCCCGACCGGAAAATACCCGGCGACTATGGGCTGCCGTTGATCGGGCCGTGGAAAGATCGGTTGGACTATTTTTATAATCAAGGAAGAGATGAGTTTTTCCGGTCTCGGGTTCAGAAATACGGGTCAACGGTGTTCCGGACGAATATGCCGCCCGGGCCTTTCATTTCGTTTAGCCTAACGTCGTCGTTTTGCTCGACGGGAAGAGTTTTCCGACGCTGTTTGATGTGGGAAAGGTGGAGAAAAGGGACGTTTTCACCGGAACTTTCATGCCCTCCACGGAACTCACCGGCGGGTACCGGATCTTATCCTATCTGGACCCGTCGGAGCCGAAACACGCGAAACTGAAGCAGTTAATGTTCTTTCTCCTCTCCTCCCGGCGGAGCCACGTCATCCCGGAGTTCCATAAGAGTTTCACGGAGATGTTTGAGGGTTTGGAGAAGGAGGTGGGTAGCAAGGGGAAAGTAGGGTTAAATGCCGCTAACGATCAGGCGGCTTTCAATTTTTTGGCCCGATCGTGGCTCGGAGTTGATCCGGCCGGGACGAAGCTGGGAATCGACGGCCCTAATCTTATTGGGAAATGGGTCGTGTTTAATCTCCACCCTTTATTAGTTCTCGGGCTCCCTAAGGGCTTAGAAGAAGCTCTCCTCCATACTTTCCGGTTACCGGCGGGGCTAGTGAAAAAAGACTATCAGAGGCTCTACGATTTCTTTTATTCCAACGCAACGGCTTTTTTTGACGAGGCCGAGAATCTCGGGGTGTCACGTGAGGAGGCCTGCCATAACCTCCTCTTCGTCACGTGCTTCAACTCGTTCGGCGGCATGAAGATTTTCTTCCCCAACATGATCAAGTGGATCGGCCGCGGCGGCGCGGGGCTGCACGCCGAGCTGGCGCGGGAGATCCGGTCGGTGGTTAAATCCAACGGCGGGAAAGTCACGATGGCCGGGATGGAACAGATGCCGTTGATGAAGTCGGTGGTTTACGAGGCCCTCCGGATCGAGCCGCCCGTCCCGGCCCAATACGGCCGGGCCAAACGCGACCTCATCATCGAGTCACACGACGCCGCATTTGAAGTTAAGGAAGGGGAGATGTTATTCGGGTTCCAACCGTTTGCCACGAAGGACCCGAAGATCTTCGACCGGGCCGAGGAGTTCGTGCCGGACCGGTTCACGGGCGACAACGCTGACGAACTTTTGAGCCACGTGTTGTGGTCTAACGGCCCCGAAACGGAAAGCCCCACCGTTAACAACAAACAGTGCGCCGGCAAGGATTTCGTCGTCTTGGTTTCACGGCTCATGGTCGTCGAGCTCTTCCTCCGTTACGATTCTTTCGACATTGAGGTCGGAACGTCGGCGTTAGGTGCTTCCGTCACCGTAACGTCACTCAAGAGAGCCAGCTTCTGACGTGTAGGTCCCACGTATATTTGCCTAGAGTAATATTTTTATTATTATCCTTGTTGTAATATGTTTGGATTAATTTTTTTTAATAAATCATAAttttatttctt
>Seq160 [organism=Ipomoea batatas (L.) Lam.] PacBio-Illumina derived unannotated transcript Ibc541/f11p1/1692 
gcttgcaacttggatattactagggttcggcttctctcttgtagtagcttttatctatctctcAGCTTCAAAAAGCGGGGGAAAATTTTTCTAGGTTTTGATTGTTTATCTTCCAGGCCACCCAATTCCGTGAAACATTGGTGTTGATTTCAGTCGATAATTATGGCGGCGGTAGCTTCGGGATCGGTCGTTCCGGCGAATCGGAGGAGGGTCCCGATGGAGGAGGAGAGGATGACCTTCGAGACCTCGGAGGGGGTGGAGCCATATCGACCTTCGAGCAGATGGGCGTCAAGGACGACGTCTTGCGGGGGATTTACGCCTACGGGTTCGAGAAGCCGTCTGCCATCCAGCAGCGGGCTGTTCTGCCCATCCTGTCGGGGCGCGACGTCATTGCCCAGGCCCAGTCTGGTACTGGAAAGACCTCCATGATTGCCCTCACCGTTTGTCAGATGGTCGACACCAAATCCTCCGAGGTTCAAGCATTGATATTGTCACCTACAAGGGAGCTTGCATCACAAACTGAAAAGGTGATATTGGCTATTGGTGATCACATAAATATTCAGGTACACGCTTGTATTGGAGGCAAAAGTGTGGGTGAGGATATCAGAAAACTAGAGCATGGTGTTCATGTTGTTTCCGGAACTCCTGGTAGAGTGTGTGATATGATTAAAAGGAGAACCTTACGTACTAGAGCAATAAAACTACTAATTTTGGATGAATCTGATGAAATGTTGAGCCGTGGTTTCAAGGATCAGATTTATGATGTTTATAGATATCTTCCACCAGAGCTTCAGGTTGTATTGATTTCTGCCACACTTCCAAATGAAATTTTGGAGATGACAAGCAAATTTATGACAGACCCTGTTCGGATCCTAGTAAAACGTGATGAGTTGACTCTAGAGGGCATCAAACAGTTCTTTGTTGCTGTGGAGAAAGAGGAGTGGAAATTTGACACACTGTGTGATCTTTATGATACCCTGACCATCACCCAAGCTGTTATTTTTTGCAATACAAAGCGGAAGGTGGACTGGCTGACTAGCAAGATGCGTGAAAATAACTTCACAGTCTCATCCATGCACGGGGATATGCCACAAAAGGAGCGAGATGCTATAATGGGAGAGTTCCGGTCTGGCACAACTCGTGTCCTCATTACAACAGATGTTTGGGCTAGAGGGCTGGACGTTCAACAGGTTTCCTTGGTTATTAACTATGACCTTCCAAACAATCGAGAACTCTACATTCATCGCATTGGTCGTTCTGGTCGTTTTGGGCGGAAGGGTGTTGCAATAAATTTTGTTAAAAGTGATGATATCAAAATTCTGAGGGACATAGAGCAATACTATAGTACCCAGATTGATGAAATGCCAATGAATGTTGCTGATTTGATATGATGGGCCTTTGCCAAGGCGCGATCTACTTCTACTCTGCAAAGCAATGGTGTCAACATTTTGCAATGGGCTTGACTTGTGTGATGGGGTTGTACGGGTGCATTGTCCTTGTCAAGTTTTAAACCACTTTGTAATCAGATTTGCCTGTCTGGAATGGATTGGTTTGGGATCTGGATTTTGACACTAGAATTTCAGTAATTGTGTGTATACTAATTGTGATCACCTTTTAGCATTAGGATTGATTATCATGAGTATGTTCAGACGTTTACAACTTATTTTTATGAACAAACGCTTGTGCTTCtcc
>Seq161 [organism=Ipomoea batatas (L.) Lam.] PacBio-Illumina derived unannotated transcript Ibc542/f9p2/2044 
attcacgcttctctcttctattttctacctgcatttctctttgaagcagcCATTTTTTTCCGGGTGGCTGGAAATTAAAGATGGAGTTATCGACGGCTTTGATGATACTGGCGTTTGTAGCGGCTTACTTGATTTGGTTCAAATCTGTGACGGCGTCTTTGAAGGGGCCGCGGCTGTGGCCGGTGGTCGGAAGTTTGCCGGGGCTGATAGTGAACGGCCACCGCATGCACGAGTGGATTGCGGAGAATCTACGCGCTTGCGGCGGCACGTACCAGACCTGCATTTTTGCGGTTCCGGTTCTTGCGCGGAAGCAGGGTCTCGTGACGGTCACGTGCGATCCCAAGAATTTAGAACATATTTTGAAGGTTAGGTTCGACAATTACCCCAAGGGCCCCACGTGGCAAGCTGTGTTCCACGATCTGTTGGGGGAGGGGATCTTCAATTCTGATGGCGACACGTGGCTGTTCCAGCGGAGGACTGCCGCGCTGGAATTCACCACCAGGACGCTGCGCCAAGCCATGGCTAGGTGGGTTAGCCGCGCCATTAAGATGAGGTTCTGTCCGATCCTCAAGACGGCTCAGCTCGAGAGCAAGCCGGTTGATCTCCAGGACCTCCTTCTCCGGCTAACGTTCGACAATATTTGCGGCTTGGCTTTCGGGAAGGACCCACAGACGCTCTCCCCTGGGCTCCCGGAAAACAGCTTCGCGTCGGCTTTTGACCGAGCCACGGAAGCCACGCTGCAACGCTTTATTCTCCCCGAGTTCATCTGGAAATTCAAGAAGTGGCTCGGCCTCGGAATGGAGGTCAACTTGAGCCAAAGCTTGACACACGTGGACCACTACTTGACAGATGTCATCACTACACGCAAGCTGGAGCTGGTGAGTCAGCAGGAGGGCGGGCCCCAACACGACGATTTACTCTCCCGATTCATGAGAAAAAAGGAGTCATATTCTGATAAGTTCCTCCAACAAGTGGCACTCAATTTCATCCTAGCTGGACGTGACACGTCATCCGTGGCTCTGAGTTGGTTCTTCTGGGTAGTCAGTTTAAACCCACGTGTAGAAGAGAAAATCCTAATCGAGCTTTGCACGGTCCTGATGGAGACACGTGGCAAAGACACCTCAAAATGGCTTGAAGATCCCCTAATATTCGAAGAAGTCGATCAACTCATATACCTCAAGGCGGCGCTATCCGAAACCCTAAGGCTTTACCCCTCGGTGCCGGAGGACTCAAAACACGTCATCACCGACGACGTCTTGCCGGACGGCACATTCGTTCCCGCCGGCTCCAACATCACATACTCAATATACTCCGTCGGCCGGATGAAATTCATTTGGGGCGAAGATTGCTTAGAATTCAAACCGGAGAGATGGCTATCCAAAGACGGCAAGAAATTCGAGCTCGACGATCAATTCAGATTCGTCTCATTCAATGCAGGCCCTAGGATCTGTCTAGGCAAGAATTTAGCTTACCTGCAAATGAAATCCATCGCGGCGGCCGTGCTGCTCCGCCACCGCCTCGCGGTGGCGCCGGGCACAAGGTAGAGCAGAAAATGTCGCTTACATTGTTCATGAAATACGGTTTACTGGTGAACGTATTCCCTAGGGATTTGGCTCCGATCAAGGCTAAGATTGGCACGCGCGATGAACCGCGTCTCGGAAATGGTAATTATTACGCTCAAGTCGTTACCGTCAACGCTGCTGCTTAAGAAACCAATTAATTAACTTTTTTATTATTATATTATAATGTGAATAAATGAAATTATTATAGTCACATATATTGTTTTTTTACGGTCCATAACTGTACTGCAGTTGTTCATGGATCATGTCTACTGCATGCGTTATGTAGTAAGTACCATAAAGAAGATTTGTATAACGTTTTTTCTTTTCTTCCCCATAATCCTATTTCTTTGCCTAAAAAAAGGCGAAATCACTTACCCAACGGTCCCACACTTCAGCCCGATAAAACGGTACAATCCTATTTCTGTAATATACTATATGTTGTATTTTTacttattatattaataaaatctcaaatttctact
>Seq162 [organism=Ipomoea batatas (L.) Lam.] PacBio-Illumina derived unannotated transcript Ibc545/f9p0/1805 
caacacaacactcggaaacatatattgtattctcgtccgttttaatattgttatagaaCATAGTATTAATTCTCTCTCTCTATCTCTCTCTCTCGTCGTCTCTCATCATGGGAACAAATGCCGGCTCCGGCCATATTCCGGCGTTTGATCCCCCGAAGAAGGTGAAGAGAAACAAATACGCCATAGCCGCCGCCTTTTTAGCTTCGTTGGCGTCAATCTTGCTTGGTTACGATATTGGGGTGATGAGTGGGGCGGCCATTTATATCCAGAAGGACTTAAAAATCAACGACACACAAGTGGAGATTCTCCTGGGAATCTTAAACTTGTACTCCCTTATCGGCTCCTGCATGGCCGGCCGGACCTCCGACTGGATTGGCCGCCGGTACACCATGGTGGTCGCCTCCGTTGTGTTCTTCATCGGAGCCATTTTAATGGGTTTCTCCACCAACTACACTTTCCTCATGGTGGGGCGTTTCGTCGCCGGGATCGGCGTCGGTTACGCCCTCATGATTGCTCCGGTCTACACCGCCGAGGTCGCCCCCGCCTCCGTCCGGGGCTTCCTCACCTCCTTCCCTGAAGTGTTCATTAACTTTGGGATTTTGGTGGGTTACGTGTCGAATTTTGCATTTAAGAATTTGCCAACTCACTTGAGCTGGCGATTCATGCTGGGAGTGGGAGCGATTCCGTCGGTGTTGCTCGGCGTTAGTGTGTTGGCGATGCCGGAGTCGCCGCGGTGGCTGGTGATGCAGGGCCGCCTGGGAGACGCGCGGCGCGTGCTAGTCAAGACTTCCGATTCCACGGAAGAAGCTCACATGAGGCTCGCCGATATTAAAGAAGCCGCCGGGATTCCGGAGCACTGCGACGATGAGGTGGTTACAGTGACGAAGAAGCGGGGCGACGGGGACAGCGTATGGCGGGAGCTTTTCATTTCTCCGACGCCGGCGGTTCTTCATATACTCATCACCGGAGTTGGAATTCATCTCTTCCAGCAGGCGAGTGGGATAGACGCCGTGGTTCTATACGGGCCTAGAATCTTCGAGAAGGCCGGGATTAAGTCCGAGACCGACAAGCTCCTCTGCACAATCGCCATCGGATTCACGAAAACGGTTTTCATCCTGGTCGCGACTTTCACGCTCGACAAATTCGGTCGGCGGCCGTTGCTCCTAACGAGCGTGGGCGGGATGGTCGCCACGCTGGCGCTCCTAGGCACGGCGTTGACCGTGATTGACCACTCTCAGGAGAAGGTAACCTGGGCGGTAGCAATGGCCATCGCAATGACACTAGCCTACGTGGCAGCCTTCTCGATCGGCGCGGGGCCCATTACGTGGGTGTACAGCTCGGAGATATTCCCGTTGAAGCTCCGCGCCACGGGGTGCAGTCTAGGAACGGGAATCAACCGCGTAACAAGCGGAGTGGTGTCAATGACGTTTATATCCCTATACAAAGCCATCAGCATCGGTGGGTCCTTCTTCTTATACGCCTCCATCGCCGCCGTGGGATGGGTGTTCTTCTTCACGCTAATGCCGGAGACGCAGGGGAGAACGCTGGAGGAGACGGAGGCGCTGTTTGGGACATTCTTTAGGTGGAGGTCAAGGCAAAGGGAGGTCGATGCCAAGAAGGCTAACAACAACAATAATTCACAACTTCAAATGGGAACCCTTCAGGCTGCTAATAATAAGTAGACTTTTAATATGTGCTGCGTGGCTAATGTTAGTAGAGATTAAGGTTACTTTACGTATTGCCTGCTCAGCTCGCTGCTGTATCATGTTATGATATTCCTAGTATtttaatttactccgctattt
>Seq163 [organism=Ipomoea batatas (L.) Lam.] PacBio-Illumina derived unannotated transcript Ibc547/f7p4/2011 
aaacatgaggacacaaagtgtggtaagaatgtTTTCTCTCTAGAGAGAATTCTCTGACTTCTCTCTAGAGCTCCACACTTCTTGAGCTCTTTCTAGAGTTTTTCCGGCGAACAATTAAATTGTTCACGGTTTGCTTTATTGATTTTTGGAATTCATCAGATTTAATCTGATTTTATTGACCACCTTGGTGGGATTTATGGCAGTTTCAATGGTTTTTGGAAGTTTATGTTTGGCTCCAGTTGAAGAACAAGGCCGGCATCCTCCTTGTTTCTTGCCGGCGATGACTTGGAGTGGTGTTAACCACTCAAATAGGTACTCGGCAGCAACTAGTTACTACCCTTTCCTTGATGTTTTCCCGTTAGGTGAAAAGCATAACAGATTTCAGCAGTTGGATAAATTCTCACGCTTCATACTTTGGCTTGCACTGCTTCGTGGAGGATGGCAACTTCCATGTGAAATCTAGATTCCTTATGGAGTCTATATAGATTCTTGGTGCTCTTATCAGTTTATTTTAAGCTGAATGGCGTCCTACTTGGATTCGGATTGGACAAGACAGTGGGCTGGACGGTTGATGGACGAGATTTCAAAGGTGATGGAGGACTAGTGTGTTGTGGCGTTTTTATCCTCCATACAAGAGCATAACAGGTAATGTTCTTCTTCGTTGGATCTTTCCGTTTGAAGTAGCGTCTGGAGTTATAGAGTTTTCCGGCTGCTTTGACAAGTGCTTGATCTGGAATGAGGGAGTTGCCATTTTTAATGGCGTACATATCTCCAGTTCTGCCCAATGAATTATTTAGTTCTTCTTCCCATCGCCGATTGGTTTTGTTAGGAACATTGGGTCACCCTTAAGTTTTCCGGCCTTTGGTTGATTTACATGAACACTGGGCGTATCTTCCCTCCCCGATGAAGGTAATACTTTACCGTCTGCCTCCCCTCGTTGGACATTGCTAATTTGTCTTGATGTCTGGAGTTAGGATATAGCTGGTAGAGTTTCCAGTAATCCACGAGTTTTCCGGTCAAAATGAATATGTGATGGTCCGATTTGGGAGGCATCTTGGGAAGACAGTTTTGAGTTTAAGAAGCTTATTTAGGCAGCCCTGTGTATTTTAAGATTACAGTTCTTGTTCGATTATCCAGTAAGTCTTTGATATCTCCGGTAAAAGGGAAACTGACGGCAAATGGCATTGGGCTGGCACATGTTTTTTCCGGCTGCCATATTGCTTATAGGAAGAAATTAAGGTGCTTATTGTTTGACTGATAACGGAAAGTTGGTGCGAAGTGGAGATGGGTACTCCATTCATGTGTTTTCCGTTGTCCTTGCATTGAATTTTTCCGATGGAAATTATGGTTAAACGATGTTGCGCCTGAATGCTCTCGCCCGGCCACCGGAGATGGTCACCGTTCGGCAAAAACGACACCCAAGAATCACTGGAGAAGGGACTGTGCAGTTGTGTGCCCACTTGGATTTGTTTAATGTTGGCAGCTGGAAAGTGGGAGTCTTGTCTCCCATAAAGATGGTCAAACTAGCTTTTTGCATGTGGATGCTTTGTGCAGTGGAATATGTCTACTTGGAGGACAAAATAACAATTATTTCTTATCCTTAGTGCTCCTCTAAAGTGGACGGCGTGGTGGAGCTTTGCAATGTACAACATATCTGATTTTGAGATACTACACCATGACCACGTTACTTCGTGAGATCCCATCAGAATTATTTTGGGCTTTGCTTCTCATGGACGAGTTTTTTGGGCTACATAATGCAGATTTCGGATTACAAGACCATCATAAGGACTCACACATGGGCTGGAATTGATCCAGCAAGCCCGTTTTGATTTTGATAATTTATGTATTTTGGATGTTAGCCATTTAGGATTAGTTTAGTGTTTAAGTGTTGGGCCTCGGCCCAGTGTTGTAATCAGGGGTATGCCCCGGTGTTTCATGTATTGTCGCGTTTTGCTTTCTGTGTTGACTTTAATAAAATTTACCTTTAAAAAAAAAAAAcatgagatcacac
>Seq164 [organism=Ipomoea batatas (L.) Lam.] PacBio-Illumina derived unannotated transcript Ibc551/f11p7/1926 
agagtgggagtttggtggatcacacactgtagctctcaaacggcgatggcggctcggagaaTCACTTCGCTTCTTACTCGTTCCTTGCTTTCTTCTTCTCACTCGTCCTCTCCTCTTCGGTTGCTCGCCGGCGGTGGGAATTCCATTTTGGCCGGAGGAATTCATCGATTCAGCACAGCTGCGGCGGTTGAGGAGGCGATTAAGCCGCCTGTCAGTGTAGAACACACTCAACTTCTTATCAATGGACATTTTGTTGATTCAGCTTCTGGCAAAACTTTCCAGACGATTGATCCCAGGACAGGCGAGGTGATTGCAAATGTTGCTGAAGGTGATGCAGAAGACATTGACCGAGCAGTGTGTGCTGCTCGTAAGGCATTTGATGAAGGACCGTGGCCGAGAATGACAGCTTATGAAAGATCGAAGATATTGCTGCGCACTGCTGATCTGATTGAAAAGCATAATGATGAAATTGCAGCACTCGAGACTTGGGACAATGGCAAGCCATATATTCAGTCTGCTAAAATTGAAGTGCCAATGCTTGTGCGTTTAATCCGCTATTATGCTGGATGGGCTGATAAAATCCATGGCATGACTGTCCCTGCTGATGGACCATATCATGTTCAAACTTTGCACGAGCCAATTGGTGTTGCTGGGCAAATTATCCCTTGGAACTTTCCTCTTCTCATGTTTGCTTGGAAGGTTGGGCCAGCATTAGCATGTGGCAACACCGTTGTTATGAAAACAGCTGAACAGACACCATTGTCTGCGCTATATGTTGCAAAGCTATTCCATGAGGCTGGGCTGCCTCCAGGTGTTCTAAATGTTGTTTCTGGTTTTGGTCCCACAGCTGGTGCCGCTCTTAGCAGTCATATGGATGTGGATAAGCTTGCTTTCACAGGATCAACAGCAACAGGGAAGGTTGTGCTTGAATTAGCTACCAGAAGCAATCTTAAACCTGTGACTTTGGAACTTGGCGGAAAATCTCCTTTTATTGTTTGTGAGGATGCTGATGTTGATAAGGCCGTTGAGCTAGCCCACTTTGCTCTGTTCTTCAACCAGGGGCAATGTTGCTGTGCTGGATCTCGGACATATGTCCATGAGAGTGTCTATGATGAATTTGTGGAGAAAGCAAAGGCACGTGCTTTAAAACGTGCAGTTGGTGATCCATTCCTGGCAGATACAGAACAAGGTCCTCAGATTGATTCGGAACAATTTGAAAAGATCCTCAAGTATATTAGACTCGGCGTTGAAGGTGGAGCTACACTTGAAGCAGGAGGCGATAGACTAGGTACTAAGGGCTACTACATTAAGCCAACAGTTTTCTCCAATGTCAAGGATAATATGTTGATAGCAAAGGATGAGATATTTGGTCCAGTACAGTCGATCTTGAAATTCAGTGATCTCGATGATGTCGTCCGGAGAGCAAATGCCTCCCGGTATGGTCTAGCTGCAGGGGTCTTCACTCAGAACATTGACACTGCAAACACTTTGACCCGAGCATTGAGAGTGGGGACTGTATGGGTTAACTGCTTCGACACCTTTGATGCAGCGATTCCTTTCGGTGGATATAAGATGAGTGGACAAGGAAGAGAAAAGGGAGAATACAGTCTCAAGAACTACTTGCAGGTTAAGGCAGTCGTCACGCCATTGACAAACCCTGCATGGTTATGATCATCCTCTCATGATCAATAAAGAGAAGAGCAGTATCAAACGTTGTTTCAATAACGATGATGATGATAGTGTTATCTTGCCCCTGTTTCTATGTTACCTATGCTTCTTGAGTATACTCAGTAAAGACTCCTTCAGTGACATATTTTACAGTCTCTTACTGGAATGTTACTAGTTCTTGTGCATGTTTGCTTCTTTGATGCTCGCTCTGTACAGCCTATACTttgttatgttttggttcaatctattgtgtttcac
>Seq165 [organism=Ipomoea batatas (L.) Lam.] PacBio-Illumina derived unannotated transcript Ibc553/f2p1/1852 
gaaagagaagcaaaggttagatctataaacaaaacacagctctcaagcttcaaagctggccgtcgTTCATGGAGATCGATGCAGCTCCCATTAGCCGTTGCTCCAAAGCTCACGAGAAGATCTATCAGGGATGGTTCTCCTTTGCTGATTCAGATGGAGATGGACGCATCACCGGAGGCGATGCTACGAAATTTTTCTCCCTGTCGAACCTGTCCCGCCAGGAACTCAAGCAGGTCTGGGCAATTGCAGATTCCAAACGACAAGGCTATCTTGGTTTTAAAGAGTTTGTTATTGCAATGCAGTTAGTGTCTTTGGCTCAAGCTGGCAATGCAATAACAGTTGATCTTTTAGATGCCAAAGTTGACTTTGAAAATTTGGAGCCACCTAGGATGGAAGGTTTGGATGCACAATTGGCAGCAAAGAAAAAGTATACTTCAAAAAATGAACCTGAGCAGAATGGCAGCCCTCCAAGGCAATCCTCTCCAGCAGCTAGTTGGTTTCAGTCATCAAAATCTGCAAAGAAGGTCTCTCTAAGCTCTGTGACTTCAATTGTTGATGGACTGAAAAAGCTATACATCCAGAATCTGAAACCACTAGAAGTTACATATCGCTTTAATGATTTTGTCTCTCCCTTATTGACAAACAGTGACTTTGATGCCAAGCCCATGGTGATGCTTTTGGGTCAATACTCTACTGGGAAGACAACTTTTATTAAACATTTGCTTAGAAGTAGTTATCCAGGAGCTCACATTGGGCCAGAGCCTACAACAGACAGATTTGTTGTCGTAATGAATGGACCTGATGAAAGGAGTATTCCAGGGAACACAGTTGCTGTTCAAGCAGACATGCCATTCAGTGGTCTGACAACTTTTGGAACAGCATTTTTGTCAAAATTTGAATGTTCTCAAATGCCTCACCCTCTGTTGGAACATATTACATTTGTTGATACTCCTGGAGTTTTATCTGGAGAGAAGCAACGAACACAAAGAAGCTATGACTTTACTGGTGTGACATCTTGGTTTGCTGCCAAGTGTGATCTCATTCTGCTGTTGTTTGATCCTCACAAACTTGACATCAGTGATGAATTTAAACGTGTAATTTCATCTCTTCGAGGTCATGATGATAAGATAAGGGTTGTTCTGAACAAGGCCGATCAAGTTGATACTCAACAACTTATGCGTGTTTATGGGGCATTGATGTGGTCCTTAGGGAAAGTACTAAATACTCCAGAGGTTATGCGTGTTTACATCGGGTCATTTAATGACAAACCCATAAATGACACTGCTACTGGTCCACTTGGGAAAGAGCTTTTTGAAAAGGAACAAGATGACTTACTGAGTGACTTGAAAGATATACCAAAGAAAGCTTGTGATCGTCGTATAAATGAATTTGTGAAGCGTGCCAGAGCTGCCAAGATTCACGCCTTTATCATTAGTCACTTAAGGAAGGAGATGCCTGCAATGATGGGCAAAGCCAAGACTCAACAGAGGCTTATTGATAACTTGGCTGATGAATTCGCTAAGGTTCAAAGGGAGCATCATCTGCCGGCAGGGGATTTCCCAAGTGTTGAACACTTCAAGGAAATCTTGAGTGGCTACAGCATTGACAAGTTCGAAAGGTTGAAGCCTAAAATGGTGCAAGCTGTAGACGACATGCTTGGATACGACATCCCAGACCTCCTCAAGAATTTCAGGAATCCTTATGACTAGCTCAGCCATCGTGTTGTATATTGAACTGTATTCTAATAGTTAAACTTCAGGGAATTCAAACTACTATTTATATGGCTTTGAACACCAAAATTTTACCCCTTAGCACatataaaaagagctttggatggcttgaacacaagcag
>Seq166 [organism=Ipomoea batatas (L.) Lam.] PacBio-Illumina derived unannotated transcript Ibc554/f11p3/1859 
accgccatcggaTCCGCACTTCAAATGTGACAACGCCCCGTTCGCTTTCTGCTCACTAAACTTCGTCTCCATTGCTCTCGCGAAACCGGATCCGAATCTCTGAAACGTTAGATCCAGATCGATTCGCGCTTGATCTGATCTCCGTGCTTCCTTGATTGATCGAGATCAGTTAACGGAGGCACCGTCGTACGCGAATCGGAGCTCGGAGCGAGGAGAGGGAGACGGGAATCGGGAATCGGGAGCATGAATATCCATGGCGGCGGCGGCAGGGAGGAGTTGTGGAATGCAGTGTTTGTCACTCCAAGTTGGGGCTCTCGCCCCACTCCAGGGCGGTGTCCAAGGCCTACGATCGCCACCGGACTGACGTCTCCTTGAAAACGCGCGCCTTTAACGTGTTTTTGGTCGTCGGTGACTGCATCCTGGTTGGCTTACAGCCTATACTGGTGTATATGTCAAAAGTGGATGGGAATTTTAAGTTTAGTCCCATTAGTGTCAATTTTTTGACCGAGATCGCGAAGGTTATCTTTGCATGCGTGATGCTGTGCTTACAGAGTAGGAATCAGAAAGCTGGAGAAAAGTCTCTTCTTTCTCTTTCTACATTTGTCCAGGCAGCAAAGAACAATTGTCTTCTGGCTGTTCCAGCCCTATTTTATGCTATTAATAACTACCTGAAGTTCATCATGCAGCTGTATTTTAACCCAGCAACAGTTAAGATGCTGAGTAACCTCAAGGTTTTGGTCATAGCAATTTTGTTAAAGATAATCATGAGAAGACGATTTTCCATACTTCAGTGGGAAGCTCTTGCACTTCTGCTTATAGGTATTAGCGTGAATCAGCTGCGGTCTCTACCCGAGGGCTCTACAGCTATGGGGCTTCCTGTAGCAACAGCAGCATATCTATACACACTGATTTTTGTTACTGTTCCATCCCTGGCTTCAGTTTATAATGAGTATGCATTGAAGAGCCAATTTGACACAAGCATTTATCTTCAGAACTTATTTTTATACGGTTATGGTGCAATCTTCAATTTTCTCGGAATACTTATATCTGCCCTTTTCAAAGGACCTGATAGCTTGGATATTTTACGAGGACACTCAAAGGCAACTATGTTTTTGATATGCAACAATGCTGCGCAAGGCATCTTGTCCTCATTTTTCTTCAAATATGCAGATACAATCCTGAAGAAGTATTCATCAACTGTCGCCACCATTTTTACTGGAATAGCATCTGCTGTTCTGTTTGGTCATACCTTGACTATGAATTTCATTTTAGGGATCTCTATTGTGTTCATCTCAATGCATCAGTTCTTTTCAAACGCATCAAAAGTCAAGGATGAGACACAGAATGGTAGTCTGGAAATAATAGAGACTGAGAATAACTTCAGGTCGAAGGACACATCATTTTTAGATATGGCAGCTGGAGCCCATGAGGATGCAACTCACCGTGTTAAACACGATGAAAGAGAACCACTTCTCCCTAGATGAAATTATCATAGGTATATGATTGGAGCAGCATTCTTTGGCTGATCAATACAGACAGTACAGATGTTGGATGTTGGACCATTTTAATGATAATTTCATCAACAATATGTTACAACGATTCTTTTTCCTATTCCCATTCAGAGAGGTTGACAAATCTCCCATGAGAGAGCACACCTTGTGACGATTTTGAAGCCTGTTTTAGGGGATCCTGGTATAGAAGGAATATTGTATTTATTGCATTTACTACATAGTAAAGTAGTTGCAACACCTACCATACTTTTCCATTTAATACTGCATACACATATCTTTTACTCAGGCCAGTGCATTTTGTGGCCACAATCAGACAGATTTAGACTATAAAAGTactatgttctatct
>Seq167 [organism=Ipomoea batatas (L.) Lam.] PacBio-Illumina derived unannotated transcript Ibc555/f4p0/1869 
gggaatgggctatgggggcggcgagcgttggatagctcaaaatccaaactaattttcatttattaagctaaGGAACTTTAGAGAGAGAGAGGGGACGAAGAAGAAGAAGAAGCTGAGAGAACAGAGAAAACAGTCTCTCCTCTTCGGCCTTCTCTTCCACCTCCAAAATCTCTTCTTCACCAGTTACTCCATTAAAGATTTTATCTTTTTCTTTTTATTAAGTATAGATTATTTAAGCAACTCGACATTCTCCCATATCTTTAGCAAACATTGATGAACAATTGAGCAAAACATCTGGAGTTTCAACAACCTTCTGATTGTGATGATGTTTCTTCCCAGTTCCCCCACCACCATTTTCCTGTTTTGTCTCTTTACCTCATTGTCTCCTCCGTTTCTCAGTGCCGCCGCCTTCAACCTCACTCTCCCCCATCAACACCCCTACCCTGAAGCTGTGGTTCAGGAAGTTCAAAGGAGAGTTAATGAATCCAGGAGGGTGTTGGTGTCGACGACGGAGAAGGACCAATGCCTGACCGGAAACCCCATCGACGACTGCTGGCGGTGCGCCGGGGACTGGGCGAGCAACCGGCAGCGCCTGGCGGACTGCGGCATTGGATTCGGACAAGCGGCAATGGGCGGGAAAGGCGGCAAGATCTACATCGTCTCCGACTCCTCCGACTCGGACACGGTGGAGCCGAAGCCGGGGACGCTCCGGCACGCCGTGATCCAAACGGAGCCGCTGTGGATCATCTTCGCCGCCGACATGACCATCAAGCTCAAGCACGAGCTCATCTTCAACAGCTACAAGACCGTGGACGGGCGCGGCGCCAACGTCCACATCACCGGCGGCGGCTGCATTACGCTCCAGTACATCAGCAACGTCATCATCCACAACGTGCACATTTACAACTGTGTCCCCACCGGCAACACGAACATACGCTCCAGCCCGACCCACGTCGGGTACCGAAGCAAGTCCGACGGCGACGCCATCTCCATATTCGGGTCCAGAAATATCTGGATCGACCACTGCGCTCTATCTCATTGTACCGACGGCTTAGTCGACGCCATCATGGGGTCCACCGCCATCACCATCTCAAACAGCTATTTCTCCCACCACGATGAGGTTATGCTACTCGGACACGACGATAAATACTTGCCGGACTCCGGCATGCAGGTAACAATTGCTTTCAATTACTTCGGGGAAGGATTAGTGCAAAGGATGCCGCGGTGCCGGCGGGGTTATATACACGTGGTGAACAACGATTTCACTGAATGGCAAATGTATGCTATCGGCGGCAGCGCTAACCCCACAATTAACAGCCAGGCCAACCGGTATACAGCGCCGGCGGACCCTAGTGCTAAGGAGGTGACGAAGCGCGTGGATACAGGCGAGGGAGAGTGGAGTGACTGGAACTGGAGGACGGACGGGGACATAATGGTAAACGGAGCATTCTTCGTGCCTTCCGGCGACGGCGCGCGCGTCACCGGCCAATACGCTAAGGCCTCCAGCCTGGAGCCGAAGTCGGTGGAGCTCGTCGACCGGATCACCATGAACGCCGGCTGCCTCGGCGGATCCAGGGACAACAACATGATGTATGGAGGAGGGACAACTACCAGCACAAGCCAGTCTCACAGCAGTGGTGACGACTTCTTTGGGATGATATTTGGCAGCGGCGCTAAAGCATCGCACCCTGCCCCTACCCCAACAACCACCATCTTTTTGTCTGTGCTAATTATTTCAGTTTTGTACATTTGCTCCAATGGAGCTGGGCAATTGTGACTAACAATGTGATTATTATTTATTTATGTAAAAAATCAAGAAAAATATGATTGTCATTTTGAAGAagcaatgaaagaaaatgcaaaattgcc
>Seq168 [organism=Ipomoea batatas (L.) Lam.] PacBio-Illumina derived unannotated transcript Ibc556/f7p1/1830 
aatccaaagcaggcaagtttcgaggcagttagaagcgttttttctgtcaaaaccggaacttatcgttcCGTGTCTCCGAGATTAGAACTCCCATCTACCACCATTAACCCACCGCGGTACGGGGAGGCAGCACTGCTCCTCTGTACACCACCACCATAATAATCTCTCGATTTTTCCACAGCGTCATTTCGTCGAACAAGTAGCAGGGGTGGGGAGAGAGAGCTCTGTAATCAAAACCCTAATTCTCAGAATGGGGGATATGGCTGATAAGCTGGCGTATTTTAAAGCGATCACTGGGGTTGAAGACTCCGAGTTGTGCACGGAGATCCTGTCCGCCCATGGCTGGGATCTCGAACTAGCGATTTCCGCTTTCATCTCCGAGAACAATCGTTCTGAAGCGGCGACCAGCTCTGAACCACACATCGACAACTCAACTTCGTACAACGCGGGTACGAATCAAGACCACCGAGAAACGGGGTGCTCGTTGCCGGCGGTGGTGGGCCCCCTGGTCTGGCTTGGAAACTCATTACACTGCCGTTCTCTATCATCTCTGGTAGTCTAGGTTTGGTTTCGGGAGCAATTGGGCTTGGAGTGTGGGCAGCAAGTGGCGTTCTTTCGTATTCTTTGGGCATGATCGGCCTCAATTCTGGACGCAACGGCCACGCTTCCGCCCCGTTGGTTTCTGTTTCAGCGTCGGCGCAGGAAGCCATGGCTTTTGTCGAGGGTTTCGACAGGGAGTTTGGAAGCACAAGGCCTAATTTCGTCTCGGAGGGTTTTATGGACGCTTTGCAGAGATCTAGGCATGCGTATAAGCTCTTGTTTGTTTACTTACATTCCCCTGACCATCCGGATACGCCTGTTTTCTGTGAGAGAACGCTGTGTAATGAGACCTTGACTGCGTTTGTCAATGAGAATTTCGTGGCCTGGGGTGGGAGCATCAGAGCAAGTGAGGGATTCAAGATGAGTAACAGCTTGAAGGCTTCAAGGTATCCATTCTGTGCTGTGGTGATGGCTGCAACCAACCAGAGGATCGCTCTGCTTCAGCAGGTTGAGGGACCAAGATCTCCTGAAGAGTTGCTCACAGTACTACAAAGAGTGCTAGAAGAAAGTGCTCCTGTGCTTATTTCAGCTAGGCTTGAAGCAGAAGAAAGAAGAACTAATATTCGTCTGAGGGAGGAGCAGGATGCAGCTTACCGTGCTGCACTTGAAGCTGATCAGGCTAGGGAGCGCCAAAGACAGGAAGAGCAGGAGCGGCTAGCAAGAGAAGCTGCTGAAACTGAGCGGAAAAGGAAGGAGGAAGAAGAAGCTCGTGAAAGAGCAGCACGTGAGGCTGCTGAGAGAGAAGCTGCCTTGGCTAAATTGCGGGAGGAGAAGGCTCGGTCACTCGGTCCTGAACCAGAGAAGGGCCCTGATGTTACTCAAGTTTTGGTACGTTTTCCTACTGGAGAGCGGGAGGGAAGGAGGTTCCACAGTACTGCAAGAATACAATCTCTTTATGATTACGTTGATTCATTGGGAAGCTTAGAAATGGATAGCTACAAACTTGTTTCCAACTTCCCTCGCACAGTGTATGGGTTGGATAAGCTAGAAATGTCGCTGAAAGAAGCAGGATTGCATCCCAAGCCAGCCTTTTCATCGAATTGAATTCATGAGCAGGATTGAGTAGTGTGAGGGCTCCAAAATCAAATACTTTTAATAGGAAATTTTTAGTTGTGTTGTTATGATTCCAGTTGAGCAAATGATTCAGTGGGAGGGTTGTTGGTTGTCTCTATTATGTTGTTTCCAATGTTAGATATTATTATATTTGAGCTAAAGAAAATtaggttcatc
>Seq169 [organism=Ipomoea batatas (L.) Lam.] PacBio-Illumina derived unannotated transcript Ibc557/f8p2/1784 
accgccaaggaggaaacccatcccttcaaaacaaggaaatcacactgcttaggaaactcgcgtacagagtgGGAGAAGAATTGGGGAGGCCCAAAGCGCTCTCCGTTCCCTCTCTCTCTCTCTACAACTCCCTTTTCCAGCTTCTAGTGTATTTTCTGTGGAGTAAAGGCATCCAATATGTTTGGAAGGGGTCCACGAAGGGGTGATAACTCCAAATACTATGAGGTCTTGGTGTTTCGAAAAGTGCCAGCGAAGATGAGCTTAAGAAGGCCTACAGAAAAGCAGCTATGAAGAATCATCCGATAAGGGAGGAGATCCCGAGAAGTTCAAGGAGTTGTCTCAAGCTTATGAAGTTCTCAGTGATCCGGAAAAGAGAGAAGTTTATGATCAGTATGGCGAAGATGCCCTTAAAGAAGGAATGGGAGGGGGTGCTGGGCCCATAGTCCTTTCGACATTTTTGAGTCATTCTTTGGTGGATCATTTGGGGGTGGTCACCACTTCGGTGGACCATTTGGAGGTGGTGGTAGCAGCTCGAGGAGCAGGAAGAGACAAGGGGAAGATGTAATACATACTCTTAGAGTTTCTCTAGAAGATTTGTATAACGGCACAACAAAAAAGCTCTCGCTTTCCAGGAACAAATTGTGCCACAAGTGCAAAGGGAAAGGTTCAAAGAGTGGAGCGACTGGAAGTGCAACGGGTGTCGTGGTACTGGAATGAAGGTTTCAACGCGACAGATCGCACCCGGCATGATCCAACAGATGCAACATGTCTGTCCTGATTGCCGAGGATCAGGTGAGGCCATAAGTGAAAGAGACAAATGTACACAGTGCAAAGGAAGCAAGGTTACCCAAGAAAAGAAAGTGCTGGAAGTGCATGTCGAGAAGGGGATGCAAAATGGTCAAAAGATAGTATTTACCGGGGAAGCAGATGAGGCGCCGGATACCATCACCGGGGATATCGTCTTCGTGATACAGCAGAGGGAACACCCCAAGTTCAAGCGGAAGTTTGATGATCTCTATATGGAGCACACCCTCAGTTTAACCGAAGCTCTTTGCGGTTTTCACTTCGTCCTAACTCATCTCGATGGCAGGCAGCTTCTAATCAAATCAGGACCCGGAGAAGTTATTAAGCCCGACCAATCCAAGGCAATAAACGACGAAGGAATGCCGCACCACCAAAGGCCGTTCATGAAGGGCCGGTTGTATATCAATTTTGACGTGGAATTTCCCGAGCCCGGGGCTCTTTCCCCCGAGGCATGCCGCGCTCTCGAGACTATCCTGCCACCGAAACCCAGCCAGTCCGCATTACCCATCAACCTGGACGAGTGCGAGGAAACCACATTGCAGGAAGTCAACATCGAGGAAGAAATGAGGCGCAAGGAGCAGCAGAGGCAGCAAGAGGCTTACGATTCAGATGACGATTCGTCTTCAGATGTGCACCGCGTGGCATGTAACCAGCAGTAGTAAGGCCCGGGAGTCTGCCGATTTGCTTATCTAGGCTAGTGTATTTTTGTTATATGGTCATTTGGGATATATATAAGTATTATTGCTTTTTAATTTGCATTTTGAAGTTTATCACTACAAGGTATTTTTTATTTGTATTTTTTGCCTGGTTGCCTGAGTTATCTCATACCATAATATTATCACATATGATATGTAATAGCCTAATAGGTATTTGACCTCTGCCCATATCTTTTTTTCTTAACTCTTTGTATGCAATGTTAAGGAGGAAAAGTGAACCTACACTAATGTCAAGTGAAATATTGGTTCTTACataatgaacat
>Seq170 [organism=Ipomoea batatas (L.) Lam.] PacBio-Illumina derived unannotated transcript Ibc560/f15p1/1606 
agcgcaggttaacttcctcggcgtacgcTATTTTTCTCTTCTCAAGTGAAAGTGCGACCTCTGAGCTCACAACAAGCTACCTGTGACTGCCTCTCTTTCTCTCTCGCTCTCTCTCTCTACAGTCAAATGGAGTCTCGCGTCCTCACTGGCGCCACCACCGCTCGCGGCCTCCCACTTCTTCGGAAGCCGCTGGCGGCGGCGGCGAGGTGCAACGCCTTCAGCTTCCCTGCCGCCGCCGCGAAGCCTATCGGCGACGCCGGGAACTTGGTATGGGGACGGCAGTTGCGGCCGGCTATTCTGCTCGAGACTTCGCCACCAGCGCTATTACGCCGGCGACGAAGAGGGAGATTTTCCGTCCGTGTCAGGCCGCCGCCGATGGCTCCACCGGGGAGACTAAAGTTGGGTTCTTTGACAAATACCCGGCACTTGTTACCGGGTTCTTCTTCTTCATGTGGTATTTTCTGAATGTGATATTCAACATTCTCAACAAGAAATCTACAATTACTTCCCTTATCCTTACTTTGTGTCTGTTGTACATTTGGCTGTTGGAGTGGTGTATTGCTTGGTGAGCTGGGCTGTAGGCCTACCTAAGCGAGCTCCTATTGACTCAAACCTCCTAAAACTCCTCATACCTGTTGCCTTCTGTCATGCACTGGGCCATGTGACTAGCAATGTTTCTTTTGCTGCTGTTGCTGTCTCGTTCACCCATACAATCAAAGCTCTCGAGCCTTTCTTCAATGCTGCTGCATCTCAGTTCATACTTGGGCAACAGATACCCTTGACACTATGGCTCTCACTGGCCCCCGTTGTTCTTGGTGTGTCAATGGCATCCCTGACTGAGCTTTCGTTCAACTGGCTTGGATTTACCAGTGCTATGATTTCAAACATCTCATTCACTTACAGGAGTATATACTCAAAGAAAGCTATGACTGATATGGATAGCACTAACATTTATGCCTACATATCCATCATTGCCCTCATTTTCTGCCTCCCGGCAGCAATATTTCTCGAGGGACCTCAGCTAATGAAGCAAGGATTTAATGATGCAATTGCTAAAGTCGGTATGACAAAATTCCTGACCGATCTTTTCTGGGTGGGAATGTTTTACCACTTGTACAATCAGATAGCCACTAACACCCTTGAGAGGGTTGCACCGCTCACCCATGCAGTTGGGAATGTGTTGAAACGTGTTTTTGTCATTGGATTCTCGATCATTGTCTTTGGCAACAAGATTTCAACTCAAACTGCTATTGGAACCAGTATAGCAATCGCTGGAGTTGCACTCTACTCCTTCATTAAGGCCAAGATGGAGGAAGAGAAACGGCAAATGAAATCTACCTGAGAAGGAGATAAAGGAGAGTATTGATGGATGTGGAAGACAATTGCCTGGGTGGTTGATTTGTATTTTTTTTTCATCCAATGAAAATGAAAAAGAGGAAAAAAAACCCAAATTTGAGTATTTCTCTGTATAATTGTGTAGTTAGTTTTCCAGTTGATTATTTTGATTCGGAGATCAATGATCCTCAACCACTCTCAATGGTTGGAATAATGTGTACTTGCACTACTTATATTTCGCGAAGAAATATTTATGTTTATGAAATTTAAT
>Seq171 [organism=Ipomoea batatas (L.) Lam.] PacBio-Illumina derived unannotated transcript Ibc562/f3p3/2245 
ctccacctccaacccgtgcttccacactcttgcagtagctgctataaccgccgttgctcagccGCGGAGTTACCGGTGAAGCGGGTGTGGTGTGAGACTGTGAGTGATGGCGACTATAACTGCCTCACACTTTGTTTCTCATGTCTGTGGGGGTGCCACTTCTGGAGAATCAAAAGTGGGGTTGGGTCAATTAGCCCTGAGGAGCCAAGCTGTGACTCACAATGGGTTGAGACCTGTGAACAAGATTGACATGTTACAATTGAGAACAAGTGCCAAGAAACCTAGCAAAAATGGAAGGAAAAATGAGGGTGGAATGGCAGCAGGAACTATTGTGTGTAAACAACAAGGGATGAACTTGGTCTTTGTGGGGTGTGAGGTGGGTCCCTGGTGCAAAACTGGTGGACTTGGAGATGTTCTTGGAGGATTGCCTCCAGCCTTGGCAGCGCGCGGGCATAGAGTTATGACAGTGTGTCCCCGTTATGATCAGTACAAAGATGCTTGGGATACCTGTGTGGTTGTTGAGCTACAAGTTGGAGACAGAATTGAACCTGTTCGTTTCTTCCATTCATACAAACGCGGAGTTGATCGCGTTTTTGTGGATCATCCTATGTTCCTGGAGAAGGTTTGGGGAAAAACTGGATCTATGCTCTATGGCCCCAAGGCTGGGAAAGATTACAAGGACAACCAGTTGCGGTTCAGTTTGTTGTGCCAAGCAGCACTCGAGGCACCGAGAGTTTTGAATCTTAACTCCAGCAAATACTTCAGTGGACCTTATGGTGAGGATGTTGTTTTCGTTGCCAATGATTGGCACACTGCTCTCCTTCCGTGCTATCTGAAAACCATGTACCAGTCGAGAGGAATCTACATGAACGCCAAGGTTGCTTTCTGCATTCACAACATTGCCTACCAAGGCAGATTCGCCTTTTCAGACTTTTCTCTTCTGAATCTGCCTGATGAGTACAAGGGTTCTTTTGATTTTATTGATGGGTATGACAAGCCAGTGAAGGGAGAAAGATAAACTGGATGAAAGCTGGAATACGTGAAGCAGACAGGGTTTTTACTGTGAGCCCAAACTACGCCAAGGAGCTTGTTTCTTGCGTTTCGAAGGGTGTGGAATTGGACAACCACATCCGAGACTGCGGCATCACTGGTATTTGTAATGGAATGGATACCCAAGAGTGGAACCCTGCAACTGACAAGTACCTTGCTGTTAAATATGATATCACAACTGTTATGCAAGCGAAGCCCTTGTTGAAGGAAGCTCTTCAAGCGGCAGTTGGTTTGCCAGTTGACAGGAATATTCCACTGATTGGTTTTATCGGCAGACTTGAAGAGCAGAAAGGCTCAGACATTCTTTATGCTGCGATTTCTAAGTTCATTTCAATGGATGTTCAGATATTGATTCTCGGAACTGGGAAGAAGAAATTTGAGCAGCAGATTGAGCAGCTCGAAGTGATGTATCCGGACAAAGCTAGAGGAGTGGCAAAGTTCAACGTTCCTTTGGCTCACATGATTACTGCTGGCGCTGATTTTATGTTGATCCCGAGCAGATTTGAGCCGTGTGGTCTCATTCAGTTGCATGCTATGCGATATGGAACACCGTGCATCTGTGCCTCAACTGGCGGACTCGTTGACACTGTGAAAGAAGGTTATACAGGGTTCCACATGGGGGCTTTCAACGTCGACTGTGAAACTGTTGACCCAGAGGACGTGCTGAAGGTGATAACCACTGTTGGTAGAGCACTTGCGATGTACGGAACCCTTGCATTCACTGAAATGATCAAGAACTGCATGTCACAAGAGCTCTCGTGGAAGGGACCTGCCAAGAATTGGGAAACAGTGCTGTTGAGCTTAGGAGTTGCTGGGAGCGAGCCCGGGGTTGAAGGAGACGAAATTGCACCACTTGCAAAGGAAAACGTCGCCACTCCATGAAAACTATGGTTTCATAAGCTGGCATATGAAACTAATAAAGTTTTATATATATGTTGAAAGAGCAGAGGCGATTTGGTGCTCTTGAGCATTATGAGGTGATGAAAGAGCCAAGTTTTATATATATGTTTTTTGGTATGCCCAGGTGGTAGTAAATACAGAGTTTAAACTAACTAGTTTGGTGCTTTAAGACATTGGGAACTTGCAGCACTTCAGCAGGCTAAATGTATAATATAAATAAACAATGGCCTCTTGTGGTTTTGTGCTTTGATTTCCAgcaacttgtgatgattttgctatatatatctggattcat
>Seq172 [organism=Ipomoea batatas (L.) Lam.] PacBio-Illumina derived unannotated transcript Ibc564/f7p0/1693 
ggggaaaatcggagtgactttttggagatttaaaccgggggggactcgtgtctatgaaggggcaacagACACTTGTCGCCTCCACCAAGCTTCAACCGGCGAGGAAGAAGAAGCCAACGACACGCTTCCCCAACTCCGTCTGTCTATCTGTCTGGCTTTTCTGTTAAAAGGTTTCAAGTAGCCCAGTTATGGGGTCTTATTTGAACTTCAAGAACTTTGGGGAGATGCCACTGCCAGAGGGCAATGGAGGCAAGCCAGCCAGTCCTTTCCCATTGACTAGACAATCTTCAATATACTCTTTGACCTTTGATGAGCTCCAGACATATGGGGGACTTGGGAAGGATTTGGGGTCTATGAACATGGAGGACCTCTTGAAGAATATTTGGACAGCTGAGGAGTCTCAAGCCATAGCATCTTCTGCTTGTGCAGCGGATGCAAGTATCCCCGGTGGGAATTTGCAGAGACAAGGCTCTTTGACATTGCCTCGGACGCTTAGCCAGAAAACCGTTGATGAAGTGTGGAGAGATTTCCACAAAGAAGCAGAAAACGGCTCCAAGAATGATGAAAATGGTGGCGGGGTGTCAAACTTTGGGCAGAGACAATTTACGCTGGGAGAAATGACACTCGAAGAGTTTCTGGTGAAAGCGGGGGTTGTGAGAGAGGACATTCAACCCAATGGTGTTGGATTATCTGGTGGTTTGAGCCAACTGAATAGTATAGCCTTTCAACAGCCAGCTCAAACCCGGGCGGTTTGAGCAAACAAATCGCAGCAAATGATAAAAACGCTGCGATTCCTGGTGCATCTAACTTAATGCTGAATGCAGGTGGTACCCAATCGTCCCAGCAACAACAGCTTCAGCTACCGCTGTTTTCTAAACAAACAACCGTGGCTTTTGCCTCCCCTATGCAATTAGGGAACAATGCTCAGCTGGCTAGCCCAAGGGTGGGAGGAGGCCCTATTGTTGGAATGTCGAGTCCTCTTAACACTAGTCTTGCTCAGGGTTCTGTTATGCAGGGCGGAGCAATGAGCATGGCGGGTTTATGCAATGGGGCAACGACAGTAATAGGCGGATCGCCTAGGAATCCATTGTCTTCAGATATCATTACTAAGAGTAATTTGGATACATCTTCGCTGTCCCCTTCACCTTTTGCATTCAATGAAGGTGGAAGGGGGAGGAAAGCAGGTAGCTCTTTAGAGAAAGTAGTGGAACGGAGGCGAAGGAGAATGATTAAAAATAGAGAATCTGCTGCAAGATCACGAGCCCGAAGCAGGCCTATACTTTAGAATTGGAAGAGGAAGTAGCAAAACTAAAGGAAATAAACCAAGAACTGAGGAAAAAACAGACTGAACTCATGGAGATGCAAAAGAATGAGAACGAGAAAGTGAATATGCCATGGGGAGGCAAGCCGAGATGCTTGAGGAGGACGGTGACCGGACCATTGTAAAAGAATTGGGCAGAAGCATAAGATCAAAGAGAGCTACCTCATATGTAGTTAGGCAGGTCAGTGAATAGTGTACTATGATCCTCCAATTCAGGGCATGATAAAATAGCTGTGTATAGAGAAGTAAGCTGTGATTTTGTAAATTAAGGAAAGGATGTTCTTAGCTTTAAGTTCCAGTTTGATATTTGGTGGTTGTTGTACAATGTGACAGTAATGTAATCTGAGTTCTGTAATCTCTCagtttatatgc
>Seq173 [organism=Ipomoea batatas (L.) Lam.] PacBio-Illumina derived unannotated transcript Ibc565/f6p2/1746 
agcagagaggttgtgttgaactcttcttcctgaatagcagggatccatctctatctggaAGTGGATTGTTTTCGACGAGTTTGCATTGAACTGGAATTGTTGAATCTCTATCCCACTCTAGGTTGATGATAGACATGATGGCTGGGAAGGTCTTCTTTCTCCTTATTTTCTTGAATGTGATCTCAAATATAGTGATGGCTGCTGGTCCACCAACATGCCCTGCAGATATTAAAAGTGATTGTGCAAGTGACTCAGGTGAATGGGAAGGTGAATTCTTCCCTGGAATTCCCAAGATTAAATATGAGGGTCCTTCTAGTAAGAACCCACTGTCTTTTAAATGGTACAATGCTGAGGAGGAGATTCTTGGGAAAAAGATGAAGGATTGGATGAGGTTTAGTGTTGCATTTTGGCATACATTCCGTGGCACAGGTTCTGATCCATTTGGTGCACCTACAAAATTATGGCCATGGGAAGATGGCACTAATTCCCTGGCCATGGCTAAGAGGAGGATGAGAGCAAACTTTGAGTTACTAGACAAGCTTGGAGTGAATAGGTGGTGCTTTCATGACAGAGACATTGCTCCTGATGGCAAAACACTAGAGGAGGCCAATGCAAACTTGGACGAAGTGGTAGCACTTGCTAAAGAGCTTCAGGGTTCGAAGATCCGGCCTTTATGGGGTACAAGTCAGTTGTTTGTGCATCCACGATACATGCATGGTGGTGCAACTAGCTCTGAATTAGGAGTATATGTCTATGCTGCAGCACAAGTCAAGAAGGCTATGGAGGTTACACATTACCTTGGTGGTGAGAATTATGTTTTCTGGGGTGGCCGAGAGGGTTATCAGAGTCTTTTGAACACAGACATGGAAAGGGAGCTGAACCATTTGGCAAGATTCATGCAAGCTGCTGTTGCTTATAAGAAAAAGATTGGATTTAATGGAACATTGTTCATTGAGCCTAAGCCTCAGGAACCTACCAAGCATCAGTATGACTGGGATGCTGCTACAAGTGCTAATTTCTTGCGGAAATATGGCCTTATAGATGAGTTCAAATTGAATATTGAATGCAACCATGCCACTCTGTCTGGTCACAGTTGCCATCATGAAGTTGAGACAGCAAGGATTAATGGTTTGCTAGGAAATATTGATGCAAACAGTGGCGATCCCCAAACTGGCTGGGATACAGATCAGTTCCCAATGGATGTAGCAGAAGCAACTCTAGTTATGCTCTCTGTTATTAAAAATGGTGGGCTCGCACCAGGAGGATTCAACTTTGATGCCAAATTGCGGAGGGAGAGCACAGATGTTGAAGACATCTTTATTGCTCATATTGGCGGTATGGATACCCTGGCCCGAGGTCTTCGAAGTGCTGCAAAGTTGATTAAGGATGGTTCTCTGAATGAACTTGTTCGCAAGAGGTACCAAAGTTTTGACTCTGAGCTTGGTGCTGCCATTGAGGCTGGAAAGGCTGATTTTGAACTGCTGGAGAAGAAAGCTTTCGAATGGGGAGAACCCAAAGTCCCTTCTGCCAAACAGGAACTCGCTGAGATGATCCTCCAATCTGCACTCTAGAAGACGGGACGGATCGGATCGGATCGGATGTGAGAATAATAGACCCAACCCATCGCAGCCATGTTTAGCAATTAGCCTTAGCTTTCCTATTAGCCATAATGACAGACAGACAGACAGTGTTTTAGTGTCGCATTCATAAATATAATGTTAaatcaatccctctactttccactct
>Seq174 [organism=Ipomoea batatas (L.) Lam.] PacBio-Illumina derived unannotated transcript Ibc566/f4p2/1673 
GGAATTGAATTGAAGATACAAATCCGCGATGGAAGGAGACGGGAAATTGGAGGCACTGATAGAGGCGCTGCTGAATGTCGAGAAGCAGATGAGGCAAGCCGGCGATGTGGCCGGCACCCGGAAGGCCGTTAGCGAAATTCTGCAGCTCTGCTTCGAAGCGCGCGCCTGGAAGACCATCAATGATCAGATTGTTCTCTTGTCCAAGCGTCGTGGTCAACTCAAGCAGGCTGTACAAGCCATGGTTCGACAAGCAATGGAATACATTGACCAGACTCCTGATCTGGAAACTAAGATTGAACTTATCAAAACTCTTAACAGTGTGTCTGCTGGGAAGATATATGTTGAGATAGAGAGGGCTCGCTTGATTAAGAAGCTTGCAAAAATAAAAGAAGAGCAGGGACTCATAGCTGAAGCTGCTGATTTGATGCAAGAAATTGCGGTTGAAACATTTGGGGCAATGGCAAAAACTGAAAAAATTGCTTTCATTCTTGAACAAGTGCGTCTATGTTTAGACCGCCAAGATTACGTACGGGCACAAATTCTCTCACGAAAGATCAATCCTAGAGTTTTTGAGGCTGATACTTCGAAAGAGAAGAAAAAACCTAAAGAAGGTGAAGCTGTAGTGGAAGAGCCTCCTGCAGATATTCCATCGCTGTTGGAGTTGAAGCGGATCTACTATGAACTAATGATTCGGTATTACTCACATAGCAATGATTATCTTGAAATTTGCCGGTGTTACAAGGCAATATATGAGATACCTTCTGTAAAAGAAGACCCAGAAAAATGGATACCAGTGCTAAGGAAAATATGCTGGTACCTGGTTCTGTCTCCACATGATCCTATGCAATCAAGCCTTCATAACGCTACCTTGGAGGATAAGAACCTTTCAGAAATCCCTCATTTCAAGGTGCTATTGAAACAGTTGATTACAATGGAGGTTATTCAGTGGAATGCTTTATGGAACACGTTCAAGGACGAGTTTCAGAATGAAAAAAATATGCTTGGTGGCTCCTTAGGTGACAAGGCAGCTGAAGATCTTAGACTCAGGGTGATTGAACATAACATCCTTGTCGTGTCAAAGTATTATTCACGAATAACCTTGAACAGACTATCAAATCTGCTGTGTCTTACTATTCAGGAAGCAGAAAAACATCTATCAGAAATGGTTGTATCCAAAGCACTGGTTGCAAAGATCGACAGGCCAATGGGTATTGTCTGCTTCCAACCAGCAAAAGACAGTAATGATATTTTAAATTCATGGGCGTCAAACTTGGAGAAACTACTTGACCTTGTAGAGAAGAGTTGTCACCAGATCCACAAAGAAATGATGGTCCATAAAGCTGCTCTAAAAGCTTGAGATAATACCAGTAACTTCAGGACTGCTCTTATGACCCATTTTGAGGAGCATTGGCAGAACCTGGAAGCGGCCATTACTGCTGTTATATTGCTGCTTGCTTCTTGCATCTTAAGACTTGTGACATTTGCACGGTTTCTGCCAAGTGCTTTTTATGTACTTCTTGTATGCCTTTGGTGATTGAATTGATTGTGATCAACAAGATTTTAGATTTGGTGACATCACATACTAGCTTACATTACATGCCATGCCATCTACTTATTGATTAGGGCACAAACTCTCATAGTTTatttcaaaatgcgaccctacttttaattgc
>Seq175 [organism=Ipomoea batatas (L.) Lam.] PacBio-Illumina derived unannotated transcript Ibc567/f8p5/1955 
atccccaccaAAAAAAAAATTCACCAATTCGTTATCTCCTTGTTCATTGGATCTCAGTTTCGTGTCTCGCTCTCGATCTGGCATTAGAGAAGAACAAACGAAAAGTTTCATAATATGGGTGTGGCGGATAACAGTATTGGCATGGAGGAGGGAACTCTGGAGATTGGCATGGAATATAGGACCGTCTCTGGTGTTGCTGGACCATTGGTTATCCTGGACAAAGTGAAGGGACCCAAGTACCAGGAGATTGTTAACATCCGTTTAGGAGATGGAACAACCCGACGTGGACAAGTTCTGGAAGTTGATGGGGAGAAAGCTGTTGTTCAGGTCTTTGAAGGAACTTCTGGAATTGACAACAAATATACAACTGTTCAGTTTACAGGGGAGGTTTTAAAAACTCCTGTGTCGCTGGATATGCTTGGCCGCATTTTTAATGGTTCTGGGAAACCCATTGACAATGGTCCTCCTATTCTACCTGAGGCCTACTTGGATATTTCTGGGAGTTCTATCAATCCTAGTGAGAGAACCTATCCAGAAGAAATGATACAAACAGGAATTTCAACAATTGATGTCATGAATTCAATAGCCAGAGGACAGAAAATTCCTCTATTTTCTGCTGCTGGACTTCCTCATAATGAAATTGCTGCACAGATATGTCGTCAGGCTGGTTTGGTGAAGCGTTTGGAGAAGACTGATAATCTTCTTGGTGATGCTCAAGAGGATAATTTTGCCATTGTCTTTGCTGCTATGGGGGTGAACATGGAGACAGCACAGTTTTTCAAACGTGATTTTGAGGAAAATGGATCCATGGAGAGAGTGACCCTTTTCCTAAACTTGGCGAATGATCCTACAATAGAACGCATTATTACTCCCAGGATTGCTCTGACAACTGCAGAATATTTAGCATATGAATGTGGGAAGCATGTTCTTGTCATATTGACTGATATGAGTTCATATGCTGATGCTCTTCGTGAGGTATCTGCTGCCCGAGAAGAAGTGCCTGGAAGGCGTGGATATCCTGGTTATATGTATACTGATCTTGCTACAATCTATGAGCGGGCTGGACGTATTGAAGGACGAAAGGGTTCCATTACACAAATTCCTATTCTAACCATGCCTAATGATGATATTACGCATCCCACTCCTGATCTGACTGGTTATATCACTGAAGGGCAAATATATATTGACAGACAGCTTCATAACCGGCAGATATATCCACCAATCAATGTGCTTCCATCTTTGTCTCGTTTGATGAAGAGTGCTATTGGTGAAGGTATGACTAGGAGGGATCATTCCGATGTGTCAAACCAGCTGTACGCAAATTATGCCATTGGGAAGGATGTCCAGGCAATGAAAGCTGTGGTTGGAGAAGAAGCCCTTTCTTCTGAGGACCTGCTGTATCTCGAGTTTCTTGACAAATTCGAGAGGAAGTTTGTTACCCAAGGAGCGTATGATACACGCAACATCTTCCAATCACTTGATTTAGCATGGACACTACTTCGAATTTTCCCCCGTGAGCTTCTCCATCGTATCCCAGCAAAGACCCTGGATCTATTCTACAGCAGAGACGCAGCTAGTTAAGGGTTAGAGGCCAGATTCGTACTCTAGATATCTGCTGTGTGATTGCCTGCCTTGCTTGAGCGTTACTTTATGGTGCTTTCTTAGCTTGTGGATCTCTTTCCCGTTCAATAATAAAAGCTTCTTATAAAATGAGAGTACAAGCTCTTCTACGGCGTTAAGACACACATTCATATTCTTTGAGACCCAGTTAAATCATGTAATCCGTTTCTTATTTTTATTTGGTTTGTTTGTGACAATCCATATATATTAGTAGATTTTAAGTTATGTATAATGCCAGAGTTTTTATGTAATGTATTTGAACAAATAATTTAGTTTTTCAAGTGACATCGGCGCAATCCGCGTAAATAATAATTGGGCTTGTCAatgttatgcct
>Seq176 [organism=Ipomoea batatas (L.) Lam.] PacBio-Illumina derived unannotated transcript Ibc571/f7p4/1862 
acagagagaggagaggGAGAGAGAGAGAGATAAGCCTATTTGCAGTTTTGGGGGTTATAATATGGATGGTTATTGGTAAAGTTTCAATCTTTTGTCTCTGGGAAGTCTGGATGAGAAAGCTGTGAAGATTTTGCATTTTTTCTAAGCCTGTGGGAGCAAAATTTGGATGGTCTAAGCTGCAAAAAGTGACTTTGGGTTTGATTTTGCTCTGAAGGAAGAGAAAAGCTTCATGGTAAAGGTCTATGCAAGCAGTCAACCGTTTTCACTTTTCTGTTGAACTTTTGTATTGAAGTGAAAAACTCGAGGGCGGGTTTATATAAACTGAAGGGATATTCAGCAAGAATGTCGAGTTAAGAATTGATACAACAAGGGGCTTTTACGACATCAAAGCGTTTTGTCCAAACTCTGAATCTCCAACTTGACAGATTAATGGAGTACTTGTGACCAGAATGGATCCTCAGGCATTCATTAGGTTATCAGTTGGGTCGTTGGGATTGAGAGCTCCCGGAACAGCCTTGAACGGTACGAAATCAGGGAGCCATGCATTCTCGTCTCCCTGTACGTGTGAGATTCGCCTTCGAGGTTTCCCTGTGCAGACAACATCGGTTCCCTTTGTATCCTCCCCGAAGCTACCCCGGATACTAACAGTATAGCATCCAGCTTTTATCTCGAGGAATCTGATCTCAAAGCATTGCTCACACCCGGCTGTTTTTACACGAATCATGCTTGTTTGGAGGTCGCTGTTTTTACAGGACACAAAGGTACCCATTGCGGGGTTGCTATGAAGAGGCAGCAAGTAGGTACGTTTAGGTTGGAAGTAGGCCCCGAGTGGGGTAAAGGAAAGCCAGCCGTTCTTTTCAATGGCTGGACTAGTATCGGCAAGAACAAGCAGGAGAATGGGAAACCGGGAGCTGAGCTTCATTTAAGAGTGAAGCTCGATCCCGATCCAAGATACGTCTTCCAGTTCGAGGAGAAGACTAAATTAAGCCCCCAAATAGTTCAGCTCCAAGGAAACATCAAGCAGCCTATTTTCAGTTGCAAGTTTAGTCAAGATCGGGTACAACAGGTGGATCCGCTAAGCAACTTTTCGTCTAGTTTTGTTGATAGCTCTGATATTGAAATAGAAAGGCGGGAGAGGAAGGGATGGAAGGTGAAGATACATGACCTCTCTGGCTCGGCTGTGGCAGCTGCCTTCATAACTACGCCGTTTGTGCCATCGACCGGTTGTGATTGGGTTGACAGGTCCAACCCGGGAGCTTGGTTGATCGTGCGCCCTGATCCTTGCATGCGTGAGAGCTGGCAACCGTGGGGGAAGCTCGAAGCGTGGCGTGAACGAGGCATCAGAGACTCCATCTGCTGCCGCTTCCACCTCCTGTCGGATGGTCCCGAGGGGGGCGGGGATCTCCTCATGTCGGAGATTCTCATCAGCGCTGAGAAGGGCGGGGAGTTCTACATTGACACTGACAAACAGGTCCGAGCTGCAGCGAGTCCTGTGCCCAGTCCAAGAAGCAGCGGTGACTTCTCTGCGCTGAGCCCCGTTTTGGGCGGCTTTGTCATGAGCTGTAGAGTGCAAGGTGAAGGCAAGTACAGCAAGCTCCTCGTGCAACTCGCCATGCGACACGTCACCTGCGTCGAGGATGCGGCCATTTTCATGGCGCTCGCTGCAGCCGTGGATCTCAGTATTGAGGCGTGCAGGCCGTTCAGAAGGCTCAGGAGAGGTACTCGCCATTCCTGGTGATATTCATTAGTGTATAACTCTATAAATGCATATATGATGTTCATGTGTTTCCAGAAACTAAGGAAACCTCCCATGTACTCTCCTGTAACAATGATGTTTTGTACAGAACCGGCGTAATGTTTTC
>Seq177 [organism=Ipomoea batatas (L.) Lam.] PacBio-Illumina derived unannotated transcript Ibc575/f8p3/1647 
acagcactCGTCAATGGACCCACTACTATCTTTAACGGATCCACTACTCGCAGGCGCCGCCGATGCACCACCGCTTGCTGCCGCTGCTCCGGTGTACCTGAAATGCCTAACCTCGCCGTGCTCCTGTGGACAGCCAGCCACCTTTTGCCGAGATGATAATGGCGGCGATAACGGCGTTAAACGAGCCGGGCGGGTCGAGTAGCAGAGCTATAGCGAAGTACATAGAGCGAGTGTACTCGAATCTTCCACCGGTCACCCGTCCTTGTTGACTCAGCACCTTAAGCGTATGAAGAGCGGCGGTGAGCTTGTGATGGTTAAGCACTCTTACATGCTCCCTGGATCTGCGCCCCCACCGGATTTTACTCCCGCCCCCGGCCCGAAGAGAAAGCCCGGTCGCCCTCCCAAAGGGAAATCCGAGGCCCAGCCCGAGACATGGGCTCCGGATGGGGCGGCGGAATCCGTGTTTGTTTCGGTTGGATTAGATGGTGGGCCCGATGTTCCTGTTCCTGTTCCTCCGCCCGCTGCGGCGGCTAACGTTGTTGTTCCGGCTAGGAGGGGCCGTGGTCGTCCAAAGAAGTTGAATTCTGAGGGAAAAACCACCGGAATTCTTCCAAAGCGCAAAATTTGAACCAGAATGGAGGAAGGAGGCCAGGGCGCCTCCAAAGACCGGATTTGTGCCGGCGTTAGGTGTTTCCGGTAGGCCCAGAGGTCGACCTAAGAGAATCGCTCCTTCTACCGGAGTGGGGAAATTGAGAGGCCGAGGCCGACCCAAGGCGATTGCCGCCGGCATAGCTAAGAAGCTCGGGAGGCCGCGTGGCCGCCGGCCAAAAATACTCTGCTTTTGGGCGGCCCTACTGTTGGAGCTATCAATGTTCCATTATTGATGGTGAGGCCAGCAGGAATGCAGCCTATCCTGGAATTGACAACAATGTTGGTGCTACAAATGGAGTATTGCTTCCTCCAAAACGTCGTGGTCGTGGTCGTCCTCCTAAGCTGCCAACTCGCACTGCTGCAGGCCCTGCAATGCGAAGGGACAACTTCCCAGGTCTGCTGTTAATGGATCAGGAAGCCCAGAAAGCTCAGTGGAAAGCCACTTGGTCGCCCAAGAAAGAATGCAGCACTGATAGCCGCTAAGGCTCTGATTCTCAGCAGTTGGCAGCTTTCCAGGACCTCAAGATCAAATTCGAAAACCTGAAAACAAAGTGCGGGAGACTGCCAGCATTATAAAACCGTGCTTAAACAGCGAAGCAATGCCAGTCACCGCAATAGCGGCCTTGCAGGAGCTCGAAGCTTTGGCTGCAGGCGATGCAAATCCCGTGTAAGAAGAAATGGTTGGCTTAGGCTGTGTAGTCTTAACATTGTTTAAATTTACATGTTGTCTGTGCAGAGATAAAGCCCTCCAAATAATGGTAATCTGTAGTGTCTTTAGTGAAACATAATTTGGTAATTTTTGATGTGTAGGTTTGAAGTTTACTTTGTGTGTGTTGACATGTATTATCATTCCAGACTTTATCTCTTGTGAATTGTGTCATTTTGTTCAAGGCTTAAAGCCAACCATTTTGGGTGCATTGGTTTAAGCCCAGTAACAAATGCTATGTAGTTAAAATTAATTacagtactgtttattacaatatgcatatggttatg
>Seq178 [organism=Ipomoea batatas (L.) Lam.] PacBio-Illumina derived unannotated transcript Ibc578/f7p8/1862 
gagagtgtgatccactgctacctctctttattctacaacctttccaCATCTCCCCATTATTCTCTCTGTCCCCTCATCACCATGGATCCTTCAAAGTATCGTCCATCAAGTAGCTTCAACACACCCTTCTGCACTACCAACTCCGGTGCTCCGGTATGGAACAACACCTGCGCACTCACAGTCGGCAGCAGAGGGCCAATTCTGCTAGAAGATTATCACTTGATAGAGAAAATTCAAAACTTCACTCGTGAAAGGATCCCAGAACGAGTGGTGCATGCCAGGGGTGCAACTGCCAAGGGCTTCTTTGAGGTCACTCATGACATTACACACCTCACCTGCGCCGACTTCCTCCGTGCCCCCGGCGTTCAGACGCCTCTCATCGTCCGTTTCTCCACCGTCATCCATGAACGTGGTAGCCCCGAAACCATCAGAGATCCCCGTGGTTTCGCCGTCAAGATGTACACCCGTGAGGGAAACTGGGATTTGGTGGGCAACAATTTCCCGGTGTTCTTTATCCGGGACGGAACGCAATTCCCGGACGTGATCCACGCGTTCAAGCCAAACCCGAAATCCCACATCCAGGAGAACTGGAGAATCCTGGATTACTTATCCCACCTCCCGGAGAGTCTCAACACCTTCGCCTGGTTCTACGACGATGTCGGTATCCCCACCGATTACCGCCACATGGAAGGCTTCGGCGTCCACACTTTCACCATGATCAACAAGGAAGGCAAGGCCAATTATGTAAAATTCCACTGGAAACCCACCTGCGGCGTCAAATGTCTGCTGGAAGAGGAGGCGATTAGGATCGGCGGCGAGAATCACAGCCACGCCACCCAGGATTTATACGAGTCCATCGCCGCCGGGAATTACCCGGAGTGGAAGCTTTATATCCAAGTGATGGACCCGGATCACGAGGACCGGTTCGATTTTGACCCGCTGGACACGACAAAGATCTGGCCGGAAGAGCTGATTCCTCTTCAGCCGGTGGGGAGAATGGTGTTGAACAAGAATATTGATAATTTCTTTGCGGAGAATGAGATGTTGGCGATGGACCCGGCGCATATTGTCCCCGGAATATACTTCTCCGATGATAAGATGCTCCAGGCTCGAGTGTTTGCCTACGCCGACACTCACCGCCACCGCCTCGGCCCCAACTACATGCTGCTTCCGGTTAATGCCCCCAAGTGCGCTTATCACAACAATAGCTATGATGGTTACATGAACTTTGTCCACAGGGATGAAGAGGTTGATTACTTTCCCTCGAAGTTTGATAACACACGTAACGCTGAGAGGTTCCCAACTCCGTTACGTATCGTGACGGGGCGACGTGATAAGTGTGTTATTGAGAAGGAGAACAACTTCAAGCAACCTGGAGATAGATACAGATCCTGGGCTCCAGACAGGCAAGATAGATTCATCAACCGATGGGTCAAGGCCTTGTCTGAGCCCCGAGTCACCCATGAAATTCGCAGCACCTGGATTTCTTACCTCACTCAGGCTGATAGGTCTCTTGGACAGAAGGTAGCTTCCCGTCTGAACATAAGACCGACGATGTAAGAGAGGTGGAATTGAAGGCAGTATAAATTGCTTTTGAGGTGAAATACATGCATGTTGTACTAAACGGCACCGTTTATTACTGTAAATTTGATGTTTACCAATGTTGTATTTTGGGTTTTACAAAATACTATGTTGTTATTTGGTCCTATATGTGACGATGCAAGTGAACTGGTACGATGTAAGTAGACTGGGACAATGTTCTAGTTTGAATAAATTATCGTTATTGTGTGGTCTATCTTGTGTAATAAACTTTTCTTTTATCTTAATATTTCAAATGATACATACTTCAATTCTtgaggttt
>Seq179 [organism=Ipomoea batatas (L.) Lam.] PacBio-Illumina derived unannotated transcript Ibc582/f2p0/1617 
tggtgctccagagaaggcagatagatcttcagcatactatggctctgctggcaccatcgaagggaGTGGTGATATCAGTGCCGGTGCTTGTTCTCTCCGCCGCGGCAGCCGCAGTCTTCTTCTTCTTGCTCCTCTCCTCCCTTTCTTCACCTTCATCTACCTCTAATTGCTCTTGCCCTTCCGTCCCGGACCGCACTGCCTCTAGCGCTGTCACACCGAGGGAGCGGATCTCGGCGTCGGCGGAGGATATTGAGTGGGCGAGGGAGCAGATCGAGGCCAATGGGCTCCATATGAAAGAAAATGTGCTCCGAAAAGGGATTAACCCTCGTACACGCCAACAACAGCTCCAGGATCTGCTTCAGTTCAAGGGAATATCGCACTATGAAGGAGAGGAAGCGAATAATCACACTGCTCTCCCTTGTCCTGGTGAGCTCCTTGTAGAAGAGCACCACAGCAATTATGGGGAGCCTTGGGCTGGAGGGCGAGATGTGTTTGAATTCCTTGCAGAATCGGTTCATCTAGCTCCAAACTCCAAGGTTCTGGAGATTGGATGTGGGACTCTCCGTGTTGGTTTACATTTCATTCGGTACTTGAACCCTGAAAAATACCGCTGCCTTGAAAGAGATGAGCTATCCTTAATGGCTGCCTTGCGGTATGAGCTTCCATCCCAAGGTTTATTACCTAAACGTCCTCTTATCATAAGAGGTGAAGACATGGAGTTCAGTAAATTTGGATCTGGAACTATCTATGATTTGATATATGCAAGTGCTGTTTTCCTTCATATGCCCGATAAGCTTGTATGGGCTGGGCTAGAGAGACTTGCTGATAAATTAAAACCTTTAGATGGTCGTATATTTGTGTCACACAATATAAAGTTTTGTTCAAGATTAGGAGGAGACGAATGCACAAAAAGGCTAAGTAATCTTGGCCTTGAGTATCTTGGGAAGCACACTCATGATAGTTTTCTCTTCAACCACTATGAGATTTGGTTTGAATTTAGGCGTTTCAAGGCTTAAGAATGGATAGACAATCAGGTGGAGATTGATAATTTGTGTTTCTGAGGAAGCAATTGGAACTGTGTTCTCATCCTGTTCTCATTGTTCTTTGACTCATTCTTTCATTTATGAGGAAGTAATCTTGGCGTTGAGTATCTCGGGAAGCACACTCATGATAGTTTTGCTCTTCAACCACTACCAGATTTGGTTTGAATTTAGGTGCTTCAAGACTTAAAAATACATAGACATTCAGATGAAGATTGATAGTTCATATTTCTGAGGATGCCCGCAATTGATCAGCACTCAGAACCATCTGCTCATCTTGTTCTCATTCTTTACCGGAAACATGACACGTATGCACCGTTTTGCGATGTACAAGTGAAATGACAGATTTTTTATGGAGAAGCTTAGTGGTCATTAAGTTGTAGTTGAACTATAAGAGTCTGCTCTGAACTTACCATGGAGAATGTTATTCACCATGTCATCACTGTATTCTAGTTATATATGCTAGGCAGTTAGACAGTTATGTCATAATCACATCGTAGCATGCCCATATGTGTAACTTTCTGATGTATATTTGAAATTCTATTTAACAAAGGCTTCTGTTAcatatttttttttg
>Seq180 [organism=Ipomoea batatas (L.) Lam.] PacBio-Illumina derived unannotated transcript Ibc585/f4p0/2110 
gaagcagacgcatattagTATATTACACTTTCTGTCCCCTCTACTGTGCTTTTTGTTCCTCCCTCCATCTTTCCATTTCCTTTCCCCCTCCTGTCTATAATGTAAGAAAAAAAAAAGTGTAAATTTTCTTGTTTTTTCTGGCTTGTAACTTTGCACTTTGAGCTTCCAAGTTCCAATCAAGGTTTCAAGAATGGCCTCTACTCTGTCAATGCTGCTCCACATTTCTGTGTTGCTGCTGGGGTTGTGTTCAGCTGAAGATCCATTTGCTTTCTATGACTTTGAGGTCTCCTACATTACTGCTTCTCCTCTTGGTGTGGAACAACAGGTTATTGCTGTTAATGGGAAATTTCCAGGGCCTGTTATCAATGTAACTACTAACTACAATGTTGTTGTTAATGTAAAGAACAAATTGGATGAAGAACTACTCATGCACTGGTCTGGTGTTCAGCAGAGGAAGAGTTCTTGGCAAGATGGGGTGTTGGGTACAAACTGTCCAATACCTGCAAAGTGGAACTGGACTTATCAGTTTCAGGTGAAAGACCAGATTGGGAGTTTCTTTTACTTCCCTTCCCTCAATTTCCAGAGAGCAGCAGGAGGCTATGGTGGATTTACAATCAATAACAGGGTTATAATTCCGATTCCTTTCGATACCCCAGACGGGGATATCACAATCATGATTGGAGATTGGTACACCCGAAACCACACGGCTCTGAGGAAAAGTCTTGAAGACGGGAAAGAACTGGGAATGCCCGATGGTGTTCTCATTAATGGGAAAGGGCCTTACAGATACAATAACTCTCTCGTCCCTGATGGTATTGACTACGAAACCATTACAGTCCACCCGGGAAAGACTTACAGGATTCGTGTCAGCAATGTTGGGATATCGACGAGTTTGAACTTCAGAATTCAGAGTCACAACCTGCTTCTAGCGGAATCAGAGGGGTCGTACACAGTGCAACAGAACTATACTAGCTTAGATATTCATGTCGGGCAATCATACTCGTTTTTGCTAACCACAGATCAGAATGCGAGTTCTGATTATTATATTGTTGCGAGCGCTAGGTTTGAGAACCAAACTTTGTGGCAAAGGGTCACCGGGTTGCCATCTTGAAATACACAAATTCAAAGGGGAAAGCACACGGTCCCCTCCCAGATCCACCAAATGATGAGTATGATAAAACCTTTTCCATGAACCAGGCCAGGTCTATAAGGTGGAATGTGACTGCAAGTGGGGCTCGTCCAAACCCTCAAGGCTCTTTCAGATATGGTTCGATCAATGTGACAGAGTTGTACGTTCTAAGGAACAAGCCACCAATTAAGATCGATGGGAAACAACGAACCACTCTTAACGAGATTTCGTTTTCTAATCCCAAGACTCCAATCAGGCTTGCAGACCAATTCAAGTTGAAGGGGGTGTATAAGCTCGATTTTCCCACTAAGCCACTTACAGAATCACCTAAGATGGACACTTCAGTCATAAACGGTACCTATAGGGGATTTATGGAAATAATTTTGCAGAATAATCACACAAAGGTGCAAACCTATCACTTGAGTGGATACGCCTTTTTTGTGGTTGGGATGGATTATGGCGAGTGGACAGAAAATAGCAGAGGCACTTACAACAAGTGGGATGGAATTGCTCGCTCCACTATACAGGTTTACCCGGGGGCCTGGACAGCAATCTTGATCTCTCTTGACAATGTTGGAATATGGAACCTGAGAACAGAAAACCTCGACTCCTGGTACCGTGGTCAAGAAACATACATCAGGGTTGTGAATCCCGAGGCTACTAACAAGACCGAGTTGCCAATGCCAGACAACACCCTCTTCTGTGGTGCCCTTCAAAAAATGCAGAAGCCTCAAGACGTAACATCTTTGGCAACATCCATTAAGGGAAACACGTCGAAGCTGAGTTTCACTGTGCTGCTGCTGTTGATATCTGCAATGCTTTCTGTATGAGGATCTGTGGCTGGAAGATGGATGTAGGAGGAGAATTGTAGTCTTGTTGATATGAAACATTTATCACTTCTGTTTTTTGTATTTAATTTTTCATGTTTTATGGTTGTATCAATTGCCCCCGATGCTTGTTTATTTAATATCcattcttctt
>Seq181 [organism=Ipomoea batatas (L.) Lam.] PacBio-Illumina derived unannotated transcript Ibc586/f8p2/1714 
acacgcaaaagggaaaaaagaaagcatatagcaaattacaaaagtgaaaaaagttagcgtggaGATGAGATGAGGAAGAAAGCGGGGGTTGTGCACAGTGTGCATTGGTGATCGTAAAATTGATTAAGTTCGTTTATGGCCGGAAGGCCCTTTCACATCATCGCTTCCAGCTACCACAATCGCCTCCTCATCTCCCATCCGACGTCGTTTCCCTCCCTTCTCCACCGTTGTCTGCCGCCTTCTCCTTCACTGCAACGGAATCCCCCGCATCTGCCTTCGCCGCCGCAATCCCTCCGCCCGCTGGTGTCCTTGTCGGAGACCCTGGCGCAGAAGATTGGAAAAGCTATTCGCCGACCCGGCGCCCCCTCCAAGGCCCGGGTTTATACCGACATCAATTTGATTCGCCCTAAAGACTATTGGGATTACGAGTCCTTGGCTGTTCAATGGGGGAGCAGGATGATTACGAGGTAGTTAAGAAGGTTGGAAGGGGAAAGTACAGCGAGGTTTTTGAGGGAATTCACTCTACAAATAACGACAAATGCATTATCAAAATACTTAAACCTGTTAAGAAGAAAAAGATTAAGAGGGAGATTAAAATACTTCAGAATCTATGTGGCGGACCAAATATTGTGAAGTTGGTTGATATTGTCAGAGATCATCAGTCAAAGACTCCAAGCCTTGTTTTTGAATATGTGAATAACACAGATTTTAAAGTGCTTTACCCAACTCTTAGTGACTTTGACATACGATATTACACTTATGAACTTCTCAAGGCATTAGATTATTGTCATTCTCAAGGTATCATGCACCGTGATGTGAAGCCTCACAATATCCTTATTGATCATGAGAAGAGGAAACTTTGGCTAATAGACTGGGGACTCGCAGAATTTTATCACCCTGGGAAAGACTATAATGTCCGCGTGGCCTCTAGGTATTTTAAAGGCCCTGAACTTCTTGTTGATCTACAAGACTACGATTACTCGTTGGATTTGTGGAGCCTAGGTTGCATGCTTGCTGGAATGATATTCCGGAAAGAGCCATTCTTTTATGGAGATGACAATTACGATCAACTCGTCAAGATTGCTAAGGTATTAGGAACGGATGAATTAAATGCTTATCTAAATAAGTATCGTTTAGAATTAGATCCAAACCTTGCAGCCCTTGTTGGAAGGCATAGCAGGAAACCATGGTCGAAGTTCATTACCACTGAAAATCAACATTTAGCTGTCCCCGAGGCAATTGATTTCGTGGACAAGTTGCTCCGTTATGATCATCAGGAACGGCCAACTGCGAAAGAAGCGATGGCTCATCCATACTTGTACCCTGTGAGAAACGCTGAAAGCAGCAGAGCTCGCAACCAGTAGGACACCCTCCCGCTGCTCGTTTCCAATAACTCGGTGGTGCGTTTGTTCTCCTACACTTGCTGGAATACTGTGAAATGTGGAAGTATTTTCATAATCCAGTCATTTCTTTTTCTTTTTCTTTTTCTTATTCTTTTCTATTTTATGCTCGATTTGATTCTCCATTGGAAAGTAAGATTTCCTGTTGCCCTGTTGGTCATGAATCGCAGAAACACACTGAATTTTTCTTATACGATTTCTCTGATTCAATCACGTGATTATGTATGTAGTTGCCCCAACAGAATTATGGTCCTTTCTATCTCGACAGTACAATTATCATtggatactttcagtacaagtgattcttttgtgtt
>Seq182 [organism=Ipomoea batatas (L.) Lam.] PacBio-Illumina derived unannotated transcript Ibc587/f9p0/1646 
attgacaggtaagttagtgcgcgattgaatgtgcttctcataggggagagagagagagagaagagaGAGAGAGAGAGAGAATGAGAATGAGAGTGCTTAAGCCATTGGTGCATTTGCTAGTCCCACTATGTGTTCACTGGATTGCCGAGGAGATGTCAAAGCCAATGCTGGTTGATATCACCACCAATGCTCTCTGTGATGGCCAGTCTTCTTGCTCTCAATCCATCTACATCAATGGGCTTCAACACACGGTTGTTGGAATACTCCAGATGGCAGTTGTTCCATTCCTTGGCCAGCTTTCAGATGATTATGGGCGCAAACCACTTCTCCTCCTCACCTCCTCTACGACAATTATACCATTTGTATTACTTGCCATCAACAAGTCAAGGGGATTCGTGTATGCTTACTATGTGACACAGACAATTTCTTATATAATAAGCCAAGGAAGCATTTTCTGCATCTCAATGGCTTATGCGGCAGATGTTGTCGATGAGACTAATAGAGCGACGGCTTTTAGTTGGATTACAGGCCTTTTTTCTGCATCCCATGTTTTGGGAGACCTCGTATCACGTTTTCTTCATGAGGACTACAATATTTTTCAGGCTGCATTGTGCCTGTTGATATTTGTTCCGCTTTATATGGCACTGCATCTAGTGGAGACAGTTGCTTCGGATGGAGGAGTCGAACAAAGTTTGCCCTGCACGAGCAAGGTGAAGAAGTTTTGTCGGGAGCAATGCTACTGTGTGAAATCCACTCTAGAAGTTGTCATTAGCAGTCCGACGCTAAAGTGCACCTGTCTGGTTTTTTTCTTCTACCAGCTGGGAATGTCTGGCATCGACAGTGTATTACCGCATTATTTGAAAGCAGCTTTTGGTTTTGGCGAAAATCAGTTCTCCGAGATTTTGATGGCAGTGGGAGCGGGTTCGATTGTCTCTCAGATGGTCGTGCTTCCACTCGTCAATCCATTTGCCGGGGAGAAAGTGATACTCTGCATAGCGTTGCTAGCATCAATAGTATATGCATTGCTTTATGGATTGGCGTGGGCATCCTGGGTGACCTATTTAGGTGCACCTTTCGGAGTCATCTACATCCTAGTTATACCTGTTATTTATGCTGTAATATCCCGAGCATCAAGCTCAGATGATCAGGGCAAAATGCTGGGATTCTTTGCTGGTATACAATCACTTGCGAGCTTGTTATCTCCCTTCGCAATGAGTCCACTGACTAACTGGTTTTTGTCCGACAACCCGCCCTTCAACTGCAAGGGGTTCAGCATCATATGCGCGTCTTTATGCATGACCGTCGCTTTATGCTGTGCATGCGCGCTAAAACTGGAAACACCATGGAAGAAATTCTCAGAAGGCGACGATGAAGAGAACACCGAAACGCCTCTTCTTACTTCATTCCATTAGTTGGCTACCATTCTTCAAGAAGAAAAACAAAAAGATGAACAAAAACAATGTTGTGTGTCTCTTCTGTTTTCATTTTGGTTGGTTTTGTATTAAGAAAATGGGCACATTTACCTTATAGGGTATTTTTTTTCCTAGTTTGATAAGGTAAATGTATTATATAATGACACTACATTAAAAAAAATGTATGTCTAAAATCTAAATGACTTAATGATATATTTTGTAACTttttctttg
>Seq183 [organism=Ipomoea batatas (L.) Lam.] PacBio-Illumina derived unannotated transcript Ibc589/f7p3/1715 
gagctagctaagctcactagccatggcgacagcctcacacctaccactcttattcacTCCCAAAAGAAAAACCATCTTCTTCTTGCAGAGCTCTCTATGTCTTTCTGTACTTAGCTGCTATTGTGGGCTCAGTTGCATTGGTTTCAATCTGGGCTTTAAGAACGCCCTCATCTTCTCCTTCTGTCTTAAAAGCCCGTGTGTGTGATCGGGCTCACGATCCACCGTCGTGCATGGCGATTGTGTCTGAGGTATCATCCACAGAAACCGACGGCGTAGGATTACTCCAGATGGTTTTGCACTCGTCGTTGTTGCGAATCCAAGACGCCGTCAAGTTGTCGGCTAATGTCAACCGTCGGATCAACGATCGGGCCGTAGCGGACTGTATGGAGTTGCTGGACTTGTCTCTGGACAAGGTGGTGGATTCAATGGTGGCTCTTACAAATCTTTCGGCCCGAGCCCGAACGGACGCCCATTCTTGGCTCAGTACCGTATTGACGAACCACGACACGTGCTTAGACGGGCTTTACGGGCCCGCTCGGCCCGTAATGGAGCCCGTGATCAAAGACTTGATCACCCGGGCCAGGTCGTCGCTGGCGGTTTTGGTTCGGTGGCGCCGGCTACTGAGGACGATCTCCGGGCACTCAACGGCGAGTTCCCGTCGTGGGTTAGCGCTAGCGATAGGCGGCTTCTGGAAGCTTCGGCGAACTCCGTGGCGGCGAATGTGGTGGTGGCTAAGGATGGCAGCGGGAAGTATAAGACCGTGGCGGAAGCGGTGGCGTCGGCGCCGGATAATGGGAAAACACGGTATGTTATCTATGTAAAGAAAGGAACGTACAAAGAAAATGTAGAAATAGGTAAGAAGAAGACAAATGTGATGCTGATCGGTGATGGAATGAGCGCTACCATCATCACCGGCAGCTTGAACGTTGTGGATGGAACAACCACTTTCAAGTCTGCTACAGTTGCCGCCGTTGGGGATGGGTTCATAGCCCAAGATCTCTGCATCCAAAACACAGCCGGGCCGGAGAAGCACCAAGCGGTGGCGCTGCGGCTCGGAGCGACCAATCCGTCATCAACCGCTGCAAAATCGACGCCTACCAAGACACTCTCTACGCCCACAGCCAGCGGCAATTCTACCAGGACTGCTACATCACCGGCACCGTCGACTTCATCTTCGGCAACGCCGCGGCCGTGATCCAAAACTCGCAAGTCATAGCCCGCAAGTCCATGTCCGCGCAAAAGAACATGGTGACGGCCCAAGGGCGGACCGACCCGAACCAAAACACGGGGACGTCGATCCAAAACTGCGATGTATCGTCCAGCTCGGACCTGGGCCCGGTTAAGGGGACCATAAAAACGTATTTGGGCCGACCGTGGAAAGAGTACTCGAGAACAGTGTTCATGGAGTCCAACATTGGGGACCACATTGATCCAGCTGGCTGGTCACCATGGGATGGGGACTTTGCACTGAAAACTTTGTATTATGGAGAGTATATGAACAGGGGACCAGGTGCCGGTACTAGCAAGAGAGTGGATTGGCCGGGATATCACGTCATCACCGACAAAGCGGAGGCGATGAAGTTCACGGTGGCGCAGCTGATCCAAGGGGTTCCTGGTTGAAGAATACCGGAGTGGACTACACCGAGGGGCTGTAAAAATAAAATAAATTAAAATAAGACTTGTATTCGGAAGActtaaaataattttattatggt
>Seq184 [organism=Ipomoea batatas (L.) Lam.] PacBio-Illumina derived unannotated transcript Ibc590/f4p0/2196 
ggtagaagaagcacacaagctttaatttgctctgccatggcgggctctaatcctaaccacccccaatTCTACTATACCCCAACATCTAAACCCAATCCCACAAACCCAAACTTTTCTTCCTTAAAAAGAACCAAACTTTCTTACTTGGCCCTCGTCGCTATCCTCTGCGGCCTCTCCTATCTTATTGGTTCTTGGAATAGCGGCGGCGGAGGCGGCGGCGCTTCAGCCGCTTCCTCTACTTCCGCCGTCATCGCCGCCGCCACCGCCGCCGTCCCATGCATATTTCAGAAAAACGTCAGCACAGCCGAATCCCGGCCGTTGGACTTCGGCACCCACCACGCCACCGACGTCTCCGGCGGCGTGGGCTCGCCGGAGGACGACGCCGTGAAAGTTTATCCGCCGTGTGACGCCAAGTACAGCGAGTACACCCCGTGCGAGGATCCGAAACGGTCGTTGAGGTTCAACCGGGACCGTTTGATTTACCGGGAGAGGCATTGCCCGGAGAAGAACGAAGTGTTGAAGTGCCGGATTCCGGCGCCGTTCGGGTACAAGAATCCGTTCAAGTGGCCGGCCAGCCGGGATCTGGCGTGGTACGCCAACGTGCCGCACAAGGAGTTGACGGTCGAGAAGGCGGTCCAGAATTGGATCCGGTTCGAGGGAAACCGGTTCAAGTTCCCCGGCGGCGGGACCATGTTCCCCAACGGCGCCGATGCCTACATTGATGATATCGGAAAGCTCATTAACCTGAAAGATGGATCCATTAGGACCGCCATTGATACTGGCTGCGGGGTTGCTAGCTGGGGAGCATATCTAATGTCAAGAAACATCGTTGCGATGTCGTTTGCGCCAAGGGATACTCATGAAGCACAAGTCCAGTTTGCTCTTGAGAGGGGAGTCCCCGCATTAATCGGAGTAATTGCCTCTAAAAGGCTTCCATACCCTTCAAGAGCCTTTGACATGGCTCACTGTTCAAGGTGCCTCATTCCTTGGGGTCAATACGATGGATCGTATTTGATTGAAGTTGATCGAGTACTACGGCCAGGCGGATTTTGGATCCTCTCGGGGCCGCCGATCAGGTGGCGGAAATACTGGCAAGGATGGGACAGAACTAGAGAAGACCTGAACGCCGAGCAGACTCAGATTGAGAAAGTTGCCAAGAGACTTTGCTGGAAAAAATTCGTTGAAAAGGACGATATTGCTATTTGGCAAAAGCCCTTCAACCACCTTGAGTGCAAGGAGCACCGGAAAACATGGAAGAATCCACCCATGTGCCCCGCCGGTGATCCCGATAAAGCCTGGTACACGGATTTGCAAACATGTTTAACACCGTTGCCTGAAGTTTCCGGCCGGGAGGAGGTGGCCGGAGGGAAGCTAGAGAAGTGGCCGAAGAGGCTACATGCAATCCCGCCTAGGATTGCTACCGGAACAATTGAGGGAGTTAATTCTGAGATTTTCAAGCAGGATTCACAGCTATGGAAAAGAAGGGTTTCATATTACAAGAGTGTGAATGTGCAATTAGAGAAAGCTGGGAGGTATAGAAATGTGTTGGACATGAATGGTTTCTTGGGAGGATTTGCTGCCAGCTTGATTGATCAACCACTTTGGGTGATGAACGTTGTCCCTGTTGAGGCTAAGGTTAATACACTTGGTGTTATTTATGAACGTGGGTTGATTGGGACGTATCAGAGCTGGTGTGAAGCAATGTCAACTTACCCTAGAACATATGATCTCATTCATGCTGATTCAATATTCACTCTCTACAAGGATAGGTGTGAAATGGAGGATATAATGCTAGAAATGGATAGGATATTAAGGCCAGAGGGTAGTGTGATAATCAGAGAAGATGTGGACTTATTAAACAAAGTGAAGAGGATTGCAGATGGATTGAAGTGGGAGAGTCAAATAGTTGACCATGAAGATGGCCCACTTGTGAGGGAGAAGCTTCTTTTTGCTGTTAAATCCTACTGGACAGCCCCAGCTGCCTCTACTCAATGAGGATCTTATAAATTATAATTACATAATTGTTTTTTAGACTTCACATTTGTAATTTGAATTTTCTTAGTTTGATTCTTTACAAGTTGTCTGAAATTAAGGCCCTTCAAGTATAAAAGTAGATAATAATTAGCTAAATTAATTTTTGCATTGGAAGTGTAATTTGTAAtgccataaacttttatatgacatgtctgtattgat
>Seq185 [organism=Ipomoea batatas (L.) Lam.] PacBio-Illumina derived unannotated transcript Ibc591/f5p4/1780 
ataacatacacacacaaatcacacaacacaacattaagccaacaaaaaaaacacccctaccTGCAAGATGGGTGCTCATCCCCATTTTGAACCCATCTCAAAATGCAAGACGGAGGGAGATCAACCCAAACCGTGGCGGCTGATTTAGACGGCACCCTTCTCCTCTCAAGGAGCGCATTCCCTTACTTCTTGCTCGTCGCCTTGGAAGCCGGCAGCGTTTTCCGGGCAATTCTCCTCTTAATGTCTGTCCCATTTGTCTACTTCTTTTACATATTTGTGTCGGAATCCATTGCTATTCAAACCTTCATCTTCATCGCCTTCGCGGGCTCAAGATCAAAGACATTGAGATCGTGTCCAGGGCCGTGTTGCCCAAGTTTTACTCCGAGGATGTTAATCCTCAGACTTGGAAGGTGTTCAATTCTTGCCGGAAAAGGTATATTGTCACTGCCAATCCTAGGATTATGGTGGAGCACTTTGCTAAGAACTTTCTCGGCGCCGATATGGTTCTTGGAACGGAATTGGATGTGAAATCCGGGCGTGCCACTGGGCTTGTGAAGAAACCCGGCGTTCTCGTCGGAGATAACAAAAAGGCCGCCATTCTTAGGGAGTTCGGAACCAACGTGCCGGATTTAGGTCTCGGGGACCGTGAAACAGACCACGACTTCATGTCCATTTGTAAGGAAGGATACATGGTCCCAAGAACCAAATCCGAGCCGTTACCCACAAAACATCTCCTAAGCCCCGTCATCTTCCACGACGGCCGTCTAGTACAAAGGCCGACGCCCCTCGTGGCCCTCTTAACGTTCCTATGGATGCCGGTCGGAATAATCCTATCCATCATTAGAGTCTACCTCAACATTCCCTTACCAGAAAGAATTGTCCGCTACACATACATGCTCCTTGGGATCAATCTAATCGTGAAGGGAACCCCGCCCCGCCCCCAAGCAAGGCCAACCCGGCGTCCTCTTCGTCTGCAACCACCGCACCGTCCTCGACCCCGTGGTCACGGCCGTGGCGCTCGGCCGGAAAATCAGCTGCGTCACCTACAGCATCAGCAAATTCTCGGAACTAATTTCTCCGATCAAAGCCGTCGCTCTGTCCCGAGAAAGAGAAAAAGACGCGGCCCATATCAAACAATTGCTCCAAGAAGGCGACTTGGTGATTTGCCCGGAGGGGACAACTTGCCGGGAGCCATTTTTGCTAAGATTCAGTGCCCTTTTCGCCGAACTAACGGACAGAATCGTGCCGGTCGCCATTAACACCAAACAGAGCGTGTTTTACGGAACCACCGTCCGAGGACACAAACTTCTCGACCCGTATTTCGTGTTCATGAATCCTCGGCCGACATACGAGATCACATTCTTGGACCAACTCCCCCGGAGCTCACGTGCCGCGCCGGAAAATCCGCGATTGAGGTCGCGAATTATATCCAGAAGGTTCTGGGTGGGACATTGGGGTTCGAGTGCACCAGTTTGACTAGGAAGGACAAGTACATGATTATGGCCGGAACTGATGGGCGTGTCCAAAACAAGGTTGTCGAGAATGACAAAGAAAAGAAATGATGGGATTAGTTTATTTTGTTTTATTTTATTTTATGGGATTCTGTAATTTCTCAGGTTTTTTTTTTTTTTTTTTTTTTTGCCATTTATGTTCATCATAAAAACAAATATATAAGATGAAAAGCAATTGCCGGTCATCAGTGATCAAGATCTTGGTGATTTGGCATGATATATAATAAGAGTGTAATATTTATTAGTTAAAtgaagatattaattttttt
>Seq186 [organism=Ipomoea batatas (L.) Lam.] PacBio-Illumina derived unannotated transcript Ibc592/f9p3/1990 
aaaatagtatggatttataatgcattgtcctttcagttacctctttcagttcccacagacagtctGTCTATCTGTCCCTCTGCTTCTGATTTTTTGGTGTTGTTCTCACCAACCCAAGCGAGAAAGGATTTCTGTAGCTCTGTATTAAGTTTGTGGGTTTGGGTTTGAATTGAATTTGTGTAGGGAGGACTGAGGAGGAGATTAAAGAGCAATGAGTGGGGGTGGAGGAGCAGAGGAAGAGACAACATTGGAGTTCACTCCGACGTGGGTGGTCGCCGCCGTTTGCACCGTCATCGTTGCCATTTCTCTTGCCGTCGAACGCCTCCTCCACTTCACCGGAAAGTACCTGAAGAAGAAGAACCAAAAGCCTTTGTATGAAGCCCTACAGAAAGTTAAAGAAGAGCTGATGCTGTTGGGGTTTATATCCTTGCTATTGACTGTGTCTCAAAGTCGCATAACCAAGATTTGCGTGTCTGAGGATATCATGCGCCACTTACTTCCCTGTTCATTATCAGATGAAGCAGTTCATGCTGCCCCAGAAACAAATTCCCATCATCGCCGCTTGCTTTCAGGAGGAGATAGCGTTGGCTACTGTGCTGAAAAGCATAAGGTCCCATTATTATCTGTGGAAGCTTTGCATCACCTGCACATATTTATCTTTGTCCTTGCAATTGTGCATGTTACATTCTCCCTTCTTACCATTGTATTTGGAGGAGCAAAGATACGCCAATGGAAGCACTGGGAGGATGCCATTGCCAAGCGTAATTATGAGAATGAGAATGTTGGGAAACCGTCTGTCACCCATGTCCATCAACATGATTTCATCAAGAGTCGCTTTGTGGGTCTGGGTAAACGGTCAATCATCTTGGGTTGGTTGCACTCTTTCTTTAAGCAGTTCTATGGTTCTGTCACCAAGTCAGATTATACAGCACTTCGTTTGGGATTCATTATGACTCATTGTAGGGGAAATCCAAAGTTCAATTTTCACAAGTACATGATTTGTGCGCTAGAGGATGATTTCAAGACAGTTGTTGGTATTAGTTGGTATTTGTGGGTATTTGTAGTTATTTTCTTATTGCTGAACATTAATGGTTGGCATACATATTTTTGGATCGCATTCATCCCTTTTGTTCTCCTACTTGCTGTTGGCACGAAGTTGGAGCACGTAATCATGCAATTGGCTCATGAGGTTGCTGAGAAACATGTTGCCATAGAGGGTGAATTGGTTGTGCAACCTTCGGATGAGCACTTTTGGTTTGGTCGGCCTCAAATTGTTCTGTTCCTGATACACTTCATTCTCTTCCAAAATGCTTTTGAAATAGCGTTTTTCTTCTGGATTTTGGTGCAATATGGTTTTGATTCCTGCATAATGGGGCACGTCAAATTCATCATCCCTAGGCTCGTCATAGGCGTAATTATTCAGGTGCTTTGCAGCTATAGCACACTGCCACTCTATGCTATAGTTACACAGATGGGAACCCATTTCAAGAGATCAATATTCGATGAGCACATCCAAGCGGGCTCGTCGGTTGGGCTCAGAAGGTGAAACAGAGGAAGGGACTTAAAGCGGCATTTGGTGGGGGCTTCAACGGATGGTTCCTCCACGGGAGTGCAGATGGGAGGCGTTGGACGCAAGGAATCTGGCTCGACTGACGGTGCCTCTGTCAGAGCGCTGCAGCTGATGGGAGGCGTTGGACGCAAGGAATCTGGCTCGACTGACGTGCCTCTGTCAGGGCGTTGCAGCAGACGGGAGGCGACGGGAGTAAGTAGAGTGTCTTGAGGCAGCTGCTTTATCACCTCAGTTGGATCCTAACTGTCCTAGAGAGTAATGTACAAACTAGCTATAGAACAATCCTTGTGGGCAAGGTAAGGTTATGGGATGATGAGTACATCAAATGGAAACCTGATACTTTATTGCAAAGCTATGTTCTCATGACTCATGAGTTTTCTTTTATCATGtggtataacaaacgacagggtaaatttttgt
>Seq187 [organism=Ipomoea batatas (L.) Lam.] PacBio-Illumina derived unannotated transcript Ibc593/f12p4/1961 
aacacgataatcatcacagcaaagcttatggacagtctgaactaatcctaataaaaaaggaaaaaatcTTGATCTACCTTGCTTTTTCTTTCATCCGAAAAAAGCTTCCATTTTTCTCGAGAATTTAAAACAAAAATTAGGAAAACTTTTGAAGCCCCTGAAAACCCAGTTTCCCTACCCAATCAGCCAAACCCAAACCAGTGGGCACACTACCAGGATGAATACGGATTGCTGAGAATATGGAAGCCGATGTTTCTATCCTCCTCGCGTCAAACCTGTGATATTTTCTCATATTTTGATTGTATTTCAAAGATAAAGGGATATTAGGGTTTTGAATTTTGGAATTGGAGCTATGCTGAAACTCTGGGTATTATTTCCCCTCTTTTTCTTGTGTTTTGCGTTCCTGACGGCTCCTCCCTTGCCAATGTAGTTTTGATCGGTAGAAACGTTACCTCTTCATTCGAAGACATCGAGGCTAATTTTGCTCCCTCGGCAAAGGGATCAGGGCAGTGTGGGACGTTGTATGTTGCTGAGCCATTGGATGCGTGCTCACCGTTGAGTAATGAAGTGGATGCTGTAGAAAACAGCACAAAGTCTCCGTTTGTGTTGATAATTAGGGGATCATGCAGCTTCGAGGAGAAAGTTAAGAGAGCACAAGTCGCGGGGTTTAAAGCGGCCATAGTCTACGACTATGACTATGGAGATCTAGTGGCGATGGCAGGAAGTTCTAGCGGTATAAAGATACCAGCCGTGTTTGTTTCAAAAACTTCTGGAGAAACACTTGCTGCGTATGCCGGTGATCCCAACGTGGAAATATGGATAATCCCGAGCATCGAGAACTCGGCCTGGTCAATCATGGCTATATCATTCATTTCATTGCTTGCAATGTCGGCTGTGCTAGCTACTTGCTTCTTTGTTCGTAGGCATCGCATCAGAAGAGAAAGGCCACGGACTACACGTGTTCGAGAGTTCCACGGGATGAGTAGCCGTCTCGTTAAGGCCATGCCAAGTCTAATATTTACTGCAGTTGTTGAGGATAACTGTACGTCAGTTACTTGTGCTATATGTCTTGAAGACTATAGCGTTGGGGACAAGCTTAGGGTTCTGCCATGCCGCCACAAATTTCATGCTATGTGTGTCGATGCTTGGCTAACATCATGGAGAACTTTCTGCCCGGTTTGTAAACGCGATGCTAGAACCAGCACCGGTGATCCACCAGCATCAGAGTCTACACCGTTGCTTTCATCAAGTGCTTCTCTATCATCATTGGGATCTGTTCGATCATCGTTAGCATCATCATCGGCAATACAAATAGGTCCCCCCTCATCGTCGTCCCGACCCCCTTCACGATCTCAATCAATCTCCAGCACGCCTTACACCCACCGCCATTCACTTCAGTCCTACGTCCAATCACCCCATCTTACTGCAAGCCGGAGCTCAGTGGACCTCAGGAACGCATCATCTTCGCAACGATCTCGTGCTTCTTACCTGGTTTCACCTCACTCCGTAGGCTACCCTTCCATATCACCTCTTAACTCGAGATACATGTCTCCATACATCCCAAGCCCGGGCAACGCTTCAACAAGTTACCTCGGCTCCTCTAGTCGGCACCCAAACCCACTGCGCCCGAGCGAGTCCTATACGAGCTTTTCTCCATTCGCTTCGGCTCAGTCTCTCCCGGGTTGTGAGTAGGAACGAACAGATGGCAAGACGAGATCTCACAGCAGTCTGACCTGTGGATGCAGAAAATAGATTGGGATTTGTACATTACAGCATGATAATGTGTGGCTTTTGTTCTGTATTGTAGTTTTGATGTTTATGTTGAGATTTCTCTGGTGCACATGAAGAGGATGAAAATGATTTCCCTTTTCCTGTTGGGTTGATTATTTAGATGTTTCTAACTATAATTTGTACATATATCTGACCTCTCAGATTTCAACTCTTCATGCAATTTTTTTcct
>Seq188 [organism=Ipomoea batatas (L.) Lam.] PacBio-Illumina derived unannotated transcript Ibc594/f10p2/2002 
atctttattttcattgtcagttgcgacactgaaccttgaagcttactcctcaccctcctccatcGCCCTGAAAATAGCCGATCCAGTCGCCGGAATCCGTGGCCATCTGGCGGACAGGCATGGCGCGCACTTCTATACAGTGTTTACTCTTCACACTGCTCCCCGCCTTGATAACTGTATTCTATGCCGTTGGATCAGCTGAAGCCTCGATACACAACTACGACCGAGATCCGTTTAGAGAGGTCGGAAATGCTTACCTCGTCTCCGGCGGCAGCGAAGGCCTCGCCGCCACCTTCTCCGTCCCTAAGGCGCGTCGAGCATTCCACTCCACTGTCCACGACGGACTCTCTTACATCAGATTTGAGAATCTCACATTTTGGAGGAGTAAAGAAACTGCAGACCAACATCCAGATATGGCATACAATAGCGGTTTGATACAGATCATAATTTTTGAGGCAGCAGACCGTGATAATATTGGTGGTTCACCTTATGGTGGGCAAAGGTCTATTTGTTGTACCCCTGATCTTGCTAAACTTGAAGGTTGCAAACAAGGGGAAGTCATTAGGACACCTTCAGCAACAGATATTAACTGGCCAGTGGTGTTGAATGTGCATTTTAGAGGAAAACAGTTATCTGCACGTATGAAAAACCGGGAGGTTTATATAAAAAAGACCGGGATGTATAACTTGTTCTTCATCTCATGTGATCCGAAGCTCAAGGGAATGAAAGTAACTGGGAAAACATTGTGGAAAAATCCTGACGGCTTTTTGCCTGGTAGAATGGCACCCCTAATGAAATTTTATTCTGTTATGTCTCTTGCATATGTTATTCTCAGTGCCATCTGGTGTTTTCAATATGTGAGATACTGGAAGGATGTTTTGCCACTTCAACACTGCATCGCTGGTGTTATTGCTCTTGGGCTATTTGAGATGCTATTTTGGTATCTTGACTATTCTTACTTCAATAACACTGGTGCGAGGCCTGTGGGCCTCACATCTTGGGTTGTAACAATTGGATCAATAAGGAGAACTTTTTCACGCATCCTTATTCTTTCCATCTCAATGGGTTATGGTGTCGTGCGCCCTACCCTTGGTGGTCTTACAATAAAGGTGCTGCTTCTTGGAATGACATATTTTGTGGCATCTGAGCTACTTAATATTACTGAGTATGTGGGAACCATAAATGATGTAGCAGGAAGAGCTAGAGTCTTCTTGGTCCTTCCTGATGCATTCTTGGATGCATTTTTGATCTTGTGGGTTTTCACTTCTCTTTCAAAGACACTCGAGCAACTACAGGCAAAGAGAAGCTCCGTGAAGTTAGATTTATATAGGCAATTTTCAAATGCATTAGCAGTTACTATTATTGCTTCAGTTGCTTGGATAGGGTATGAGGTTTACTTCAAAGCAACGGATCCCTTCAATGAGAGGTGGCAAAGTGGCTGGATTATCACTGCTTTCTGGGACATTCTTGCATTTGCACTGCTATGTGTCATCTGTTTCCTATGGGCACCATCTCAGAGCTCCCAAAGGTATGCCTACTCAGATGGGAAAGGTGAAGATAGTGATGACGAAGAAACAGAATCCTTGTGCAAAGAGAGTCCAAGAGGTGATATCAGTTTAGTCAAAATGGAGAGGAAGGAAGGGATCGAAACGTCTGACGGAGAAGATGAACCAGAAGATGGTAAGAGGGAATGAGTGCATAAAAGATTTGTGAGCTTTTTCTTAAGCACGGAGTCTGAAGCCAGTGCACGTCGAATGGTCAGCGCTATGTGTGCTCTTGCAAATACTCCTCACTGCACAATTGGATTTTAAACATTGTACATGTCAAAAAGGTAGCATTGCACAGGTCATGAAATTTTGGAGGTGAGAATTGTTGAAACAAGTATTGTATTAAGTTTTTACAGTTTTCCTTTTAAAGCATACCATGTTACTTGGGGACATGAAAGGTAACTTCTTCATTTAGATTTAGTCAATGAaatgaaatgactgcattgttttagcat
>Seq189 [organism=Ipomoea batatas (L.) Lam.] PacBio-Illumina derived unannotated transcript Ibc595/f10p2/1714 
cttcaagcatatagctaaattacttgaatCTAACTCACACTCAAGATGGATAAGCTGTATAGGCCGTCGAGAGATGATATTTTTACACAATTCTGTAAGAGAGAGGCCGGCTTCTCAGCCCCCAGAAACTTCTCTCGCCGAGTCTCTGCTTCCGAGCATCTGGTGAAGCGGCTTGATTTGTATGGGAAATTAAATGGTCATCTGGGATGTGTTAACACAATTGACTTCAACTCCACTGGCGACATTCTAGTGTCTGGTTCTGATGACAAACAAATAATTTTGTGGGAATGGGCAACAAAGACATCAAAAATGTCGTATGCATCAGGCCACTCGGATAACATATTCCAAGCCAAATTCATGCCATTGACCGATGATGGCAAAATCGTAACTTCATCTGCTGATGGCCAGGTCAGGCTTGGCCAAGTGCTGCAGAATGGTAGGGTAGACACAAAAAGGATAGGAAAGCATCAGGGTCGTGTACACAAGATTGCTGTGGAACCGGGGAGCCCCTACATATTTTACAGCTGTGGTGAAGATGGTTTTGTTCAACACTATGATCTGCGGAGCAATTCTGCTACAAATCTTTTCAGTTGCTCATCATTAAGGACAAACAGCAAGCAGTCTTCAAACAGCATAAGGTTAAATGCTATCGTTATTGACCCTAGAAATCCTAATTTTTTTGCTATAGGAGGTTCCGATGAATATGCACGCGTGTATGACATTAGAAAGTGCCAGCTGGATGCATCAAATAATTCAGATATGCCTATCAATACATTTTGCCCTCGTCATCTTAATGACAAACAAGATGTTCACATCACAGCATTGGCTTACTCTTGTACAAGTGAACTTCTGGTCTCGTACAATGATGAATTAGTATATTTGTTTCAGAAGAACATGGGCTTGGCTCCTGGTCCTTCGTCTGTGCCGAATGAAGATGCAGAGAAACTGGAAGATCCACAAGTTTATACAGGGCACAGAAACTCACGAACAGTCAAAGGAGTGAGTTTCTTTGGTCCAAATGACGAATATGTTTTAAGTGGATCTGATTGTGGTAATATATTTGTCTGGAAGAAGAAGGGCGCTAAACTTGTTCGTATGATGGTAGGCGATAGGCACATAGTGAATCAGCTCAAGCCCCACCCCTATATCCCTGTTTTTGCTACCTGTGGAATAGAAAAGAATATTAAGCTTTGGACTCCCTCATCAAAGGACATTAATCCTTTGCCTCGTAATGCCACAAAGATAATGGAGGCAAATAAACAAGAAAGGGAGGACCATTCGCGGGTTGCACTCACCCCTGACGTGGTCATGCATGTTTTGCGCTTGCATCGGAGGCAAGCATTGGCTTACATTGAGAGAAGACGCGGTGGGGATGACATTGACAGTGATGAAGAAGATGAAAGGGAGGCTTACGTTTTAGGATTTTCAGATGTTGATTCCGAGGATGGAGGGGGAAATCCACGAGAATGCAACATTAGCTAGAGCTGTGTAATATATCCCGTAAGTCAAAGTTATCTAAGCTTCTATGAGTTTTGCTCTTAGTATGATGCATTTAGAATGTCTCTGAATCATTTCATGCGCGGTACACATGCATTTACAGAGACATCTATCTTACATCCTATGTACATTACCTCCCAGGAGCTTACAGTTGACAGTTATGTACTTATGTTATGACAAGTTTACAGTTAATTTGCTATGACAAGGTTTTCAATCT
>Seq190 [organism=Ipomoea batatas (L.) Lam.] PacBio-Illumina derived unannotated transcript Ibc596/f3p1/1702 
catgcgtgtgtggtagagaagggtttagagccggtgaaaggaggagataagatcgaatagtaaaACTTGGCTAAGCTAGCTAGCAATCGAGATCGAAGACTAGAAAGAAATGGCGTCAGCTTCGCTTCTCAAGTCGTCATCTGTCGTTCTGGGCAAGTCGGAGTTTGTCAAGGGCAGCCAGAACCTCCGTCAACCTTCCATCGCCGCCGTCCGCCTCCCCGCCGCCGCCACCGCCTCTTCTCTCACAGTCCGCGCTTCCTACGCCGATGAGCTCATTAAGACCGCCAACGAAAACAATTGCATCGCCAGGGCGAGGGATTTTGGCGATGGACGAGTCAAATGCAACTTGCGGAAAGCGTTTGGATTCGATTGGGCTGGAGAACACTGAGGCAAACCGGCAAGCTTACCGTACCCTCCTCATCACGGTTCCCGGACTCGGCCAATACATCTCCGGCGCCATCCTCTTTGAGGAAACCCTCTACCAATCCACCACCGACGGCAAGAAGATGGTCGACGTCCTTCTTCAGCAAAACATAGTACCTGGAATCAAAGTTGACAAGGGTTTGGTTCCCCTTGCTGGGTCAAACGGTGAGTCCTGGTGCCAAGGTCTCGATGGACTTGCCTCCCGCACTGCTGCCTACTACAAACAGGGTGCTCGTTTTGCCAAATGGCGTACTGTTGTGAGCATTCCCAATGGACCATCTGCTTTGGCAGTGAAGGAAGCAGCCTGGGGGTTGGCTAGGTATGCTGCAATTTCTCAGGAAAGTGGTTTGGTCCCAATTGTAGAGCCAGAAATCCTTCTTGACGGTGAGCATGGCATTGAGAGGACTTTTGAGGTTGCCCAGAATGTGTGGGCTGAGGTTTTCTTCTACCTGGCTCAGAACAATGTGTTGTTTGAGGGTATTCTCTTGAAGCCCAGCATGGTGACTCCCGGTGCGGATTGCAAAGTCAAGGCCAGTCCTGAGGAAGTTGCCAAGTACACCCTCAAGCTTCTCCAAACCAGAATCCCACCCGCTGTCCCGGGAATTATGGCAAGTACTATTGACTCTATTACATTGTAATATCTGTTTATACATACTTTTTCAACCTATTAAAGCACAAAGAGTCCATGCCCACTAAGATTTAGACCTGTGACCTTTCACTAGAGAGAACTACAGTTATGCGCTTGATCACAAGTGTTTGGCTCTCGAACTTTAATTTAGTTGAGACATATTTAACACATTCATTCTTTCAATATTCTTATTATAATTTGATGAACTTATAATTGTTTAGGTGGATTTTGAGTGTGCAGTTCTTGTCTGGAGGGCAGTCAGAGGTGGAGGCGACGTTGAACTTGAACGCGATGAACCAAGCTCCGAACCCATGGCACGTGTCGTTCTCATACGCTAGGGCACTGCAGAACACGTGCTTGAAGACATGGGGAGGACGGGCGGAGAACGTGAAGGCGGCGCAGGATGCACTGCTGATCAGGGCGAAGGCCAACTCTCTGGCTCAGCTCGGAAAGTACACCGGCGAGGGAGAATCAGAGGAGGCCAAGGAGGGAATGTTCGTCAAGGGCTACACCTACTAAGTTGCATATATATGAGAAACTAGAGATGTTGTTAATTAATAGATGTGGCCGAGAAGATTATGGAGTAATAATTTTGTTTATTGTTCCTGCATATACcttttaaccacttaattaataaacctcttgccaact
>Seq191 [organism=Ipomoea batatas (L.) Lam.] PacBio-Illumina derived unannotated transcript Ibc597/f8p0/1763 
atacataacacaaatttcaacactttcaacacccaaagtatgagagttgcttttttgttaACCATTTTCCTTTTATCCATTGGTGCTTGGGCACCTTTGTGTTCTTGTCCTGCTACCATTCTTGAATGCCTTAATGATCGTTCAGACCCCTTTCATCCAATCTCCCCAGTTATATACACCCCCAACAATGGTTCATTTTCTTCTGTTTTACAAAAATACATTCGGAATTTGAGATTCAATGAATCATATACCAAAAAACCACTTTTCATTGTGACTGCTAAACATCTATCCCACATCCAAGCATCCATACTTTGCGCCAAGGAGCATGGCCTCCAAATGAAAACCCGGAGTGGCGGTCATGACTACGAGGGTGTATCGTATGTCTCTGACGTGCCGTTCTTCATCCTCGACATGTTTAAATTTAGGGCTATCAATGTTAGCATCGAGGATGAGACTGCATGGGTTGAAGCTGGAGCCACCATAGGGAAAGTTTCATACAGAATTGCTAAAAAGAGCAACGTGCATGGCTTCCCTGTCGGTGTGTGTCCGACGGTGGGAGTGGGAGGCCATTTCAGTGGTGGTGGATATGGAAACATGATGAGAAAATACGGTCTCACCGTGGATAATATCATCGATGCCAAGTTGATTGATGTAAATGGTCGTCTACTCGATCGCAAATCTATGGGGGAGGACTTGTTCTGGGCCATAACTGGGGGTGGCGCCTCAAGCTTCGGAGTTGTTTTATCTTACAGAATAAACTTAGTACGTGTGCCACCTAAGGTAACAGTTTTCCTAGTCAAAAGAACCTACGACCAAAACGCTACCAACCTCGTTTACCGCCACCAGCGCGTCGCCCACAAGCTAGACCACAACCTCTTCATCCGGCTAACACTCGAGGTCGTGAATAGCACCACACAACCGGAACAAAAAACCATACGCGCCAACTTCAGAGCCCTATTCCTCGGAGACACCAAAACCCTTCTCTCCACCATGAAAGAAAGCTTCCCAGAGCTAGGGCTAACCCAGAGTGACTGCAAAGAAATGCCATGGATAGAATCCGTAGTCTTCTACACCGATTTCAAATCCGGAACCCGCCCCAAAAAATTGCTCTCTAGGAAACCACAAGTCCTAGTCCACTTGAAGAGAAAATCAGATTATCTCCAAACCCCAATGCCCAGAAAGGGCATAGAGTTCATCTTCAAGAAAATGGTGGAGCTTCAAACACCCAAGCTCACATTCAACCCCTACGGCGGGAGAATGGCGGAGATTCCCTCCACCGCAAAACCATTCCCACACCGTGCCGGAATCATCGCCAAGATTCAATACGCAACAGACTGGAACGAGACTGGGTACGAGGCAGCACAACACTACTTAAAAAACACAACACAGCTTTACGAATATATGACCCCGTATGTTTCGAAGAATCCCAGGGAGGCGTTCTTGAACTACCGAGACTTGGATTTGGGGAAAAATCACAACAAGGATCCGCGAAGAAGCTACCTTGAAGGGAAAACATATGGGTTGAAGTATTTCAAGGAGAATTACAATAGGTTAGTGAAGATAAAGACCAAAGTTGATCCAGATAACTTCTTTAGGGATGAACAAAGCATTCCTACCTTCCCAACCTGGAGGAAATGAAATGAAACTACTTAATTAGTCTATATATGTCTCTCCTTAGTTTCACAATAAATAATGTTAAAAACTTCATTCTGTTGGTTATGTACTATTAAATCtttgtataataagaattatttaattttcgc
>Seq192 [organism=Ipomoea batatas (L.) Lam.] PacBio-Illumina derived unannotated transcript Ibc598/f8p2/1882 
agtaaatatatgtgcatacaattcatagttgtagagagagagagatggggaaaaaattaGCAGAGAATGGAGAAGCGGAGAGGGAAGGGGAGAGGCGGTGGTGGCGGTGAATCCAAAGCCGAGGAATGGCATTGCTGCGAAGGGATAGAGTGGTTGGAATGGGTGTTAGTGAAGCTAATGCATGATTCTTCGTCTTCATCATCGGCGCTCCATTATCTTTCTGGTAATTTTGGTCCCACTCAAGAGACTCCTCCTTGCAAGGACCTTCCTGTTATTGGTCATCTCCCTGAATGCCTGAATGGTGAGTTTGTCAGGGCTGGTCCCAACCCAAAATTTGCTCCTGTGGCTGGATATCATTGGTTTGATGGAGATGGAATGATCCATGGCTTGCGCATTAAAGATGGAAAAGCAACGTATGTGTCACGATTTGTGAAGACATCACGTCTTAAACAAGAAGAGTTTTTTGGAAGAGCAAAGTTTATGAAGATTGGGGATCTAAAAGGGATGTTTGGACTACTCACAGTCTACCTGCAAATGCTGAGAATCAAGCTAAAAGTACTCGATAATTCTTATGGAAATGGAACAGCCAATACAGCTCTAATATATCATGATGGGAAGCTTTTGGCACTTCACGAGGGAGATAAACCATATGCAATTAAGGTTTTGGAGGATGGTGATCTACAAACACTTGGCATGTTGGATTATGACAAAAGATTGGAGCATGCATTCACTGCTCATCCAAAGGTTGACCCAGTAACTGGAGAGATGTTTACCTTCGGTTATGCGCAAAAAGCCCCGTTTGTGACATACAGAGTTATATCAAAGGATGGGTTAATGCATGATCCAGTTCCAATAACAATACCAGCATCTATAATGATGCATGATTTTGCTATTACTGAAAACTATGCAATTTTCATGGATCTGCCTCTTTACTTCCAGCCAAAGGAGATGGTGACAAAAAAGCAACTTGCGTACAAATTTGATGCTACCAAAAAGGCGCGTTTTGGAGTCCTCCCACGCTATGCGAAGAATGAACTCCTGATCAAATGGTTTGAGCTTCCCAACTGCTTCATATTTCACACTGCCAATGCATGGGAGGAGGGAGATGAAGTTGTTATGATTAGCTGCCGCATCCAAAACCCAGATTTAGACATGGCTAGTGGAACTGTCAAAGACTCCCTTGATTTCGTAAACGAGCTGTACGAAATGAGGTTTAACATGAAAACAGGTCTTGCTTCCCAGAAAAAATTATCGGAATCTGCAGTTGATTTTCCACGAGTGAATGAGAATTACACTGGCAGGAAGCAACGATATGTATACGCAACCATGTTGAGTGACCTTGCCAAGGTGAAAGGGATTGTTAAATTTGACTTGCATGCTGAGCCAGAGACGGGAAAACAAAGATTGAGGTTGGAGGGAATGTTGAAGGCATCTTCGACTTAGGACCGGGGCGATTTGGTTCAGAGGCTATCTTTGTTCCCCGGGAGGCGAGTAACACATGTGATGAAGATGATGGCTACTTGATATTGTTTGTGCATGATGAGAACACCGGGAAATCAGCAGTGAATGTAATTGATGCAAAAACAATGTCAGCTGATCCAGTTGCTGTTGTTGAATTGCCCAACAGAGTTCCTTATGGATTCCATGCCTTCTTTGTGAATGAGGAACAACTTCAAAGCCAAGCACAAACCTGAGATCATGTCAATGCAGCAGAAACATATATAGGCAAAGGCACCTTCTGCACTTCATTTATGCATCCAAAGTGCCTATTGTAAAATGCAAATTAAATGGCTACTGATTATTAATATGTAGAGATATCCCAACACTCCAAATTTCATTTCAACATTATaatatctttacactaaggaaatggtcgctaatt
>Seq193 [organism=Ipomoea batatas (L.) Lam.] PacBio-Illumina derived unannotated transcript Ibc600/f10p1/1736 
agacaacccaccatcatgtccgcttctctgtatgtaaatccttctttctcttccctttctGTTCCCAATCTACCTCTTCTTCTTCTGCTTCGGTTTCATCTTCATGTTCTTTATCTATACCTACCCATTCCCTTAAATTTTCTTGCTTTTCTGATTCAAGAGCAAAACCCTTTTGCATAAAGTCCGGGTCTTTGAAGAGTAGGCAAAGACCCTTCTTTGTTGCCGCTTCTAGCAATATGACCATTACAGAGTACAGAGAGGAAGAGGAGGAGGGCCCTCCTCCTGTGATTGAATCAGAGGTGACTTCAAAACCTAGACGCATTGCTCTCTTTGTTGAGCCCTCTCCTTTCGCTTATGTGTCTGGATATAAGAACCGGTTCCAGAATTTCATTAAGTATCTGCGGGAAATGGGAGATGAGGTAATGGTTGTGACAACGCATGAAGGGGTGCCCCAAGAATTTTATGGAGCAAAATTAATAGGGTCTCGGAGCTTTCCCTGCCCTTGGTACCGCAAAGTGCCCCTTTCATTGGCTCTCAGCCCAAGAATAATCTCAGAAGTTGCCCAATTTAAGCCTGACATAATACATGCATCATCTCCCGGTATAATGGTTTTTGGAGCCCTCATTATTGCAAAACTGCTATGTGTCCCTTTAGTGATGTCTTATCACACCCATGTTCCAGTATACATTCCAAGATACACTTTTAGTTGGCTGGTCCAACCTATGTGGTTAGTATTAAAATTTCTTCACAGAGCTGCTGATCTTACGCTTGTACCATCTGCTGCCATAGCAAAAGATCTGGAAGCTTATAGGGTAACAGCAGCTAACAGAATTCGTCTCTGGAATAAGGGTGTGGATTCTGAGAGCTTTAACCCTCGATTCCGCTCACATGAAATGCGATTAAGACTAAGCAATAACGAACCTGACAAGCCGTTGATAGTCCATGTTGGGCGTATTGGGGTTGAGAAGAGCTTGGATTTCCTTAAAAGGGTTATGGATAGACTTCCTGAAGCTCGGATAGCTTTCGTAGGAGATGGGCCATACAGGGAGGAACTGGAGGAAATGTTCTCCGGCATGCCTGCTGTGTTCACGGGTACGCTACAAGGGGAGGAGCTATCTCAAGCATACGCCAGTGGAGACGTTTTTGTAATGCCTTCAGAATCCGAGACACTTGGCCTCGTTGTTTTAGAGGCCATGTCTTCTGGACTCCCCGTGGTGGCTGCTCGTGCAGGAGGAATTCCCGACATCATTCCAGATGACCAGGATGGCAAGATTAGCTACCTGTTTAATCCCGGAGACCTCGATGACTGCATGAGTAAACTGGAGCCTCTTTTGCGTGATCGAGAACTGAGAGAAACAATGGGCAAAGCAGCACGCCAAGAAATGGAGAAGTATGACTGGAGGGCGGCCACTAAAAAGATTCGCAACGAACAATACAATGCTGCCATCTGGTTTTGGAGGAAGAAGAGAGCCCAGTTGTTGAGGCCGTTCCAATGGGTGTTTAAGCGAATGTTCCAGCCGCCGCAAATTGAATATAGGTGATGTATTTCTCGGATTCTTGTTGAGCAACAATCTATGCTCTATCAGACCAGTGTGTTATAAGATTTCTGCATTATATTGCTGATTGCTTGCACCATTATATTGGTGTGAACTGTACTGTAGAATTTTAGGTCCATTGTGGTTTTAGCCTCTTAGTGATTCGATTGAATTGGTAAATCTAAGTTATGCCTttaacat
>Seq194 [organism=Ipomoea batatas (L.) Lam.] PacBio-Illumina derived unannotated transcript Ibc601/f8p0/1688 
caacaaaccagaaaagcctccggcagcagcagcagcagctccaaatCTTCGTCGGAGAACATTTTGTGTCCTCAGCTTCATCGCCGTTTTCCTCTTCCAATCTCTGTTCGGAAAAGCTGCATTTTCTCTCACAGAATGGAGGCTAAAAACTTTTCTCAAGAGAATCAGGAAGAGCAAACTCAGATGGCTGCCGTCTCTACGCTTCGCCTACCCATGGCTTCAATCTCCCTCTCCTTGTCCACAATTCTCCCCTCTCACCTTCTCAACACGGAAAAATCTCCACCCTCTTTGGTTCTCACCCAAGCAGGGTCAAAATCCCTACGCAGATCTCTTCTCTGTCTCACCTTTCCCTCTCCGCCTCCCTCACTCCTCCGAAATCATTGCTCAAGTCCACGGTCTCCGCGAACCCGGTTCAGAGCCCGGTCCCCTTGAATCCTCTCCGCCCGTCCGATCCCTCCAATGCCGCGGGGCTCCGCCGCGCGTCCATTGTTTGGTTCCGCAACGATCTCCGCGTCCACGACAACGAGGGCCTCACGCAGCCAATAACGAGTCCATGTCGGTTTTGCCCGTTTACTGTTTCGACCCGAGTGACTACGGGAAGTCCTACAACGGCTTTGACAAGACCGGCCCGTACCGAGCAACATTTTTGATCGAGTCGGTTTCTGATCTCAAGAAGAATCTGCAGGCCAGAGGCTCTGATCTCGTGGTCCGAGTGGGGAAGCCAGAGACGGTGCTGGTGGAATTGGCTAAGCAGATTGGAGCGGAAGCGGTTTACTGTCATCGCGATATCTCGCACGATGAAATCAAGGCGGAAGACAAGGTCGAGAAGGCGATGAAGGACGAGGGCATTGAGATGAAGTTTTTCTGGGGAAGCACGTTGTTCCATATTGATGATTTGCCTTTTAAATTGGAAGACATGCCTACGAATTACAGTAGTTTTAAGGAAAAAGTTCATGGCTTGAAGATCAGGAACACCATTGAAGGATTGAATCAGCTGAGAGGATTGCCTGCTAGAGGAAATGTGGAGCCTGGGGAAGTTCCATCTCTAGCTGATTTGGGCCTCAATCCTAGTTCAACAGTGGGGCAGAGTGGAAAACCATCTGCTAATGCTTCCCTTGTGGGAGGAGAGGCTGAAGCATTGCAGAGAATTAGAACATTTGCAAGCGAATGCCAAGTGCAACCCAACCGGGGAAACAAAGATGGGAGTGATAGCATATATGGCGCAAACTTTTCATGCAAAATCTCTCCCTGGCTTGGCATGGGCTGCATTTCCCCTCGCGCCATGTTTGAGGAGCTCAAAAAATCCATGTCAAGCACGATTTCTGCTTCCTCTAAAGACCCCAGTGGTGACACTGGGATGAACTGGCTAATGTATGAGCTGTTGTGGAGGGATTTCTTCAGATTCATCACCAAGAAATACAGTGATGTAAAACAGAACACTGCAGCCCCTGTGACTCCATGCACAGTAGGAGTTGCTGTCTAATAATGGAGCATTACAGGTGTCAAGATAGAAGCATTATAAAGGGATGATTTCCCTTTGTACTGAATTTTCTTTTGCAGAGATGAATGTATCTATAATGAATGTTAGATTAGAGGCTGTGTAGAGTGTTTTCTACTACTATCCTGCTTGTACTGTCATTATATAGATTATATTATATGTGTGAATCTACCAATTTGATACAgtcatg
>Seq195 [organism=Ipomoea batatas (L.) Lam.] PacBio-Illumina derived unannotated transcript Ibc602/f9p0/2066 
gaggaaaaagacttggcgcagtcttcgtcgtctctacgcagaccagtggaagcattataaagcatcgCATTCCGTTCTTCGTTCTATCGGCCTATCGCACAGTTCCTCTCAAACATTCTTACTTCGATAATCAAACTTCCAGTTCAGTAAGCGAAAAGGAGAAGACAGAAAAGCATCTTCAATGGCGGAGCAGAACGGCGATGCACACGACCTCCGATCGATCCTCTGCTCTTCAGACAGAGATTTTCTGATTCGGAACACCGGTGATCAGGTTAAAGTTGATGATTTGAAGGGGAAGAAGATTGGGATATACTTCTCAGCATCGTGGTGTGGTCCTTGCCAGCGATTCACCCCAAATTTAGTAACAGTGTATAATGAACTCCTTCCCAAAGGCAACTTTGAAGTTGTATTTGTGTCTGCTGATGAGGATGAGGAATCTTTTAAGGAATACTTTGGTAAAATGCCTTGGACTGCAGTCCCATTCTCTGATACCGCCACTCGTAAGAAGCTGGATGACTTATTCAATGTTAGGGGAATACCCCACCTTGTGATCCTTGATGAAAGTGGAAAAGTAACAACTGAAGATGGCGTTGATATTGTTCTTGAACATGGGGTGGAAGCTTACCCTTTTACTCTAGAGAGGGTCAAAGAAATCAAAGATGCAGAAGATGCAGCTAAGAGGGAACAATCTTTGAAAACTGTCCTAGTTTCGACATCACGTGACTATGTGATTGCAGCTGATGGGAAGAAGGTACCTGTTGATGCTCTTGAAGGCAAGACTGTGGGCCTATATTTCTCAGTGGCTACGTACGGTGGATGCTCTGATTTTACTCCAAAGCTGCGTGAAGTTTATCAGGAATTAAAAGAAAAGAATGCAAACTTTGAGATTGTGATGATACCCCTTGATGATGATGAGGAATCTTTCAAGGAAGCTTTTGAAAGCTTGCCTTGGTTTTCTGTTCCTTTGGGAGACAGAAGCTGTGAGAAGCTAGTGCGGTACTTTGAGCTCTCCTCACTGCCTACCCTAGTCATCATTGGGCCAGATGGGAAGACTCTTCAGTCTAATGTTGCTGAAGCCGTAGAAGAGCATGGCGCCCTGGTCTATCCTTTTACTCCTGAGAAGTTTGCTGAGGTTGAAGAGATAGAGAAGGCTAAGAAAGAAAAACAGACGCTAGAGTCAATTTTGGTTAAAGGAGAAGCTGATTTTGTCATTGGTAAAGATGGAGTGAAGATCCCAGTATCAGATCTTGTTGGGAAAAATATACTCCTATACTTCTCTGCTCATTGGTGTCCTCCTTGCCGTGCTTTTCTACCAAAACTCGTAGAGGCATACCACAAGATCAAAGCAAAGGATGATGCATTTGAAGTGATTTTCATCTCCAGTGACAGAGATCAGTCCTCCTTTGACGAATTCTTTTCTAAGATGCCATGGCTGGCTATTCCTTTTGGCGATGATAGGAAGGGATCTTTGAGTCGCCTATTCAAAGTTCGTGGAATCCCAATGTTAGTTGCCATTGGAAGAACAGGCCGAACTCTCACCACTGAAGCCAGAAATTTGGTGATGAGTCATGGTGCTGATGCTTATCCCTTCACGGAAGAGCGTTTGAAGGAGCTTGAAGCAGAATATGAAGAGATGGCAAAGGGGTGGCCTGAGAAAGTGAATCATCCCCTTCATGAAGAACATGAGCTTTTGCTTACAAGACGCCAGCATTATAATTGTGATGGATGCAATGATGGGGGACAAGGTTGGTCATTCTATTGTGATGATTGTGACTTTGACCTCCACCCAAAATGTGCTTTGGAAGAAAAAAAGGAAGAGCCACAGAAGAGGAGAGCCAGAAAGACGATGAGGAAACAAAGGAGGGCTGGGTTTGCGATGGTGAAGTTTGTAAGAAAGCTTAAGAAGTTCTTCAAGGTCTGTGGATTGTTATTGTTGCCATATTGCATATGCTGAGCAGTTTAATTCTTATATCCCATCATATTTATTATGGAGTACTAGGTTAATGCTGTATCAACCCTTCTTCAGTTCTTTGTGTGATGTATTATCCCTAATAAAACTGGTTTTc
>Seq196 [organism=Ipomoea batatas (L.) Lam.] PacBio-Illumina derived unannotated transcript Ibc603/f6p2/1793 
aatcagaaggagagaaaatcgtaagagcttgcttgcagtggtgattctaggtttccagAGAGTACTCAAAGAGGATCGGGTTGATTGATAATGGCGAGACACGAAGAGCTTCCGGTCCCGACTTACTCCTCCCTTGAGCCGGTCTACGGCGGCGGCTCGCAGCTCGAGGAAGCGCAGCAGCGGTTCAATCGCATCAAGGAAAAGTTCGTCGAATTCTATGGCCAACCTCCCGATATTTACACTCGCTCTCCAGGGAGAGTGAATTTGATAGGAGAGCATATAGACTATGAAGGATACTCTGTGTTGCCCATGGCGATTCGTCAAGATACGATCGTGGCAATTCGGAAGCACAGTGCGGATAAGACCGAGAAGGTTCTTAGAATTGCTAATGTCAATAGCGAGAAATATTCCATGTGCACTTATCCGGCTATTCCCGACCAGGAAATTGATCTGAAGAATCACAAATGGGGTCATTATTTTATTTGTGGGTATAAAGGTTTTATGAGTATGCCAAATCAAAAGGAATAGATGTTGGTGTACCAGTTGGACTTGATGTTGTCATTGATGGCATAGTTCCAACAGGTTCTGGACTTTCAAGTTCTGCTGCATTTGTTTGCTCTTCCACTATAGCTATAATGGCTTCTTTTGGTGTGAGCATTCCGAAGAAAGAACTTGCTCAACTTGCATGTGAATGTGAAAGACACATTGGTACACAGTCTGGTGGAATGGATCAGGCAATTTCTATTATGGCTCAATCTGGATTTGCAGAGTTGATCGATTTCAACCCAATACGGGCTACTGATGTGCAGCTCCCTGCTGGTGGATCTTTTGTTATAGCTCATTCGTTGGCTGAATCCCAGAAGGCAGTTACTGCTGCTGTCAACTATAATAATCGGGTTGTTGAATGCAGGCTTGCTGCTATTGTTCTGGGAATAAAGCTTGGGATGGAACCCGTGAAGCCCTATCTAAAGTGAAAACTCTTTCAGATGTCGAAGGGTTATGTGTGTCATTTGCTGGTACTCGTGGATCTTCTGATCCTGTCCTTGCGGTCAAGGAACATCTGAAGGAAGAACCATACAGTGCCGAAGATATTGAAAAGGTTATAAACGAAAAGCTGCAAACTATCTTTGCAAATTCTCAAACTTCTTTGGATGTGATAAAGGCTGCAAAGTCCTACAAATTGCATCAGAGAGCTGCTCATGTGTACTCTGAGTCCAAGCGTGTGTATGCTTTTAAGGACACTGTAACATCAAAATTAAGTGAAGAAGAAATGCTGAAGAAGCTCGGTGAACTCATGAACGAGAGCCATCACAGTTGTAGTGTTCTCTACGAGTGCAGCTGCCCGGAGCTGGAAGAACTCGTAAAGATTTGCCGGGATAATGGTGCTCTGGGAGCGAGGCTTACGGGAGCGGGATGGGGTGGCTGTGCTGTAGCTCTAGTGAAAGAATCTCACATTCCTCATTTCATACTCAATCTCAAGGAGCAATTTTATCAATCAAGAATTGATAAAGGAGTGATCAACAGAAATGATCTTGGCATGTATGTTTTTGCTTCCAATCCATCCAGCGGTGCTGCCATTCTAAAACTTTAATCCAGCCGTCGATCTTGGTCGTCTTTGATATTTAATTGGAAAACAGAATAATAATAAATTTTATTGGGTTAGCTAGCGTGCATGCATGTTGTTTAGTTCGCAGCTAGCTAGCTTGATTTTGTGTTTTGTTCAAGTGTATCTAATTACAAACAATCATTAGACTcttatttttttcaataataatagttaaataaataatgtc
>Seq197 [organism=Ipomoea batatas (L.) Lam.] PacBio-Illumina derived unannotated transcript Ibc604/f9p2/2264 
atcgaaagtgcgtcatataaacgtaagagagaatccatcatcaattcccgtagaaaacgtggctggtcaAAACCCTAGCTCAGAGACTCCGTTGTCAGAGGGAGCGAGCAGTGCGATCTCTCTTTCTACGATTCAACTCAGTGGCAGGAGTTATATACACAGCAATTCTCTCTCTGAGTATGGCTGGTCAAAGGAGTGGCCATGGGAAACGTTCTCATTCACAGTCGCATTCCGACTATGTGGAAAATGGGGCAAACAAAAGAAGAAACTCTGGTGTCGATAAAGATCATCTGCCCATTGGTCCTGAAGATACAGTATATCGCTACCTGTGCCCTGGAAAGAAGATAGGAAGCATCATTGGTAGAGGAGGAGATATTGTTAAGCAATTAAGGGCAGAAACTAAATCGAAGATAAGGATTGGCGAGACAGTGCGTGATTGTGATGAGCGTGTTGTCACCATCTATAGCTCAAACGAGGAAACTAATGAGTTTGAAGGTGCTGAAGATCTTGTTTGTCCTGCTCAGGATGCACTTTTCAAGGTTCATGACAGAATAGTCAGTGAGGACATAGCTGTTGATGAGAACTCTGAAGAAGGACCACAAGTGACTGCTAAGTTGCTAGTACCGTCTGATCAGATTGGATGTATTATTGGGAAAGGTGGACAGATAGTTCAAAATATTCGTAGTGAAACAGGTGCACAGATTCGCATATTAAAGGATAACCATCTGCCTGCATGTGCCCTAAGCTCAGATGAACTTGTGCAGATATCAGGAGAACTGCCTGTGGTGAGGAAGGCTCTTTTTCAAATTGCAACTTGCCTTCACAATAATCCATCTCGTTCTCAACACTTGCTTGGTTCTGCTGCTCCTAGTGTCTACCCATCTGGTGGTTCACTGATTGGTGCTACTCCTGGGGCTCCAATAATGGGGTTAGCTCCGCTAGTGGGGCCTTATGGCAGTTACAAAGGTGATGGTGGAGAATGGTCACGGTCTCTTTACTCGGCTCCTAGAGATGAAGCATCTTCAAAGGAGTTTTCTCTCCGTCTGATTTGTCCAAATGCAAATATTGGAGGTGTAATCGGAAAGGGTGGAGTCATAATCAACCAAATTAGGCAAGAATCGAGGGCATCAATTAAAGTGGATAGCTCAAGTGCTGAAGGAGATGACTGTCTGATAATTATTTCAGCAAAAGAATTTTTCGAAGACTCGTACTCTGCAACAATAGAAGCTGCAATGCTCTTGCAACCCAGGTGCAGTGAAAAAGTAGAAAGAGATTCAGGCCTTGTTTCATTCACCACACGCTTGCTTGTACCGACCTCTCGCATAGGCTGTCTTATTGGGAAAGGTGGATCCATCATTAGTGAGATGAGGAAAGCCACCAAAGCTAATATCCGCATCCTTTCAAGGGAAAACCTTCCCAAGGTTGCAGCTGAAGATGATGAGATGGTGCAGATTTCTGGAGAGCTTGATGTTTCAAAGGATGCACTTGTTCAAGTAACTTCACGATTGAGGGCGAATCTTTTTGAAAGGGAGGGTGCTGTATCTGCTTTTGTGCCTGTTCCTCCATATCTTCCAATGCCTATAGATGCTTCTGATAGCTTAACAAAGTATGAAAGCAGAGATACTAGAAGGCATGGACGAGGACATTCTTATTCTTCTGGTTATGGTGGCCTTAATGATATTCCTCCAACTGATGGTTATGGAAGCTATGGTGGTCTTCAGAGTAGCAGCAGCAGCCTTGGATATGGGCATATGAAGGCTATTCTATTGGCCGTTCTGGATTGTCTGGGTCAAATCCTGCATCACGGAGAAAAAGTTATGGTTACTAAAGTTTTCTGACTGGAACTGCAGCCAGCTGAGATACCTGAAGCTTGAAGCCAGCCTACTGCCTTGTCTGATGAAGCCTCCTATCTAAACCAGCAGACCAGATGAATGAGGGGAAAACTCATGGCCCCACCTTGATGCTTTTGTTTAGGAGGACCAATATCTGAAGATCTTACCTTCTATTAAATGCCATGTCCTGACACTATATGTCCAAGCTTTAAACTCTTGTGCTCCCATGAACCTGTGTACCTAGCAAGCCTATGTCCATTCTTACCTTATTTGGTGATTGTATTAGACACGTTCATCATCGAGTTCTTAGCTACTTTTCCTTTGTTTCATGATCAGTCTGTTTGTAAGGATTTGCCATTAGTTGGAAGTGGTGTTGACTAATTATTTTTATTTTTTATTTTTaaaaaattaatgactatgcttgaattttac
>Seq198 [organism=Ipomoea batatas (L.) Lam.] PacBio-Illumina derived unannotated transcript Ibc607/f3p0/1973 
actttactttcaacgaaaaaatgaagcttttcacactattcgctctgttcttcttcttcgccggcaTAATCACTGCGCCCACTTCTGCGCACGAGAAACATTTCATCAAACACCTTCCGGCCCCGCCCGGCGAAGCTCCGAAGCAGTATTTCGAAGTCACTCGCCCCTTGGCCGTCACTAACCAGCCCCCATCATGCACCCTACCGCTTCTCACTCACAGCTTCTGCGACACGAAAGGCCAACCGCCGGTGACGGCGGAGTACTCCCCGCCGGAGGAGTGCTGCTGGACCGATGTGGTCCTGGAGTTCCAAGCCGCCTGCAAGAGCGATCAGGAAGATCGCATCGCCGCCGTGTGGCTCGACGGAGTGGAGCTTCTCCGCACCACCACTCCCCAGCCGGGGTCTAGCGGCGTCTACTGGAAGGTGAGTAAGGACGTCACCAAATACTCCTCTTTGCTGAACAGCAAAGAGATCTCTCTCGCGGTCATGCTGGAGAATTCGGTCAACGACGTTTTCACCGGAGCGTTCGACGTCAACGTTACTTTCGTCTATTACGATTCTAAAGGCGCGGCGGCGCTCGGAAACTGCGTTCGCAGTTCCGAGACGGTTGAGGAAAATCCGATCGCTATGACGGTGGACAAACCGATGAATCCGCCGGTGGTTCCAGATGACGGACCTGCGGATTCGATCATTCCGATCTCGGCGAAAGGAGAGCACGGATTTTGGTTCTCAATTCAAACCGATTCGCAAGTGGTTTCAAAGGAAGTTACGATTCCTCAGAACACATACAAAGCTACAGTGGAAATATACGCAACTTCACACGGAAACGATGAGTTTTGGTACTCGCACCCTCCAGATTCATACTCAAAAACTAACAATTTGAATGCAGAGAACGGGAACGGAGCTTACCGGGAAGTCCTGGTGACGATCGACGGGAGCTTGGTGGGCGCACTTGTTCCATTCCCGGTGATATACGCCGGCGGAATCAATCCCTTGTTCTGGGATCCGGTGGTCTCAATTGGGGCTTTCGACGTTCCATCTTACGAAATCGATTTGACGCCATTCCTCGCCCTACTGCTCGACGGAAAGCCGCACAAAATAGGGTTCAGCGTAGCGAATTCCGTCCCGTACTGGCTTGTGGGCGGGAATCTGCACCTGTGGTTAGAACAAGGCACGGAGAAAATCGAGGCGGGAGTTATCGACACGGAAGCCCCAAAGTTCGAGCTGGAGATTTCTACTGAGTTCAAAGGACTGGATGGCTCCTTCAAGGTTGAAATGGAGAGGACGAGCAAGTACGCGGGGTGGGTGAAATCCAAAAAGGGAAACCTCACGTATTCCATTCAGCAAGAATTGAAGTTGGAGAACGAGATCAAGTACGAAAACGACGCTAGACATAAGAAGATGGAGCAGAAAATCAAGGACGAAGTTGAAACCAGAGTTACAGGGAAAGAGGCACACAAATCTCCCAGACTAAAATCAAGAGGAAATTCCCGTTAAAACTCGTCACCAAAAAGGAGATCGGGAACGAGGCGAATTCCAGCTCGCTAAGAACTGAGTTAGAGAACGAGTGGAGCGTTAAGGTGAGCGGAGATTTCAACAGTAAAGTGTCAAACAGCCAGGAATGCAGTGGAATGTTGGGTGTTGAGGGCAACTTCGTTCTCTCCGGTACAGCGACGATGGAGCAATCGTACACCTACAAAGATGACAATAACTGCTATAGCCGAAAGGTTTCGGTTGCTGATATGAACCTTATTGACGACAAAGCCAACCTTCTTTGCACCTCTTCCCAGCCGTCTTCCCAGCTGGGACGAAGACTCTTATAAGCTCTAATGCTTCTTCGCCTTCATCGTTGCGCAGTTTCTATGTCCTGTATCCCACTAGCTTATGGTTTGCCTAGTGCTTGTGAAATTGGTTTTCCTGTGCTGCTGTAAATtttataataagaatgtagtctgataagagtgtttttggttg
>Seq199 [organism=Ipomoea batatas (L.) Lam.] PacBio-Illumina derived unannotated transcript Ibc608/f10p2/1575 
ggatctgaactagttttttttttttctttttctttttttacttctctccctccctttcTAAACTTCTCTCTAGAACATTAACAATTGATTGAGTGATGATGCGCATAAAGAAAGATGAGAGAGAGAGAGAGATGGAAAAAGAGGGTGTTTGGGTTTAGCTAGCTAGCTATCATTCCAGAATTTCTTGTTTATTGTTTCTTGATGGGTTCAGAGGGGGATGAAGTAGCATTACTGAACAAGCACAAAGATGGAGTCTTTTGTTTTTGTACTCGAAGGAGACAAAAATGGCTTCCATAATTCCACACTAGTCCTCTTCTTTTTTCTCTGTAAAAAAATTTTCTTTTAGTTTGCTATATGTACCTCTAAACACCAAAAAATCCAAGCAAAAAGCATATTATATTTATATAAGGGCTGGGCCGGGGTGACCTGCTCTGATATGATCTGATCTAAATTTGTGAACCACTTGGTACTCTAGTGATCAATTATCTACAGCTAGCCATGAAGAGGTCACTTGATAGCTCTGATTCCTTGGGTGCTTTGATGTCCATCTGTCCAACCACTGCAGATGAGCCGAGCCATGTGTACTCGAGGGAATTCCAGACGATGCTGGAGGGGCTTGAAGAAGAGGAATCAGGAGGGGGAGGGGCAATGACGGAGAAGAAGAGGCGTCTGAGTGTGGAGCAAGTGAAGGCTTTGGAGAAGAACTTTGAGGTGGAGAACAAGCTGGAACCGGAGAGGAAAGTTAAGCTGGCTCAAGAGCTTGGCCTGCAGCCTAGACAGGTGGCTGTTTGGTTCCAGAACCGCCGCGCACGGTGGAAGACCAAGCAGTTGGAGAGAGACTACGGTGTCCTCAAAAACAACTATGATTCGCTTAAACATAAGTTTGAAGCTCTCCAACATGACAATGAAGCCCTCCTCAAAGAGATCGGCGAGCTGAAGGCGAAGCTGGAGGGAGAAAATGGAGAGAGCAAAGTGACGGTGAAGGAAGAGGCGGTGGAGTCGGAGAGCGACAACAACACCAATAATTCTCTGCTACTGAGACAAGAAGACGAAACAGAGCTCAACCTCGAGGATTTTAATGGCGGCGGGGGCGGTTTAGTGACCGCCTCACTTTTCGCCGACTTCAAAGACGGCTCATCGGACAGCGACTCCAGCGCCATCCTAAACGAGGATAACAGCCCCAACGCCGCCACCACCGGCGCAATCTTGATGATATCAAACGCCTCTTCCTCCTCTTTCTCCTCGCCTCCGTCAATCAACTGTTTCCAATTCTCGGAGAATCCGAAGGCGGCGGCGGCCGCCATTCTCGGCGATGTTTGCGGGAAGGCCACGGCGGCGTATCAGCCGCAGTTGGTGAAGATCGAGGAGCATAATTTCTTCGGAGGCGGCGACGACGACTCATGTAGTAGTCTGTTCTCCGACGAGCAAGCTCCGATCCTCCATTGGTACTCGCCGGAGGACTGGAATTGCACCACCTCATCGTGATCATTAAGATCCAAGAAAAAAAATAAGAGAAAAGAAATTAAAATTGTAAAATGAAAAATTAATGATGTGAATTGTGgtgcatgtgtattg
>Seq200 [organism=Ipomoea batatas (L.) Lam.] PacBio-Illumina derived unannotated transcript Ibc611/f8p1/1786 
gcacttcacaattcacacactgcgggggtttctatagagagagagagtAGAGAGAGAGAGAGAGGGGGAGGGAGATAATGAATACGAAAAACGACAAGAGGAATCGAAAGCTCAGCTGGAGAATCAAAAAAGGAGAGAATCCATTGTGAGAATTCTTAGCTTTGAGTTGGGAGGGGGAGAGATTCGATTTGTGGTGAAACGTTTCATGGCCAAGAGTGGGGTAGTGGTGGAGCGCGTGGATGCGTCGGCGGCCGCGGCGGCGAGGGCGGCGGAGCTCAGGAAGGAGTTGGAGAGGGCGGTGAAGGCGATAGTCAGCGAGGAGGATTCCAATGTGGACGCCATTGATAGAGCTCTTCAAGCGCTTAGCGCCTTGAAGGACCTCAAAACTAAGCATCCGCAACGATCATCTTTCAGAGAGCCGGCGAGCATGCCCTCCCCGCCGGACGAATTCCGGTGCCCGCTTTCCAAGGAACTCATGAGGGACCCCGTTATTGTCTCCACCGGTCAGACCTATGATAGACCATTCATTCAGAAATGGCTAAAAGCTGGGAACAGGACATGTCCAAGAACCCAGCAAGTGCTTTCACACACTCTGCTCACGCCTAATCACTTGATTCGGGATATGATTGCGCAGTGGTGTGAGAGTAATGGGATTCAGTTGCCAGATCCTATTCTGTATTTGAGTGACGAGGGGCTTACTGAGGCTGATCGGGACCATTTTCTTTCTTTGCTTGAGAAGATGTCTTCGACGGTGTCTGAGCAGAAAGGTGCTGCAAGAGAGTTGCGTTTGTTAACGAAACGAATGCCTTCGTTCAGGGCGTTATTTGGAGAATCTGTGGAGGCGGTGCCTCAGCTGTTGTGCCCCTCACTCAAACCAAGTCTCAGAATGATATACACCCTGATCTTCAAGAAGACATAATCACTACGCTTTTGAACCTCTCCATTCATGATAATAATAAGAAGCTCGTTGCAGAAACCCCAATGGTTATTCCTCTTCTCATGAGCGCTCTAAGGTCAGGAACAATTGAAACGAGGAGCAATGCAGCTGCTACACTTTTCACACTATCCGCTGTCGACTCGAATAAAGCACTCATTGGGAAATCTGGTGCCCTGAAACCGCTCATTGACCTCTTGGAAGAAGGGCATCCTTTGGCAATCAAAGATGCTGCTTCAGCGATTTTTAACCTATGTATTCTCCATGAAAATAAGGCAAGAGCTGTTAGAGATGGTGCAGTGGGTGTTCTCCTGAAAAAGATCATCGATAAAGTCCATGTGGATGAACACTTGTCCATCCTTGCAATGCTTTCTACCAATCAGAAGGCAGTTGAGGAAATGGGGGAGCTTGGGGCAGTTCCATGTTTGCTTAATCTAATAAGGGAGACCTCTTGTGCTCGCAACAAGGAGAATTGCATCGCTGTCCTGCACACAATCTGTTTCAGTGACCGGACCAAGTGGAAGGAAATCAGGGAAGAGGAGAACATGCATCGCACTATCTCTCAACTCGCTCGAAATGGCACTTCAAGAGCCAAGAGGAAGGCAAGCGGCATTCTTGACAGACTCAACAGGGCTGTCAACCTTACCCACACCGCATGACAAAGCCATCAGGAGCAAAACCTCTGTAAATTCTACACCTTTTTAAACTCCACGTAATATCTATATCGAGGCATATTGTGTGGTCGCTTGCGACCTTCATTCTGTACATTCTATCTCGAGTTTACCATGCTACATTGTCTCTATGTCTAGTTAATCAAGAAGTTTTTATaaataatagcatcctatcttcttc
>Seq201 [organism=Ipomoea batatas (L.) Lam.] PacBio-Illumina derived unannotated transcript Ibc612/f11p2/2078 
gttgaatctacgcagcaatattaaaggggcggagtactcgaatctcgccgtcgacataGCTAAACCCTAAACCTCATCCTTGCATTCTCACATTCCAGTAAGTTCCGGCAGATCACTAGCCGGAACCGTATACTGACACCCTCGGCGCCGGTCTTCTCCGCGAGTGATCCCGGGAAATTCAAAATTCCCGGCGGAGAAAACAATGTCGCTATCTTTTAGCTTTTCAGCCGGCATTTCTCCGGCATCCACCGGAATCCTATCGAAGGGGCTCGTTTGGAATCCTTCTCCCATCTTTGACTCGCGGAGAAGAGTCTCCGATGTTGTCAAGGCTCAATCAAGCAAAATGTCGGTCACCAATGACGTGGCTGGGACGGTGCCCTTGGTTCTAACGCCAGTGGTTCCGGTGACCATGGATCCTCCTGCTGAGCTGACGGAGAATGCTTCGCAGAGGACGAAGCTAGTTTGCACAATTGGTCCGGCCACGTGCGGTTACGACGAGCTTAAGGCACTCGCCGCCAGTGGAATGAATGTTGCTCGTTTAAACATGTGTCACGGCACCCACGAGTGGCACCGGCGCGTGATCGAGAGTGTTAAGAGGCTTAACGAGGAGATGGGCTTAGCCATTGCCATCATGTTGGATACAGAGGGCAGTGAGATTCACATGGATGATCTCGGTGGTGCTACGTCAATTAAGGCCGAGGATGGTGATATATGGACCTTCAGTGTGAGATCCTGTACTTCATCTTTGCCGGAATATACTGTCACTGTGAATTATGATGGCTTCTCAGAAGATGTTAAAATTGGTGATGAAATTGTTGTGGATGGTGGAATGGCGGGGTTTGAGGTGGTTGAAAAGATTGGTCCAGATGTAAAATGCCGTTGCATTGATCCTGGATTGTTGTTACCGTGTGCCAATCTTACTATCTGGAGGGAAGGTAGACTTGTTCAAGAGCGTAATGCTATGCTCCCTACAATTTCTTCCAAAGATTGGCTTGACATAGATTTTGGGATCAGAGAAGGGGTTGACTTCATTGCAGTCTCATTTGTGAGAAATGCTGATGCAGTAATGATTTGAAGAGTTATGTTGCTGCACACTCTGACAAGAATAATGTTGCTGTAATTGCAAAGATAGAGAGTGTTGACTCTTTGAAGAATCTACAAGATATCATTCAGGCATCGGATGGAGTTATGGTAGCCCGAGGAGATCTTGGTGCTCAAATACCATTGGAGCAAGTGCCATCAGTGCAAAAGGAGATTGTTGATCTTTGCAAAGGGCTGAACAAGCCTGTCATTGTTGCTTCACAGTTGCTTGAATCGATGATTGAATACCCTATACCCACCCGAGCTGAAGTTGCAGATGTTTCTGAAGCAGTAAAGCAAAAGGCTGATGCTCTCATGCTTTCTGGTGAATCAGCCATGGGTCAATATCCTATGAAGGCATTATCTGTGCTGAAGAGTGTCAGTTTGAGAATTGAGAAATGGTTGAGAGAGGAAAAGTCACAGGAGCCTGCTGAACTACTTTACCATGCTCATCTCTTGCCCGGTGGCATCCAAGAGGAGTTATGCAATGCTGCTGTAAATATGGCCAATAGCTTGGAAGCGGATGCACTGGTTGTTTTCACAAGAACGGGTAAAATGGCATCTCTCCTGTCCCGTGGGCGGCCAAACTGCCCAATCTTTGCCTTCACTCAATCAGCACCTGTCCAAAGATGTCTGAACCTGCACTGGGGCGTAACACCTCTGAAGCTTGCACTATCAGGCAATCTGGAGAAAGATTTAAGTAGGGCTCTTGTTTTTCTGAGGGATAGCGGGATGATCAAATCAGGTGATACCGTTGTTACCATGTCAGCTGCATTGCAGTCAATCCAAGTTGTGTCAGCCCCATGACAAATATCTGGATATATCATGCTTTTGTTTCCACATGTTTATTTTTCTGTCAGAGACAAGTAGTACTATTGTACTAAGTTTGCGGTTTCCTAGGGTTGTTCTTGCTTGGTTTTTGTCTTAGTTTGTTATTTACCACAGAAAGTATTGTATATCAGAGGCTTTTCATTACATTTTTAAtattgattcttgac
>Seq202 [organism=Ipomoea batatas (L.) Lam.] PacBio-Illumina derived unannotated transcript Ibc615/f12p3/1737 
agagtaacaggctgtatatggtgagctgccttagtgagggagtggcagcaatatatgtggtctgaATCGCATTTATAAGAACAATCATACTTTGGAATCTTCTCCTCAACTCCTCGGGTAACGATGGATTTAGCGGACAGTAAGGTTATGAATGTGGGTCTTCTGCTCATTGCCACTTTAGTGGCGGCGAAGCTGATCGCCGCCCTAATCTTGCCCAGATCCAAGAAGCGGCTGCCGCCGACGGTGAAAGCGTGGCCGGTGTTGGGCGGGCTGGTCCGGTTCTTGAAAGGCCCGATTGTGATGCTCCGGGAAGAGTATGCGAAGATGGGCAGCGTTTTTACCCTGAATCTGGTGAACAAGAACATTACTTTCTTAATCGGGCCGGAGGTTTCGGCCCATTTCTTTAAGGCCCCCGAATCCGATCTCAGTCAGCAGGAGGTGTACCAGTTCAATGTGCCCACGTTCGGGCCGGGCGTGGTGTTTGATGTTGACTACTCTGTCAGACAAGAACAGTTCAGGTTCTTCACTGAGGCTCTTAGAGTCAACAAGCTCAAGGGCTATGTAGATCAGATGGTTATGGAAGCTGAGGAGTACTTCTCGAAATGGGGAGAGAGTGGCGAAGTGGATTTAAAATATGAACTGGAGCACTTGATCATATTGACGGCTAGCAGATGTCTGTTGGGCGAAGAAGTTCGCAACCAGCTCTTTGATGACGTGTCTGCTCTATTTCATGACCTGGACAATGGTATGCAGCCCATTAGTGTGCTCTTCCCGTACCTACCTATTCCAGCACACCGACGACGTGACCGGGCCCGCAAGAAGCTAGCCGAGATTTTCACAAATATTATTTCTTCTCGTAAGAGAACAGGCAAGGCAGAAAACGATATGTTGCAATGCTTCATAGACTCCAAGTACAAAGACGGGCGCCAAACCACAGAATCCGAAGTTACCGGCTTACTCATTGCTGCTTTATTTGCGGGCCAGCACACTAGTTCTATCACGTCGACTTGGACCGGGGCATACCTCCTTTGCAACGGTAAATACATGTCGTCTGTGGTGGATGAGCAGAAAAATCTGATGAGGAAGCACGGGAATAAGGTCGATCACGATATCTTGTCCGAGATGGAAGTCCTGTACAGATGCATAAAGGAAGCTCTGAGACTCCACCCGCCATTGATAATGCTTCTACGAAGTTCACACAGCGATTTCAGCGTGACAACCAAGGAGGGAATAAACTACGACATTCCCAAGGGTCACATCGTGGCGACATCGCCCGCTTTTGCTAACCGCCTCCCTCACATCTACCGAGAACCAAATACTTATGACCCTGACAGGTTCTCCCCGAGAGAGATGAAGACAAGGCGGCTGGACCGTTCTCGTACATATCATTTGGTGGAGGCAGGCATGGGTGTTTAGGTGAACCGTTTGCGTATTTACAGATAAAAGCGATATGGAGCCACTTGCTCAGGAATTTTGAATTTGAACTGATCTCACCTTTCCCGGAAATCGACTGGAATGCCATGGTGGTTGGCGTCAAAGGGAAAGTCATGGTAAGGTACAAGCGTCGCAAGCTTTCTATCGAGTGAGTGCTGAACAAGACTGCAAGATCCTGCAAGTTGTTCGATTATCATTGCTAGTTCCTATCTCTACTTGTTTCTTGATAGTTTTCCTCTGCTTTTTCTAGATCTGAATGTCTTAAACTCTTGAATGTGGTGTTAACaaatgtatggttttcat
>Seq203 [organism=Ipomoea batatas (L.) Lam.] PacBio-Illumina derived unannotated transcript Ibc616/f10p1/1627
[truncated: 80,765,690 more chars]
