# Supplementary material for: Single-molecule real-time sequencing identifies massive full-length cDNAs and alternative-splicing events that facilitate comparative and functional genomics study in the hexaploid crop sweet potato
Source: PeerJ. 2019 Nov 15;7:e7933. doi: 10.7717/peerj.7933 (PMC6859871; doi:10.7717/peerj.7933)
Supplement: Supplemental Information 16 [file peerj-07-7933-s016.zip]

Archive with 1 entries (1 files):
- Ib53861 part2.fasta
