# Supplementary material for: Single-molecule real-time sequencing identifies massive full-length cDNAs and alternative-splicing events that facilitate comparative and functional genomics study in the hexaploid crop sweet potato
Source: PeerJ. 2019 Nov 15;7:e7933. doi: 10.7717/peerj.7933 (PMC6859871; doi:10.7717/peerj.7933)
Supplement: Supplemental Information 16 [file peerj-07-7933-s016.zip › Ib53861 part2.fasta]

>Seq30001 [organism=Ipomoea batatas (L.) Lam.] PacBio-Illumina derived unannotated transcript Ibc16510/f1p0/636 
GGAACACAATTGTTCGACTGAATCAAAGAGAGAGAGGATCACGAAATTGTTGGCAGTAGAGGTGGAAAGGAGAAAGAGATGGGGATTAGATTCGTACTGATGGTGAACAAGCAAGGGCAGACTCGGCTAGCTCAGTACTATGAATACCTCACTCTCGAAGAAAGACGTGCACTTGAAGGTGAAATTGTTCGCAAGTGCCTCACTCGTACCGAACAGCAGTGTTCATTTGTGGAGCATCGTAACTACAAAGTAGTGTACAGGAGATATGCGTCACTGTTTTTCCTAGTTGGAGTTGACAATGAAGAAAATGAGCTTGCCATTTTGGAACTTATTCACCTGCTAGTTGAGACAATGGATCGTCATTTTGGCAATGTGTGTGAGTTGGATATCATGTTTCATCTCGAGAAAGCGCATTTCATGCTGGAGGAGATGGTAATGAATGGGTGTGTTGTCGAGACTAGCAAGTCCAACATTCTGGCTCCAATACAGCTTGTGGAAAAAGCATCATAAATAGCGGGCAACGTGCAATGAGCCAAACATCTTGTTATGATTGCCATTCCCCTGCATGTATAACTTTTATTTTGTTTAGTGCCCTTCTAACACTTGTGTATTTTGTACTAATGACTTATCAGGCAATCAGGCAATCCAATTTTATT
>Seq30002 [organism=Ipomoea batatas (L.) Lam.] PacBio-Illumina derived unannotated transcript Ibc16512/f1p0/2159 
CAAAAATGTCAGATTGCCACCGGTGCCGGACAAAAGATTTTTTGGGACACGCAACCTAGCTAGATAGGGAAATATCAGCAAGCCTTGTTCATGTTTTACACATGCTAATGCTAATGCTAATGCTATGGTTCTCAATATCTCCAATTGGATTTGCACCGATGTTTCTCGACAAAAATCTCTAATTTCCTCACATGTTTCTCAACAAAAATGATACCAAGCTAAGAGTTATCTCCAACTTCATCAGATCCCTCTTCATGTCTTCCACTTCTCAGTTCTTGCACTGTATAAATGGACACCCGCAGAAGCTTAACAATGGCAGCTCTCAGATTATCCTCAGCTTTAACGCATGGCTAACTCCGTAGCTATGGCTACTCTTGGCCTCACTAAGCCCAATCAAATACAACGCCCTAAGATATCGTTTGCTGCAAGAGAGGTTGATTTGCTGGAATGGAAAGGAGACATACTTGCAGTAGGTGTGACAGAGAAGGACATGGCTAGAGACCAAAATTCCAAGTTCCAAAATTTGGTCTTGCAAAAGTTGGATTCAAATTTGGGTGGCATGTTGTCTAAAGCCTCATCTGAGGAAGATTTTTCTGGGAAATCTGGTCAATCCACTGTCCTTAGACTGTCTGGTCTTGGTTTTAAAAGGATTGGATTAGTGGGGTTTGGGTCATCAGTTTCTTCAACCATTGCTTATCGTACTCTCGGTGAGACTATTGCTGCAGCTGCTAAATCTGCTCAGGCGAGTAGTGTTGCTGTTGCACTTGCTTCGGCTGAAGGCCTCTCGGTGGAATCAAAGCTCAGTGCTGCCTCAGCAATGGCAACTGGAATTGTGCTGGGGACTTTTGAAGATAACAGGTTTAAGCTAGAGCCAAAGACTCCCACTCTCAAGTCTGTCGAGATTCTTGGCCTTGGAACTGGACCTGAGATTGAAAAGAAACTGAAATACTCGGAAGTTGTTAGTTCTGGTGTAATATTCGTGAAAGAGCTTGTAAATGCACCTGCCAATGTACTAACCCCTGGGGTTCTTGCCGAAGAGGCCAAAAATATTGCTTCTTTGTACAGTGATGTTCTTACCGCAACAATCTTGGATGCTGAGCAGTGCAAAGAATTGAAAATGGGATCGTTTTTAGGTGTTGCTGCAGCTTCTGCACATCCTCCTTATTTCATTCATTTGTGCTACAAGCCCCCGAGTGGATCGGTCAAAACCAAGCTGGCTTTGGTTGGAAAGGGGATTACTTTTGACAGTGGTGGATACAACATCAAGGCCGGGGCAAATTCCGCGATTGAGATCATGAAAAATGATATGGGTGGTGCTGCAGTAGTGTTTGCTGCAGCAAAAGCTATGGGCCAATTAAAGCCTGATGGAGTTGAAGTACATTTCCTTACTGCTGCATGTGAAAATATGATTAGTGGGGCAGGCATGAGACCTGGAGACATTCTCACAGCTTCAAATGGGAAGAGAATTGAGGTTAACAACACTGATGCTGAAGGAAGGCTTGCACTTGCAGATACTTTAATATATGCCTGCAAACTAGGTGTAGAAAAGATAGTTGATCTGGCTACACTGACTGGTGCTTGTATAACTGCTCTTGGCCCCTCTGTTGCTGGGGTTTTCACGCCTAGTGACGACCTGGCGAGGGATGTGCTTGAAGCAGCACAAGTTGGGGGCGAAAAGCTTTGGAGGTTGCCTATGGAGGAGAGCTACTGGGGTGCGATGAAATCGGGGATTGCTGACATGATAAACACAGGTCCTAGGCATGGTGGTGCAATCACTGCAGCTCTTTTCTTGAAACAGTTTGTTGATGAGGGAGTAGAATGGTTGCATATTGACATTGCTGGTCCAGTCTTTGATGAAAAGAAGAAACTTGCAACAGGGTTTGGCATTAGTACTATGGTGGAATGGGTGCTGAAACACTCTTCTTAGTTTTACATATACTAATTCATTTTGGAATTTGGATGTTCTAATGTAGCTTCTTCATGTGCACAAGTTGTAAATGAAGTTAGTACTTTTCGAATCGAATGTACCGGTTAATGACTAGTAGTATGGATGTAAGACTCTTTATAAGAGGTCTCCGAAATTAGTTCACAACGCACTGCAATGGCT
>Seq30003 [organism=Ipomoea batatas (L.) Lam.] PacBio-Illumina derived unannotated transcript Ibc16513/f1p0/1451 
TAACTACAATTTTACTTTATTGGAGTCCATTTATCATTTTTGGTTCTATTTATCAAAACTCCAAATATTGAGGGAATTATTGGTGGATCAAATATCTATCTTGCCAGAGCTTTCTGAGAGTTCCACATGGGTGAACATCACCAGAGATTGCTGGATAACACAAGTTAATTCCTCAACTAAATCTTACATATATACCTTTTGTTTCTTTTATAAATCTAGTAAAAGGGGCATATATATATGTGTTTGAGCAGGTTATGAAGCTGAAGAATTTGGGGGTGAAATCAAAGTTTCAAAATCTACTGATGAACCAAAGATTGTGAAGTGGAAATGGTGGTTTGAGTTAGCTTTCTATACACTTCTCACCTTATCAGGCTTAGAAGCTGCTATTCTCTTGTCAAGAATTTACTATGACCAAGGAGGAAACAGCAAATGGCTCATGGCTTCAACCCAATCTGCAGGTTTCCCTTTCCTCATCCCCTTTCTCTTCATCTCATCATCACCCAAAATTCATCCCAATTCTCCTTCAAACCCACCGCCTTCTTTTCTGATTCTGGCTTTAGTTTCCACTGTTCTTGGTTTGCTCTTAGCAGCCACTGATATTTTCTATTCACTTGCCTTAGATTATCTCCCTGCCTCTACTTATTCCATTCTTAATTCATCCCAGTTGGCCTTCACTGCCCTTTTCTCTTTTCTCCTTAATGCCCAAAGCTTCACCCCTTACATAATCAACGCCGTTATACTCCTCACTTTCTCCCCTATGCTCCTAATCTTCAGCCAGGAAACGACATCGTCCGAGGTAGCATCTAAGGATGATTATATGTTGGGGGTTTTGTTCACAATCGCCGCCTCTGCTTGCCCTGCTCTGCTATTCTCCCTAACCCAACTCGTATTCGAGAAGATCATCAAAAGGGAGACCCTTAAAGACACGGTGATTCTCACTGTTTCACAGTCTTTTGTGGCCACGGTTGTGACTCTGGTGGGGCTGTTTGCCAGTGGGGAGTGGAAGGGGCTGAGGAGAGAAATGGAGGGTTATAATCAAGGGGTGTTGGCCTATAATCTGGTCTTGTTTTTCAGTGCTGTGGCTTGCCAGGCTTACTTTGTTGGCTCTTTTACCTTGACGTTTAAGGTTTCGTCTTTGTTTTCCAACGTTGTTATAAGGTTGGCTACTCCTTTGACTCCATTGCTGTCGATGTTGTTGTTGCATGAAGAGATGAGTGGGTTGAAGGTGATGTCTTTGCTGTTGTCTGTCTGGGGATTTGCTTCTTATATTTATCAACAATATCTTGATGATTTGGAGGCTGCAAGTAAGTGTACAGAAAAGATATCAGATATCTAAGAATTGTGTTTTTTTTTTTTTTTGAAACAAACCATTAAATATTTTGCTTTTTAATGGATGAAT
>Seq30004 [organism=Ipomoea batatas (L.) Lam.] PacBio-Illumina derived unannotated transcript Ibc16517/f1p0/2039 
TTCACACTTAGTCTGAAAGTCTTCTCATTTTCCTTTGCTTTTCGTTTTCAATTTCCATCGACTCTTCCATCTCGATCAACAAATGTAGATTCCTTAAACTCAAATATGTATACTATATTTATATCACTCCAATCAAAGTTTGGATAAAACACAAGTATTTACTAAAAAAAGAGCAGCAAAAACAAGTAAAAAATGGAGTTGGTCAGTCTCCTCCTCCAAGCAACAAGATTCGCTTTCCACGTTCTCTCCTGGCCTTCAGTGACTGTGGTGTGCCCTTTGTATACTTCAATAAGGGCTATAGAGAGTGATAAGGAATCCTGCTACCAGCACTGCCTTAAATGTTGGGTCTTGTTTGCTATAATCACTCTCCTGGAATGGACTTTTGCAGAATTTGTACTATGGATTTACTATTGGCCTCATGTAAAAGGATTAGCATATCTCTTGCTTGCTCTGCCTTATTCTGGTTCTGCTTCTTTCATCTATTCACGATATGTTAAGCCATACATCACACCAGATTCCTGCGTGCATAGCATCTTTCTTATCCCAGAAATGATAAATTTCACATTGGCAAAAAGAACGAGTGCACTGATGCAGCATTGGCACATACCGAAGAATATGAAGAGGAAAAATGGGAAAGTTTATTCAATCATGAGATTGAATCTTATCATACTTTGGAGCAGAAATCCAGTACAAAGGAAATTCAATATGAGGAAGTACGTGAGAATTTTGTTACTTTCAAAGGTGAATCTGATCTTACTTCGAACCAGCACAGCAAACCACAGAAAGTTCAAAAGCAATGGAACTGTGCAGTCTGTGAAGTGAGTGCAACGAGTAAGAATTATGTGGGGAAGCATATGAAGGGAAGGAAAAAGAATCAGGAAGAGGAACTGATTGCCACTAACGAATTAGCGAGATCAGCTCAAGAATATAGAGAGGAAGTATCAGCAAGATCGGTAATTTGTGAGACTTATTACCAGCCAGCCAATTTGAAGAATGTTCAAAAGGAGTGGAGCTGTCCTCTCTGTCTAGTGAGCACTAGCCGTGAGAAAAACTTGCGGGAACACATGCAAGGTAAGAAGCACAAGCTGAAGGAAAAGGAATTCAAAGAAATCGAAGCAGTCTGTTTAAAAGAAGTCCAAAGTGCATCAAAAATAAATGCAGCAGATTATCGTGTGACGGGTTTACTTGAGAGTTTGAAGTTGATACAATTGACAGGCTTATTTAATCGGCCCATTAAGTTATGCAGTTGGAAAAAGCCTGATCGTGGATGGATCAAGTTGAACACAGATGGGTCTGTAGACAAGGGACACGCAGGGTTTGGTGGGTTGTTGCGTGACCACAATGGTGCGCCTATATGTGCTTATGTTTGTAAAGCTCCACGAGTTGATTCATTCATGGTCGAACTGTGGGGCATATGGAGAGGCGTCCAACTTGCCTCGAATATGGGGATTAAGTTTATATGGGTGGAGTCGGACTCGATGAGCGCAGTGAAAAGCATCAACCGAGAACAACCGTTGTACGCCCCAATGGCTAGCGCCTGCCTTGAGTGTATTTGGGAAACACTGACGAAATTTGACAAGTACCGAGTGAGTCATTCGTATAGAGAGAGTAACAAAGCAGCTGACTGTTTATCAAAGATGGAGGTAAAGGGAAGAGATGATGTTGTACTATTGCCAGTTGATTTTCCCAGATGCCTCAAGAAAATGATTCAAGATGATGCCCAGGGGAAGTGGTATTATAGATCATGAACTCCATTTGATTGCCAGGCATAGATTTGTTGTGTCTTTTTGCTTTGTACTTATCCTTTCTCTTGTACCTAAAGAAAGACTTGGTGTGGAGTGCCTAACATAATCTTTAAACACTTCCTCCAGCTCCAAGCCTCAAGGGGTAGTACTCTCTTGTACCAATGTACATGTTAGTAATATTGTTGGATAGATAGAATGTCAAATGTCAGTCTTGAAAGTTGAAG
>Seq30005 [organism=Ipomoea batatas (L.) Lam.] PacBio-Illumina derived unannotated transcript Ibc16518/f1p0/3022 
ACCCTACGATAGACTTGACACTCTCTCGTTGGCCTGCGATTCTTCTTGGTGGCCCGATGGCCAGTATTTCTCCGGCGACTAGGTTATCAGTCGCATAAACCCTAGACGGCGGGGAATCGTCTCCCTGTTCGCGATCGACGGCCCCCTGGACCTGAAACACTCGTCTCCTTGCAATTAATCTTCTATCAGGTCTCAGAGAAGCAAAGATTGCCCTATTTGTTCAAGGCAAGTTTTCTTGGAAGATGCTGCCAGCCAAGAACTGCTGGCTGCAGTGGAGAATGAAAGGAATGCAAGGTCAAGGTGCAGTGTGTAATTTGCCCCTGAAATTAATGAAAGCAACAATCTGGATGAGGTGGTAAGATTTGGGCAAATAAACTGCACCTTGTGTGACGACAATATCCCTCGGTTTCTTGCTGTCGGTGACTTCACGACAACCTCCCAGGCTGGGATAGAGTCTGCTACGTGACAGGTTGTTCCCCCGGTCTATTTGTTAATGGTATGGATTGAGCATCGGTGTAAGATTTTTGCCAATATTTAGCTTGCTCGTCAATCGTCATTGTTGTTGGATTGAGCATCGGTAATCCAATGAACACACAAAATACCCCCTTGACATACTCTTCCAGGTTTATAGTGCTCTGCCTTAATTTTCATACATTTACAATTTTGGAAAGACATGCATATTACTTAATTGCAGACAACTTTTGTTAATACAATTGATGCTCCATCTCCGGCATAGTTGGTACCAACCAATTGTCCATCGAGGCCTTAGAGAAAGAAGTGCTGAAACTAAGAAGAAAGCTGCCCAAATTGTTGGGAACATGTGTTATTTGGTCACAGAACCAAAGGACATGATACCTTATATAGGATTGCTTCTTCCTGAAGTTAAAAATGTACTGTAAATTAGTTGAGGTGAATAGACCTTGAATATGGATTTATAAACAATCTTTATATTCATTACGTTCTTCTGGATCCTATTCCTGAAGTTCGTTCAGTGGCTGCAAGAGCCATTGGCTCTCTTATAAGGGGAATGGGAGAAGAAAACTTCTCAGACTGGGTTCCTTGGTTGTTAGATACTCTGAAATAACAGTAATGTTGAGCGCTCAGGAGCAGCACACAAGGCCTTAGTGAGTTTGAATGGATGCCATCTTTTCTTGGATGGAAAAGTTTTGCATATTCTGTTTTGTTGTCCAACTGATTGCACTCTGGAGTGGGTGTTTGCATTGGTTAAAGTGAAGTGATGGCAAGTGCTGGGAAGAGCCAGTTGCTGAGTTTCATGGACAAGCTTATCCCTACCATTCGGACAGCACTTTGTGATAGCATGCCTGAGGTTCGTGAATCAACAGGGTTGGCATTCAGCACTCTCTGCAAGACTGCTGGAATGCTTGCAATTGATGAGATTGTTCCGACACTTCTGCATGCTCTGGAGGACGATCAAACCTCTGATACTGCTCTGGATGGTTTAAAACAGATTTTAAGTGTCAGGACCAGTGCTGTGCTGCCTCATATTCTTCCCAAGCTTGTCCACCTTCCTCTTTCTGCCTTCAATGCACATGCTTTGGGAGCTTTAGCAGAGGTTGCTGGACCTGGTCTTGATGCCCACCTTGGAGGTTCAAAGTCTCGCCAAGAAAGCAGCAGAAACTGTTGTGAGGAAGGTATCGAGTCTTTGCTGTCGGTGCTGTTGGAGCTTCTCAGAGGAGTTGGACATATTCAGGCTTCAATCAGACAAAGTTCGGCATACTTAATTGGATATTTATTCAAAACCAGTGATCTATATCTTGTTGACGAGGGTACAAATGTGATATCCACCCTGATTATTTTACTAAGTGATTCAGATTCAGCTACCGTGACGGTTGCTTGGGAAGCATTGCCTAGTGTGATAAGTTCAGTTCCTGAAGAAGTTCTTCCTTCGTATATAAAGTTGGTTCGTGATGCAGTATCAACTTCCATGGATAAAGAACGTAGGAAGAAAAAGGGGGAGGACCAGTTCTAATACCTGGTTTTTGCCTCCGGAAAGCTCTTCAACCTGTGCTTCCTATTTTCCTCCAGAGTCTTATAAGTGGATCTGCTGAATTTAGAGAGCGAGCAGCTTTGGGGATTGGAGAGTTAATTGAAGTGACAAGTGAGCAAGCATTAACGGTGTTTGTCATTCCAATCACAGGTATAATAGGGGACAGATTCCCATGGCAAGTGAAAAGTGCAATTCTCTCAACTTTGAGCATCATAACAAGGAAGGGTGGGTTGGCCCTAAAGCCTTTTCTTCCCCAGCTTCAAACAACATTGTCAAGTGTTTTACAGTATAATACAAGGACTGTTCGATGAAGTGCTGCTCTTTCCCTTGGTAAACTAAGTGCACTCAAAATTAGGAATTTAGGATTGATCCTTTGGTTGGTGATCGTTTATCTGCTTTACAGTATTTCGAAGATGAAGAAGTTCTTGATTTACTTAGTCTTGTACCTGGTGCACAAGGCATGGAGCAGTACTTACAATCTCTTCAATGCTTAAAAGATGAAAAGTCTAACCCTAGTGCCGTAATGATTCATGTATCGAAGTATGGCCCCCGTACTAGCTGAGTGCATGAACAAGTACACCTCTCAGAGTTGCCGCTGAGAGATGTGACACCTCTCAGAGTTGCCGCTGAGAGATGTGCCTTGCATGCTTTCCAATTGACTAAAAGCACTGATACACGCCAAAAGCGTCGATGAATCGCTGGACAGGACAATGCCGAGCAGCTGCTGATTCGGACCAGTCCTCAGATTGGTTCTGACAGTGTCGTTAGTTTGTCTTTTACATGTTAATTTCACTAATCGAGGTCCACCATACGAGACTTTCAATTTGTGGATTTGTAGCTTCTCTGCCACACCTTTTAGTGAATTCACATTTTGAAATTATAGAACGGACAATGGTGCTTGTATCTTAATTTGAACATTTAATTGCAGGATTCTACTTTAGGCAGAAGAATCATATTGATCATTCAGACACTTGGAGCAGCCTCGGGTGATGTGGGGACAG
>Seq30006 [organism=Ipomoea batatas (L.) Lam.] PacBio-Illumina derived unannotated transcript Ibc16519/f1p0/754 
AGAAGTCGAAGATCGCTAGCCATCGATCTCAAATCAAATCTGATCTTCATCTTCTTAAGGAGAGGTGATCGGAGATTCAAAGATGATTGTCTGTGTCGCCGTCGTCGGACACCAGAACAATCCGCTGTATATACAGAGCTTCACGGAAGCTGACGACGCCCTAAAGCTTCATCACATAGTCCACTGCTCTCTTGATGTTGTTGACGAAAGAGTGAACAATCCAAAAAAATCTGGCCCTACATTGAACGAGACATTTCTTGGTCTACTATACCCTACCGAAAATTACAAAGTGTATGGCTATTTGACAAACACAAAGGTGAAGTTCATATTAGTGACAACAGATCTTGATGTTCGTGATGCAGATGTGAGAAATTTTTTCAGGAGATTCCATGCTGCATATGTGGATGCAGTTTCAAACCCATTTCATGTTCCTGGTAAGAAGATAACATCAAGGACCTTTGCTGAAAGTGTCAGCACTATTGTCAAATCATTTGGTTTGAGCTCAGCATGATTACAAAGACATTTGCTCACCTCCAGATAGAGGAGGAACAACATCGGTCCTTTGTGACAACTGTACTTGCAAATTTCATTTGATTTTATGTTGATAGTCCCAAGCACAGTACTTGCTTCATACTCATAGTGATTACATGTAGCAATTGTTGGGTTAAGGTAGCTTATCAGAATTTATAGTTTGGTTTCTTCAGTTTGCAATGGTTTGGTTATTCTGGCTGTGGAATTTAATTTCATTAATGTT
>Seq30007 [organism=Ipomoea batatas (L.) Lam.] PacBio-Illumina derived unannotated transcript Ibc16521/f1p0/3083 
GGGAAATCAAAACCCAAGACCCAGAGCACAACCAACACAGTTCATTGCATTTGTTCCCACAAAGAACTAAAAAAACAGGTGAGGAGAGGGATGAATTGAGGAGAAGAGGGTAGCAGAGATTAGTGTTGATGGGTCAGAAGATTCATAGCCAAAGTCACCACCACCACACAGTGGCTATGAGGTTGGGTGAGCAATTGAGCAGTAAGAGGAAGTACACATTGATCTGCAGGAATAGGCTCCCACAGTTGTTGGGTTGTTGGATTCTTCTCATATTCTTTGTGAGTAGTTGGATATTCAATAATATGGATGCTACCCACAAGGAGAAGAGGAAGGAGGCTTTGGTGAGCATGTGTGATCAGAGGGCTAGGATGTTGCAAGATCAATTCAGTGTCAGTGTTAACCATGTCCATGCCCTTGCCATCCTTGTCTCCACTTTCCATTACTACAAGTCCCCTTCTGCCATTGATAAGGAAACTTTCGCTGAATACACTGCTAGAACAGCCTTCGAGAGGCCGTTGTTGAGCGGGGTGGCCTATGCGGAGAGAGTTCTTAATTCGCACCGGGGGAGCTTCGAGGATCAGCACGGATGGACTATTAGGACGATGGATAAAGAGCCTTCACCGATCAGGGACGAGTATGCCCCGGTCATACTCGCACAAGAAACTGTTTCTTACCTCGAGTCGCTTGACATGATGTCAGGGGAGGAGGACCGGGAAAATATCTTGAGGGCTAGGGCTACTGGGAAGGCTGTTCTTACAAGTCCCTTTAGGCTTCTAGGCTCTAATCACCTTGGTGTCGTTTTGACATTCCCGGTTTACAAATCCATGCTGCAAGCTAACCCGTCACAGCAGGATAGGATCGAAGCAACTGCAGGGTACCTTGGCGGGGCCTTTGATGTCGAGTCTCTAGTTGAAAACCTGCTCGGGCAACTTGCTGGAAACCAAGCAATCGTCGTGAATGTTTACGACATTACCAACTCTTCTGATCCTTTAGTCATGTATGGACAACCGGGCGAAGAGGGCGACCTGTCCCTGACACACGTGAGCAAGCTTGATTTTGGCGATCCATTTCGTAAGCACGAGATGATATGCAGGTATCTTCAGAAGGCTCCGACAGCGTGGGCTGCAGTAACCACTGCATTCTTTATCTTCGTGATCGGGTTTTTGGTTGGATATATGATATACGGTGCTGGAATTCACATTATTAAAGTCGAGGATGATTTCCACAAAATGCAGAAATTGAAGGTTAAAGCCGAAGCTGCTGACATTGCAAAATCTCAGTTTTTAGCTACCGTTTCACACGAAATAAGAACTCCCATGAATGGAATCTTAGGAATGCTTGCTCTGCTTCTTGACACGGATTTGAGTTCGACTCAAAGGGATTATGCTCAAACGGCACAAGCCTGTGGAAAAGCGCTGATAACATTGATAAACGAAGTGTTGGATCGAGCAAAAATTGAAGCGGGGAAATTAGAACTCGAGACCGTCCCGTTTGCCCTTCGCTCAATACTTGATGATGTTCTCTCTTTATTCTCCGAGAAGTCTAGGAAGAAAGGTGTCGAGTTGGCTGTCTTTGTTTCTGATAAGGTTCCTGAAATTGTTTTCGGGGATCCCGGAAGATTCAGACAGGTGATAACAAATCTGGTTGGCAACTCTGTCAAATTCACTGAACGAGGGCATGTATTTGTTCAAGTTAGTCTAGCCGAAGAAGCAAAGGCAAAATCCGAAGCATGCTTGACTGGAGGATCTGAAAGATTTATACCGTCGAGTGGGTATCATTGCGAAACCCTTAGTGGTTACGAAGTTGCCGATAACCGGAATACTTGGGACAGTTTTAAGCATGTAATTCCCGATGAACCGTTGTACTATAGAGCTGCGAACAAACTGATGACTGATGATGCGTCTCAGAATGTTACTCTGATGGTATCTGTTGAAGATACCGGGATTGGGATCCCGTTGCATGCACAGGACAGAGTTTTCAAGGCCTTTATGCAAGCCGACAGTTCCACTTCTAGAAACTATGGTGGAACCGGGATTGGATTAAACATTAGCAAGTGCCTAGTTGAGCTGATGGGCGGTCAGATCAACTTTATCAGTCGTCCCGATGTAGGAAGCACGTTTTCTTTCACGGTTAACTTCCAAAGGTACGAGACGAACGGCAGCGTTGATTTGAAAAAGGGTCTTTCCGATGATTTGCCTATGTCGTTTAAAGGGCTAAGAGCTATTGTCGTTGATGGGAAGCCAGTTAGGGCTTCCGTAACAAAGTATCATTTGAAGAGACTCGGGATCCTGGTCGAGGTGGTGAATAGCATTAAGAAAGCTGCAGCGGTATTCGGGAAAAACGGTTCCCTGATTTCCAATGGTCAACTTCAGCCGGATATGATTCTTGTCGAGAAAGATGTGTGGATATCTGAAGATGGCCGGGGGCTGAACTTACAGATACCGAACTTGAAACCGAATGGGCACACGTACAAGGTGCCAAAGATGATTCTCCTTGCGGTGGATATTTCCGGTGCGGAGTTTGAGAAGGCTAAAGCTGCGGGATTTGCGGATACCATCATAATGAAGCCTTTGCGGGCAAGCATGGTGGGGGCGTGCCTTCATCAGGTGTTGGGAATGGGAAAGAAGACCCAAGGAAAGGACGCGTGCAACAAATCAACTCTTCGTGGCCTACTTTGTGGCAAAAGAATCTTGGTGGTCGATGATAACCGGGTAAACCGGAGAGTTGCAGCTGGCGCGCTCAAGAAGTTTGGGGCTGATGTGGAGTGCGCGGAGAGCGGGGCAGCTGCTCTTGCATTGCTTCAGCTACCGCACAATTTTGATGCTTGCTTCATGGACATTCAGATGCCCGAAATGGACGGGTATGTGTAAAATCTCTTAATTTTCTTTACTCTTGATGTAAGCCCGACTTGCTCAATTTCACGTCGTATAGGTGAGAACTCTTTTGATCTTTAGGGTAAGAGTAAGTTTTGTGTGAGATCGTCTCACATGAGACGTAAGTATTGTTTAGTTAAAATGTAATACTTTTCTATGCATTTATAAAAAGT
>Seq30008 [organism=Ipomoea batatas (L.) Lam.] PacBio-Illumina derived unannotated transcript Ibc16524/f1p0/6409.1 
ACAAGCAAATTAAAGCTTCATCTATTATAGAAGACATGGAATTGGTAGGATTCCATTTGTGTTTAACCTTCAAAAGAATCACACACATATGTACACAGCAAAGTACTAGAGAAAAGAACTGAAATGAGCAACCACAAAAAATTCAAGAATGAAAGAATAGTGTCATCTAACACCTCAATCATAGATCATAGTATTGGCCTCTCTAATCACTTGTAGGAGCTGCTGCTGCTGCTGTTGCACCATCGTCGCCCGAACTGGTTGCAGTTTCGGGTCTAATTTCTTCGAGTTGTTGAAGAACTAGCTGAACTTCAGGGCGAGCCGAAGGTGAAGGGTCCACACAATGGAGGGCGAGTTTCAACGTGTTCAACAGTTCATCACCAATTGTCGAAGCATCCCTCATCAGTTCCAAATCAAAAACTTCATTAGTCCACTCCTCTTTCACAATCGAGGCGACCCATTGAGGCAAGTCCACACCATTCATTGCCTCCCCGGGTGACTTCCCAGTTAGGAGTTCCAGGATGATGACTCCAAGGCTATAAACATCTGTCTTTGTATTGGCCTTCTTGAGCTTCGAAAGCTCGGGTGCACGATATCCTAACGCCCCTGCAGTTGCAATCACGTTTGCATTCGCAGCAGCAGTCATTAGGCGCGAAAGGCCATAGTCTGCAATCTTGGCAGTTGTAGTTTCATCAAGCAAAACATTGCTTGATGTTAGATTTCCATGAATGATATTCGCATTCGTGTGGAGATAGAGCAATCCCCTCGCAATGCCTTTCGCTATTCTCATTCTTGTCGGCCAATCTACTGTTGTATCAGGACCGCGAGCTGCAGCATGAAGATAAGTTGTGAGGCTCCCTTTAGCCATGTAATCGAAAACGAGAAGTTTCTCTCCTTTGGGACCTAAGTAATATGCTCTCAAGGCAAGAAGGTTAGGATGCCTGATTTTCCCAAGAATGTTGACTTCACTCTCAAATTCTCTTTGCCCTTTTGTAATCTTCTCTCTCAATCTCTTCACTGCAACTTGATTGCCATCTTCCAAAGTGGCTTTGTACACTGTTCCATAGGTACTCTTCCCCATTATCTCTGCAGTGGCACATAGAAGATCATCTGCAGCAAACACCATCGGGCCATCGAAATGGACTAGCTTTCCTCCTGTTTCCCCAGCTGCTTCGACTTCCCCAGCAGTCGGTGGAACGCCTTTTTCTCCCCTAGCCGAGGCAGCAGCCCCAGCCGGGCCATCCTTTTCTGCCTTAGAAGCGGCTCGTTTCTTGACTAAGCAACATATCAGAATGCAACAAAGGAGGAGCAGGATTACAAGGAGTGCTCCTGCTGCAATGAGAATAATGTCTTTAGTACCCAACTTATGACCGTGTTTTTGTGGAGTTTCGGGCGATGGAGCTTCCGGGGTTGCAGGAGCTGGTGTTATAGGACACGGGGTCGAAGGACTGTAGCCACACAGCTGGAGATTACCAGCAAAGGCACTTGAATTGAATGTCTGAGAAAGGCGGGTAGGAACCCGGCCAGAAAGGCTGTTGTAGGAGACATTGAAGAGATTAAGGTTGGGTAGATCATCAAGGGATTCTGGGATTTCTCCACTGAAATTATTTTGGGAAAAATCTAGTTGTGTAAGGGTAGAAATATTCCCAATTGTAGCTGGAATATCACCACCAAATTTGTTGTTCTGCAAGCTCAGAACAGACAACTTCTGCAACCTATCTATAGAGTCTGGGATTTGATCACCCAATTGGTTGCTCTCCAACTTCAACACCACCAGAGATGACAGATTTGAGAGGCTTTCAAGAAAGCTCCCATTAATCGAATTATACGAAAGATCGAGTGTTGTGAGCCTAGAAAGCTTTGCAATATCATTTGGGATAAAACCACTCAAATGGTTATGACTAAGTGAAAGCTCTTGAAGCTCATTAAGCTTGCCTATGGAAGCAGGAATGATTCCAGAGAAAGAATTGTGATCAAGTGACAAGAACTTAAGCTGAAAAAGGCTTTTCCCACCCCAGGAATCAGGGATAGGGCCAGAGAGGTTATTGTTCTTGAGATCAAGAAAGATAATGGAGGGGGATTGAGTGAGGGTTATTGAACCAGACAAAGAATTATAGCTAACATTTTTGGGGATTGAACCAGACAAAGAATTATAGCTAACATTAAGCCTAAACAGCTTAGTTGAATTCACTAAACTATCTGGGATTGACCCAGAAAATGAATTGTTACTAAGATCAAGAGTTTGAAGCATTCTACACAAGCCAAGTGAAGCAGGAATAGAACCTGTAAACCTGTTATTGAAGAGCTGAACACCTCTGAGGTTAGGCAGAAGCCCCATAGTTGTTGGGATTGAACCACCAATCACATTATCATGGAGGCTCAGTTTTCTGAGAGCCTGAAACTGACCAATCTTGTCAGTAATCTTACCACCCAGCCCTTTCCATGGCAGCTGAATCACAATCACTTGACCTTGAGCACACTTAATCCCTACCCAATCCCCAGAACAAGCCCCAACCCCACTATCATTCCAGCTTTTCAAGAACCCTTTTGGATCAACCAAGCCCTGCTTGAAGGCTTGCAGTGCCTGAAAATCAGCCTGGGTGATAATCACACCATCCCAACCCTGACTTGACACCAAATAACCCCCACAAATTTGCAGCAGAAACAGAAACAAGAACTGGGCATAATAAAGACTGCACCTTTTCATCCTCCTCAACTGAAAACCCCCATGGACACCTTCAATCTTCCTCCATTTCTTCATCCCATCACCTTCCTGGCTCACACACTCCAATGGGCACCTGCAAGAACCTCCAAGACTGCTCCTTTCAGCTTCCATGGCACTCAAAATTCAAAAAAAAAAGAAGAAAGAACTAGAACAAGAAGACACTAAGAACAAGAAAGGGTCTGAAC
>Seq30009 [organism=Ipomoea batatas (L.) Lam.] PacBio-Illumina derived unannotated transcript Ibc16528/f1p0/2228 
GAGAGAGAGAGAGAGAGAGAGAAACAGAATAGAGCTTGCAGAAACTGATTAGTTCTCCGATCAACGACCGCCGGAGAAGGAGAAGGAGAAGATGCTTCCCACGAATTCATCGAAAGGGAGAACGAGCTCATATGCTCGACAGAATCCCGTTTTCCCTCAATACATCCGCAGAATAGTCAAGTGGCAACAAATGGACATTGAATATACTTTCTGGCAAATGCTTAACCTATGCACCTCTCCAAAAGTGGTGTAAGTATTTATCTGTTTCCGATATTTTTGTTTTTGTTGCTTGTCTTCTGGATCTATATGCTGCACTTTCATCCTTAATCTTTTTGCATGTGTACTTATACTATTAATTAAGCAGGTAACATCACTTCTTTCACAGTATACGATCAATGTTCACTACATAAGTAGGCATATGGGTACATGAAAACTTTTGATTAAATTGTGCTTTTTGGAATATATGCTGTCTGATCATGGAGAAATGAGAATAGGGGTTTCCAAGAATTGACAGCATTTTAAATATCTAATTCACATCTTTATTGTCTTAAAAAAAAAACTTATTTACTCTGGTTTTGGTTCTGCATTTTGCATGTGCAACTACTGATGCAGATATCAGCACACTAAATACCACAAACAAACAAAGAACCAATGGGCTCGTGATGATCCTGCATTTATTGTAATATGCAGTCTTCTTTTGATAGTTGCTACTTTAGCTTACTGTGCTGCGTATGACCATAGTGCAGGGCATGCTGTTTTTGTAATTATCTCAGTGTTGCTTTTTCATTTTTTAGTAGCTGGAGCTGTATTGGCTACATGTTGTTGGTAAGAGCCAATAGTTAACCTAATCACACACAATCATTCTCTAATCTCTTTTTCACATTTTTGTGAAAATGAATCTCCTTTTTTGTTCTGACAACAGCAGCTGCAGAGAATTCTTCCTCACTTTTTCATTCTGACTCTTGGTCTTTGGTTGGTCCATGTATTATTGTCTCTTCTACTTTCTTTCCCATTTGTGTTCCTTAAGAATCTTGCCGGGCCAAACGAAATGCTGTCTGTATTATGTTGTTAGAGAGAAGTTCTCTAAATGTTTTCATTCCATTCTAATGATATATGTGTATATTCAGTACACTCTGTATTTGGACTTGTTTATTTTTTCACAAAAAAGACCAGCATTATACTATGGAGTAGTTATTTTAAACCCCAATGATGTCATTTCCAGAGTGAGTAAGGTGGTTCATGGTAAATCTAATATTCTAATGTGACAATGTCCATACAGGTTCTTGACAAACAATTATCTACGAGAGGAAGCTCCAAGCAGTCACGTGGTGGAACAACGGGTCGAATGGCAAGTTTAGATCTCTCCATGTCCCGAGTTTGTCTATTTCTTTCTTTCTTTGTATTGCTTTGACATAATTTGTTCAAATCACTGTTACAGTGTTACTACAGTTGATGCGGATAATTTAATGGTTGTTTATCAAATGAAGAATGGAATGTTTATGGCACTTTGACATTCTTCCTATCTTTTTGATGCCCTTGAGTGAATTGATTTGAATTTGGATTTATTCATTAATTTTTCTTCACCCTTTTTTTCCTTGTGAAGGTTGTATGCATTTGATGTCCACTGCAACTCTTTCTTCCCAGTGTTCATCATGCTTTATGTCGTACATTATTTTCTTTCCCCTATCTTGGTTACTCATGGTTTCATTCCCCTTCTACTATCAAATTTGCTCTTCATGATTGCTGCATCCTACTATCATTACCTCAATTTTTTAGGTTATGATGTATTGCCCTTTTTGGAAAGGACCACGCTCTTCCTTTACCCAATTGGCATTGTCATTGTCCTTTCACCTATTTTTATTTTGAGCGGCTTCAATCCATCAAGGTATTTCATGAACATTTACTTCAGCAGAGCGTTGTGATTGCAGCTTAGACTCGTTATAGGTACATATTACTACCTTAGATACCCCTTCAGATGCCATGAGCTGTAGGACAACCGAGATGCAATCAATCATTTACCAGTTTCATTATATCTTCAATGGAATGGCGGCCGTGTTCATGCCATAGTTCTCTGGTATGGCCTTTTACAGTTAGGAATGATAATTGTAATTGAGGGGAGGTGTTAGTGTATTTGTATGGTGAAAATGCTATTCAGTGTAAAGATTTTGTTTTCTTGATTGTGCACTAATTGTCAATGATGAAACCACAGCTTCTTGCTTGCAC
>Seq30010 [organism=Ipomoea batatas (L.) Lam.] PacBio-Illumina derived unannotated transcript Ibc16529/f1p1/2081 
ACGGACTCTATATCCTTTCTTTTGCTCTCCAGGCTAGAGTCCCCCCTCTCTCTCTCTTTGCATCTCGATATCGGTTTTGCTAACTAGAATAGAATGGGTAAGGAGAAGGTTCACATTAACATTGTGGTCATTGGCCATGTCGACTCTGGTAAGTCGACCACTACTGGTCACTTGATCTACAAGCTTGGAGGAATTGACAAGCGTGTTATTGAGAGGTTTGAGAAAGAAGCTGCTGAGATGAACAAGAGGTCTTTCAAGTATGCCTGGGTGCTTGACAAGCTCAAAGCTGAGCGTGAGCGTGGTATCACCATTGATATTGCCTTGTGGAAATTCGAGACCACCAAGTACTACTGCACTGTCATTGATGCCCCTGGACATCGTGACTTTATCAAAAACATGATTACGGGTACCTCACAGGCAGACTGTGCTGTCCTCATTATTGACTCCACCACTGGTGGTTTTGAGGCTGGTATTTCCAAGGACGGACAGACCCGTGAGCATGCTTTGCTTGCTTTCACCCTTGGTGTGAGGCAAATGATTTGTTGCTGTAACAAGATGGATGCCACCACCCCCAAATACTCTAAGGCTAGGTATGATGAAATTGTGAAGGAAGTCTCATCCTACATGAAGAAGGTGGGATACAACCCTGAAAAGATTCCATTTGTTCCCATCTCTGGTTTTGAGGGTGACAACATGATTGAGAGGTCAACCAACCTTGACTGGTACAAGGGACCAACTCTCCTTGAGGCTCTTGACATGATCCACGAGCCCAAGAGGCCATCTGACAAGCCCCTCCGACTTCCACTTCAGGATGTGTACAAGATCGGTGGTATTGGAACTGTCCCTGTGGGTCGTGTGGAGACTGGTATCCTGAAGCCGGGTATGGTTGTTACATTTGGACCTTCTGGTCTTACCACTGAAGTTAAGTCTGTTGAAATGCACCACGAAGCCCTTCAGGAGGCACTTCCCGGTGACAATGTCGGGTTCAATGTGAAGAATGTTGCTGTGAAGGATCTGAAGCGTGGTTATGTTGCCTCGAACTCCAAGGATGACCCTGCCAAAGGAGCTGCTAACTTCACCTCTCAGGTCATCATCATGAACCACCCTGGACAGATCGGTAATGGATATGCTCCGGTACTGGACTGCCACACCTCCCACATTGCAGTGAAGTTTGCTGAACTTTTGACCAAGATTGATAGACGGTCTGGTAAGGAGCTGGAGAAGGAACCCAAGTTCCTGAAAAATGGTGATGCTGGTATGGTGAAGATGATTCCCACCAAGCCCATGGTTGTTGAAACCTTCTCTGAGTACCCACCACTTGGTCGTTTTGCTGTGAGGGACATGAGACAAACAGTTGCAGTTGGTGTTATCAAGAATGTTGACAAGAAGGATCCAACTGGTGCCAAGGTCACCAAGGCTGCCCAGAAGAAGAAGTGAGCATTGTTTGCTTGATGGGGATTTATTTGGTGCTATGAAACTGGAGTCGCACTTGGGATGGAACTTGAAGACAAAATGCCACAGCATGAATATTACGAGTACTTTGGCCCAGATTATACTCTTCATGTTGCTCCTAGTAACATGGAGAACAAAAATTCTCGTCAAATGTTAGAAGATATGAGAGCAAAGCTTCTGGATAATCTCTCAAAACTTCAGCATGCACCGAGTGTGCAGTTCCAGGAGCGGCCACCCGATACTGAATTTCCAGAGGCCGATGAAGATGAGGATGTCAAAGATGAACGGTGGAATCATGATTCAGATGTAAAGGATGACCAGCGAAAGCCACTATCAGGGCGAGTTAAGAGGGAGATTCTTGAACCTGAAGCCACGGGCACTGATGATATGCAAATTGACGAGCGCCCAAGGGAACTGGACTCGATATTCACAGATTCAAAGGGTTCAATAGCAGCAGCAGCAGCAGCAGAAGCCCAAATGCAAGGAAACTCTAACAAGGCATTTGATCAACCAGTGGATATGAACTTATGAGAAGGGGCCATCTAAATAGATACTATGTTTCCATATCTAAATAGGTACTATGTTAACACCAACTGTATGTTGTTTAAAATGATATTGTACTGGATGGATGGTCTGTTAAATAATACCTTGGTTTTGGTAGGTTAATAATTTTGATTT
>Seq30011 [organism=Ipomoea batatas (L.) Lam.] PacBio-Illumina derived unannotated transcript Ibc16530/f1p1/2830 
TTTTGTTTTAAATTTTATGTTTGGCTTGGGATTCATTGATTAGTAGTAACTAGGTTGTTTGTTGGAGGTGTACAAGTAAGTCCTAGTCTTGAACTCTTTATTGAATTCCACTAGAGTGCACCATTTCAAAACGGTCCTAATGAACAATATACATGAGTTGATCAAAGATTGGGTCTTTTTGTTATAGAGAGAAAAGGGCTCTCTTTATATTCATTTGGAGTACTTGGGCTGTTTTTGGTTTATGAGATTGTGTGTGTGTTAATCTTGAACTTGGTATTTTTTGGGTCAGTTGTTTGATATCTGAGACTTGTGATTGAGAGTTCTCTTGGATAAAGTTATATGCTTTGCTTCTCTTTTGTTTGTGTATCAGAGAAGCAGTGGCCACTGCATATTGACTTGGTTTTGGTTCTTTAATTAATTGGGTTGATGATAGTTGGAGGAAAAGAGATTCTGGATTGGGACTTTTTTGGTGGCTTTTGGATAGGACCTAGTGAGAGTATAAGTGGGAATAGAAGCTCAGAAGATGCTGAATGCTGTTCTGTGTAATAATTTTGGCATATGTTTCAAGGATATTGATTCCCATTGAAATTGAAATTTGGATCTGCTTTCCCATTGTATTGGATACATAGTTGAGCTAAGCCTCTCGTCAGTTACGTATTTGATTGTTGAATTCCCTTGATTACAAGGACAGTGGCATCTGATCTTAAGGATTCTTGGACACTTAACTTTTGAAAGAACCCCCCATCTATGTTGACTTCGGGTTGTATAATTACAAGGCTTGACGTACACAAGTATAGATCAGGTAGGAGGTATAAAGTTGGGGATATCGTTTAGCCAAGGAGAAGATCGAATGGAGGAGGCATCTCCAACAATTGCTGTACATTACAAGCCCGGGAATCATGTGATATATGATGAATCAGTGCTGCCTTCCCGTACGAATATTAGTGGACTTGAGCTGGTGGCATACACAACCAATTTGCTGTCAGAACCTACCAAGGCCAAGTTGTCTTTGGTGTCGATTGGTAATGGTAGCATGATGTGTGACAATCGTAGAGTTCCTAGAGATAGCTTCGATGACACACGAGGTTATGACAATGATGAAATTCGAGGAGGAGGAGGAGGAGGAGAAAAGTTGTTATCAAAGGTGCATGGAAATGGAATATGTCTGGTTATTAGTGATGCTAAAATAGGTCAAAATTCTAGAGACAATGGTTTGATGTCACCGACTAGTGGCAAGTTACTGGGCAGTATTTCTTCTTGCTCTGAAAGAAATGGAAGTAGCTTCGTGTCTGAGAAGGAATGTGGAGCCATAGAGGCCAATTCTGGGGCCACTTCACCAGTTAATGGAGATAAAAACGGTGCAGTTCTTCTTAGCATAAACAAGTCTTATTCGGTGAATGGTGAGAAGCCATGTATTGTTTTTTATTCCACACCTCCTCTCTGGGGACTTGTATCAATCTGTGGGAAGAGGTTGGAAATGGAAGATTCTGCTGTAGCTCTACCAAGGTTTTCGGAAATCCCTTCTCAAATGCAAATCCATGTCCCCGACACTAATGCAATGGCTCGAAATCCCCTAGCACACTTTTATGGGGTTTATGATGGGCATGGAGGCTGTCAGGTTGCAAATTATTGCCGTGAACGGTTCCATCTAGCTTTAACCGAGGAGCTGCACACTCGGAAGGAGGATTTGCACATTGAAAGCGTTGGCAGTAACTGGAAGGAGCAATGGGAAAAGGCTTTGTTCAGTTGCTTCCAAAAAGTTGATGATGAGGTTGGAGGGATCTCCCGAGGTTTCGAGTCTGATGCTGCTGTTGATCCTATTGCTCCCGAAGCAGTTGGATCTACGGCTGTAGTTTCAATTGTTTGTCCCACGCATATAATCGTTGCCAACTGCGGTGATTCAAGGGCTGTCCTCTGCCGGGGAAAATCAGCCATGCCACTGTCCGTTGATCACAAACCAAATAGAGAAGATGAGTATTCAAGAATAGAAGCTTTAGGAGGCAAAGTCATTAATTGGGATGGGCATCGCGTGTCAGGTGTCCTTGCAGTTTCAAGATCCATTGGTGACAGATATTTGAGGCCATACGTAATCCCGGAGCCAGAAATGACGTTTACCCCTCGGGCAAAAGAAGACGAGTGCCTTATTTTAGCGAGTGACGGTCTGTGGGATGTGATGGCTAATGAGGAAGTGTGTGATGTGGCAAGGAGAAGAATCCTCCTCTGGCACAAAAAGAATGGCGGGGGCACGCCATCTAAAGAAAGGGGCGATGACGACAACGCCACTGATCCTGCTGCTCAAGATGCAGCACAGTACCTGACGCGAATCGCCCTCCAGAGGGGAAGCCAAGACAATATCTCTGTTATTGTGGTGGACTTGAAAGCACAGAGGAAGTTCAAGAAGAAAGTGTAAGTGTTGAACAGTCTCAATCAGCTCTCATATATTGCTGGGAATATTGCAGAATCCAGCCCCCTTGTTTATGCAGGCCAAGGTTTGCAGAATTTCTAGTATGATATTATGGTACGTTAAAGTGTTTTGACAATAAACATTTTTAGGGAAATGTTTTGGTCAAAACCATTGCTGACATGTTTTTGCAAGAAATCCTTGTGTTTCAGATACTCAGCCTCCTATTCTTTATTATATTAATATATGGATGACATTTTGCTGTCCACTGCTGTAACACTTTAACTCATCAATATAGACTGCATATTTTATCAGAG
>Seq30012 [organism=Ipomoea batatas (L.) Lam.] PacBio-Illumina derived unannotated transcript Ibc16531/f1p0/1633 
CAGAGAGCGTGGGATACTGAACACTAAAGTCTACAGTGCCCATTCCCAAACCAGAAAGCATATCGCAGAGGTGAAGGAGAAGAAAGGAAGCTTTGCTCGCTTAACCAATCTCCGAGTGCCGATCGCCGATCACTGAGAAATCTCGGAAATCGCCTGATGAAAATGGAAACGCTTCCTTCAAGCTTTTCTTATGGTGATGAGGACCGTAAGAATCTTCAGCAGCTGCTTGAAGCATTTGGTTCTGTTGTTTCACTTGAAGATATTGCTTCAGCTTATTGTAAAGCAGGTCGCGATCCTTCTTTTGCTGGTGACATACTCTGCAATCTGCAAGCTAGCACATCTACAACTTTAAGTTCTGAGAATACAGAGAAGAGTGACACAGTTCACAATGATGTTGAGGAATTTCTGTTTAAAATGCTTGGAGATGGCTTTTCACTCGATATGAGTACAATCCAGAATGTTGTTGGTCAGTGTGGATTTGATGTGAACAAGAGTATGGACACGCTCATAGATTTGTCAGCAGCAAATTTGGAGAAGTCTGATGATATTGTCAGCATAGATTCTGAAAAATCTCCAGATCTGAAATCAAATTCGTCTCGAGATTCTGCTGGAAGTTCCAAAACAAATAACACAGCTGCAGATGAACGTCAGTTACAAAAGAAGAAAAGGAGAAATGAACTTCAAAAAGAAATTTTACAGTCATTGTTTTCTCACCCTGGAAGATATGATGATGAAGAAGTAGCAGTTCGGCCTTCAAGGGAATCTCGGAGAAGTAGATTTATTGTTGATAAACCGCTAGAATTACCAGAGATAGAACATCGCACTGTCATTAAAAGACCTCATGTTACCCAAATGAACGATGATGATGATGAGGAAAGTTATGAAGTTCTGCGAGAAGCAGTAAAGGAGTACTGGACTACAATGAAAGAGTACTATAAGGCTGCTATTGAGGCATTTGTTAAAGATGACCGTGTAAGAGCGTACAACCTTCTAGAGGAGGGAAATTTTTTTATGAAGAAGGCTCGGGAAGCAGATGAAAAGTCTGCTCAGAAGCTTCTTGAACCCAGATATGCCGATGATGAGGTGACCTTTGATGTGCACCATTTTGAGCCAAAAGGTGCAATTGACTTTCTGAAATTGCAGTTCAATGCTTATGTGGGACTCCCAGTCCGACCTTTCCAGTGCTTTAATGTGATTATTGGGGTCAATGATGATGATACCACCAATGGACCTCGGAAGCGTTTGGTTGCAAAGTATTTGTCGAAACGCTCAATACCATGGACAGAGGAAGAGAATGGAAAGGTTTTGGTGATCAAGGCGGAGGATATAGATCCCCAGAAACTGAGTTTTCCCAAAAGCATAACCGGCAGCTCGCCATAAACTTCACCGACTTTGTTGTCCTGTATCCTAAACTAAAATTTGAACATTTTTGGATGGCTATCTGATTGAAACTTTGGCATTCAAAATTCGGATATCCACTCCGGCCCCATGAGAACTGTAGTTTCTTTCTCTTTTTTGCCTGTGCAATACAGCCATATGGCAGTATTGCCAGAGACCTTAAGTTATTTGTAATGGTGACATTTTGCCTTCCTTGGCCAAACTAGATTCAGTATTCTTATCACAGTTT
>Seq30013 [organism=Ipomoea batatas (L.) Lam.] PacBio-Illumina derived unannotated transcript Ibc16532/f1p0/3013 
ATCGCCGCTGAGTTCTCTCAAAGAGGGCAGTGATATAGTGTAGGCTTTTTGAGCAAATTTGTGTTGGGGTTGTATAAGCACAACATGAATTATACTTTGTCCTCGTCAATTTCAGATGTTGGCCTCTCATTTTGTGGAAACATTCGATCCAGAAATCAAAATTATTTTGTGCCTGAAACTTTTGCTAGAATTGGTGATTCAAACACAAAGGATAAATTCCAAAGGTCTCACCATGATGCGAGAAAGATGATCATTTCCAGCCATTTGGTTCCTAGACCATTGGAAGGAACTACACTAAAGAAACAGCTGGAGGCACCAGTTAAGAAGTTGGAACTTATACGGACACTGCTGATTGACAACTATGACAGTTACACATACAATATATTTCAAGAACTGTCTGTCATCAATGGATTGCCCCCGATGGTGGTTAGAAATGATGAGTGGACATGGGAAGATTTTTATCACTACCTTTATGAAGAAAAGGCCTTTGACAACATTGTTATATCACCTGGTCCTGGCTCTCCAACATGCCCCTCAGATATAGGACTTTGCCTGAGGCTGTTGCTTGAGTGCAGCGATATCCCTATTTTAGGTGTCTGCCTTGGCCACCAGGCTCTAGGATATGTGCATGGTGCTCGGGTTGTCCATGCACCTGAACCTGTCCATGGACGTTTGAGTGAAGTTGCACACAATGGTTCTCAGCTATTCCATGAGATTCCCTCTGGAAGAAACTCTGGATTTAAGGTGGTTCGATACCATTCCCTAGTTATAGAGCCTGAATCACTCCCAAATTTTCTCATTCCCATAGCTTGGACTCCAACTACCAAGACAACTCCTTTCTTAGGAAGATCTCAATCAAATTCCTTCACTGATGCATGTGAGGGGGTGAATGGGAAGAAAATTTATGTTGGACATTTATCCAAAAGAGATGGAAAATCATCTTTTTCTTATGCTGAGGAGATTCAGGCTGGACAAATCATTATGGGCATCAAACATTCCAGTCGGCCTCATTATGGAGTGCAGTTCCATCCAGAGAGCGTTGCGACCTACTACGGGAAGCAGATTTTCAAGAATTTTGCAAAGATCACTAAGGATTATTGGTTGGGGTTGAGGTCATCCATTAGTGAGAGAAAGGCTGATTATGCTGCATGCATGCAGGTGCCTAATGTACACCGATTACTCAAATCTGTTTCAAGAGGAGAAAATACGGTGAATAAATTGGGTGAGAAGAAACATATCTGCTCATTCAACACTATAACTTCTTCAAATCCGAGCTATAATATAAAATTTTTGAAGATGAAATGGAAAAAACTTGATTGCCTGGCCAGTCAAATTGGAGGATCTAAGAATATATTCTGTGAAATATTTGGAGATCAGAAGGCTGAAAACACATTTTGGCTGGACAGTTCCTCAACAGAAAAGGGAAGAGCAAGGTTTTCATTCATGGGTGAAAAGGGTGGCTCTCTATGGAAGCAGCTTACATTCAGGTTATCGAATCAAAGAGATGAGGCATATAAAGGAGGCGGTTACTTAACAGTTGAGGATGCTAGTGGTTATGTTCAAACTTCATATCTAGAGGATGGATTTTTGGATTATTTGAATAAGGAGCTTGGGTCATTTTGTTATGATGAAAAAGATTACGAAGGATTGCCATTTGACTTCTATGGTGGCTACATTGGTTATATTGGGTATGATCTTAAAGTTGAATGCGGCATGACAACTAATCGTCATAAATCAAGGACGCCAGATGCTTGTTTTTTCTTTTCGGATAATCTTATTGTGATTGATCACGACCATGATAATGTCTATGTTTTGTCACTACATGATAGAATCACAAGCCCGTCCCCTTGGTTGGATAATATTGAGCAGAGACTTCTCAACTTGAAATCTTCTCACTCTACAACATTTGTGTCTCCAGCATCACGTGCTAGTGAAAACTTTCTGGTAAAAACATGTTTTTCTGCTGAGAAATCTAGAGAGCAGTACATCAAAGATATTGAGAACTGTCAAGATTTTATCAAGGATGGAGAAAGTTATGAGTTATGTCTTACAACTCAGATGAGAATGACAATAGGGGAAATAGATTCTCTGGGGCTTTATGTTAGTCTTAGAGAAAAAAATCCGGCACCATATGCTGCTTGGCTTAATTTTTCAAGGGAAAATTTAAGAATATGTTGCTCTTCCCCTGAGAGATTCATGCGATTGGATAGAGATGCAGTTCTAGAAGCAAAACCCATTAAAGGGACCATAGCTCGTGGTTCAACCCCAAAGGAAGATGAGTTGCTTAAGCTACAATTACAATACAGTGAAAAGGATCAGGCTGAAAATTTGATGATTGTTGACCTATTGAGGAACGACCTTGGGCGTGTATGCGAGCCTGGCTCTGTCCATGTTCCCCACCTTATGGAAATTGAATCATATGCAACAGTTCACACCATGGTGAGCACAATCCGGGGTAAAAAACGGCCAGATGTAAGTGCAGTTGATTGTGTTAAAGCTGCATTCCCAGGTGGTTCAATGACAGGTGCACCAAAGTTGAGATCAATGGAGCTTCTCGACTCTCTTGAAAGTTGCTCCCGAGGTATCTACTCTGGTTGCATTGGGTTCTTTTCATACAACCAAACATTTGATCTCAACATTGTAATTAGAACAGTAGTCATACAGGATGGTGAAGCTTCAATAGGAGCAGGAGGGGCCATTACGGCTCTCTCGAATCCCAAGGATGAGTATGAAGAAATGATTTTGAAAACTAAAGCACCTAGTAATGCTGTTATTGAGTACGTTAGGGATGCATAGAAACTAGGTCATTTCAGGAGGTCTACTAGGAGGACCAATACTATTAAAGATTATTCTTCCTTGCTAGCTCAGGGAGTTAATTCTTTGTACAATAGCCTTAGAAAAGTGTAGCCACCTGCAGAACTCCCGGGTAGTGGTGTGTAGTGCTCTTATATTTACGGATCTCAAAATTCTCAAATGCTATTTTATCTCTTTTGGTTACTTTTTGTTTCAAATAGAACTAATGACAAGATGAATACATGGTTATTTGCATT
>Seq30014 [organism=Ipomoea batatas (L.) Lam.] PacBio-Illumina derived unannotated transcript Ibc16534/f1p1/894 
GCTGCCTCTGAGAGAGAGAGAAAGAGGGAGTGTGTGTTGACTGTTGGGAAAGACAGCATGAAGACGATACTCTCCTCAGAGACCATGGACATCCCAGATGGGGTGAAGATCAAGGTTAAAGCGAAGGAAATTGAGGTGGAGGGTCCCAGGGGCAAGCTCGTCCGCAACTTCAAGCACCTCAACCTCGATTTCCAACTCATCACCGACGAGGCCACCGGAAAACGGAAACTTAAGGTCGATGCTTGGTTCGGATCGCGCAAAACCACCGCCGCTATACGTACCGCGCTCAGCCACGTCGAGAACCTCATAACCGGCGTCACTAAGGGCTACCGCTACAAGATGCGCTTTGTCTACGCTCACTTTCCCATCAACGCTTCCATCACTAATTCCAACAAGGGCATTGAAATCCGTAACTTCCTTGGCGAGAAGAAGGTTAGGAAAGTTGAAATGCTTGAGGGTGTCACTGTTCTTCGATCTGAAAAAGTTAAGGATGAACTGGTATTGGATGGCAATGACATTGAGCTTGTTTCTCGATCATGTGCCCTTATAAACCAGAAATGTCATGTCAAGAACAAGGATATCCGAAAGTTTCTTGATGGTATCTATGTGAGTGAAAAGGGAACTATAGCCCAGGAAGATGAGTAGTTAGTTAGTGGGTGTATTACCTGACTACTGTTTTTTGGAGTATTTGTTTCTCCCTTTATGTTGAACACAATTTAGAGCCTCAGTTATACTTGTTTTAAGTTAAGGTTTTTGCTGTTGAGGTCATGAGTTTACTGTATCAACTATTCAGTATTGTTTACATTTTTCTTAATCTGTATGGTTTTGTTTGATTGTTGTTCATCATATTTGAATTACTCAGTAATATATACACGTATGCCTTGTTTTGTGTT
>Seq30015 [organism=Ipomoea batatas (L.) Lam.] PacBio-Illumina derived unannotated transcript Ibc16535/f1p0/1975 
AGGCTTAGTAGAAACGAAAAAGGAAAAGGAGTTGTGATTGACAATGATTTATCCAAGGATTTTTGCACATTGAATAAGGATTCTGGATCTAAAGTAGAAACAAGCCATGCTGCTGAGCATGAAGCAACACAACATGGAGAACAGATCAAAGAGTCTACTGTGAATGTGACTAATATAGAAAGAGGTTACAGGAAACAGTTCAGGGATATAGCTAAACGAAGTGCGTCAAGATTTGCTCATTTCTCTTCCCAGGAGGAAGGGAACCTTGTTGTTGATGAGGCTGTAAGAGATACTCAACCACCAAAAGAAGTATTAGGAGACTGGCCTGGGCCTTTCTCAACTGCTATGAAGATTATCCAAGATCGTGAAAAGAATATGGATAAACAGACTAAGATGGGTTCTGTCCCAGAAAGTATGGTTGCACCACTGGTATGGAATCCAAAAAAGGATACGCAGCCCAATCAAAGGAGAAAGATTATTCCCTCGTTGCGAGATCTGTGCATGCACGTTCTGGTAAAGAATGCAGATGGAATTACTTCACTTGATTGCGTTCCTGATGTACTCAGACACAAACTATGCAATCTACTCTGTGATTATAGGAAAATGAATTGTCAGTTTCTTGGACTTCTTACCTCTGGGTCTCCTACTGAGATACGCCTGACGGATTGTTCGTGGTTAACTGAGGAGCTCTTTATAAATTCCTTTGAAAGGTGTGGAACCAGCAACTTAGCGGTGCTACAACTTGATCAATGCGGTCGCTGTTTGCCAGATTTTACGCTTTTAGCTACCTTAGCTCGCTTGCCAAATAGTTTGCCTGCTCTAACTACTATATCTTTGAAGGGTGCTTGTCGTCTTTCAGATGTTGGGCTAAGCGCTCTTGTTTCTTCTGCACCTTCTTTGAGATCCATTAATCTTAGTCAGTGCTCTCTTCTTTCTTCTAATGGTATCAAGTGTTTGTCTGACTCATTGGGGTCAATTCTGAAGGAGCTGTATTTAGATGACTGCGAAGCAATAGACTGTTCGCTGGTTTTGCCATTTTTGTTAAAACTTGAACATTTGGAAGTTTTATCAGTAGCTGGTATCCCCAAAGTTTGTGACGATTTTGTTATAGAGTTTGTTACTCGTCGTGGTCATAATATGAGGGAGCTTGTTTTGAAGGACTGCAAGAAGTTGACTGACCGTTCTGTGAAAGCTGTTGCCGAATCTTGTCCCAGATTATGTGCAATAGATCTCAGTAACTTGTTTGGATTGACAGACTATTCCGTAGGTTATCTTGCTAATGGTTGTAGAGCGATTCACAAGCTAAAGCTCTGCCGGAATGCATTCAGTGATGAAGCTATTGCTGCATATCTCGAAACTAGTGGAAAGTGGTTGAAAGAACTGTCCCTCAATAACATAAAAAAGGTGTCACACAACACTGCAATGTCACTCGCAGAGCATTGTAGAAATTTGGTGAGTTTAGACGTGTCTTGGTGTCGCAACCTGACAGATGAAGCCCTGGGGTTGATCGCAGATAACTGCTTATCCCTAGAAGTTCTGAAGGTGTTTGGCTGTACTCAGATTACGGAAGTGTTCTTGGATGGCCACTCGAACCCACAAGTTAAAATCATCGGAAGGAAGTTGACCCCAGTGATGGAGCATCTAAGTTTGGCTGATCCTCTGCAACAAGGTCCACTACTTTATTCATCTGCATAGCATAGCATAGCATGCCAGATGAATGTTTTTTGTGTACGTTTTGATGCATGCATGCATGCATGCTTTACTCATCTGCCAGATTGCCCACTCGGAATTGGACATTGATAGGAGTCGGCTTCTGGAATATAAACACTGAAATATTATATACCCTTGTTTTGTTTTAAGGCCAGGGAAACTAAGGCCTATTTAGGGGATGTGGAATTTTTAAACAGGGTGACTTTTGGTTGGGAAC
>Seq30016 [organism=Ipomoea batatas (L.) Lam.] PacBio-Illumina derived unannotated transcript Ibc16539/f1p0/3264.1 
TTAATATTTTTGCTTCCTTGATAAATCTTGAGGACGTAGGATCGAAGTTATTCAATCACCTTCTAGTTTAGGGTCTTTCTAACTTCACTTATGTTATCTTGTTTTGCTGTGAACTTAGGTTTAGGATGTTTTCCCTGGCTGATGCTTCTGGTCGGAGAACAGCTTCAGTGTCCTTAAGGAATTGCCTGTATTTACTTCCACTTGGTTATCTAGCCTATGATTGTGAGTCAATTTCTTTTACCTCTTATCTGAGTATTTTCTGGTTAGTTTTTTCTTTTTGTCTCTTTGGTGAAATATTTAATCAATTAGATTGTGAACTACTTAATAGCTCAACGTTGGCTACTTTTATGTTTCGAGTACCAGATTTTGCTAGGAGTTTTGAACTTGTCACAATTCAATGGTATCGGTTATTCAGTATCTCTTTGATCCATCCTTGTTTTGAAAATTGAACGCATTCTGTTTTTTTTAATAATCATTGCATTAGACTAGTTTTTCAAGAAGATAACATTATAACAAGAGGGTGAGTAATAATAAAGTAGAAAGGAAAAAGATTGAGTATGCCTTTCTGATTTTGTTATTTTAACTATACCTACTTTATAGAGGGAAGGAAAATATAAAGCGTCATAATTTGCTGTGTTTACTTTAATTTTCCAGTTTTTTTTTTTTTAGGTTTTTATTTC
>Seq30017 [organism=Ipomoea batatas (L.) Lam.] PacBio-Illumina derived unannotated transcript Ibc16539/f1p0/3264.2 
AAGGAATTGCCTGTATTTACTTCCACTTGGTTATCTAGCCTATGATTGGGGATTGACCTCAGGGTGGTTCTGCCTTGAGTCCACACTTCTTGCTCTTGCCATCAGCAGTACGGCAACATCATTCTACATCAACCGCACAACGAAAGGTGCCAGGAGAATGTTCCATGCCAGCCTTCTCTATCTTCCTGTATTTATGTCCGGGCTTCTATTTCATCGTATAGATAACGAGCAACAGGCGACTGTGGAGAACCCTCATAAGATTACAGAACTCTCATATTCCTCAGAAAACACAGTGTTCACGCAGCAAAAGAGAGGCAATGCACAACCACGCCCACCCGTAGCATATGCTTCAGTTGCCCCATTTCCTTTCTTGCCAGCTCCTTTATACGCCATGTCTGAATCTTGAGTCTCTGTATTTATATTTTTGAATAAAGACATCCATCAGCTGCTGTGAAGAGCAGTGGTTTTGCTATTCTAAACATGAATTATTTCATCAATTTTGATTCCAGCAGTATATTACACAATAATGCTTGTAACAGTTTTGTAACAATCTTTGTTTTGATTTGATACAATATACCTTCCAGTTGGCT
>Seq30018 [organism=Ipomoea batatas (L.) Lam.] PacBio-Illumina derived unannotated transcript Ibc16542/f1p4/1956 
ATAGCCACTTCTCAATCTTCTCCATTATTCTCAGCTCTCTCTCTCTCACTCTTGCTTTAGTCTCTTGCAAAATAACCAACAATGGCTCCAATCCCCGGTGTAATGCCAATTGGTAACTACGTCTCTCTGTATGTAATGCTCCCGTTGGGAGTTGTGAATGCGGACAATGTTTTTCCGGACAAAGAGAAGGTGGAAGATGAGCTGAAGCAGGTGAAAGCAGGGGGGTGCGATGGGGTGATGGTGGATGTGTGGTGGGGGATCATCGAGGCCAAAGGGCCAAAGCAGTACGATTGGTCTGCTTACAGGGAGTTATTCCAGTTGGTTAAGAAATGTGGGCTCAAAATCCAGGCGATCATGTCTTTTCACCAATGCGGCGGCAATGTCGGCGACGCCGTCTTCATCCCCATCCCTCAATGGATTCTCCAAATCGGCGACAAAAACCCCGATATCTTCTACACCAACCGGGCCGGTAACCGAAACCAGGAGTACCTCTCTCTCGGCGTCGACAATCAACGTCTCTTCCAGGGCCGCACCGCTCTCGAGATGTACAGGGATTTCATGGAAAGTTTCAGGGATAATATGGCAGACTTTTTGAAGGCTGGAGATATTGTAGACATTGAAGTAGGGTGTGGGGCTGCCGGAGAGCTTCGGTATCCCTCGTATCCCGAGACTCAAGGATGGGTTTTTCCCGGCATCGGAGAATTTCAGTGCTATGACAAGTACATGGTGGCAGACTGGAAGGAGGCTGTGAAGCAAGCTGGGAATGCAGATTGGGAGATGCCGGGAAAAGGCGCCGGGACTTACAACGACACGCCGGACAAGACGGAATTCTTCCGCCCAAACGGGACTTACAAGACGGATATGGGCAAGTTTTTCTTGACCTGGTACTCCAACAAGCTCATCATCCATGGCGATCAAGTCCTCGAAGAAGCCAACAAAGTTTTCGTTGGGCTCCGCGTCAACATAGCTGCCAAAGTTTCTGGAATTCACTGGTGGTACAACCATGTGAGCCATGCGGCGGAGCTCACCGCCGGATTCTACAATGTGGCGGGAAGAGACGGTTATCGGCCTATTGCCAGGATGCTGGCAAGGCACCATGCCACTCTGAATTTCACTTGCCTTGAGATGAGAGACTCCGAACAGCCTGCCGAGGCCAAGAGTGCTCCTCAAGAACTCGTTCAACAGGTGTTGAGCAGCGGATGGAAAGAGTATATCGATGTGGCAGGTGAGAATGCACTGCCAAGATATGATGCCACGGCATACAACCAAATGCTTCTGAACGTCAGGCCAAACGGCGTCAACCTTAACGGCCCTCCCAAGCTCAAGATGTCCGGCTTGACATATCTCCGTTTGTCGGACGATCTGTTACAGACAGACAACTTCGAACTCTTCAAGAAATTCGTCAAGAAGATGCACGCTGATCTGGATCCATCCCCGAACGCTATCTCTCCGGCGGTGTTGGAGAGATCAAACTCGGCGATCACCATTGATGAACTGATGGAAGCCACCAAAGGTAGCAGGCCATTCCCGTGGTATGACGTCACAGACATGCCGGTGGATGGCTCAAACCCGTTTGATTGATTAGGATGACATCACCCTCCTCCCTGGACTACTGCATGTGGAACAATAATAAGTTAATGCATAAATATTATAAATAAATGAATAATCCAGCTTTCAGTGCTGAAGGTGAAGGAGGAGCAGAGAAGATAGTGTTTGGATAATGTTGAGGAATTAATAAAAAATGGACTTGAGATGTTGTGCAAGCCATTCATTAGTACGTACGTAGCTTTGTATATGAATTATGAAGCTAAGAGCCTAAGAAATAAGAACGTTGTCTAATAATCATAATCATAATAATAATAATATGTGAAGTAACTTGTGATACGATGACATCAATGTTATAAATATTACTAATAAGTTAGAACGTATCCACAAATTGTCAA
>Seq30019 [organism=Ipomoea batatas (L.) Lam.] PacBio-Illumina derived unannotated transcript Ibc16543/f1p0/1068 
GATCTACACCAGATCAAGAATGAATGGGGGTTCACTAAGTACCCCATTGTCCCTGGGCATGAAATTGTTGGTGTGGTGACTGAGGTTGGTAGCAAGGTAGAGAAATTTAAGGCTGGTGACAAAGTAGGTGTGGGATGCTTGGTAGGGTCCTGCCGTAAATGTGATAACTGTGCAAATGATCTCGAGAATTACTGCCCTCTAAGCGTACAGACTTACAATGACTTGAGAACCACCACTTACGGTGGCTACTCAGACATCATGGTGGCTGATGAGCACTTTGTGGTCCGATGGCCCGACAGCCTGCCTATGGAAGCTGCTCCTCTGCTCTGTGCTGGCATAACTACTTATAGTCCCTTGAAATACTTTGGACTCGACAAGCCCGGGATGCACATTGGTGTGGTTGGTCTCGGTGGTCTAGGCCATATGGCTGTCAAGTACGCAAAGGCCTTTGGCACGAAGGTGACCGTTATTAGCACCTCTCCTAGTAAGAAGCAGGAAGCTCTGGAGCGTCTTGGCGCTGACTTGTTCTTGGTTAGCACCGACCCTGAGCAGATAAAGGCTGGAATGGCCACATTGGATGGCATTATTGACACGGTTTCTGCAGTTCATGCTCTTTTACCATTGATTGGTTTGTTGAAGTCCCATGGAAAGCTGATCATGGTTGGGGCACCTGAAAAACCACTTGAAATCCACATGTTCCCATTGCTTATGGGTAGGAAGCTAATTGCTGGCAGTTGCATCGGAGGGATGAAGGAGACGCAAGAAATGTTAGATTTCTCAGCAAAACACAACATAACACCCGAAGTTGAAATCGTTCCAGCAGACTACGTGAACACTGCCATGGACCGCCTTAAGAAATCTGATGTGAGATACAGATTTGTACTGGATATTGGGAAAACGTTGAAGGCTGCTTAATCTACACCTTTTAAAAGGTTTCACAAGAGCAGATTATGAACTTTAAAAGAAGATTTTTGAACTTGGAGAAGCTCTAGTTTAGCATCTTATTGTCCTTGATTGTGTTGACTGTTAGTTTGATGCAACTAAAAATAAAATTGCTTCCTCTGCTTTG
>Seq30020 [organism=Ipomoea batatas (L.) Lam.] PacBio-Illumina derived unannotated transcript Ibc16545/f1p0/1021 
AAGCCACAAATTAAAGGAGTTCTTCACACTTCTTTAGCTTCATTTGTCTTTGCATTTCACTTCTAAAGAAGTACAATGGCAGCTGCTACAATGGCTCTCTCTTCCCCTTCTTTCGCCGGAAAGGCAGTGAAGCTCTCTCCATCCACCCCCGAAATCACCGGAAACGCCAAGTTTAGCATGAGGAAGGGTGCTGCTAAGCCTGTTTCATCCGGCAGCCCATGGTACGGCCACTACCGTCGTAAGTACTTGGGTCCATTCTCCGGCGAGCCCCCAAGCTACCTGACCGGAGAGTTCCCCGGCGACTACGGATGGGACACTGCTGGCCTCTCTGCTGACCCAGAGACCTTTGCCAAGAACCGTCATCTGGAGGTGATCCACTCCAGATGGGCGATGTTGGGAGCCCTTGGATGCGTTTTCCCGGAGCTGTTGGCCCGCAACGGCGTGAAGTTCGGCGAGGCGGTGTGGTTCAAGGCCGGAGCTCAGATCTTCAGCGAGGGAGGTCTTGACTACTTGGGCAACCCAAGCTTGATCCACGCTCAGAGCATCTTGGCCATCTGGGCTTGCCAAGTCGTGTTGATGGGAGCCGTTGAGGGTTACCGTGTTTCCGGAGGACCCCTCGGCGAGATCACCGACGCACTCTACCCCGGTGGCTACTTTGACCCATTGGGCCTCGCTGATGACCCAGATGCTTTCGCCGAGCTCAAGGTCAAGGAGATCAAGAATGGCAGACTTGCCATGTTCTCCATGTTGGGATTCTTCGTTCAGGCCATTGTTACCGGAAAGGGCCCATTGGAGAACCTGGCCGACCACCTTGCCGACCCAGTTAACAACAACGCCTGGGCCTATGCTACAAACTTCGTTCCTGGAAAGGGAATATGAATAGAGTTACAGTGTTCTTGTGTGAAGTATTTAACTTACGTACTGTTTTGGTGTAATGCAAAATATGTGAACTATGTGCTATTATGGCCTACTAGTTATCCATCCAATCATTATTGTACGGACTATAAATAAAAAGTATATTT
>Seq30021 [organism=Ipomoea batatas (L.) Lam.] PacBio-Illumina derived unannotated transcript Ibc16547/f1p0/2295 
TTGTGGATATAGTGGAGGCGGTGAAGAAACCCGGCGGGCGGGCAAGGGCACTCAGCGAATCCACTTATCGTCCCCTCATCAGGAAGTCCGGCGGCGGCACTGATCAAGAACGTTCAGACATCCTCGGAAACTCCAATTCCGACTACAAACCTCCTCCTCCGCCGCCGCCTAGACGCCACTCCCACGCCGGCACCAGAACCACGTTAATGGAGAAGATAAGTGAGGTTCCCGAGAAGAAGCCAAAGAAAACTAGCCGCCTCTCCTTCATGGGAATGTTAAAGAAACCTCGTCCTAGTAGTAATAGCGACGAAGAATTTGAGGCAAGTGTTACAATGCTGGAGAACGAGGACGACGACGACGATGAAGAGAGCGTCGACGATGCACGACCGGACAGCGTTGATGACAAAGTGAGGAAGAAAGAAATGAGAAAGGGTCTTGATTTGGCCACCACGCTTGAACGTATAGAGAAGAACTTCGTCATCACTGATCCTAGGCTGCCGGATAATCCCATTATATTTGCGTCGGATAGCTTCTTGGAGCTTACAGAGTACAGTCGTGAAGAAATTCTGGGAAGAAATTGCAGGTTTCTCCAAGGACCAGAAACCGATCCGGCCACGGTACGGAAAATCAGAGATGCAATTGATACACAGACTGATGTCACCGTCCAGCTCATTAACTACACCAAGACCGGCAAGAAGTTCTGGAACTTGTTCCATCTGCAACCTATGCGTGATCAAAAGGGAGAGGTACAGTACTTCATTGGAGTGCAACTGGACGGCAGCCAACATGTAGAACCGCTTCACAACTGTATTCCAGAGGACAAGGCCAAGGAGAGTGCTCAGCTGGTAAAAGAAACAGCTGAAAATGTTGATGAAGCAGTCAGAGAGCTCCCAGATGCCAATCAGAAACCAGAGGATTTGTGGATTAATCATTCAAAGGTGGTTCGCCCAAAGCCTCATAGGAGAGACAGCCCATCTTGGAAAGCCATTCAGAAGATTCTTGAGAGTGGAGAACCAATAGGTCTGAAGCATTTTAAGCCAGTAAAACCGTTGGGATCTGGTGATACAGGCAGTGTGCACTTAGTGGAACTGTGTGAAACTGGCCAGTTTTTTGCCATGAAAGCAATGGATAAGAACATGATGCTCAACCGTAACAAGGTTCACAGGGCTTGTGCAGAAAGAGAAATCCTTGACATGTTAGATCATCCTTTTCTTCCTGCACTTTATGCTTCATTTCAGACCAAAACTCATATTTGTCTGATAAGTGATTACTGCCCTGGTGGTGAACTCTTCCTCCTCTTGGACAGACAACCCACAAAAGTGTTGAAGGAAGATGCTGTCAGATTCTTTGCTGCAGAAGTAGTAGTGGCACTGGAGTACCTTCACTGTCAAGGAATAATTTATAGGGACTTGAAGCCTGAAAATGTTCTGCTTCAGAGTAGTGGACACATAACCTTGACAGATTTTGATTTGTCCTGTTTAACATCTTGCAAGCCACAGCTTCTGATTCCAGAGACCACTGACAAGAAAAAGAACCAGAAAGGACAGCAAAATCCAATCTTCTTGGCTGAGCCGATGCGCGCATCGAATTCCTTTGTTGGAACTGAAGAATACATTGCTCCGGAAATCATAAGTGGTGCAGGCCATACTAGTGCAGTGGACTGGTGGGCTCTTGGCATTCTTTTGTATGAAATGCTTTATGGATATACACCATTCAGGGGCAAAACAAGGCAAAAGACATTTGCCAACGTTCTCCACAAGGATCTGAAATTCCCAGGAAGTATACAGGTTAGTCTGCATGCAAAGCAGTTCATGTACAGATTGCTGCACAGAGATCCCAAAAACAGGTTGGGATCACGAGAAGGAGCAAATGAGATCAAGCAGCATCCATTCTTCAAAGGTGTAAATTGGGCTTTAGTGCGATGCATGAGCCCTCCAAAACTGGATGCTCCTCTTTTTGAAAGCGCAGCTGAGAAAGAAGACAAAATTGACCTTGGGATGGAGGATTTACAGATAAATATTTTCTAAAAGAGATGAAGCTATATATTCCCTGATCAATCATCATTGCCAGAGATGAAAAAAAATGCAGGAGCTTTTTGGAAGAAAAAAAAAACTGGGTTTTCCCTGCAGCTTGACTGTTCATAGTTTTCCTTTGTCCAAGTTCTTGATAGTTGTAAAGGAAATCAAGATTCTTGATCTGATCTTCACTGTTATTTTTTTGGGTCCTTTTACCATGAACAGTTTGATGTTTTATGTGTATCATGTTTATATTCAAGAAGGCTTTGG
>Seq30022 [organism=Ipomoea batatas (L.) Lam.] PacBio-Illumina derived unannotated transcript Ibc16548/f1p0/10329.1 
GTTACCGAGACGTTTCCTCACTTTCTCTCTCTAATTTTTTTTCAAACTTTTCAACCTCCTGAATCTCCGACCTTCCACCGGAAGATCCTCGCCCGATATTCCCTCCCAGAATCTAGGTTTCTTCCTTTCTGCCTATATCCACGCTCGATCTCCGAGATTGGTTGCGATCTGCTGAGTTGCGGTTTGGTTGGAGCTGGTCGGAGTTGATTCTAGAAGGATGGACGCGATCGAGGAGTTGTCAGAGCTGTCCGAGTCGATGCGGCAGGCGTCGGCTTTGCTTGCCGACGAAGACATAGATGAGACGTCCTCTTCCTCCTCTTCGAAGCGGCCGTCGACTTTCCTCAATGTCGTTGCTCTCGGAAACACTGGTGCCGGTAAATCAGCTGTATTAAATAGTCTAATTGGACATCCTGCTTTGCCAACTGGTGAAGGTGGTGCTACTCGTGCCCCCATATGTATTGATCTCAAAAGAGATAGTTCTTTGAGCAGCAAATCAATAGTGTTGCAGATTGACAGTAAACCTCAACAAGTATCTGCAAGTGCTCTTAGGCATTCTTTACAGGATAGACTAAGCAAAATTTCAAGCAAGAGTCGGAATGAGATATATCTGAAGCTTCGAACAAGTACAGCACCACCTTTGAAATTGGTTGATTTGCCTGGTGTAGATAAAGGAAATCTTGATGATTCATTGGTTGAATATGTCCAGCACAATGATGCAATCTTGCTGGTTGTGATATCTGCAGCCCAGGCTCCTGAAGTTGCCTCATCTAAAGCTATCAGAATTGCAAAAGAATATGATAGTGAATGTACTAGAACTGTTGGTGTCATCAGTAAGATAGATCAAGTAGCTTCGGAACCAAAAATCCTCGCTGCTGTTCAAGCTCTTTTGTTGAATCAGGGACCACGAAGTACATCTGATATCCCCTGGGTTGCCTTGATTGGGCAATCTGTTTCCATAGCTTCTGCCCAGTCTGGAAGCGTTGGATCTGATAATTCCTTGGAGACTGCATGGCGAGCTGAGAGTGAGAGTCTAAAATCTATATTGACAGGAGCTCCTCAAAACAAGTTAGGCAGATTAGCTCTGGTGGAGACACTTGCTCACCAGATTAGAAGTCGTATGAAAATCAGACTTCCTAATCTTCTTTCAGGGCTTCAAGGGAAGTCTCAAGTTGTTCAAGATGAGTTGGTAAGGCTTGGTGAGCAAATGGTTCATAGTGCTGAAGGTACAAGGGCATTAGCACTTGAGCTTTGTCGTGAATTTGAGGATAAGTTTCTGCTGCATATTGCTGGTGGTGAGGGGGATGGCTGGAAAGTAGTTGCAAGTTTTGAGGGCAACTTCCCCAATAGGATCAAACAACTTCCCTTGGATAGACATTTTGATATTAACAATGTCAAGAGGATTGTGTTGGAAGCAGATGGGTATCAACCTTACCTCATTTCTCCAGAGAAGGGGTTAAGGTCTTTAATAAAAGGTGTTCTTGAGCTTGCAAAAGAGCCTTCTCGTCTTTGTGTGGATGAGGTCCACCGTGTGCTTGTTGATATTGTTTCAGCTGCTGCAAATGCTACACCAGGTCTTGGAAGATATCCACCTTTCAAGCGAGAGGTCGTGGAAATTGCAGTTACTGCTCTGGAGGGATTTAAAAATGAATCGAAGAATATGGTAGTTGCACTTGTTGACATGGAGAGGGCTTTTGTTCCCCCACAACACTTCATTCGACTGGTGCAAAGGCGGATGGATAGACAGCGACGCGAGGACGAAATAAAGAATCGTTCTTCTAAGAAGGCAGCTGATGCGGAGCAATCGATACTTAATAGGGCAACTAGCCCTCAAACTGGAGGCCAACAAAGTGGTGGAAACTTAAAATCAATGAAGGAAAAATCAGGCCAGTCGGATAAAGATGCGCAGGAAGGCCCAGCATTGAAGACTGCAGGCACTGAGGGGGAGATAACAGCAGGATTCATTTTGAAGAAAAGTGCCAAAACTAATGGGTGGAGTCGGCGATGGTTTGTTTTGAATGAAAAAACTGGAAAGCTTGGTTACACCAAGGCTCAAGAAGAGCGACATTTTCGTGGTGTCATAACTTTAGAGGAATGTAATCTTGAAGAAATACCAGATGAAGAAGAGACTCCAGCAAAAAGTTCCAAAAATAAGAAGGCTAATGGACCTGATGCAGGCAAAGGACCTAGTCTTGTATTCAAGCTTACAAGCCGGGTTCCATATAAAACTGTTCTGAAAGCTCATAGTGCCGTTATCTTAAAGGCTGAAAGTTTGGCTGATAAGACTGAATGGCTCCACCCCAAGGGAATCATCAGTTTCCTCTTGATGTATCTACAAATGCCACTTCTCATTTATTATGTGAAAGCAATGTGCACAATGAGAATGAATCTGCTGTAAATGTTATGGCAATTCCTTCTAAGAGTCCTGCAATTGAAAATTACACTACTAAAGAACATCTGTCATCTGATGCTGGAAAAGCAGAACTGGATCTCCAAACTCTTAGCAGCAGCAAAGGTGTTCAAATTTCTCTTGACCTAAGTAACTCCGGGAAACTCAGTTTTGGAGATAGTGTTGATGCTGTGCTCAACATCAATGATGCCTCAGAAGGTTGCACCGTTGCTCTTCATGCTGCAGAGAAAGTTCTACACTCACCAAGTTCTCAGGAAGATTCTGAACATAATCAGACATATGGAAGGTTATCAAATCCAAAAATGGATGTTCAAACACTGGTTATGGCTATACATAACCTCTCAGAGTTGCTTCAATTTCATTGTTCAACTGATGCATGTACACTGAGGGAGCAAGATCATCAGGCCTTAAAATATGCGATCAGTAACCTCAGTGCTTGTATCCCTAAGAGTGGAATGATGAATGCAACCCATGACAAGGTGTTACCTGTGCAAAACATGGCGGATAAAATTGAGGAAGGTTTCCATATGGATACTGGCTTTGGCATACCTCAGTTAAAGAATGAAGCTGCTAGATGCTTACATGATCAGCCTGGTAATCAGAACATTCATGAAGCAAAGAACCACTGTGGTGAGAAAACTGAGAATTTTAAACTTTTCCCCTCAAGCAGTAATCTAAACATTTCCGAAGAGGATAATGTGGCCCAGGCTATTGTGAAGGTCCTAAATGAAAATTTTCAGTTCGATGGAGAAATGAAATCACAAGCTCATCTCTTTAAGAACCTATGGCTTGAGGCTGAAGCAAAGTTGTGTTCCGTCAGTTATAAGGCTCGTTTTGATCATATGAAGATTGCTATGGAGTTGCAAAATTCCACCAGGGCAAATGAAAATGTAGCTGCAGCAGAAAAGA
>Seq30023 [organism=Ipomoea batatas (L.) Lam.] PacBio-Illumina derived unannotated transcript Ibc16548/f1p0/10329.2 
AGCACCTAAATCCTCAACTACAGTGGTCATTAGGCCACCAACTGCAGGCAATATTTCCTCAATAAAAAAAGGCAGTTCTCACAAAACTGGAGATGGTGGCAAATTTGCAGCAATTCAAATTGATGGATTGGGTAGCCATGATCCCTTGAAGGGAGGACTTTTCCAGCCAGCAAATTCAACAGAAAAAGGTGTTTATTTGAACTGTAATCAACTTAATCTGCACAAAGATGATGATCGTAGCATCTGCAATGTTTCATGGTCTCTAAAGGAAAACCTGTCATGCCAGTCCCCTGCTAATGATGCCTTTAAACAAACCATTGAATCAAGCTCTGGATCACAGGTTACTTTTAACAAAGTCTTGGATGATATTTCTTTGGCTAGCAATAGTATCCAAGCTGTTCGGTACACTGAGAGTTATTCAGATGGTTTAGATCATCATAATCCAAATGTTGATTCACCTTGCTGGAAAGGAGCTCCGGCATCTCGCACTTCTCCTTTTGAAGATGAAGCTGCACCTCCACCCCAAGGGAATCATCAGTTTCCTCTTGATGTATCTACAAATGCCACTTCTCATTTATTATGTGAAAGCAATGTGCACAATGAGAATGAATCTGCTGTAAATGTTATGGCAATTCCTTCTAAGAGTCCTGCAATTGAAAATTACACTACTAAAGAACATCTGCCATCTGATGCTGGAAAAGCAGAACTGGATCTCCAAACTCTTAGCAGCAGCAAAGGTGTTCAAATTTCTCTTGACCTAAGTAACTCCGGGAAACTCAGTTTTGGAGATAGTGTTGATGCTGTGCTCAACATCAATGATGCCTCAGAAGGTTGCACCGTTGCTCTTCATGCTGCAGAGAAAGTTCTACACTCACCAAGTTCTCAGGAAGATTCTGAACATAATCAGACGTATGGAAGGTTATCAAATCCAAAAATGGATGTTCAAACACTGGTTATGGCTATACATAACCTCTCAGAGTTGCTTCAATTTCATTGTTCAACTGATGCATGTACACTGAGGGAGCAAGATCATCAGGCCTTAAAATATGCGATCAGTAACCTCAGTGCTTGTATCCCTAAGAGTGGAATGATGAATGCAACCCATGACAAGGTGTTACCTGTGCAAAACATGGCGGATAAAATTGAGGAAGGTTTCCATATGGATACTGGCTTTGGCATACCTCAGTTAAAGAATGAAGCTGCTAGATGCTTACATGATCAGCCTGGTAATCAGAACATTCATGAAGCAAAGAACCACTGTGGTGAGAAAACTGAGAATTTTAAACTTTTCCCCTCAAGCAGTAATCTAAACATTTCCGAAGAGGATAATGTGGCCCAGGCTATTGTGAAGGTCCTAAATGAAAATTTTCAGTTCGATGGAGAAATGAAATCACAAGCTCATCTCTTTAAGAACCTATGGCTTGAGGCTGAAGCAAAGTTGTGTTCCGTCAGTTATAAGGCTCGTTTTGATCATATGAAGATTGCTATGGAGTTGCAAAATTCCACCAGGGCAAATGGTAAGGGCAGCTCATTAGTCCATATCAAGTTTGTGTATCTCACTGATAGGTGTCTATGCCTCTTATGCT
>Seq30024 [organism=Ipomoea batatas (L.) Lam.] PacBio-Illumina derived unannotated transcript Ibc16549/f1p0/2252 
GGTTTGAGGGAGATTAGCTCAAAGCTCCCACCACTTTCACCTGATCAGTTTTCTGCCCGGTGTTACCCACTCCTGGACTTCGCCGTCTCTACGGTCAACACCATCGTTCCGCCATAGCTATCGAGCGAGAGAGCTATTGCTTTGGCGGGAAAAGAGCGGCAGGCTCGTGGGTTGCCGCTAACCCACGATCGAGAGATTCGTGATAGTGAATCGACGAACTCAAGACTTTGGCTTTGATTATTGGCGTTCGCTTTTGATCTCTTTCTTCATTCGCAAAGGTGTCTGGATTTCGTAATTTGAGGTGTACTAGTGCAGGCTGTGCAGCAAACTGATTTACTACTGGTCAGTAAATGTAGTTAGAGTTATGATATCTTCTTTTGCTTGTTGGGTTGGTGGTTCTGTTTCCATGTGTCCACATATAGTTGGGTGCAAAGGAACCTATATTTTTTGAAGAGCCAATATGCCGTTTAAAAACCTATCGATAGTACGGAGTGTAAAAAAGCATGGATTCGAAAGATTGATTTTTGGCTGTCAAAGTGGGTGTCAGGAGTCGGTGGAGATTTTGGTTGCTCAGGGTAGATTGTTGTTATCAGGCCATTCAAAGCTGTTCCATTCACTGCCATCTGCATCGCTTGCTGGTGTGAATGATTTTGTTCGACCTGGAACTTTAGCTGCTGCTCAGGCAAATCTACATATAGTTAATCGGAGGAAGAATCTTTCAGTTGTTGGCGCATTTTCTCGTGCAATTTCTATTCCATCAGTGTCAGGGCCTGCATTTCAGGTCTGTGGCTATCACATTGATCAATTGATATCCGATCCGACTAAGCTTTCTTCAGGCATTGAATCTCAGAACACACCAATGGCTGCTTGTGGTTCTGGATCTTCTCTTGTGGACTGTTCATTACGTAAAATTTCCTCCAGGCATCTTCAACCTGGTGCATCAGTGAATAATGCTATTTTTAACAGCAATAGAAGTTTCGAGAATTGTAGGAAAGCTAGCATGAGTTTGAGGAGTAAAAATCAGCCCAATTCCTTTTTGCTGTATGGATATTTTACATATATTGTTGCAAAGAGAAGTGGCAGTGTCAATCCACATGAAGGATTTGGACTCAATAGGTTCCACAAATCATCACCTGCATGTTTCTCTACTGGCACTGCTCCTGACGTGTCCTTTGATAACCCTGTGCAAAGGGGGCAATATGCAAATTCAGCAGACTCTTCAGAAGGGAAGATCCACATTGGCAGGAACCTGAAGCTTAATTCTGGATCGTGTTACTTGCCTCACCCTGACAAAGAAGAGACCGGTGGAGAGGATGCTCACTTCATTTGCGGTGATGAACAAGCAATTGGTGTTGCTGATGGTGTTGGTGGATGGGCTGATGTTGGTGTCGATTCTGGGCAGTATGCACGAGAGCTAATGTCTAACTCTGCTACAGCAGTTCAGGAGGAACCAAAGGGTTCCATAGACCCTGCTAGGGTATTGGAGAAAGCTTACATGTGTACAAAAGCAAAAGGTTCTTCAACTGCTTGTATCATTGCCCTTACAGATCAGCAGGGTCTCCATGCCATCAATTTAGGTGATAGTGGATTCATGGTGGTGAGGGATGGATGTACTGTTTTCAGATCTCCTTCTCAGCAGCATGATTTTAATTTCACATATCAATTAGAATGTGGCAACGCTGGTGATCTGCCGAGCTCTGGACAGGTGTTCAAAGTTCCAGTTGCTCCAGGAGATGTCATAATTGCTGGTACAGATGGCCTCTTTGACAATCTCTATAACAGCGATATTACTGCAGTTGTGGTTCATGCTGCAAGAGCCGGCTTAGGGCCGCAGGTGACTGCTCAGAAGATAGCAGCATTGGCGCGTCAGCGAGCACAGGATAAAAACAGGCAGACACCTTTCTCTACCGCAGCCCAAGAAGCTGGATTTCGTTATCATGGTGGCAAGCTGGATGACATTACCGTAGTAGTTTCATATATTACCAGCGACAACAATGAAAACTCGTCGGCATCACACAGATCCAGCTAGCAGTTCCCTTCCATCTGATGTTGGAAGCCAATGTTCCTTTTTAGCATTAAATCCAACTTTTTGCAGTCTTTTTCACATGTCAGCAGCAGTGAAAACATTAAAAAAGTGTCTATATATGTGGGTGCTGATGATGAAATTGCAGTGTCTCTTGTACATACACACTAGTTTTGGCAGTCTTGTTCCATTCTTGCCCCTCACTTTGTCTCCCATTTTCTCCTTTTCTTGGGTAGCAATGGTGGGGGGTAGTATTAGTAAGCAGAATATGTCTGTGTTTGATATTTTGTAGTACCAAACTATCAAGAACTGAGAACTTCCATGGTTCCATGCATGATTGATTCATGATTTATCAAAAGCTTCTTTGTTTAT
>Seq30025 [organism=Ipomoea batatas (L.) Lam.] PacBio-Illumina derived unannotated transcript Ibc16553/f1p0/1828 
CTGTTTGTGGTCTTTGAGGCCACAATTCTGTTTCTCTCTTGAATTGGGAGAGGCCCAGAGTTCAAAGGTTCAATCTTTGTGTCCCTAACCTCTAATGGCGAGTTGGGTGTTATCAGAATGTGGTCTCAGACCATTCCCCAAAATCTACCCTAAGCCAAGAACTGGGATGGGTTCTCTCAGTTGTGGCAGCCCCTCAAGGCTGACAGTTGCAGGGACAGATCTGGGGTCTTGTTCTTTGATTGGGATTAGGGAGAGGAATTGGGCATTGAGGGTTAGTGCCCCAGTGAGGGTTCCCTCAGTTGGGGAGGAAGAGGAAGAAGAGAGGGAGAGTATCAATGTTGTCAATGGGGATGGGGATGAGTTTTTTGACCCTGGGGCACCACCCCCATTTAAGCTGTCTGATATTAGAGCAGCCATTCCTAAGCATTGCTGGGTTAAGGACCCTTGGAAGTCCATGAGCTTTGTGGTTAGGGATGTTGCAATTGTGTTTGGATTGGCAGCTGTGGCTGCTTCTCTCAATAATTGGATTGTTTGGCCTCTGTATTGGTTGGCTCAAGGAACCATGTTCTGGGCTCTCTTTGTTCTTGGCCATGACTGTGGCCATGGAAGCTTTTCTAATGACCCAAAGCTGAACAGTGTTGCTGGCCATCTCCTCCACTCTTCAATTCTTGTCCCTTACCATGGATGGAGAATTAGCCATAGGACTCATCACCAGAACCATGGCCATGTCGAAAATGATGAATCTTGGCACCCTCTGCCTGAGAAGATATTCAAGAGCCTTGACAATGTCACGAGAAAGTTGAGGTTCACCATACCGTTCCCACTGCTTGCATACCCCGTCTATCTGTGGAGTAGAAGCCCTGGGAAGAAAGGCTCTCATTTTGATCCAAACAGCGATTTGTTTGTGCCAAATGAGAAGAAAGACGTGATTACCTCAACCGTGTGTTGGTCAGCCATGGTTGCTATCCTTGCTGGTTTATCGTTCGTGATGGGGCCTGTCCAAGTGCTCAAACTCTATGGAGTTCCATATGCGATCTTTGTTATGTGGCTGGATTTAGTCACCTACTTACATCATCATGGACATGAAGACAAACTTCCATGGTATCGTGGAAAGGAATGGAGTTACCTTAGGGGTGGACTGACCACTCTTGATCGCGACTATGGATGGATAAACAACATACACCACGATATTGGGACCCATGTCATACATCATCTTTTCCCCCAAATCCCTCATTATCACTTGATCGAAGCTACCGAGGCTGCTAAGCCAGTGCTCGGGAAGTATTACAGAGAGCCGAAGAAATCATGGCCTCTTCCATTGCACCTGTTGGGAGACCTCGTGAGAAGCATGAAGAAGGATCACTACGTGAGTGATGACGGGGATGTTGTATATTACCAAACCGACCCCAAGCTTGCTGGAACCGAGAAGTGAGACTGGCGATCCGAGGTTTCTCCTAGTTTAGTAAAGCTCGTTGGCTCTTGGCAGATGGTTCGTTAGACTTAACTCAATTCTCGGTGTTTAAGCTCGTGCTCGTGCTCGTGCTTGTACTACTATTTTTGGAGGCATTAGCAGCCAAGTCCATTCATTCTTGCCTTATGTGATATAGCTCTGATCATTTAGTTCAAGAAATGTATTGTGTTTATCATTCATGGCTGATATATAATGTATGTAATGATCATTCAGTTCAACAAAATGATAAGCT
>Seq30026 [organism=Ipomoea batatas (L.) Lam.] PacBio-Illumina derived unannotated transcript Ibc16554/f1p0/2760.1 
ATTTAACCATCATTGCTCCGAGAAGATCAAGAAACACAGTTCGATTACAGTGCTGCAAAGTCTTACGTTAGATTCATTGAACCTGGACAGGTTTTGGTTCTTTGTTAGTGCTTGGAGCTGGCTAGCTAGGGTAAGGGATTAGTTGATCTTATTCTCCCTATTCTGTGGACCGTCCAGAGTGCCTAGGAAAAGTGGGAGTTGGAAGTGTGGGGCCCACTGAATTTCTAGGCCCCTAACGTGTCATCCACTATCAATGGTGTTCAAGAAAGGCATCTGGCCTTGGGGATGGAGGTGAGTTAAAAGAGAGCTTTTTATGCTGGGCCATAGTAAAGTGGAGGCAGTCAAGACAGGAGAGATGGAGACAAGAAGTTTGTCATCTTCACAACATGAAGAAAACGTACCATACATTCACAGGGTTGGGGCCCCTCCAAAAGTGAACCTCTTCAAGGAGTTCAAGGACACGGTTAAGGAAACGCTATTTTCAGATGATCCTTTGCGCTCATTTAAGCATCAGCCAAGGTCGCGAAAGTTTGTCCTTTTCATGCAGGCGGTTTTCCCCATTCTTGAATGGGGAAGACACTATAGCTTCGCTAAATTCAGAGGAGATCTCATTTCTGGTCTCACCATCGCAAGCCTCTGCATTCCTCAGGACATTGGATATTCCAAGCTGGCAAACTTAGATCCTCAGTATGGATTATACTCCAGCTTTGTTCCACCATTGATTTACGCATTCATGGGCAGTTCAAGAGATATTGCCATAGGGCCAGTTGCTGTTGTCTCTCTCTTGCTGGGAACTATGCTTCGGAATGAAATTGATCCTGTTAAAAACAAAACTGAGTACATGAGGCTTGCATTTACTGCCACTTTTTTTGCTGGCATCACACAAGCAATCCTTGGAATTCTCAGATTGGGGTTTTTAATCGATTTCTTGTCTCATGCTGCTGTTGTTGGGTTTATGGGTGGCGCGGCCATCACAATAGCCCTCCAGCAGCTAAAAGGTTTTCTTGGCATAAAAAAATTTACTAAGAAAACTGATATTATCTCTGTAATGAAGTCTGTATGGGGCTCAGTCCATCATGGATGGAATTGGCAGACCATTCTCATTGGAGCTTCCTTCTTAGCTTTCCTGTTATTAGCAAAGTATATTGGGAAGAAAAATAAGAAATTCTTTTGGGTACCTGCAATTGCTCCACTAATATCTGTCGTTCTCTCTACGTTCTTTGTCTACATTACACATGCAGAAAAGAAAGGCGTTGAGATTGTAAGACACATTGAAAAAGGAATCAATCCTTCCTCCGTGAATGAAATTTACTTTTCTGGAGAATATGTTTTGAAAGGAGTGAGGATCGGTATTGTAGCTGGCATGATTGCATTAACAGAAGCTGTGGCGATTGGGCGAACATTTGCTTCCATGAAGGACTATCAATTGGATGGAAACAAGGAAATGGTGGCACTAGGAGCCATGAACATTGTTGGCTCAATGACCTCCTGCTATGTGGCAACAGGTTCTTTTTCTCGCTCAGCAGTAAACTTCATGGCCGGTTGCAACACAGCAGTTTCTAACATTGTCATGTCCTGTGTTGTATTTCTAACTTTGGAATTTATAACCCCCATCTTTAAGTACACACCAAACGCAATCCTTTCTGCCATCATTATCTCTGCAGTCATCGGCTTAATAGATTATGAAGCAGCGATCTTGATCTGGAAAATAGATAAATTTGATTTTGTTGCTTGTATGGGGGCATTTCTAGGTGTGGTTTTTGTCAGTGTTGAGATTGGTCTTTTAATCGCAGTTTCAATATCCTTTGCTAAGATTCTCCTACAAGTAACGAGGCCTCGTACAGCCAGCCTTGGTAGGATTCCTAGGACAAATGTCTATAGGAATATCCAGCAATACCCTGAAGCAACTAAGGTTCCGGGTGTATTGATTGTTAGGGTTGACTCCGCAATCTATTTTTCAAACTCCAACTATACAAGGGAGAGAATATTAAGATGGCTGGAAGATGAGGAAGAGCACCTGAAAGCAGCTTCCCTTCCCAGAATTGAGTTTCTAATACTTGAGATGTCGCCTGTTACTGACATCGACACCAGTGGCATCCACGCCTTGGAAGAACTGCACAGTAGCCTACAGAAAAGGAATATTCAGCTTGTTCTGGCAAACCCGGGAAGAGTGGTGATTGACAAGCTTCATGCATCCAACTTTACCAACCTCATTGGCGATGACAAAATCTTCCTAACAGTAGCAGATGCAGTGCTAACATGTTCGCCAAAATGGGCAGATGTGTAATGGAAGCAAGGAGACGGAACAGGGCAGTTTAAGACAGAAAAAGAGAGATATAGCATAAAGGGCCATTTGTATTAGTATATTTTGTAGTGCCTGATGATATCCTTAAGAAAGTGACTGATACCCTTATCCAATAAAAAGGCAGGCCACAGTGGCCATATATGATAAGGTTGAGTAAAGGTGAAAAAAGTAAACACACAGCACGACTAAAGCATATCTGAATGTTTCTTCCTTCGCTGTCATTTTATGAAGTAATCAATTTC
>Seq30027 [organism=Ipomoea batatas (L.) Lam.] PacBio-Illumina derived unannotated transcript Ibc16558/f1p0/2760.1 
GAATTTTTCTTGGGACTCCGTAGTCCGTTCTCTACGTATCTACGCCACCGTCCCCACTGCCCACTCACCGCACTCCCGTCTTCTCTCTACAGAGGAGGTCGTCCATAGAGCCATCCTTGTTGTAGTCCACGCTATCCATATTTGCCCGCCGGCCTGCCGCTCGTCCGTTCTTTCCACCGGAACCAAAGCCGTTCATCCAAGCTGTGCGCCAAGGAAGTGAACTGGTTTTCCGAGAAACCGAGACCGATCCTCTTCTCCAATAGCTCATCGGTTGAAATCTTCAATTGGAGTCATGGGAGCATATTTGATGAGGGAAGCCTTCCTGATTCTCGTTTCTTGAAGAAATTCATCTGTAAAGTAAGAAGTTGTTGCCTTTTATTTCCCTTCAATCTGGTTGGTCCCAATGCATTCTAATCTATGTTGTGAATTCAGATTCCCAAGAGTCGCACTACAACTTAATGCTGTTAGGATATTAAGTGGTCCAGATGCAATGGGAAGAAGTAATTGAATTCTTTTTTCTGAAACTATTAATCTTATCCAGGGGTGTTTATCTAGTAACTGTTCTATAAACCAAACAAATTCTTGAGATAACATGCCAGATCCAGTTGAGAATCAATTATCAAATTCAGTGCTTGCTGCTAGTGGGGGAAATACCGGTGGCATGAATGCTCCTAGTTTCAGTGACTGGGATCCAGGTGAGCCCAATTCTTCTCGAAATGTACATAGCCATGTGCATGGGAGTAATTTGGAAGTAAGGCATGGTTGGTCTTCATCATCAAGCAATTGTGTTGTGGCTGATCCAATGTCAGAGGAACGAGAATTTGACTCTTCCAGTGGTCTCCTTCACGAAAACTGTAGCAATGTTTATGGTGGCAGTCACCCAATTGGCAGAACTACTATGCATCATTCTAGTTCTAATTGCAGCCTTGGGAATGCTAGTTTAAGTGGTCCATATCACAATTTCAGTGGTCCACAGGTCACTAGAACATGCGCACCTCTTGGTCGTAATAAGGCAGTTGGATCAGAAACCGACATTATTCCTGCTTTTGCTTCTTCTGATAATGGAGGTACCTCTTCATACAATTCTGGTGATTTGATGGGAAACCATGATGATTCAGATTCTTCTTTGGGCACCTGGGGTTTTGCCTGCAAGCGGAAGGCCCTTGAAGTTAGCTCTGAAAAGTTGTGTGCAGGTGGAAGTTCGAGCTCCAATCCCCGAGCTGAGAACATTGCACTGCACAATGTTCCTTCTCATTATAATGCTTCTAGCAGCTTAAATATATTTTTGCCCTCCAATGCTGGTGTCTCAGAACAAGCCAATTCAAGAAATGGAACTAGTAGAAGATTATCATCTGGTGATGAATTCCCACCTTCAAGTGTTAACGGGATTACAGAGAGCTCTACAAGAAACTTTCATGCAACCGAAAACATTGCAAATCCAGAATCAGTTTCATTTGGCTTACCAACAGTTGGAGCTACTGTAGGGCCTTCTGATGCTATCACTACCAATGTGCCACCCAGACATTTCTCTATAACTAGTTCTTCAGACTTGAGGCATCCATTATCACTAACAATGAATTCAAGTAACTCTGCAAATCAGCCTCCTTCAATGGCATCTACTAGTCCTCCAAGGAGTGCACGTTCGAATCCCTGGAATGGATCTCGTGATTCACGAAGTGGCAATTGTGCAAGTTCTAGTTCACGTTCCGCAGAAAGTAGTGCTACAGTTCGAGATGAAACTAGCTTTAGAAGCTCCTTTAGAAATAACGGTGCACGTAATAGGTATTTCTCTGCTACTGAGACAAGAAATCTGGTACAGGATGCTGATAACTGGAACTCAGCTGCTCTAATCTCCTCTCAAAACCAACCTTCTGGTTCTGGAATTGGCCCCAGCTCTAGTTCACAGACATTTCCTACATCCTGGGATACTAATCAGAACCCAACTACTAGCAGCCATCAAAGATTGTCAGACTATCCTTGGGGTTTTTCCCTACCTGCAGGATCTGATCCAGGAAGCCAGGATGGAGGTAATCTTTTACTGCCATCATGGGCGAGTACTTCCTCAGATGATCCATTTTCACCACTGCCCTGGGCTAGTACTTCCACAGAAGAGCCAGTAATGTCATCCAGACCTCGCAGGAGGGGTAATCGCCAACCATATCTTCGATCAACTATGACAGCAGAGGTTTCAGGTGACAATCATGGTCCATGGCGTGCATTAGCTTCTGATTTTGAGGGGAGACACAGAGTGGCATCTGAGATTCGTGAAGTACTTAATGCTATGCGAAGATCTGAGAACTTCCAGGCTGAGGATTACTCAGTGTTCAATCCATTTATCAACGGGGTTGCTGACTCGCACGATAGGCATAGAGATATGAGGCTCGATGTGGACAACATGTCTTATGAGGG
>Seq30028 [organism=Ipomoea batatas (L.) Lam.] PacBio-Illumina derived unannotated transcript Ibc16561/f1p1/2909.1 
CTGAATGCTATTATCTGCACTCTTCACTCTGAAATGTTTACACTTGAAACCCAGATATGGGAGTGAATTTTCTTTCTTTAAATAAATGCTAAATTTTGTTTATTCATCTCTATTGTTCATCAAATCTGTATCTACTGAGTACTGACATGAAAAGTTGATGACTTTATATATCTAACAAGCTAATTGTCAGCATGCAGGATTTGGGTTTCGGTTTTCTTGTTGATATATTTTATTTTTAATGATGAGGGAAACTGTTGTCACTATTCGATGGTGTACATTGGATAAATCTCGTGTTGTGACTATAGTTGGCAAAGTACTATCAAAAGATGAACTAGCTTAGGTTAGTCGGTCGTCAAAGTACTATAAGGAGGTAAACTAGCCTAGGTTAGTCAGTCGGCAAAGTACTATAAATAGGCAAACTAATCTTAGATTAGTCAGCCTACTACCTGAGGGTATACACTGGGACACTACCTGAGGGTATACACTGGTTAGTCCCACTGTCTTGGAACCACAAGGGGATAAATTAGGGTGTACAATGATAAATCCTGCCGTCTTGGGATAACAAGATAAACTAGCATGCGTAAATTGCCCATAGCTGACCAGCTCTCTTATTGCCTGTATTGTTTGGAAAAACTAAAAACTATAAGGATGTGTTAAAGCTATGATTCAACTGTTGTTAAGCATTTTCTAATTAGGTTATGTTTCTACCTCTTACATGGTGATTGGGGTGTGAAGTGCTAAATGGTGGCAGCTAGCAGGATGATGAAGACTGTTATTTTCCCAAGAAAAATAGGAATAATGGGCAATTTCAGGCACAATATGTTATACATTTTGTCCATGATGATGATGATCTTGCTGGTGGATTGTAGCCCCCCTGAGAATCCCATAAACTGCACCAAGATTGCCAATAATTGCACCATCACCAATGTGTATAGTGTATTCCCGGACCGCACAGTCTGCCGAGCAGCCAGCGCTGTATACCCAAAGACAGGAGGAACTCGTTGCCATTGTTGCTCGTGCAACTAAGGAGAAGCGGAAAATGAAGGCCACAACTCGGTTCTCCCATAGTATCCCTAAGCTTGTGTGTCCTAATGGTGATAATGGCGTGCTCATTAGTACCAATTACCTTAACCGGGTAGTAAAAATTGACAAACGGAGAATGACTATGACAGTAGAGAGTGGTGTGACTCTCCGCCAACTGATCAACGAGGCTGCCAAGGTTGGGTTGGCGTTGCCTTACACACCATACTGGTGGGGATTGACAATCGGAGGGTTGATAAGTACCGGAGCACATGGGAGCACATTGCGGGGTTTAGGTAGTGCTGTTCATGATTATGTGGTTTGTATTCGGATTGTCACTCCTGCTACACCGGAAGAGGGTTATGCAACTATCCGACAACTCGAAGAAGGTGACCCCGAGATCAATGCAGCTAGGGTCTCCCTCGGAGTCCTTGGAGTGATTTCACAGGTACATTG
>Seq30029 [organism=Ipomoea batatas (L.) Lam.] PacBio-Illumina derived unannotated transcript Ibc16561/f1p1/2909.2 
AAATGAATTGTGGTATAAATGTATGAAACAGGTGACATTGAAACTAGAACCAATGTTCAAACGGTCCATCACCTATATAGAGAAGGATGACACGAACTTGGGGGATGAAGCAGCCGTGTTTGGGTACCAACACGAATTTGGTGATATGACTTGGATTCCAAATGAGCGCAGAGTTGTGTACCGCTTTGATGATCGTGTCCCAACAAACACACCCGGTGATGGTCTCAATGATTTCTTGCCATTTCAGGCAGTTAATTCAGTTTCCTTGGCAAAAGCTCGAAGTGCAGAGGACGCTTAAAATCAGTGTATAGTAATTCAAGATTTCTGCCATGTACTCTCTTCTGAATCTGTTCACTTGTTTGTCCAGAGGACGCTTGGGAATCAAGAAACGATGCAAATGGAAAATGCAGAGCAGCAATTGCCTCTGGAGTCTTGGCTAAAGCTGCCGGATATGGATTGACCAACAACGGTGATTCTGTTTGTGTTCATTTGAAATCGTTATAGAAAACGTTGCTGAACTATATCTTTTACCATCTTTAGGTTATAACTTTACTGGCTATCCTGTGATCGGATATCAAAATCGAATGCAATCATCTGGTTCTTGCCTAGACAGCTTAGAGGATGGATTAAGAACTGTTTGTGGGTGGGATCCTAGAGTCAAGGGAGTATTCTTTCACCAAACTACATTCAGCATTAGCTTATCCAAGGTTAAGGGCTTCATAGAAGATGTGCAAAAGTTGGCAAATTTGGAGCCAAAAGCAATGTGTGTTCTGGGAATCACTGGTGGTGTCAACATGAGATACATGACAGCTTCAAGCGCCTACTTAGGGAAACAAGACAACGCCATAGACTTCGACTTCCTCTATTACAGAAGCCGGGATCCATTGGCCCCGAGGCTTTACCAAGACGTCCTGGAAGAGATCGAGCAGCTCGGGATTTTCAAGTATGGAGCATTGCCACACTGGGGAAAGAACAGAAACGTGGCGTTTCTAGGCGCAATCAATAAGTATGCAAAGTATAGGGAGTTCTTGAAAGTTAAGGAAAAGTATGATCCTACCGGGTTGTTTTCAAGCGATTGGAGTGATCAAATTCTTGGTCTCAAAGATGGATTAACCATTAGAAAGGAGGGTTGTGCCTCTGAAGGATTGTGTATATGTTCAGAGGATTCTCATTGTGCTCCTAGTAAAGGATACTTCTGTCAACCAGGAAAAGTGTACAAGAAAGCAAGAGTCTGTACTAAGATCAATACCAATTAATCTTGTGTTCAATACTATATTACTAAATATTTATTT
>Seq30030 [organism=Ipomoea batatas (L.) Lam.] PacBio-Illumina derived unannotated transcript Ibc16565/f1p0/2683.1 
AGATGAGTCTGGGATTTCAACTGAGGCATTCTCCCAATACAATTTTGCTACGATTCAAGTTATTACAAATAACTTCTCACCAGAAAGTAAAATTGGCGAAGGTGGATATGGTTCTGTATATAAGGGAAAGCTTCCTAGCGGACAAGAGGTAGCTGTAAAAAGACTGTCAATAAGCTCAAGACAAGGAGCTCAAGAATTCAAGAATGAGGTTGGAGTTGTTGCAAAGCTTCAACACAGAAATTTAGTAAGGCTACTGGGATTTTGCTCAGAAGGCAAAGAAAAGATACTCATTTATGAATTCATTCCCAACAAAAGTCTTGACAACTTCCTATTTGATACTGAAAAGAAGCACATTTTGAATTGGTCAAGGCGATACAAGATTACTGAAGGGATAGCGCGAGGATTGTTATACCTACATGAAGATTCTCGTCTTAGAATCATACATCGTGATCTCAAGGCAAGTAATGTACTGCTTGATGAAGATATGAACCCAAAAATAGCAGATTTTGGCTTGGCCAAAATTTTTGGAGTTGATCAAACCCAAGGAGATACAAGCAGAGTTGTTGGAACCTAGTAAGTTTTCCTCTTCATCTTTAGCTTTGTGCATCTAGAATCTCAGTGGGCAAACAACAACCGTTAGATCCTTTGTTGTTCAATTCATCATTGCAAAAAAATGTCTTCATTCTGACAATAACTTGAAATACTTCATCTGTTTCCACGTCTCTACTAAGATGTTTAATTTATCTAATGGCTGATAGTGGCTATATGTCTCCGGAATATGCAATGCACGGCAAGTTCTCCGTGAAGTCTGATGTTTTCAGTTTTGGCGTTCTTCTTTTGGAGATTATAACTGGGAAAAAGAATTCCAACTTCAGTGAAACAAGTGGAGCAGAGGACCTCCTAAGCTATGTGAGTATAAAAACCATCATAAAATCTTCTAACTTCTGCAAAATCATTAATATTGTTACCCTTTTATTAGGCTTGGAAACATTGGAGGGATGGCACACCTTTAGGAATAGTGGATCCAGTTCTTGGAGAATCCTACTCAAAAAATCAAGCCATCCAATGCATCCATGTCGGCTTATTATGCGTTCAAGAAGATGTCAATGAAAGGCCTACAATGACAAAAGTCGTCCTTATGCTCAATAGTCATTCTGTCACCAGGTCACCACCTCTTCAACCGGGATTTTTCTTTAGTGGAAGATTAGAGATGATGCCCAAATGGCTAGAGTCGGATCAGTCTACGAGCAAGTCAATGCCATTGTCTATAAATGAAGTGTCCATTACTGAGCTAGATCCAAGATGAGGGAGCTAGGGATTAGGATTACAGTATTATTATTAATATTATTAATTCTATAGTTTGTATTGTGTGGTAGTGAACTAGTGTAGGAAGTCCAGTGCATGTCTGTAATTAATTATATGAGTTTATTACTAAAATGGTCCCTCGACTATTACGAAATTACCAATTTGGTCCT
>Seq30031 [organism=Ipomoea batatas (L.) Lam.] PacBio-Illumina derived unannotated transcript Ibc16565/f1p0/2683.2 
AAAAAAAAAAAAAATTATGAATCATCCATTCAGTTGCTTTCTGCTAGGCGGCTACAACCTCTGCTTCTGCTTGCTGATCACTCTGTTCGCCGGAACTACCTCCCAACATCTCGGATATTATTGCCGTCCCAGCTCCTCTACTTACGCCCTTAACAGCACTTATCGAGCCAATCTCAATTCTCTCCTTTCCACCCTTTACTCCAACGCCACCCGTGAAAGTGGCTTCTACAGCTCCGCCGCCGGAGGCCGCGACGCCACCGTGTACGGCCTGTTCATGTGCCGGGGTGATGTCTCCGCCAGCGTTTGCAGGAGGTGTGTTAGCAACGCTAGCGCAACCGTGTTGCAGCAATGTCCCAACCAAACGAGTGCGACTATCTGGTACGATTACTGTATGTTGCGTTACTCCGACTGGCCTATATACGGGAGAGCCGACCAGAGTTTCGTCATGTTAAATTTGCTTGACAATCGGAACGATTCTCAACCAGATATGTTCATGTTGTCTGTCAGAAAGACGTTGGATCAGGTGGCTGCTCTAGTGGTCGGCGATCAATCCTCCGACAAGAAATTCGCGACTGAAGAAGCTAGGTTCACCGCGTCTGAGAGTATCTACAGTCTTTCGCAGTGCAGGCCGGATCTTTCCGACTTGGACTGTCAGACATGCCTAGCCAGTGCTATCCAGCAACTGCAATCTTGTTGTTATTCAGCATTGGGGGCTAGATCTATCACCCCAGACTGTAATATTAGGTATGAAATTTTCCGTTTCTACAATAGCACAGCCGCCTCGGCGCCACCACGGGCTCCGTCTCCGATCCCTCCTCCTCCACCCACTTCTTCAACAAGTCCAGGAAACAAAGGAAATTCTTCATTAAAATTGATTATTACCATTGTAGTTCTGGTCATTGGGGTTATACTCTTCATTGCCATCTTCTGTTTTGTGAGAATCAAAAGAGAGAAGAAATCAATAACTACAGCACAGACAAAAG
>Seq30032 [organism=Ipomoea batatas (L.) Lam.] PacBio-Illumina derived unannotated transcript Ibc16566/f1p0/3387 
CATCCCAACCTGTAAATATATAAACTTTTGCTGTTTACACTCTCCACTGTGCCCTTCCAAAGAGGCATTCTTTTGGACCCTTTAAGGGGTTGTTGGGCTTGTAGTGTATGGCTCCTTCCTTTTTTGAATGATTCCTTGACACTCAATTTTTTAAGATCTTCATTTTTGGGCTTTTTCTTTAAGCGCTGGCTGTTTGATAAATACACTTGTGGAACTCTGTTGCTGATGTTCTAAGCTTTGGTTCTCTGTATAGACTTGCAAATCCTCATGGGTTTCTGGAGATTTTGGAGGCATGGGGTTCTTTTGTAAATCAAAGATCAAAGCTTGGGTTGGGGTTTTTATGGTGAAATCTGGGGGTTTGGTGATTGAATTGAACATGAAGGGGTTTTGGGTGGTGGTGTTTTTAACTTTTTACAGTGGGTATGTCTGTGAAGGGGTTAATTCAAGTTCAACCCTTTCTGCCAGGCCTGATGTGGTGAATATTGGGTGTATACTGACTTTCATTTCGCCAATTGGCAAAGTGGCGAAAGCTGCTGTGGAAACTGCAGTGGATGATGTGAACTCCAATCCAGATGTTCTTGGGGGAACCAAGCTGAATATCACGATGCTCGACAGCAATTCTAGTGGATTTCTCGGCATTGTTGAAGCTATGCGGTTCATGGAGACTGACACTGTGGCTATAATCGGTCCCCAAGCTTCAGTCATAGCTCATGTGATTTCCCACCTTGCAAATGAGCTACAAGTCCCTTTGTTGTCATTTGCCGCGACTGATCCAACGCTTTCGTCTCTTCAGTATCCGTTCTTCGTTAGGACCTCCCCGAACGATTTGTTTCAGATGGCTGCAGTGGCGTCGATCGTGGACTACTACGAGTGGAGGGAGGTGGTTGCTATTTTTGTAGACGACGATTATGGAAGGAATGGCGTTGCTGCATTGGGAGATCAGCTGGCGATGAGACGGTGCCAGATTTCTTACAAGGCCGGGTTTAAACTTGATGCAACGGATGATGATTTGAAGGATCTGTTAGTTCAGGTGGCTTTATTGGAGTCCCGAATTCTAGTTGTTCACACGTATCCGGACAAAGGTCTGAGGATATTTTCTGTGGCGAAGAGTTTAAGGATGACAGAAAGCGGGTATGTGTGGATTGCCACGCATTGGCTCTCGTCTATCCTCGATACCATCGGCCCTCTTCCAGCAGAAACGATGGACAACCTTCAGGGGGCTATTACATTGCGTATACACACTCCGGATTCACAATTGAAACGGAACTTTACCACCCGGTGGAGCAATATAACCCGAAGATTGGGAGCTAATGTTCATTTAGGGTTGTGTACATATGGTCTGTATGCCTATGACACCGTATGGCTACTTGCTCGTGCTCTCGATGCATTCTTTAAGCAAGGTGGAAACGTTTCGTTTTCTAAAGATCCAAGATTGGAAGGAAAGGAAGGAGGGAGTTTGCATCTAGGTTCGATGAGCATCTTCAACGGGGGAAATTTATTGCGTGACATCATTTTCGACACTGAGATTATCGGTGTGACTGGAACGCTCAAATTCAACTCCGAGAGGGACCTATACAGCCCTGCATTCGAAGTCATTAATATGATTGGCAATGGATATAGAAGGGTCGGTTACTGGTCTAATTACTCGGGGTTATCAGTTGTGCCTCCTGAGTCTCTCTACTCGAAACCACCAAATACCTCGTCTTCGAATCAACAGCTACATGGTGTAATCTGGCCTGGACAACAAACAGATAAGCCTCGAGGGTGGGTTTTCCCGAACAATGGGAGGCAACTCAAAGTCGGGGTCCCTAACCGAGCTAGCTTCCGTGAATTTGTAGAGCAAGTGTCGGGTAACGATATGTTCAGAGGCTACTGCATAGAAGTCTTCACGAGTGCTGTAAGCTTACTACCATATGCTGTCCCTTACAAATTCGTCTCGTTTGGAGATGGCATTACAAACCCCGATGATACAGAAATAGTTCGCCTAATCACTGCAGGGGTTTTCGGTGCAGCTGTAGGTGATATTGCAATCACAACCAACCGAACAAAGATGGTCGACTTCACTCAACCTTATATTGAATCGGGGCTAGTTGTGGTAGCACCGGTTAAAGAATTGAGCTCTAACGCTTGGGCTTTTCTTAGGCCATTTACTCCTAGGATGTGGGCTATTACAGGATTCTTTTTCCTCGTTGTCGGGGCAGTTGTCTGGATTTTGGAACACAGAATGAACGAGGATTTTCGTGGACCTCCTAGAAAGCAAGTCATCACCATTCTTTGGTTTAGCTTGTCAACGCTCTTCTTTGCACACAAGGAAAACACTGTCAGCACCCTAGGCCGGATTGTCCTTATCGTATGGCTGTTTGTGGTTCTGATAATAAACTCGAGCTACACAGCTAGCCTGACCTCAATCCTTACGGTGCAGCAGCTTTCTTCCCCGGTTAAAGGGATCGACAGCTTGTTGACTTCGAACGATCCCATTGGTTTTCAACTTGGTTCTTTTGCTCGCAATTATCTGGTTGAAGAACTCGGCATTCACCCATCGAGACTCGTTGCTCTTAACCTGCCTGAAGATTATGTCAAGGCTTTAAAGAACGGTCCAAAAAATGGCGGTGTTATGGCAGTGGTCGATGAACGTGCTTACATGGAACTTTTCCTCTCAACACATTGCGAGTTCAGTATTGTTGGCCAGGAGTTCCAAAAAAATGGATGGGGATTTGCCTTCCCGAAGGACTCTCCTCTGGCGGTTGACATGTCAACTGCAATTCTGAAACTGTCAGAAAACGGGGAGCTTCAGAGAATCCACGACAAATGGCTGCTGAGGAGCGCCTGTACCTCGCAAAACACAAAGCTCGAAGTGGACCGCCTCGAGCTGAAGAGCTTTGCAGGTCTCTTCTCCATATGCGCGGTGGCGTGCTTCTTAGCTCTGCTCGTGTACTTCATACTGCTGACACGCCAGTTCACGAGGGCTCGACTCCAGACTTTCCTCTCTTTTGTCGACGAAAAAGAAGAGACAGCGAAAAGCCGGTCCATCAAAAGGAAGCAGATGGAGGGAGATTCAGCTAGGAGCATTGATAATGATGATTCATATGTGAATGGTTCTTCCAGGAGTATAGGCCATTCACAGGTATTCTCAAACAGATCTTAGAGTCTTGGAAATTCTCAGTCTGTCTTTTTCTAACAATAATTGTGTGATTCTTAAATGTTATTATTGTTTAGGCTAATATATACGTAGATATAGATATAGATAACTCTTTTCCATGTACCAAAAAATATAGATATCATATTTTGACATGTTCATATGCTTGTCATGTGGACATGTACTAGCTTAGAGGCT
>Seq30033 [organism=Ipomoea batatas (L.) Lam.] PacBio-Illumina derived unannotated transcript Ibc16567/f1p0/3339 
AGGCTTGAGTAGACGTTTACTCAATATATTATAGTAGGACTAGTAGCTCGTTTCAAGAAAATCAAACTATGGATCCTCCACTCAGCCCTGTGTCTCTCTCTTATCCTATGAACAAGGAGACATGGAGACATACTATTATTCTGTCATTTCAAAGCCTTGGGGTGGTATACGGCCGATTAAGCACTGCTCCTTTGTATGTATTTGGATCAATTGACGCAAAGGATGTCAAATCAAAGGAGGAGATATATGAACTCTTCTCCTTTGCGTTTTGGACTTTAACCATCATTCCCTTGTTGAAATATGCACTTATAGTTTTGAAGGCTGATGACCAGGGGGAAGGTGGTACGTTTGCATTGTATTCCTTGCTGTGTAGGCATGCCAAAGTTGGGCTGCTTCCAAGTGATAAAACTGCTGCTGAGACTATGCATCATGAGGAAATCCCATCTAAGATCAAAATGAGAACTAGAGCGAGATGGGCAATTGAAAATCATAAAAGTTGTCACTATTTTCTGTTGCTTCTTGCCCTGGTTGGGTCTTGTTTAATAATCTGCGATGGAGTTCTAACTCCTTCTATTTCTGTGTTGTCAGCAACCACAACTCTGAAACGTTCCATATCAAAAATATTGCACGAGTCAGCCTCTTCTGAAGAGGCAGACTCCATTGACAAGTATTTGACAAAATATATCCCAGTTCCTACAGCATGTGCTATATTGGTTTGCCTTTTCACTTTGCAAAAGTACGGGACCCATAAGATTGGATTCCTTTTCGCTCCAGTTGTCATAATATGGATTGTTTTCATCAGCACGATGGGCATATATAACATTTCCCGTTACCCCTCAATCCTTAGATCAGTCTCCCCAGTGTATATTGTTAGGTTTATTAGGAATGCAGATATTACAAGTTGGAAACTATTAGGGCGCATTGTGCTATGTATAGCAGGATCAGAAGCAATGTTTGCAGATCTAGGGCATTTTTCAAAGAAATCCATCCAGGTATGGACAAAATGAAAATTATTTAGAGGACTGGTATTACAAACTACATTCAATCAGAGTTTTGGTTTTTGGGTTTTTGAGTGGTGTGTGTTGTTGTTAGGATCAAGCGCTTAACATTTACGCCAAAAGCTATAGCTAGTAGCGAAGGCGCAACTTTATTTCCTTATACTGCCACACATTTTCGAGAGCCAGGGTACTAGACTTGGCCTTTTATTGGCCTCCACCCAACAATCCCCTAGTCACATGGTGCTGGACTTGGCCCTTACTGGCTTCCGCCCAACAATTGTGGTAGGGGGTTGTGCAAGTTGCAACTTGCAAGGGGACACAGCTTATATATTTTGGTTTGATTATTAACTTTTGGAATAATGCAGGTCACTTTTGCCCTAATAATATATCCTGTTCTTATAATATGTTATGCTGGTCAAGCTGCATTTATCTCCAACCACTTAGGTGTAACACCTTACGTTACGCATCTTAGTGAATCTCTACCTATTAGTAGAGATCTTCATCACGTTTTCACGGTGTTATCCCTAATAGCGTCTCTTGTGGGTAGCCAGGCAACCATTACTGCAAGTTTTTCCATCATAAACCAATGTCAAGCACTGGGCTGCTTCCCCAGAGTCAAAGTTATACATACATCAGATAAGATATATGGACAGGTTTATATTCCTGATGTCACATGGATTCTAATGGTCCTCAGTTTAGGTGTTACATTCGGTTTGGGGGACATAACAACTATTGCGAATGCAACAGGTGTGCATATGAAAAAAAATCCAATGATCTATCACCAAAATTATTTCGGTTTCATACATATACATATAGGGAGGAGAAATTGAATAATTTGCATAATGGTCATACACTCGTACTAACATAATGATAAATACCATCCAAATAGAGTTCGAATCCTTGCCCCCTTGGTTTGAGCCGGTTAACTATAGGAAACCTAGACTGGTTTACTTGCTTGTAGTCCTTTGCTGGCTGGGTCACAAGGCAGGGTTTACTCACACCCAAAAGGGTTGTAAGGTTTCCCTCGTCATCCAAATATGAAAGATGTGGTTTATTGTTGAGTAAATTTAGATAATAATCTTATTTTCAATAGTCTATATGTACCCCCCATAACTTAATTCTCTTTCAGGTTTAACTGTTATTTGTGGGATGTCAGTCACATCTTGTCTTATGTCACTTGTTATCGCGCTCTACTGGGACAAAAGCCTATTCTTCTCGGTGTGCTTTGTGTTAGCCTTTGGGTCTGTCGAAGCCATGTACCTGTTCTCGAGTTTGATGAACTTTTCCAAGGGAACCTGGTGTGTACTTGTGCTAACCTCACTTTTTCTGATGACAATGCTCTCATGGCACTACGGCACTGTTAAGAAATACGAGTTTGATGTAGAAAACAAGGTTGCAGTGGATTGGTTAACAGATCTTAGCCCTGGTCTGGGTGTTAACAGAGTACAAGGTATCGGCTTTATTTACACTGAAATTGTGACAGGAATCCCTTCTTTTTTCTCCCATTTTGTCACCAATCTTCCAGCATTTCATGAACTTCTGGTGTTTGTGTCTTTCAAGCCATTACCCGTGCCTTACATTCCCCAAAGTAAGCGATACCTTATAGGCAGGGTTGGCCACAAGGAGTACAAAATCTACAGGTGCATTGTACGATATGGATACTGCGACCACATGAGAGACACACATGATTTTGAGGAGCACATTATCAGTTCAATAGGGGAATTCATTGCCAGGGAGGAACAGGAAGATGAAGATCAGGAAGCTATGGCTGAAGGAAGGATGATCGCTTTAGGCGGGCCTAGTACAAGTGCAGCATTGATTCCAGTAACTGAAATTGAAGAAAATGAGGTTTCACAGACCTCAGCTGACATCGAGTCTCAAAGAAGTCCTCTCATAGATTCATACCCTCCTGTCAAGAGAAAGAAGGTCCGCTTCTTCCTACCTCCAACCAGTCCCAAGGTGAATCCAGCCGTGAGAAGGGAGCTCCAGGAACTAGTCGATGCCAGAGAAAGGGGCACTGCTTATTTCTTGGGCAAGCCACACTTATCCGTACGTAAAGGCTCAAACTTTTTCAAGCGATTCCTTATCATGAACTACATTTTTCTCGACAAAAATTGTCGAGAGCCTCCAGTTGCATTGAACATACCTCATGCTGCTCTGTTAGAGGTAGGAATGGCTTATATAGTGTAATACGTAGTATTTTTGCTACTCTTGTATCAAACTGTATGGGAACCACACTTTTTTAGGCTCTGCACCCACTCTGAAGAGATGTAAGCATGGTTTTTAGGTGCAGTTTGGTACAAACATGTTTGTTTGTGTATATACAATATACTGTATGTTCTTATATAAGTTTTTGG
>Seq30034 [organism=Ipomoea batatas (L.) Lam.] PacBio-Illumina derived unannotated transcript Ibc16568/f1p0/3050 
TATGAAGATGTTGAATCAGTGTACAATCAACAATCAACTTCCGGAGTCCACTCTTTTACTGAATTTCAGTCAAACATGATCCCGAAGGCTGAGGATGGGCTTTCTGCTCCTTATTATCCAGCCCCCTTCTCAAATGATCAGCAAGGCTATTATCCAGCTATTTCTGGTATGGACTTCCCCTCAATCACACACGGAAACCAGAACAGGAACACTGCAAATGCATATATGCCCAGCAGAGACCTTGATTTCCCATCATGGGAAAATGTTTCCGAGAAGAATACTGCTGATTATCAATCTGTACAATTTCAACCTTCAATTTCCTCAGCCCAGTCTGTTGCAATAAACACAATCAATGGACAAGGAAGCGATATGATTGGTTTCACAAATGACTTCAGTATTAAGCAGGAGGCTGACAACCATTTCCATGCCCTAGAAGAATGGCAGGCATCTAATGACAATTCCTTGCAATCATCGGAGTGGTCAGTTGATCAGAAGATGGAACCGCATCAAACATTTGATTTTGCTAGCAAGTTAGATAAAGAGAAGCATGCGGAGTTTCATGATTACTTGGAGGCGTACAATATACTTCATACTGAACCAGATAAGCATCCTATGCAAAATGGTAGATTTGTGAAAGCCGAGTCAGATGGCAGTTTCAATGTGGATGGCAAAACTGATCATTTGGCTTTCAAGCAACCCTTGTTGGGTGGCGTTCTAAGACAAGGACTGACGAAACTTGACAGCTTTGATCGTTGGATAAGTAAGGAACTTGAAGATGTAAAAGAGCCAAATATGCAATCCAGTTCTCAAAGTTATTGGGAAAATGTTGGAAATGAAGATGGAGTTGCTGAATCTGCCATTGCTTCCCAAGCGCAGCTTGACCCTTATGTGCTTAGTCCGTCCCTTTCCCAGGATCAGTTATTTAGCATTATTGATTTCTCACCAACTTGGGCGTATGCTGGAACAGAGATCAAGGTTCTAATTACTGGAAGATTTTTGAAGTCTTACCAAGAGGTGGAAAAGTATAATTGGGCATGCATGTTTGGTGAGTTGGAAGTTCCAGCTGAGATTATAAGAGATGGGGTGCTTCGTTGCCACACACCTTTTCAAAAGGCGGGAAGAGTTCCATTCTACATAACATGCTCCAATAGGTTAGCATGTAGTGAAGTGAGAGAATTTGAATTCCGAGTTAGTGAGGCTCAAGATGGCACTAGTAGTGGAAGTAGTGGCGGGTCTAGTGAAAGTCTTCTTCATATGAGATTTGTGAGAATGTTATCTTTGGGATCGTCCAGTTCCCTGAACTCTGTACCTAGGAATGTGGATGATATCTCTCACATCATCCGTAAAATTAATTCATTGCTACAAGAGGACTGCGAATGGGAAAACATGATGCAACTCTCTTCTGATGACACTTTTTTGAGAGAGAAAACAAAAGACCAGCTACTGCAAAAGCTTCTAAAGGATAATTTACGTAACTGGCTCCTTCAAAAGGTCGCCGAAGGTGGGAAAGGCGCTAATGTACTGGATGAGGCTGGTCAAGGTGTTCTGCATTTTGCAGCTGCTCTTGGTTATGACTGGGCTGTACCCCCGACTTTAGCTGCAGGAGTAAATGTTAATTTTCGAGATGCCAATGGATGGACAGCACTCCATTGGGCAGCATTCTATGGAAGAGAACGGATGGTGGGTTGCCTCATCTCTCTAGGAGCAGCCCCGGGAGCTTTGACGGATCCTACGCCCCAGCACCCTTCGGGTAGAACACCTGCTGACCTAGCATCCAGCAGTGGGCACAAAGGAATTGCTGGTTATTTGGCAGAATCTGCCTTGAGCACCCACCTTAGTCTACTTAAATTGAAGGAAAACCGGGAGGATGAAAGCGCTGTAGTCTCAGGGTTAACAGCTGTGCAAATGGCTTCTGAACGGGTTGCTACTCCCGTTGGCGATGGCGATTGGCCAGATGGACCGTCAATGAAGGACTCTCTGGCAGCTGTTCGTAATGCAACCCAAGCTGCTGCTCGCATTCATCAAGTCTACAGGGTCGAGTCGTTCCAAAGGAAGCAGATAAAAGAATATGGCGATGGTGGTGAATTTGGATTGCCTGATGAGCGTGCTCTTTCACTCCGTGCTGTGAAGAATAGGGCAGTACACTGCGATGAACCAACTAACGCTGCTGCAATACGAATACAAAACAAATTCCGCAGTTATAAGGGACGAAAAGAGTTTCTTCAAATTCGGCAACAAATCATTAAAATTCAGGCGCACGTAAGGGGACATCAAGTCAGGAAGAACTATGGAAAGATAATCTGGTCTGTTGGGATACTGGAGAAGGTAATTTTGCGATGGAGACGAAAAGGCAGTGGTCTGCGTGGGTTTAAACCCGAAACAGTCACCGAACCCTCTAGCATGCAAGCCCAACCCGTGCAAGAAGATGAGTTTGATTTTCTAAAAGAAGGCAGAAAACAAACCGAGGAAAGATTGCAGAAGGCTCTTGATAATATCCACCACTGGGGTTCCCTCCTGGAGGGTATCTGCCCTGTCCTCCAGCAGGACCTCGAGACTTTCCATACTGATGATTACTAGGTCCAGCAGAGATTGTGGCCTGGGCATTGTTCATGGGATTGTTAGGTCCACCCCAGTGCTGAGGATGTGCTTGTCCAGGTTGGATGGGAGGGAGGCGGGTATGCTGTTGCGGGTGCTGCAGCTTTTGTCTTTTTGCCATCTCCTCGTGTTGTCGCTGCTGTTGTCGTTTCTTCTTTGTCTGGAACTCATGGGATGATTCGTACTTCGGCAAACTAAAAAGAGGAAAAAATAAAGTTTACGAGCATATTGTAACAATAAAAGGCAAGCAGCAATCGAATTATACATGAACCATTGGATGGAAATAACACAAACAAGGTGAAGCAAAAGCTGTAAAGACACTTATCATACGTCTTTGGATCACAAGGTAAAGGGTCCGTCCAAAAGTATTCAGCATCCAGTGCATCCTTTGCAGATATCCTCTACACAAATTGAGAAGCAATTAAGCAAAGTTGATTAAAACATGCACAGTTAGAATGCAGCTGGGTAAAAGTTAAAATTATCTATATTCAAGATGTGCCTCTAAAGAAACATAGTCGGGCAAACCTTCCCAAGTCCTTTTCACATGCAAGCCATATTATACAAAAGATCAATGGGAATATGTGAAAAGAGGAATAAGACATTCAATTTTATT
>Seq30035 [organism=Ipomoea batatas (L.) Lam.] PacBio-Illumina derived unannotated transcript Ibc16571/f1p0/1778 
ATCGCTAGCCCCTTTCTAGTTGACGAATATCTTAGCTCAACTCCTTTAGGGTTTGAAACAAAAATGGCCTTACTACTTGTTTTTCTGCCTATTGCTCTTATTTTCATTTATTATTATATTCTTCCCACTTGCATGCATCTTATTAGCAAGTCCCCAAGTTCTCTACCTGGTCCTCCGGGACTTCCAATCATTGGGAACTTGCACCAATTTGATACTGCAGAGCTTCATGTTTTTCTGTGGAAACTTTCAAAAAAATATGGTTCCCTGATGAGCATGAAACTTGGTTTCAGAGAAGTTGTTGTGATTTCTTCAGCAACAATAGCTAAAGAGGCCCTCAAAACACACGACTTGGCGTTTTCCAGCAGGCCATCATTCATAGGCCAGCAAAAGTTGTCCTACAATGGCCTGGATATTGGGTTTTCGCCTTTTGGTGAATACTGGAGAGAGATGAAAAAGATTTCTGTTCTTCATCTCTTTAGCCTCAAGAGAGTGAAGGAGTTCCAGCCAATCCGGGAAGATGAAGTTTCTCTAATGATCAACCGAATTTCGAAACTTGCCTTGTCTTACCAACAAATAGATTTAAGCGAGATAGCCATGTCTCTAACCAGCACCATAACTTGTAGGTCCGCTTTTGGGTTAAGGTACGACGAGGAAGGGCGGGAAAAGAGGAGGTTCCATAAACTTATGAATGAAGCTCAGGCAATGTTCCCGGGAGGGTCGTTACTTGCTGATTTTTTCCCATCTTTTGGCTGGATTATTGATAAACTCACTGGAAAGGTGGCAAGACTCGAGACAGTTTTCAAGGGGCTGGATTCCTTTTATCAAGAACTCATTGATAAGCATCTACATCCAAATAGGCCAAAATCAATGGATGGTGATGTAATTGATATTTTACTGGGTTTGATGGAGGAGAATTCATCTTTGGTAGTCAAACTCACTTGGGATCACATCAAAGCTGTGTTAATGAATGTTTTTATTGGTGGGACGGAAACAAGTGCAGTTGTGGTAATCTGGGCTATGACAGCTCTAATGAAAAATCGGAGGGTGATGGATAAAGTCCAACAAGAAATCAGAGAGTTTATAGGGGATAAAGGAAAAGTAGATGAAGAGGACATTAAACAACTACCATATTTTAGGGCAGTCATAAAAGAAACTTTGAGATTGTACCCATCGGTCCCGCTCTTACTTAACAGAGAAATCATTTCCAAATGCACGATTGAGGGGTATGAAATCAAGCCAAAAACGATTGTCATTATAAATGCTTGGGCCATTGCTAGGGACCCCGAGCACTGGGAAGACCCAGAAGAGTTTTATCCCGAGAGATTTCTTGATTGCAACATCGATTACAAAGGACAAAACTTTGAATTCATTCCATTTGGAGCGGGTCGGAGAATGTGTCCCGGGATGACATTAGGGCTTGTAGTAGCAGAACTTGCACTTGCTAATCTTCTTTATTCATTTGATTGGGAACTGCCTTCTGGGATGAAGAAAGAAGACATTGACATCGAATCTTTGCCTGGACTTGCTATGTATAAGAAGAACCATCTGTGCCTTTTTGCTAAAAGTGCTCAGATCTAGATCGGCTATATGGAATCTACAAATTAAATAGTCAAATATGAAGTTACTATGCAAAAGTTTGTTGTTAATAAGCTTTCACGCTCATTATGTATTTTATAAATGTACTGTGTGTCTGTGTGTGTAATACTGTAATATAATATTTCACTTGTGCTT
>Seq30036 [organism=Ipomoea batatas (L.) Lam.] PacBio-Illumina derived unannotated transcript Ibc16572/f1p1/2830 
GCCCACACACTGATTTGTCGCCACTGACGTTCGTCACTCCCGGAAAGAGGTAAACTTCTTCCCAATCTCGTATGTTTAAACCACCAGGCATTAGTCATCAATGGCCGTCACCTCGTCGATTCCTTGACGTAAGGCCTTCGCCCCAACAAAATCGACGGTATGTCCAAATCCCTACTCTAAAACCAGCAAATACAGTCCTAGAGGGACATTACCAGACTAAAATCGACCATTAGATCCCACTATATTCTACCCAAAATCCCAGCTCAAACGATTACCAAACCTTCAAAACCCTAAGAACCCAATATTCTTGAACCTCTACAATCCAAATCCAAGGCGTGGATGAGGGAAGGGAAATTAGAGCAGAGGAGGGATCTGAATAGATTACAATCTTCAACGAAGAGCAAGGGAAAAAAAGAGTGCGTAGAAATTAAGAAAGGAGAGAAAAACATCATCAAACAGGAGTAAACTTTTGTAGGATTTCAACGGCATACCAAGCAATACTACTGGCATTCACACCTGAGATCATCATGAGCAGATCACAATAGCAAAAAAAAACTCAAACTCAGTGACTACAGAAGTTCGGATAGATTGCAGCCTGACTGCCTTGTTCGTTTGCTTTGGATTAAGCTAACACCAACTATAAATTGGCCACAGAGAGAAAAGAACAACTCCCTTTCTGGGGTTTCGAAATGCTTGACTCAGTCACAGTCGCAGCGGAGGTTTTCAGCTCCGAAGGTGGTCGCCGCCGTCAGCTCCAACGGCCGACCCGGAGACCGGAATGCGAGCATCGTGATGGACAGTGCTCTGAAGGAGGTGACGGAGTCAGTTCCTGTTGTGGAGAAGGAGGCCAAATCCACCGTCGCCGGCGGAGGTGGGGATTTCTACGGCGAGGATACTGCCACCGAGGATCAAGTGATTACCCCTTGGACTGTCTCTGTTGCGAGTGGATACACATTGTTGCGTGATCCGCACTACAATAAAGGTCTTGCCTTCAATCAGAAGGAAAGGGATGCCCACTACTTGCGTGGTCTTCTTCCTCCCGTGGTTGTCAATCATGAGCTTCAGGTTAAAAAAATGATGCACAATCTCCGTCAGTATGATCTACCATTGCAGAAGTACATGGCCATGATGGATCTCCAGGAGATGAACGAAAAGCTTTTTTACAAGCTTCTGATTGACAATGTTGAGGAGCTTCTTCCAATTGTCTATACTCCAACTGTGGGTGAAGCATGCCAAAAATATGGAAGCATCTTCAGGCGTCCTCAGGGTCTTTTCATCAGTTTGAGAGAGAGGGGAAGAATTCTTGAAGTGATGAAGAATTGGCCTGAGAAAAAAATTCAGGTCATTGTTGTCACTGATGGGGAAAGAATTTTGGGTCTCGGTGACCTTGGTTGCCAGGGCATGGGGATACCTGTAGGAAAGCTCTCATTGTATACTGCTCTTGGAGGCATTCGCCCTTCCGCTTGCTTGCCTGTAACCATTGATGTCGGGACAAACAATGAGAAGTTGTTAAATGATGAATTTTACATCGGGCTCAGACAAAGGAGAGCAACTGGACAGGAATATGCTGAACTTTTTGACGAATTTATGTCTGCCGTCAAGCAGATGTATGGGGAGAAAGTGCTTATTCAGTTTGAAGACTTCGCGAATCATAATGCATTTGATCTTCTTGCAAAGTATGGCCCTAGTCACCTTGTTTTCAATGACGATATACAGGGGACAGCATCTGTGGTTCTTGCCGGGCTTATAGCAGCGCTAAAGAAAGTTGGGGGCACGTTGGCTGAGCACACGTTTCTATTCCTTGGGGCCGGAGAGGCGGGCACTGGCATTGCTGAACTCATTGCGCTCGAGATGTCAAAACAGACGGGAGCCCCATTGGAAGAAACTCGGAAGAAAATTTGGATGGTGGATTCCAAAGGGCTGATTGTTAAGTCCCGGGTGGAATCACTTCAGCACTTTAAAAGGCCGTGGGCCCATGAACACGGGCCTGTAAAGGAACTTGTGGATGCAGTCAAGGCTATCAAACCTACAGTCTTGATTGGATCTTCTGGAGCTGGAAGAACATTCACGAAAGATGTTATTGGAGCTATGGCTTCCTTCAACGAGAAACCTATCATTCTTGCTCTCTCGAACCCAACATCGCAGTCAGAGTGTACCGCAGAAGAGGCGTATACCTGGAGTGAGGGCCGAGCTATCTTTGCCAGTGGAAGCCCATTCCCCCCTTTCGAATACAAGGGGAAGACCCTTTTGTCTGGGCAGGCAAACAATGCATATATCTTCCCCGGGTTTGGTCTCGGACTCATAATTTCGGGTGCAATCCGTGTTCACGATGACATGCTTCTTGCAGCCTCGGAAGCTCTAGCTGCCGAGGTTACACAAGAGAACTTCGCTAAAGGACTCATATACCCTCCGTTTTCCAACATCAGAAAAATCTCAGCCAACATTGCCGCCAGAGTAGCCGCCAAAGCATATGAGCTCGGTTTGGCCACTCGTCTACCACAACCCGAAAACCTGGTTGCTTATGCCGAGAGCTGCATGTACAGCCCTACTTACCGTAGCTATCGCTAAGCTGTTGGAAGCTTTACTCTTTTTAAGATTAGATAGTTAAGTCCTTTTATTTATTTTTATTTTTACATTTTGAATATGTGGTTTAAATTATTCAAGTTGAGGGTGTTTAGGAACAGGTTTAAAGTTAGATTGCAGAAATGTTGTGTGCTAGTGATGAACTGATGATGTTAAAAAAATAAGAAAGTTTTTACTTTTTTACTACTTGAAAACATCTGTAGCTTAAAGAAATTAGAAGGATTGTTGAATCTCAGGTGAAGTTCTG
>Seq30037 [organism=Ipomoea batatas (L.) Lam.] PacBio-Illumina derived unannotated transcript Ibc16575/f1p0/3066 
GACTCGTGCGCAATTGGGTACCCGATTCCGAACCCTAACTTTCCCAATTGTACTTTAAGCAAGAACTATTTACTAAGCAGCTTGTAGAGTAGTTTCTATTTCCGTTCGCGGAAGGCGGAGGATCATATACATTCGTTTGCGTGCGTGTGATGTGCGTATGAAGGAGTGGCAGCGGGTATATATAGAGAGATTGGTGCATGTCGGTCTCTGCGGATCTCAATCTCACTTGGGTGCTGCAATTCATAGCCACCGTATTCTTGATCGCCTTGGCACTGCTGCACCTTCTCAAGAACACAGCCTCCAAGTACTTCGTCGTCGACGCCAGCTTCGACTCCACCGCCGCCGCTCATCACCGCAAGATGGAGGTTTTGGACGACGGCTGCATCGTCTGTCGCAGCCCAGCATCCAAGCACTGCTCGCGTTGTAAGATGGTCAAGTATTGTTCGGAAACTTGCCAAAGATCACATTGGAAGTCTGAGCACAAGTTAAAATGCATAGATTCTAGACCAACTTGCAAAGATAAGTTAGTGCTGGCAACATCTACATCGCGAAGGAGAAAAACTTCTGTAGTTTCACTGGTACCTGCTAGTGGAAGCTCTAAGATACTCAACCAGTCGAGAAAGATACTTTTCCCCTATGAGGAATTTGTGCAACTTTTCAACTGGGATAAGCCAGGTTTTCCTCCTTGTGGACTTTTGAATTGTGGAAACAGCTGCTTTGCCAATGTGGTTTTACAGTGTCTTGTTTACACTAAGCCACTGATTGCCTACATACTGGAGAAGGGCCATGCGAGAGAATGTAAACGGAACGATTGGTGCTTCTTTTGTGAATTTGAACGCCATGTTGAGAGGGCCCGCCAGAGTTCACAACCCTTTTCACCAATCAACATTCTTTCACGGTTGCCTAGTCTAGGTGGTAATCTTGGCTATGGAAAGCAGGAGGATGCCCATGAGTTCATGAGGTTTGCTATCGATACAATGCAGTTAGTTTGCCTTGATGAATTTGGTGGAGAAAAGGCAGTTCATCCTAACTCACAAGAGACCACTCTTATTCAGCATATATTTGGTGGTCGTCTTCAGTCTCAGGTCATATGTACACAATGCAAAAACATTTCAAATCAGTATGAAAATATGATGGACCTAAACGTGGAGATTCATGGTGATGTTGCATCTTTGGAGGAATGTTTAGACCAGTTCACTGCTAAAGAGTCACTTCATGGTGATAATATGTATAAATGTGACAGATGCAATGACTACGTTGGAGCATGGAAGCGCCTTATGATCTGTCGGGCACCAAACATCCTCACAATTGCCTTAAAACGGTTTCAGAGGGGGAGGTTCGGAAAACTTAATAAGAGGGTGACTTTTCCTGAGACTTTAGATCTTCGCCCTTACACCAGTGAATCAAGCGAGAGTGATGATGTTTACAGGCTTTATGCAGTCATCGTTCATGTAGACATGCTGAATGCATCCTTCTTTGGTCATTACATATGCTACATCAAGGATTTTTGTGGGCGATGGTACAGAATTGATGATTGTAAGGTTGCTAGTGTTGATCTGGATGAGGTGCTTTCACAGGGAGCGTATATGCTGTTGTATAGCAGGATTTCTGCTCGGCCAACATCCTTATACCCTGTTGAAAATTTAAAGAACGAGAAGCAGGATGTAGTCAAAGTGGAAGAAGTGCAGCCATGTCTGAACAATCATGTTGAATCTGCTACCGCAGAATCCCTTGATCCTCCTCTTGATTCCGGATTATTGTCAACAGATAAAAGTTTGGACACAAAAACTGATATTGCTAAAGAGGAGGTATATCCTCAAAGCAATTTTGAGGTTTCTATGGAAGAAAAGGTGGACTCTGAGGCAAGTCAATCAGACACTAAGGAGTTTCAGGAGAATGGAAGGTCCTTTGCGGCTGAAGAAACTGCTACCTCTGCTGAACGTGCTCAAAGTTTGGTTTCTTCGGTTCAACCAGTCATTTCTGGAGTAGATACTGAAGCTGGGATAAACCAAGCAAGTTCCGATGCTGATCTGTTGAGAAATTCAACCAAGGACAGTCAAACAGATTCCCATGGCAATGGTGAAATACAGTGTGATGTTTCTTCTTCCATATCAAGCCGTGGTGAGATATTGGAGAATGGTGCTAACTCCACTGTAAAGCACGATGATAAGGTCAATCATAGCAATGGTGCTCATGGCATTCAAGATGGGCTCAATAAATCCGATGGCGGACCTGAGAAACTAAAGCCACTTCTCTCTCCTGGATTTCTTGGTAAGCGTCCACGGAATAAATGTGTCAAGCAAGGTGCCAAAGTTGCAGACGAGGTTTCAAAACTGACATTACACGATGGCCCAAATGGTCAAAGTAATGGATGTCTGAACAATCCTAATTGTGAAAGTAACCACGTGGAAAAGCCTTGCATAGAGAACAATAGCTCGGCTATAGTGAACAAACAGGACGGGAATGGTCATCTACAATCCCGAGAATTGAGCAGCCTCTGCAATGAAGATTCGGGTTTACCTCAAAGATCATAGGAGCATTAGCACCGACATGTCAGTGAAACACCTAAGATAGTGCCGTGATTGTGAATAATTTGCATTAGAACTTCAAAGGGCAGGCAGGGAGAAGCTTCTTTCAGTGGCTTCCGAGAGGATCCAACCGTTTACTTCCGTGGTTTCCCTAGCAAGGATTAATCAAATCGAATTCTTTAGAGAAGCCAAGTATTTATCTGCATAGTTATTCAAAATTTTTACAGCAGCTTGTAGGTTGGAGAATTGTCTGACCAGTGGACAGGACATATCAGACATTGATCTAATTTTTGAAGGTTTTGGAGATCCAACTTCAATGGAGGTATAAAATAAGCAACAGCTTTCTTTGATTAGTTAAAATGATTTGATGAATCCCATAGCCGCAAATAGGATGTCCTGGGATTTTTATCCATATTGTCTTTTTTTCTTTTCCACGGTTTCAATATTTAAGAAATCATGGATGGGGCTTTTGTATTTAAGATGAATTGCGTAAATGGCCAAGACATAGTCATCCTTCCGATTACATTAATTGTGAAATCTATTTTTATTTGG
>Seq30038 [organism=Ipomoea batatas (L.) Lam.] PacBio-Illumina derived unannotated transcript Ibc16576/f1p2/1647 
AGGATAAGGAATTAAGCAATTTTGGCCTTGAGTTTGGATGCCAAGTCAGCTAGTGCTTTGGTGGAAGAGCCGTCTGGACTGAGCACGCGGTGAGCTGCATCTTTGAGATCTTTCATTCTTTTGCGCACTTCTTTGCCTTCTTCGCCTTGGATCAGTGCTTTAGCTGCCTCGGCAATTTCCAGCTCTCCCACCAATCCATCTTCCCCAGCCTTTGGTCTGAGTGCCACTTTGATATCTTCAGTCACAATCACAGCGTTCATCCTCTGTTCTGCATACATTGGCCATGCAATTAGTGGCACCCCATGGACCACGCTCTCAAGAATTGAGTTCCACCCGCAATGAGTCAAGAACCCTCCTACGGACTCGTGACTTAGGATCTGGGTCTGGGGTGCCCAGTCGGGGACTACCAGACCTAGCCCCTTGGTCCGGTCCAGGAAGCCGGGTGGCATGAAATCCAGAGGGTTGGATGAGCTCTGGACGCTGAAATAAGTAGCGTTGGAAATCAAGTCGTTTGGACACCTAACCACCCATATAAACCGCTGCTCGCTCTTCTCCAATCCCGAAGCGATTTCAATCATCTGTTTGTGAGTGTGGGTGCCGCCGCTACCGAACGAGATATACAGAACCGACCCGCCCGGCTGCTGGTCTAGCCACTCCAGGATAGGACAGGGGTTAGTCCCGTTTAATTTCCCGGTCCCGGATCCTCCCATCTTTATCAACGGTCCTACCGGGTAAACCGTGGGCTTCCCGGGCTCTGATTCTTGCAGGTATTTTACCGCACCGGGCTCCAACTCCATGAACGTGTTGGCCACGATACCCTCGGCCATTCTGTAGCGTTTGGCGTGGTGAAGAACCCATTTGTAGGCCTCATCCGTCCGGTCCTGAACCGGAGCGAGAAGATCCTTGCCTTGAATCGGCACGCAGCCCGGGATCTGGACCGGCTCAGTCATGTCTCTATACTCCCCCGACACTTTCTGGTCCAGCTCCGACATGTGAAGGAACAAGGACAAACACATGCCAGTGGACGGGAAAAATATGTAAGGAGAAACCTTGAATTCGATGGCCACCTCAAAAGCATCAGTCCCGAAAAGATCAACCACGAGAGCCACGGTCTTGGTCTTCGCAACCAAGGACTTAAACTCATCGCGAAACGCCGGGAGGGAGCGAGTTATTTGAAGCGATATGCGCGTCTCGATCTTGACGTCCTCGGCCAAGTCGTCGAAGCTGACCGGCGGGAGACACGTGTAGTGGGTGCCGGAGGGGAGGTTTTCCAGGACGGTTTTCTGCGCCGTGGAAATGGGACCGTCGGTGGGAAGGACGAAAGTGACGGAGAATTGGTGTTGCAGAACGAGGCGCTTAGCGAACTCGGCGAGGGGGATAAGGTGACCCATCCCAGGTGTCGGCACGATGACAACGTGAGGAGTTTGTTGTGTCTGTGTTTCAGCCATTGTTGTTGGAGGAGAGGAGATAATGCCGGCGTAGTAATGAAGAGATTTCTTTTGTGTGTCAAAAAGCTAAAGGGGATAGCACTATTTATACGGAAATACTCACGTGGACTCAAAAGACGCTCAATCGTAACCTTTACTTATTTCCTGGAAAATACCATTCCAATCCAATTCCTAATTTAAAC
>Seq30039 [organism=Ipomoea batatas (L.) Lam.] PacBio-Illumina derived unannotated transcript Ibc16581/f1p0/2732.1 
AAGACTCCGGAGACCAGTCTAGAAACTGTAGCTCAAAAACTTGCGAGGCCGAGTGCTATACGCTATGGCAGCCATTGCAGCAGGTAGCTTTCACCTCTACTGGAAACCAACCTTCCACAAACCTAACATCCAGAAGACCGCTCCAAATTTCACTGATCAACGAAAGCCTTACCCTGTATCACCACTCAAGGCATCTCAAAGCCAAAGCGCAAGCGTTTTTTCTAGCTCGCTGCGGTCCCGGCGGCCGGAAAACGTCTCCGGAGAATTCTTCGTCGATCATACGTGCATAGACTGTGATACTTGTCGTTGGATGGCTCCGGAAATCTTCACACGAGTGAATGACATGTCAGCAGTCTCTAGACAACCAGGTTGTGGAGAAGAACGATTGAGAGCTCTTCAGGCCTTACTTTCATGTCCAACAAGCTCAATCCACACTGAAAAGCCTGCCCAAGATGTTTTAGAAGTACAAAAAACATTTCCTATTCCAATAAATGAGCAGAGAATTCCGGGCATTTATCACTGCGGATATCACTCTGAGAAGTCATTTGGGTGTACTTCTTATTTGATTGTTCATCCTGAAGGAAATATTCTTGTTGACAGTCCTAGGTACACACAGACGTTGGCACATAATATTAAGATGATTGGTGGAGCTCGTTACATGTTTCTTACCCACAGGGATGATGTTGCAGATCATGAGAAGTGGTCAAGTCAATTAGGCTGTGAGCGAATTATTCATTCAGATGAAGTAAATACCTCAACAGCTGGAGTAGAAATTAAGCTAGAGGGGACGGGACCATGGAGCCTTGGAGATGATTTTGCCCTTGTTCATACTCCTGGCCACACAACAGGTTCTGTATGCTTGTTTTACAAGCCGTTAAAGGCTCTCTTTACAGGAGATCATCTTGCAATGACTGAATCTGGGTTGACCATTATAGAGAAATACAATCATCATTCAGTATCCAAGCAATATGAAAGCGTTA
>Seq30040 [organism=Ipomoea batatas (L.) Lam.] PacBio-Illumina derived unannotated transcript Ibc16585/f1p1/1961 
AATAGAGTGGTGGCAAAATGAGGAGATTTGCAGAAGCAGCTTTGGGCATTCTGCTGTTCTGGCTATGCTTCTTGGGCGGTGTCACGGCAGCGGCGGAGTATGTGAAATACAAGGACCCAAAACAGCCGGTTGGGGTTAGAATCAGGGACTTGATGAAAAGAATGAGCCTTGCTGAGAAGGTAGGGCAGATGACCCAGATTGAGAGGCATGTTGCTTCCCCTGATGTGATCAACAAGTATTTCATTGGGAGTGTGTTGAGTGGTGGAGGGAGTACACCTGTGCCTAAGGCCCCTGTTGAGGCTTGGGTCAATATGGTAAATGAGATGCAGAAAGGTGCTCTTTCTACCCGCCTTGGGATTCCTATGCTTTATGGAATCGATGCTGTCCATGGCCACAACAATGTCTACGGGGCTACAGTTTTCCCCCATAATGTCGGGCTTGGAGTCACAAGAGATCCCGAACTTGTAAAGCGGATTGGAGCTGCGACTGCACTCGAAGTCAGAGCCACGGGGCTCCCTTATGTTTTTGCTCCTTGCATAGCAGTCTGCAGGGATCCTAGATGGGGACGCTGTTATGAAAGCTATAGTGAAGATCACAAGATTGTGCAAATGATGACCGAGATCATACCTGGTTTACAAGGAGATCTCCCAGCAAGCTCCCGTAAGGGCATTCCCTTTGTTTCTGGAAGGACAAAAGTTGCAGCCTGTGCTAAGCACTTTGTGGGAGACGGTGGCACGTTCAAGGGCATTGATGAGAATAATACCGTTATTAGCCTAAATGGGCTGTTCGACATCCACATGCCTGCATATATTGATTCAATCAGAAAGGGCGTTTCAACAGTAATGGTATCTTACTCTAGCTGGAATGGCTTGAAGATGCATGCTAATCGTGCCCTAATCACGGGCTTCCTCAAAGACAAACTCAAGTTCCGAGGATTTGTCATTTCAGATTGGGAGGGAGTTGACAAGATCACCGATCCACCCCGGGCTAATTACACTTACGCAGTTCAATCTGCAGTTCTTGCAGGGATCGATATGGTTATGGGTCAGGAGAGGTTGACGGAGTTTTTGGATATCCTCACTTCCCTAGTGAGGAAAAATATCATCCCGATGAGCAGAATAGATGATGCCGTGAGGAGGATATTGCGGGTTAAGTTTGTGATGGGTCTGTTTGATAACCCGATTGCTGATCTTAGCTTGAAGAACCATCTCGGGAGCCAGGAGCACCGAGAACTGGCAAGGGAAGCTGTTAGAAAGTCACTCGTGCTCTTGAAGAATGGAAAAACCGTAAATCATCCTTTGCTTCCCCTTCCAAAGAAAGCAAGAAAGATACTCGTGGCTGGAATCCACGCGGATAACATAGGCTACCAATGCGGGGGCTGGACTATAACCTGGCAGGGTCTCGGAGGCAACGACATTACAATTGGGACTACGATATTATCTGCTGTGAAAAGAACGGTTGATCCTTCGACACAAGTTGTCTACCAAGAAAATCCCGACACGAAGTTTGTGAGTGCCAACCACTTCGATTATGCCATCGTTGTTGTCGGGGAGCTTCCCTATGCAGAGATGTTTGGTGACAGCTCGAATCTTACGATAGCTGAGCCCGGGACCAGCATTATCAACAATGTGTGTGGCGCTGTCCGATGCGTGGTGGTCGTCATCTCGGGCCGCCCGGTTGTGATGGAGCCCTATGTTAACAAGGTAGATGCAATTGTCGCGGCTTGGCTTCCGGGAACTGAAGGCCAGGGCGTCGCTGATCTCTTGTTTGGTGACTACGGGTTCACAGGTAAGCTCGCTCGAACTTGGTTCAAGTCGGTCGACCAGCTCCCAATGAATGTGGGGGATCCCCACTACGATCCCTTGTTCCCTTTCGGGTTTGGTCTCGTGACAAAAGCTGTATAAGCCGAGGCGAAAACCGTGCTTTCTAAGGATAGTTTTGTGCTATCTACTTGCCATTTCAATGTTCAAGCAGACATCTATTAT
>Seq30041 [organism=Ipomoea batatas (L.) Lam.] PacBio-Illumina derived unannotated transcript Ibc16586/f2p0/2723 
CAACACTTTCCACAACAAGTGTAACATATTATTATTGGTGTTATTACTATGGAACATACTAATATTATTATTATTACCAGAAAACTCTCTTTTATTCTCATCTTTTTCTCCTTCTTCTACGCATGCTTTGAATTGCAAACGTCAATGTCCGGTCCGGGACTGGCATGCGATCCGAGCAACGGCGTTACGAGGTCTCTACCGTTCTGTAGGACGAATTTGCCCATACAAGTCCGGGTCCGAGACTTGATCGGACGGCTGACGTTGCAAGAGAAGATCACGCACCTGGTGAACAATGCAGCCCCGGTGGAGCGGCTAGGCATCCGGCGCTACGAGTGGTGGAACGAGGCGTTGCACGGCGTCTCGAACGTGGGCCCCGGCACCCGGTTCGGCGGCGCCTTCCCCGGCGCCACCAGCTTCCCTCAAGTCATCACCTCCGCCGCCGCTTTCAACTCCTCCTTGTGGGAAGCAATTGGACAGGTGGTATCGGATGAAGCAAGAGCAATGTACAATGGAGGGGCAGCAGGGCTAACATTTTGGAGCCCAAACGTGAACGTATTGAGAGACCCACGGTGGGGGAGAAGCCAAGAGACACCGGGGGAGGACCCTCACGTGGTGGCCCAATATGCTGTTAGCTATGTAAAAGGTTTACAAGGTGGAGACAATCCCAATAACCACTTGAAACTTGCTGCTTGTTGCAAGCACTATACCGCTTATGACCTTGATGATTGGAAGGGCATTGATCGTTACCACTTCAATGCTAGGGTAAGTGCCCAAGACCTAGAAGACACCTACAATGTGCCCTTCAAAGCTTGTGTAGAAGAAGGGAAGGTGGCAAGTGTGATGTGCTCCTACAACCAAGTTAATGGAAAACCTACTTGTGCTGATCCTAATCTCTTACGTGGGGTTATTCGTGGTCAATGGCATCTTAACGGATACATAGTCTCTGATTGCGATTCAGTTGGCGTAATGTTTGAGCAACAACATTTTACTGAGACACCAGAGGATACTGTAGCCGCTACTATCAAAGCAGGGTTGGATTTGGACTGTGGGCCTTACTTAGCAATCTATACAGAGAAGGCTGTACGTACAGGAAAGCTTAGCGAAGCTGATGTTAACAATGCACTATCTAATACGCTGACGGTCCAAATGAGATTGGGCCTCTTTGATGGAGCGCAACAGCCTTATGGTTATCTCGGCCCAAATGATGTGTGTAGCCCGGCCCATCAAGAACTTGCTCTCCAAGCAGCACGGGAAGGCATTGTTCTTCTTAAAAATACTGGACGTTCATTGCCGTTGTCGCCCCAGCGTCACCGCACTGTTGCAGTAATTGGGCCCAATTCGGATGTCACAGTCACCATGATTGGCAATTATGCTGGTGTTGCATGTGGTTATACAACACCGTTGCATGGAATTGGAAGATATGCTAAGACAGTTCATCAGCCGGGCTGCTCCGGGGTTGCCTGCACAACCAACCAAAACTTTGGCTTTGCGGAGATTGCCGCCCGCCACTCAGACGCCACTGTCCTAGTCATGGGGTTAGACCAATCAATCGAAAGAGAAGCTAAGGACCGTGTAAGCCTCCTCCTACCAGGATTGCAGCAAGAGCTCGTGGCAAGAGTCGCCAGGGCTTCCAGAGGTCCTACTATATTAGTTCTCATGTCTGGTGGCCCTGTGGATGTCACATTTGCCAGAGACGATCCTAAAATTTCTGCCATTTTGTGGGCTGGCTATCCTGGTCAAGCTGGGGGTGCTGCCATTGCTGATATTTTGTTTGGAACTGTTAATCCAGGTGGGAGGCTACCAATGACATGGTACCCAGAAAACTATGTGCAAAAGGTGGCTATGACCAACATGGAAATGAGAGCTGGAGCAGGGTACCCTGGGAGGACCTACAGGTTCTATAAGGGGCCAGTGGTGTTCCCATTTGGGGCTGGAATGAGCTACACCAACTTCAAACAAAGCTTAGCCCAAGCCCCAACTACTCTTTCAGTGCCCCTCCTTGCAACAAGTGCAAACATGACCACAAAGTTGAATGATGAAGTTAAGGTTGCACATACCAACTGTGACTCTCTCAACTTAGAGCTCCACGTTGACGTGAAGAACACGGGCGAAATGGACGGAACTCACACTGTCATGCTCTTCTCCGCCCCGCCCCGTCTCGCCAAGAACACGGCTCACCCTGAGAGGCAATTGGTGGCCTTTGAGAAAGTTCATGTTATGGCTGGAGCTAAGAAGAGAGTAAGGCTCAATGTTAATGCGTGTAAACACTTGAGCGTTGTTGATCAATTTGGGGTTCGAAGAATCCCAATGGGTGAACATAGCATTCACATTGGCGATGATCTCAAGCATTCAGTGTCCCTGCAAACATCCAATTTGGAACAAATCAAGGTATAGAAAAGATTCTTGAGGATACTAGCTAGGATGATCAAGATCAAGAACTTTATTTATTGGAATATGCATTGCTATACTCTTTTTTCTGTCTTTTGTTCCAAACATCATAGCATTTGCTTCTTTTCTTCAAAAGGGGATCAGGAGCATCATATCATCAAGTGTAAAAAGGCATGATTGATTGTCAAATAGAAAAAAAGATGCATCAAATAGCCTTACTAGCTAGATTAGAGATTGGAGAAGAATAAATGTGAAAGTTTATGTAATTGGGTTGTTCCATACAATAATGTGGAGCGATACTTATCATGTGTAATTTGCTGAAAAACAAATATATATGATATGGTT
>Seq30042 [organism=Ipomoea batatas (L.) Lam.] PacBio-Illumina derived unannotated transcript Ibc16587/f1p0/3546.1 
GCTTTCAGTAAGCCGATTATGTGGAGTGCCCACCTTACCATCACGTTTCTGCAACTCTCCGTCGCCTTCCCACCCTCCACCGCCACCGCCACTTTCTATATATGACAATAATGGAGGAAAATGTAGAGAAGACCCAATTTTCAGATTAAGATTTCATTCATATTTTGAGAGTAGTGTGTAGAAGATGTTGATGGGAATAAGCTTGCATTGCTTGATGGACTTTGTGGTTGCTGGGTTCTCTCTCATGATTGGGTTGGGAATTTTCGCCTTCATTGCTTCAATTCTCTGCTCTTCTGCTTTCTTCCAAAATGCAAAGGAGCTTTCTTGATTCTTCCTTGCCCTATTGCCCCAAAATGGATTTTGGCCAGGTATCTCTTTCGTTATCTTTCTTTTGTTTTTGGTTAATTCATGTTATTCTTATGGGGTTTTTGTTTCTGGGCTTAGGCAATTACTATTTCTTTCGCAATTTTCTTGAAAATTTTGTTGCAGATTAACTGTTTTGCTTGGCTTCTCTGCGTTTTCTCGTGTGGGTTATTCATGCGTTTGGTAAATAGTTAGCTTATCAGCCAATTTTGACTTATTTGATCACTATTAGTTGTTTGACTTGGTTAAAAAATCAATATAAGTGTTTGGTTAATAAGTTTTTTGTAACTCCAAAATACTAAAATTCAAAAAT
>Seq30043 [organism=Ipomoea batatas (L.) Lam.] PacBio-Illumina derived unannotated transcript Ibc16589/f1p0/2899.1 
AATGGGAGAAGGTTGAAAAGGAATTAGAGTTGTTAGGATTTCTAGATAGCTCTGCTCTCACCCTTATGTACAATCAATTGCCACAATATTTGAAAGTCTGCTTTCTCTATTTTGGAGTGTTCCCAAAACGTAATGTAATCCGAGTCAAACAGCTTTTTAAGCTATGGATTGCTGAGGGAATTTTGAATCTATTGGGAAATGAAGAGCTAGAAAGTCAAGCTTATGAGTACTTACAAGAGCTTATTGATAGAAGTCTTGTCTTAATTGACAAGCAGAGTTCTGATGGCAAAATTAAGACTTGTAAGATGCATAGTGCATTGCACAGCTTTTGTGTAAGAGAAGCTCAGAAGAATAGCATTTTTTGTGCTGTAAATACTCAGCAATATCCACAAGGGTCATTTAACATGTTTGCAAATTCATGCCGCTGGTTAAGTTTATACACACATAAATTTGACTATTATGTGTTGTTCAGAACAAACAACCCTCGCTCCATTTTCTTCTTCAATAAAGATGATGAAATATCTGTATCTTTCAAGTTGTTAAGAGTTTTGGCTTATGCTCCATCTTCATTTTTCCAAAGAGTGCCAACACAATTACAAGACTTAATTTTTTTGAGATACTTATCTGTAAAAGGATGGTTTAAGGGTCTAGATTATATTGTGTCAGCTAATAGAAACTTGCAGACACTTGTTGTTTCTAGTAGTAATGAATCCCAACCAAGAGGACATACTCTCCATTTGCCTTCTACAATTTGGGAGTTACCACAATTACAACATCTCGAACTTGACAGTTCATATGTGATTGATCCTCCAAGCGTGGTTAAAGATAATATGCAGACATTATCTTGGGTGTGCCCAACTCATTGTAGAACGGAAGTGTATCGCAAGTTTCCAAACATTAAAAAGTTGAAATTTTTTGGATTTTGCGCAGCCCTATTATATTGGATGATTTAAACTATTTGGTGCGGCTTGAGAGGTTAACAATTTCAGTTTCATTTGGATGCATTGTAACCCTTCCAAAACCTTCTATGTTTCCTTCACGATTGAAAAAGTTGTCATTGAATGATACTAGCCTTTCTAAGAAGGATTTAATGATAATTGGCATGTTGCCACGACTTGAGGTGCTAAAGTTGAAAAATGCTTTTCATGAGGAAGTATGGGAGGTAGCTGAAGGTCGAAGATTCAACCAATTAAGATTCTTGCATCTTGAAGATAAAAAGCTCAAGAAATGGATGGCTAATAAAGAGTCGTTCCAATGTCTTGAACGCTTAATTCTAAGATTTTGTTGTCGTTTGGAAAAAATCCCCCGCACAATGAATTTTGTTATCACCTTGAAGTCAATTGAATTAGAGGGGTGTGGTCCTTTTGTTGTTGTTTCGGCATTGCATATTCAGGAATTTCAAAACTATACTTCAGACATAAATTTTGAGGTCAAAATCAAGGGTCCTGAAGCACAAAGCTTGGCTTGATGGCATGCTACAAAATGTATAGATCAAAATATTGCTTCAGATTTCCCTCAATTATTGTCATCAAGCTAGCCAAGCTTTTAAAAAAAAAAAAAAAGCTAGCCAAGCTTCAAATCCAGGCCAGGTACACATACAAGAGTGTATATATACCTTCAAGTTATAGGA
>Seq30044 [organism=Ipomoea batatas (L.) Lam.] PacBio-Illumina derived unannotated transcript Ibc16589/f1p0/2899.2 
GAAAATCAGCAACGAATCTGATGATGAGTCAAATGAATGTCAATCACTGATTCCTTGGTCGTTGGATACATCCTTGCGGCTGCAGCCTCCAAAGCTGGAGGGCAGAATGGTGGGTCGTCGCAATGATTACTTACTGGTGAAGAATCAACTCCTCTATAGCGATCAACGAAGAGTAATCCTAATTGTCGGGATGAATGGTATTGGAAAGACAACTTTAGCTGCGAGCGTCTATGAAGATTCATCAGTTGCATCGCACTTTGATGTTCGAGCTTGGATTACTATGTCTGGGGAGTACACCATGAGGCAAACGCTACACGACCTTCTTTTGACACTAGCAGAGCCAAATCATGAAACTAGAAAGAGAACAACTCTTGATCTTGATGATGATGATGATCTACTAGCTAAGCAGGTATCCAAATGCTTGAAAGGTAAGAGATATCTTATTGTTTTGGATAACCTATGGAACAATCGAGTTTGGGATGATATCCAAGGATATTTTCCTAATGATAGTAATGGAAGTCGTATAGTGCTGACCACTACGCACTTTGATCAGGGTTCCTACACTTCACTTGATTGTATCCATAACATGGCTTTGCTAGATTCAAACGAAAGTTGGGATTTATTTTGTAGTAATCCTTTTCTTGAAAAACATATGGA
>Seq30045 [organism=Ipomoea batatas (L.) Lam.] PacBio-Illumina derived unannotated transcript Ibc16591/f1p0/2556 
TTTCCATCATGCAACTAACCATTCCCATACACGATTCACTATGAGTAAATCAATTAACTTATAAACAAAACATCATATACAGCTTCAATTCAAAAGAGAACAGTCAAATCTGATTTGTAATTATCAACATCAAGGCTAGGGTGTTAACCTTAAATTTCAAGATGCGTTTCTGTGTTTAAAGACCAATTTCTCAGCCCCTCTACTCCCTTTAATCAGGTCAGTCAGTAATAATGATAACCATAGGAGGTTAGAGATGCAGAAACAGGCACGGTCGCTTTTTCTGCTAGATATAGAAATTTATCGCAATCCTTAGCGCCGACCTGAGTAAATGACTCTACAAGTGTCTTGATGAGGCCTACTACAGAGTTCTTGAAAACGTCTGAACAGCTTTTGTCACCTTCATCAACATCCTGCACCCCTCCACTAACTAGGCTACCTACTTGAGCACCATCTATGTATGTTTTGCATGCCACCAGAATATCTTGAGCATGCAGAACAAAGTGCCCCACGACAAAATCCTCAAAATGCTTAGGTGGCTTCCGTATGGAGTAAAGCATTGTTCTCAGATTTGAGATATATGTGTTCTCATTGTATTGTAGCGAGCTCTGCTCCCCTGGAACTGTCCCTTCAGATCCAGCAAATCCTGGCTCATTAAAATAGGGCTTTGCATTCAAAATCAGCCCTTGTATAGAAACCAAAACCTGCAGCATAGTTGATTCACGAGGCATCCACTTCTCCTTCCCTTGGCCACTCCAAGTGTTGAGGAGGCTCAAGCATACTTTTCCACAGTTGTACAAATTTGGATTAATACGAAGACCACCAGAATGGTAGTACACTTGCGGTGGAACATTAGGATAGCTGCTAGGAAAGTAAACATCAAAGAAGAAAAGCCCATCATGGTAGGGAGTTCCTGCAGCTCCAACTATAACTGCTCTCAGAAGATCCATTCTTGATTCATAGACTCTAACAAAGATCGTATCAGGCAGATCTTTCTCCAGAATCTTCCACTCCTCCTGTATTCTTTTGACCCAGGCTTTTGATGCCGCATTCACTTTTCTGGAAGCATTTCTAGAATAATGATGGCCTGCATAATCCTGCACGGTGTCAAATTTTTTGAAAGCACGGAATCTCTCAACAATTTCATCTATATTTGTAGACTGCACTGAAGCTGGTGCATTTTCTGTAGCATTTGTATTCTTGTGAGTTGTGACAGGATCTGGGTACAAGGAGACAAATCCTACAGGAGGCAAAAGACCATCAGGAAGAACGTGAGAAAATAAACTTGGAGAATCTGCAGTAGAGTGGTTTGTTGAATTTGGGAGGACATTCATCCAATCAGCCATCCAAGACTTTGCTGTTACTTTAGGAAAATAAGGCTCCAGAGGAGTAGATAGGTTATGTGAACCAAAAGAGGTGGTTGCACGTGGTGACCTCTTTTTAGATTGAGAGAACCCACGAAGACCTAACTTCTGCCCTTGCCCCTGGAGTGAAAACTCTAAAGAATCTTTGTATGTTGAATCAGTGTCAATTGAACTACCAGTTGCAGCTGATCTCTTCACCCCTAAAGCAGGTTCTACAAATGGCACAGATAGCCCAAGCTTCCTGGTCCTACCAGACCTATCCCCAAATGTGGAGCCACTTCTTGAAGTTACCTTTTCCTTCAGCTTGTGAAAGTTAACTGACTCAGAAGGGTGAGTGGACATTTTCCCAGAAGAAATGCTTGCAGTTTTCATCTGCGCAGGAGACAAATAAGATGGAGTGCTGCTACAGATTGAACTCAATTTATCCCCACTAGGACCAGGCCACCAGGGAATTGATGCCTCAACTCCTGGAGGAACATCCATTCTATCAAGGTACACTTGCAAATTTGTGTACTGATCAAGCGTTGACTCATCATAAAACATGTCCATATGCTCATTATCTCCATATAAGTCATCAGAGTCCTCTAGGTTTATTACATTTTGTGGTTCAGAAGTGAAATTCTTATTTTTAGTCAGAAACCCCTTGACTGTTGCAGTATTTTCTGAACCACCACCGGTACCAAGTGAAAGATCGACAAATATCTCCTTCCCTTTGCCATTTGGTATAAAACTCCCTTCTCCAAGCCGAGCATCATTACAATCTTCTTCGATGTCAACATCAATTATATCATAAATCTCCTTCCGTTTAAGAGAATTCGAAGTCCGATTAACCGGCGGCGGAATTTCAACCACGTCCTCTTCCATTGAGCTCCCGCCGGGAAACACTCTTTTCTTAGAAGTGTGGGGAACGTATCGAGCGAGCGGCGGCGGAGATTCCATGGGGTGATTTGTAGAAAAACAAAAAGAAGAGTTCCGAATATAGAAGAGGCAGTTAGGGCAAGGAGAGTTTTGGGCTGTGTTTAACAAAACAATCTCTCCCCTTTTTCAGATAATCATCAGAAAATAAATTCCCGAGGATCCCTG
>Seq30046 [organism=Ipomoea batatas (L.) Lam.] PacBio-Illumina derived unannotated transcript Ibc16592/f1p0/3015 
CTAAAGCATATACTGATTGAGCCGCTAATTACTTCTTGCCAAGCGTTTCCTCATAAAGAGCTGTGTATCTTCATTATTCTCTGGGTTTATTCTTCGCCCAAAGCTGCTCAGAGAGATAATGTAAATATAGACGAGTTGATTGAGAAAGAAGTGATTTTTTGGATCAATGCGTGGAAAGAGATCTGCTATGTTCTGCTTGATTTCGAAGATCTTCTTGGCTTATTTCTTGATTTTGGCTGCTCAAATTTCTGATGGGGCTAGCCCTGGAGATGTTGATGCGATTAATACTTTGTTTACTGCTTTGGGGTCGCCTCCTCTTCCTGGCTGGGGTGTTGATGGAGACCCGTGTGATGGAAAATGGCAAGGTGTCGTATGCGAGGACTCGAATATAGTATCAATTACGATCAATGGTGCTAATTTGGGAGGAGAGCTGGGGGATAACTTAGAAGGATTTTCTTCCATCAAAACAATAGATCTGAGCAACAATCTCATTGGAGGCTCAATTCCATCCAATCTACCGGTTACCTTGCAGACCCTTTTTCTTTCAGCTAACCAGCTTACTGGAAGTATTCCTGATTCTTTGTCTTCCCTGAGTCAATTATCAGCTATGTCTCTGAACGAAAACCATTTAAGTGGAGAGATTCCTGATTCCTTTCAAGGACTTACAGCTTTGGTCAATTTAGATTTATCTAATAACAATTTAAGTGGGAGATTGCCACCATCAGTGGGAAATTTGTCTGCCTTGATAACTCTTCATTTGCAGACCAATCAACTTTCTGGAACCCTTGATGTTTTGCAAAATCTTCCCCTCAGAGATTTAAATATCGAAAATAACCTTTTTTCTGGACCAATACCACAGCAACTCCTGACTATTCCCGATTTCAAAAAAGATGGAAATCCTTTCAACAGCAGTAGTGAGCCACTTCCACCAACATCCTCCACGACACCGACATCCTCTACGACACCCCCTCCAGCACCGCCATTCTTTGTTGGGGGTCCAACTTCTGCACAGACACCACCAAAGTCTGACAGGAGACCTGCAAAGCAGGCTGATGGGCCATCAGCATCTGGGCAATCAAATTCTACCACAAGCAAAAAGTCATCAACGAAAAGGGTAGTTGGGATATCAATTGGAGCAGTATTGTCATTTATAGTATTGGTATTAGCAATCCTTCTTTGTTTACCCAAGTGCATTCAGAAAAGGCAAGAGAATCATAGGATTCCCAAGCGGCATGAAATAGCTCCATATATGGGGGCAAGAGAGAACCCCGCTAATAATGGCTCATTGCCTCAACCTGGCTCTGATATAGAGAAAGCTCCTCCAGTAGTAGTGCCAAAGGAGGAGCAGCGTACAAGATGGCCTGTATCCATTCCAAAGCCACGCAATGAACAGGCAGCAACTACAGAGAACATGAGTGCTATACCAAAGAAGGACAACCGTGAGATTAACCTGAGCAGATTTGATATTGATTTGATGGCACCACCACCACCACCGCCGCCGCCGCCTCCACCGCCACCAGCTTCTCCTCCTCCTCCTCCTCCTCCTCCTCCACCACCACCACCACCAGATTCACCAAAAGAGAGGGTTATTGTCCAGCCAATCCCACGTGCTGAAGAAAATGTAATGAAGCGTTCAACCAGGCCACTGCCACCAACTTCTGTGAGATCATACACAGTAGCATCTCTTCAGCAATATACCAATAGTTTTTCTCAAGATAATCTTATTGGAACTGGAAGTCTAGGAAATGTGTATAGGGCACAGCTCCCTAATGGCAAGTTTCTTGCTGTCAAGAAACTGGACAAAAAATTCTCCAGTCAACCGGAGTATGAGTTTCTTGAACTGGTAAACAGCATTGATAGGATACGTCATGCTAATGTTGTTGAGCTCATGGGATACTGTGCGGAGCATGGTCAAAGGCTCCTGGTTTATGAATACTGCAGTAATGGATCATTGCATGATGCATTGCACTCTGATGACGAATTCAAGAAAGACCTTTCGTGGAATATCCGCATCAGGATGGCTCTGGGAGCTGCGAGAGCATTGGAGTATCTGCATGAGGTTTGTGAGCCACCGATTGTACACAGATACTTGAAGTCAGCAAATGTTCTCCTTGATGATGAGCTTGCTGTACATGTGTCTGATTGTGGTTTGGCTCCATTGATATCAACAGGGGCTGCAAGTCAGTTGTCAGGACAACTTCTTGCAACCTATGGCTATGGTGCCCCAGAATCTGAGTCGGGAATTTATACCATAAACAGTGACGTTTACAGTTTTGGGGTGGTGATGTTGGAACTCTTAACGGGCAGGATGTCATATGACAGTAATCGGAGTCGTGGTGAGCAATCCTTGGTTAGATGGGCCATACCTCAGCTCCACGATATTGAAGCCTTGACAAGGATGGTTGACCCTTGTCTTAATGGAAAATACCCCGTAAAATCATTATCACACTTCGCCGACATAATTTCCCGATGTGTTCAGCCTGAGCCGGAGTTCAGGCCAGCAATGTCGGAAGTTGTGCAGGACATCATACAAATGATAAGGAGGGAAAATTCCAATAGATCCGAGGACGAGTGACTACACTAGGCAATGCCACACTGGAAAGCCGAGGCAATGAACAATCAAGAATCGGATTTTGAACTTCTTGGGAAGTCATCTAGAGTGTAACTGCAAAGGCAGCAAACCAGCATTGCTTTACCATCCTATAAACAAGGTTGTGGTCTTAAACCCTGCTAACACAAGATATATATGTCTTGTACGGTCCGAGGGAATGATCTGATGATAACAACCCCATCGATGCAAGCGCCTTTCGTTACGTTGTTTTGTTATGCCTATTCATGTTGTCATTTTTGCTTTTTTGTTCTTCTGCATTTGAAAATGTATCATTCTAGTATTCATTTAGGCAACATGTTGGCCTTGATGCATAAGTTCCCTAACCCAATTGTTTAACAACCGCC
>Seq30047 [organism=Ipomoea batatas (L.) Lam.] PacBio-Illumina derived unannotated transcript Ibc16593/f1p0/3326.1 
TAAGAAGTATGATATTTGAAAGATGTTAGTTGGATTTTCCAGCTTTCTTTCTGATGTATGCTTGCAGGTATGAATTAGGCAAGGAAAAATAATAACTACTCCATAGATGGATTAATTAAATACCAAGATCTAAAAATTAGTTTGAGTAGATTGAGTTTTTGTAACTTCTAGCATGAGAAAAATGTCCTACTCCGTACAATTTAGCTTCATGTATTTGCTTTTTAGGTGCCACTCTTAGCAAAGGATTTAACCGTGGATTGGGGACACTGTCAGCTGGAGGACTTGCTCTTGCAATGGCTGAGTTATCTCAGTTAGCCGGAGACTGGGAAGAAGTTGTTATAGTCATTGGCATATTCATCACAGGTCTGATTTTCTGGCACATGCATCACTTACGCTAAACTGTATCCAACAATGAAGCCATATGAATACGGGTTTCGAGTCTTCTTGATAACATATTGCTTCATAATGGTGTCGGGCTATCGCACCCGAGAATTTGTCTATACAGCTGTAACTCGATTCTTGCTAATCGCACTTGGTGCTGGTGTTTCTATGGCGGTGAATATATGCATCTATCCCATTTGGGCAGGTGAGGATCTTCACAACCTTGTTGCAAAAAATTTCAAGGGCGTTGCATCTTCACTGGAAGGTCAGTTTCTTGAACATTGTTGTTGTTGTTGTTATTATTATTCCGTATTATGTAAATGGTTTAGTTTTAGTCCGGGTCAAATAAACCCCTAAATTTTACTCAAATAGTCAATTAGGTCCCTGAACTTTTAAAAAGTGCAATTAAACCTATAAACATACTATTTTGGTGCATTGAAACCTAAAAACCTATTAGTGACCTGTAATAGCAGGTCACTAGGTTCCGACGACTCTCTGGCCTACTCCGGCGATGCTCCAAGGATTAAATGATTAATACCCCGGCAACTTTGAACGGTCGTAAGTCGCTGGTTTTTTCCCCCAACGATGGCTAATGGTGGTCAACGGCAGTCAACAAGCGACTAGTGGCAGTCAACGACGTCTTGTTTACCGGTAACCTGTTGGTTACTGATAAATTGGGTTTATTTGACTGATTTTGATAAGTTGGAGTGATTAATTGTACTTTTCACAAGTTTAGGGGCCTAATTTCACTTTTGTGTAAAGTTGAAGAGCCTATTTGACCCTTTTCCCTTTCTTTTATATGTCATTCCTTAATGTTTGTTTCAGAGTGCATCAGTGAGTATCTGAATTGTGTTGAATATGAGAGGATCCCCTCAAAAATTCTTACCTACCAAGCTTCTGATGATCCAGTGTATAGTGGCTATAGAGCAGCAGTAGAATCCACAAGCCAGGAAGAGACTCTGATGGGATTTGCTATCTGGGAGCCGCCCCATGGTCCTTACAAAATGTTTAAATACCCATGGAGAAACTATGTTAAAGTCAGCGGGGCACTAAGGCATTGTGCATTCACAGTCATGGCACTGCATGGATGTATACTTTCTGAAATACAGGCTCCGGCTGAAAGAAGACAAGTCTTCCGTCATGAGCTTCAAAGGGTAGGCACAGCAGGTGCCAAAGTGCTGAGAGAACTTGGGGAGAAAGTGAAAAGGATGGAGAAATTGGGCTCGGTGGACCTACTCGAGGAAGTGCATGAAGCAGCCGAAGAGTTGCAAAAGAAGGTAGACAAGAAATCTTACCTTCTTGTGAATGCTGAAAGCTGGGAAATTGGTGGGAGGCAACATGCCCAAGTCAATGTTCCCCAAGAAGTTTTGGCCTTCGATGATGACACCACCACCACTGGCCATCATTTCAAGTCCCTCAGTGAGGCCAAACTTGATTTATCCTCCATTCAAATGCCAAGTAGGTGGGATGATAGAAATTCTAGTCACAATGCATTGGCAGGAGTCACATCTGAGAAGCATGAACTGAGGCCTTCACACGAGACAGCCCCTATGGAACCCGAAGAAGAAGAAGAAGAAGAATCAAGGACATACGAAAATGCCAGTGCCTTATCCTTGGCAACATTCACCTCACTACTCATCGAATTTGTTGCAAGACTCCAGAACCTCGTTGATGCATTCGAAGAGCTAAGTGAAAAAGGCAAGTTCAATGAACCCGTCGAACTACCAGACAAAGATGAGGCAATTGGGTTATGGTCCAGGTTGACACGGTATGTGAAGTTGTGGAGGAAAGATGACAACTTACTAGCTGGAGAGAATGCAGTTCGATTGGTGTAGAAGACCATGCTAAGCTGTAACTTGGAACACTCATATTGGGTGTTTGGCTTTATGGGGATCTTACTCTTAAGCTGTGGAAGCTCTGCACAAGAAGCCCTTTTT
>Seq30048 [organism=Ipomoea batatas (L.) Lam.] PacBio-Illumina derived unannotated transcript Ibc16593/f1p0/3326.2 
ATTGCGTAGAGATATAGAAGCAGCTAGAATCAAGAATGTCCAGGAAATTGGGGTCTTTTCGGCAGAGCTTTGCGGAGAAGAGAGAAAGGGAGAGGCTTTTATCGCCGGTATGCAACGCCGCCGACTACTCCGAGCTCCCGGGTTTTCCGTGCTCTCTCGACTGCCGAGAGAGGCCAAAGTTCTGCGGCTTCGACTTCTGCTCTGCGGCTCGGAAGAAGGTTGCGAAGCTATGGGAGAGTATCCGGACCGTCGCCATGAAGGCGTGGCAGATGGGTCGATCCGACCCGAGAAAGATCATTTTCTCCGCCAAGATGGGACTGGCGTTGATGCTCATATCTCTGCTCATATTCTTCAAGGAGCCGGTGGCGGAGCTCAGTAAATACTCTGTGTGGGCTATTCTTACGGTTGTTGTTGTTTTTGAGTTCAGCATAGGTATTCTTAATTTTACTTCAATTTTTTTCTTTTTTCTGTCTGGATTTTTGTTTTAGTGTTCTCTAATTTTCAGCAATTAGGTTCTATGAGTGTGAATACCTAGGGAATGTGGCCTTGTATTTAATCTGATCATCTAGGTATAATCTGTAACTACTTTGAAGTTGATTATAGATGTTGGGCGGAGGCTGGTAAAGGGTCAGGTCCATCATTTCTTGGCTGGCTAGGGTTGTTGGGCGAGGCCGGTAAAGGGTCAGGTCCATCATTTCTTGGCTGGCTAGGTTTGTTGGGGGAGGCCGGTAAAGAGTCCATCAATGGGTGGCTAGGGGATTGTTGGGGAGGCCGGTGAAAGGCCAAGTTGCATCAGTCTCTCGAAAATGTGATGGCGGTTTATAAAGTAATAAATTTGGGCTTTTGGTGTATCACCTTAGCTACTAGCTATAGCTTTTGGCTTAAGTGGTAAGTACTTGATCCTAACAATAGACTCTTTGAAACCCATAATCATAAGCTTTCCTGAACTGGACCATATTAACTGTGAGAGTTGTCTGACTAAAGTTCATTGTTA
>Seq30049 [organism=Ipomoea batatas (L.) Lam.] PacBio-Illumina derived unannotated transcript Ibc16594/f1p0/2303 
GAGAGAGAGAGAGACCATACGCAAGTACTATTGTTTATAAGCTTGGTGTTTGATTGGAAAGGGAAATCAAGAATGGCATTCAAGGGATTCGGGAAGAACTCAGGCCCAACTGAGCCTCCGAGAGCTCAAACCCTTTTCGGGAACTTCCCTCGGACCCCGTCCCCACCACTTGCATCTTTCGAGGAATTTCAAGCAGCGGAGAGCTTGCGTTCACTACCTTTAGCTTTTGATAGAAATCATGCCATCACAGTTCCATCCCACCCTTCTGCGGGAGTAAGAAACAGTGAGTCTCGACCTAACTGGACTTATGGACAAAAGTCTGTTTACAAGGACCTTGATGCACCAACTGATGAAGGATCTTCTCCACACTTGCCACCCATCACTTCAAATAATTCTGGAATTGGTGTATCACACACAGCATCCCAAGTTCAAGATCTGAAAAGAATTAGATCACCTCCCTCATTGCCAGTAGATGAAAGGATTTTAAGGAACTCCAGAATGACCAGAGGGAGCCATTCAGAGTTGATCTTCAATGATCCAGGCCACTTGACTGCACAACAAATGCAATCACCTCCTTCAACTTTTCAAAACAATCTGGGCTACTTGGTTACTCAGCGACCACAATCCCCTCCTTTAGGTTTCCGGAACAGTCCTCCCATTGGTAACCAAACTCCTCCTTTTGGTGAAGTTCAACGACCTTCTCTGTCATCTCCTCTGAAGGGTAACCAATCACAGTCACCGCGAAATTTTGCAATCCCATTGGCTCAACAAAAAATTCCTACTATATCTACTTATTTAGATACTTATGATTCTGCAAAAAATATGCCAACCAAGCCTACTGATCAAGTCTCAAAGAGAAGCAGATCACCACCTATTTTACCCTCTAATGGAGATTCCTTTCAAAATTCTGTCTATGGTGTACACAATTCCAAACGGCCTTCCAGCTCTCCTCCCAAACTGAGGCAAAATTTTCCTTCTAGTGCTCCTGGTTCTCAAACTCATCAACAGTCTCTTACATCTGGGCATCATAATAGTGCTGATATTGGCTTGATGAAACCCATGAACCTTCCTGTTGCCAAAAGGACCAAGTTACCATTTGTACGCACATCTGATCATGTCCTTGAAGATGAATCCTCCACTGTCCAAGATGATAGTGAACGGGAATCTCTGGCCAAAGCTAAGCGTTTGGCCCGCTTTAAGAATGACCTACATCAACCAGTACAAAGTGATCCTGGTCCTCAAGACCAGAAAGTTGTTGCAAAGAGACAACATGAATTGGTGGTTGAGAGACAAAAAATTATAGGGGAATCCAGTGCTAGTACTACAGGGGATTTCTCTAATGGCAATATGATATCTGATTACGAGGGCCCTGAGTCATCTGGTATCATAATAGGATCTTGTCTGGACATGTGTCCAGAATCTGAGAGAGCAGAACGAGAAAGAAAAGGAGATCTTGACCGATATGAGCGCTTAGATGGAGAACGAAACCAGACGAGTAAATCGCTTGCTGTTAAGAAGTACACTAGGACAGCAGAGAGAGATGCTGAACTCATCCGTCCAATGCCAATCCTGCAGCAGACAATGGATTATCTACTAAATTTGCTGAATCAGCCCTATGATGATAAGTTTCTTGGTTTGTACAACTTCTTATGGGACAGGATGCGTGCTGTCCGTATGGATCTGAGAATGCAACATATTTTCAACCTTGAAGCTATCACTATGCTGGAACAAATGCCAAGGGAACGACGGCGACGGACATCACCACCCTGTCAGCATTGCAGAGGGCTATCACACAGGCCATTAGAGCCACCACCTTAAACCTCTCCGGCACCATGAAACCCTCCTCTTGGGAGGCGGCGGCGGCTCGCCGAACACTCTTTGGGATCCAGCGTGCAGTGGCGTCACTGCTCACCGCGATTGTGGTCAACCACCGCTACAAATTTGGGGGTATTCCGTTTGATATATTAAAATGACTTCTTTGCCCTTGGTAATAACGGTGGAAACACGGAAATTGTAACGGAGGATGACATTGGGTACCGTTTTAAAAGTTAGAGGACTAAATTGGGTACTAAAAATACTTTGAGACTAAATCGAGTATTACGCTATAGTCGGAGGACAATTTTGGGTATTAACTCGTGCAATAATATAATGTACACTGAGCAACAATAGCGAATGCACC
>Seq30050 [organism=Ipomoea batatas (L.) Lam.] PacBio-Illumina derived unannotated transcript Ibc16598/f1p0/2979.1 
GCTGCTGCTACAACCACTATCACTCCTCTCACTCTCTAACGCCGCTTAATGGCCGTCGCAGCCGCTGCTTTCTGGTTTACGGCGCTCTCCTCCACCACCACTTGCCGCTGCTCTCTATCCTCTCAACCACTCTTCGCCACTTCCCGACCACCCTCCCGTTTCTTTGTTCCTAAATCCGCAACTCTAAGTCAAAATCAGGAACATAACCAAAAGAAAAAAAGTCTCAATAAATCACCCCCTCCAGCTCGTGTATCTCACACAGAGAGAGAAGCTGTTACGCAGAAGTGTCCGGGGAGATCAAAAGGTGAAAGGCTTTTTCCAAATGTAGATGACAGAAATACAAATAAGAATGGGAGGTCTCAATCAACATCATTTAAATCATTTGGTGTGCAAAGAAAAGGGAAGGGAGTTCAGTTTGACTCAAAGGAGTTGCAGGTGGAAACTGGTAATCTTCAAGACTCAAATTTTCTGAATGCTGTTGTGAAGGTCTACTGCACACATACTGCTCCCGATTACTCTCTTCCTTGGCAGAAACAAAGACAATTTACAAGTACGGGAAGTGCTTTCATGATTGGGGATGGAAAACTTTTAACAAATGCTCATTGTGTCGAGCATGATACACAGGTCAAAGTGAAGAGAAGAGGAGATGATACCAAATATGTTGCTAAGGTTTTAGCTAGAGGAGTTGAGTGTGACATTGCATTGCTTTCTGTAGAAAGCGAGGAATTCTGGAAGGGAGCTGAGCCACTTCACTTTGGACACTTGCCCCGACTGCAGGATGCAGTAACTGTCGTAGGATATCCGCTTGGAGGAGATACAATTTCTGTGACTAAGGGGGTGGTTTCCAGAATTGAGGTTACCTCATATGCTCATGGATCGTCTGAGTTGTTGGGTATTCAAATTGATGCAGCAGTAAATCCTGGTAACAGTGGCGGTCCTGCATTCAATGATGATGGAGAGTGCATAGGTGTTGCATTTCAGGTTTACAGATCAGATGACGTTGAGAATATTGGATATGTTATCCCAACCACGGTTGTGTCCCATTTTCTACAAGACTATGAGAGGAATGGGAAGTACACCGGTTTCCCTAGTCTTGGAGTTTTATTGCAAAAGCTAGAGAATCCAGCATTACGTGCCTGCTTAAAAGTTCCATCTAATGAAGGTGTACTCATCAGAAAAGTTGAACCCACTTCTGATGCCCATAATACCTTAAAGGAGGGGGATGTGATCGTAAGCTTTGATGGCGTTCGTGTTGGGTGTGAAGGAACGGTGCCCTTCCGGTCAACTGAGCGAATAGCATTTCGCTACTTGATCAGTCAAAAGTTTGCAGGTGATACTACAGAACTTGGCATTATTCGAGCGGGGGAATTGATGAAAGTTCAAATAGTTTTGAGTCCTCGTGTAGATTTGGTTCCATATCATATTGAAGGAGGCCAGCCTTCATACCTGATTGTCGCTGGATTGGTGTTTACTCCACTGTCTGAACCATTAATACAGGAAGAATGTGAAGATAGCATAGGGCTAAAACTATTGACAAAGGCACGGTATTCCCTGGCAAATTTCAAAGGTGAACAGATTGTGGTCCTATCACAGGTTTTAGCAGAAGTAAACATTGGATATGAAGACATAAG
>Seq30051 [organism=Ipomoea batatas (L.) Lam.] PacBio-Illumina derived unannotated transcript Ibc16598/f1p0/2979.2 
AGATTGTGGTCCTATCACAGGTTTTAGCAAATGAAGTAAACATTGGATATGAAGACATAAGTAATGAGCAGGTAAGTATATATTTTACTCACACTTGTGTAAACCGGCCGGTGTAATTATGTGAAATCAATTTGCAGATCTTGAAGTTGAATGGCAAACGAATTAGAAACATCCACCATTTGGCTCATCTACTTGATTCTTGCAAGGATAAATATCTAGTTTTTGAATTTGCGGACAACTTTTTGGTCGTCTTGGAAAGGGAGGCAGCTTTAGCTACATCAGCTAGCATCCTTAAAGACTATGGCATTCCAGCTGAAAGGTCTTCCGATCTTATGGAACCATATGTGGACTCAATAGGACAAAATGATGCGGTTGATCAGCAAGAGTTAGAGTTTGGGGATAGCGCAGTATCTAATTCTGAATTCGGCTTTGATGGGCTTCTTTGGGCTTGAAAATGTCCCACCGCACCCTTCAACAAAGTGAGCCCCATATAACAGTTCCTTCTCATGGATGCAGATTCGCATTGCTCTTGGACATTTACCTGGAAATTTCCGAGATCTCCAGAGAATCATTTACGGTGAAAATGTAGAGTCGTGGGGGGGCTTGTTTAACAATAATTTGGAGGTAGAGAAGCTAAAAAATCTGCAATTTTTTCTGATACATAACATGGGGTCATTGAATGCATCCTCTCAGTGTGAAATTAAGTCCATTATTTGTACTTCTGCATGGAGCCTGAGATTTGTTTCAGAGAAGGATATCATGCAGTGATTGCAATTGCATGGAGATCGGAGAAGAGCTGGGAATTGTCAATTATGCAATCCTTTACTGGTATTGCTTATATGCTACTCCAAATATTACTTGAGGTGTAGAAAAAAAATTGTAAACCTATGTTGTTAGTCATTTTTTTTCTACATGCAGGCGAATAAAATGTCTTCC
>Seq30052 [organism=Ipomoea batatas (L.) Lam.] PacBio-Illumina derived unannotated transcript Ibc16603/f1p0/2715 
GGCATCTCTCTGTATAGCCCCCTGTAACCGAGTCAAGCCCCTTCCTAACTCGTCCCCTCACCTCCTCCTTCCGACCAAAACCTCTAGGCGTCGCATCTGCGCGTGTACGGAATTGCGTGTATACGTAATTTCGAAGCTGAATACTATTAACTTTTATTATTTACGTGATGGCGTCGGAGATCGAGATCGTGGAGGAGGTGGAATCCAGAGATCAGGAAAATGCGGAGGCGGCAGCGAATGATGGAACCGCTTCAGCCGCGGCGGCAGAGGATGAGAGCTCGAAGAACGATGTTTACACGGCGGCGGCTTACGGTGACATGGAAAAGCTACAGAGATTAGTCGAGAGCGAGGGATGCTCAGTATCTGAGCCCGATGGCCTTGGCTACTACGCCCTCCAGTGGGCCGCTCTTAACAACCGCTCTGCCGCTGCGCAATACATAATTGAGGTCTAAGGAACCTGTTGGAGGTAGACACTATTAGCTTGCTTGCGTTTATGTGAAGACAGGTAAAGATGCATACTTGATATGTATGTGTTCAATCAAAATTCTGAAACGAGGGTCACTTGCTGCAAAGGGATAGCCAGGGTTTTGTTTTTGCTTAGTATGATATGTAAACACTTGAGTTTTATTAACTCTTTTTCTAATCCATTTAGTATTTTGACTTTTGAATTGTTGCTTTCTTTTACACATTATAGCATGACTGGTAGTTTGTTGGTGACATATTGGCAGCATGGAGGAGATGTCAATGCTGCAGATCATACAGGACAAACAGCATTACATTGGAGTGCAGTTCGAGGTGCAATCCAGGTTGCAGAACTTTTACTCCAAGAGGGTGCTCGGGTAAATACGGCTGATATATATGGATATCAGGTTTGTTTCTCAACAAATAATTTATTTATTATGTTGAATATGTCAATACGGTGACTTTTACAACTAATTATTCCAAATATTTTATTCAAAGTACTTGTGTGTTTACAGATCCATCATACAGAGCACCCTTTTAGGTTACAAACACAAGCAGTGGTTATTGAACTCTGAATTTTTTGTAATTCATCATTCCATTAACATCTGGCTGTGTGTTTTTCAAAGATGTCATGCTTTTGCAGGGTTGTGGTTTTGCTATCGATTTGTCTTTTTGAAAATGAAAGGATAATGCTACTCCTTGCAGGCAATACATGTTGCTGCACAATATGGTCAGACAGCTTTTATTTATTATATTGTAAGAAAGTGGAATGCTTATCCTGATGTTCCTGACAACGATGGGAGAAGTCCTTTACACTGGGCTGCATACAAAGGTTTTGCTGATTGTTTACGCCTCTTGCTATTTCTGGATGCATATCGGGGACGACAGGATAAAGAGGGGTGTACTCCACTTCATTGGGCTGCTATCAGGGGTAACCTAGAAGCATGCACGGTGTTAGTACAGGCTGGGAACAAGGAAGACCTGATGGTGACAGATCACACTGGTCTTACGCCTGCACAGCTTGCTTCTGATAAAAATCATCGACAAGTTACCTTTTTCCTTGAAAATGCTAGACAGTTGTTTGAAAAACGTTGTGATGGGGACAGCTGGCTAGGAAAACTTTTGAAATTAGGCCTTGCTCCTATACTTTGGTGTTTAATCTTTCTGCTACTTGTAACTTACATCCACTCAGTCATTATGGATCCTAATCTGCCAAAGTTAACAGCTGCTAGTGCTCTTTTTGCTTGGCTGGGTGTTTTCTTTGCAATTTCTGGACTAGTTATGTTTTACAGATGTAGCAGCAAAGATCCAGGTTACATTAGAATGAGCGCACATGATTCACAAGATATAAAGGATGATGAACCCTTGTTGAAGATTGATATTGATCATCCTGCATTGCTTGCTGGGAACTGGTCTCAACTATGCTCCACATGCAAGATTGTTCGTCCTCTTCGTGCAAAGCATTGTTCAACCTGTGGTCATTGTGTGGAACAGTTTGATCACCATTGTCCTTGGGTATCTAATTGCATTGGCAAGAAAAACAAATGGGAATTTTTCCTGTTTCTTGTTCTTGAAGTATCGGCTATGCTTATAACTGGTGGAGTTGCTCTCACAAATCTCACAAAACATTACAACAAATGAAGTCGCAAATACAACGCGCTATAGTTACCTCAGAGATGAAGCTGGTCAATTCAGAAATCCATATGATCATGGGGTTAAGAAAAATTGTTCAGATTTCTTGATAAATGGCTATAATGAAGACATTGTGTATACTGAAGAAGAATCAGCTTGTCCCGAAGGTGATGAGACGAGGCATATTGCTCAGAGTTCAACCTTTCAAACAAGTGCAGCAAGACACCAGGGCAATGGGAATGGGCATGTAGTTTTGGATGTGAATAAGAGCACTAGTCGTCAAAATCATGTTCAGTCTTTTAACTGCAGTCGCCATCTTAGTAGCAAGCTCAAAACTGGCTATTTACCGTTAGGATTGGGTATTGGCCTAGGGCGAAGCATCTTTCGCACTGCTCTAGTTTCATGATTAATAATTTTATATCAATCCTTGCCGATTGATATTGCATTCTTTCGTGCATGCCATTGTTTTGTAAGTTCATAAGTGTAGATGTAATTCAATTATTTACTAGATTGTACTTGTCCTCAACTTGTGAAATTGTCATGGCTACACTGATTGTGCCGGTTAGTTAAACTTTATAAGAGTG
>Seq30053 [organism=Ipomoea batatas (L.) Lam.] PacBio-Illumina derived unannotated transcript Ibc16604/f1p0/3905 
GATAGTCATTTAATGTGTTCATCTGGTTTTGAGTAGCTAGAAAAGAATATGCTAACAGCTCAACCAAGAACTACAACTTTCTGCTCAAACATCCAACATGTTCTCAACCTCCGGCGACCGGATGTCATCTCCGGCGTCGGAAGAAACGACCGGGCAAGAAGAAGGGCCACCCCATTCCCTGGTCTCCGGCGGCCAATAATACAAGCTGTGGTTAGGGGTGGGGATAGTAAGGCTACTGTGGAAGAAGCTGCTGGAAAAGTGATGGAGAAAGGTTTAGAGGGGTTGATGGAGTCTGGTACAAGTATAGATGTGAGGGCAGTGATCACTATAAGGAAGAAGATGAGGGAGAGGCTTGTTGACAAGATTGAAGACCAGTGGATATCTTTCATCAATGGGATTGGCAGAGGAATCTTGATTCAGCTCATCAGTGAAGACATTGATCCCGTTACACAGTCTGGGAAGAGTTCAGAGTGGTCTTATGTAAGGGGATTTCCCAAAACTTCAGAGAATAATCCATACATAGTTGAATATGCAGCTGATTTGAGGGTGCCACGGGATTTTGGATGCCCAGGAGCTGCTCTGATTACCAATTTCCTTGACAGGGAGGTGTACTTGGTGCAAATTGTTGTCCATGGTTTTAGTCAAGGTCCCCTTTTCTTTTCTGCTAATACATGGATACATTCTTCCAAAGATAATCCTACGGAAAGTAGAATTATCTTCAAAAATCAGGCATATTTACCATCTCAAACACCACTTGGCATCAAGGGACTTCGAAGCGCAGACTTGATGAGTATTCGTGGTAATGGAAAAGGTGAAAGGAAGCTATATGAAAGAATCTACGACTATGAAGTATATAATGATTTGGGCAATCCTGACAAAGATGAAGATCTAGCTAGGCCAGTATTGGGTGGAAAGGAGTGGCCGTATCCTAGACGTTGTAGGACTGGACGGCCTGCCACTAAGACAGATCTAGCCACTGAGACTCGAATAGAGAAGCCAAATCCAGTTTATGTTCCTCGAGATGAAGCTTTTGGGGAAATTAAGCAGGATACCTTTTCTGCTGGAAAGTTGAAAGCTGCTTTACACAACCTCATACCCTTGATTGCATCTACATTGTCAAGTTCAGACATTCCTTTCAACTGCTTCTCAGACATAGATAAGTTATACATTGATGGTTTTCTCTTGAGAGATGGAGAAGAGGCAAAGGCAAATATATTTAGTCCTAATATGATGACTCAGCTTTTTTCTGCTGGCAAGGGATTGTTCAAGTATGAAATTCCAGCTGTAATCAAGACTGATAGATTTTCCTGGTTGAGGGATGATGAGTTTGCCCGGCAGGCTTTAGCTGGAGTTAACCCTGTTAACATTGAATTATTGAAGGAAGTTCCAACCTGTTAACATTGAATTATTGAAGGAAGTTCCAATTCTGAGTAAACTAGATCCTGCAGTTTATGGTCCTCCTGAATCAGCAATCACAAAGGATATAATAGAGAAACAGCTAACAGGAATGACTGTTGAAGAGGCCATTGCAAAGAAGAGATTATTCATAATAGACTATCATGACATGCTTCTGCCATTCATGGAGAAGATGAACTCATTGGCAGGGAAAAAAGCTTACGCCACAAGAACAATTTTCTTGTACACACCTTCAGCTACTCTGATGCCAATCATTATAGAACTTTCACTCCCCCATAGGAACAAGCGTGTATTGACTCATGACAGTGACGCAACATCCTATTGGATCTGGAAGCAAGCTAAAGCACATGTTTGCTCTAATGATGCAGGCGTCCATCAACTGGTCAACCATTGGTTGAGGACTCATGCTTCTATGGAACCATATATCATTGCAACCCAGAGGCAGCTTAGCTCAATGCACCCAATTTACAAACTGCTCCGTCCTCATATGCGCTACACCATGGAAATCAATGCACTTGCAAGGCAAAGTTTAATAAATGGGGGAGGAATCATTACAAACTGCTCCGTCCTCATATGCGCTACACCATGGAAATCAATGCACTTGCAAGGCAAAGTTTAATAAATGGGGGAGGAATCATTGAAGCTTGCTTTAGCCCCGGGAAGTATTCCATGGAAATAAGCTCTGCAGCCTACAAGACCATGTGGCGGTTCGACATGGAAGCACTGCCTGCAGATTTAGTAAGAAGAGGAATGGCTGAGGAGGATCCATCAGCACCTTGTGGGGTGAAACTTGTGATTGAAGACTACCCTTATGCCGCAGATGGGCTTCTGATATGGGCAGCCATAAAAGAGCTGGTGGAATCTTACGTTGATCACTATTATTCTTCTGATCATCCGGGTTGTATTACATCCGACACTGAACTCCAAGATTGGTGGAGTGAGATCAAGAACAAAGGCCACGCTGACAAAAAACATGAGCCATGGTGGCCTAGCCTCAACACTAAACATGAATTATCTGCCATTCTAACCACAATTATATGGGTTGCCTCAGGCCAACATGCTGCCATCAACTTTGGGCAGTATCCTTTTGGGGGTTATGTACCTAATCGCCCAACTTTAATGCGCAAACTGATACCCCAAGAACAAGAACAAGATGATTACCACAAGTTTCTCCTTAACCCTCAACAAACATTTCTGTCATCCTTGCCAACTCAACTTCAAGCCACGAAAGTGATGGCTGTCCAAGATACACTCTCAACACATTCTCCTGATGAGGAATACTTGCATCAACTCTACCAACTCCAAAGCTCCTCAATTACAGATCCCCATGTTCTAAACCTGTTTGCAACATTCTCTGCAAAACTAGAGGAGATAGAAGACACTATAAACCAAAGAAACAAGGATAAGAATCTGAAAAATCGAAGCGGCGCTGGGATCCCTCCATATGAACTACTTATGCCCTCTTCACCTGCAGGTGTGACTGGTCGTGGTGTTCCCAACAGCATCTCAATCTGACACACCGCTTCATCTTCATCTGCTCGGTGTTTTATCCATACTGATGATCAGATGCACTACAAGAAATTCTGGATTGCTAGTTCAATAAAAAAGTAGTCTTAGCTTAATGATTAAATAATTAATCTCATTTAATAATTTTAATTCATTTAATAATTCTGGATTGCTAGCCCTTTGCTCTCAAAAGGTTGAATTCCAAATCCCAAGGCCCCCTACGCCCCGACCCGACAAAGCATTTGGGAGTTAATTGAAAAATTGTAATTTATACCCTTCACAAATGTGCCAATTATCAATGTTACCCATAAATTATTAG
>Seq30054 [organism=Ipomoea batatas (L.) Lam.] PacBio-Illumina derived unannotated transcript Ibc16605/f1p0/3106 
AGCAAATTTGGAGGATTTCACCGTCACTCACAACCTTCTTCTCTCCGTTGCTAGGGTTTCATCCATCTCTGAGGACAGAGGCATCTTCAATTTCTATATCCACTGCATTTCGCTTCGGAAATGATTTTTGTATGATTGCAGAGCATATGTATGATATATTTCCTAGGAAATTTAATTTCTGATTACGTTTCTTGCTGCAATACATCGTTTTCTGCTGTGAATACAAATTTATGGTATTTGAATGTTCGCTTTTGTGCTTTATAAGTTATGTTAGCTGACCATTCTTCGTCACACGTGAATTACACATTCAAATGCTGTGGTTTTGTTGCACTTTTAGGTTTAACAGGATCGTGTAAAGTATTGAGCCAGTTGATTAGCGGCAGGTGATTATAGGTGTTGTTTACACCTATTGTATAGAGATTCTTGGTTTTTGGCTGAATTTTCAATTGTGAATTTCTGAGAAGCTGGAAATGAGTGTTATTGGGTTTGACGTTGGAAATGAGAATTGCGTTATAGCAGTGGTGAGGCAACGCGGAATTGATGTGATATTAAATGAAGAGTCGAATCGAGAAACCCCAGCTGTGGTGTCATTTGGTGAGAAACAGAGGTTTTTGGGCTCTGCTGGGGCTGCATCTGCTACGATGAATCCTAGATCAACTATCTCTCAGCTTAAGAGATTGATTGGCAGGAAATATACAGAACCATCAGTACAGAATGATCTGAAATTGTTTCCCTTTGAGACATCTGAGGGAGCTGATGGTGGCATCTTAATTCATCTGCAGTATATGCATGAGAAGCACAGCTTTAGCCCTGTTCAAATCCTTGCGATGTTATTTGCACATTTAAAACAAATTGCCGAGAAGAATATAGAGACACAAGTTTCGGATTGTGTTATTGGCGTACCTTCATACTTCACAGACTTGCAGAGACGATGTTATTTGCATGCTGCAGAGATTGGTGGTCTAAAACCATTGCGGTTGATACATGATTGCACTGCTACAGCACTAGGTTATGGTATTTACAAAGCAGACTTTTCAGCTGGCAGTCCTACAAATGTTGTTATTGTTGATATTGGCCATTGCGATACTCAAGTTGTAGTGGCATCTTTTGAGCATGGACATATGAAGATACTGTCTCATGCTTTTGATAGCGAGTTAGGGGGAAGAGACTTTGATGAGGTTCTATTCAGGCATTTTGCTAGGAATTTCAGGGAACAATACAATATTGATGTCTATTCAAATGCCCGGGCTTCTGTGAGACTGAGGGCAGCATGTGAGAAATTGAAGAAAGTCTTAAGTGCAAATATGGAGGCACCACTTAATATTGAGTGCTTAATGGATGAGAAAGATGTAAGGGGTTTTATTCGGAGAGAGGAATTTGAGAAGCTATCATCTGATTTGCTGGAGAAAATTAGCATTCCATGTCAAACGGCTTTACTGGACTCTGGCTTGCCTTTGGATAATATTCATAATATTGAGCTTGTGGGGTCAGGCTCCCGGTTACCAGCTATTACTAAGATTTTAACTTCCCTCTTTCGGAGAGAACCTAGTCGCACTTTGAACGCTAGTGAGTGTGTTGCACGTGGGTGCGCTCTTCAGTGTGCAATGCTTAGCCCAACATTTCGTGTTAGAGAATATGAGGTCCAGGATTCTTATCCTTTCTCCATAGGGTTTGCATCAGATGGAGTCCCTATCTGCTCACCATCAAATGGTACATTGTTTCCTAAAGGTCATCCTTTTCCAAGTGTGAAGATGCTTACATTGCACCGGAGCAAAACATTCCACATTGAAGCCTTTTACACAAACCAGAATGAGCTGCCCTCTGGCGTATCTACTAAAATAAGCACTTTCATGATTGGTCCTTTCCAAGTTGACCATTCAGAAAAGGCAAAGATTAAAGTCAGAGTTCAGTTGAACGTACATGGACTTGTTACTATTGATTCGGTGTCACTTGTGGAGGATCAGGTGAGTGATTGTGCTGCCGAAGATTCTTTTACAGACAAGAGTGAGAGTGATGAACCTAAAAAGGGTAAGGCCATCAAGAGGCAGAATTTACCCATTAGTGAACACGTAGATGGTGCAATGACCCTTGCTGAGCTGTCCATAGCTCAAGAAAAAGAACTTCAATTTTCAGAGCATGACAAGGAGGTGGAGCGGACTAAAGATAAGAAAAACACTCTGGAGGCTTATGTTTATGAAACTCGTAATAAGCTTTTGAATACATATCGGAGCTTTGCAAATGATTTGGAAAGGGATGAGATCTCTAGTAATCTGCAGCAGACTGAAGAATGGCTCTATGAAGATGGAGATGATGAGTCTGAACAAGTCTATTCGAAAAAGCTTGAGGATCTTAAAAAGATTGTAGATCCAGTTGAACATAGATATATGGATGAAGAAGCCCGGGCACAAGAAACACGAAATCTACTAAACTGTATAGTGGAATATCGAACTGCTGCAGAATCTCTTCCAGCCAGTGAGAGAGATGCTGTCATCAATGAATGTGATAAAGCAGAGCTGTGGATTAGAGATAAATCCCAACAACAGGATTCATTACCCAAAAATGCTGATCCAATACTGTGGTCAAGTGAAATCAAGAAAAAAGCTGATATTCTTGATGCGATGTGCAAGCATATGATGAGATCCAAGTTTTCGCCATCAAATACTGACACAGCCAGAGATTCACGCTGAAGAAGTATAAGGGATAATACGGATATAGAGATTGATGCAAAAGAGTTGAACGTGAGAAGCTGTTACGCTTACTGGTCGAGGATTATTTAGACTTTCCACAAGTGAGAACTCTCATCGGGATGGTGCACAGAGTGTCACATCTATTTTTTTTGCTGGTAGGAATGCTCCAGTCATTTTATGCACATTTTCTGGCGCCTGAAAACAAATAGCCCACATTTTCTCTTTAAAAGTTCAATTTCTAGATTTCATTGTTCAGTGTCCCAGACATTCATCATAAAGGAGAAAACACAGATTTTGAACATTTGATTGTCATAGATTTTGTACATGAAATTAGATATGTTCTGGTAAATTACCACTCTTTTTGGCTTG
>Seq30055 [organism=Ipomoea batatas (L.) Lam.] PacBio-Illumina derived unannotated transcript Ibc16607/f1p0/1830.1 
TGGAAGAATTTGATTTGAATTTTCTAAGCCTTTGTCAACTGATTTGGTCCTGTTACATGATCCTAATGTCTGATTGAAAATACTCTGGTATGGAATCAGCTTAATGGTCTATTCAACTCCAAAAGCTTTACAGCTTCCATTATCTAAAAATGTGCTGGAGTTGTGTTGAGCTGAAGGTGTATCATATTGAGGTGTCTTACACTTTTTTTATGGAAGCAGCTGAGATGCAGTGTAACCAAGTTGATCAGATTTAATCCCACTAAGAGTTAGACATAAATCTGTCAAAATGGCAATAGCATAAAAAAACTGCTAGCAAATAATTATCAGAGGTTTCAGGCAACAGTTGCTATATGAGATTGCTGATGTTTTTGCCTTGCAAAGTTCCATTTCCTTTAAGATTCATGGTGCGTCCATTATTCTTTCTAAATGTCTATGATTCTGTTCATAGGAACATTTTCCCGAGTGATGTAAAGTTATATGTTCGCAATGATGCTATAGCTGCCCTTGCTAGCGGGACCATGGGGAAGCTTTCTGGCTGTGTTCTGATTGCAGGTACAGGAAGCATTTGTTATGGATTTACTGAAGATGGCCGAGAATCTCATGCTGCTGGGGCAGGGCCTATATTGGGTGATTGGGGGAGTGGCTATGGTATTGCTGCTAAAGCTTTAACAGCAGTGATGAGGGCTCATGATGGTCGAGGTCCACAGACAATGCTTACAAGTCATATTTTACAGTGGCTTGGTCTTTCTTCGCCTGAAGAACTCATAGGGTGGACCTATGCAGATTTATCTTGGGCTCGAATTGCGGCTATTGTTCCAGTAGTAGTATCCTGTGCTGAGGATGGCGATGCCATTGCAAATGAAATTTTAAATGCTGCAGTGCATGAATTGGCTATCAGTGTCAGAGCTGTTGTTCAAAAACTATGCCTGGCTGGGAAAGATGGCAATGATTCTTTCCCACTTGTCATGGTTGGTGGTGTTCTGGAAGCAAACAAGAAATGGAACATAGGGAATGAAGTTACCAATTCTATTTTAAAGACCTACCCTAGGGCTTCTGTTATTCGACCAAAGGTTGAGCCTGCAGTTGGTGCAGCTTTGTTGGCAATGAATTTCTTACTCAAAGAAGCTGAAGCTAATGGCCATAGGTGAACTGAAGGCACAATGTACAGATAGCAACTGTATAGCAATTGAAATATCTCTCTCTCTCTCTCTTTCTCTCTCACTCTTGGGGGGTGTTTGGGCAGTACTAATGTTAATCTGCTGGGTTTTTGTATCAGTATGTATACTGAATTCCACAATGTAACTTTATTATGTGTCATTGTCTCTCTCGTCTTTTATTGCGGACGCAGAATTGTTCTTTCGTATGGTAGTGTCCTTCCCATGAGACCATGACACGAATATTATTGGAAGGACAAAGAAGCAATAAGTGTTTTATTATTTT
>Seq30056 [organism=Ipomoea batatas (L.) Lam.] PacBio-Illumina derived unannotated transcript Ibc16609/f1p0/2181 
ATTATTCAGCGTGGTAAGAACGTTTCTCTCTCTAGAGAAAATTCTCTGACTTCTCTCTAGAGCTCCACACTCCTTGAGCTCTTTCATGGAGTTTTCCGGCGAACAATGAACTTTGTTCACGGTTAGATTTCAGATTTTTGGAATTTATTAGACTTCATTCGTGTTTTATTCCACTTAGGTGGATTTCTTGGAGTTTAATGTGTTTTGAGGTTATGTATCACTGTCCAATGAAAGAACTAGGGAGTTATGTTCCTAGTTTCCGGCCGGCAACATCAACAGGAAATTTTCAACGCACAAGAAAGGCAAGGGCTGGTTTTGGGCAGCATCTCTTCCATGTAGCAACTCCGGCCAGCGAACCTCCCATTCGGATTCTCGATATGGCAACATCAACAGGAAATTTTCAACGCACAAGAAAGGCAAGGGCTGGTTTTGGGCAGCATCTCTTCCATGTAGCAACTCCGGCCAGCGAACCTCCCATTCGGATTCTCGATATGGATGTTCTTTCACGATTCCTCTTGTGGCTTGCGCTGCTTTATGGTGGCTGGTTGTTTCCACTGGTTTTTAATGAAGTAAGCAGAAGATAAAAGAAGATACACTCAAGTCTTCTCTTTGGCAGTTTGGCAAGAGGGTGAAAACATCCTTCAATTTATGTTGGTAAGAGGATGGTGCTCCGGCGTGAATAATCCTCTATTTTGAACTTGCAAGGTAAATTCTCTCCTTCTTTGGCCGATTTCTTATCAAGTAGCGTCTGGAGTGTGACTGTATTGGGTGATTCCGATGGTCTTTGTGTTTTCCGGCTACAATGATTCGTAACTGGCTTGTTCTTTTCGGGGGAGTTGCTGTGATTATGGCGTGAAAATTCCAGTGAGTTCCCTTCATGAATTCTGGACTGTTTATCTAAGAGAAGTGGAGCAAGATTGATAATATTATTCACACTTGAGGTATTCCCAACTTTTCTCCACCAACAAGCTGTTTAATTTTGAATATATTTGGATGTGAGCGAGGTTGTGGGGAAGATGGTGCGAAGGAATCCGGACGTATTCTAGGCGTGGCACATTGGCCGGATTTTCCTTGGTTCTTCCGCGCAGGAAAGGTACTCATCAAACGATGATAAGCGACGGCAGTGCCCCTTTGAGTTGGGGCGCGGCTACTGATTGGCAAGGTCCCATGAATTTTTCCGGCGTGAAGGTGATCGTTGGCGACAGAGTTCTTGTCCGGCAGCCGGAAAAGCATGGGCCACCGGCGTAGGAGGTATCCAAGGTTTGACCGATTCCTTAGCCCAATGTTGGTGGTTGAAAAGTGGGAGACATGTCTCCTCAAAAGTTGGGCTATTTTGGCATCTTCTTTTTGGAAGCATATGGAGTTTGAATATCAAGATCACCTTTCCTTTAGGCAAGCACGTGAAGAGATGGACATAAAGCAACCGAATATAAGCTGTCAAAGGAATTATTATACATCAATTTGGTTGCTTTTAAGCATTCTGCTGCCTGCGCAGATTGTGAGTTAGAATGGGCTGGCGACTTAAAAATGTGAAGACAAGACTCACGTGGGCCGGATATGACTCAGTCAGCCCATGTTGGATTTCATCAATATTTGTCACGGACTATGCTTCTCATGGACGAATTTCTTTGGGCCTTATTTGCAGATTTTTGGGCTACCATAGGTTTTGGGTCAAAGAATTCACATGGGCTGGAATTGATCCAGCTAGTCTATAATGAATTTGATGTATTTATGTATTTCCGTTGTTAGCATTTAAGCTTTGGGCCTTGGCCTTGTGTTGTACTTAGGGGTAATGCCCCGGTGTTTCATGTATTGTTGCTTTTCGTTTTTAGCGTTGATTTTAATAACATTT
>Seq30057 [organism=Ipomoea batatas (L.) Lam.] PacBio-Illumina derived unannotated transcript Ibc16610/f1p0/1587 
GTCTTTGGATTTATTTTTCTCCACTGTTCACCACACTCGCCGGCCCACTGTTTTTTCTCAGGCATCACAGTTCTCCACAATGTCGGACCTTGAGGCCCCTCTTCGTCCGAAGAGAAAGAAAGGGTTGGTTGACTTCCTGGTGAATTTCCGATGGATCGTTGTCATATTTGTTGTCCTTCCCTTCTCTTTCTTGTACTACTTTGCAATCTATGTTGGGGATATGATATCCGAGAGCAAGTCTTTCAAGAAAAGACAGAAGGAACACGATGAATATTCTGACCTTTTCTATGCCGTTCCCTGGTCTCAGGGTACTTTGGGGCTTCTGGTTGCAGCTGAGATCAAGCTTATACCAATTAAGGAATATATGAAAGTGACTTACAAACCCGTAGTTGGTAATCTGAAAGAGATTGCTCAAGCATACATTGATTCATTTGCACCCCGAGATGGAGATCAAGACAATCCCGATAAAGTTCCAGACTTTGTAGAAACCATGGTATACACTTCCACCGAAGCTGTATGCATGACGGGTAAATATGCTTCTAAAGAAGAGGCCAAACAGAAGGGGAATAAGATTAACTGTGTCGGTTGGTGGTACAAAACATGGTTTTACCAGCATGCCCAAACAGCACTAAAGAAAGGCGAGTTTGTCGAATACATCCCAACGAGGGAATATTACCATAGGCATACAAGATGTCTGTACTGGGAAGGTAAACTCATCCTGCCATTTGCTGATCAGTGGTGGTTTAGGTTTCTTCTCGGGTGGTTGATGCCACCGAAAGTTTCTCTACTCAAGGCTACTCAAGGCGAGTCCATAAGGAACTATTATCACGACAATCATGTCATTCAGGATATGCTCGTTCCTCTTTACAAAGTTGGAGATGCTCTCGAGTGGGTTCACCGTGAGATGGAGGTATACCCGATCTGGCTTTGCCCACACAGACTATACAGGCTCCCCATCAAGACCATGGTGTACCCCGAGCCAGGATTTGAGCTGCACCGCAGGCAGGGCGATACACCTTACGCTCAGATGTACACTGACGTTGGCGTCTACTATGCACCTGCCTCCGTCTTGAGAGGTGAAGTGTTTGATGGTTCATTGGCTGTGCAACGAATGGAGGAGTGGTTGATTGAGAACCACGGTTTCCAGCCACAATATGCTGTGTCCGAGTTAACCGAGAAGAACTTCTGGAGGATGTTTGATGCTGGGCTCTACGAGCACTGCAGGCGCAAGTACAAGGCCATAGGCACCTTCATGAGCGTGTACTACAAATCGAAGAAAGGAAGGAAGACCGAGAAGGAGGTGCAGGATGCGGAGAAAGAGAAAGCTGAAGTCGAGACCCCTGACTGTGATTAGTCTTTTGCATCGTATTGGTTTTAGGTTGGAGTTTGGAGTCGAATGTCGTGGTTAGGATTCATGAGTTTGTGGCCATTTGTCATTTCTGTAGTTTTTTCTGAAGTTTCTGTATTTGAGATTAGTACTCTGACTCTTTTTTATCTGTGTGTTGGTGAGAGGTTGTATTTCAGTTGTCATAAGAGGCCATATTGAACTAATTCATGTTTTCTGGAAATCTAATGGTCTTTCAGCTT
>Seq30058 [organism=Ipomoea batatas (L.) Lam.] PacBio-Illumina derived unannotated transcript Ibc16611/f1p0/3321 
GTCTCTACTCCCTCTCTCTGTCGCTCTCTTTCACTACAAACCCCCTTCTCTCTCTCTCTCTCACTATATCTTCTCTCTCTCTCTCCGCCTATACTTACATAATCGACATTGTTATATACGTATATTGCATGCTCGAATTTATATTTTATTGCTATTTCCCCCTTTCCCCCCTGTCGTTGTCGAAGTTGGAGTAACAGAGGAGTTGATCCATATGGGAAGCGAATCTCCGATTGGCTATACTCGGGTTTCTCTCTCTAGATATGCGTACGTATTTGCCAATCGTCGATGAATGAGAGCGCTGCCCTAAACGCTGTCGCATTACGTTCCGTTCATTCTCTCTCTCTCTATGCCGCTGTTGATCTTTGAAAAGCTTCCGTTTTTATCCTTCGGAACCCTGAGTCTCTGAGGCCTGTTTCATTGGTTTGCAGTTGACTGAAGCATGTGCAGTGGTCCAGACCAGTCCAATTCTAGCTCATCTACCAACCAATCTAATTCTGATACAAAATTGAGTATGGACTCAAACCAACTTACTGTTGTGACTGATGATTGTTTTTCAAGTTTTCTTGAACTTGCTGCTAACAACGATGTAGAGGCTTTTAAAAGATCAATTGAGCATGAGCCTTCTGCAGTTGATGAAGTTGGACTTTGGTTAGTTCGCAAGAAAGGCTCTAAACAGATTGTCAATGAGGAAAGGACTCCCTTGATGGTTGCTGCAACATATGGTAGTGTTGATGTCTTGAAATTGATCATTTCTCAGCCAGGAGTTGATGTCAATCAAACTTGTGGCCCAGATGGGTGCACTGCTCTTCACTGTGCTGCCTCTGGTGGCTCCATTAATGCCACTGAAGTTGTTAAGTTGTTGCTATCAGCTGGTGCTGATCCCAATATTGAGGATGTTAATGGCCAGAGACCAGCTGATGTAATTGTTGTTCCGCTGAAGCTTCCAGGTGCTAGAGCATCTCTTGAAGAACTGCTATTGAACAATATGTCTGATGGACCTGTTGGTGAATGCCATTTGCAGGTGTCCATAACTACAAGTACTTCCTCACCGGTACTCTCTTCCTCACCAGAAAATGGGTCCCCATGTTCACCTTCAGACTTGGTATCTTCTCCTATGGCATCAGAATTCAGTGATGTTCCTGCAAATTCTGCTCCAGAAAAGAAGGAATATCCTATTGATCCATCCCTTCCAAACATTAAGAACAGCATATATTCAACGGATGAGTTCCGAATGTTCTCATTCAAGGTGAGGCCTTGTTCTAGAGCCTACTCTCATGATTGGACTGAGTGCCCTTTTGTGCACCCTGGAGAAAATGCACGCAGAAGAGATCCTAGGAAATACCACTACAGCTGTGTGCCTTGTCCTGATTTTCGTAAGGGTGCCTGCAGGCGGGGTGATATGTGTGAATATGCTCATGGAGTGTTTGAGTGCTGGCTTCATCCAGCTCAGTATCGAACACGCTTATGTAAGGATGACATAAGCTGTGATAGGCGAGTTTGCTTTTTTGCCCATACTCCTGAAGAGCTTCGTCCATTGTATGTTTCTACTGGTTCTGCAGTTCCATCACCTAGATCTGCTGCTGCAACAGCAAGTGTTATGGACATGGCTGGTGCATTGAGCCTTATGCCTGGTTCACCATCATCACATTCTGTTATGTCTCCTGCATTCAATCAACCCATGTCTCCAACTGCCAATGGAATGCCTAATTCATCTATGGCTTGGCCTCAACCAAATGTTCCGACTCTTCATCTCCCTGGAAGCAACCTCCAGTCAAGTCGCCTGAGGTCATCACTCAATGCACGAGATATTCCTCTTGAGGATTTGAACATGCTGCAGGATTTTGATGGCCAGCAACTACTTCTAAATGACTTGGCTTATTTTTCACAGTCACGTCCTAATTCTACAACTTTGAGTCGTTCTGGTTGTTCTAAAACACTAACCCCTTCAAATCTTGAAGAGCTATTTTCTGCTGAGATCACCTCTTCCCCTCGATATTCTGATCAAGCAGCGGCTTCTGGTGTTTTCTCCCCTTCACATAAATCAGCTGTTTTCAATCAGTTTCAGCAGCAGCAGAGCATGCTCTCCCCAACCAATGGTAATGTGTTCTCTCCCAAAAATGTTGAGCATCCTCTTTTACAGGCTTCATTTGCCGTATCATCACCTGGTATAATGTCACCAAGAACTATGGAGCCAATATCCCCTATGAGTTCCCAACTTTCTGCATTTGCTCAGCGTGAGAAGCAGCATCAACAGATACGTAGCCTCAGTTCCCGGGATCTTGGTTCTAGAAATGCCTCAATGATTGGATCGCCAGTGAGTAACTCTTGGTCAAATTGGGGTTCTCCCAATACAAGGATTGATTGGTCTGTAAATGGAGATGAACTTGGTCGCCTGAGAAAGTCATCTTCCTTTGAAAAGCTCAATAGCAATGGAGATGAGCCTGACCTGTCTTGGGTGCAATCTCTTGTAAAGGAATCACCACCTGAGATGAAAGACAAGTTGACAGCCCGAACTTCAGGGGCTGTGCCATCCGGTGAGGGTTTGAAATCCAATTCTCAAACTGATTCCATTGATCATTCTGTTTTAGGAGCTTGGCTTGAGCAGATGCAACTTGATCAGCTTGTAGCCTAGTGACAAGATGATTCATTTTTCGCTTTAGACAATTTTTTTTAGGGATTTATACAGTATTATTTTGGGCCTTTTTTGGCTGGTGGAAAGGAATGCAAGCTGGAAGTAACATGATGGGTATAAGCGGGCAAAACTCTTGAAAGTATTATTGAATTTCAGCATCTATTTGTTTACAACATCTCAAATTGTTGACTGGGCTGTATCAAAGAAACCCAGTCAAGTTATGGTAAGGTGTAACTCTGCAATTTACAATTCTAGGATTAATATTCTCCCTTGTCTTTCATATATTCTCCCTTGTAACAATTAGGCTAAAAGCTTTTGTATCTTGATGCCTCATTTTCCTTGGCAATATTGCTCTGATAATGTAATTCAAGGGATGAAGATTGAATAAAGGCACTTAGTTCTTGT
>Seq30059 [organism=Ipomoea batatas (L.) Lam.] PacBio-Illumina derived unannotated transcript Ibc16612/f1p0/2094 
AGATAAGATCAGAAAGACAGAGTAGCATCCTCTCTCTTCCAAAGCTCCTCCTTCTCTCTACCCTCTCCTCCGGACTTCTTTTCCTTTTCTCCGGCTGTTGCCGCCTCCGCTAGGATAGCGGAGGCGGCGCTAGCCATCCTCCTCCACGCCACAGCCGCACTCCATCCTCTCTTCACCCTCCATCCGCACTTCCGCAGCCACCATCGCAGCATCTCCGCAGCCAAGACCTCGTCTCTCACCTACGTCCCACCGCCGGCAACACAGCCCCGCAATCGCCTCCCACCGCCGCTCCAGTCTTCTCTTTCCACTCTCACCGCACCTCCAACGCCTCCACCGCAGCATCTCCTCCACCACCACCGCAACACTTCCATAGCCTCCCACCACCGTAGCCAACATTAGCCGCTCACCTCCGCCCTCCGCAAGCAACGCAACCTCGCCTTCGCCTCCTCTTCCCTGCTCCAACTTTCCTCTTCCATTTCTTTTTCTTTAATAAAATAATATATATATATATATATTGTTGGGGTTTGTGTTAGTAGCTTGGAATCCGTGATTATTGAGCCACTAACCCATTTTTGTTTATCCAACCCTACTTTTTCATCTTTTTATGCTTTTGTCTTTCTATAATATTGTGTAGTTATCTCGTTAGCTTTGACGAGTTTATTCCCTCTCGTTAGTTTTGACGAGTTTATTTCCTCTCGTTAGTTTTGACGAGTTTTTTCCTCTCGTGTTTTATCGAGTTATTCCCTCTCGTATTTTAACGAGTTTTGTTTTTGATAAGCGTGAATTATGGTCACTACAAATGTTACCCTCATCCTGGACGACGAAGATGACAATGGAAAAATGCCTCTTTACTCGGTTGAGAGGTTTTCATCTGATGAACCGGTCAAACCTTATGCAAGGCCGGAATTGTTTTCTCAGATTGGAATATTGTCAATGTGCAAGAGAAATGAGATGAAGATCCATATGATGTGCAAGACCTGTCAATCAAAGTTAATCATACTTATGTTTGGTCAGGTCTATATCAGCTTTCGATTTGCTGAACAATCTGCGAACCAAGTTCTCCGTAGCGTAGCTAGGAAAGTTGTTTCTATGTCAGATTGTAAGAGAATGGTTTACCATTCTATCGAATCTTGTTGTATCATTTCGCGTTGTGCTTTAATGAATTAACTCGTTACCTTTCAAAAAAAAAAAGAAAGACAGAGTAGCATAAGGGAGAAACGCTGCTTTCAAAGGCACTGAAACTCAGAGTTAGTATAACAAAAATGGCGGCGTACTCAGCAGCAGCTCTATCATGGAGCTCATCTTCGTTGCTTGGAAATTACAAGCTAAGCAAGAATGCACCACTTGGAACTGCAAAACTGGTAGAGAGGACTTCAAATTTCACTATTGAGTGCCAAAAGAAAACCAAGAAAATAAGAAAGATAATACTGAAAGAGGATGTGCAAGAGTTGGGGAAGAAAGGGCAACTTATGAATGTGAGAGCAGGGTACTACAGGAATTACCTGCTGCCAATGGGCATGGCTCAAATTGTCACCCCTCAGCTTCTCAAAGAAATGAAGATTGAAGAAGAGAGAATCGAGGCTGAGAAAAAACGGGTGAAAGAAGAAGCTCAACAACTTGCTCTAATTTTTGAAACTGTTGGAGGCTTCAAGGTAAAACGCAAGGGTGGGAAAGGAAAACAAATATTCGGAAGTGTCACTGCCCAGGATCTTGTTGACATAATCAAGGCACAGCTACAGAGGGAAGTGGACAAAAGAATAGTATCTCTGCCCGAGATTCGTGAAACTGGAGCATATACTGCTGAACTGAAGCTTCATCCAGAAGTTACTGCGCGAGTTCAAGTGATCGTGTCTGCAAATTGAAGGCAGGGACTTACTGGAGCGGTTTATACTAATTTATGGATTTTCTTCTTGCACTGTTTTGTCAAGGGAAGGAGGAGACTTCATAGCTAAATATGAGGTTAAGCTACCTTAAAGTAAGTGTTTTTAATTGTAATTGTAAAAGAATTAACTGATTTTTATGAATTTGCATCATTTGGTGCTTTGTATTGTATCAATGTCTTTATTACAATCTTATGTTAAATTAAATATTGATTTCT
>Seq30060 [organism=Ipomoea batatas (L.) Lam.] PacBio-Illumina derived unannotated transcript Ibc16613/f1p1/2779 
CACAGCGGCAAAGCCATAGACGACGCCACGACGGTTCTTCACTTCTTCCTCGCCTCTCGGCTCTCACCGCTTCTATGCCTAACGCCCTTCGCCTTCAACGACACTCCGGTCAGGCAGACAGGCAATCGCTCCCTCATGCGGTCACGCCCTCCGGCCTCCTACCTCCGATCTCGTTAGTCACTCCTCAGCCTCGCCCTTCAGCCAATCATCCCTCTGCGGCTCTGCTAGTCTGCTTCACTGAGTCACCGACTCACTGTAACTCTGAGGCTCTAAGGATTTTTGGATGCTCAGTTCAGTCAGCTCCAGCAACATCAGGATGAAAGCAACGCTACTTTTGTAACCGAAGTTGTGACTCTCTTCTTTGAAGATTCTGAAAGACTACTCAATGATCTCAACACAGCTCTAAAAATTTCTGGATTTGCTCCTGGACTGCCAATTGGAACCCCTCTATAAGAAAGTGATAAAGCTTAAAGCTTTACTACGTTTTATCTCCGGATTTACTGTAGTCCAAATGGCTCTCTATCTAAGAAAGCTTCAAAGGCCACTAAAGCTTAGAACTTTACAGCTCTCTATTTCGCGGACTGACGACAATGATAAACTTCTCCGCATTTTCTCCAGCGAATCTGTTGAACCAAGTGATACACAAGCTGCATGTATAGGAGGGCAAAGGAATGACGGACAGCAAGTGCAGATTCTTACTCGTCTGGTTCATTCCGGTAATCATAGTTGTCTCCATTATAATTGTTACGAAGTTCCATTTGTAAGTGAAAATACCTCAAACACTGATTTTTATTCAAAAAGAAAATTTCTGGACTTGAAGTACAGGGAATTCTGTAGTGGTGTAGATTCTGGATCTGAGTCAGAGAATCATGACGAAGGTGAAAGTGAGTGTGAGAGTGGATGCGTTGAATCAAAAGCGGATCCAAGGGAGGTGGATAGGGTTTGTAAAGTGATTGATGAGTTGTTCTCGCTGGACAGAAATATGGAGGCCATTCTGGATGAATGCGGGATTAATTTGACCCATGATTTGGTGATTGATGTATTGGAGAGATTCAAGCATGCTAGAAAGCCTGCGTTTAGATTCTTTTGTTGGGCTGCGCAGAGGCCAGGATATGTTCATGATTCAAAAACTTATAATGCAATGATGGCAATACTTGGAAAGACTAGGCAGTTTGAGACTATGGTGTCGGTTCTTGAAGAAATGGGTGAGAAGGGCTTACTTACGATAGAGACCTTTGTAATTGCAATGAAGGCGTTTGCTGCTGCAAAAGAGAGGAAGAAAGCTGTTGGGATTTTTGAATTGATGAAAAAGTACAAGTTTGAATATGGAGTTGAGAGTATCAATTGTTTGCTTGATGCATTGGGAAGGGCAAAGCTTGGAAAAGAAGCACAGGTTTTGTTTGAGAAATTGGAGCATAGGTTTACACCAAATTTGCAGACTTATACTGTTTTGATCAATGGTTGGTGTAAGGTGAAGAACTTGATGGAGGCTGGGAAGCTGTGGAATGAGATGATTGACAAAGGTTTTAAGCCTGATCTTGTTGCGCATAATATAATGTTAGAAGGGTTATTAAGGTGTCATAAAAGCTCCGATGCAATCAAACTGTTTGAGGTGATGAAAGCAAAGGGTCCATCTCCTAATGCAAGAAGCTATACAATTTTGATCCGACACTTGTGCAAACAAAGGAAGATGGATGAAGCTATTGAGTACTTTGAGGAAATGCTCGGTACTGGATGCGAGCCTGATGTTGCCGTTTATACCTGTTTGATAACAGGGTTTGGCAATATAAAGAAGATGGACCGAGTCTATGGGTTGCTGAAGGAGATGCGGGAGAAAGGGTGTCCACCCGATGCACAATTATACAATGCTTTGATCAAATTGATGAGTAACCGACGAATGCCTGATGATGTAGTGAGAATATACAAGAAGATGATCCAAAATGGGGTTCAACCAACTATTCACACATATAATATGATGATGAAATCATTCTTCACGACAAGGAATTATGACCTCGGGTGTGCAGTTTGGGAGGAGATGAACTCCAAAGGATGCTGTCCCGACGAGAATTGTTATACTGTTTTCATTGGAGGGCTTATACAGCAGGGGAGATCAGTTGAGGCTTGTAAATACTTGGAGGAAATGATAGAGAAAGGAATGAGAGCTCCTCAACTTGACTACAATAAACTTGCTGCTGATTTCAGCCGAGCTGGAAACCCTGATATATTAGAGGAGTTGTCTCATAGGATGAAATTATGTGGAAAATTTGAGGTCTCAAATCTGTTTGCAAGATGGGCTGAGATGATGAAGAAAAGAGTAAAGAGAAACACCCAATTAACTATAACCAATAATCAATAGTCTTGAACCTTTGGGATCCAATACTCACAGTTGAGCTATAAAAGGAGTCGTTTACTGCACTCATCTCCAAGCTATATATACATGGAGACCAAACAAAAAGCTGCCATGTTTGTCTTCATCACTTGCTCTGCAATTTTCGTCCTCTGTTCCCCGCCTTTAGCCGCCGCGAAATGCACAAGAAACCCAGTTATCTTCAACTTTGGCGACTCCAACTCCGACACCGGCGGCTTTCCCGCCGCGCACGGCTACATTTTCAATTACCCCTACGGTCGTACATTCTTCCACCGACCTTTCGACCGGCTTTGCGACGGACGTTTGATTATCGATTTCCTGTGTAAGCAACATCTCATCTTCTTTATTTTGTCATCTCAACTTCTATGAATTTA
>Seq30061 [organism=Ipomoea batatas (L.) Lam.] PacBio-Illumina derived unannotated transcript Ibc16616/f1p0/2604 
ACTTTCATTGATTAGCCTTTAGCTTCAGACAACCAAATAGGAGAATGGGTTCATTGAGAATTCCCAGAAAGAATGTCATTTTCCTGTGTGTCTGTGTTCTTCTTTCACAGATTGCCCTATGCCTTTCTTCCAAGGTGTATGTGGTGTATATGGGAAGAAAAGGGAGTGATGATGATCCAGATGATCTTTTGAAGCAGCATCACTATATGCTGACCACTGTTCACAGAGGAAGTCTTGAAGAAGCCAAGGCTTCTCATGTGTATAGTTATAAGAATGGTTTTAAAGGCTTTGCTGCCAAGTTAACTGAAGAACAAGCCTTTGAAATCTCCAAAATGCCCGGTGTGGTATCGGTATTTCCCAATAGAAAGAGGACCCTGCACACGACTCGTTCGTGGGATTTCATGGGGTTAAGTAGCCATGACAGAATGGAAATTCCCGGCTTTTCTACCGAGAACCAAGTTAATGTCATAATTGGGTTTATTGATACAGGGATTTGGCCCGAGTCTCCAAGTTTTAGTGATGCTGACATGCCTCCGGTGCCTGCTGGATGGAAGGGGGAATGCCAACCAGGGGAGGCGTTCAATGCATCGACATGTAACAGGAAAATAATTGGCGCTAGATATTACTTGAGTGGCTATGAAGCCGAAGAAAGTTCTGGGAAGACCATAACCTTTAGGTCAGCTAGGGACAGTAATGGCCATGGCAGCCACACGGCTTCAACAGCAGCTGGTCGCTATGTATCGAACATAAATTATAGAGGATTGGCATCTGGAGAAGCCAGAGGCGGTGCGCCTATGGCCAGGATAGCGGTGTATAAGACTTGTTGGATATCCGGTTGCTACGATGCAGATATGTTGGCAGCATTTGATGATGCAATTAGAGATGGGGTTAAAGTCCTGTCTCTATCTTTGGGTCCAGATGCCCCTCAGGGAGATTATTTTGACGATGCTATCTCTGTGGGGTCATTTCATGCTGTAAGCCATGGAATAACAGTGGTTTCCTCGGTTGGAAACCAAGGAGCTGTGGGATCAGCGACTAACGTTGCTCCTTGGTTGGTTACAGTTGCTGCTAGTTCAACTGACAGAGAATTCACGTCGGATATCATCCTCGGAAACAGAACTCACTTCACGGGCGAAAGTCTTAGCACTCATCAAATGAATACGTCTGCAAGAATCATCTCTGCTGCTCAGGCTTTTAGTGGATTCTTCACTCCTTATCAATCCAGTTACTGCTTGGAGAGTTCTTTGAATAGAACCAAGGCCGAAGGGAAGATTCTTGTGTGCAGACATGCCGGAAGCTCAACAGAGTCGAAGCTTGCAAAAGGCTCGGTGGTTAGAAAGGCTGGCGGGATTGGGATGGTTCTTATAGACGACGCAAATAATGATGTTGCCATTCCCTTTTCAATTCCGGCAGCAACTGTTGGGAGACGGGTTGGCAACAAGATCCTTTCTTACATTAGGAGAACACGCCAGCCTATGTCGAGGATTCTCTCTGCTAAGACCGTTATAGGAACTCGAGCTGCTCCTTATATGGCTGCCTTTTCTTCAAAAGGCCCTAATTCTGTAACTCCAGAAATTTTGAAGCCCGATGTTGCAGCTCCTGGTTTGAATATCCTGGCAGCTTGGTCTCCTGCAATTTCAAATATGAATTTTAACATTCTTTCTGGAACTTCAATGGCTTGTCCCCATGTAACAGGGATAGCTGCCTTGGTAAAAGCTGTGCATCCATCATGGTCTCCTTCTGCTATCAAGTCTGCAATCATGACAACAGCCACTGTTATGAACAAGCATCGCAAGCCAATCACAGCAGATCCTGATGGAAGAAGAGCTAATGCATTTGACTTTGGTTCTGGCTTTGTTAGTCCAAGAAGAGTTCTTGATCCCGGTTTGGTCTATGAGGCACACCCAGTGGATTACAGAGCCTTCCTCTGCTCAATCGGTTATGACGAGAAAACACTGCATTTGGTCACGGGAGACAACAGCACTTGTGATCAAACACTATCATCACCATCTGCACTCAACTATCCATCAATTACAGTTCCACACCTCAGAAACCATTTTTCGGTAACCAGAACCGTGACAAACGTGGGGAGGCCAAGAAGTGTATACAAGGTAATAGTATTCCCTCCAAGAGGAATCAATGTGACTGTGGTGCCTAGAAGACTAGCCTTCACTCACTTCGGTCAGAAGCGCAAGTTCACTGTGAATATCACAGTGGCCGCTCCATCACAAGGCTATGTTTTCGGGTCTTTCTCGTGGAGGAACAGAAGACATAGGGTCACATCCCCTCTGGTTGTCAGAGTTGCAGGCTCCAAGAAGGGTCCTATGGGTTAGGAAGCTGAAAGATGAAGGCCATGGAGCAACTAAAGGATAATTGCAAAGAAGAGATCATATAGAAAACAAAGTGCAAATGGGCAACAACACAATAGTGGATCATACTCAGCCTCAACCATGGATTACTTAGAAGTATTAGAATACTTGTAATTATCAGATTTTTTGGTGGTACTTTGTTATGGTTTTGGAAATTTTGGCTCATGGTGCTTAATTTAAAGTAAACATTAAATGCTTAT
>Seq30062 [organism=Ipomoea batatas (L.) Lam.] PacBio-Illumina derived unannotated transcript Ibc16618/f1p0/1770 
GAAATTTTGAAGCATAACTGTCTCTCTTTCTCTGTGCAGCTAGGCTTCTGGTGTCTTCATCATTGCTGGTAATTATAACACAAATTATAGTTGCTGCGCTGCAAGCCAGGCCGTTTGAAGTTCCTTCTCTCCTTCCTTGGAATTTCTCAGAGTGACTTTGGGTTTTATAGCATAACTTTCTAATTATTTGCTTGGAATAAGCTGCAACCGATCACCCAAACTTTTACATCAACCACAAAGGCAATATGTCGTCAGAGCAGTTCATTGGTGCAGCCTGGAATTCATGTGAGAACTTTTTGGATTTTGATAGTAATATGAAATCTCTGAAAAGACAAGTAGCTCTACTATCTAGCCAAGCAGAAGACACAGAAACAAGGTTGATGAACTTGGAACAAGAAGGGAAAAAGAAGAGGAAATTGGAAGTCAAGGTTTGGCTTGAACAAGTAGAAGAGATGAAAATGGAGTTTGATACATTCAATGAAAGTATAACAAATGGGGGAATAATGGAGAAAGTAAAATCTTTAAAGTATGTCAAAACCATGACAGGAGCAGTTAAAGAAATCAGAGATGAAGGCAAAAATATTGGTGAACTTACCGTTGATGTGGATGAAAGCACAATACCTTCACTAGCTGTTTCTCAGTTATCTGGAAAAACATCTAATGATAATTTAGAGAAATTATATGGATGGTTAGAGGATGACAAAATCTCGAGCATTGGTGTGTATGGGCAGCGAGGTGTAGGGAAGACAACTTTGGTGAAACATATACATAATCGAATCCTCCAAAAAATGCCTCATGTTAAAGTTTACTGGGTTACAGTTTCTAATGATTATAGCATCAAAAAGTTGCAAGATGACATTGCCAAAATTGCAAGGCTTCAATTTCTTGACGAGAATGAAGAGCACAGGGCTGCCATTTTACACCAACACTTAGCGGGGAAGAAAACTGTTCTCATGTTGGATGATGTACGGATGTGCATTCCCTTGGAGAAATTAGGTATACCTCATAGGAATGAAGGGTGCAAGTTCATTATAACTTCTCGTTCACTACAAGTGTGTCGCTTGATTCAGTGCCAAGAATTGTTCGAAGTCAAAACTCTTAATGAAAATGAAGCTTGGGATTTGTTCAAAGAGAAATTATCACTTTGTGGTCATACTGTGCTCAACGATGTTATTGAAAAACATGCCAAGGAATTGGCCAATAGGTGTAATGGCGTACCATTGGCACTAAACATTGCAGCCGCAAGAATGCGAGGGGTGGATAATGTTCATCGTTGGAGGAGTGCGGTGATTCAAATGTCCACTCTTGATCAAATCTACAGGCCAACCTTTATAAATATTAATAGGCCACATGCATTAAAGTAGGAGCAGACTAGTTCAACTTATTATTTATGTTAAATAAGTTAGTTCAGCTGTTTAGCTGGTAAATAGTATTTTCTTGTTGACAAGCTTCAGTTTAAAGTTAGCTTTGTATTTAGTTTTGAATGTGAGAAATAATATACCATTGAGCTTGGTTTATTCTTTCCCAAAATGCTTCTCTTCAAATGGAAGACTTGGAAAATAATGTGTTTGAAAAACTCAAATTTAGCTACAACAGATTGAATGATCAAAGGTTGAAAGAGTGTTTCCTTTATTGTTGTTTGTATCCTGAAGATTATCAAATTAAGAAGGATGAAATAATAATAAAGTTCATTGCAGAAGGATTATGTGGAGATATAGACGAGGGTCATTCCATATTGAAAAAACTAGTAGACGTTTT
>Seq30063 [organism=Ipomoea batatas (L.) Lam.] PacBio-Illumina derived unannotated transcript Ibc16620/f1p0/1862 
AAGAAGGAGAAGGAACCCAAAACTCCTGCAGCACCTACAATCGATCGTCCTGTCCGTGAACGAAAATCTGTGGAAAGGCTGGTAGCATCTATCGAGAAAGATTCTGTCAAGGAATTCCAGATAGAGAAGGGCCGTGGAACTGCACTGAAGGACATTCCAAATGGTATATCATGATACCATCCTACTGCTTCTATGTTTCTTTTCTAAGTATGCATTTTTGTGCATGTTCATCCTCTCAGTAGGATATAAAACATTTCACTTATGCTGCTTGAGTTTAATTTGACCAGCATATTTGGTTCTCTCCAATGTGATATCATGATCTCTCTTGCAGTTGATATCAGGGTGAGTGCAATCAATAAATATTATCTTTGGGCCCTTTGTTACTAGGGAGTAGTTGGGATTGGATTATTGGTCTGACCCTTTGTTACTAGGGAGTAGGATGAATCCCTTGACTACGGATTTTGAAGCGTAGGGCAATAGATGAGCTTTCTGTAGGGAGATTGAAGTTCTATACTTTCTATAGTGGTTGAATATTATAAGCAAATTTAAGTGGGATAATGTCAAATGACATGAACTGCATGTAAGTGATAGAGGAGTATTTGGCACTTGTATTTGTAGAAAAATAAAGTTCAACCTGACAAGGGAATACTCTCAAACTAGTGGTGGTAGATGGAGATTGAATTATGAAAGAAGGCTTAGTGAATTTAACCTCTACTCTTAGATTGTTCTCGGCCCATTGCCTTGTATTTCTTCCCCTGCCCCTCTCCATTTGTTTTTATCTTCCCTTTTGTGAGTGGTTGAGGGTTTTTTTTTTGGAAAATATGGAAACATCTTGTACTCACCTTGCCTTTTTTGGAAAATATGCTATTCACTGATACTGTTCATAACTACTTACTGCTATTACGAAACAACATTTTCTGTTTCAGTGGCGTTCAAGTTATCCAGAAAGAAGAGTGATGACACCTTCAAATTGCTTCACACAATACTTTTTGGAAGGAGAGGAAAGGCTGCTCAGATTAAGAGTAACATATTGAGGTTTTCTGGCTTTGTGTGGCATGAAAATGAGGACAAGCAAAAGATGAAGGTGAAAGAAAAACTTGACAAGTGTGTAAAAGAGAAGTTATTGGAATTTTGCGATGTACTTGATATACCTGCTACCAAGGCTACATCAAGGAAGGTTTGTTGATTCTGTCTTCTTTATGGTAATTTTAGAAACAGATTAGTAGATTATAATCATCTTTACTAAGTATATTATTTTGGTTGCAAGCTTGTTCTCTTTCCGATAAGTGTTCATCTGAAACAATTTCTTGAAAATGGACTGCTCATTGGAAACTAATCGATGGTCTTAGTCTTCAGTCTTTACATTAGAGCTTTTGTTGCCACTAAATATTGCTCCAAATATCCTTGCATCATTTGTATCTGCAGGAAGACGTAATTGTAAAGTTGATGGACTTTTTGGAGGCTCCACATGCTACAACTTCCGAGTTGCTTGCTGAGAAAGAACAGGCAAGTAAGGGCAAACGTAAGAGGGTTAGCAATAAAAGTGGATCATCAGCATCTGGAAATGCGAAAGGCTCAGCTAAGAGACAAAGGGCTTCATCTGCATCTAAAAAGGGTGAGAAGAAGAATACACATGAATCTGAAGATGGGTCAGAGGAAGAATCAGAAGAAGAACGTGAGGAAACAAAAGCGAACGGTGGTCCTGACAAATCAGAAGATGAGATTTCAGAGCACGCTGTAAGCGACGAGAACAATGAATCTGAAGACGAGTTTGAGGAAGAAAAGAAAAAAGAAAAACGAAGTTCAAAGAAGTCAACATCAAAGAAGGAACCTAAAGATGAATCCGAGGAGGAAAAGCC
>Seq30064 [organism=Ipomoea batatas (L.) Lam.] PacBio-Illumina derived unannotated transcript Ibc16623/f1p0/1972 
GAGAGTCTCGCACTTCACTCTCCATATTCACTCACTTCCTTTTCTCCTCTCTCCTTCCATCGTCTCCGATCACGTCCCTCCATTTCTCTACCTCCCAACCTCCCCGCCACCGCCACCGTTCTCCGCCCAATTTCATCTCTCCCCGCGCCCAAACCCCCTATACTCAAACAAAAACCGCTCATTTCCCCCCTTTCCAACCCAATTTCGAAAGACCCATCACTTGCCACGTGTTCCTCATCCTCCGGGGATAACATAACCACCGTCACCGAGCCCAAGCCGGACCCACAAGGCGCAAAGATCGTTCCTTTTGTTATCTCTGTTTCCGTTGGGCTTCTGGTTTTGTTTGTCGTCCCAAAACCTGCCGAAGTTTCCGCTCAGGCGTGGCAATTACTTGCTATCTTCCTCTCCACCATCGCCGGCTTAGTTCTCAGTCCATTGCCGGTCGGGGCCTGGGCTTTCTTGGGGCTTACGACTGCAATTCTCACGAACACGTTAACTTTCTCTGCGGCTTTCGGGGCTTTTACGAATGACGTTATATGGCTGATTGTGATTTCTTTCTTCTTCGCTCGCGGGTTCGTTAAGACGGGATTGGGCGAGCGGATTGCCACTTACTTTGTGAAATGGCTGGGGAAGAGTACTCTCGGGTTGTCTTATGGATTGACTCTTAGTGAGGCTTTGATTGCTCCGGCAATGCCCAGCACCACCGCCAGGGCCGGCGGTGTTTTCTTGCCGATTATTAAGTCTCTTTCGCTATCCTCTGGTAGTAAACCGGGTGATCCATCTTCAAGAAAGCTGGGGTCTTACTTGGTCCAATCTCAGTTCCAGGCTTCAGGCAACTCTAGTGCTCTTTTCTTGACTGCTGCAGCTCAGAACTTACTATGCCTCAAACTAGCTGAAGAACTTGGAGTGGTAGTTTCGAATCCTTGGGTTGTTTGGTTTGAGGCTGCTAGTTTACCTGCATTTGTTTCACTTCTGGCCACTCCATTTATCTTGTACAAGTTATACCCTCCTGAAATCAAAGATACACCCGAGGCCCCTGCTATGGCTGCAAACAAACTGGAACTTATGGGTCCTATCACAAAAAACGAATGGGTGATGATTGGAACAATGCTTCTAGCCGTCTCCTTGTGGGTTTTTGGGGAGGCTGTGGGTATTTCTAGCGTTGTGGCAGCCATGATTGCGTTATCGATTCTCTTGTTGTTAGGAGTGCTTGAATGGGATGACTGCCTAAGCGAGAAAGCAGCCTGGGACACACTGGCTTGGTTTGCAGTTCTAGTGGGCATGGCAGGCCAGTTGACAAATCTTGGCATTGTTAGTTGGATGTCTAGCTGTGTAGCCAAGTCCCTCGCGTCTTTATCACTAAGCTGGCCTGCAGCGTTCGCCCTTCTTCAGGCCGCTTACTTCTTTATACACTATTTGTTTGCAAGCCAAACCGGGCACGTGGGAGCATTGTATTCTGCATTCCTCGCTATGCACTTGGTCTCGGGAGTGCCTGGCGTTTTAGCTGCATTGGCTCTAGCTTATAACACCAGCCTATTTGGCGCTCTGACTCATTACAGCAGCGGTCAGGCCGCTGTTTACTTTGGAGCTGGGTATGTAGATCTACCGGATGTGTTCAAATACGGGTTTGTAATGGCAATTACGAATGCAGTAATCTGGGGAGGTGTTGGAACACTGTGGTGGAAATTCTTGGGCCTGTACTGACTTCAATTCCTCATCTCTGTGTAAGTTGAATCATTTCTCTTGCTATAACCATAGGTGGCCTGGGAACTTAGCAGAAAATTGTTCAAATCATGGCTAAAGTTCAGACTGACATTGTATAGTAGCTCTTTAGATGTCTGATCTGCAGCACTCTCCAGTATATAATTGTTCTTGGCATTCGGATGATATATTTCAAATCCGAAATGAATTTTTGGAGAGTTTTAATTAATGAATGTTACAT
>Seq30065 [organism=Ipomoea batatas (L.) Lam.] PacBio-Illumina derived unannotated transcript Ibc16625/f1p0/1672 
TTTCAATCTACAGAAGTGCAAATTTCCCAGGTTTCAATCTATAGAAGTGCAAATTTCACAGGTTTCAATCTTTAAGACACTCAGCTAAGGGGCTTTTAACTACATGTACATCAATTTGAGAGTTTGAATGGAAAAGGGGCACAACAGACCCCGAATTTTTCATGTCGAAATTCTACAACCATGGCACAGGAGGACTAGATTTTGAGGTTAAGGATGGTAATAATGCAGACATCTTAGAGAAGAATAAGGTTTCACGAAAATGGCTTTCCATCCACGAAATGCTTCACCTGTTTTCGGCGTCTGGTGTCTGGAATATACGCTTAAATAGCCACTGGAATGGCCCCGGGGACTGGGATCTCTCCTTCCTCCAAAACAAAATGGCAGCATTGTATTGCTCGTTGCGAATCTTTTTGGTCGCCGCTTTCCAGTCATATTTCTCCACTTCATCGCGTGCAGCTTTGCCAATAGTCTCTCTCAGTTCAGGGTCCCATAGAAGAGGCTTCAGTTTCCTCAAACAGTCATCGAGATCACCGGGATTGAACAGATAGCCAATCTTGCCTTGTTGATCGTCTGAAATAATTTCCGGGATTCCTCCAGCCCGGGCAGCCACCACAGGAAGTCCAGACGACATGGCCTCTAGCACTACTTGCCCAAGCGTCTCAGATTCCGAGGGCATGACAAAAACATCTCCGCTGGCATAAGCCTGAGAAAGCTCCTCCCCTTGTAACATACCCGTGAACACTGCAGGCATGCCACAGAACATTTTCTCGAGTTCCCCTCTGTAAGGCCCGTCTCCTATAAAGGCTATTCTAGCTTCTGGAATTTTATCCATGACCCTCTTAAGGAAATCTAAACTCTTCTCAACTCCAAGTCGCCCCACATGGACTATCAGCGGCTTGTCAGGCTCCCCGTTACTTAGTCTTAAACGCATTTCCTCTGAGTAATATTGAGGATGAAAGCTCTTGGAATCAACGCCCTTATTCCAGAGACGGATTTTGTCAGTTTCTGTTACTTTGTACTCTTCCAGATCTTTTGCAATTGCAGCAGATGGGACAAGTGTAAGATCAGCTGCTCTATGAAGAAATTTTATAATTAACCACATAGGTTGGACCAGCCAACTATAAGTATATCTTGGAATATATACTGGAACGTGGGTATGGTAAGACATAACTATGGGCACAGACAAGAGTTTTGCAATGCAGAGAGCACCAAAAACCATTATACCAGGCGATGACGCGTGTACTATATCAGGCTTGAACTGTGCGACTTCTGAGATTATTCTAGGGCTAAGAGCCAGAGAAAGGGGCACCTTACGGTACCAGGGGCAGGGAAAGCTGTGTGACCCTATCAATTTCGCTCCATAAAATTCTTCTGGCACCCCTTCATGTGTTGTCACAACCATTACCTCATCCCCCATTTCCCGCAGATATTTGATGAAATTCTGGAATCGATTCTTATAACCAGATATATAAGCGAATGGAGAGGGCTCAACGAAGAGAGCAATACGCCTGGGCCTTGAAGTCATATCAGATTCAAGAAGAAGAGGATGGCTCCCATTCTCTTCTTCTCTGTACTCTGTAATTGTCATCTCACTAGAAACTGCAAATTCCCACAGCGTTGAGGCCAGTCCCACTTCAAAGATTGAGTTTTTACGC
>Seq30066 [organism=Ipomoea batatas (L.) Lam.] PacBio-Illumina derived unannotated transcript Ibc16628/f1p0/1655 
GTGAATTGCAGGAGCGGTTTAGAGAGAGAGAGAGAGAGAGAGAGAGAGAGAGAGAGAGAAGTCCCACGCTCTCCCGGTCTCCCCTGCCCCCATATCTACTTTCTTTTGATTTGAAGGAGAAAAGAAAATGGTGGCCAGAACCCCACCAAAGCTTCAGCACAGGAAAATGGCTGTGCCTCCTCTCAACCCCATACTTCTCCGTGAAACTCTCACCAAGGTGGACAAGTGTATGGCTAGATTGCAGGAGCTACAGTACACGGTGACAGGAGGGAGCAAGGTCATTTCTGGTGTGACTCTTAGCCCTCGAAGCACCAGAGGCTATTTGAGGACTAGCCTCAGATGTAAACAAGAATCTCTCAGGATCAAGAATGCCACTTCTAACAGATCTCCTCATGGAAAGTTGCCTGCAACTACAAAAACAGGAGAGTGGAAGAGAATGTCACTACCAGCAATGCTGTTGGGGGAGACAGTAAATGAAATCCTAGAAGCAAGCCAATTTGCAAGAAAAATAGTGGAAGAAACAGCAGCCAAAGATGACCCCAAAACTCCTCCCCTCACAATCAGGCAAAAGAAGAAGCCAAGCCCCGAGAATTCTGAGCTTCGGGCTCGAAGGAAGAGGGAGAAACAGGTTAAACTCCTCCAGGCTACCCCGTCTCTCCAGCGTGCCAGATCGAGGCGAATAAACTTCAAGGTTGTTTCTCCTCCTAACAAGAGAGAATATTGTGAGAGGGAAAACTGCAATAAGTACTACATGGCTAATAGGGTGTCTCCAAGGCATAGGCCATGGGCTAAAAAGACTGTTCTTTTCCCCAACCCTGTGTTCCATTCATCCTCCCCCCCTACACAGAAGTTGAGCAGAACAAAGTCTCCTGTGATTGCAAATGCTCAACCGAAAACGCCTCATAAGTTCTTGATCAATTCCCCCCACCAGCCTTCCAAGTTTCAGGTCAAAATCAGGAGCCCTCCATTGTCTATTTCTCCTACAAGGACTGCTGCTGTGGTGTCTAAGAAGTCTCCAAAGATGTCTACAGCTGCAAAGCTGAGAAGGTCGTTTTCGCCTTCAAGATTGGCAAACAAGTTAGTAGTACCATCATCATCGCCCTCGAAGATGAGAAAATCATTTTCGCCTTCAAGATTGGCAAACAAGTTAGTACCATCATCATCGCCCTCGAAGATGAGAAAATCATTTTCGCCTTCAAGATTGGCAAACAAGTTAGTACCATCATCATCGCCCTCAAAGAATAGAAGATCATTTTCGCCTTCAAGATTGGCAAACAAGATAGTATCATCATCGCCCTCAAAGATGATGAGAAGATCGTTTTCGCCTTCAAGGTTGGCAAACAAGCTTGTTTCACCATTGAAGAGTAGGAAACCTGTACAGAATGATGCTGATGCAATGAAGATGATGATGAGTGGATTGAAACAACGACCATCGGGTTCTTCATTGCCAAAGCAATTCCCAGCTCGGCGATTGTGATTCAATGGATTCTTTTGTTTGCATTTTTTTTTGTATTTTTCATGTCTATATATTTGATTTTGATTGGTATAAAGTTGTGTGTGCCTTTTTCTTTGGCCCTATCAGACTTCAACTGTGAGGTGCTTCCTCAATAATTCATGTTTGCTAAATGAAAGGACAATGAAATGAATTCTAT
>Seq30067 [organism=Ipomoea batatas (L.) Lam.] PacBio-Illumina derived unannotated transcript Ibc16629/f1p0/2297 
GACTTTCAATCAAACCATAGTTTCCTTTTATTATTGTTTCAGTTTTCTCTTTTTTCATGGGTATATATTTGTACCTGAGTGGTGTGTAATCAAAGGAACTGTTGATGGTTTTAGGTGTGCTTTCTGTGGAGTGTTTGGTCTCTTGTTAAACACACTGTTGTGCTTGGTAGATTGTGCTGTTAGGGCTCTTTTATGGGCCCGGAGTTCCACTGAGGGGGATTTTCATGGTGGATGGGAGAGGAGTCTCTATCTATTTCCTCAGTGCTTTTCTCTTTTTTGCACCCATTTCCTGCTGTCTCGCATTTGGGGTTCTAGGGTTCCTTTTTAAAGATAAGACTTGGGGATTTGGGGTTTTCTGCTCTTCATATTTTGGTTCTTGGCAATTTTGTGATCTGGGTTTTTGATTTTGGGGTGCGTGTTTTCAGTATTCTGGGGATTGCTGATTGCTGAATTTTAAACTCGTGTTTACCTTTCTTCACACTTTGATTCAATTGGTGCTCAATTTCAGTGCTGAGTTCTCTCTGCTTTAGCTTCAAGTGTTAGGCTCTTGAAGTCAATGACCCTGATCTTATTTTCTGATTAATGCTTCCAAGGACCTGATGGTCTAGCTGGAAATTTAAATTTTGAACTTGGCCTTGAAGACACATTAATGTTGATAAAGTTGGATTGGATTTGTTGAAATGACTGATCGTTCAAGAATGGATAGAGTTATTCAGCCTCCTCTGGTTGACACAACAGCTTGTCTCTGTAGAGTAGATGCTGGGCTCAAAACAGTTGCTGGTGCTAAAAGGTATGTGCCTGGGACAAAGCTTTGTCTTCAGCCAGCTATCAAACCTTCTATTCATCCTACAAGACAGAAACCACCGCGCGACAAAAATCGAACCCAGTCCCCTCTTCTCCCCGGACTTCCTGATGATCTTGCCATTGCATGCTTAATTCGAGTCCCTAGGATTGAGCATTGCAAGCTTCGTCTAGTCTGTAAAAGATGGTACCGTCTGCTGGCTGGTAACTTCTATTACTCACTTAGAAAGAAACTTGAAATTGCTGAAGAATGGATATACGTAATCAAGAGAGACCGAGATGGTAAGGTATCTTGGCATGCCTTTGATCCCATATACCAGCTGTGGCAGCCACTCCCTCCCGTGCCCAAAGAATACTCTGAAGCCCTTGGTTTTGGATGTGCTGTTCTTAGTGGTTGTCATCTCTATTTGTTTGGTGGCAAGGACCCTGTTAAGGGTTCCATGAGAAGAGTGATCTTTTATAGTGCGCGGACTAATAAATGGCACCGTGCCCCCGATATGCTTCGAAGGCGACATTTTTTTGGCTTTTGTGTAATAAATAACTGTTTGTATGTTGCTGGCGGAGAGAATGAGGGTGTTCACGGGTCTCTGAGATCAGCTGAGGTTTATGATCCAAACAAGAATAGATGGTCCTTAATTTCTGATATGAGCACAGCAATGGTACCCTTCATTGGAGTTGTTTACCAAGGAAAATGGTACTTGAAAGGCCTAGGTACTCACCGACAGGTTATGAGTGAGGTTTATCAACCAGAAACGGATACCTGGAACACTGTTTACGATGGAATGGTTACGGGCTGGAGGAACCCAAGCACTACGCTAAATGGGCGGCTTTATGCTTTGGACTGTAGAGATGGTTGCAAACTTAGGGTATACGACGAAGCGACAAATTCTTGGAGCAAGCATATTGATAGCAAGATGCATTTGGGAACCTCCAAGGCTTTGGAGGCAGCAGCGCTCCTCCCTCTAAACGGTAAACTGTGCATTATCAGAAACAACATGAGTATTTCGCTTGTTGATGTAGTGAAATGTGATGATGCCGGGGGTGCAACATCCGAGCACTTGTGGGAAACTATTGGTGGGAAAGGACAGTTCAAGACGATGGTGACAAACTTCCTGTCAAGCCTTGCTGGTAGGAGCCGCCTCAAAAGCCACATCGTTCACTGCCAGGTTCTTCAAACTTGAATTTTGTAACTAGTTTTTTCCAACTGTCGATGCCACATAGGCTTCTTTTCTCTTCATTTGTTTCCATTCATGAGCCATGGCATAGGGAGAGCAATCAAAAAAGCTTGAGAAATTGAAATTGGCCCAATGTCAATGTATGTGCCTGTCTGCCTCTCTTGTAGCATATAATGAAGTTAGCATGTACTGTTAGGTATTAGGTAGACTAAAAATGCTTCATTTTGCCTTCTAGACTCCTGCATTTCAAATATATAAACATACACAGCCCAGCTCTTGTATCTTTTGAAATCCAAAGTCCAAGAGAAAATGATGTGTTTCAAATACTC
>Seq30068 [organism=Ipomoea batatas (L.) Lam.] PacBio-Illumina derived unannotated transcript Ibc16633/f2p0/3242 
ATACACCTGCAATTAAACTTGTACTATTTCTGAATCAATTGTCTAGCTTCAATTCAATCCTGATGAGGACTTCTAGTTTCAAGCATCCTCAATCTTGTTCCTTTCTTGCTTGGTTTGTTTTCCTTTTGAGTATTATTGGAAACTCAGTTGGGAGCAGCATCTGCAACGAGAAGGAGAGACAAGCGCTTTTGAGCTTCAAACACAACATTTCCGACCCTAATAACCTTCTTTCCTCATGGATCGATGGAGATGACGACTGTTGCAAATGGGAAGGAGTTGGTTGTGACAATAGAACCGGGCATGTGGTTGCGGTTGATTTGGGGCCTAACACCATGTGCATAAATGAAGCATCATGCACTCCAGACTGGTCTTGTGACATCAACCCTGCTTTACAAGGTGAAATCAGCCCTTCCTTGCTTGATTTACCATTTCTCAATTACTTGGATCTTAGTTGCAATCAATTTGAAACTACTATTCCAACCTTCATTGGCTCTCTACACAACTTACTCTATCTCAATCTTTCTTTCAACAATTTGGTTGGGATGGTTCCTCCTCATTTAGGAAATATTTCCACCTTAAAATATCTTGACTTTGGCAACAACGATCTCTCAATGGGTTACACTTTAGAATGGATTTCTGATCTTGCTTCTTTGGAATACCTCAACTTGAAATTTACAGACCTCTATCAAACTTTAGATTGGCTAGAGTCAATTACAAAGTTGCCAGTGCTAAGAACTTTAGATCTGTCTTTTTATCGAGCTCCCAATAATCTCCAATCACTTCTCAACCTTAACTCTTCCAAGTCCCTTGAATACTTGTATATGGATGGTGGAATTCTAACTTCTTCATTATTGAACTTGTGGCTAAATCAAAGTTACAGGATGAAAGAACTAAAGCTTTTTGATAGCCAATTATATGGTATGGTTCCAGATGTTGTGACCAAAATGTACTCCCTCCAACATCTTGACCTATCCTATAATTTTCTACAAGGTGAGAAGACTGAGGATCTTGAATTTTTGAGGTATCTTAGGAACATGAAAATTCTAGATTTGTCCAACAACTTGTTTTCTTTCAACTTGTCAGAACTCGTTTTGGGTTCTGAGAAAGTGATACAAGATTTGAATTTTCGAAGAAACAAAATTGTTGGGTCATTGGATGGTATCAAGAAGTTTTCTTCCCTGAGAGTGTTGGACATTACCGATAATAAACTTTCTGGTCCACTACCCGACATGTCAACAATGTTGTCTCTGGAATCCTTATTCATTAGCTACAATCAGATTGTAGGAAATTTAATGGGGAGTAACATCGGTCACCTTTCCAATCTTGTTGAGCTAGATGTTTCTTCAAATCTCTTAAGGGAATCCATAAATGAAACCCAGTTATCTAATTTTAGCAAATTGGGGTGGCTTTCATTATCCGATAACAATATAAAGTTGAATCTGATCACGGGGTGGGTTCCCCCTTTTCAATTGAGGTGTCTAGGACTAAGATCATGCAAGTTAGGTCCCAAATTTCCTAGCTGGATTCGGACACAAAGATACCTAAGGATCCTCGATATCTCAGATAATGGAATTTCATGTTTCATTCCTCACTGGCTCTCCAACATTACTTTCTTAAGACATTTGACTATTTCTCAAAATTTTCTTCAAGGTATCTTACCTAACTTGGCCTCAACATTTACTGTAATAAACTTCAGCGATAACATGCTTGAAGGTCCGGTACCAAAAAATTACTCAGGAGCAAAATTTCTAAGCCTTTCTAAAAACAAGTTGTCTGGGACCATTTCTTTTCTGTGTACAGATAAATTTAATGAATCTAATTATCTTGACCTTTCCGACAATCTCTTCTCTGGGAATATTCCTGAATGTTTGGGGCAATATGCTGGTAATTACCTTTCGGTGCTAAACCTAGCAAATAATAACTTTTCTGGGGAAATCCCTTCATCCCTAGGCTATTTGAGTCAGATTTCATCACTGCATTTAAGGAACACTGGTGTATTTGGGGAGTTGCCCATATCTTTGAAGAACTGCACTTCATTGAGAATTTTGGATCTTGGAAAGAATCAATTAAGTGGGAATATTCCTGTATGGATTGGGGAAAGTTTGACACAGTTGAAGGTCCTTTACTTGCATTCAAATGAACTAAAAGGATCCATCCCTACTAGTATCTGCCAACTTCAATCCATGCGAGTCTTAGATCTATCTTCAAACAACTTATATGGACCCATCCCAACTTGCTTCAGTAATTACAGTACTGCCATGACTCAAATGCTTGATGAATGGTTTCTAGACGAAGCACATTTTAAAGAGACTCCTCTATTTGGGATATTAAATACTCTCCATTACTTTATCTTTGATTTTGAATTGGTTATGTGGAAGGGAAAGGAGGCTGAGTATAGAGAAAATCTCAAATTCTTGAAACTCATTGATTTATCAAACAACAGATTGGTTGGAGAAATCCCTGTAGACTTAACAGATTTGCATGGGCTAATCTCACTAAACCTTTCAAAAAACAATTTGACTGGGTCCATCCCATACAGGATTGGTGAGATGAACTCACTAGAGATTCTCGATCTATCACAGAATCAGTTGTTTGGAGCAATACCAGTGAGCATGGCCTCTTTATCATTTCTTGCAGTCTTGGACTTGTCAAATAATAACTTGTCTGGTTGCATTCCACTCGGCACGCAATTACAAGGGTTCACTGAAGCGTATCAAGGGAACCCACAATTGCATGGGCTTCCACTTCAGACCAAATGTCAAAGTAGCAAACAAGGAAATGATGATTTTGTTGAAGAAGAGCATTGGATTTTATTAGACCTTGATTTCTATTTGAGCATGACACTTGGATTCATTCTTGGATTTTGGGGAGTGTGTGGAACGCTAATAGTTAAGCATTCTTGGAGGCATGCGTTTTTCCAATTTTTAGAAGACAGAAAAGATTATATCTATCTTTTCATTGTATCTCATGGAACCAAATTGAAGAGGAGCATGGGAGGCATGTTGAAGAAATAGGGTCATGCACGGAAGCAAGGTCCTGTGTTCATGAGCCGCGGGAAATACATGCATAAGACCACCGGAGTACCTCCATGTCATTTTAAATAAACAATTTTAGTCTATTCAATCATGTGTGTATTTCTTTTTATTCATATTGCAAATACAGTGATGATAATAATATTTGTGTGTTTTTTTTTGTTTGGGTAAAATAG
>Seq30069 [organism=Ipomoea batatas (L.) Lam.] PacBio-Illumina derived unannotated transcript Ibc16634/f1p0/1892 
AAGAGGAAAAAGAATGAACATTTCAGGAAAAGGGGTTTCAATCAGTGACAAAAAGCTAATTTCAGCCAAGGCGACAACATTGAATCCTAATGCTGCAGAATTCGTTCCTCTTGCACTCAAATCACCCTCTGGTAGTACTAGCACTGCAGGTGCATCAAAGTTTGCAAACACGAATACAAGTACACTAGGAAAAGCTGTGTTAGATAGATCAGAATCATCTGCTTCAAATAACTCAGATGATGAAGCACACCAGTACTGGCGGCGTCAACTCCCTGACGACATTACACCTGATTTCAAGGTCATGGGAGAAGATGATTCTCATGGGCTCAATAATCTTCCCTTTTCCAGTTTGTCGTTGACTGATATCACTGAAGCTTCAAGATTCTCCGGCTCAACAGGCAGTGGGTTTATGCTGAAAGAGCAGCAGGAATTATCACCACATCAAATCAGCGGTACTAGCTTTAGTGAAGCAACAAGCTATTCCATTTCACCCTTTGCTGAGGCTGCATCATCAACAGCATTTCATCTCTTGCCTGGTAAACCTTGGGATAAACAGCTTATGAACAATGGACAGTTTCTAACTAGTCCTAGAGATGGGCCTCTTTATAATGGGAACTCTAGACATGGGTACCTAACTGATGGGATCAACAAGCAGCCATTTGTAGAAAATACCGACGCCTCTTTTGAATTCCTGTCTTCGAAATTCCCTGGTTTTGCAGCTGAAAGTCTTGCTGAGGTGTACTATGCCAGTGGAGGTGACTTGGCCCTGACAATGGATATGCTTACTCAACTAGAGCTTCAAGGTGATGGTGGGTTGAGTCAGAATCTGAATTCTAAGCCCTTGTCTACTTCATATCTGAGTGCATTGGATTTCCCTGCTCCTTATGTGACAGATAATCAAAACAACTTTTTGAAGTACACTGGAGATGATACTCAACAGAACTTGAGTCTCTATAGGCCATCTGATAAGGATAACACTCTAATGTTCAGATCTGGCTCTTCTGTCCCTTCTAGAGGTGCTGTTGATTTTGCATCTGCTGTCAAGAAGATGGCACATCAAGATTCTAGCATCTGGAAGTATGACAGAAATGGATTAGCTGATGCAAGTGTTGGATCAAGTAGAAATTCTAATGCCATGTTTAGTTCTTACAATGGTAGCCAAAGTAGAGGGTTCTATGGCGACAGGTTGCAAAGTCGAGGGTCAACTCATGCAGGTCCTGTTTGGCTTGAAACTGGAGATGCAGTTGCAAACATGTATTCCGAAATTCGGGAAGAAGCTCGTGACCATGCACATTTACGCAATGCATACTTGGAACAGGCTCGGCAGGCAAATCTTATTGGCAACAAGGCTTTAGCTAAGGAATGGAACACTAATGGGCAGCTACATAATATGCAGATAAATGCTGCTCATGGGAAGTCGCAAGAATCTCTATTTCGCCTAAGGAATCAAGAGATTCAAGGCAATGGCAGAGGACAAGATAGACTCATAGATCTGCATGGATATAATGTTAACGATGCTCTTCTTGTCCTGAAGCGTGAGCTGGCTGGATTGAGAAATGCAGCGAGATCAACAGATCAGCAATTGCAGGTCTTCATTTCTGTAGGAATAGGGCAGCCTACCAAGGGTTCAAGGACTCCCGGTAAACTTCCAATTGCCGTACAATACTACCTGCTAGAGGAGGGCCTTGACTACTCTGAACCCCAACCAGGGCTGCTCCGAGTTGTGATGTACTGAGTCAAGGTATAGGAGTTTTTTGATGACACACAGCATAACCCATGGAATCATCC
>Seq30070 [organism=Ipomoea batatas (L.) Lam.] PacBio-Illumina derived unannotated transcript Ibc16635/f1p0/2955.1 
TTGTTATGTTGTTGGGAATGTTACTCGGAGCTGTGAGATGTATTGTGCCCTTAAGTTGGTGCCCGCATAACGTGGGAAAGAGAAGTGACGCTTTATTGGCTTCTGAAAACCCGAGCTCAATCACTTCAAAATTGAGACTGTTTTGCAGCAGATTGAACCGTGCTAGCACATCTCTTCACTCGAGAATAAAAGTGAACACGTGTAGCGGGAGCTCAATTCTTGGTTTAATATTCTCGGTAGCAGTGTTGTTAACATGTATCGGGGTGAGTTATATCTATGGAGGCTCTGGTGCACAGGAGCCTTACCCGCTCGGGGGCCACTATTCCCAATTCACCTTATTAACGATGACATATGAAGCCCGGATGTGGAATTTGAAAATGTATATCAAACATTATTCGAGGTGTTCTTCGGTGCGGGAAATTGTTGTGGTGTGGAACAAAGGGAAACCCCCACAGTCGAGTGACTTCGACTCTGCAGTGCCCGTGAGGGTAAGAGTAGAGGAAAAGAACTCGTTAAACAATCGATTCAAGGCTGATCCACTGATAAAGACTCGAGGTGTTCTCGAGCTCGATGATGACATTATGATGAGTTGTGATGATGTCGAGCGTGGGTTCAGGATATGGCGTGAGCATCCGGACAGAATTGTCGGGTTTTACCCCCGTCTGGTTGATGGCAGCCCGCTGAAGTACCGTGCTGAGAAGCACGCTCGTGAGCAGGACGGGTACAACATGATTCTCACTGGCGCAGCTTTCATCGACACTGAATTAGCTTCCGAGAGGTACTGGAGCAAGGAAGCCACTGCTGGCCGGGAAGTCGTGGACGAGCTCTTCAACTGCGAGGACGTGCTGCTGAACTACTTGTACGCGAATGCAAGCTCGTCCAAGGCAGTCGAGTACGTGAAACCAGCATGGGCAATCGACACGTCGAAGCTCTCGGGTGCAGGAATCAGTCGGAACACGCAAGCCCATTACGCCATCAGAAGCAACTGCCTCCTAAAGTTCTCGGAGATGTACGGTAGCATAGCAAACCGGAAGTCAGAATTCAGACACCGGAGAGATGGCTGGGATTTATAGGCGACGTCGGGTTAGTATAAGTTTTGTTTTAGCTTTTCTATACTTCCTGTTGGTATAAGTTTTGTTTCAATTGGCTAAGGCTTTTCCTCCTGTTGTGAATTTTGGTTTGAGGAAGGCTTTAGTTTTGTTGGTCAAGTGTACATTGGGTGTGTGTGTAGTTTATAGTTGTTTGGTGAACAATGTTTAAGAGTTTTCAGAACATTGCTAGTACAGTTAGTGGTTCCTATAGATGAAAGTGTACATTTGAATAATACAGAAGTTATTATTTGC
>Seq30071 [organism=Ipomoea batatas (L.) Lam.] PacBio-Illumina derived unannotated transcript Ibc16635/f1p0/2955.2 
GGAGACATTGGAGTTGCGAGGAGCATTGACAAGGGAGCAACGTGGGAGCAATTGGGCATCGCCTTGGATGAAGCATGGCATCTTTCCTATCCATATGTCTTTGACTACAAAGGCAACATATATATGATGCCCGAGGGCAGTGCAAAGGGGGACCTTCGTCTGTATCGAGCTGTAAACTTTCCATTGCAGTGGAAACTCGAGAAAGTCATAATGAAAAAGCCCATGGTAGATTCTTTCTTGATACTGCATGATCCCCAATGTACACTTGACCAACAAAACTAAAGCCTTCCTCAAACCAAAATTCACAACAGGAGGAAAAGCCTTAGCCAATTGAAACAAAACTTATACCAACAGGAAGTATAGAAAAGCTAAAACAAAACTTATACTAACCCGACGTCGCCTATAAATCCCAGCCATCTCTCCGGTGTCTGAATTCTGACTTCCGGTTTGCTATGCTACCGTACATCTCCGAGAACTTTAGGAGGCAGTTGCTTCTGATGGCGTAATGGGCTTGCGTGTTCCGACTGATTCCTGCACCCGAGAGCTTCGACGTGTCGATTGCCCATGCTGGTTTCACGTACTCGACTGCCTTGGACGAGCTTGCATTCGCGTACAAGTAGTTCAGCAGCACGTCCTCGCAGTTGAAGAGCTCGTCCACGACTTCCCGGCCAGCAGTGGCTTCCTTGCTCCAGTACCTCTCGGAAGCTAATTCAGTGTCGATGAAAGCTGCGCCAGTGAGAATCATGTTGTACCCGTCCTGCTCACGAGCGTGCTTCTCAGCACGGTACTTCAGCGGGCTGCCATCAACCAGACGGGGGTAAAACCCGACAATTCTGTCCGGATGCTCACGCCATATCCTGAACCCACGCTCGACATCATCACAACTCATCATAATGTCATCATCGAGCTCGAGAACACCTCGAGTCTTTA
>Seq30072 [organism=Ipomoea batatas (L.) Lam.] PacBio-Illumina derived unannotated transcript Ibc16639/f1p0/1301 
ATCCTGCTCCGCTTCTCGATCACTCCACTCACTGAGCACCTTAAAGTTTAAACCACTCGCATAGAAAATGTCCGTTTCGCCGCCGATCCAAATCGGAATCATCGGGTGTGCCGAAATCGCCCGAAAGGTTGCGCGGGCCATCAATCTATCACAGAGCGCCACCCTTCACTCCGTCGGCAGCCGCAGTCTCGAAAAGGCCAAGAAATTTGCCGCCGATAATGGTTTCCCGGCTTCCGCTAAGGTCTACGGCAGTTACGAAGCCGTTCTTGATGACCCGGATGTCGACGCCGTCTATATGCCCCTCCCGGCGGCTCTGCACGTCAAGTGGGCTGTCTTGGCTGCCCAGAAGAAGAAACACTTGCTGCTCGAGAAGCCCGTGGCGCTGAATTCCAAGGAATTCGATACGATTTTGGAAGCGTTCGAATCCAATGGGTTGCAACTTATGGACGGTACCATGTGGATGCACCACCCTCGCACCGCTAAGATGAAGGAATTCATCTCCAATCCGGACCTCTTCGGTGAACTCAAATCGGTGCACAGTCAGTTCACATTTGCGGCTGATCCTGAGTTTCTTGAAAATGACATTCGTGTGAAGCCAGACCTTGATGCTCTGGGTGCTCTTGGCGATGTTGGGTGGTATTGCATCAGGTCCATTTTGTGGGCGGCTGATTTTGAGCTGCCCAAATCTGTAATTGCTTTGAGGAACCCTGTGTTCAACAAATCTGGGGTCATTATTGCTTGTGGTGCTTCTTTATATTGGGAAGATGGGAAACTGGCAACTTTTCAGTGCTCCTTTTTGTCAAACATGACAATGGATGTCACTGCTATTGGAACTAACGGCACTCTGTATCTTCATGGTTTTGTGATCCCATATGATGAGAAAAAGGCTTCTTATATGACTGGCACAAAATCTGGATTTACTGAGCTTGTGACAGAATGGGATCCAAAGCCTAGTGAGCACATTGTCACAACAGACATTCCCCAGGAAGTTCTGATGGTTGAGGAGTTTTCGAGGTTAGTTGCAAGTATTAAAAACGATGGCTCAAAACCGGAGAAGAAGTGGCCAACCTTTAGTCGGAAGACTCAGCTGGTTTTGGACGCTGTCAAGACATCGATTGAGAAAGGTTTTGAGCCTGTAGAGATTGTGAGTTGAGTCGAGTGTCCGTGTGGCTATTGTGTGAACATATTTTATGTTGCAAATGCAATTGCAGCTTCTAATGTAGTGCTGTTCGGCTTGAATAAGCAGTTTATCTGCTGTACTGTTCTGTACTCAATGTTTGTGTTTATAAAATCCTTGCCCAAT
>Seq30073 [organism=Ipomoea batatas (L.) Lam.] PacBio-Illumina derived unannotated transcript Ibc16643/f1p0/1984 
GTTTCCTTCTTGCTGCTAATGGTCTTTTGGTCTTGTACATTACCATCAATCTGTTCAAGTTGTACTATGGTGACGACTGGGAAGGCTTGTTCGAGTCTATCACTGGTTATGGGCTTGGTGGATCTTCTATGGCCCTCTTTGGTAGAGTGGGTGGGGGTATTTATACAAAAGCTGCTGATGTTGGAGCTGATCTTGTCGGAAAAGTTGAGAGAAACATTCCAGAGGATGATCCAAGAAACCCAGCGGTTATTGCTGACAACGTTGGAGACAATGTTGGAGATATTGCTGGAATGGGATCAGACTTGTTTGGCTCATATGCAGAATCATCTTGTGCAGCCCTTGTTGTAGCTTCAATATCTTCCTTTGGCATCAACCATGAGTTCACAGCTATGCTATATCCTCTTCTTGTCAGTTCCATCGGCATTCTAGTTTGCTTGTTCACCACCCTTTTCGCTACTGATTTCTTTGAAGTCAAGGCTGTAAAGGAAATTGAGCCAGCATTGAAGAAGCAACTCATAATCTCCACTGCCCTGATGACAGTTGGCATTGCTATTGTTACCTGGATTGCTCTTCCATCGTCCTTCACAATTTTCAACTTTGGTACTCAGAAAGAAGTACAGAGCTGGCAATTGTTCATCTGTGTTGGTGTTGGCTTGTGGGCTGGTCTTATTATTGGGTTTGTCACAGAGTACTACACTAGCAATGCTTACAGCCCCGTACAAGATGTTGCTGATTCCTGCCGCACTGGAGCTGCTACCAATGTTATTTTTGGCCTTGCTTTGGGTTACAAATCTGTCATCATTCCGATTTTTGCCATAGCAATCAGCATCTTTGTTAGCTTCAGCTTTGCAGCTATGTATGGTATTGCAGTTGCTGCCCTTGGAATGCTTAGCACCATCGCCACTGGTTTGGCTATTGATGCATATGGTCCCATCAGTGACAATGCTGGAGGCATTGCAGAGATGGCCGGTATGAGTCATAGGATACGTGAAAGAACTGATGCCCTTGATGCTGCAGGAAACACCACCGCTGCTATTGGAAAGGGATTTGCAATTGGATCTGCTGCTCTCGTGTCTCTTGCTCTGTTTGGTGCATTTGTGAGCCGTGCTGAAATTTCTACCGTAGATGTCCTGACACCCAAAGTCTTCATTGGTTTGCTCGTGGGTGCTATGCTTCCGTATTGGTTCTCCGCCATGACAATGAAGAGTGTGGGGAAGGCTGCTCTTAAGATGGTTGAGGAAGTCCGTAGACAATTCAATAACATCCCGGGGCTCATGGAAGGCACTGCCAAGCCCGACTATGCCACCTGTGTCAAGATCTCAACAGACGCCTCCATCAAGGAAATGATTCCACCTGGTGCCCTTGTCATGCTCACTCCACTAATTGTTGGAATCTTCTTCGGTGTCGAAACCTTGTCTGGTGTCCTTGCTGGAGCCCTCGTCTCTGGTGTACAGATTGCTATCTCTGCATCCAACACCGGTGGTGCCTGGGATAACGCCAAGAAGTATATCGAGGCTGGGGCTTCAGAACATGCGAGAACTCTCGGTCCCAAGGGATCCGATTGCCACAAGGCGGCCGTTATTGGTGACACTGTCGGTGACCCTCTCAAGGACACATCCGGCCCGTCGTTGAACATCCTCATCAAGCTCATGGCCGTCGAGTCTCTCGTGTTCGCGCCCTTCTTCGCCACCCACGGCGGCCTTCTCTTCAAGATCTTTTGAGCGGATCCTGTAGTGGTATTTACCTCCGATTTGTGTCATACCAGTCTCTCATCGCCGAAATGTATTCCTCTTTTTGCCTACAACTCCTCCTAACTTCTTCTATGTCAAAAGTACATTTGTCATTTTGTACTTCATTAAATTTTCCGAGAGAAATGTTCACTTATAAATCCTCTTATC
>Seq30074 [organism=Ipomoea batatas (L.) Lam.] PacBio-Illumina derived unannotated transcript Ibc16644/f1p0/3031 
GATGGGAGAGAGAAAGAAGAGAAGAGACTTTAATTTATGTCTCTGATGATGAGTGACGATTGTTTAACACGGTCGTCATCTTCTGATAATTTGGCCTCTCTTTCTTCCTTTGCCGTATGTTGATATTCATTAGTTTTATGACTTTTATCTTTTTTAGATTAGATTTTAGTTTCCTTTCCTCAGATCTGTGATTTTCTTTTTCTCCGTGTTTCCCTCTACTTTGTAATCATCACTTCTTTGTTATTTTCCGGATGTTGATGATGATGATGATGATAACTCTTCACCACAATAGTTTCCTCCTTTAGAAATTGAAAATCTTATCCCAACAATAATTTCCTTTCTCCTCCCTTCTCTACCCTAGACTTGAAGAATTTCCAGATCTCTTATCTCTTTCTGCTATCCCAAATCTGTGTAGCTTTTAGTTTGATGATTTATCCATAATTTTCTGGATCTACTGTTTTTTTTTTCTACTTTCCAACTCAGATCTAGCTCTTCTCTAGTTTATGTTTTTATTTTTTACAGTCTCAAACAAAAATCCCTAGCTAGTTGGGAGTGTCTTGAATTCAATCAAGAATTTGTTTCTAGTACTACTACTTTTTATTGCTCTTCCGGAGCTTTGGCATAAAGGGTATAAGCTGTGCATCTCCTGGGGGATCTGGAGAGATTTCTTTGTGAATTTGGTGACATGTGTTTGTATCATCAGTGTATGATGAATTACTTCCCGGAGGAAGTTCTAGAGCACGTCTTTGATTTCTTGACGTCGTATAAGGACCGAAATGCAGTGTCCCTGGTGTGCCGGTCTTGGTATAGGGTCGAGAAGTTTAGCAGAGAGAAGGTATTCATAGGGAATTGCTATGCAATCAGTCCGGAGAGGATGATTGCCAGGTTTTCTAGGCTTAGGTCGCTGACCCTCAAGGGAAAGCCCCATTTTGCGGATTTCAATTTGGTCCCGCATGAATGGGGCGGCTACGTGTACCCATGGATTGAGGCGCTATCCAATGCATCTGTCAATCTGGAAGAGCTTCGGTTAAAGAGAATGGTGGTTTCAGACGAGGGGCTCGAGCTCCTGTCTCGATCCTTCCCTAATTTCAAGTCTTTGGTTCTGGTTAGCTGCGAAGGTTTCACTACAGATGGTCTTGCTGCTATTGCCTCCTATTGCAGGTATGTATGTACTTGCTGTTGCTCTCTACTTGCTTTTTGCATCTACTTTATCCTCTTCATGTTTAACTACTAGACTAGACTAGATTTATTATTCCTCTTTGATTGTGCTTTTTGTACAGTTATTTCTGGTTCACTATTCTTTATTTTAATCTGTGTTTATTGGAATTGGCTTCTTCATATTGTAAACTTTGTTTTAGATGTTTTGAGTAGACTTGTAGTGATTTGGCATTTGGTGAAACTAATTGGCCTCTCGCTACAACATATGTAATGTAACCAACTAAAAGTTTTGTGGTTCATTTTTAGAAACACTTGCAACTCAACACTCTGCTGGCGGTTGAGTTGTGTTGGTTGCTTTTTGAAGTATGGCTATTCCGTATGGTGTACACTGAGTGATAGTTTTGATGAGAAACTTTGTTTTCATTTTGATTATTGGCTACTGATGCAGGTATCTGAGGGAGCTGGATTTGCAGGAAAATGAAGTTGAAGATCATAGAGGGCAATGGCTTAGTTGTTTTCCTGACAGCTGCACCTCACTAGTCTCACTAAATTTTGCATGTCTCAAGGGGGAAGTTAATCTGGCAGCTCTTGAGAGACTAGTGGCAAGATGTAAAAACCTAAAAAGTCTGAGGGTAAACCATGCAGTGCCTCTTGATGCTCTTCAGAGGATTCTAGTACACGCACCCCAGTTAACGGACTTAGGGACAGGTTCTTTTGTCAGTGACCCAGATACAGAGGCTTTTAAGAAACTAAAAAATGCTTTGCTGAAGTGCTCCTCAATCAGGAGTTTGTCAGGATTCTTGGAGGTTGCTTCTCGCTGCTTGCCTTCTATATACCCAATATGCTCGAATTTGACATCTTTGAACTTGAGTTATGCTCCAGGAATCTATGGTAGTGAGCTGATAAAGCTGATTCGGCATTGCAGGAAACTGGAGCGCTTATGGGTCTGATTTATTTTCCTTCCCTTCAATTAATTTGTTACTGTCTTACCTATATTTTCTTAACCATTGCCTTAAATAATTGTCTGATCTGCTAAATACTGATTTCTCAGATTCTAGATACTATTGGAGACAAAGGCCTTTTTGTTGTGGCTTCTACATGTAAAGAGCTGCAGGAGTTAAGGGTGTTCCCATCTGACCTCAATGGGGCAGGTTATAGTGTAACAGAGGAAGGTTTGGTTGCAATATCGGCTGGTTGTCCCAAGCTCAATTCTTTGCTCTACTTCTGCCAGCAGATGACTAATGCAGCACTGATAGCTGTTGCCAAGAATTGCCCTAATTTCATTCGCTTTAGGTTGTGCACCCTTAACCCAACTGTGCCAGATGCAGTGACAATGCAGCCATTGGATGAGGGTTTTGGGGCAATTGTTCAATCATGCAAAGGGCTTAAGAGGTTATCCGTCTCTGGCCTTCTAACTGATCAGGTTTTCCTATACATTGGTATGTATGCAGAGCAGCTTGAAATGCTCTCAATAGCCTTTGCTGGTAAGAGTGACAAGGGAATGCTTTATGTTCTAAATGGATGCAAGAAACTAAAGAAGCTTGAGATCAGAGATAGCCCGTTTGGTAATGCAGCACTTCTAGCGGACGTGGGGAAGTATGAAACAATGCGATCCCTTTGGATGTCGTCCTGTGAAGTGACCCTCGGTGCATGCAAGATTCTGGCCAAGAAGATGCCAAGACTGAATGTGGAAATCATCAATGAGAGTGAGCAGGCAGAAGCTAGCCATGATGATGGGCAGAAGGTAGAGAAAATGTACTTGTATCGGACATTGGCTGGGCACAGGAAAGATGCACCAGGCTTTGTGTGGACACTATAGATGTGCACCTTGTCTTCATTGCTCCCAGCTGTTAATTGTCAGGGTAGTTTGATTAAGACCGGAACTATTTTGTTTTGTTTTGTGTTTTTTTTTTCAATGGTGAATTATTTGTGCTTTGGTACTGGTATTTATTGG
>Seq30075 [organism=Ipomoea batatas (L.) Lam.] PacBio-Illumina derived unannotated transcript Ibc16646/f1p0/2677 
GAGGAACTTTCAGAATTGAAGCAAATCATGGCGTCCACAACCAAATCTCTGCTCTCCTCGAGTTTCTTGGGTGGAACGCAGATCTTCACTTCACTCCCAACCCCCAAAACCACCACAAAACACCTCCAATTCCACTCCAGGAGGAGATTTTTAGCCCCACAATCTCTCAGCAAGGAATCGAAGCTAGATAGCTTCAAGGGTCTTTCTTCAAAGGCCACTCTTGCTGCTCTTTTGTTCTCTTCTATCGCTCCACAAGCAATTGCGCTTGATAACGCTACCCCTCCTGCTCCGCCCACTGAAATTCAGGCGGAAATTCCCCAGCCCACTGCCTCTAATGCGTCGCCGTTTTCCCAAAATGTTGTCTTGAATGCCCCCAAGCCCCAGGCCCAGCCCGCTTCGGACCTCCCTGAGGGGTCTCAGTGGCGGTACAGTGAGTTCTTGAATGCTGTGAAGAAGGGGAAGGTCGAGAGGGTTCGGTTTAGCAAAGATGGGAGTGCCCTCCAGCTCACCGCCGTGGACGGGAAGAGGGCCACGGTTATTGTGCCCAATGACCCGGATTTGATTGATATCTTGGCGATGAATGGGGTTGATATATCGGTTTCTGAGGGGGATGGAGGCAATGGGCTGTTTAGTTTTATTGGGAATTTGCTTTTCCCTTTCCTTGCTTTTGCCGGGCTTTTCTTTCTTTTCCGGCGGGCTCAGGGAGGACCCGGCGGTCCGGGAGGGCTTGGTGGGCCCATGGATTTTGGCCGGTCCAAGTCCAAGTTCCAGGAGGTGCCAGAGACTGGGGTTACATTTGCTGATGTGGCCGGTGCTGATCAAGCCAAATTGGAATTACAAGAAGTGGTAGATTTCTTGAAAAACCCTGATAAATATACTGCCCTGGGTGCCAAAATCCCTAAAGGGTGTCTTTTGGTTGGGCCACCTGGTACTGGGAAGACCCTTTTGGCTAGAGCAGTGGCTGGGGAGGCTGGGGTTCCATTCTTTTCCTGTGCTGCTTCAGAGTTTGTGGAGTTATTTGTGGGTGTGGGGGCTTCCAGGGTGAGGGATTTGTTTGAGAAGGCCAAGTCTAAAGCCCCCTGCATTGTGTTTATTGATGAGATTGATGCAGTGGGGAGGCAGAGAGGAGCAGGGCTTGGGGGTGGAAATGATGAAAGAGAGCAGACTATTAATCAGCTCTTGACTGAAATGGATGGGTTCTCTGGCAATTCAGGGGTCATAGTTTTGGCAGCAACTAACAGGCCTGATGTTCTTGATTCCGCATTGCTGAGGCCCGGTAGGTTCGATAGGCAGGTCACGGTTGACAGACCTGATGTTGCTGGTAGAGTGAGGATCCTTCAGGTGCATTCGAGAGGAAAGGCTCTTGCGAAGGATGTGGACTTTGAGAAAATTGCTAGGAGAACACCGGGTTTTACTGGTGCTGATTTGCAAAATTTGATGAATGAAGCAGCCATCCTTGCAGCTAGGCGTGACCTTAAGGAAATAAGCAAAGACGAGATCTCTGATGCGTTAGAAAGAATAATCGCTGGCCCAGAGAAGAAAAATGCTGTTGTGTCGGATGAGAAGAAAAAATTGGTTGCTTACCATGGTATGAAAACACATTGCAGCGTTTTTCTCAGTCCCCTCTTTCATATGTTTCACGCATGGTAATCCCATATTGAATGTGTTTGTTTTGACAACAGAGGCTGGGCATGCTTTAGTCGGAGCACTTATGCCCGAGTACGATCCTGTTGCCAAGATCTCCATCATTCCCCGTGGCCAAGCCGGTGGTCTTACCTTCTTTGCTCCAAGTGAAGAAAGACTCGAGTCGGGGCTATACAGTAGAAGTTACTTGGAGAATCAGATGGCTGTTGCCTTAGGTGGAAGGTCAGTTAAACCATCTTAGTGCTACTTTATAAGAATTTCCTTCTTTCGTCATTCATGATCAACGAGCATTGCATACATATGATCTACTAATTAAACAAGAAGAAATTAAACCTCCTTGGCTCTTCCTAACCTTCCTTTCATTTGCAGGGTTGCTGAAGAGGTTATCTTTGGAGAAGACAACGTAACAACCGGTGCCTCAAATGACTTCATGCAAGTTTCGCGGGTGGCAAGACAAATGGTCGAGAGGTTTGGCTTCAGTAAGAAGATCGGACAAATAGCCATCGGTGGACCTGGAGGAAACCCGTTCTTAGGTCAACAGGTAAACCTTCTATTACATCTTTCCATTAGGTCAGCAAGGGGATCAGTCATTGTGTCCGACAGTGGAAACCCTAGGTTACACCCAGAAAAAAAAACGAGTTGTAAACGCCACCTAACGTTAATGTTCTTCTACTTCAGATGTCGACCCAGAAAGACTACTCCATGGCAACTGCTGATGTGGTTGACGCGGAGGTGAGAGAGCTGGTGGAAAGGGCATACTCAAGGGCAAAGCAGATCATTACAACTCATATTGACATCCTACACAAGCTTGCTCAACTGCTAATCGAAAAGGAAACTGTTGATGGTGAAGAGTTCATGAGCCTCTTCATAGATGGAAAGGCTGAGCTATTTGTGGCTTAATCTAGCATTTGAATCTCAATGATGGTGTACAAAGATTTTTGCTTAGCAGATGGTGATGTATAAGCCAATACAATATAAATGTAAACATTAAAAATTGACAAATTGGGAATCAGAAATTGACATGAACATTTT
>Seq30076 [organism=Ipomoea batatas (L.) Lam.] PacBio-Illumina derived unannotated transcript Ibc16649/f1p0/3098.1 
GTGAGGACTATCAATTGACAGATATGGATCGGAATTGGATGTATGAGAAACGCACTACACTCAAATATATACAAGGGGTTCACGAGTTTATACAATATGCTGAAGAAAATAAAAGAAAAAATGCGGAAGATTTTATAACGTGCCCGTGTTGCGATTGTAAAAACTTTAGAAGATATCGTAATTCTGAGGAGGTGAAGATCCATTTGATACGTCGTGGCTTTAAAGAAGGGTACAATCAATGGATATGGCATGGTGAAAGCTTACCTCCTAGTACAAGTGTTAGTAAGAATAAATCTCACGCAGATAGTGAAACTCAATTAGAGAGTGAAACTGAAACAAATAGTCAAACTCAGACAGATAATGAGGAGAATAATGAAACTCATGTTAGCAATGATGAGGATGATGATAGGGATCAAACTAGTGAAACTTCTGGTTCAAACCCTAAAGAAACTTCTCTCGCACCTAAAAGAAGGGGTCCCAATGCATGCAAAAACCTTAATAAGAAAAAGGGAAAAGAAGAAGTTTCAATTCAATTTGATGAATACAATAGGCCGGTTGGACTATATTGCAAGGAGTTTAAATCTTACATTGGTACTTTGGTTCGTTCTAGAGTTGATATTAACATCGACAGTTGGCCCAATGTAGAACAAACGCTTAAAGAGACAATTTGGGCAGATGTTAAGAAACAGTTTTGCATTGAAGATGATACAAAGAAGAAGATTGTATTGAAAATTGCATCATCGAGATGGAGAGACTTTAAGAGTAGATTGAGGCGTGAACATGTTGTCAATAAGCACCCAAATTATGAATCTCCTGTACAACTCTATGAATACGTGACTAAAGAGCAATGGGCGAAGTTTGTTGCAAATTACGAGAGTGAGTCGTTCAAGGAGAAAACTAAGAAGGCAAGGCAAAGGCAGGCATGCAATGTGCATCCGCACTTCCTAGGTTCTGCCGGATATGCGGGCAAACGATCAGAGTGGATGATATCAGACCCTTTATCTTCACAATCATCTTGTGCTTCTGTTAGCTCGTCATTACTGTCTGATGATCGCAGTTTTGACTGGGTACGAGCAAGAGTTAAGAAGTCAGAAGAAGGAAGTTATTACATTCCGAATGAGAAAACACAGGAGGTGTTTCATAAAATTGTAGAAAAATGTGATGAAGTTAGTGAAGGGACATTTCAACCGAACAGACATCATGACATATTGTCAGTAGCTCTTGGTAAATCAGAGGAGAAACGGGGTTCAGGTACTGTAAGAGGAGTTGGTTCATACACCACCATTCGTCAAGTCTTTGGTCAACCAGAGCAAAACCGAGGCACACCGAGTGAGCTTATTTCTACTAATGATGCCCAAAAGATGTTGGAAAAGTGCATGCAAGCCACATTGTTAGAGGTGCAACCCAAGATTGAAATGCTCACCGAACAACTCAATGTATTGATGAAGAACATGCCAGGCACACACCTATATCCACAAGGAGTTTCGGTTGGCACTCCTCAAAGTGATTATGCACCTTGTGATCAACCTCCGACCCAAAGTAGCTGTCATTCGGTTGATGAATATCCAGTAACCGCAATTAAGGAAAATGTTAAAATATGCTCACCAAGACAAAACAAACAAATGAGAGATCAAAGTGTTGAGCTATCTGGTACTACTACCCGACCCCCCATTGTTGGTGAAAATGTCCTTTTGCTTTTGGGGAGATACTGCAAGAGGCTTGTCAAAGCGTTGACATCAATTCCTGTTGAAAAAGAATTCATTGATTTAGATATAGATCAGACAGTCTTCCATCACACAAATGTGAATGGTGTTTTTGTGATGATTGAGGATATACAAGATTTGTTGACAATGAATTGGCTCGATGTCTCGATTATACAAGTGTTTATGCTGTTTTTGAATAAGCTATGTAAGCAGCTTGGAGTTACATCCATCGGATTTGCGTGTCCAACACAAATTTCAGCAGATATGATTAACTTAAATTGTTCTTTAGTTACATCATATCTCATTCATGTTATGGATGAACACAAAGATCAGCAATTCATATTGGCGCCGTATCATCAAGATAATCATTGGGTATTGATCGTGATTTGCACACCTTCAAAAAAGGTGTATGTGTTTGATCCTATGAAAACTCAACGCACCCTTGAAGTCAAAACTTTTGTGAATATGGCATTTCGATCTATTCCCGGACGAGCAACTAGAAATGTTAATTGGGTGGAATGCAAATGCCCGCAACAACCGAGAGGCGTTGAATGTGGATACTATGTCCTTCGATATATGTTCGACATAATTACTAAGTATTCAATGGTTGAGTCTTTATATGATGTATTTGATGAAACAATAACCTACTCAATGAACGAAATAGATGAAGTTCGAGAATTGTGGGCCCAATACTTTATAGAAGAATGCGTGTAACTTTATTTGATTTAAACATTATCTTTATTATTATTAACTTATGTTTATGTTTTGTTAAAGAATTGTATCTCTTCATTTAAATTTTAAATGTTTTGATTATTTTATATTGTGTTAGTATATTGTGGAGATTTATTGCGAA
>Seq30077 [organism=Ipomoea batatas (L.) Lam.] PacBio-Illumina derived unannotated transcript Ibc16650/f1p0/1955 
GCAAGACGGTGGGAGTGATTCATTTCAAGAAAATGGCACTGTTGAAGCGGTTGATCTGGGTTGGTTACCTGCTTTTCCGCATATTTTGATTGCCTCTATGTCCAATTTCCTCTTTGGGTATCACATTGGAGTGATGAATGGCCCTATTGTGTCAATTGCCAAAGAGCTTGGCTTTGAAGGGAATTCACTGCTTGAAGGGCTTGTTGTCAGCATCTTTATTGGGGGTGCATTCATAGGGAGCATAAGCTGTGGATCCCTTGTTGACAGACTTGGATGCCGTCGCACATTCCAAATTGACACAATACCGCTTATACTCGGTGCACTTATAAGTGCACAAGCTCATTCAACAGATGAAATACTATGGGGAAGATTTCTTGTTGGCCTTGGTATTGGTGTAAATACAGTTCTTGTTCCTGTGTATACTTCAGAGGTTGCTCCAACAAAACATAGGGGCACACTGGGGACCTTGTGCCAAATCGGTACATGTCTTGGGATTATTGCTTCACTATTTCTAGGAATCCCCTCAGAAAATGATCCTCACTGGTGGAGGATACTGTTTTATATTGCAAGTGTTCCTGGACTTCTTCTTGTGTTTGGCATGCAATATGCTGTTGAAAGCCCCCGCTGGCTATGTAAAGTATGTTCCTTCTTCATTTAAAACACATCTGTTGGTTACTTTTATCTTTGCTAATTCTGCCGTGAAGGGTCCCCACAGGCTGGAAGAGTTGATGATGCCAAAGAAGTTATTAGGAACCTCTGGGGAGCACCCTACGTGAACCAAGCCATTGAAGAATTTCAATCTGTAATAAGAAATGACGGGGGTGACTTGGACAGCAGTTGGTTGGAACTCCTAGAGGAACCACACTCTAGAGGTTGTGTTAAGTTGCTTTGATTGGAGGTATGCTATTCGTACTTCAACAGTTTGCTGGCATAAACGGAGTTCTCTACTTTTCATCCTTGACTTTCAAAGATGTTGGAATCTCCAGCAGTGCTTTAGCGAGCTTATATGTTGGACTTACCAACTTTGCTGGTGCACTTTGTGCTTCGTACTTAATGGATAGACAAGGGAGAAAAAAGCTTCTTATTGGAAGTTACATTGGGATGGCTGTCTCAATGTTCCTAGTAGTCTATGCCGTCAGCTTTCCAGTTGACAAAGACATAAGTGGCAACTTGTCGATATTGGGGAGTCTCTTATATATATTCACCTTTGCCATTGGAGCCGGGCCAGTAACCGGTCTAATAATACCCGAGCTTAGCAGCAGCAGGACGCGGGGGAAGATAATGGGGTTCAGTTTCTCCGTTCACTGGGTGTGCAACTTCCTGGTGGGTCTTTTCTTCTTGGAACTCGTTGAGAAGCTCGGGGTCGCCCCGGTCTACTTGAGCTTCGGTGGCTTTTCCATTCTGGCAGCAGCTTTTGCTTACTACTTCACAGTCGAGACCAAAGGGCGGTCTCTTGAAGAAATCGAGATGTCACTCAATCCAAACTTTCAGGGGAAGAACGAGTAACGGAATTATTCTCTCGTTTAAAAAGGCGACGGAATATACGTTTATAAGTGCTGGATTGATGTGTGGGCAAAGAAACATTGTGCCTAGGATGCTCTAACAACATTTGGGCTTCAAACTCATATTGCAGTTGAAAGGGGCATCAGAGAATCAGTGGATTCAAACAAAAGAGAAAACACCAAGGTGAAGTGGGAGGATTTCATTAGTTTCTGCAACTGTTATAATGTACAAAACTATCCCCCACTTTTTCTTGAAGTGTGCTTCCTCGTTGGAGGTCTTTCTTTGTCCTTTTTAATGTTTTCCGACAAGGAATCAATTAGTGAAGTATCAGTACAATTTTGTTGATGTATCAGTATAAAGGTGTTTTCTTATCATTCATTGTATTTACAGGTTGAGTGAAGAATCCAGTGTAGTAACAAGTAACTTTGACTTTTG
>Seq30078 [organism=Ipomoea batatas (L.) Lam.] PacBio-Illumina derived unannotated transcript Ibc16652/f1p1/2930 
CCGGGGAACAAGTACAATGGAAACTCAGTGGTCCTCACCACACGGGTCGAGAGACTCTTGAGAGAAAGAGAACTGCGGAAAAGCAATAAAGCTTCTCAGTCAAATGATTCTGTTGATAGTAATAGAGGAACAGAGCTCTCTGAACATGATTTGCGGCAAAGAGAGGCCGATACCTCAGGAGCCTCCTTGCAGAAATATCTAGCAGATGCACGCTCACTTAATGAAGGATGGGAAGGGCATGATGGGAGGCCTATTAGACAACGGCTTTTGGTTGTGGCAAATAGATTGCCAGTCTCAGCAGTGAGGAGAGGTGAGGAGTCTTGGTCGCTGGAGATAAGTGCTGGGGGTCTAGTTAGTGCTCTCCTTGGTGTAAAGGAGTTTGAGGCCAGATGGATTGGTTGGGCAGGTGTGAATGTGCCTGATGAGGCAGGGCAGAGGGCACTTACTAAAGCACTGGCTGAAAAGAGGTGCATTCCTGTTTTCCTGGATGAAGAGATTGTTCATCAGTATTACAATGGTTATTGTAACAATATATTGTGGCCACTTTTCCATTATCTTGGACTTCCACAAGAAGATCGACTAGCAACTACCAGAAGTTTTCAGTCCCAGTTTGCTGCATATAAAAAAGCAAATCAGATGTTTGCTGATGTAGTGAATAAACACTATGAAGATGGCGATGTTGTTTGGTGTCATGACTACCATCTTATGTTCCTCCCAGAATGTCTAAAGAACTACAACAGAAAAATGAAAGTTGGTTGGTTTTTGCATACACCATTTCCATCTTCAGAAATCCATAGGACATTGCCATCTAGATCAGAGCTGCTACGTGCAGTTCTTGCTGCTGATTTGGTTGGTTTCCACACCTATGACTATGCAAGACATTTCGTTAGTGCTTGTACTCGCATCCTTGGGTTTGAAGGTACTCCTGAAGGAGTTGAGGATCAAGGGAGACTTACCCGTGTAGCTGCGTTTCCCATTGGGATAGATTCTGACCGATTCATTCGAGCGCTTGAAACACAAGATGTCCAGAATAACATCAAAGAGTTGCAAGACAGATTTGCAGGGAGAAAGGTCATGTTAGGGGTTGATAGGCTTGATATGATTAAAGGAATTCCCCAAAAGATACTAGCATTTGAGAAGTTTCTTGAGGAAAATCAACATTGGCGTGATAAAGTGGTTTTGCTTCAAATTGCAGTGCCAACAAGAACAGATGTTCCAGAATATCAAAAACTAACCAGTCAGGTCCATGAGATTGTTGGGCGCATCAATGGCAGATTTGGGTCTTTGTCAGCTGTTCCTATTCATCATCTGGATCGTTCTCTTGACTTTGGTGCTTTATGCGCACTTTATGCAGTTACCGATTTGCAGGTGCTGCACAGTCATTGGGTGCTGGAGCAATCCTTGTCAATCCCTGGAACATCACAGAAGTTGCTGCTTCCATAAAACAAGCTTTAAATATGTCTGCTGAAGAAAGAGAAAAACGTCACCTGCATAACTTTACACATGTGACAACCCATACTGCCCAAGAATGGGCTGAAACTTTTGTGAGTGAATTAAATGACACTGTTATTGAAGCTCAGCAGAGGGTAAGAAAAGCTCCACCACGACTTAACATCACTGATGCGATTGAGCGCTATTTGCAGTCCAATAACCGATTACTCATATTGGGTTTCAATGCCGTGCTAACAGAAATGGTGGATACCGCTGGAAGAAGAGGTGGCGATCAAATTAAAGAAATGGAACTTAAACTGCATCCAAATTTGAATGGACCTCTATCAGCATTGTGTATGGATCCAAAGACGACAATTGTTGTTCTCAGTGGAAGTGACAGAAATGTCTTAGATGATAACTTTGGTGAATACAACATGTGGTTGGCAGCAGAGCATGGGATGTTTCTGCGATCTACAAAGGGAGAATGGATGACTACAATGCCAGAGCTTCTAAACATGGATTGGGTTGACAGTGTAAAGCATGTGTTTGAGTATTTCACTGAAAGGACCCCTAGATCTCATTTTGAACTTCGTGAAACTTCACTTGTTTGGAATTACAAGTATGCAGATGTTGAATTTGGAAGGTTGCAAGCTAGAGATATGTTGCAGCACCTGTGGACAGGCCCAATTTCTAATGCATCTGTTGATGTTGTGCAAGGGCAACGGTCTGTTGAGGTTCGAGCAGTAGGTGTTACAAAGGGAGCAGCAATTGATCGAATATTGGGAGAAATAGTTCATAATAAAGCCATTACCACACCAATTGATTATGTTCTGTGCATAGGGCATTTTCTAGGAAAGGATGAGGATGTGTATACATTTTTTGAGCCAGATCTTCCTTGTGATGGAATGAGTATTCCAAGGTCGAAAACAACCGATGCATTGAAGGTACCAGGAGACAGGAGGCCAACGCCAAAGCTTTCATCGAGCAAAAGCAACTCAAAATCGTCACAGAGCAGGACTAAACCAATACCAAACTTGGAAAAGAAAACACCAAACCATGCATCGAGCAAAAACAACTCAAAACCAACACCCGAAAATGCTTCATGGAATGTGTTGGATCTCAAGAAGGAGAATTACTTCTCTTGCTCAGTTGGCAGGAATCGTACAAACGCTCGGTATGTTATGAGTGGCTCGGGTGATGTGGTTGCATTTCTAAGACAACTGGCTGAATCATCTACATCAACCGCATCATACTCACTCACATTAGGATGAACTAGCTGAAGCATCTATTATATCCATGCTCCTCACTCTCAACCATCAACCCATCCAGGATGAAGCTGCTTGTACATTCACTGATGACCCAAACAATGTTAGAACCCAGACCCAGAGAGACAACTTTTGTAACTATATATGCTGTGTGTGCTTGTATGTTTGAGCGGTTGGTTGCATATAGGCCTTCCCGACCAAATTGGAGCAATCTCTGACCCAATACTAGTGCTGATTTTTAGTCAATGATAAGAGAGAGAATGTAGTCCTAATTCCTAAAGCTACTTACTACCTATTTGTCTTTTGAATTCTAGTTACTGATAAATCTTTTTTAG
>Seq30079 [organism=Ipomoea batatas (L.) Lam.] PacBio-Illumina derived unannotated transcript Ibc16653/f1p0/3454 
TACAAACCGCGCAGACGCGCCATTGTCTCTGACTCCAGAATCTCTGCTTCATCACTCGTTCGCTCTCGTACACTATATATGTGTGCGTGTGTGAGTGTATGTAGTGTCTAATTAGTTTTGAGTGGAAGTTTTGAAGTTCGGAGCTCGATTTTCCGGCTCCGGCGGAAGAGCTTGTGTGCACGGCGTGAATGCTGGATCACACCGCGGTTTCGTGGTTGGCGGCGGCGAATCGAGGCTCAATTTGGATGACCGACAACGGAGAGGTTTCGTTTGATTGATGTGCTTGCGATGACAGAGTCAGGATTTAATTATGATGATTTAGTTCGCGAGGCTAAAAATAGGTGGCTGAAACCTGCTGAAGTGCTCTCCATATTACAGAATCATGAGAACCTCAAGATCACCCATGTGCCCCCTGAAAAGCCTCCAAGTGGCTCTTTGTTTCTCTTCAACAAGAGAGTATTAAGATTTTTCCGTAAAGATGGTCATAGGTGGCGGAGGAAGAAAGATGGGAGAGCTGGAGGAGAAGCACATGAAAGGCTCAAGGTAGGAAATGTTGAAGCTCTCAATTGTTATTATGCACATGGAGAGCAGAATCCTAAATTTCAAAGGCGCAGCTATTGGATGTTGGATCCGGCATATGAGCACATTGTTTTTGTTCACTATAGAGATATAAGTCAGGGAAGACAGAAGGCCCTATCCATGCCACAGCTTTCTCCAGTGTCTTTTACCATCAATGAGAGTCCCAGCCCATATTCTGCTCAGTATACAAGCTCTACGGCAGCCAGGGGTGGATATTTTGAAGCATACTCTAGTTCTGGATCTATGGAGATTAGTTCTTTTGCTGTCACTAGTAGCGGGACAAATCATTCAAGTGGCACAGTAGAGGAGGATACTAGCCCATATGCGCATGAAATAAGTGAAGCATTGAGAAGGATTGAGGAGGAGTTATACATGAATGATGGCATTGCGCCACTGTACAACACCATAGAGAACTCAGCTCATGTTGACAATATCCGAGATGATCATCATAACTCATTTAATCAGATTCCAGAAGATTCAAACTGTGATCTGTTGCAGCGGCGTCCAGGTGACCTAACTGAGTACCGTGATCAACTTCTGGGGCACGAAGTAAATTTATGGAACATGGACGATGGATATGGGAGTTCTGTGGATGGGAAGAACATCCTGCTTGCAAGGGATCCAGTGGAAACACCAGAAAGTGTTTCATGGCTTAATTTTAATGGAGATTTCAGATATCCTACATTTTGGCCGGAAATAAATACTGATGGAAGTAATCCTGACCAATCTCCTACATTATTTGACCAAGATCAGAATGGAATTTCTATTGCTCAAAAGCAGAAGTTCAGAATTGCGGATTTATCTCCTAACTGGGGATATGCTGACGAGGCTACAAAGGTTATCATTATCGGATCTTTTCTTTGTGATCCATCAGAGAGTGAATGGATGTGTATGTTTGGAGACATCGAAGTTCCTGTCCAGATCATTCAAGAAGGTGTCCTCTGTTGTCATGCTCCTCCACACTTGCCCGATAAAGTCACTCTCTGCATTACCATGGGTAACCAGGAACCATGCAGTGAGGGCAGGGAATTTGAATACAGGGTCAAGTCCACCGGTACTGCTGAGAGCTGTCTGCCTGAAACACAATGCACTAGTAAGAATACTGAAGAACTATTGTTGCTTGTCAGATTTGCAAAGATGCTTCTCTCTGACGGGTCAAGGTGTAGTACAGATAGTCCTGAATCAGGAAATAAATGTTTGGAAAAAGTCAAAGCAAGTGAAGAATTATGGGGTGAAATGATTGACACTCTTTTAGTGGGGAATTCAACATCAAGTCTCACAGTTGATTGGCTTCTTCAGGAACTTTTGAAAGACAAGTTGCAGCAGTGGCTTTCTTCTAAATTGCAAGGACAAACTAATCTCTCAGACTCAGACTGTGTCTTGTCCAGGAAAGAACAAGGGGTAATACACATGATTGCTGGGTTGGGATTTGAGTGGGGATTGCAACCTATATTAGATGCTGGAGTAACAGTTAATTTCCGCGACATCAATGGTTGGACTGCTCTACACTGGGCTGCACGGTTTGGGAGGGAAAAAATGGTTGCTGCACTCATAGCATCTGGTGCATCAGCTGGAGCAGTTACTGATGCTACTAAACAAGATCCTATTGGTCAGAGCCCTGCAGATATTGCTGCTATGTATGGACACAAAGGACTTGCAGGTTATCTTTCAGAAGTGGCACTCACTACCCATCTTAACTCCCTTACATTGGAAGAAAGCGAACTTGCTAAAGGAGCTGCTGAGGTGGAAGCAGAAAGAACCATTGGAGGCATCTCTGAAACAGGTGCCACTACAAACGAGGAGGATCAGCTTTCGCTGAATGACACATTAGCTGCAGCCCGTAATGCTACTCAAGCTGCTGCGCGTATTCAAGCTGCATTCCGGGCACATTCCTTCAGGAAGAGACAACAGAGAGAAGCCGAAGCAGCAGCAGCAGCAGCTGCTGCTGCCACCGAAGATGAATATAGTATCCTCTCAAATGACATCCAAGGTCTTTCAGCTGCATCAAAGCTAGCATTCCGTAACTCACGTGATTACAATTCTGCAGCTTTAGCCATTCAAAAGAAATATCGAGGATGGAAAAGGCGGAAGGACTTCCTTGCATTCCGTCGGAAAGTAGTGAAGATACAGGCTCATGTACGAGGCTATCAGGTTAGAAAGGAATATAGGGTATGTTGGGCAACCGGGATTCTAGAGAAGGTAGTACTGAGGTGGCGCAGGCGGGGAGTTGGTCTCCGAGGATTCCATCTAGAGATCGATGAAAGTGATGGTGAAGCCATTCTCAAAGTATTTCGCAAGCAGAAAGTGGATGCTGCCATTGATGAGGCAGTCTCCAGGGTTCTCTCCATGGTTGAATCTCAAGAGGCACGTAATCAGTACCGTCGCATTCTTGAAAAATACCGACAAGCTAAGGCTAAGCTTCAACGTGCGGAAAATGACGCAAGAACTTCTCATGACAGCATGTCTAATATGGAAAATGATGACTTATATAGCAGTTTTTACTGAGTTGTAAATCTGCAGATTCTCCCATACCGAGTTCGTTCATTCACAATAGGAACACTCTTGGTGAGCTATCTTGTATATATGTGGATTGGCTTTTGATTTTTTGGAATTTGAGTGTGCTGTTTATGTTTGATGTAATTAGTATAAGTTGGTAACCGGTAAGCTTTGAAAAAAAAAATGTAGTGCCCATAAACAATGGGAGTTCTATTGTACATATTCTCAATTTTAGATTCACTTGGTAGCAAATGCTATTCAACTGTTGGCCTTTGTTAGTCATCAATGATATTTATATTCCAAT
>Seq30080 [organism=Ipomoea batatas (L.) Lam.] PacBio-Illumina derived unannotated transcript Ibc16657/f1p0/1604 
CTATTCCTCTTCCCAGCCGCCCTCCTCCTCGGAGCTTAACCAGTTAAGAACATGGAGCCCAAATTCGATGATGGCCATTCTATTACCGTAAATCTCTTGGACGGACATCAAAAACTCCACCAAAAGCCCGTTTCCGGCCAGACATCCTTTTTCAAGACCTGTTTCAACGGCATCAATGCATTGTCAGGAGTTGGTATACTGTCAGTCCCATATGCATTGGCCTGTGGAGGATGGTTGAGCTTGATGTTTCTGTTGATAATCGCGGCATCAACCTTCTATACAGGCTTACTAATTCAAAGGTGCATGGTGATGGATTGTAGGATAAAGAGCTACCCAGACATTGGTGAGCGTGCTTTTGGAAGTGTAGGAAGGACTGTTGTATCCATAGTTATGAACTTGGAGCTTTATATGGTGGCCACGGGGTTCTTGATCCTAGAAGGGGATAATTTGGACAACTTGTTGCCAAATTTGAAGGTGGAGATATGGGGGATTGTGATTGGCGGGAAACCCAGTTTGGTTATTTTGATTGGGTTGGTGATATTGCCTACTGTTCTGTTGAACAATATGAGTATTCTGTCATATATATCTGCTAGTGGAGTAATTGCTTCGGTTACGCTTCTGGGGTCAATGCTGTGGGCTAGTGCAACAGATGGGATTGGTATTCATGCAGATGATGTGGTTCTTGATTGGAAGGGAATCCCCACTGCTGTTAGCCTCTATGCCTTTTGTTACTGTGCTCATCCTGTTTTCCCCACACTTTACACTTCCATGGAAAATCCCTCACAGTTCTCAAAGGTTCTAATTCTCTGCTTTCTTGTCTGCACCATTAGCTATGCATCAATGGCCATTCTGGGGTACCTCATGTTCGGTCCAAACGTCCTGTCCCAAGTAACCCTAAACCTCCCCACCCACAAACTCAGCTCCAAAGTGGCCATTCTCACCACACTCATCAACCCAATAGCCAAGTACGCATTAATGGTAAAACCCCTAGTGAATGCAATGGAGAACCTCTTTGCATCCCATTGCAGCAAAAAGGGATCCAGCCTGGTCATCAGAACCAGCCTGGTAATCAGCACAGTGATTGTGGCCGTAGCCATTCCCCTCTTCGGCTACTTAATGTCACTTGTGGGGGCGTTCTTGAGCATAACAGCATCTGTTGTCCTGCCTTGCCTGTGCTTCTTGAAGATTTCTGGGATATACCGCACACTGGGGGTGGAGATGATAATGGTGTTTGTGATTATGGTGATGGGTGTAGCTATCATGGTTGTAGGGACTTACACGTCTGTGCTGGAAATCGTTGGCCATTTGTAAACCAAATTGCTCTTGATGATAGGTTGCTAGGAAGGTGGTGTTTGTCGTTTCTGAGTTGTACAAGTTTTCTGTAACATTTTGTTTTGGTTTGTTTTGTGACTTTGTGTACGTGGAAGTCATGTTTAACATCATCTTTAACTCTTAAGTCACATTTTGTTGTTTTGTTTTGGCGATTTGGAGTTCGGCAATTTATAT
>Seq30081 [organism=Ipomoea batatas (L.) Lam.] PacBio-Illumina derived unannotated transcript Ibc16658/f1p0/571 
AAAACTAGCCGATAACTTCATTCCTATTTCACTAACCCTTCTTTCATTTTCCATTTATTTCCACTAATTTCATACCCAAAAATGTCTTGCTGCGGAGGAAACTGTGGCTGCGGCTCTGCCTGCAAGTGCGGGAGCGGCTGTGGAGGATGTGGCATGTTCCCTGATGTGGAGAATGTCAAGACTGTCACCCTTATCCAGGGTGTTGCACCAGTGAACAACAACACTTTTGAGGGGGCTGAGATGGGCGCAGAGGGAGGAGATGGGTGCAACTGTGGATCAGGCAGCTGCAGCTGTGGACCAGCCTGTGCCTGCGACCCTTGCAAATGTTGAGGGGAATTATTGCATGAAATGACCCAAGCAAACTAAAGCTATATATGTTGTGGACTACTTTCTTTAACGTAACTCTTTTAAGTGTGTAATAACAACAGCAACAAAACAGCCCAACACTCAACTGCAAGCCTATCTAGGATTATCATCACTTGGGTTTGTTAGGTTTGGTGTGTTGTGTCTGTTTTGTGTTTGCTGTCTTTGTAGTTCTGTTTGCTTGGGGTTTATTGAAACTAATTAATTATTAT
>Seq30082 [organism=Ipomoea batatas (L.) Lam.] PacBio-Illumina derived unannotated transcript Ibc16659/f1p0/1579 
AAGCCGCTCGTTCCAGTTGCTCTCCAATTCTCAAAGGCTTCTGTTGCCTCTTTCTTCGTCTCGAGCGTTCTCAGAAACAATAATGGCTCCCAAATCCCAGACGCGTCTAGTAGACCAGCCACCATCTGCATCTTCATCGGAAGACGAGGAAGAATCCGACCCGGAAGAAGAAACCCAAAACTCCGAAGAAGAATCCGAGGAAGAAGAAGAAGAAGAGGAACAAGAACAAGCGCCCGTAAAAGCCCCGGAACAAGCACCCAAAAAGGCCCCTTCGTCGCCGCCGCCGTTGTCGAAGAAGCCCACCGTTGAAAAGCCACAATCTTCCTCCGGATCCGAATCTGAATCCGACGAAGAAGGGTCGGATTCTTCTCAACACACCCCTGATTTCACAATCAAACCTAACGTCCCCTCTAATGCCCCTCCGGCCTCAAAGCCCCCCGCAAAGCGGCCTTTGGAGACCCCTGTAAAAGAATCGGCGAGGAAGAAACTCAAGTCCGGGGAAGAAGATGGGAATGCGGAGGAGAAGAAGTTGCCCGGTTCGGCTTCTGCCGGGTTTGCCAGGCTGTGGAGCGAGGACGATGAAATTGCTGTTCTAGAAGGTATGATTGATTACAAGAACCAAAAAGGGACTGACCCTTCTGCTGATTTGTCTGCTTTCCATGAATTTATTAAGGGAAAATTACGGGCTGATATTTCCAGAACTCAGATGTATGAGAAAATTCGGAGACTTAGAAAGAAGTTCTTTACCAATATAGAAAAAGGGGATACCCCAGATTTCACTAAGCCTCATGATCACAAGACTTTTGAGGTCTCAAAAAAGGTTTGGGGCAGTAATGCAGTTAGCAATGGTGTCAATGAGAACACGAAAAGCCCTAATGGGAAAGGGAAGAAGACTGCTGAAATTAAGAAGATTAGTGAGCCAAAGAAGGGTGCTAAAGTTAGTAACTTTGGTGTAACCAAGGAAGAGCCAAAGAAAGGTGCTAAAGTTAGTGACTTTGGTGTAACCAAGGAAGAAGAAAAGGAGAAACCCATTATTACCAAAGACAAGGATACTGGGATTTCTTTGAAAGATGAAGGGGATTTCAAATCTATGTATCCACTTCTAGTCAAATCCTTTGATAAAGCGAATATGCCTGATTTATCAGAAGGGGCACTGGCAATTTATCAGGAAAATTTGAGCTTGATAGGGAGTTCCAAAGCAGAAGAGTTTGAGGAGCAGTGGACCAAAATATATAAGGAAGAGGCTGAGCTATTCTTGAAGATGACTGATTTTATGGGGGAACAGGTCAAATTGATCGTCGAAACTATAAAGAGGTAAATGCTGAAGCTGAAGCTTAATGTATTATGGCTAGCTATATAGATGTTTCTGCAGGGTGAATTTTGAGCTTTAGATATTTTGATTCCGTTCTCGCTCTAGAAACACAAACCTGTTTTTTTGATGATGATTGGTGTCATAGGTCGGATTGTGTTTTGTTGTAAGTTTTTTGCTTTAGAAGTTCACTTTTACATTTTACCTTCCTATTTCCATATTCATATGCTAATTATATTCTTGAAAAGTTTATTGTTATGTTATAAAAGGTCAATTC
>Seq30083 [organism=Ipomoea batatas (L.) Lam.] PacBio-Illumina derived unannotated transcript Ibc16660/f1p0/712 
ACTGAAAGCACTTGAGTTGTGTCGTTCTATCTTGGTCAGCGGCGCTCTCTCAACGCTTCTCCCTGCAGAGGTGCCGGCAATTGCAGCAATGGCGACAGCAAGAACTGTGAAAGACGTTTCTCCTCACGAGTTCGTGAAGGCTTACTCTGCTCACCTTAAGCGTTCTGGAAAGATGGAACTTCCGGAGTGGACTGATATTGTGAAGACTGGTAGGTTGAAAGAACTTGCTCCATATGACCCTGATTGGTATTACATCAGAGCTGCTTCCATGGCTAGGAAGATTTACTTGAGGGGTGGCCTTGGAGTTGGTGCCTTCCAAAGGATTTATGGATCAAACAAGAGAAATGGAAGCTGCCCACGCCACTTCTGCAAGAGCAGTGGTGCTATTGCCCGTCACATTTTGCAACAATTGCAGACAATGAGTATCATTGAAGTTGATCCAAGAGGTGGAAGGAGGATAACATCCAGTGGCCAACGCGATCTTGATCAAGTTGCTGGCCGAATTGTTGTTGTTGCACCTTGAAGGACAGTAGTGATTGCACTGCAGACGAAAAGATATATGTGATGTTTGAACTACTGTTATAATTAGTTTGTTCCAGAGATGTTACTTCCAAAATTTTGAGACAATTCTTACTTTCAAATACTTGGGTAGCTTCCTTGTGTTTCATCCAAATTGTTTGTGTTAAGTTTGAATATTAATCGTATCATGTTC
>Seq30084 [organism=Ipomoea batatas (L.) Lam.] PacBio-Illumina derived unannotated transcript Ibc16661/f1p0/1835 
GATAAATTGCAGAGCAGTCTGCATACAGCTATGGCTTCTTCGAGTTCCTCCATAATTCTATCAATTTTATTCACTTCTCTAATCTTTTCGCCATTGGTGCTTTGTCTTTCGTTTCAACATCAATTCTCCAAATGCGTTTCTCTCCATTCCCATACCTCCATTCCATTCTCCACCGCTTTCTTCTCCACTATTACAAATGCTTCTTCTTTCAATTCCGTTCTCCAATCCACTGCCCAAAATCTCGCCTTCCTGGTGCCCTCCGCGCCCAAGCCGCTGCTCATATTCACGCCACTGATTGAATCCCACGTCCAAGCCGCCGTCGTTTGCACTAAAGAAGCCGGCGTTCAGCTCAGAGTCCGCAGCGGCGGCCATGACTACGAAGGGGTTTCCTACACCTCGGACATGGAATCTCCGGCGCCGTTTGTCGTGATTGATTTGGCTAAGCTCCGGGGAATTAAGGTTGATGTTGAGGATAAGAGTGTTTGGGTCCAGGCTGGGGCCACTAATGGAGAAGTGTATTACAGAGTTGCGGAAAAAAGCAAGATTCTTGGTTTTCCGGCGGGGACTTGCGCCAGCTTGGGAATCGGAGGGCACGTAACGGGAGGCGCGTATGGTGCCATGCTGAGAAAGTACGGTCTCGCAGCAGACAATGCTTTGGATGCGCGTGTGGTTGACGCGTCGGGGAGGGTTTTAGACAGGGCCGCAATGGGGGAAGACTTGTTCTGGGCAATCAGGGGCGGCGGCGGCGGAAGCTTCGGAATTCTACTCGCCTGGAAAATCAAGCTAGTCCCGGTTCCGGCGACGGTGACTGTTTTCACAGTTCCGAGGACATTAGAGCAAAACGCGACAAAACTACTCTACAAATGGCAGAAAGTCGCCGATAAGCTCGACGAGGATCTCTTCCTCAGAGTCCACATCACTGCGGTGAATTCAACCGCCGTGAAGGGCAAAAGAACAGTACAAACCGCTTTCGACGCCGTGTTTCTCGGGAAAACCGACAGGCTGCTCAAAATAATGAATCACAGATTCCCAGAACTGGGATTGACCCGAAAGGACTGCCTGGAAATGAGTTGGATCGAATCGGCAATTTACACCGCCAGATACCCAAGAACCACGCCGCCGGAGTTTCTCCTCCAGGGGAAACCATTCTTTCCCAAGTCATTTTTCAAGGCGAAATCAGAATTCCTAAGAACGCCTGTTCCGGAGAGCGGTCTCCGGGGACTCTGGAAGATTTTCCTTAAGGAGGATGCGCCGTTGATGGTTTGGAATCCGTACGGAGGAATGATGGCAAAGATTCCAGAATCTGCCACTCCATTCCCTCACCGGAAAGGGGTGATATGCAAAATGCTGTACCTAACGTCCTGGAAAATTGAAGGGGAGAAGAAGAAACACATTGATTGGATAAGGGGACTGTACGATTACATGGGAGCTTATGCCTCCAAGTCTCCCAGAGAAGCTTATGTGAATTACAGGGATTTAGACCTTGGAATGAACTACAATGGCAGAAACACGAGTTTCTCAGAGGCTAGTGTTTGGGGTTATAAGTATTTCAAGGGAAATTTTGAGAGGCTTGTTGCTGTGAAGACGAAGGTTGATCCTCATAACTTCTTCTGGCATGAACAGAGCATCCCTGTTCTTTCCTAATTATGTATTTACTTAATTTATGTCAATGATTTTACAGTGTGATTAAGGTTAAGATTTTCAAGGCAAAAAAATGGGGAAGTGCTGAAGTGCATATCATCTTTCAAACCCATTTTTATGGCAATAATAAGATACCCAATCATTTAG
>Seq30085 [organism=Ipomoea batatas (L.) Lam.] PacBio-Illumina derived unannotated transcript Ibc16662/f1p0/3176 
GAGTTTTGCTTAGCTCACTGAGCTGCACTCTCTACTCCAATTGCAAGCCACTCAGCTAACCTAAAAACAAATAGTTTGTGGGCAATACAGAGAGAGAGAAAGAGAGAGAGATACGAATCTAGCGGACGAAATGCGGGTCCTTCTCCTACTCTTCCTCCTCCTTCAGTTTCATCTCCGCCACTCCGCCGGCGCCGGAAAACCATTGGGCGTAACAGAGCAGGCGGCATTGCTATCTATAAAGGCGGCTTTCACCGCCGATTCTCAGTCCTCTCTTTCCTCATGGAACATCTCCACCAGCCACTGCACGTGGCAACGGGTCACGTGCGACTCGCTCCTTCACGTGGTTTCGCTCGACCTTTCCGGCCTCAACCTCTCCGGCGTCCTCTCGCCGGAGGTATCCCAACTTCCCTCCCTTGTCAACCTCTCCGTCGCCGCCAACCAGCTCACCGGCCCCGTTCCGCCGGAAATCTCCGCAATCTCCACTCTCCGTTTCCTTAATCTCTCCAACAATATCTTCGGTTCAGCCTTCCCTCACCAGCTCGCTCAACTCGCCAATCTCCAAGTCCTCGACCTCTACAACAACAATTTGACCGGTGACCTGCCGGTTGAAGTCTACAAAATGACCGGTCTCCGTCATCTCCACCTCGGCGGCAACTATTTCACCGGTCGCATTCCTCCAGAGTACGGAAGGTTCCCTAATCTCGAGTATCTCGCGGTTTCCGGTAACGGACTCAGTGGCGTGATACCTTCAGAGATCGGGAACTTGACGAAGCTTAAGGAGCTGTATATCGGCTACTTCAACGCCTTCTCAGGCGGAATACCGGCGGAGATAGGGAACTTATCTCAGCTCATTCGCTTTGACGCGGCTAACTGTGGACTAACGGGAGAGATTCCAACGGAGATAGGGAAACTTAACAACCTGGATACTCTGTTCCTTCAAGTTAACGACCTTACCGGGTCATTAACGCCGGAAATAGGGTTTCTGAAGAACTTGAAGTCATTGGATCTATCCAACAATGCGTTCTCTGGTGAAATACCGGAATCCTTCGCGGAGCTTAAGAATCTCACTCTTTTGAATCTCTTCCGGAACAAGCTTCACGGTTCTATACCGGAATTCATTGGGGATTTTCCTGAGCTGGAGGTGTTACAGCTATGGGAGAACAATTTCACAGGTAGCATTCCACAGCAGTTGGGCGAGAATGGTAAGCTTCAATTTGTTGATATCAGTTCCAATAAATTGACCGGAAATATACCCCCAAATTTGTGCAATGGAAACAAGCTTCAGACCCTAATTACTCTGGGAAATTTCTTGTTCGGTCCCATACCGGAATCTCTGGGCCAGTGCCAGTCACTGAACCGAATTCGGATGGGCGAAAACTATCTCAATGGCTCGATTCCTAAAGGGCTTTTGAGTTTGCCTAAGCTCTCACAAGTTGAGCTCCAAGACAATTTGCTCACTGGTACTTTTCCGGAGATAAATTCCATTTCTTCCAGTCTTGGGCAGATTAGCCTTTCCAATAATAATTTGACTGGGCCATTGCCATCCAGCATTGGAAATTTTGCCGGTGTGCAGAAGCTGCTCTTAGATGGGAACAAGTTTTCAGGCCACATTCCTGCCGAAATCGGGAAATTACAACAGCTTTCCAAGATGGATTTTAGTGACAACAATTTGTCTGGTACCATTGCACCGGAAATAAGCCAGTGCAAGTTGCTGACTTTCGTTGATCTCAGTGGAAACCAACTTTCTGGTGAAATTCCGACTGAGATCACAGGCATGAAGATATTAAACTACTTGAACCTGTCCAGGAATGACCTGAGTGGGAGCATTCCAGAGTCAATGGCTGCAATGCAGAGCCTAACCTCTGTTGATTTTTCATATAACAATTTATCTGGATTGGTTCCTGGTACTGGTCAGTTCAGTTATTTCAATTCAACTTCGTTTGTGGGCAATCCGGATCTCTGTGGCCCTTATTTGGGGCCTTGCAAGAATGGTATTGTTAATGGGTCTAATGAATCCCATCAGAAAGGGGGTCTCTCACCATCTTTGAAGCTTGTACTTGTAGTTGTGTTGCTTGTGTGCTCGATTGTGTTTGCTGTTGCAGCAATTATTAAGGCTCGATCTTTAAAGAAGGCAAGTGATGCTCGGGCATGGAAACTTACTGCTTTCCAGCGCTTAGATTTTACTTGTGATGATATTTTAGATTGCTTGAAGGAGGACAATATCATTGGGAAGGGAGGTGCTGGTATAGTTTACAAGGGAGCTATGCCCAATGGAGAACAAGTAGCAGTGAAAAGGTTGCCAGCCATGAGCCGTGGCTCTTCACATGATCATGGGTTCAATGCAGAAATACAGACTCTTGGGAGGATCAGACACAGGTATATTGTCAGATTACTAGGTTTTTGCTCAAACTATGAAACAAACCTTTTGGTTTATGAGTACATGCCAAATGGCAGCCTGGGTGAAGTTCTTCATGGCAAGAAAGGTGGTCATTTGCGCTGGGATACGCGGTATAAGATAGCTGTAGAGGCTGCAAAGGGCCTTTGCTATCTTCATCACGATTGCTCACCCCTCATCCTCCATCGTGATGTAAAATCAAACAACATTCTTTTGGATACTAACTGTTGTCGTTGTCCAGACATCCGTGGTTGTGATAGAACAAAAGGCGAAGAAGCAGATGGTCTTCATTATAAACAAGCTCATGTGGGCGGCTTGCCTCTTCATCTCAGTTGCCTTTATTTCGCTTACATATGTGGTGGTTGGAACTCGGGAGCAATGGCTTGCTATCTATTCGACCGTCGTAGGTGGAGTGATCATGCTAACTACTATTGGCTCCATGTGCTACTGCGTAGTTCGTCATAGGTTGGAGGAATCGAGGATGAGGAATATAAGGAAAGCTGAGACGCTGTCTCGTTCATTTTCAATGTCAATGGTGCCATCAGATTCAGAGCTTTATAATGAAAACTACAAGAGGATGTATGCGGTGTAGAAAGAAATCGAATTGGAAGCATATAGAAAACTACGATAAGGGGCTATGGTTCAGCATAGGACGATCAACATTAAAGCTTTGTGCAGAGCATAAATTGTATATGTGCACAATCAATGGATGATAGCATTTGCAGGGCGTTGATACTGTATCCAAGATGAGGGTTTAGAGAATCAGTTGGTTTCCTCTAAACTTGTTCTCCCATTGTCGGTTGAGGACGAGCTTACCCATGGCTGCAAATACCAGGTTGCTATTCTAGTAACAAGAAAGTGCGAATATGTTGTGAATTTCTGAGATAAATTATAGAATGGCAACATTATAGTTGCTGTAATTAATAAATAATAATAGTGCTATATTG
>Seq30086 [organism=Ipomoea batatas (L.) Lam.] PacBio-Illumina derived unannotated transcript Ibc16668/f1p1/1836 
ATGGCTGACCCTTCCGAAGAAAACCATTCACAGTCGATTCACTCGGCAAGCGGCGGCGGCGGCGACGAGGATGACTACGAGGAAATCGACGAAGACGAAGAGGAGGACGAAGATGAAGCGGAGGCGGTCAGCGAAGAGTCTCGAGTGCGCGCCGACAAGTCGAGGATGGAGAGCCTCTTCCGGCGATTGTCGTCGGAGAGAGTGCCGGTGCGAGTCCACGACGTGTTGATCAAAGGGAACTCCAAGACGAAGGACTCACTAATCGAGGCGGAGGTGGAATTCCTCAAGTCCGCTACTACGCTCCAGCAGTTGCTCCAGGCCTCCGGTATAGCCAATGCTAGGCTTCAACGCCTCGAGATTTTCGATTCCGTCAATATTACGCTGGATGCCGGCCCGCCGGAGCTCCCCGGGACTGCCAATGTGATTGTCGAAGTCGTTGAAGCCGAAAACCCTATCACCGGAAGCATTGGAATGTTCTCGAAGCCGGAGGCTAGAAGCTGGTCACTTGAAGGATCGTTAAAGTTGAAAAACATTTTTGGTTATGGGGATTTATGGGATGGTTCTTTGGCCTATGGTTGGGACCAGTCATCAGAGATCAGTGCTGGTGTATCTTTACCTAGGTTCAAAAGGTTAATAACTCCTGTTACTGCTAGACTATCACTACTCTCTCAAGATTGGTTGAAGTTTTCTTCTTACAAAGAGCGAGCATTAGGCCTTTCTCTTGGCTTGTTATCATCCAAAAACCATGATTTAGCATACAATATCTCTTGGCGAACTTTGACAGACCCATCGCAAATGGCCTCTAGGACTGTAAGGAGGCAGCTTGGACATGGTTTACTCTCAGTTCTGAAGTATACTTTTAAGATTGACAGAAGAAATTCTCCTTTGAGACCAACAGAAGGATATGCATTTGTTTCTACATCACAAATATCTGGCCTTGTACCAGATTATCGGGGTTTACGCTTTCTTCGTCAGGAGTTTGATTTTCGCTATGCTTTACCTTTTGGATTTTACAATGCTGCATTAAACATTGGAATTTCTGCTGGTGCTCTTTTTCCATGGGGAACTGGATTCATGAACATGCCTTCATATCTGCCTGATAGATTTTTCCTGGGTGGTAACAGTTCTCCAGTCTGCTCATTGGGAGGCCCAACATCTATCTTTGGTTTTAAATCAAGGGGACTTGGCCCTGCTGAGCCAAGAAGGGTAGTTAGAGAAGGTGGAAATGATGAAAGTTCTGATTCTTCTGGGATGGATTTTGTTGGAGGAGACCTTGCAGTTACTGCTTTTGCTGATCTTTCTTTTGATCTTCCATTGAAGATCCTTCGAGAAGCTGGTATCCATGGCCATGCATTTGCATGCACTGGAAGCCTTAACAAATTAACTGAAAATGCATTCCGAGACCTCTCTTACCAGAAATTCCGTGAATCATTTAGAGCTTCAGCAGGATTCGGAGTCATTGTACCAACTAAGTTATTCAGGATGGAGATCAACTACTGCTATATACTGAAACAAGAAGAGCATGATAGAGGGAAGACAGGCTTGCAGTTTAGCTTTTCTTCATCATACTAGAAGATGGAAATTTGATATCCAGCTAATTGAAATTCATACTGGCATCATTATCCTACTTGAGGTAAATCACGCATGTTCTCTTTCACCATTTCTGTCTGAGGGATCAAAATTTTGACAGCTTTGGTTTTGTACTTGAAAAACTTAGACAGTCAATGATCCAATGTTACAGGAAATAAATTTAAGCTCGAGTATGACCATGAAGTTTTCCCCATTGAAGCAAGTTGGTTGGAAAATTAAAGTGTCTTATTTTTAACGAGATTTTTAAAAAGTTC
>Seq30087 [organism=Ipomoea batatas (L.) Lam.] PacBio-Illumina derived unannotated transcript Ibc16671/f1p1/2346 
CTCACCATGTGTTGAAAAGCTGCGTTCTGCGTTCAAAATTCTTTCTTTTCGTCACTCTCTATACAGTCCAGCCAACCCCAACAAAGTATAATTAAAGTAAAATATAAAGGAAATACAGAAAACGGAAAGGTAAAAGCGATTGCATTTGAGAATCTCCGCCGCTTATCTCGCCGGAAATCTACACAGCGAAGCTTTTCCGATGTCTTCGGATGATCCGGCAGGCGGGCAGGCTCCGCCTCCAATGCTGTTGCCGGATAACCCAATTAGTCCGGGGAACGCCACGGCCGCTCCGCCGCTTACTGACAGTCCGCCTGCTCCGCCGCCGCCGCCGCCGGGGCCAAACGGGAGCTTCACGGCCGTTCCTCCCCCATCGATATCGAGTAACAACCAGGTAAGGATGGCGCTCCTAATCGGAATAGGCATAGGTGGACTTATTATGCTTGTTTGCGTGGGCATTTTCGTGTTCTGGTACAAGAGGAGAAAGAGGGCTCTTGGTTTATATGGTCCTGAGCAAGGCCACAAAGATTACCCTTTTTCAAGCCAGTCACATAATTGGCCATCAAATGTACCTCCATCATCGAACAACACAGTTGGAATGCCACAAAAGCTTTCTACTGAACCTGGCATTGTATCAACTTTCCAATCTCAATTGTCTCCAGTTGATCCTCCATCTTCACAACAAACCCCTAATGTGGGCGCAAGTTGCTCAAAATCTACTTTCACCTACGAGGAATTAGCAATTGCAACAGATAACTTCTCCAATACCAACCTTCTTGGTCAGGGTGGTTTTGGATATGTTCACAAAGGAGTGCTTGGTGATGGAAGAGAGGTTGCGATTAAGAAACTAAAAGTTGGTAGTGGACAAGGGGAGCGCGAATTTCAAGCAGAGGTGGAAATTATTAGCAATGTTCATCATTTTCACCTTGTTTCACTTGTGGGCCATTGCATTTCTGGGGCTCAGAGGTTGCTAGTATATGAGTTTGTTCCAAACAAAACTTTGGAGTTCCACTTACATGGGAAGGGGCTGCCTCCAATGAGTTGGGAAATAAGAATGAGAATCGCTTTAGGTTCTGCTAAAGGATTGGCTTATTTGCATGAAGACTGTCGTCCCAAGATCATACATAGAGACATCAAGGCTGCCAATATTCTTCTAGACAACAATTTTGAGCCTAAGGTGGCAGATTTTGGTCTTGCTAGGTTGAATCCTGATGCTGATACTCATGTCTCTACACGAGTAATGGGGACTTTTGGATATTTAGCTCCTGAGTATGCTCTTACAGGGAAACTGACTGAAAAGTCAGATGTATTCTCCTTTGGAGTCATGCTTTTGGAGCTGATTACTGGGCGGCGACCGATTGATAAAGCTCAATACTACCTTGATGATAACATTGTCGATTGGGCAAGACCTTTACTGTCACAAGCATTGGATGATGGCAACTTTGAGGCTCTTGCTGATCCAAATTTAATGAAAAATTATGACTCCACGGAGATGACCCGAATGGTTACTTGTGCTGCTGTCTGCGTGCGTCATTTGTCACGGCGCCGGCCTCGGATGAGTCAGATAGTTCGAGCTTTAGAAGGAAACTTACCAGTGGATGATTTAATCGGGGGAGTTAGACCTGGACACAGCGGGATTCAAGAACCCTTCGGAAGCTCAGATTATGACTCGACACAGTACAAAGAGGACTTGGAGAAGTTCAGGAAGATGGCGTTAGAAACCCAGACACATAATTCCAGCGAATGCAGCGGCCCAACCAGCGAGTTTGGTCCTCATCCTTCTGGCTCGAGTAGCGAAGGCTTAAGAACAACCCAAGAGACGCAACCCGGTACTGAAATCCGACGAGGAACCACTCCAGAAGTGAGAGAAATAGAAATCCAAGGAAGTTGATTTGGAACTATGAATGAAACATGAGAAACTGACTAACCTTAGATAGGATTTCTTGATGTTTGGCATTGCAATGCCATTCTGTTCATAGTTGTCTCAGGTAGGCATTATTGTGCCGCCATCTTGTTTGTTGTTCAATGATTATTTGAACCTTAAAATTGGATCCAGTGTAAGTGTAACAAATATGTCTGACATTAAGAAATTTTC
>Seq30088 [organism=Ipomoea batatas (L.) Lam.] PacBio-Illumina derived unannotated transcript Ibc16675/f1p0/2266 
AGTCGCGGTCACCCTCTCACCCTCACGGTCAAAGGCTCAGGAAGCATCATTACCAGAACGCATGATGAAGGAAGAAAGGTTGAAGAAAAAACCAGAAGGTGTCTCTGAGGTTTTAGCATGGGTTAACAAGAGCCGCCAGATTGAGGAAAAAAGGAAGGCTGAAAAGGAGAAAGCCTTGCAGCTCTCAAAGATTTTTGAAGAGCAGGATAGAATTGATCAAGAAGAAAGTGATGATGAGGAAGCAACACGACGCACTACTGAAGAGCTGAGTGGGGCAAAAATTCTTCATGGGCTTGACAAAGTACTTGAAGGAGGTTCAGTTGTCTTAACTCTCAAGGATCAGAGCATACTTTCTGGTGATGATGTAAATCAAGACTCAGAGGTTGATGTGCTTGAAAATGTTGAAATTGGAGAGCAGAAGCGGAGGGACGATGCATACAAGGCTGCAAAGAAGAAAACAGGGATTTATGATCAGAGTGATGAGTTAGGTTCTGAAAAGAAAATGCTTCCACAATATGATGACCCGATGGAAGAGGAGGGTGTGACCCTTGATGGAACTGGACGTTTTAGTGGTGTTGCAGAGAAGAAACTGGAGGAGCTCCGGAGAAGAATTCAGGGGGTTGCCACAAAAAACCACACTGAAGATCTCAATTCCTCTAGTAAGAATATTGACAGACTATTATACTCAAGAAGAAATGGTTCAATTTAAGAAGCCCAAGAAAAACATATCTCTAAGAAAGAAAGAGAAGCTGGACATAGATGCCCTTGAAGCAGAGGCTATTTCTACTGGACTGGGTGCTGGGGATCTTGGTACTCGGAATGATAAGACAAGGCAAGCCCTAAAGGAGGAAAAGGAGAGAGCTGAGGCTGAGATGCGAAGTAAGGCATACCAGGCTGCATATACAAAGGCTCAGGAAGCATCTAAAGCACTTCGACCTGAGCAAGTTATTACCACCAAGGCAGAGGAAGATGATGCTGTATTTGATGACGATGATGAGGAGCTTCGAAAATCATTGGTAAGGGCAAGAAAATTAGCTCTGAAAAAACAAGAGGCTGGTAAATTTGTGACAGAGGCCATTGCATTGCTTGCCACTTCAAATGCAAACAATTCAACTGTAGATAATAACTCCAACCCTGCAATTGGAGACTTGCAAGAAAATAAGGTTGTCTTCACAAAAATGCAAGAGTTTGTTTGGGGTCTTCAGCTTGATGAAGAAGCTAAAGATGTTTTCATGGAAGATGTTGCACCGAATTCTCCTGAAGCTGCAATAACTGAGGATTGTGGTTGGACAGAGGTGGAAGAAACTGAGAATAATGAACCAGCCATAGAGGAGGATGAAGAGGCGGTTGCAGATGGCGCAATACATGAAGCTGCTGTTGGAAAGGGGTTATCTAGAGCTCTCAGGCTTCTGAAAGAACGAGGAACACTTAAGGAAACAATTGAATGGGGTGGTCGAAACATGGACAAGAAGAAAAGCAAGCTTGTTGGCATTATTGACGAGGAAGGACCCAAGGAAATAAACATAGAGAGGACTGATGAGTATGGCCGAATTTTGACTCCAAAAGAGGCCTTCCGGTTGCTTTCCCATAAATTTCATGGAAAGCACCCTTCCAAACTCAAACAAGAGAAACGCATGCGGCAGTACCAAGAAGAGCTAAAGGTGAAACAAATGAAAAATTCAGACACACCATCACAATCTGTGGAGAGAATGAGGGAAGCTCAAGAAAAACTTAAGACTCCTTATCTTATTCTTAGTGGACATGTTAAACCAGGGTACGTCTCTCCTTAACTGATTTATTCTGTCTCCTTGATATTTGGAAATTTCTCCCAGGTACATGCATTGATCACTAACAGCATCTAGTAAATTTATCGGCATGGGTATATGCACTTACAATTCTTTAAAGATGTATCTTTGTTTTCTTCTTTAAAAAAATATCAATTTTGCATTTTTACTGTTGCCAGGCAAACTAGTGATCCCAGAAGTGGTTTTGCTATTGTTGAGAAGACCAGTGATAAAAAGGTCATTGTATTTTCAACTTATGTTTCTGTTGTCTAAACACCTATGCTCGGTGATATAATAATCTTTTCTAGTTTGTTATTCAGTCTGGATTTACTACTAGTGTGATCTCTGAGGTACAGTGTTATTTAATATCTCAGGTTGAACACTTGTTGGGCATAAAAAGGAAATCTGAGCCAGGTGACTCTAACTCACAAAAGAAACCTAGAACCTGATTTGAAGTTAATGCACTCTATGTGCTAGCACTACATTCTTGTTGAAAATCATCAATCTTGTCCCTCAAGTTTAACGGTTATAATTGACATTACAATCTTGT
>Seq30089 [organism=Ipomoea batatas (L.) Lam.] PacBio-Illumina derived unannotated transcript Ibc16682/f1p0/4573.1 
TAAGATTTTGACCGAGTTCTTTGGTAAGGAGCCTAGGCGTACAATGAATGCAAGTGAATGTGTTGCTAAAGGCTGTGCATTACAGTGTGCCATACTCAGTCCAACATTTAAAGTGCGAGATTTTCAGGTCAATGAGAGCTTCCCTTTCCCAATTGCTTTGTCCTGGAAAGGACCTGCTCCAGATGCCCAAAATGGAGTTGCTGAAAATCAACAGAGCACCATTGTTTTCCCCAAGGGGAATCCAATACCAAGTGTGAAAGCTTTGACGTTCTACAGATCTGGCACATTTTCTATTGATGTACAGTATGCTGATGTCAGTGAACTACAGGCACCTTCAAAAATCAGTACTTACACGATTGGTCCTTTCCAATCTGCAAAGGGCGAACGTGCAAAGCTGAAGGTTAAAGCACGCTTGAATCTGCATGGTATTGTTTCTGTTGAGTCAGCAACTCTTCTAGAAGAAGAAGAGGTGGAAGTACCAGTTGTTAAAGAACAATTAAAGGAATCAACCAAAATGGAAACTGATGATATTCCTCCCCAAGATTCCTCTGAAACTGATGTTAACATGCAAGATGATAAAGTCACATCAGATGCTTCTGAGAATCATGCCCCAGAGTCTGGAGACAAACCAGTTCAAATGGAGACTGATGCTAAGGCTGAGGCCCCAAAGAAAAAGGTGAAGAAAACAAATGTACCAGTCTCAGAATTGGTTTATGGAGCATTGTCACCTGCCGATGTACAGAAGGCGGTGGAAAAAGAATTTGAAATGGCATTGCAGGATCGTATCATGGAAGAAACAAAGGACAAGAAGAATGCTGTGGAGGCCTATGTCTACGACATGAGGAATAAGCTCTACGACAAGTATCAAGAGTTTGTAGTTGAGTCGGAAAAAGAGCAGTTAATTGCTAAACTTCAAGAGGTGGAAGATTGGTTATATGAGGATGGAGAAGACGAGACAAAAGGAGTCTACATTGCCAAACTTGAGGAACTTAAAAAGCAAGGTGATCCCATTGAAGAGCGTTACAAGGAGTATACGGATAGGGGTACTGTCATTGATCAACTAGTCTATTGCATCAATAGTTACAGAGAGGCTGCAATGTCAAATGATGTAAAGTTTGAGCACATTGAATTAGCAGACAAGCAGAAGGTCATGAATGAGTGTGTTGAAGCTGAGGCTTGGTTGAGAGAGAAAAAGCAGCAACAGGATGCGCTTCCAAAGTATGCCACACCTGTTCTTTTGTCTGCTGATATCAGAAAGAAGGCTGAAGCTGTTGATAGGCTTTGCAGGCCTATAATGACGAAACCCAAGCCAGCCAAGCCTACCACTACTGAACCATCATCACCACAAACTTCCCAAAGCAGTGAGAAACATTCTCAAGGTGGAGAGGGCCCCAACCCCAATGAAAATACGAATGCTGGCGAGGCCGGAGCCGAAGCAACTTCTGCCACTGAGCCAATGGAAACAGACAAGTCAGAATCGGAGTCTGCTCCAAGTGGTGTGTAGGTTCGGTGGCTGGCTGCTTTGTTGTCTCTGATGCATTTTGCGATGATTCGGTTACTTGTACTCCTTCCCATTCGGTCCTGAACATTTTGATGAATCTATAGTTGGCGGTGGCCATATTATATATTCACTTGCAGAGTTTATATTTTGATTTTGGATTATTATGTAAAAGGATTGGGAGTGTCTGATTAACTGTTTATCATCATTAGGGTGGGTGGTGGCTCACTAGAATCCTGTTCTTCCAAGGGATTTGCAAGTTTGGGTTCTACTATTGTTTTTTCCTTGTTTCCCGTCACAGGGAAAAAGATGAATTTCAAAATGTTTACGATTTCTCACGAATCTCAGTCTGCTTTTTAAAGATTCATTCTTATGCTC
>Seq30090 [organism=Ipomoea batatas (L.) Lam.] PacBio-Illumina derived unannotated transcript Ibc16682/f1p0/4573.2 
ACTATTGATGCAATAGACTAGTTGATCAATGACAGTACCCCTATCCGTATACTCCTTGTAACGCTCTTCAATGGGATCACCTTGCTTTTTAAGTTCCTCAAGTTTGGCAATGTAGACTCCTTTTGTCTCGTCTTCTCCATCCTCATATAACCAATCTTCCACCTCTTGAAGTTTAGCAATTAACTGCTCTTTTTCCGACTCAACTACAAACTCTTGATACTTGTCGTAGAGCTTATTCCTCATGTCGTAGACATAGGCCTCCACAGCATTCTTCTTGTCCTTTGTTTCTTCCATGATACGATCCTGCAATGCCATTTCAAATTCTTTTTCCACCGCCTTCTGTACATCGGCAGGTGACAATGCTCCATAAACCAATTCTGAGACTGGTACATTTGTTTTCTTCACCTTTTTCTTTGGGGCCTCAGCCTTAGCATCAGTCTCCATTTGAACTGGTTTGTCTCCAGACTCTGGGGCATGATTCTCAGAAGCATCTGATGTGACTTTATCATCTTGCATGTTAACATCAGTTTCAGAGGAATCTTGGGGAGGAATATCATCAGTTTCCATTTTGGTTGATTCCTTTAATTGTTCTTTAACAACTGGTACTTCCACCTCTTCTTCTTCTAGAAGAGTTGCTGACTCAACAGAAACCACCTCTTCTTCTTCTAGAAGAGTTGCTGACTCAACAGAAACAATACCATGCAGATTCAAGCGTGCTTTAACCTTCAGCTTTGCACGTTCGCCCTTTGCAGATTGGAAAGGACCAAT
>Seq30091 [organism=Ipomoea batatas (L.) Lam.] PacBio-Illumina derived unannotated transcript Ibc16682/f1p0/4573.3 
AAACTTGCAAATCCCTTGGAAGAACAGGATTCTAGTGAGCCACCACCCACCCTAATGATGATAAACAGTTAATCAGACACACTCCCAATCCTTTTACATAATAATCCAAAATCAAAATATAAACTCTGCAAGTGAATATATAATATGGCCACCGCCAACTATAGATTCATCAAAATGTTCAGGACCGAATGGGAAGGAGTACAAGTAACCGAATCATCGCAAAATGCATCAGAGACAACAAAGCAGCCAGCCACTGAACCTACACACCACTTGGAGCAGACTCCGATTCTGACTTGTCTGTTTCCATTGGCTCAGTGGCAGAAGTTGCTTCGGCTCCGGCCTCGCCCGCATTCGTATTTTCATTGGGGTTCGGGCCCTCTCCACCTTGGGAATGTTTCTCACTGCTTTGGGAAGTTTGTGGTGATGATGGTTCAGTAGTGGTAGGCTTGGCTGGCTTGGGTTTCGTCATTATAGGCCTGCAAAGCCTATCAACAGCTTCA
>Seq30092 [organism=Ipomoea batatas (L.) Lam.] PacBio-Illumina derived unannotated transcript Ibc16686/f1p0/1655 
CAAAATTAAAATACAAAGAAATCTAAAGTAGTACTCCGTATATCATACCTGAAATGGGGTCTCTTCTTCTATTCATTTTCCTTTTATTACCACCATTGATGATCTTCGTGTTCTTCCCAAGAAAATCATCAAAATCCTATAAGCTACCTCCGGGACCCCGTGGCCTGCCGGTTCTAGGCAACATGCTAGACCTAGGACCCGAACTGCACAAAACAATGGCAGGTCTGAAACAAGTGTACGGCCCCGTTGTTTGGCTAAGGATAGGCACCATAAACACCATGGTTATCCAAACCGTCGAGGCCGCTACAGAGCTATTCAAGAACCACGACGTCTCCTTCGCGGATCGCAGAATCGGCGACGTCAACAGGAGCAACAATTACGCCGACGCCTCTCTGGCGCTGGCCCCCTACGGGGCGTTCTGGCGGGTGCTACGGCGGGTCTGCAGCTCCGAGATGTTCACAAGCCGGAAAATGAACGACACGGCGGCTATTAGGAGAAAGAGCGTCGACGACATGCTTATGTGGATCGAGAAAGAAGCGCGTGGTGGTAGTGTTGAAGTGGCGCGTTTCGCTTTCCTGGCGTCGTTTAACATGCTGGGGAACGTCGTGTTGTCGCGTGACTTAGCGGATCCTGAGGCCGAGGTAACCTCGGAGTTCTTCAATGCCATGACGAGAATCATGGAGCTGTCGGGGCGTCCGAATATTTCCGACATCTTCCCTTGTCTTAGGTTGCTTGATTTGCAGGGGTTGAGAAGGAAGATGGGTCGCGAGACCGGGATAACAATGGGAATCGCTTCATCGTTCTTGAAGGAACGAATGAAAGAAGGAGCTAATGATGACAGAGAAAATCCGAAAGATTTCTTGAGCGTACTGCTTGAATTCAAGGGCAAAGGAAAAGACGAACCGGAGAAGTTATCAGAACATGAAATTCTTGTACTCATACTGGAGATGTTTTTAGCGGGCACAGAAACGACAAGCGGCACGGTGGAGTGGGCAATGTCGGAGCTTCTGAAGAACCCCGAAGCAATGGAGAAGGCGAAAGCAGAGATTTCAAAGGTGGTCGGGTCAGAAAAGAAGTTGGAGGAGAGTGACATCGACAATCTGCCATATCTACAAGCAGTGGTGAAGGAGACATTTCGTCTACATCCTCCGCTCCCTTTCCTGCTACCAAGAAAAACAGTTCAGGACACGAAGTTCATGGGATACGACGTGCCAAAAGACACGCAAGTATTCGTGAATGTTTGGGCAATTGGAAGAGACCCAGAATGTTGGGAAGATCCATTGACGTTCAAGCCCGAGAGGTTTCTTGGCTCAAATATTGACGTAAAGGGACAGCATTTTGAGCTGATACCCTTTGGGGCTGGTCGGAGAATCTGTGTTGGGCTTCCGTTAGGCCACCGTATGACTCACTTCGTCCTGGGGTCGTTGCTCCACCAATTTGACTGGGAAGTTGAGCAGTCTGTTGATCCCAAAACTATGGATATGAGGGACAGGGTGGGCACCACATTGAGAAAGCTCCAACCTTTGAAAGCAATACCAAGAAAGCGTGTGATTGGAAACTTATAGATGGGCATGTTCATGGTTCCGCATATCATATTATCATATTAGCCTTTACAAAAATAATGTGTAAAACAATAAAAAGATAATACTCAAAATCAC
>Seq30093 [organism=Ipomoea batatas (L.) Lam.] PacBio-Illumina derived unannotated transcript Ibc16687/f1p0/3061 
TTGGGTTTAAGCCTTTTATACTTTTTTTTCCACCTGATTTGGACAGTTATTGATGATAAATTTTGATTTTTAAAAATGGGGTTTGTTGTTTCTCTCTGAAATTTGGGTGTAGAATGCGTGTGAAAGCTCAAAATTTTGGGCATTTTAGTGCTTGATGTTTTGTAATTAATAAGGGGTTTCTTTGTCGTTTGTGTTTAAGTTTCATGCATTATATTCTCATGAGATTATCTGAATTGTTTATCAAATTTGGGTTTCTAGTAATCTCCCAAAGACTTGAAGGCTAAGAAAAGAACCTGAATCCTGTGTATCTGTTAACATTATTTTTATTGCTTTTGTGAGTGTGTTTCTTTACTTGTTGGCTACACTTATTATGATTCTCTTTAGGGAACTCATCATCTTGTTATGAACAGTTTGAGTATGAATGTGGTGAGAGTAAGAGGGCAGTTTCATTTCGATTTGCGTCTGGAGAATTCTTAGAGGCCTATCATTAAAGAGGTGGGTTAAGAAATGGGATGTTCTTCATCCAAGGTGGATGATGAAGAGTCAGTCAAGCTTTGTAAAGATAGGAAGAAGTTCATTAAAGAAGCAGTTGAGTACAGGTTGAGGTTTGCTTCTGGTCACATTGCTTATATCCAGTCTATGAAAAGAGTTTCGGCTGCTCTGCGAGATTATGTTGAGGTGGATGAGCCTCGGGAGTTCTTGTTAGATGCATTCACTACCAACCAGCCATTTGCACCAGCTAAGAAAGTGAAATCTGGTGGCTTCATCTCGATTGAGCCAAAATCCTTCACAATTACACCTTTGCCGCCCGAGAACAATTCCACTTTGAGAGTGAACTATCTTAGATCGGGTGGAAATGCTACTGTCTCGGTTGAGGAAAGACCTCAGTTGCCTGAAACATTCAGGATTGAAACCTATTCCCCAGTGCATCAGTATGGGATGGATGGCTTTTTCCCTATGCAATCCCCACCCGTGAGTTCTTCAATTTTTAATTACTCACCCAACAATAGGCCTAATTTCCCCCCTTCACCACAAAACACCCAGTGGGATTTCTTCTGGAACCCCTTTGCTTCACTGGATTACTATGGTTATCCCACAACGAGCAATCTTGATCATGAGATTTTGGATGATGATGATAATGATGGGCTAAGGCAAGTCAGAGAAAAGGAAGGGATTCCTGATCTTGAGGAAGAATCTGAACAAGAAGAAACTAACTACAGGGGAATTGCAAAAGAAGAGAGAGCTAGAATCCACCAGAAATTCATTAATGAAGTTGTGGTGGAAGATGTTGATGATGATGACGACGACGATGATGATGATAGTGATGATAATGATGAAATAGACGAACACATTGATACAGATCATCATGTTCAAAGATTAAACTCAAATTCCAATCATCATGCTCAAGGATTAAAATCAAATGCCAATCATCATGCTCAAGGGTTAAACTCAAATGCCAATCATCATGCTCAAGGGTTACACTCAAATGCGAATCATCATGTTCAAGGGTTAAACTCAAATGCGAATCATCATTTTCAAGGATTAAACTCAAATGCCAATCGTCATGCTCAAGGATTAAAATCAAATGCCAATCATCATGTTCAAGGATTAAAACCCAATGGCGGCAATCATAGTACAGCAGTGGCTAAGGCACAAAATAAGGGGCAGCTTAGTAGTAAAGGGACTGCAGTTGTGGATTGTGAAGCAAAGGAGGAAGCACCTGGATTTACGGTTTATGTCAATAGAAGGCCAACAAGCATGGCAGAAGTTATTAAGGACCTTGAAACGCAGTTTACGATTGCCTGCAATTCAGCTACAGAGGTGTCATCTATATTAGAGTCAATCAGGGCTCAGTATTCATCAACATCAAATGACCTTAAGCACATGAAAATGTTGAACCCAGTATCTCTGTTTCGTTCAGGATCTTCAAGATCATCATCATCTAGATTCTTGATCAATCCCTCAACTTTAAAAGATGAATGTTATCAAAGCAACAGTGATACGTCTGATGACTCCTCCATGCTTTCGAGCAGTCATCAGTCTACCCTGGACAGATTATTTGTATGGGAAAAGAAACTTTACCAGGAAGTTAGGGCTGGTGAACGTGTTCGGCTAGCATATGAGAAGAAATGTGCGCAACTGAGAAATCAAGATGTGAGCGGGGCAGACCCTTCTTCTCTTGAAAAAACGAGAGCAGCCATTAGGGATTTGCATACTCAGATAAAAGTCTCAATACACTCGGTTGAATCTATCTCAAAAAGGATTGAATCTTTAAGGGACGATGAACTGCAGCCTCAGCTTTTACAATTGGTGGAAGGGCTAGGTAAAATGTGGAAGGTGATGGCAGAGTGCCACCATATACAGAAGCGTACCCTGGATGATGCGAAGCTCTTACTTGCTGGCATGCCGTCAAAGCATGCGGGGATTAAGAAATACACGATAATGTCACCTTCTGAGCCACACCAGCTAGCCCGTTCAGCAGCCAACCTTGAGATGGAGCTCAGAAATTGGAGAGCCTGTTTCGAGTCATGGATCACTTCTCAGCGATCCTACTTGCACGCATTAACAGGATGGCTCTTACGTTGTCTCCACGAGGACGCTGACACGTCGTCGAAAACGCCATGCTCTCCCCGCAGGACGGAGGGAGCACCGCCAATTTTCAACATATGCATCCAGTGGTCTAAGCTGTTGGATTCGGTGAGGGAGCTCCCCGTGCTGGATGGACTAGACTTTTTCGCTGCAGGCGTTGGTTCCCTATATGCACACCAGCTGAAAGAAGACTCACGGGGGCGGGTCCCAGGCGGGTCAAAGAGGTTTAGCGGGGAACCCTCGAGTAACAACATGGAGCTGGTAGAAGTTGGGAAAGTCGACGAGGAAGTAATGACAGCAGAAAAGATGGCTGAGGTGGCAATTAGAGTGCTGTGTGCTGGGATGTCAGTCTCTGTGAGCTCACTCACAGAATTCTCAATTGTTTCAGCTGAAGGATATGCTGATTTGCTCAAGAACTGGGAGGAGAAAAGGCTGTTGCAAAACTCCAATGGAAATGGAATGTAGTTAGTTTATGCTACAACAACTATAATAGGGTAGTTAGGATGGAAATTAAAGCCAGTGTAAATTACTTGTGTTTGATCTGATTTAGTGTCTATTCATACAGAGAATTGAAATGGATTATTCTTAATGCCTCAATCAAGTTTTGTCTCTCCTATAAAGTCTGGATATAGAAAGTAAATTT
>Seq30094 [organism=Ipomoea batatas (L.) Lam.] PacBio-Illumina derived unannotated transcript Ibc16691/f1p0/1910 
AAGGCCGAAGAGGGGAAAGGTTCCATGTGAACGGCACTTGCACATGGGTTAGTCGATCCTAAGGGTCGGGGGAAGCCCGACAGACAGCGCGTTTCGCGCGTGCGCCGAAAGGGAATCGGGTTAAAATTCCTGAACCGGGACGTGGCGGTTGACGGCAACGTTAGGGAGTCCGGAGACGTCGGCGGGGGCCTCGGGAAGAGTTATCTTTTCTGTTTAACAGCTTGCCCACCCTGGAAACGGCTCAGCCGGAGGTAGGGTCCAGCGGCTGGAAGAGCACCGCACGTCGCGTGGTGTCCGGTGCGCCCCCGGCGGCCCTTGAAAATCCGGAGGACCGAGTGCCGTCCACGCCCGGTCGTACTCATAACCGCATCAGGTCTCCAAGGTGAACAGCCTCTGGCCAATGGAACAATGTAGGCAAGGGAAGTCGGCAAAATGGATCCGTAACTTCGGGAAAAGGATTGGCTCTGAGGGCTGGGCACGGGGGTCCCAGTCCCGAACCCGTCGGCTGTTCGGCGGACTGCTCGAGCTGCTTCCGCGGCGAGAGCGGGTCGCCGCGTGCCGGCCGGGGGACGGACTGGGAACGGCTCCTTCGGGGGCCTTCCCCGGGCGTCGAACAGCCAACTCAGAACTGGTACGGACAAGGGGAATCCGACTGTTTAATTAAAACAAAGCATTGCGATGGTCCCTGCGGATGCTAACGCAATGTGATTTCTGCCCAGTGCTCTGAATGTCAAAGTGAAGAAATTCAACCAAGCGCGGGTAAACGGCGGGAGTAACTATGACTCTCTTAAGGTAGCCAAATGCCTCGTCATCTAATTAGTGACGCGCATGAATGGATTAACGAGATTCCCACTGTCCCTGTCTACTATCCAGCGAAACCACAGCCAAGGGAACGGGCTTGGCAGAATCAGCGGGGAAAGAAGACCCTGTTGAGCTTGACTCTAGTCCGACTTTGTGAAATGACTTGAGAGGTGTAGGATAAGTGGGAGCCGAAAGGCGAAAGTGAAATACCACTACTTTTAACGTTATTTTACTTATTCCGTGAATCACAAAACAGTAACGAAAACCAGAACAAAATGGCGAGATTCCTAGCACTCTTCGCTCTCTGCTCCCTTGCCGCCGCCGCCGCCGCTATTGCCACCGCCACAGTTTCCGACAAGCCTTTCCTTGTCAAGGGAAAGGTCTACTTGGACACTTGCAACTGCGGCTTCGAGACCACCGCCACCAAATACCTCCCTAAATCGCATGTTAGGCTGGAGTGCAAGAAGCGGGATTCGGATGCCGTGACCTACACTGCCAACGCGGTGACCAACTCGCAGGGAGAGTACAGCATCCTGGTGAACGGTGACCGCGGCGACGATCTCTGCGATGTGGTGCTTGTGAAGAGCTCAGATCCTCTCTCCGGCAAGCCAGACAGCGGCCGCGACCGTGCTCGCGTCATCCTCTCCCGCAACAACGGCTTGGTCAACGACGTCCGCTTCGCCAACAACTTGGGTTTCACCACGAAGCAGCCTCTGGCTAGCTGCGCCCAGGTCGTCGCCCAGTACCACCTCAACGACGATAACTTTTGAGCAATGAAATTGTTTGTTTAGTACGGTTGATGTGTATTTCTTGTGATCCTGGACCTGGAGACTGATGCTTCCTTCCTAGCATCCACATTATTATTATTATTTGTGTTGTAGCTTGTTGACACTGCTTTCATATGCCTTTAGCTTTATACTTCAATTTAATTTAATGGTTAAATTGTTGCTTTGCTGTGTCGGTGGGTTTAGTTAGTATTTAGTTATCTGATCAGAATTATTGGAACAAAGTTTCGGCTACTATACGTATAATGTAATAATAATGTAAGACTAGTTGCGCTTGCAAATGTTGTTTGGACGGACAATAAGAAAAATGGAATTATTAAAAAGT
>Seq30095 [organism=Ipomoea batatas (L.) Lam.] PacBio-Illumina derived unannotated transcript Ibc16692/f1p0/3849.1 
CTAAGATTCAAGAGACTTTGCAGCGTGCTACATTTGATAGCAATTCACAAGTGGGGATAATATTTCATGTAATGGATGCTATTGAGTCACCTCCAACGTACTTCAGAACAAATCATTTTACAAATGCATTCCAAGAAATTGTTGATGCATATGGAGTTGCAAAATACCAGGAGGCAAATCCTGCTGTTTATACAGTCATTACGTTTCCTTTTTTGTTTGCTGTGATGTTTGGTGACTGGGGTCATGGAATTTGTTTGTTACTGGGAGCTTTATTTCTTATAGCTCGAGAGAATAAGCTTGGTTCTCAGAAACTAGGGAGCTTTATGGAGATGCTCTTTGGTGGCCGCTATGTGCTTCTCTTAATGTCAATATTTTCAATTTACTGTGGGTTGATATACAATGAATTCTTCTCTGTTCCCTTTCACATATTTGGCAACTCTGCATATAAATGCCGAGATGCTACATGCAGTGATGCACGTTCAGTTGGTTTAATAAAATATACAGACCCTTATCCATTCGGTGTGGACCCAAGTTGGCGCGGTAGCCGTTCAGAACTGCCTTTCTTGAACTCCCTTAAGATGAAGTTGTCTATCCTGTTAGGCATTGCACAAATGAACCTGGGTATTATATTAAGTTACTTCAATGCCCGCTTCTTCAACAGCTCACTTGATATTAAGTATCAGTTTGTTCCACAGATGATTTTCCTCAACAGCCTTTTTGGATATCTTTCACTTCTCATTGTTGTCAAATGGTGCACTGGTTCTCAAGCAGATCTCTACCATGTTATGATTTACATGTTCCTAAGCCCTTTTGAGGATCTCGGTGAAAATAAATTATTTTGGGGGCAGAGTGTGCTGCAGGTTATTTTATTACTTTTAGCCCTTGTTGCTGTTCCCTGGATGCTCTTCCCAAAACCGTTTATTTTGAAGAGACTCCACACTGAGAGATTTCAAGGTCGTACATATCGGATGCTTGGAAGCTCTGAGTTGGATATTGAAGAAGAGCCTGATTCTGCCAGGGAGCATCGGGAGGAGTTCAATTTTAGTGAAGTTTTTGTGCATCAAATGATACACTCTATTGAGTTTGTCCTTGGTGCTGTATCTAACACAGCTTCATATTTACGGCTATGGGCTCTGAGTTTGGCTCACTCGGAACTATCTACCGTATTCTACGAGAAAGTTCTCCTCCTTGCTTGGGGGTACGATAACCTTATCATTCGATTAGTGGGGCTGGCAGTGTTTGCCTTTGCAACAGCATTCATACTGCTCATGATGGAGACTCTGAGTGCTTTTCTTCACGCATTACGTCTTCATTGGGTGGAATTTCAGAACAAGTTTTATCACGGTGATGGCTACAAGTTCAAGCCATTCTCCTTTGAGTTGTTAGCAGACGACGATGATTAATACAACATAAGCTAACCGAACACTTCATAGGGGCCCCCAATTTTGGTCGGCTTTGTTTGTCAGTCAAGCAGCTAGCTAGCTGCATCTAGCACAGGAGTTGTAAGTAGTGGCTAAGAATTTTTTCTTCAGTGAAGTCTTACAAAAGGGAATTGGGCTCGGGTCATAGATCTGTTTACTAATGAAATAGATATTTGTATATTTT
>Seq30096 [organism=Ipomoea batatas (L.) Lam.] PacBio-Illumina derived unannotated transcript Ibc16692/f1p0/3849.2 
TCAAATGAAATGGTCGAGAAAATAGTATTTGTAGTATTCTTTTCAGGTGAGCAGGCAAGGACCAAAATATTGAAAATTTGTGAGGCATTTGGTGCAAGTTGCTATCCTGTTCCTGAAGATGCCATAAAACGAAGACAAATTACTCTTGAAGTTTTGTCACGTTTAACTGAATTGGAAACCACTTTGGATGCTGGATTACGTCATCGAGATAAGGCATTGACCTCAATTGGATTTCAGCTAACCAAGTGGGCGAACATGGTTAGAAGGGAAAAGGCTGTCTATGACACTTTGAATATGCTGAATTTTGATGTTACAAAGAAATGTCTTGTTGGTGAGGGCTGGTGTCCGATGTTTGCAAAGGCTAAGATTCAAGAGACTTTGCAGCGTGCTACATTTGATAGCAATTCACAAGTGGGGATAATATTTCATGTAATGGATGCTATTGAGTCACCTCCAACGTACTTCAGAACAAATCATTTTACAAATGCATTCCAAGAAATTGTTGATGCATATGGAGTTGCAAAATACCA
>Seq30097 [organism=Ipomoea batatas (L.) Lam.] PacBio-Illumina derived unannotated transcript Ibc16694/f1p0/1998 
ATTTAGGAACAATTACAAGTTCCTCCAAGCTTTGTGCAGTTCGTGATTTTTATGGTTTGGAAAAACCAAATTTGTTATGTTGCTATTGCCGACCAGCTGAAAGGGGTAATGAGAGAATTTTTGAGGATGAGCAAGGAAGATCTGTGCATAGTATTGCTCCTAATGGTCAAACGTCTGATGCTGCTCAGCAATTTAAGAATGATAATGGAACTGTTCCATCCAGTAAAACAGTTAACAATGCATTGCCAAAAAGTAGCACAAACTCTATTGAGGAAGAAGCATGGAACTTGTTGCGAGCGTCCATGGTATATTATTGTGGCAATCCTATTGGAACAATTGCTGCTAATGATCCTAGTGACTCTAGCATTCTCAACTATGATCAAGTATTTATCCGTGACTTCATACCCTCCGGGATTGCTTTCTTGTTGAAAGGAGAGTATGATATTGTACGGAACTTCCTCCTTCATACTCTTCAATTACAGAGTTGGGAGAAAACAATGGATTGCTATAGTCCTGGACAAGGACTGATGCCTGCCAGCTTCAAAGTGCGTACTGTTCCACTCGACAATGATGAGAATGCAACTGAAGATGTGTTGGACCCTGACTTTGGTGAAGCAGCAATTGGTCGAGTTGCACCTGTTGATTCTGGATTATGGTGGATTATATTGCTGCGGGCATATGGAAAATGTTCTGGAGACCTTTCTCTTCTGGAGAGGATCGATGTTCAAACTGGAATGAAGATGATATTGAAGCTCTGCCTTGCAGATGGTTTTGATATGTTCCCAACTTTATTGGTAACTGATGGTTCGTGCATGATAGATCGGCGCATGGGAATTCATGGCCACCCACTGGAAATTCAGGCATTATTCTATTCAGCCCTACTTTGTGCAAGGGAGATGCTAGCTCCTGAAGAAGCTTCAATTGATCTTATCACAGCACTTAATAATCGCCTGCTAGCATTGTCATTTCATATCCGAGAATATTACTGGATTGATGTGAAAAAATTAAATGAAATCTATCGTTATAAGACAGAGGAGTATTCGTATGAAGCAATCAACAAGTTCAACATATATCCGGATCAGATTCCTCCTTGGCTGGTGGAGTGGATGCCTAGTAAAGGGGGTTATTTAATTGGGAACCTGCAGCCAGCTCATATGGACTTCCGTTTCTTTTCTCTTGGAAATTTATGGTCCATTGTAAGCAGTCTTGCTACAACAGATCAGTCTCATGCTATATTAGATCTTATCGAAACCAAATGGGAAGATTTAGTGGCTAATATGCCCCTCAAGATATGTTATCCTGCTCTCGAGGGTCAGGAATGGCGTATAATTACTGGTGGCGATCCAAAGAACACGCCTTGGTCTTACCACAATGCTGGTTCTTGGCCAACTTTACTTTGGCAGTTGGCCGTGGCATGTGTGAAAATGAAGAGACCAGAGATTGCTGAAAACGCGATTAAGGTTGCCGAGAGGCGCATTGCTGGAGACAAGTGGCCAGAATATTATGACACCAAGCGGGGAGGATTCATCGGGAAGCAGGCACGACTCTTTCAAACATGGTCCATTGCTGGATATCTGGTGGCAAAGCTCCTCGTCGCCAATCCAGAAGCAGCAAAGATGTTAATCACCATAGAGGACACAGAGCTTCTTAGCGCATTTTCTAGCATACTCAGTTCTAATCCGAGGAGGAAACGCTCACGTAAGGGAGCGGTGAAACAGAGCTACATAGTATGAGTCCATTACCCCGTCTTCTTCGTTGTATCTCAAAAGTTCAAGCAGCCACACAGGTTTTTCATGCATACAGTTCTTTCCTTGTACCATAGCTTCTCGCTTATTACCATTGCAGTAACTATCCCTTTTATGTGTACTTAAGTCTGAAAGGGCATTTCCTGCTGACTCTTACAGATATAGGTTTTGTTCTATGTCATCCCCTCTTGTTAGTATAGTGCTTGAAAAATCACTAAAGTCATGAACTAATATTAATTCTTATTTATTTTGTATTTTGAT
>Seq30098 [organism=Ipomoea batatas (L.) Lam.] PacBio-Illumina derived unannotated transcript Ibc16696/f1p0/3337.1 
CTACTCCCATAACTCTCTCTGATCTTCTTCAACCTTCTCCCATTTCACATGCATATATAGCTTGATTTTTTCTTCATTTTCAAAAAGGGCTTTTTGTTAATTTGTTTATTTTTTGAATTTTTGTAAAGTCGAAATGGAAGACAGTGGGAATCTACAGCGCCACCGCCACCGCCACTCCGACACGGAGATTGTCGGGTTTGATGGAACGACGTCGTACAGCGGTCCGCTAAGTGGGCCGTTGAATAACAAGAGAGGCGGCAAGAAGAGCGCCCGGTTCAACATCCCGGAATCCTCCGACTTAGCTGCGGCGGCGGCGAAAGCCGGCAACGACGACGATGCCTACGTGGAGATCACGCTGGACGTCCGGGAGGACTCGGTGGCGGTGCACAGCGTGAAGGCCGCCGGCGGGGGTGGCGCGGAAGACCCGGAGCTGGCGCTTCTGGCGAGGGGATTGGAGAAGAAGACCACTCTGGGATCCAGCTTGGCCAGAAATGCTTCGTCCAGATTCCGGCAAGTGTCGCAGGAGCTAAAGCGCCTGACCTCCTTCACCAAACGCCCGTACCCAGGGCGGATCGACCGGACCAAATCCGCCGCCGCCCATGCTCTCAAAGGCCTCAAGTTCATCAGCAAGACCGACGGCGGCGCCGGATGGGCCGCCGTCGAGAAGCGCTTCGACGACCTCACCTCCTCCACCAATGGCCTTCTCCCAAAAGCAAAGTTCGGTGAATGCATAGGTATGAACAAGGAGTCGAAGGAATTCGCCGGAGAACTGTTCGATGCTCTGTCAAGGAGAAGAAACATCACAACAGATTCCATCAACAAAGCACAGCTCAGAGAGTTCTGGGAACAAGTTGCAGATCAGAGTTTCGATTCTCGGCTTCAAACCTTCTTTGATATGGTTGATAAAGATGCAGATGGGAGAATTACAGAAGAAGAAGTCAAAGAGATTATTAGCCTTAGTGCATCTGCGAACAAGCTGTCAACCATCCAGAAACAGGCAGACGAATACGCGGCAATGATAATGGAAGAGTTGGACCCCAACAACCTTGGATACATTATGATAGAGAATCTGGAGACGCTGTTGCTGCAAGCTCCAAACCAAACAGTGAGAGGGCATGAGAGCAGGAACCTAAGCCAAATGCTGAGCCAGAAACTCAAGCCCACAATAGAACCAAACCCAATAGTCAGATGGTACAAGGATTTCAGGTACTTTTTGCTGGATAACTGGCAGAGAGTGTGGGTGCTTTTACTATGGATTGGTACCATGGCTGGGCTGTTTGCTTGGAAATATGTGCAGTACAAAAACAGAGCTGCATATGATGTTATGGGTGCCTGTGTTTGCTTGGCTAAAGGCGCAGCCGAAACGCTTAAGCTAAACATGGCTATAATCCTTTTACCAGTCTGCAGAAACACACTTACTTGGCTTAGGAACAAAACCAAACTAGGAGTTGCTGTCCCCTTCGACGATAACCTCAATTTTCACAAGGTGATAGCAGTGGCGGTGACGATGGGAGTAGGAATACACGCGATATCTCACTTGACGTGCGATTTCCCAAGGTTGCTACACGCGGACTCGAAAAAATACGAGCCAATGGTGAAGTACTTTGGGGAGCAGCCAGATAGCTACTGGCATTTTGTGAAGGGGTGGAAGGGGTGACAGGGATAGTAATGGTGGTGTTGATGGCCATAGCATTTACACTGGCAACTCCATGGTTTAGGAGGAACAGAGTGAAATTGCCAAAGCCCTTCAACAAGATTACTGGTTTTAATGCCTTTTGGTACTCCCACCACCTCTTTGTTATTGTCTATTCTCTCCTCATTGTCCATGGTATCAAGCTCTATTTGACACACAAATGGTACAAGAAAACGACATGGATGTATTTAGCCGTTCCCATCCTACTTTACGGTGGTGAAAGATTGATCAGAGCCTTTAGGTCTAGCATTAAGCCCGTTAAGATTCTTAAAGTGGCAGTCTACCACGGAAATGTCTTAACACTTCATATGTCAAAGCCCCAAGGATTTAGATACAAGAGCGGTCAATATATGTTTGTCAATTGTGCTGCCGTTTCTCCGTTTGAATGGCACCCATTTTCAATCACTTCTGCCCCTGGGGATGACTACCTTAGTGTCCACATTCGCACTCTTGGTGATTGGACAAGACAACTCAAAACTGTTTTCTCTGAGGTTTGCCAGCCCCCACCTAACGGTAAAAGTGGTCTCCTAAGAGCTGACTGCTTGCAGGGACAGAATAACCCCAACTTCCCGAGGGTGTTGATTGATGGGCCATACGGAGCGCCGGCACAAGACTACAAGAAATACGAGGTGGTTCTACTGGTGGGGCTAGGGATCGGCGCCACCCCAATGATAAGCATAGTGAAAGACATCGTGAGCAACTTGAAGGCCATGGAGGACGACGAGGAAGAGGCCGGTGAGAGTAGATCTGGGAGTGGGAGAAGCAACAACAACTTCAAGACGAGGAGGGCGTATTTCTACTGGG
>Seq30099 [organism=Ipomoea batatas (L.) Lam.] PacBio-Illumina derived unannotated transcript Ibc16697/f1p2/2998 
GAACGGGGTCGGCGGGTTCCTAAATTAGCCATGCTTTTTCTCCCTTCTTTCTATCGTATTCGTCATACCAAACAATTCCAAAGGGCCTAACTTTCGGCCCTTTCCGTATACAAAAAAGGAATTTGGTCATTACTCATTAACTCTCGAGAATGAGAAACGCCGCCGAGGATCACCGTTACCCACTCTGGTTTTTTCTGATTTCCCAAATTTTTATCGGAAATCTCGCCGTGGCTCTCGCCGTTGACTCCATCACCCCGACGCAGCCACTGGCCGGCAACCGAACCTTGGTGTCTTCCGATGGGCTCTTCGAATTGGGGTTCTTCACTCCTAACGGCTCCGATCAAAGTTACGTGGGGATATGGTACAAGGAAATTGAACCCAAGACGGTAGTTTGGGTGGGTAACAGAGACGCCCCTCTCGGCGGTACCGCCGGAATCTTGAAAATCGGGGAAGATGGCAACATCCATCTGGTCGACGGGGGCGGGAATTTTATATGGTCGCCGACGAATCAATCGGCGGCGAGGAACACCGTCGCGCAGCTCCTGGATTCCGGGAACTTCGTTCTCCGGCGAGAAGACGATGAGAATCCGGAGAATTATCTGTGGCAGAGCTTCGATTACCCGACGGACACATTGCTGCCGGGTATGAAACTCGGGTGGGATTCAAGAACCGGGTTGAACCGCTACATCTCGGCATGGAAAAGCTTAAATGATCCGGGCGAGGGGCCCATCAGCTTCAAACTAGACATCAATGGCCTGCCGGAGATTTTCTTGAGAAACAGAGACAAAATCGTTTACCGGAGCGGGCCGTGGAACGGCGTGAGATTTAGCGGCGTCCCGGAAATGAAACCCACCGCAACCATCACATTCTCGTTCGTGATGACGAAGAACGAGAGGTACTACTCGTTTGAGCTTCACAACAAAACGTTATACTCGCGATTACTCGTGACCCGTAACGGGAACCTCGAAAGGTACGCGTGGATTCCGACAAGTAAGATTTGGAGCAAATTCTGGTACGCTCCGAAAGATCAGTGCGACAGCTACAAGGAATGCGGAACTTTCGGCTTCTGCGACACCAACATGTCGCCGGTGTGTCAGTGTTTGGTCGGGTTCAGACCCAAAAGCCCACAGGCTTGGGATTTACGCGACGGGTCGGATGGATGTGTTAGGTACCACGAATTGGAGTGCCGGAAAGACGGGTTTTTAACGATGAATTTCATGAAGTTGCCGGACACTTCGAGCTCTTTTGTTGACACGACGATGAATCTTGACGAGTGTATGAGGATGTGCAAGAATAATTGCTCCTGCACCGCTTATACAAACTCCAACATCTCCAATGGCGGCTCCGGCTGCGTCATTTGGACGACGGAGCTTCTTGATATGCGGCAGTACGCGGCGGTCGAAGGTGGCCAAGCTGTCTACATCCGCGTAGCTGCCTCCGATGTAGCACAAGGTGGAGATTCTGGGGATGCTTCTGGGAGGACTAAGCGAATAATCATAGCTTGTGGCATTGCAGTTGGTGTTGGTATTCTTCTATTTGCATTAAGCGCATTCTTCATATTGAAAAGAAGGCAATCCAAAAGAGCTTTAGGGAAAAATACAGAGCTTAGAGGCTTTCGCGATAGAAGTCAAGATCTTCTAATGAATGCGGCTGTGATCCCGAGTAAACGAGAATATTCTGGCGAAACCATGACAGATGAGTTTGAGTTGCCATTGTTTGATTTTAGCACCATTGTCGTGGCTACTGACAACTTTGCTGATGTAAATAAGCTTGGCCAAGGCGGTTTTGGTTGTGTGTACAAGGGAATGGTTGAAGGTGAAGAAATTGCAGTGAAGAGACTATCGAAGAATTCTGGGCAAGGAGTGGAAGAATTTAAGAATGAACTCAGATTGATTGCGAGGCTTCAACACAGAAACCTTGTTCGGCTTCTCGGGTGCTGTGTTGATATGGAAGAGAAAATCCTGATATATGAATACATGGAAAATAAGAGCCTGGATTCAACTTTATTCAACAAGCAGAGAAGCTCACTGCTCAACTGGCAAACACGCTTCAACATCATTTGTGGGATAGCTCGGGGGCTTCTGTATCTTCACCAAGATTCGAGGTTTAGAATAATCCATAGAGATCTCAAAGCCAGCAACATTCTCCTCGATAAAGAAATGAACCCCAAGATATCGGATTTTGGCATGGCAAGGATTTTTGGAGGGGATGAGACGGAAGCAAACAATACAAAGAGAGTGGTGGGAACATATGGATATATGTCCCCCGAATATGCAATGGATGGGCTCTTCTCGGTGAAATCTGATGTTTTCAGCTTCGGAGTTCTAGTGTTGGAAATTGTGACCGGGAAGAAGAACCGAGGATTCTATAACCAAAACAACCAGCAGAACCTTCTTGGACATGCTTGGAGGCTATGGAGAGAAAGAAGAGGCTCAGAGCTATTGGATTCAGCCATAGGAGAATCATACTCCCTATGTGAAGTAATGAGATGCATTCAAGTCGGTTTGCTGTGTGTCCAAGAACAGGCAGAAGACCGACCAAACATGGCAACTGTGGTCTTAATGTTGGGCAGCGAAAGCGCAACGCTTCCCCAGCCTAAACACCCGGGGTTCTGTCTGGGAAGTAGACCTGCAGATATGGATTCATCCACCAGTAATTGCGAAGAATCTTGCACTGTAAATCAAGTTACAGTCACCATGCTTGACGGGCGCTAGTTGAAGGTGAGACCTCGCTTGCATAATTGTATAGCTCAAGAAGCCAACAAATTTTCTTTCATATCTACATCTTACAGCTTGACTTTTGTGTCAGCTAAATGGCTACAGCTTATAGAAGACTATTTACTCTCTTTTTTTTGGTTTCCTTTCTTTTTCATGTCCTTGACATTTGTTGTAAATTGTATCATCTCTCATCTGTG
>Seq30100 [organism=Ipomoea batatas (L.) Lam.] PacBio-Illumina derived unannotated transcript Ibc16699/f1p0/2879.1 
GCATACTTAACAAGCTGACCCCTGAAAAGTTTGATCTCCTTAAAGGACAGCTTATAGATGCTGGGATAACTAGTGCCGATATTTTGAAGGATGTTATTACCTTGATATTTGACAAGGCTGTACTGGAGCCAACATTTTGCCAGATGTATGCCCACTTGTGTTCAGACCTCAATGAGAAGCTGCCTCCATTTCCATCTGATGAACCTGGTGGAAGAGAAGTAACGTTTAAGCGAGTGCTCTTGAATAATTGCCAGGAGGCCTTTGAAGGTGCTGGCAAGCTGCGGGAAGAGGTGCAACAGATGATTGCTCCTGAGCAAGAGTCGGAACGCAGAGATAAAGAAAGGTTGGTCAAATTGCGCACTCTTGGAAACATGCGTCTTATTGGAGAGCTTTTGAAGCAAAAGATGGTTCCTGAAAAAGTTGTTCATCACATTGTTCAGGAACTGTTAGGGCAGGATCCGAAAAGCTGCCCAGAAGAGGAGAATGTTGAAGCTATATGTCAGTTCTTCAACACCATTGGTAAACAGCTTGATGATAACAAAAAGTCGAAACATATCAATGATATGTATTTTAACCGAATGAAAGAGTTATCTACAAATCCTAAGTTGGCTGCACGGCTTAAGTTCATGATCCGTGATGTTCTTGACTTGCGTGCAAATCACTGGGTTCCAAGGCGTGAAGAGGTTAAAGCCAAAACTATCACTGAGATTCATTCAGAGGCAGAGAAGAATTTGGGCTTGCGTCCCGGTGCTACTGCAAGTATTAGGAATCCTCGTGGTATTGCTCCAGGGAGTACAAGTCCTGGTGGCTTCCCCATTAATCGGATGATGCCAGGAATGCCAGGGACAAGGAAGATGCCTGGGATGCCTGGACTTGATACTGACAACTGGGAAGTTCCAAGATCACGTTCAATGCCAAGACGCAATGGACCAATCATTGAGCCTGTTGGGCGTGCTCAACCGCCACTTATGGGCAGATCACCATCATTAAATCCAAGACTTCTTCCACAGGGTAGTGGTGGTCATGTGAGTGGTCAGGCCAATGCACCCATACAAGGTAGTGGTGCATCCCAAGTTCCTGTCTCAACCAGACAACCTCTCACTGCATCTGGGCCTCCAGCGGCTGAAAGAGTGCAGACTCCACCAGAAAGATATAATCCAGTTGAACTCGAGAGGAAAACTGTTGCACTATTAGATGAATATTTCAGCATTCGGCTTTTGGATGAAGCCTTGCAGTGTGTTTTGGAACTGAACTCCCCCCAATATTTCCCTGAGGTTGTAAAGGAAGCCATTGCCCTTGGATTAGACAAAAGCCCACCCTGTGTTGAACCAGTAGCAGAACTTCTCAACTACTTACTTTCTAAGAAGATTTTTTCTTCTAGGGATTTGAGCACCGGATGCCTGCAATTTGCTGTTCTGTTAGATGATCTTGCCATGGATTTGCCAAAAGCACCAGCCAATTTTGGTGACATCATCGGAAAACTAGTTTTGGCAGGGGGGATAGACTTTGGTGTCATGAAGGAGATCCTGACGAAGGTGAGTGATGACTTGTACCAGAAAGACTTTTTTTCTGCTGTAATGCGTGTTGTCAACTCCAGCCCATCTGGCAAAGCCGTGATAGATTCACAGGCACCTGATGTCGAGGCCTGTCAGAATTTGTTCCAGTGAAGCTTCACATGGCAAGAAGAGACATTTCCTGCACTGTTAGGTCCTTTTGGTTTCTTTTATTGACAGAACTATAGTATTACTAGTTATATGATAATATGAAAACTGTGAAGGAAAGTTTTTCTAGTGAGCTAGTAGAAAGCCATTGTTTCATTAAAAGTAGAAAGATAATAGTAACTTTGTTTTGTTTTTCCTGGGGCAAAGGTTAATTGTGCCACTCCAGGCAATTTTCTTACCATAGACTATCTTGCTTTATACAAGAGTGTTTTTGT
>Seq30101 [organism=Ipomoea batatas (L.) Lam.] PacBio-Illumina derived unannotated transcript Ibc16699/f1p0/2879.2 
CAACCATTTCCGGATTTCCCCGCCCCCATTCCTTTTCCCAGTAGGATAGGAGCAGTAATCTTTATATATATACGCCCGTGTCCGTGTAGACGAAATCTACGCATATCCGGCTAGGTTTCCGATTCTTGCTTTGTTGAATTCCATTTGTTCCGGCGGTGAGTTTGCTACTGAGTTGATTTGACGGCGAAGCATTGAGCCATGCAGACTGCGCAGACGGTTTTGAGCTTGAGACCAGGTGGTGGGAACCGGGGAGGAGGAAGCAGAGTGCTTGGGCCTCGCTTTGATTCCTCGTCGACTGCTAGCTTTGATCTCCCTGCGTTTCGCCCTCATGGCGGCTCTTCTGCTCTCCATTCCTTCAAGACTGGAGATTCTCAATTTGAGGCACGGGAATGCATTCGATATACTCGAGAGCAGCTTCTTCAACTAAGGGAGGTGGTCGATATCCTTGAGGGAATATTGAAAGCCAAACGGGAAGTTGAATCTGAACTATTTGGTGAAAATGCCAATCGGGCCCATCGAGAAAACAATTTACAAAATCAATCCCAAATCCGTTATACTGAACCTGATAACCGTGATTGGCGGAACCGGTCTGCACAATTTTCTGTGCAGGTAGAAGAAAGATCATGGCACAATCAACCCAACCCAGAGGTTGCGAGAGCTCAAATCTCTTCGAACCAAGGGGGAGGACCAGCTCCTGCTCTAATCAAAGCTGAGGTACCATGGTCCGCCAGAAGGGGCGATGTTTCTGAAAAGGAACGCGTTTTGAAGACCATAAAGGGC
>Seq30102 [organism=Ipomoea batatas (L.) Lam.] PacBio-Illumina derived unannotated transcript Ibc16701/f1p0/973 
CGCCACCGCCGGCCGCCGGCTACCCTGAACCCTACGACGGAGCTTATCCTCCGCCACCAGCCGTCCACCACCATGAACCGTACGGCGAGCCGTATCCTCCGCCACCAGTCGTCCACCACCCTGAATCGTACCGCCAGCCTTATCCCCCGCCACCAACCGTTCACCACTTCTCTCACGTTGAGGCTTCCTACCAGGAATCGCATCACCGCCCCGCCGGGATCGGTAATAGGCCAACCGTTCGTGTTTTCTGCAGGGCCGAAACTAATCACTCGCTCTCAATCCGCAATGGAGAGGTCATTCTGGCCCGTACAGATCCCTCCGATCCATATCAACACTGGATCAAAGACGAGAAGTTTAGCACCAAAGTTAAGGATGAAGAGGGACTTCCTTGCTTTTCTCTGGTGAATAAAGTTACAGGGGAAGCCATTAAGCACTCAATTGGCGCCACTCACCCGGTGCGACTCATTCCATACAATCCCGACTATCTTGATGAATCAGTATTGTGGACGGAAAGCAAGGAGACAGGTGATGGGTATAAAGCAATCAGAATGGTTAACAACATTCGCCTCAATATGGATGCATTCCATGGTGATCCAGATCATGGGGGTGTCCATGATGGGACTACCATTGTTCTATGGGAATGGGCAAAAGGACACAACCAGCAATGGAAGATCGTTCCCTATTAATTGATATTTGGCCCGAATGTGAATTTTGTCAAGCGTGATTAATCCGTCCAAATGCCAGCTTGTTTTCTGTTTGTGTGATTTTGTGTTGTGTTGTGTCTGAAACGTCTTGGATCAGCTCTTGCACAGACCTTAATGAGTATATTTATGTGAGCATTGCTTGGTGCTCAGCATGGTGGGAAACCAACTTCTTTCCTATTCATATTTGCGTATTGTATTGTATGTATGAATGTATGCTGTTGCCAGCTGGTTTTGAACTTCAAATTGCATTCAATAATAAGGTATGTTACCGTGTG
>Seq30103 [organism=Ipomoea batatas (L.) Lam.] PacBio-Illumina derived unannotated transcript Ibc16702/f1p0/1655 
ATACATGGTCCCATAGAGAAAATCCAAAATCCATTTTCTCTAGTCTCGGGATACTCCTTTCTTCTGTGTTTCATTTTTATTTTTAATTTTTTTGTCTTGGAATGATGATGAACACACCAATCGAATCTCGATCAATGGCCGCACCTTGTTCTCAGCTCGTCTGAAACCTGACGAGGCTTCGCTACTCGTACTTGTGTACATATAATTGTATGTATCTACCTATTTTGAAAGGGAAGAAAGAAATGTATGGCTCAAAAGCGCAGGCACAGAGCCTGAAAGAGTTGGCGTTGGAGTACGGATCGCATATCACGACACTCCGGCCGAGCATCCACGCTCGGAGGGCGAACCTGACGGTGAAATTCCAGGATCTGTATGGGTTCACGGTGGAGGGGAATGTGGATGATGTGAATGTGCTGAATGAGGTTAGGGAGAAGGTGAGGCAGCAGGGGCGAGTATGGTGGTCCCTGGAGGCCAACAAGGGCGCAAATTGGTATCTCAACACTCATGTTTCTTCCAGCCTCAAGTCTTCCCTCAAGTTCTCTGCCCTTGTCAATGCCATCACCCTCAAGCGCCTCATCCGGAAAGGCATCCCTCCGGTCCTCAGACCTAAAGTGTGGTTTTCCCTCTCCGGCGCTGCCAAGAAGAAATCCACTGTCCCCGAAAGCTATTACGATGATCTCACCAAGGCCGTCCAGGACAAGGTCACTCCTGCCACCAAGCAGATTGACCATGACCTGCCGCGTACTTTCCCTGGTCACCCATGGTTGGACACTCCAGAGGGTCATGCTGCTCTTAGGCGTGTTCTTGTTGTGTATTCTTTCCGTGATTCTGATGTTGGCTACTGTCAGGGCTTAAATTTTGTTGCAGCTTTACTGTTGCTTGTGATGAAAACTGAAGAAGATGCTTTCTGGATGCTTGCTGTCCTTTTAGAGAATGTGCTGGTTAACGATTGTTATACATATAACTTATCTGGATGCCATGTCGAACAAAGAGTGTTTAAGGATTTGTTAAGAAAAAAGTGCCCAAGGATAGCCTCACATTTGGATGCTTTGGAGTTTGATGTTTCTCTCGTATGCACCGAATGGTTTCTATGTCTCTTCTCCAAGAGTCTGCCTTCTGAGACAACCTTGCGTGTCTGGGATGTTCTATTCTATGAAGGAGCAAAGGTCCTGTTTCATGTGGCATTGGCAATTTTTAAGATGTGCGAGGAAGAGGTGCTATTGGCACATCAAGTTGGAGATGTAATAAATATCATACAGAGAACGACACACCACCTTTTTGATCCTGATGATTTATTGACGGTTGCTTTTGACAAGATCGGCTTTATGATGACCACAAGTATATCAAGACAGAGGAAGAAGCAGGAACCAGCAGTCTTGGCAGAGCTCGACGAGAGATCAAGGCGGCTGCACTCCTTAAACGGGGAAGACAAATAGCGGTTTCTTAGGCAACTTCGTAAGTGTACTATATAAAGAAAAAAATCCTTTTCGGGCACACTGCCCGATCAGGAGACAAAAGTCACAAAACATTGTGCTTGTATAGTACTGCCTTATTTAGCAGTTAAGGAGTGGAATCAGATTGGTGATGAGTTGTTTGTGAAAGTGTAGAGTTTGTAACTGTGTGTACTTAAATTATCATCAGTGGTGTTGTTGTAAATCAGTAAATGAAAGCTTTTCTCC
>Seq30104 [organism=Ipomoea batatas (L.) Lam.] PacBio-Illumina derived unannotated transcript Ibc16704/f1p0/10283.1 
TGAATAATTTCCCAATACTTTTATGGTTTTGTTTTTTCATTGGTTCAACAATGGATTTCAAAACAGAATAGTCTATATGATAAAAACATTAACTTCACTACCTGATACAGGAAGATGGATAATTACAAACCAAAAAACTCTAGTCACTGCATGAAAAAGTTTCATAAAAACAAATTCCAATTATTTCCACGTTTCATCGCTCGCTCACAGATCATGATGCGTATTCAAAGGCCGGTGGCGGCTGAGGTTCGTCGTCAACATTCATGGCGGCGGCAGGGGCTGCAGATCCACCGGCAGCATTTGATGCATTGGAGGGCGAATCAGTAAGTGACAGGACTTCGGGTTCTTTGGGCCTAAGATCCTTTAGTAATACAAACCCTGAAGGAGAAGATAGCTTTATGGGAACATATCTGCTATCCTCCAAGAATTTAATGCATTTCTCCTGTGCTGGAACCACCCTCGCAGGATTTGTTAAAATTTCGAAAGATGCCTCGGGTTCTGTCTTCTTCTCTGCAGGAGCATCCACCTGCATAGATTCTTCATCCTTATCAGCGGACTTCCCCTTCACAGAACCCGAAGGTTCGGCTCCAGAAGTCTTCTCGGTGTTTGCTTTCTCTGCTTCTTTCTTGCTAGCCCTGGCCTTTGCTTTTGCAGAGGTTGATAAGACTGCAGTGGGGAGTTTTACTGTGGATGTTGTGGTGGCTACGGTAGTCGGTTTGGGATACTCAAATAGTGAGGGCTTGGCATGAGACATGAACTCGAACGTTGGGACCTTGAGGTCGTAATTTAGACCGATAAAAGCAGTGGGTGAGAATGACAAGCTGACGAAATATATAAGCGGGTACCAGTACCAAAACTGGCTGAAAACAGCGAGTCCAACAATTGCAGTGATCTTATCATGTTTCGTCTTTGAAAGTAATTTTATCGTCACATTTCTCCCCCCAGCATCGAGTATTCCAGAGGCCAAAATTGCACCCATTTTGCTCATGGTATCTTCATGCTTATCCAGAATAATTTTCTCCAGTTGCCGCCTGAATGTACCAACTCGTGAATCACTTGCTTCACTGGTCTGAACCATTACCATAGCCATTGCTATCAGAGCACCCTGACGAACAAAATCAACAACGTCCGACGTCAAAGGCTCTAGTAGCGAGATGGCTTCACTAAGGCCAGTACCAGCACAAGAAATGCCTACTGCCAGTGCAGCACCATATCGCACATGAGGATTGTAAGATTCAGATAGCAGAGAAACAATACGAGGCACCTGTTCTGGTTCAGAATAAAGAACAAATCCAAGAGCCAAAACAGCAGTTCGCCTGACATCATCACTAACATCTGATACAGCAAAATGTAGCAACTGGCGGATAGCCTTATTATTTGCTGTTCCTCTGTATGCCAATGCCAAAGCATACATGCCACCATAGCGCAATATTGGGTCTTGATCCCGAGTCATTTGCTCAATCAATGTATCGGCTTCTTCCTCTCTTCCATAAACAGTGAGGGCTATCCCCAATGCTAGGCCCCTGATAATCTTCTCATGCTGAGTCTCATGAGCATAAGCAAGCATCTCGCCTGCCTTCTCACTTGCAGTTCCAACCATCAGTAACCCCATGCCTATTCCAGCAGCTTCACCAGCAACAGCACTGTCAGTGTAAAGCACAGTCTTTATGTCATCGTAGATGTCTTCATCTGCAGTGCCCAAAGCAGCCAACCCAAGACCTAAACAAGCACCATGCTGAATAACCTCAACATTTGTGCTCCGCAAGCTATCCCGAAGAAACTGCTTGATCCCCTCCCCATGATTGGCATGGATTAACCCTAGAGCATATAAAGCACCACCTTCCGAATATGGACTGCCACCTCCACCAGCTCCACTCTGTGGCAAGTAAGGGGCCATCAAGGATCTACCCTGCTGCAAGTGACCACTGTGAATAACACCTAGTCCAGCTGTGGCACTAAATTTGGCCCAATTGGTTGCCCTGCTGAGCCAGTCCAGATTTTCTCTAAGGAATGTATCAACAGTTGTTCCAGCATGCATAATTGCATTCGCATATATTGTTGCACTGTGGCAAACACTGTTTCTCATCTCAACAGACTGCTTAATTGTCTTCAGAATAAGGAGATCCGATTTATTATGGCTATACAAGAACTGCAAGGTCAACTGTATTGCAGTTTCTCCAGATAAAATGCCTTTGA
>Seq30105 [organism=Ipomoea batatas (L.) Lam.] PacBio-Illumina derived unannotated transcript Ibc16704/f1p0/10283.3 
TATAAAATTGCTTGGATTGAAAATCTCAGAGGATGAAAATAAGCATCATAAATGTATACATTTGAAACTTTCAGAACTTCACCTGAGATTCAACAATCCTTCTAATTTCTTTAAGCTACAGATGTTTTCAAGTAGTAAAAAAGTAAAAACTTTCTTATTTTTTTAACATCATCAGTTCATCACTAGCACACAACATTTCTGCAATCTAACTTTAAACCTGTTCCTAAACACCCTCAACTTGAATAATTTAAACCACATATTCAAAATGTAAAAATAAAAATAAATAAAAGGACTTAACTATCTAATCTTAAAAAGAGTAAAGCTTCCAACAGCTTAGCGATAGCTACGGTAAGTAGGGCTGTACATGCAGCTCTCGGCATAAGCAACCAGGTTTTCGGGTTGTGGTAGACGAGTGGCCAAACCGAGTTCATATGCTTTGGCGGCTACTCTGGCGGCAATGTGGGCTGAGATTTTTCTGATGTTGGAAAATGGAGGGTATATGAGTCCTTTAGCGAAGTTCTCTTGTGTAACCTCGGCAGCTAGAGCTTCCGAGGCTGCAAGAAGCATGTCATCGTGAACACGGATTGCACCCGAAATTATGAGTCCGAGACCAAACCCGGGGAAGATATATGCATTGTTTGCCTGCCCAGACAAAAGGGTCTTCCCCTTGTATTCGAAAGGGGGGAATGGGCTTCCACTGGCAAAGATAGCTCGGCCCTCACTCCAGGTATACGCCTCTTCTGCGGTACACTCTGACTGCGATGTTGGGTTCGAGAGAGCAAGAATGATAGGTTTCTCGTTGAAGGAAGCCATAGCTCCAATAACATCTTTCGTGAATGTTCTTCCAGCTCCAGAAGATCCAATCAAGACTGTAGGTTTGATAGCCTTGACTGCATCCACAAGTTCCTTTACAGGCCCGTGTTCATGGGCCCACGGCCTTTTAAAGTGCTGAAGTGATTCCACCCGGGACTTAACAATCAGCCCTTTGGAATCCACCATCCAAATTTTCTTCCGAGTTTCTTCCAATGGGGCTCCCGTCTGTTTTGACATCTCGAGCGCAATGAGTTCAGCAATGCCAGTGCCCGCCTCTCCGGCCCCAAGGAATAGAAAGTTTGTATGAGGATGAGGAATTTGATCAAAGACAACTTGCTGCCTTACTTGTTTCTAAGGTGTTCTATTATTTGGGAGATCTTAATGATTCATTATCTTATGCCCTTGGAGCCGGCCCTCTATTTGATGTTTCTGAGGAGTCTGACTATGTCCATACTCTTCTTGCTAAAGCATTAGATGAATATGCTAGTCGAAAGACTAAGGCTGCTGAGTCAAATGATGAGGCAGCTGATGTGGATCCTAGGATGGAGGCCATTGTGGAGAGAATGCTTGAAGAGTAGGCGAGAGGGAGAGAGAGAGAGAAAGAGTAGGCGAGAGGAGGAGAGAGGAGAGAGAGAGAGAGAGGAGCATACTATATACACACACATAAAGGAGCATAGCCTCTCTTTTCCTTCTTCCTTCGCTTCTCTTTTTCCTCGATTTCTCGGTGAAACACTCGTCCTTCTTCGTCTTCTGCTAAGATAAACATGATTTCCTTAAGCGGGACCGCTTTCATGAACAACTCCCTTTCTGGGGTTTCTAAATGCTTGACTCAGTCACAGTCGCAGCGGAGGTTTTCAGCTCCGAAGGTGGTCGCCGCCGTCAGCTCCAACGGCCGGCCCGGAGACCGGAATGCGAGCATCGTGATGGAGAGTGCTCTGAAGGAGGTGACGGAGTCAGTTCCTGTTGTGGAGAAGGAGGCCAAATCCACCGTCGCCGGCGGAGGTGGGGATTTCTACGGTGAGGATACTGCCACCGAGGATCAAG
>Seq30106 [organism=Ipomoea batatas (L.) Lam.] PacBio-Illumina derived unannotated transcript Ibc16704/f1p0/10283.4 
TTTTCCATCCACTATGCACTTATCAAGCATTCTCTCCACAATGGCCTCCATCCTAGGATCCACATCAGCTGCCTCATCATTTGACTCAGCAGCCTTAGTCTTTCGACTAGCATATTCATCTAATGCTTTAGCAAGAAGAGTATGGACATAGTCAGACTCCTCAGAAACATCAAACAGAGGGCCGGCTCCAAGGGCATAAGATAATGAATCATTAAGATCTCCCAAATAATAGAACACCTTAGAAACAAGTAAGGCAGCAAGTTGTCTTTGATCAAATTCCTCATCCTCATACAAACTTTCTATTACGGGGACGGATGTAGAGATCTCTGGCCAAAAATAATCGACGAAGGCGTTGAGATTGGTGAGAGCGTGGAGTTTGAGGGCGGGGTGAGTCTCGTTCAACATGGCCAATAGCCCTCCGGCGGAGGACACCATCGCCGTGGACGCCATTGACCGCAAAAACTCAGAGATAGAAGATATGCAAGGATCCGAAGAAAAGCAGAGAAAAGTTTAATCGGAGAATCGGAGTAGTAATTTTGTCCAGTTTCGTGCTGCCTACTCCAAGTATATTACTCCTATTTTTCT
>Seq30107 [organism=Ipomoea batatas (L.) Lam.] PacBio-Illumina derived unannotated transcript Ibc16705/f1p0/4054 
TACTTGATCCGCTTAATAAACCACTCCTTAATACGAGTATATGTAAATTAGTCAACGAATGAAGGGTAAACATTAAAGAACGTTCAATGTGCAAAAAACAATCGTCAGAAAGTGCATACAAAAGTACGTCTCTGCCTTCTCTAATAGCTTTGTTGCATTGCTTCGTATACACGTAATTAGGCATTAAAACAGACAGTCTAGGATGCCAACTTCTCAGGAGTTCATTTAAATCTGAAATTGCCATGCAAACTCGCTGGAGAATGGATTGATCTTGGAGAAGACAGCCATGGCCAGCAACTTTGGAGGTCTCGGACTTTATAAGCATGCTCAATGGACATTAATGGTCTTCTCTGTACTCCGGGTTCTCCTTTAAGATGACAAATCCTTCAAGAACAGGTGACAGTGGGATATATTTTTCAGTGGCAAGTTCTGCTCTATCACCGGCGGAGAGGAGAACGGGGGTTGAATGGGTCTGGAATCCAGTGATTGTCTTGGGTCGACCTGCTTGACCAACAACGTCAACAGCTTGGCCAACACGAACAGGCACAGACAATGGTTTCAAGTTTTCGTCTACTGTCATTAGCATCCTCGGCTGCATTGCCAATGTAAGGAAATAAAGCACATAATGGAATTTTCCCAAAATGATAGCTTTCATATCAAGACAAGCATGCAGCATAGTTATAAGCCCAGCCAAAGCAGTCGGAGATAATAAGAACCGTTCAGAATGGTAAGGTGAGAGGGTTAACAACCCTTTCCCTAGATGGACAAGACCTTGAGCGATTCGGACACAGAAAAGAAGGTTGGCTTCCTTGTAATAGTAACTGGACAAATTACGAAGCATCCCAGCTATTCTAGCATTGTTAGTTCCAGCACCTATCAACCCCATTGAAATAATTGCAGCCATTGCTACTTCTGCATCAGAATCATGACTGAGCCTGCTTAATGTGTCCATAACGTTGACCTTTGGATTTGATATGCACAGGAGACCTAAAGCCAAAGGAACAGCCCTTCTGATATTCTGCTCACCATACTGCAAAAGATGTTCTAGTGATCTTATGGCCATGTCAAGTCCCAATTCCTCAGCCATAGCTACCATTGCAATTCCAAGAACAGCAGGTCCCTGGTAGGTTTCACCCTTCTCGTGATGTTGAGCACATTGACCAAGAAAGTGTTGGACCTTGAGAACATTCCCAGTTCCGGCAAAGGCACAAGAAAGTAGAGTCATGTCGCAATATTTACTAATCTTTTCATTGAAAGTCTTTGAAACCTCAAGTGTGGCCTCAACACGAT
>Seq30108 [organism=Ipomoea batatas (L.) Lam.] PacBio-Illumina derived unannotated transcript Ibc16706/f1p0/1285 
CTGCAAAGTATACATGGTTTTGATTCACCAAACATACAATGTATGCTAGGGATTAAAAATGCATTCACATTTGTGGTTTTATACTAACCCCGGAAAAGGTAAAAAGAATATCTACAAGAAGTAAAGCTAGAACCCTGGAAATCACATTTCCTATCATAAGATTTCAGCACACAAAAATTAATATCCATGCCACTCGCATTATTCATCTATACACGATGCACAACACAGCCCTTCTCCACCATTAAAGGGGTGGTTTTGGCATGATATTCCATTCACTCACTTACACCCAAAAACACTAGAGAGAGAGAGAGAGATAGCTCTATTTTGATTCCACTTCCTCAATTTGTTGACGAGCAAGATATTTTTCCCTCCGCTCCTTCCATTCATCAATTACAAGGCCTTCTCCAACAACTTTTGGGCCCGTATCAACTGGAGGTTTCTTGCAAGCTTCTGTTGCAGCATCAGCTTCAGCCAACTGACGCTTCAGCTTATCCAGTGCTGAAGAAGGGCGCTCTGGGTCCAGGAAAATCACTCGCAATATTCGCTCAACAGTTGCTTGCTCTTTTTGTTCATCAAACAACTCAGGCACATAATCTGCTCCTTTTTTCACCTTCAAGCTCATGATCTTGAACTTGACCTTACTCTTTTGATCCATGGGTGGCTTTTCATTGTTCTCTGGATGCTCCACAAACTTGAATACTGTAGCAATAATGACTTCACCAGGTGCAAGAATACCCCCAGGAGGTCGCATATAACAGCTCTTCGGCGAAGTTGTTTGGAACTTGAACGCTACATAAGATTTGCTAGTATTCTTAATCCTAACAGCACTTCTTGCCTGTTTTCCCGGTTCATAAGGAAAGTAGAGATTATTAGCCGGATCGAGGCGCAGGCGACGGCGAGCAGGGAGGAAGGATCTAGCTACGGAGGAGACAGAAGCGGAGGAGCGCGAAGTAGTGGTGGATCCGACGCCGTTTCGGTGAGCAGAGTTGAGGTTCTGAGTGGAAGCCGTGGAGGAAGAAGAGGCAGTTCCGGATTGCCAGAAAGGGCAGAGCTTCCAGAGCTTGCCGTCGGACTTGCTGTGGTCGCCGACTGTCATTAGTTCGC
>Seq30109 [organism=Ipomoea batatas (L.) Lam.] PacBio-Illumina derived unannotated transcript Ibc16707/f1p1/2192 
CCACAAACCCCATTTTCTATCTACTTCTCGAAACCCTAATCGCTCTCTCCCTCCCCCTCTCTCTCTAAGCTTACGCTTTCTCTATTTCTTCCTACGAAACTATGCGATTTTCTCAAATCTACGTCGAATTCCAGCTCGCTTTGATGAGCGTCCGCTGGGGGTTTTCTTAGTGGATCAATTTTCATATTTTTTCTTTTCGGAGGTGAAACTTGAAGAGCATGGAGGGGTCCGTCTCTGCGGCGGAGGATCTCGGAGCTCCGCCGGAGTCGTGGGAGGTGGCTGACCTCGACGCCAGCGTGCGCCGCCTGATGCTTTCTTCTTCCAACGACTCTAGTGCTCAATGTGACCTCGCTGATTCTTCTTCTGCTTCAGCTCCGAATTCGGAGTCTGCGTCGAGTAGCTCAGCCCCTGCTTCTGGTGTTCCCGAAGATGTCGTCAATTCCGTTGATCAGTTTCTCCGGGAGGCTTTGCAAAACCCTCGGGAGCGCCTTTCTGTTCTAAGAATGGAGCAGGATGTTGAAAAGTTCATTAAGGATCCAACTCAGCAACAGATGGAGTTCCAACAACTTCCTACCTCGTACTTGCGATTGGCAGCTCATCGTGTAGCACAGCACTACTCACTGCAGTCAACGGTCTTAGTAGACAGTGGTGTGCCAGATGGTTCTGCTTCAAGAATTATTGTACGCAAAACTTCTGAATGTCGGTTGCCTTCAATTCGGCTGGCTGATATTCCAGTAACTTTTCCCCAGGATGACGCAGGTGCTATCAAGGTTGCTATTAAACAGAGACCACAGAAAAGTTCTCAGGCTGGTGGCAGTTCTGGTTCACATTCTCAAAAGAATAGGACTCCAAAAAGTGTGGAGGAAAGAAAGGAGGAGTACAACCGGGCTCGAGCACGGATTTTTAACTCTAATAATTTAGGCAGGGATGCTAATGAAAAACCAGAAAATGAAACAAGAAGGCTGGACACTTTCCAGCATATTTCATTAGGAATGTCAGGGATAGAAGACAAAACCAATTTGACAGGGGGTTCTGATGTGAATATTGGCAGGGGTTCCCTTGATTTATCACTTGGTAGCGGTAGGTCAGTTAGAGGTAGATCTGACAAGGAGCCTATCAGTAGAACCAAAACTGGTAATAGGGTGGCCATATTCAGGGATCGGGAAATTGATCTCAAGGATCCTGATTACGACAGGAGTTATGACAGATATATTCAGAGATTCGATCCTGGATTTGGGTTTTCTGGAGGACCATATGGTATTCAACCCATGTATGCCCCTGCTGTGAACTACAACACCGAGTTTCCACAACTTGGATCAGCACATCGACCTGTTATCTCCACTGAGCACCCATCTCACCAACTTCCCCAACACTTACCTGGGCCATGGGCTACTCCATCAACTCCTGGCATTGGTTATGTTCCAACAGAGACCATGATTCCTCCATTTGGTCCCAATCATGTTGTCATGCATTCAAACTCTGCTTTATACTTGCACTCAGCTCAGTATCCACGTCAGCACCCTGGAATGCCCTTCATCCATCATCATGAACAAGTTCAAGGTCACCCACCCTTTTCACAGTCTCATCAGCAGCTTCTGGAGCGAAGTTTTGGATTGGCCCGGCCCCAATAAGGGGCATAGGCCATGCCTGCATCCTGCCATATTTCGAGGGAGCTGGCAGTGCAGCACGTTTATTGCAAATTTGCAATTGGCAGGATGCAGGCATATGCAGCCGAGGGCTTGTTGGAGTGGATACGCAAACTTGGCAACTATTCTCTTCTGTCCTCCACTCTTCATGGACCTTGGCTTTATTGAGCTCCTGAATTTGAGGAAGCTCTTACTTCCTGAGAGTTCCATTGTTAACAATACTCCTGGAGCCCTGATTGCAATCAATAGAGATGATGGTGACAATTGAAGGAACAAGAAGTTAGAGCTGTAAAGGCAGGCCTGTTCTTTGTTGGTTGATGTACCTCTGACATGATGCCTTCAGTTGATAATGCTCCTCCACCAAAGTAAAGCATGGAAGAAATATGCAGTTTGCTGAGGGACATGTCAAAAAGCAGCAGGTAGAGAGGTAGAGCTGTGATAGCTGTAGGGCTATGATAGTAGGAAACTCTGGTTCCCTAATGATTTCTATGTACATGAAATTGAACACATCGAAATATTCATCTATCATATGCGTCCTCCAACTCCTGTTATC
>Seq30110 [organism=Ipomoea batatas (L.) Lam.] PacBio-Illumina derived unannotated transcript Ibc16710/f1p0/2946 
TTAGAGCAAAGTCTTCTTTTTCTTTCTTTCCTTTCTTTCGAATTTTCTTCCTTTTTATTTTATGTAATGTTATTTTATTTCCTTATGCAATTTATTTTCTTCCTCTTTTAATTTATGCATTTTATGTTTATTTAGTTTAGTTTGGATTTGAGGTAGGAATTTATTATTTATCTTGATGCTACCTTGCTAATAATTTCATAAGGGGAAGAACTATAATCTTGAATCATAAGCTTGTACAATGAGGTATGTTTGTATCTTGTTAATAATTACTAGCTATTTTTATTGGCAAGTAATTGGAGAGTTTTGCTACAACGGGAGTTGGGTAAAAACTCAAGCCACCTTTGTACAACCCAAATATCTCACTACGGGAGTAGGAGACGAATTGGGGGGCTTTTGTACCTTTTGTTCTTCAAGGGTTTGTGGTTGATACGTCACGGGAGTGGGGCAACCCTTGCTCTAATTCAAGTTTCGAAAGGATCTTGAATTCTTTAAAGTGTATGCCCTCTTGATCCATGATTATTGTTCTCCCTAATCCATAAGAATATATAGCATCTTGGTAGTAATAATTCCTAGCTTAAATCCTTCTTTACTTTTTATGTTTGTAGTTTGTTAGTAAATTTCTATTTATGTTTGTGCTTGGATTCTCATTAATGGGTTAAAAAGCTCCGAAAATAAATAATCACACAAGTACGTGCCATAGCGCCAATCCCTAGCGGAACGACAATACTAAACCCGAACTATACATCATTTTTGACAACGATCAAAAATTGGCGCCGTTGCCGGGGATTGGTTTATTTGGTGGTATTGTGTGATTATTTTTCCTAATAAGCTAAAAAACCCGGAGGAGATCAAGCTTTTTATTTTCTTTTGTGTGAGTCTAGCTAAAGACATTAAATTTAGCCCCTTCATGGGAGGCATCCCATGCTATCTTTAATTTTCTTGCAATTTACTTTTATGCATTTTATTTTTGGTTTGAATAAGTATGCTCGGTTCTACATCTATCTTTTGATAATTTATGCTTGAATGACTCATGAGCTTAATTGTTGAATAAATTACCTATCTAAGCTTGAAATTGTAATTATTTCCCTCCTTGATGGTTGGTGGTTTGTTTTGGTGAAACTTGTGAAATTTAACTTGTGATGGATGATTCAAGGTGTACCATGCAATTGATCTATTCCCTTGCCAATATCTTTGTTAACCACTAATAAATTAGATAAATACTTAATCTTGTGTGTTATGCCCGCATTGCTAGTGAAGGTTTATGTGAAAACCGGTGTTGAATGATTTGCTAGAACTTGCCTAATGACTCCCCAAGTAAGATTCAAAGTTTTGCATGCTTAGAAATGATATAGGCCATTTTTGTTAGCCCCGAGCCTTCAAACCTACCCGTTATTTATGTTACCCTCGTTACCCCCGTTGAATCCTTTTATTTTTGTTAAGCCCCATTGTATTTATTTTTATTGTAACCTTGTTATTTAACCCATAACCATAACCCGAAAAAAAAATATAAAAAAAATATATTCCCCTCCACCCTTGAGAGAATTTACCATCTATTCTTAACATCTTTGTTGAAGAGATTTAAAATGGAGCTTTGATTTTGTAAGCAACATTTATCTTGTAAATATGGGGTTTTGTCAAAAATTGAAAAAAGAAAAAAAAATAGAAATCAAAATTACGAAAAAGAAAAAAAAATGAAAAAATCGAAAAGAAAAAAAAAATATTTACGAAAAAGAAAAAAAAATTATTTCTATTTTAACCCCCATTTAAAATGTTGCATTGTTCTCATTTGTAAAATGCTCCTAAAATTCCATCTCTTCTTAATCCAAATTGTGAATAAATGTGAATTTCTCTCTTTTTGATTTCCTTACCCTTCTTTGTTTAACCCTAACCCTTAGCCCCGTTATAAGCCTAATAAAAGCCCTATTTGATCTTAGTTTGCACTCTTAGAATAAACTAGTGGGAGTATGAATGGCAAGCTTATGGAACTTTATTCAATGACAACCTTTGCATAAACTCATCTTAGCATGTGCACACTTGATTTTCACACACTTAAAATGATAATGGTGCTTAGTTATTGGCTTGAGAATGGAACTTGTGTACCATGCTAAAATGAATCTTGAAACAAGTTGAATTAAATTGGTTTGTGGTTTGATAGGTTGTACAAGGAGGGATGATAAACAATTTTGATGCTATGATTTGTAATTTATTCCTTGCCTTTGCTTGAGGACAAGCAAAAGATTAAGTGTGGGGGAGTTGATAAGTGCATATTTGATTATATTTTTACCCCATGCTTAAGCTTATTTTTATGTCACTAATCATCACATTTATGTTCATATTTTCCTCTTTGAGATAAATAATTGCAATTTGATGAAATATGAAGTAGGAAATATTATTGAGCATAATTTTAGGTAGTATTAATCTCATTGTTATTATTCTAATACCTAATTATCTTTGTGGTGATTATAAAATGGGTGAAGAATAATTCAAAGTGGCATTGGTGGTGGAAGACAAACATATTTCCTGAAATTGGGGGTGGCTAAGGAAGAAGACAATCTCAAAAGGTGGAATATTGCATCAAAAGTGGAGCTTAAAGTGGCAGAAATTCTGGAACAGACAATAGGCGTCTCTTTTTGGCCAGAAACAGACGCCTATTGTATATACAAAAGATGCAAATGATGCCAGCTGGAGGATTCGAACTATGGACCATAAGGTGGCGGAAATTCTTTGCCTTTTTGACCAAACCAGCAAGGCTAAGCATCCCATGTGACCATCTACTGTACACATATTATTTATTTAATCCCTTCCTCATCCTATAAATACCCCTCTCTTCTCCCAAATTAGATGAAGCTTGGCAAAAATGTAGAACTTAGAGCAAAGTCTTCTTTTTCTTTCTTTCCTTCCTTTCGAATTTTCTTTCCTTTTTATTTTATGTAATGTTATTTTATTTCCTTATGCAATTTATTTTCTT
>Seq30111 [organism=Ipomoea batatas (L.) Lam.] PacBio-Illumina derived unannotated transcript Ibc16712/f1p1/1029 
CTCCCTCATTGTTCGTATAGATCAATAACATCGTACGTCTTTTCACTGAATCGGAAAACCAACTGCAAAGCTCTGAAGAATCTCCAAAACATAAAAAATGAGTAGAGGAAGCGGCGGCGGCTATGATCGGCATATTACGATCTTCTCGCCGGAAGGACGTCTCTTTCAAGTCGAATACGCGTTTAAGGCTGTGAAGGCCGCGGGAATCACCTCCATTGGCGTCCGAGGAAAAGACTCTGTATGCGTGGTTACTCAGAAGAAAGTCCCGGACAAGCTATTGGATCAGACAAGTGTAACCCATCTGTTTCCGGTAACCAAGTATCTTGGATTGTTGGCCACTGGAATAACAGCTGATGCTAGGACCTTGGTCCAACAGGCTAGGAATGAAGCTGCTGAGTTCCGCTTTAGATATGGATATGAAATGCCAGTGGATGTGCTGGCCAGATGGATTGCAGACAAATCACAGGTCTATACGCAGCATGCTTATATGAGACCACTTGGAGTAGTTGCAATGGTTCTGGGAATAGATGAGGAGAAAGGCCCTCAGCTCTTCAAGTGTGACCCTGCAGGTCATTTTTTTGGTCACAAGGCAACTAGTGCTGGAGTAAAAGAACAAGAGGCAATCAACTTTCTTGAGAAGAAAATGAAAAATGACCCTGCTTTCAGTTATGAAGAAACTGTACAGACTGCAATCTCTGCTCTCCAATCTGTTCTACAAGAAGATTTCAAGGCCAGTGAGATTGAGGTTGGCGTTGTGAGGCAAGAAGATCCATCCTTTAGAGTGTTATCCACTGAGGAGATTGATGAGCATTTGACAGCCATCAGCGAGCGTGACTAATCAGCCACACAATACTTATTTTACGTTGAAATCTGTGGTGTTGAAAGTTGGTGAGATTCACTTCACTTCACTTTTCAGTAAGACATTGTTTCATATGCATGGAACCTTGAATTCAGACATTGTTTCATTTCAGATTGTTGTAGACTTCTTGTAGTTAATTAAAATTGAATATCTTTTGATTAAATTTC
>Seq30112 [organism=Ipomoea batatas (L.) Lam.] PacBio-Illumina derived unannotated transcript Ibc16717/f1p2/2185 
AAGGCAATACCAGAAGAAAGCTCATCAAAATGGCGTCGTTTATACAGAGATTCTCGTCGAAGACGAAGAACATTGGGAAGAGGTCTACTAAGAAGTTCTTGGAGGAAGCGCTTTACAGGAAACTAGTCAAGGAAGGAGGACGTGAGAACAGTGTCGGGAAAAATCTGAACGAGTTCTTGAAATCCCACAAAAGCGCGTATAAATGGGAGGTGGGCCGCTCCGTCAAGCTCCTCCGGCAACGCAAGCTCTATTCCCCGGCCATCAAGTTATCGGAAACAATGGAGAAAAGGGGCGTGAACAAGACTACCAGTGATCAAGGTATACATGTAGATCTTGTTGCAAAAAGTAAAGGCATTGCTGCAGCAGAGGCTTATTTTATAAACCTTCCAGAGACATCAAAGAATCACTTCACTTATGGTGCTCTTCTGAACTGTTACTGCAAGGAACTAATGACTGAGAAAGCAGAGGCCCTAATTGAGAAAATGAAAGAACTGAATTTAACGTTAACTTCTATGCCTTACAACAGCTTGATGACTCTGTATACAAGAACAGGTCAGCCAGAAAAAATTCCAGCAATCATTCAAGAAATGAAGGAGTGTGACATTATGCCGGATTCTTTCACCTATAATATCTGGATGAGGGCTCTTGCTGCACTACATGATATATCTGGTGTTGAGAGGGTTATTGATGAGATGAAAAGGGATGGCCGAGTTGCTGAAGATTGGACTACTTACAGCAATTTGGCATCGATTTATGCTGATGCTGGTTTATCAGACAAGGCCGAGAAGGCACTTAAGGAGTTGGAGAAGAAAAATACTCCCAGAAATCTTACTGCCTACCAGTTCCTCATCACACTGTATGGACGGATTGGAAACTTGCTAGAAGTATATCGCATATGGCGTTCCTTGAGGCTTGCTTTTCCCAAAACTGCAAATATAAGTTATCTCAATATGATTCAGGTATTAGTAAACTTGAATGATATGCCAGGTGCTGAGAAATGTTTCAAAGAGTGGGAGTCAGGACAAACTACATATGACATTCGTGTTGCAAATGCCCTCATAGGAGCTTATGCTAAACAAGGATCATTGAAAAAGGCTAAAGAGCTCAGAAAACGGGCACAGAGGAGTGGAGCTAAGCCTAATGCAAAAACATGGGAAATTTTTCTGGATTATTATCTGAAAAAGGGGGAGATTTCTTCAGTAGTTGATTGTATTGAGAAAGCAATTACAACTGGTAGAGGCGATGGTCAGAAATGGGTTCCATCACCCGTCATTGTTGGGGAATTGATGAGACACTTTGAAACAAACAAAGATGTTGAGGGTGCAGAACGTGTTCTGGGAATTTTGAAGAAAGCTGAAGATCAGTTGGGGGCTGAGCTACTTGAAGCATTGATAAGAACTTACGCAGCTGCTGGGAAAACATCTACAATCATGCGTAGGCGCGTTAAAATGGAGAACGCAGAGCTGAGTGAGGAAGCCAAGAAATTGTTGGATGTCATTAGTGCGGAGTAACATTCATACATACAATACTCTCTGTTCAATCTTGATTTGAAGAGCCATCATAATCCTGATATTTACAGCCTCAGGTGATGAATTTTTTGTAGTTTGTTACTCTGTAGATGAGGCGTAAACATCATATGCTATTTTTCAATTTACATTATGTGACTAGGCGAGTCATTCTTGTGTTGTTTATGCCAAAATATATTAGCAAGCCCCTGACTGATGAGCATGGTGCTCTGGAGCAACTGCTCATCCAAACTGTGATGGATATTCATCACTGTGCCTCTGAAGTCTATACCCATAACTCCATAAGGCCATAACAGTTATGAATAATATTCATTTAGGGTCTCTAGCTGATGTAACTTATTCTTGTATGCTTTTACTATTAAGGAGTAATAGACTGGATCATGAATCAATTTTTCTTGGGTACAAGGTTCGGGCTTGGGGAAAAC
>Seq30113 [organism=Ipomoea batatas (L.) Lam.] PacBio-Illumina derived unannotated transcript Ibc16722/f1p0/1965 
GGACTTGGACGACATTGATCTCCAACCGGAAGACTTCGAGTCTTCAGTTCCGTTGAAGAAAGTCCCATACGGCGACGTTTTCGAGGCTTCTAGGGCCGGCGATGTCGACCGCCTCCGCTACCTGCTCGAGTCCGGCGTCAATGTTAACGCCAGAGACCGCTGGGACTCCGTCGCGCTCTATTACGCATGTCTCGCAGGTCACCTCGACGCCGCCCGGATGCTCCTTGAATGCGGCGCCATTTGCTCCGAGCACACCTTTGACGGCGACCGTTGCCACTACGCCGCCCTCAATCTCAAGGTCCGCAAGCTCCTCAAGGCCTTTGAGGCTCGCCCTCCCCCTCTCGCTCCCTTGCAGGCCGCTCTTAGGGATACCTTCTTAGGATGCTTCGCCAATGCTTATGGCTACGCGGCTGAACAAAACTCCGATGCTCCTTACTCCTTGGTTCCAGGTAATTCAGCTAATGGAGCTACCAGCACCAGCCACTTTCCACCAGATGTTGTGTTTTATGTGCAGGGGAGGCCTGTCGAAGCTCATAGAGTCATCTTGAGTGCGAGGTCGCCTTTTTTCAAGAAAAAATTCCAAATGGAGTGGAAGGATCGCAAAGAAATCCGATTCTCAAGGGAAAAGCTATCATATCCTGCTCTTTACAGCCTCATCCACTTCTTTTATTCTGATAGACTTGAGATAGCAGTAGATGACATGGAAGATCTTGTCAGAATTTGCAAAGTTTGCAAATGCGAGTCGTTGCAAATTCTTCTTGAGAAAGAGCTGATTCATCAAAGATACGCTGAGTATAAAGCTCTCAGAGATATAGATAACTCTCAAAAACGATTTATTTTGCAGGGACTTTCACTTCCAGATCAAGACCGCCTTTCTACTGCATTACATCATATGCTTCAAATTTCTCTTGCCAATTCTAAGAGAGAATGGAATCTTGAGAGTGATGTTGATGGTCTTGTATCCATTGTTGGTTCAGCGCAGATGATTGATTTTGAGAATGATCTTGCTGATGTTTGTGTGAAAGTTGAGGAGAAGATTTTTCGCTGCCATCAGGTGATCTTAGCTGCAAGATCTGAATACTTTAAGGCAAGATTATCTCGCATGAAGGATTTTCTTGAAGGAAGTAATGGCTTACCTGATAATACATTTTTATGCCTTGAGGAGCATGACCTAAGTATGGGAGCTTTTGAGAAAATGATAGAGTATATGTATACTGATGGCTTGAAGGACATAGACCCAGATCAGGCTGAAGAGTTGTTTGATGCCGCATCAAGGTACCTGCTATTTCCGCTTAAGCGTGCAGTAGCAGATGCTTTGCTGCCACATCTAGAAATGGTGCCTCCTGCTGAGTTGTGCCATTGGCTGATATTGTCAGACATGTACGGCGTTCTGAAGATTCGGGAGTATTGTCTTGATGCAATGGCTTGTAACTTTGAAACGTTTGCTGAAACTCTGGAGTTCAGGGCAATGCTGTTGACGCTGCCACCACCATCAGGGGATTCCACACTTCGCACAACTGCTCCAAGCGCCCCGGGCGCTGAGATGAACACAGCTGAAGGGAACCTTCTGGATGATTTGCGAGAGAAATGGCTCGAAGCTGAAGCTGCTGAGCTCGACGAAAGAGATGAAAGTGCATTGCTTTTCGATAAGCGCCTTGAGATGCTTATGCATTTGGCAGAACAAGAGAGATCTGGTGTCTTAGATGATACTTCTTGACTGGTACACAGGATATTGAACCCCCACGGCTCTGGCACCAGAATGTTATAGAGTATTATTCACTCTAAATATATATATATCCATCCTTGTTAATCTAGTTGTAAAATTAGAATGTAAAAGAAAAATGAAAAGGACTTTATAATTGGACTTCAGTTTCGATAGTCTGAAAGTTACAAGCTACGGAG
>Seq30114 [organism=Ipomoea batatas (L.) Lam.] PacBio-Illumina derived unannotated transcript Ibc16724/f1p1/3192 
GCTCAACATGAAAATGGTCTTTTTTCAAGTTCATTATCAGAGTTATTTAGTAGGAAATTGCAACTGTCAACAAACAATTCTCTATATGGACATTCCATGGGCGCCACAGCTTCACACTATGAGGAAGAGGAACCTTTGGAATCCCTTGAAGAACTTGAGGCCCAGACTATCGGAAATCTTCTACCTGATGATGATGACTTATTTGCAGGAGTGACTGATGGGCTTGACTGTGTTGCCCAACCCAACAACAGAGATGATGGAGAAGATCTGGACCTATTTAGCAGTGTTGGAGGGATGGACTTGGGTGAAGACAGTTCCTCTTCAGGACAAAAAAATTCTGACATGCTCTTGGGGGGATCTATTGCCTCAGGTGCTGGGAAGCACCCACTTGGAGAGCATCCATCGAGAACACTCTTTGTGAGAAATATAAATAGCAATGTTGAAGATTCTGAATTGCAAACTCTTTTTGAGCAATATGGAGATATTCGCACTCTATATACAGTGTGCAAGCATCGTGGTTTTGTTATGATTTCCTATTATGATATTAGAGCAGCCTTAAATGCAATGAAAGCTCTCCAGAATAAACCATTGAGACACAGGAAACTAGACATACATTTTTCAATTCCAAAGGACTATCCACCTGAGAAAGATGTCAACCAGGGTACTCTGGCAGTTTTTAACCTTGAACCTTCTGTGTCAAATGATGAAATTCGTCGTATCTTTTGTGTGTATGGGGAGATTAAAGAGATCCGGGAGACTCCGAATAAAAGCCTTCACAAATTGATAGAGTTCTATGATAGTAGGGCTGCAGAAGCTGCTCTTCATGCCTTGAACGGTAGCTATATTGCAGGGAAGCAGATTAAGCTTGAACCAAGTCATCCTGCTGGTGCTAGACAGTTGCAACCATTTTCTCCAGAGATGGAACGTGATGAGTCTGGTCTTTATTTGCAACAGAATGGCTACCCTAGTAGCTTAACAACAGCATATCCTGGCCCATGCTCACTTGGTGGAATCCCATCTAGCTTGGAGAATGGGACTATGTTTGGTTCAAAGTCACCAAGTAGAGCTCCCCTTACTCAATATTTGGACAATTCCTTGAACCATGGGATGTCACTGAGTCCCAACAGCAGCTTATCCTCATTCGTCAGGCTGGAATCCGTGGGTAAACAATCTAATCTCAGTGAGACCAGCCACTTACTGGGTCAAATGAACATTGAGTTTAGGGGCAAGCCAAATGGCCGCACTTGTTCTCTTCCAGAATATCATGACGGATTAAGCAATGGAGTTCTCTCCAATTCTCCAGGTGCCATGGCCACAAATATAAATGCCTGGACATCTGAAGTGATTGACAAGCAGCAATTCTGTCGAGTTGGCTCAAATGGGCATTCAATTGGATTAAATGATGGTGTTTTTGGTCCCACTGGAAATGGTAGCTGTACTCCATCTGGACGTTCATATGCATGGAGTACTTCTCCCCGTCATCAGCCTCAAGGCATGATGTGGCCAAACTCACCATCACTTGTCAGTGGAGTTTGCACTGCTCTCCCACAACAAATGCATGCTGTTTCTGATGCACCTAATCACATGCTGAATACACTTTTACCAATAAACAACCACCATGTGGGATCAGCTCCTTCTGTCAATTCTTCTATTTGGGATAGAAGACATGCGTATACTGGTGAATCTCCTGAAGTTTCTGTTTTCCACCCTGGTTCTCTTGGTAGCGTGCAGATTTCTGGTAATTCACCCCATCCCTTGGAGTTTCTTCCTCATAATATGTTTCCTCGGGCTGGTGGAAATGGTATGGATTCTCCAGTCACTTCAAAGAGTGTTGGGTTACCCTCTCCTCATCAGAGGTGTTTGATGTTTCCTCCAAGGGGTCAAATGATCTCTATGATGAACTCATTTGATTCTCCAAATGAGAGGACAAGAAGCCGAAGAAATGAGGGCTCTTCAAATCAGACGGACAACAAGAAGCAGTTTGAGCTTGACATTGACCGAATTGTTCGAGGAGACGATAAGCGGACAACGCTAATGATAAAGAACATTCCTAACAAGTACACATCAAAAATGCTTTTAGCTGCAATTGATGAACACCATAAAGGAACTTATGATTTCATCTATTTGCCCATCGATTTTAAGAACAAATGCAATGTCGGCTACGCATTTATCAATATGACTGATCCTTCATTCATTATTCCATTTTATCATGCTTTGAATGGCAAGAAATGGGAAAAGTTCAACAGTGAAAAGGTGGCATCACTTGCATATGCTCGCATCCAGGGAAAAGCTGCCCTTATTGCTCACTTCCAGAATTCTAGCTTGATGAATGAAGATAAGCGATGCCGTCCTATTCTTTTCCATACTGATGGCCCCAATGCAGGCGATCAGGTGCCCTTCCCCATGGGTGTAAATGTGAGGTCAAGACCCAACAAGAGTCGAGGCAGCACAGGTGAAGAAAACAACCATGAAATCCATGTAAGCTTATCAAATGGGGAGTCATCTTCGCATGGAGAATCTTGTGGAGTGGTGAAGGATTCAAATTAAAAAAAATGACTGGACTGCTTCCTAGCTCATTGTTGGCACGCACTAACTAACCTTCTAGGGATGAGACTAATTTCACCCAAAATTTTTCTTTTATGTACATTAAGGGTGGTCACTGGAAAAAAAAACAGAAAACAAAGGAAGAGAAGGATTCCTTCCTTGCTTTTCAGAATTTTGCTGAGCTTGTGAATTTTAATTGATAAGCCATGAGCACTGCCCCATTTTCTGCGGGGCTGCCGTGTAAGTGTAATACTACCTACCTACCTCGGCAGGCGGCGAGATCCCTAAGTGGAGCGGCTGCTGGAGCTTCAAATTTTGGAAATACTAATTGATTTTAAACAAAAAAGAGGATCGGAGAAGAGTTTGGCTGAAGAAAGGGGTTCTCCTACCAAATTTTCACTACTTCAGATGAGATGCAGCATGCCAAGGCAGAAAGAAAGAAAAATTTTGTTGTGAAAGTTTGATGTCAACATTTTTTGAATGTTAAAAAAAAAAAAAAGCATGCTATGCTTGTCTTAGATCTCGGCTGTAACCTTTTCTTATCGTTTCTTTTTTGAGTGCTATATTAATTTGCATGTTAATCAGATGAGATGTTATTGACAGACATTGCTTAGATTATGCTGTTATG
>Seq30115 [organism=Ipomoea batatas (L.) Lam.] PacBio-Illumina derived unannotated transcript Ibc16725/f1p0/3266 
GCATTAGAAAACATATTCAAGCTCAAGACATTCATGTTGGGAACATAGTGTGGCTTCGCGAGAATGATGAAGTCCCTTGTGATCTTATCTTAATTGGTACTTCTGATCCACAGGGTCTGTGTTATGTGGAGACATCTGCCCTTGATGGTGAAACTGATCTGAAGACAAGGGCAGTAGCTCCTGCTTGTATGGGTATTGATTCTGAGTTATTGCACAAAATCAAGGGTGTGATTGAGTGCCCCAATCCTGATAAAGATATTAGAAGATTTGATGCAAATATGAGACTGTTTCCTCCATTTCTTGATAATGATGTGTGCCCCTTGACCATAAAAAATACAATACTTCAGTCATGCTACTTGAGGAACACAGAGTGGGCTTGTGGAGTTGCAGTTTATACAGGAAATGAAACAAAACTGGGGATGAGCAGGGGTCTACCTGAACCCAAGCTTACAGCAGTTGATGCTATGATTGACAAATTGACGGGAGCAATATTCATTTTTCAAATTGTTGTTGTCATGGTTTTGGGCATAGCTGGGAATGTGTGGAAAGATACTGAAGCGAGGAAGCAATGGTATGCCAAATATCCAGATGAAGGTCCATGGTACGAGTTATTGGTCATCCCACTTCGTTTTGAGCTTCTTTGTTCCATCATGATACCCATTTCAATAAAGGTATCTCTAGATCTTGTGAAAAGCTTGTATGCAAAATTCATTGACTGGGACAATGAGATGGTTGATTTGGAAACTGGGACAGCATCGAAAGCAACAAACACAGCAATTAGTGAGGACTTGGGACAAGTAGAATACATTTTGACTGACAAAACAGGGACACTCACCGAAAATAAAATGATTTTTAAAAGATGTTTTGTTAATGGAAGTTTCTATGGCAGTGAGAATGGAGATGCTGTAAAAGATTCAGAACTGCTTAATGCTGTTGCCTCTGGTTCTCCTGATATTATCCAATTTTTGACTGTTATGGCAATATGCAACACAGTGGTTCCTGTACAAAGCAAGGCTGGACCAATCTCATATAAGGCACAATCACAAGATGAAGAAGCCCTTGTGCATGCTGCTGCTCGCTTAAAAATGATTTTTCTCAATAGGAATGGACCTGTTCTTGAAATCAAATTTAATGGTTCAATAATTCAGTATGAAGTATTGGACACTCTCGAGTTTACTTCTGACAGGAAGAGAATGTCTGTGGTGGTCAAAAGCTCTCAAACTGGAAAAATATTCCTCCTCTCCAAAGGAGCAGATGAGGCAATTCTTCCGTGTGCATATGCTGGACAACAAACAAGAACGTTCTCTGAGGCTGTAGAACAATATTCTCAGCTAGGTCTGCGAACTTTATGCTTGGCTTGGCGTGAGCTTGAGGAAGATGAGTATCATGAATGGTCCTTGATGTTTAAAGAGGCTAATAGTACATTGGTGGACAGAGAGTGGAGAGTGGCTGAAGTCTGCCAGAGACTAGAGCATGACTTAGAGATTCTTGGAGTTGCTGCAATTGAAGATAGACTCCAAGATGCTGTCCCTGAAACTATTGAGACACTCAGGAAAGCGGGAATATACTTTTGGATGTTGACTGGTGACAAGCAGAACACTGCTATACAGATTGCTCGTTCCTGCAATTTAGTTTCTCCAGAACCTAGAGGCCAACTTCTACCGATTAATGGAAAAACTGAGGATGAAGTGTGTAAAAGCCTAGAGAGAGTACTGCTGACAGTGAGAATAACAAACTCCGAGCCCAGGGATGTAGCATTTGTCATTGATGGTTGGGCTCTTGAAATTGCCCTTAAGCATCACCGAAAAGCTTTCACAGAACTTGCCATACTCTCAAAGACAGCTATATGTTGCCGTGTTACTCCATCTCAAAAAGCTCAGCTTGTGGAACTACTAAAATCTTGTGAGTATAGAACACTGGCAATAGGGGATGGTGGAAATGATGTGAGGATGATCCAACAAGCTGATATTGGTGTTGGCATAAGTGGGAGAGAAGGACTACAGGCTGCTAGGGCAGCTGACTATAGTATTGCAAAATTTCGGTTTCTGAAACGACTAATACTCATCCATGGACGGTACTCTTATAACCGGACTGCATTTCTTTCCCAGTATTCCTTCTACAAATCCCTTCTGATTTGTTTCATTCAAATCTTTTTCTCATTCATTTCAGGTGTCTCTGGAACTAGCCTTTTCAATTCTGTCAGTTTGATGGCTTATAATGTGTTCTACACAAGTGTTCCGGTTCTAGTCAGTGTTCTTGACAAAGATCTCAGTGAAAGAACTGTAATGCAGCATCCTCAAATACTGTTCTACTGCCAAGCTGGAAGGCTTCTCAACCCTAGCACATTTGCTGGATGGTTTGGTCGATCTCTCTTTCATGCAATTGTTGTCTTTGTCATTACCATACACTCTTATGCCTTTGAGAAGAGTGAGATGGAGGAGATGTCGATGGTGGCACTTTCTGGATGTATTTGGTTGCAGGCATTTGTTGTTGCAATCGAGACCAAACAAAGTAGCTTAAGTTGGCTGAATTTCGGAGACTTACCTTCTTCTTGATGTATACAGTTCCTTCACAGTGTTGCAACATATTGCCATATGGGGAAACCTCATTGCATTTTATATTATCAACTCCGTTCTAAGTGCCTTACCATCATCTGGGATGTACACAATCATGTTCCGGCTCTGGAGACAGCAATCTTACTGGATCACCATCTTTCTTATAGTTGCAGCTGGAATGGGTCCAATACTAGCCCTGAAGTACTTCAGATACACATACACATCAAGTAAAATCAATATACTGCAGCAGGCTGAGCGTTTGGGAGGGCCAATCATGTCCTTGGGACACGTAGAGCCTCAGTCTAGATCCATGGAGAAAGATATGGTTCCTTTATCAATTTCTCAGTCCAAAATCAGAAGCCCCGTGCACGAGCCCCTTCTCGCAGACTCTCCAAACGCAACAAGACGTTCTTTTGGACAAGCCACACCATTTGACTTCTTTCAGTCACAATCCCGGTTATCTTCAAACTATACAAGAAACTGTAAAGACAAATGATAATTGATACCCCATTCTGAAGAACGGTTCTTTATTTATGAAACTTTTACACATCAATACCATACCATACCGTAGGGGGTCAAGATGTTGAGTCGCTTTTTGCACAATCGGCACATACAAGTGTCCCTATACACTTGTAGGCTAATCTAATTATATTGTTTAGATTTTTTTAAAAGAAACAATTGTGCATCTTTTTGTATATTTTATATAAATTGTATAGCCTTATTT
>Seq30116 [organism=Ipomoea batatas (L.) Lam.] PacBio-Illumina derived unannotated transcript Ibc16729/f1p1/1885 
CAAAAGGGAAACCACGGTCATTAGCTATCCTTAGAATCGTTCTTTGCTTTCTCTTCTTAATTCCGACCGACGGTGAACCCTATACCACCATTTGGACTGAGTATTGGTGGAGATCGAACCTAAATCGATCCTGTTTGGCGAATTTGGCAGAACGACGGTCACCATTTCTGACGATCGCACTGTAGAATTGAAGTACCGGGTCCGAGCTAGGTCGTTCCGACCGAGGGTGAACACTATACCACCATTTCGAGTAAGTATTGGGGGCAATCGAACATGTTTAGTCCTATTTGGCAGCGATTGAACACCATTTCTGGCGATCCCAGTGCAGATTTCAACTAAGGAAACCGAGCTAAGTCTTTGATTTTGTTTTAGATCTAACATTAAACTTTTGTTAATCATGTAGTTGAAGTTATGCTTTTCATAGATGTTACTAATTCGGCTGGGTGCTTGAAAATCAATAGCTAACCTTCGTTTTTTATTCTTTCTTCCTAATTCGTACCTAGATTGTAGACCAAGAGTACGATTTTTGAAGATAGTGGCTCTAATCGGATCTGTTTTGGGGAATTTCTAAACTCTTGAATAGCTCTTCTCGCTATGAATAAACTTATTTAGTTCTGATTTCAACTAAATAACCCTAGTAAGTATCTATTTTTGTTGTGGATCTATTACTCTGGATTTGTACAACATCTAATGGAATTTATAAACTAATAATTTATCGCAATCACATTACTGATCTATTACTTGTTTAGCATCTATTAAGTACAGAAATTTATCAAAATCAAGTAGCTACAAAACTATAATATGAAGTAATAGTTTGAAACTTACCATTGTTTTCAGCTATTTTCTTCCTCTTCTTGCCAATGATTGTTGAATTGCTGAGTTTCTTCATCTTCTTGAATAGCTCTAGTATGGCATGTTGTGTGGGTGTTTTCAATTATCCTGTTATAATATAATATCTTCAAGACTGTTCAGTATGTATGCAGCTATAACAGGTTGTAGCTACTCACATTGATCTGGGTATTTGGTTGGTTTGATTTGAATCTAAATTTACTTAACATCTTTAAGACAAAATTCTGCAGTGAATGATGTTGTTGTTGGAAGACTAAAAGGTGGAATTATGGCTACAGTTCATTTCCCTATGAAGAATCTTTGGTAGATACTTATGTAACAAAAATTTTCATTCTGATGCTATATTCAAGGTTTATTTCTAAAAATCAGATTTAAAGGTATTGGACTACAAATGCTATTTTCAACTCAGTAACCATCCTGAGAACATCATCCTAGGCAGGTGATTCCACACAATGCTTTTGTTTGATCAGCCATTTTTCTGACATGAGCTATACCACCAATCCATGGGATTGACAATACCAAATATCGTAGCAGCTACCCAGAATTCTCCCCACTGCAACGAAACAGAGATCAGTTTTTGATGACAAAGAAGCTATGCTTCGAATGGGAGTTTGATGATCAATGCTTCTCAAACTGTAATGGCAATCCAGGTCAAATATGCATTGAGTGACATCATATGAAGAGCAAATTTTCACCTCAGCATCTAAAAATTGAATCAACACAACGACAGGCTCGGTGCAAGGTGATTGATATAAGTGTTCGATTTTCGAGACATGCTGGTCCCAAAATGTGCAGGGGACAATAAAAACTGATATACATGCATGTCTGCTTATGTATACAAACTGCAGAATAGGCGTAAAAACACATTCCTCTTCATCGTGTGGATAATTGACTCGCCAAGATGTGCATTCCCATGGTTGATCGAAGGAATATGGAAATGAATCGCAAAATGCTATCAGTGGATTTAAATGTTAAACTGTTCTCGAAGGAATATGTATATGTGTACTGTAATATATAATAAATTGAATCCCTTACAGTTT
>Seq30117 [organism=Ipomoea batatas (L.) Lam.] PacBio-Illumina derived unannotated transcript Ibc16732/f1p0/1525 
ACCCACACCTTCATATCTTTCCCCAGGCCAACAACTACCTTATATTTTATTTTTATTTTAATAATAATTATATAAAAAATAGAATAGATAAAAGCTCGATCTTTTGGCTTTTGCTGCTGTTACCATACACATAAACCATTATGAAGGGGATAAGCAGTCTCCTCTCCTCCTCCTTCTTCTTCTTCTTTTTCTTGATTGCTACTGTCAATGCTTCGCCGGCGGCCCAAACTCTCCAACTGCACCCGCAGCCGGATTATCAGTACCTGAACCCAAAGCTCCCTCCTAGAGCCCTTTCCAACTCCAAGAAATACGAGGGCTCATCTGACCTCGTCAATCTCCGCTACCATATGGGTCCCGTTCTTTCTTCCCCTATCAATATCTATCTTATTTGGTATGGCAAGTGGTCCCCATCCCAGCAGCTCATCATCAAAGACTTCCTACTCTCCATCTCCACCACCAACCACCGCGCCGCCCCCTCCCCTTCTGTCTCTGAGTGGTGGCGCACCGTGTCTCTCTACACCGACCAAACCGGGGCCAACATATCCCGCTCCGTTCTCATTGCGGATGAGTACTCCGACCGCCGCTACTCCCAGGGCACTCACCTCACCCGCCTCTCCATTCAGGACGTGATCGCAGAGGCCGTACGCTCTAAGCCCTTCTCCATCGACCACAAGAAAGGGATCTACCTGGTGCTTACCTCCATAGATGTGACAGTGCAGGACTTCTGCCGGGCTGTGTGCGGCTTCCATTACTTCACCTTCGCCTCCAAGGTGGGTTACACACTGCCCTACGCTTGGATCGGGAACTCGGGGAAGCAGTGCCCGGAAGTGTGCGCGTACCCGTTTGCAATCCCGGGGTACATGGCAGGAGGCGGACCGGGAGCATTGTCTCCGCCCAACGGGGACGTGGGTGTAGACGGGATGATTAGCGTGATAGCGCACGAGCTAGCGGAGCTGTCATCGAACCCGCTTGTGAACGCATGGTACGCAGGAGAAGACCCGACGGCGCCCACAGAAATCGGTGATCTGTGCGAGGGGCTGTACGGCACAGGGGGCGGCGGCGGCTACATTGGGCAGGTGATGAAGGACAGGGAGGGGCGGACTTACAATATGAAGGGGAGGAGGAGCAGGAAGTTCTTAGTGCAATGGATTTGGAGCCCTATCCTCAAGGCCTGTGCTGGTCCAAATGCATTGGACTGATGTAAAATCAATCTCTCCTTTCTTCCTCTCCTCTCCTCTCCGCCCTCTCAATCCACAAATCAAATCAAAGCTCCAAATCGTCGCCGCCGGCTCGGCAGCAGCGAGGGTGACGAGACGTACGGTATGAATTGAAGTGACCCCCCAGGCCCCAACCCGATTCGAGGAGCAAGAGTTTTTTTTTTTTTTTTTTTTTTAATTCCTTTATTTTCTTAGAAATATTTCTTTTTATTCTTTATAAAAATTCATTAGTGG
>Seq30118 [organism=Ipomoea batatas (L.) Lam.] PacBio-Illumina derived unannotated transcript Ibc16733/f1p0/1662 
AATGGCTCCATAACCTTGTTGCTTTCTCTACTCTTTCGTTCCCAATTTCAAATCAGGAACAAATTAGCCATTAGCAAGAACAGAGGCAAGAGGCCCAATTACTTGATCGATTCTCTTCATTCCCGATCTCAGGAACAAGTTAGCTATCGATTCCCGAGCTCAAAAGGCCACAAACGCTCTCACTACAAGCAGCAACGATGTGGCGATTGATTTCACTAACACTAGCAGCAGCTATATTAGTGACGTCGGCAACGGCGGCGCTAATGGCAAGACCAGAAGATCTTAATCAGTCAACGGGAGTGGGAACGCATGGGATTCTCTGGCCTGACACAGCGGATGAGGCAGATGAGGGAGACCTTATCCCAGGGACCGAGGACGAGCTCCATGGCGGCTTTTCTTCCTTAGAGGGGATGTTGCAGTGGGCAATAGGGCATTCTGATCCAGCAAAATTGAAGGAAACAGCAAAAGAGGTTCGAAAGTTGTCTCCTGAGGAGCTAAAGGGCCGTCAGATAGAATTACAGGAATTTATGGAGAAACATAAATTGCCATCAGATGCAAAGTTAATGCAGATTGCAATAGATGACTTGAAAAATTCATCCATGTCTTTGGAGGATAGATTCCGTGCTCTTTATGAGCTGTTGGAGCTTGTTGAGCCAATAGATAATGCAAATGACCTGCACAAACTTGGAGGCCTTACTGTGGTTATTGGAGAACTTTATCATTCAGCGACAGAAGTAAGGGCTCTTGCAGCAGAGGTTCTTGGCAAGGCCAGTCAAAATAACCCAAGAGTGCAGAAACAGGTGCTTGAACTTGGAGCTATGGCGATCCTTGTGAAGATGGCAAAGTCATGTTCTGTTGAGGAAGTTACAAAAGCACTCTATGCTATTTCAGCCTTAGTTAGAAATAACTTAGATGGCCAAGAGCTATTTTATCAGGAAGCTGGTTATTCTATGCTTCAGGATATTCTAAACAATTCAACTTTAGACATAAGGTTACACAGGAAATCAGTATCTCTTATTGCTGACTTGGCTGAATGCCAACTGGGAAGTGAAAATAGAGAGGAGCTGCCTATTTTCAGCAACCGTTTCTTCTTGAAGTCTGTGGTTGATCTAGTACTGTCAAGTGACCTTGATCTCCAGGAGAAGGCCCTTTATGCAATAAGAAACTTGTTGCTGCTAAGATCGACTGAAGGTCTGGTTTTCAAGGACTTCTGCAAATTGGATCTGTTACTTGAGAGGATGAGACAGCAGTTGCAGCAACTTATGGTAGATGAAAATCACAGAGAGTATGCAATGGACGTGGAAAGTCTTCGGCAAGAAGTGCAGCAGACCTTTATTCAGAAACTGGATAAGGCTACACAAGTTCCCACGTGATTTGGTGATTCGATTTTCAACGATCAGCTTTTGGACTCTTTGACTCGGGATGTGTACGCCTTGGGCTATTATTCTGTGTATATTAGGTAGTAATTCACCTATAGTTTTTCATTGAGCCCCTTAGGTTTGAATTTAGTGTTAGAAAGTATAGTTTCAAGTGAGACGATGGCAGCCTTGGCATAATAGAGAAGATTATTTATCAATGCAAAAGATTTTTTGTTAGAACAGTATTGGCACGAAAAAGAAGATTATTTTTTAATGCAAAGGATTTTTGAGG
>Seq30119 [organism=Ipomoea batatas (L.) Lam.] PacBio-Illumina derived unannotated transcript Ibc16735/f1p0/3009 
TTCTTTTTGTGTTTGTGGACAAAAAATATTTCTTTTTTTCTTCGCCCTTTGCATTGTAAAAAACAGAGTAAAAAAAAATGATATGATTCAACCTCAGACCCATTTAAATGTAGCGGATAACAGCGGGGCTCGAGAATTGATGTGTATTCGAATCATAGGAGCTAGCAATCGTCGATATGCTCATATTGGTGACATTATTGTTGCTGTTATCAAAGAAGCAGTACCTAATATGCCTCTAGAAAGATCCGAAGTAGTCAGAGCGGTAATTGTGCGTACCTGTAAAGAACTCAAACGTGACAACGGAATGATAATACGATATGATGACAATGCCGCAGTTGTTATTGATAAAGAAGGAAATCCAAAAGGAACTAGAATTTTTGGTGCAATCGCCCGAGAGTTGAGACAATTCAATTTTACTAAAATAGTTTCATTAGCTCCCGAAGTATTATAAAAGGAAATCGTGATATGTTTCTAGTGGAGTATTTGAAAGAAAGGTATTAGAAAAGTAAATCGTGATATGTTTCTAGTGGAGTATTTGAAAGAAATAGATTCAAAATTGAGTAGAATGTGTCTCACGCATATATCTTTCTTGAAAAATAGAATTCATAGACAAATAAGTAAAAAAACACGTTGATAGTATCCAATTTTTTTGCCGCAATAATTATAGTTCATCATGGGTAGGGACACTATTGCTGAGATAATCACTTCTATACGAAATGCTGATATGGATCGAAAAAGAGTGGTTCGAATAGCATCCACCAATATTACCGAAAATATTGTAAGAATACTTTTACGAGAAGGTTTTATTGAAAACGTGAGAAAGCATCGAGAAAAAAACAAAAATTTTTTTGTTTTAACCCTGCGACATAGAAGGAATAGGAAAAGACCTTATAGAAATATTTTCAATTTAAAACGGATCAGTCGACCCGGTTTACGAATCTATTCTAACTATCAACGAATCCCTAAAATTTTAGGTGGGATGGGAGTTGTAATTCTTTCTACTTCGCGAGGTATAATGACAGACCGAGAGGCTCGACTAGAAGGAATCGGGGGAGAAATTTTGTGTTATATATGGTAATATTTTGAATAGAATATAAAAATTGGATCCAAAACTTCTTATTTGTTTGTAAAATTTGGGAAAGGAAAAAATGGGGGAGTTATTGAATATCGTTCTACCTGCATTAGTTGATACTTCAAGATCACTTACAGTACCTGGGATGAAAGAACAAAAATGAATTCCTAAGGGTTTCATTAATGAATCGCTTCCGAATAGTATGTTCCGGGCTTATTTATAGAATGAAGATCTGATTCTAAGTTCTGTTTCGGAAAAGATCCGACGTAGGTTTATATGGATACCGCCAAAAAGTCAAATTTGAAGTAAGTCCTTATGATTCAACCAGAGGGCGTATAATTTATCAACTTCGCAACGCAACAAAGATTCGAAGGATTCGTTTTTCAACTTTAACAAACATGTCTTTCACGGAAATACAATTCGAGATGCAAAATATCAAGAAACTTTTTTGAAAAAAGTAGATTTCAAATGAAGGTAAGGAATGGGAAATATGAAAATAAGAGCTTCTGTTCGTAAAATTTGTGAAAAATGTCGACTAATCCGTAGAAGAGGACGAATTATAGTAATTTGTTCCAACCCGAGACATAAACAACGACAAGGATAATCAGACTTGCCAACTGAACCAATGTAAAAATAAAGAATCGTGAAATGGATATATCCATATATCGCTAACTCAGATTTACGAAATGTAAAATATGGCAAAAGCTATACCGAGAAGAAGTTCGCGTAGGAATGGACGTATTGGTTCACGTAAGAGTGCACGTAGAATACCAAAGGGAGTTATTCATGTTCAAGCTAGTTTCAATAATACCATTGTCACTGTTACAGATGTACGGGGTCGGGTAGTTTCTTGGTCCTCCGCCGGGACTTCTGGATTCAAGGGAACGAGAAGAGGGACACCTTTTGCTGCTGAAACCGCGGCATCAAATGCTATCCGTACAGTAGTTGATCGGGGTATGCTACGAGCAGAAGTCATGATAAAGGGTCCCGGTCTCGGAAGAGACGCAGCATTACGAGCTATTCTTCAAAGTGGTATACTATTAACTTTCGTACGGGATGTAACCCCTATGCCACACAATGGCTGTAGACCTCCGAAAAAAAGACGTGTGTAGAAATGAACATTGAAAAAATCTCAAGAGAAAGAGAAATAAAATCAAGAATTCGCTAATCTAATCAAATAATATTGCTATGATTCGAGAGAAAGTCACAGTATCTACTCGGACACTACAGTGGAAATGTGTTGAATCAAGAACAGACAGTAAACGCCTTTATTATGGCCGCTTTATTCTGTCTCCACTTATGAAAGGTCAAGCCGACACAATAGGCATTGCGATGCGAAGAGCTTTGCTTGGGGAAATAGAAGGAACATGTATCACACGTGTAAAATTGGAGAAAGCCCCGCATGAATATTCTACCATAGCGGGTATTCAAGAATCGGTACATGAGATTTTAATGAATTTGAAAGAAATTGTATTGAGAAGTAATCTATATGGAACTTGTGACGCGTCTATTTGTGTCAAGGGTCCTGGATGTGTAACTGCTGAAGATATCATCTTACCCCCTTCTGTGCAAATCGTTGATAACACACAACATATAGCTTGGTTGACGGAACCAATTGATTTTTGTATTGGATTACAAATCGAGAGAAATCGCGGATATATTCTAAAAACGCACCATAACTTTGAAGATGGAAGTTATCCTATAGATGCTGTATTCATGCCGGTTCGAAATGCGAATCATAGTATTCATTCTTATGGGAATGGGAATGAAAAACAAGAGATACTTTTTCTAGAAATATGGACAAACGGAAGTTTAACCCCGAAAGAAGCACTTCATGAAGCCTCCCGCAATTTGATTGATTTATTTATTCCCTTTTTACATATGGAGGAAGAAAACTTACATTTAGAGGATGGTGAACACACGATTCCTTTATCCCCCTTTACCTTTCATGATAAAGTGGCTAAAC
>Seq30120 [organism=Ipomoea batatas (L.) Lam.] PacBio-Illumina derived unannotated transcript Ibc16736/f1p0/3420.1 
CTGAGAGGTGGATATTCCAGTTGTCGCAAGACCTTGTACTGGTCTCCAGGCCTTGTATATAAAACCTAAGACATCATGCCGCACGAAATGGAGGAGAATAGCACTGAGGTCTCAGATGTTATGTCTGAGAACGAAGACGAGATGGAAACTTTTCTTAAAGAAGAAGACGAGAAGATGACCGACCAGAGCACTACCGAGAGCACCACGGAGGTCAAGAAGAAGTACGACCCCAAAGACCCTATGCGCCCAAGGAGGAAAAAGGCGCGAAGGGCCTGCTTTGCATGCCAAAGAGCTCATCTGACTTGTGGAGATGAGAGACCGTGCCAAAGGTGCATCAAGCGTGGCCTTGCTGATGCATGCCAAGATGGTGTGCGCAAGAAGGCTAAATACCTTCATGATGCTCCTCCAGAAGCCCTGCGGCCTGTCCTTGGCCCAAATTATAACCCCAGTCCCAATCCTACTCCCTCAAGGCCCAACGCTCAGCGCCAGAACTCGAATGCTAGTCAGTCAGATAGTATGTCTGCAACTGGCAGCAACTTCTTTTCTCAGGCGAGCACTACGACACTGCCGGTCTTTTCTACGGGGGCGCAGACTCCTGTAGGCATTGATAGTCTACCTTTCAACCCACAAACGTCTCCGACATCCTTCCAG
>Seq30121 [organism=Ipomoea batatas (L.) Lam.] PacBio-Illumina derived unannotated transcript Ibc16736/f1p0/3420.2 
CGACGCCGTGTGAGCTTCTACTGTTTCTGTAGTGGCCAATTTCTGCTTAAATTGGTTGGCTTTGGTGCTGGTTCTGGGTGCAGCCACTCCTCATGGCCCGCGGGTAGCTGCATCCTATTCTTTCCTCGTCGTCATTCGCATCCTCATTCACTGTCGCCAAATCTCTCACCTCCCGTGCCGCCGTTGCTTTTCCGCCGTGTCGCCTTAGACAGCTCCGCCTCTACCGCTGACCGAACGACTCTCCTGCATCTAGCGATCAGATCACCCAAGCTCATCGAATCGGAATTCTACCTCCTCCGCCTTCTTCGGTGACAACAATCACAGCCTCACGGCCCCTGCGACCTACTATTGACTCAATATACGTTCCACCAAGACGCCTCTCTGTGTATCATACCTATACACTTATTGGCTTTCATTGAGTACGCCACGTCCACGATACGAGCTTCACCGAGCGGTTTCGGTAACCCAATTAGCCCAGAGACGTGATCGACATATCCACGGCTGCATACAGCCTTCTGGCCTC
>Seq30122 [organism=Ipomoea batatas (L.) Lam.] PacBio-Illumina derived unannotated transcript Ibc16736/f1p0/3420.3 
CCCGGCCTCAAAGAGCCACCCTTGACATGAGTGGCGGGCGACCTCAGCCTGTTTTCCTGGGTGAGCTGCTGGATGATGACAGTGTGGTTGAGTTTTACCAAGATTTTGCGGAATTGGCTTTTGAGGACAGTCGCGGTAAGGTACAGAGAAGTTGCCGACTCAACAAGTATCGATCCTCTCAGAGCATGGACATTAAACCCGACCATACTGCTCAGAAGGACGTACAGCCGAGCATCCTCAGTAGTCGAGTCACGCGGATTGACAGCGAGCACGGTATATCGAGGATTGAGAGGGATGGCAAGGTTGAGTGCACGTACTGTTGGACGATCAAGCGAGACGTCTTTGACATTCCGATGATGATTATAATGAATTTCTTACCGCGATATTTACCAGACCAAGGACCCCAGCAACTGGCAGTTTAGCTAGTTATGACTGTGGGCAAAACTGAAATACGTTCATTCTCCCTTTTTGTTGGAGGTTGCTTTCTTTGAAATGAGATACTAGCCAG
>Seq30123 [organism=Ipomoea batatas (L.) Lam.] PacBio-Illumina derived unannotated transcript Ibc16738/f1p0/3416.1 
ATTCCATATCTTTCATTCATCCAAATCCCAATCCAGGAGTTTACGACTGATTCTGCTTCTCGCCGTCGCCGCCGATCTTTGTTGCTTCCCTCATAGGCATTAGTTGGCAAGTTGATATGGCTGATCAGCATACATCTGAAGGTCCAAGCACAAGTAATGTTTCCAGTGAGGCTTCTGAATCGAGTCCATCGACTGTGAAACTTGCATCTGAGCATACATCTGAAGGTCCAAGCACAAGTAATGTTTCCAGTGAGGGTTCTGAATCGAGTCCATCGACTGTGAATATCAATATCAAGACCTTAGATTCCAGAACTTATGCCTTTGACGTGGACAAGAACATGCAAGTTTCTGCCTTAAAGGAAAAAGTAGCAACTGAAACTGGAGTCCCTGTTGCACAACAACGCCTTATTTTCAGGGGGAAGGCCCTGATGGATGATCACATTCTTTCTGAATATCATTTGGAAAACGGAGATACATTGCACTTGGTGATAAGACAGCCTTCTCAACCACAATTGTCATCTTCTGTTGGCACTGGGGAAACTACTCCAGACAATGGTCTTAGAGGTCAAGAGCCTGCTACTGGTGCGCCACGCAATCGTATTGGGCAAGTTTCACACAGTGTAGTGCTAGGCACTATCAATGTTGGTGAGCAAGGGGATGGCCTTGTACCAGATTTAAATCGGGTTATTGGGGCAGTTTTAAACTCTATTGGAGTTGGGAGTCAAACTGGTGCCAACCATCCTGGTCTGCATGTTAATGCTCCCACTGCTGCCCCAAGAGGAAATGAAACAGAAGGTATACAAAGGAATTCTGGCTCTCAAAATCAGCAGCCTGGGCAGGCATTTCCTCGTATATCTTTAGCTGAAGGCATGCAAATCCCACTTGGAGCAGCAATAGCAGTTCCTTCGCTTAATATGCCGATTCCGGATTCTTTGCACACACTGACAGTGTTTATGAATCGCATGGAGTCTGTACTATCCCGTAATGGTAATCAGCCTAACCAATCACCTGCTGATTCATCTAGTGTAGATTTGCCAACAAATTCTCGTGGTCAATCAACTCTAGAGACATTGAGCACTGTTATGCGGCATACAGAGCGACTAGTTGGCAACCATGTTACATCAGCATTATCTCGTACTGCAGGACGCTTGGAGCAAGAAGGGAATTCAACTGACCTTACAGTTAGAGGACAAATACAGGCAGAATCAGTGCAATTAGGTCTTGTGATGCAGCACTTGGGTGCTCAGTTCCTAGAGCTTGGAAGGACAATGTTGACATTGCGTATGGGAGAGTCTCCTGCTGAATCTTCGGTCAATGCTGGTCCTGCAGTTTACATTTCTCCATCTGGGCCAAACCCAATAATGGTTCAGCCTTTTCCTCTTCAAACTTACTCTCTGTTTTCCGGTCCATCTGTTCAATCTAATCCTGGAGGTTTCAATCCCTTAGGAATTGGCAGTGCGGCAAGGAATGTAAATATACACATACATACCGTTGGTTCTAGAGCAACCAATGGAGATGGAGCTCAAGGTGACCATGCCAGTGGAACTGATGGCGGTGATTCTAGTCAATCTAGGGCTCTGCCTGTAATAGGTACTACTGGAGTAGCTGTTTCATCAAGACCTCGTGTTTCTTTTTCTGGTGCTTCACAACATGGTCAACCTGAGAGTACCACTGTTCATGAGCAATCTACCAGTTCTGGTGCTGAAACTGAAGCTAGGAAGTTTGGAGAAAGCCAGGTGTCCAATGAAACTTCTGTAAGTTCAGCAGGAGGTTCTCAGGGAGTGGATCGCCCTGGTGCTTCGTCTTCTGTTCCTATTGGACTAGGGATGGGGGATTTGCAGCCTAAGAGGCGAGTTAAGCAATCTAAATCACAGGGAAGAAGTGATGATGGTGCAGCTACCTCCAGTCAGAGCGAACAACCCATTAGAGATGAACAGGTTTTGCAATCTCTTGCAGCACTTTCGGCTAGGAGGACCGAGGGTTCCCCACCTTTAGGACAATTTTCTCATTTGGGCTCTGGAGGAAATGGCCAACCTGATATTTCAAATATGATGTCACAAGTTCTTCAAAATCCAGCTTTAAATGGTTTATTGGGTGGAATCTCTCAACAAACTGGTCTTGGTTCCCCCGATACCTTGAGGGATATGTTGCAGCAATTTACCCAGAACCCAGGGATGATGAATACCGTCAACCAAATTGCTCAACAGATTGATCCTCAAGATCTTGGAAGCATGTTTGCAGGTTTTGGTGGTGCAGGCCATGGTGGCGGTGGCGGTGGCATGGATCTTTCCAGTATGTTTCAGCAAATGATGCCACTTGTTTCTCAAGCTCTTGGTGGTGTTCCAACCTCGGCCCAACAAGCTCCTGGAACAGAAGTCAGAACAAATGAGACTCGTGCGAATAGAGAAGTGACGCCAACCAATGAAAATACTCAGATTGGACTACAAGAGGTTGCCCAAAGAATCGAACATCACAGTCCTCCCGAAGAGATCTTCCACTCCGTAGTTGAAAATGCTGCTCATTTGCATCGCAATGGAGGTAGGGATGAGAACCTTGTGAATGGCGTGTGCAGTACCGAAGGCCTTGCAAATGAATTTATGGAGGTCCTGCATCGCGACATCTCCAAACGTGTTAGGGATGAATCAAAGCCCCCAAGGAAGCCTTCTTAGTGTAGTTGAATCAGATTTATACATACCATTATGCTGATATAGGTATCCAGTATGCTTTTATTCCTAGTTTAAATCCAAATTTTTTGTGTATTGAATTTTATTTTATTTTTTGTTGGTCAAATTCAAGCACAAATTCGGATATACACTCGACTAATTTGATT
>Seq30124 [organism=Ipomoea batatas (L.) Lam.] PacBio-Illumina derived unannotated transcript Ibc16739/f1p0/1652 
TTTGGTAAATCAATTAATTTCGTTGAGTTCGTTCCTGACTTCCTGCGGCTCCGATTTTGCGAGACGGTCAGACTGCGTTCCTGCGACGAACGGACGACTAGCGGCGAGCGACCGGCGAGGAGGCAAACGGGCAGTGTCGCAGGAGCACTTTTAGTTCTAATTTCTGTCCACCATCATTCTGTTGCGACCATGTTATAGAAGGTGTCCAAGGTATGCCATCAGATACTGCAAAAGAAAATGTATCTGTAGTTGAATCATCAGGGACTGAATGGAAAAATGACAAAGGGAATATGGATGATCCAGGTAACGATTACCAGGAAATCCCATGTGATCAGATTGGCATTTCAGCTGCAGTTGGGAATGAAAAGCTGTATGGTACAAGATATTTCATTATCAAGAGTTTGAACCATGAAAACCTTCAATTGTCAGTAAAGAAAGGCATTTGGGCAACACAAGTTATGAATGAGCATATTCTGGAGGAAGCCTTTCATAATTCAAAGAAGGTTATTCTAATATTTAGTGTCAACATGAGTGGTTTCTTCCAAGGATATGCACAAATGACATCATCTGTTGGGAGACGTGACCATGTCTGGAGCCAAGGAAGTGGTGGGCGCAATCCTTGGGGTCGCAGTTTTAATGTTAAATGGCTGCGGTTGCATGATTTGCCTTTTCAAAAGACTCTTCATCTGAAAAACCCATGGAATCAGTACAAACCTGTTAAAATTAGTAGGGATTGTCAGGAGTTGCATCCAGATGTTGGTGAAGCTCTATGCGAGCTCCTTGATGGAAAGGATGTGTCTGATGTTAATTTCAAAGTGGACAAATTCTTGAGGGATGATCTCTCTAGGCCTCATATAGAGCCTTCAGTTCATTCAAGAGATGAACATTGTAATATGCCTCTGATGCATATGGCTCCAATGATGTATCCTGGTTTACTTTACCAGCATCAAATTGATGCAAGTAGATTCCATGCAGATGGTATGTTTCTACCTGAGGACTTGTGTATTACTTCTGGAGCCTCAAAATGGAAGCAGTCTGGATATTCTCAGGGAAGCAGAAGCGTCACAAATATTCATGAGGGCCCAAATCTTTCTTCTCGATTTGATGTTTTGGGCTTCTCAGGTGAAAGTCCTCTTGATAGTACTCTCACTGATGACGATATCCTAGACATGACATATGAAGAGTACCTTGAAGCTCATAGCAGAGGGAACAAAAGAGTCTCAGGACCATCAGGGAGTACACAGCAGTCATCTATCAGCAAAGAAAATTGTGAAGAGTCGCAGTCGGGCTGTAGTTCTAAGAAAAGGAGTTGCGAGCGCAAGTCTGACTGATGATTGTATGCACCTTCGCAAGCAAGCAGGCAATGGTTTGCCCTTTGAATTTGGTGGCTTAGTATTTTATATTTAGCTGCGAAGCAGCCTTAAATTTGAACCTATTCCTTTTATTTTGCAAACCTCAAAATTAGGGGTGAATATATGGCACTGTTGTATTATATTGTACTGTATTGCTTTCAAATTCTTACACCTTGTTGAAATATTTCAATGGGTGGTTGAATATTTGTATAGCACAACTATCATTCTGGTACACAAAAACTAGTGCCCGC
>Seq30125 [organism=Ipomoea batatas (L.) Lam.] PacBio-Illumina derived unannotated transcript Ibc16741/f1p0/3038.1 
AATGCAAGAATTGTTGGGAGTGGGAAGCAGACAATAGTTCTGGCACATGGGTATGGGGCAGACCAGACTGTGTGGGAGAAAGTTGTGCCAAAACTGGGGGAGAGATACCAACTTCTCCTGTTTGATTGGTGCTTTTCTGGTGCCATAAAAGACAGGAGTCTCTTTGATGCTGTGAAGTACTCTTGCTATGAAGCTTTTGCTGATGACATGATTGGGCTTCTTGATGAGCTCAACTTGAAATCCTGTGTTTTTCTTGGGCATTCCATGTCTGGGATGATTGGCTGCATAGCTTCTGTTAAAAGACCTGACCTCTTCACCAAACTCATCCTTGTTGCCTCCTCTCCCAGGTAATTAATTATTTATGTTCTTCGATTTTAATTGGTTTCATCTATCTGTTTTTTAAGTTTGGATTAGTGCTTTTAGATTTTCTTTTTTTGGGTTCAGATTGGTGTTTTGGATGTCATTATATTATGATTAATTGCCATAATTTTTTATTTTTGTATTTTTAAAACTTTTAATTTATTTCCATTATAAGGTCATACATAATCAAATATCAATATTGGTAATAATTTCAATTCTACCTTTTTACCAAATATGCTAAATACTTTCGCCAAAACTCATTATCATTACTGAGTATTTGATTCTCATTCTGATTCCTTTATGCAAACCAAACACACCTTAGTGGTTTGGGATACCCGATTTTGGATTGTGAACGGGGTAGATCAGCTTAATAGAATGTCTTCTGGTTCAAATGAATTAATGGGATGTTTGGTTGGTATGAATTGTAATTCAATTACGATGAAATTTAGCAAAGGTGAAAAATACTGTGTTTGGTTGGAGCCCAGAGGGAATTGCAATTCTCTAAATTCAATGAATTGTAATTCATATCTCTCCCATATGAATTGCAATTCACAGTGGAAAGGAAAGGAAAAAGAGAAAAAAAAAATCAATTTTTTTCTTAATTATTACACAAAGACATTTTAATTTTTATATCAAAATTTAAATTCCTATTTTATTCTATTGAATTACAATTCTTTTCTCCTTTAATTTCCTTCTCCCAACCAAATACCCTGCTACTTCAAAAGAAGTCGTGAAAGTAACTTCAGTTGTGCACACCTAACACTAATAAATCACTAAAATATGTAATTATTTAAATCGTAGCTAAATCAGTAGGTGTTTTGCTGTTTTCTTATAGTGTAATAGTTTCAATATGAGTTGTTATAATTATAGACAAATTATAATCTTAAATTACTTTTTACGTAAATATTTATAGAAAAGTAAAATAGCGTCCCATCATTCATTTTTCTTTGACGAACGTTGGTTAAACCAAAACCAGAAAGAAAACAATATTCTCCAAAATTCTTTATTTTTTTCTTAATGTAGCTCTCATATATAACTTCTGG
>Seq30126 [organism=Ipomoea batatas (L.) Lam.] PacBio-Illumina derived unannotated transcript Ibc16741/f1p0/3038.2 
ATTTTATTATTTAATTTAAAAGGTCCATATTGAATATATGAATATTTTGTTTGTCTCATATCAAAGCCACAAAAAAAAAGATAAGGTTTGGTCGTTTGGTAAAGATAAAGGCACATGAATGTATGGTCGTCTTGTCTCCCATGAAAAAAGAGAAATTTTGTTTTGACACCAATTTTTTTTTAAAATAATAATGATGTTTTTGGGTTAGATCACGAGTTGTCCTGAGCAGATCTTAACTATATGAGTCACATTTAAACTCATACTATACTCATATTATTTCCTTCGCACTGAATTGGCCCAATTAAGGGACAAAGTGCTGGTCAAATTAATTTTTCTATACAAGAGAGAGTTGGAACTCCCTACTCTGTAGGAGGCACATTTAAACTTGTATCATACTCAGATTATTCCCTGTCCGCACTGGACTGGCCCAATTAAGGGAGTAAAGTTCTGACCAAATTAATTTTTCTATACAAAAGTACGTTAAAACTCTCAATCTCTCTTAAGTGACAAGAGTGTACGGTCACTGTCATGCCAATCAAGCTGGTTATAATAATTATTACTACCTCCGTCCCAAAAAGGATGTCTGATTCGTTTAACGAGGCTTGACTGAAGTAATTTTTAATCCAATTTTTCATATTATTAAGTTTAGCATTAATATATAAAATTTATATATTTAGAAACTACATTAAAAGTACTATTAAACACAAAAAATTAAATTTAAAAATAATAAAAAATTACTAAAGAAAATAAGCAAAGAAAGAGTTGGTTTGACCAATGAATAGTAAATAGGACAGGTAAAATGGGACAGAGGGAGTATTATTTTACTGCAGGTTCATAAACCTTGAAGACTACGAAGGGGGTTTCGACAAATCCTACATTGACGAAATGTTCGCCGACATGGAAACAAACTACGAGCAATGGTGCTCGGCGTTTGCGGCAATGGTAGTCGACCCGTCGGACCCGCCGTCGGTGGAGAAGTTCGCGAAAAGCCTGAAGAGAATGGGGGTGGAGATCGGGCTGCCGCTGGCCAAAACCGTGTTCTTGAGCGACCACCGGAGCGTTCTCGACAAGGTTGTCGCTCCGGTGACCTTAGTCCACACGAATCACGACCTCGTCGTGCCGGCATCGGTCGTCGCCTTCATGCACAGCCGAATCAAAGAATCGGCGGTTGAGATCGTCAACACCGACGGCCATTTCCCGCAGCTCACGGCGCATGAAGAATTTCTTGAGGTTGTTTTCGCAGCCTTGGGTTGAAAAGAAATTTGTGTGACACACAAAAAATCAAAGGATATGATGTAGTTTTGTTTGTTTGTTATTATCTCTCTCTCTTTTGGGTAGTGGAAATGAAGTGAAAGTG
>Seq30127 [organism=Ipomoea batatas (L.) Lam.] PacBio-Illumina derived unannotated transcript Ibc16742/f1p0/2874.1 
CAAAACAGAGTAACTGTCAATGACTCAGCTGTTTCTCTTGGTAATAAGCCAACTTCCAGACATAACTTCAGGAGCACAAAGGTGGAAGAAACTAATATGTCAATGGTGAAAAAGGAGGATTTCCATAAGAACAATCATATCCTCGAAGAAGAACTTAAAAAGAGGTTCACAAATCAGCAAAACATTGTTGATAAACAGCAAAGAGATATTAAGGATCTGAAACAAACTCTATGTACTACAAAAGCGGGCATACAGTTCATGCAGAACAAGTTTCATGAGGAAATCCAGAATATTGGTCAACACATTCATGGGCTAGCGCATGCAGCTTCAGGCTATCATAGAGTTCTTGAAGAAAACCGCAAGCTTTACAACCAAGTCCAGGACCTTAAAGGAAGCATTAGGGTTTATTGTAGAGTAAGACCTTTCTTGCATGGACAATCCAGTCATTTGAGTATCATAGATGGCATTGAAGAAGGTATGATTACAATTCGCACACCATCAAAGCATGGTAAAGGAAGTCGGTCCTTCAACTTCAACAAAGTATTTGGGTCATCTGCCACTCAAGGGGAGGTTTTTGCAGACACACAGCCACTAATCAGATCAGTCCTTGATGGATTCAATGTTTGTATTTTTGCTTATGGTCAAACAGGGTCAGGGAAAACTTATACCATGGTTAGATGTGGAAAACTTTTGCGAGTGTATTATTAGTATTATTTTTTTGTCTCTGTGCCAAGAAAAATTTTCAACTTATCATCTTTCTGTTTTCAGAGTGGACCTAAAGTTCTCACTGAGCAAACTCAGGGGGTAAATTACAGGGCCTTAGGTGATTTATTTCTACTGGCAGAGCAAAGAAAGGATACCTTCCACTATGATGTGTCTGTTCAGATGATGGAAATATATAATGAACAAGTTCGAGACCTCCTTGTTTCTGAGGGTCTAAACAAAAGATATCCTCCATGAAAGTTAGGAAATTTGCATTTATTAGATTGTGGTATTTGAAGATGCCTTATTTCATAGTATGAATATTGTACTGAAGATGCTCCTATTGAGAGCCACCCTTATGCAAAAAACAGTAAATGGTATAATCACAGGCTTATGCCTTTAAGCCTTAAGGCATGCAGTTTGCTTAAACTATGTCTTTTCTATGTGATTCCTTAATCAATTTATTACACTAGAAATCCGCAGTTGCTCTCAAGGACTTGCTGTGCCAGATGCAAGTGTGGTCCGTGTAACTTCAACTTCAGATGTTATAGACCTGATGAACGTAGGGCAAAGGAATCGTGCAGTAGGGGCAACAGCCCTCAATGACCGCAGTAGCCGGTCTCATAGCTGCTTAACCGTT
>Seq30128 [organism=Ipomoea batatas (L.) Lam.] PacBio-Illumina derived unannotated transcript Ibc16742/f1p0/2874.2 
GGAGGTCAGGCCAAAACATTGATGTTTGTCCACATAAGCCCCGAACCGGATGCCTTAGGGGAAACAATTAGTACATTAAAATTTGCAGAGCGAGTTGCAACAGTGGAACTTGGTGCTGCAAGAGTAAACAAGGATTCTGCAGATGTAAAAGAGCTTAAAGAACAGATAGCTTCTCTGAAGGCTGCCTTGGCAAAAAAAGAATTGGAACCAGACTCCATACACCAAAAGACCCCTGATACTCCATGTAACAGGCAACTGCCATCTTTCCAATCTAATATCCAAGGCAAAGATATGCTGATGGGTTCAAAGAATCAGAGGAAACCAATGGAGGAAGTAGGAAACATAGAGGCGAACAACTCTGCATTAAGGCAAAAGATACAAAGCTTTGATCTTGATGAAGTATATGGAAATTCTCCTCTCTGGCCACCAGTCAGCAGTCCTGGAGAAAACTATATTCTGGATGATAAGGATGTTTCCTCCGGTGAGTGGGTAGACAAGGTCATGGTCAACAAACAAGAACCTGTAGGTGGAGTTGAAAACCCCTTTGGCTGTTGGGAAGTCGAAAATAGCAACATGCCTGACATTCTCTACCAGAAATATCTTTCAGATTCGACCAAGCTGTTCCCCACAACCAATCAGTTTGATATTACTGCAGCTGATGAATTGGATGAGCTTGATGCTGCAACAAGTGATTCATCTGATCCAGATTTGCTTTGGCAACTCAATCACTCAAAGCTTAGCAGTTTAACCAATGGTGTCGGGTCAAAGATCCCAAAACTAAACACAAAACCAGCAAAGAGTCCAGAACTTAGGACCCTGGCTCATAAAACAGGCCCTTCACAATCAAGAAAGATAAATGGGACAGGCCATCCTCAGCGCAGCGGAAGACAGGCCATTCCAGTTGAAATAAAACGCAAAACCGGTAACAGAAAGTAGGAAAAGCCTTGTGATTGTGAGAAATGATATTTTCTAATTCTTTCTATTTGTTCCCATTCTTTTTTTGGGGGAGCTCTGAGTGACAGGGAAGTTTAATGTGTAAAGTTAAGTCATTTTTCCATTTTGGTTTGCATTTTTTATCCCTGGTTAATGCAGAAATAATCCCAGTTCTT
>Seq30129 [organism=Ipomoea batatas (L.) Lam.] PacBio-Illumina derived unannotated transcript Ibc16743/f1p0/1920 
GGAAATCTGGATAGGATGGTTTTATTGGAATTCTAAACGTAACTTCTACGTGCAAAACCGGACTATTTCGCTGCAACAAGCAAACCTGCATTTCTCAAAGGTTCCATTTTTCAATCTTATGTGCTAAGCTTTGGACGGAGACACTAGAAAAAACATATGGAGAGCGGTGATAGCTCAGCCGTGGCTCGAGCCCGCTTGGCGGTGCTCTCTTATCACTTTGCGCCACCCGCTTCTCTCAATTCCACCCATGAAGGCCTCCTCGACGCCTCTCCCGTTTTAGCCACCGACCTCTTGCAGCCGCCCCCGAATCTCAAAGGCGCTCTCACGATCATCGATGACCGGACCGGTAAGAGGTACCGGGTCCATGTTTCTGAAGAAGGCACCATCAAAGCCACCGACTTGAAAAAGATAAGTACGGGAGAGCATGACAAGGGTCTAAAGCTTTATGATCCTGGCTACCTTAACACAGCTCCTGTACGGTCATCAATATGTTATATAGATGGTGATGCCGGGATTCTTAGATATCGGGGATACCCTATTGAGGAATTGGCTGAGGGAAGTTCCTTCTTGGAAGTAGCTTATCTGTTGATGTATGGCAATTTACCATCTGGGAATCAACTAGCAGACTGGGAATTTACTGTTTCACAGCATTCAGCTGTTCCTCAAGGAATCTTGGATATCATACAGGCGATGCCTCACGATGCTCACCCTATGGGTATTCTTGTTAGTGCAATGAGTGCTCTTTCCGTCTTCCACCCAGATGCCAATCCAGCTCTTAGAGGCCAAGATATATACAACTCCAAGCAAGTGAGAGATAAACAAGTTGTGCGCATCCTTGGGAAGGCACCGACTATCGCTGCAGCTGCTTATTTGAGGATGGCGGGAAGGCCACCTGTTCTTCCATCCAACAATCTTTCTTATGCTGAAAATTTCTTGTACATGCTAGATTCGCTAGGTGATAGGTCTTACAAACCTAATCCAAAACTTGCTCGTGCACTGGACATTCTCTTTATGTTACATGCGGAGCATGAAATGAATTGCTCTACAGCGGCTGCACGCCACCTTGCATCAAGCGGGGTTGATGTGTACACAGCTATTGCCGGAGCAGTAGGAGCACTGTATGGCCCACTTCATGGTGGAGCAAATGAGGCTGTACTTAAGATGCTGAGTGAGATCGGAAGTATTGAAAGAATTCCCGAGTTTCTTGATGGTGTGAAGAACAGGAAGCGTAAAATGTCTGGGTTTGGGCATCGTGTCTACAAAAATTATGATCCCAGGGCTAGGGTCATAAAGAAGCTAGCAGAAGAGGTATTTTCCATTGTTGGGCGGGATCCTTTAATTGAGATTGCTGTTGCATTGGAGAAAGCTGCCCTTTCAGATGAGTATTTTGTTAAGAGAAAGTTGTACCCAAATGTCGACTTCTATTCTGGGTTAATCTACAGAGCAATGGGCTTCCCAACGGAGTTCTTCCCTGTCCTGTTTGCCATCCCCCGAATGGCTGGCTATTTGTCTCATTGGCGAGAGTCCTTAGACGATCCAGATACAAAAATAATGAGACCAGCTCAGGTATATACCGGTGTATGGTTGCGGCATTATACTCCACCTAGCGAGAGAAAGCCGTCATCTCAAACAGATGAACTGAGTCAGGTATCCGTTTCCAACGCCACCAGAAGGCGGTTGGCTGGTTCCGGTGCTTAAGCTCGTAAAGGAGTTGACATCGTACTATACGTCCCAGTAATAATGTGAAACGTTGTTGGCAATGAATCAGAGATGCATTTGGACTATTTGGTCAGGGTATTGATATGTGTTGTAACTGTTAAGGGAACATGTAGCATCATCAATGTTGTATCGGACAAATATAATGCTACACCCAAGTTCTTATATTGTCAAAACATGCTATAACAACACATCGCAATGC
>Seq30130 [organism=Ipomoea batatas (L.) Lam.] PacBio-Illumina derived unannotated transcript Ibc16744/f1p0/2364 
GCACATTCTTTAGTTAGGATCTCACAAACATTGGATTAATGGTATTAATGGAGGTTAAAGAATGCCTCAGGCTTTGTTAACAGTACTATGTTAGTAATTTTTTAAGGTTTGTTTACTGGAGATACTTCTGTTCTGGATGGAGTTTTCAGTGATTATTTTTCGTTTCAATACGCGAGGGGGGGTATATGCGTTGGACCGGGGTACTGAGTGATGGGCTTGGCTAGCTCGAGAAGATTTAGTTATCTGTTTTCGTATCAATGGCCTCAAAACCTGGCGTCAAGAGTTCCCAGGAGAGACAGAACCAGACATCTGGGAGTCAAACATTAGAGAGGAGCTCCCACAGGCCTACACCTTCGAAAACATCAAAGAATAGCAATTCGGAGAATTTAAGGTCAAAGGAGTTTCTTGCTAACCACCTTGATTCGAGCTTGAATTTGGGTAGTGTCAAAAAACTGCCTTCAGGTGTAAGTTCCGTTCCCGGTGATACAAAGGGGGGCTTACCTGAACGGAGAGGTGATCAGGAAAAGAAAGCTTCGGGAAGTGGTACGGTTAAAGACAGCTCGGCCTCGACTGAAGTTAGCAATGGTGGAGAAAGTAGCCTTGCGAAAACGAGTGGAATTGGCAAAACTAGTGACAGGACTGATTTTATCGAGAGCGGAAAGAGCAGCATGTATCGGGGTAGCACGAGCAGTGATGTAAGCGACGAGAGCACTTGTAGCAGCTTGAGCAGCAGCGTTAATAAACCTCACAAAGCAAACGACTCGAGATGGGAAGCCATCCAAGCTGTCCGAGCTAGAGATGGGGTCTTGGATTTGAGGCACTTTCGGTTGCTGAAGAAGTTGGGCAGTGGCGATATCGGAAGCGTATATCTTTCCGAGTTGTGTGGCACAAAGTGTTATTTCGCCATGAAAGTTATGGACAAGGCATCCCTGGCAAGCCGAAAGAAATTGCTTCGTGCTCAGACCGAGAGAGAGATACTGCAGTCTTTAGACCACCCGTTCCTTCCAAGTTTATACACACATTTCGAGTCGGAAAAGTTTTCGTGTCTCGTAATGGAGTTCTGCCCCGGAGGTGACTTGCACACACTCCGGCAAAAGCAACCAGGAAAACATTTCTCCGAACAAGCCGTGAAGTTCTATGTAGCAGAGGTACTCCTTGCTCTAGAGTATCTCCACATGCTTGGTATCGTCTACCGAGACCTTAAGCCAGAAAACGTTCTTGTGAGGGAAGATGGACACATAATGCTCTCCGACTTTGACCTCTCTCTTCGCTGTTCTGTGAGCCCAACGCTTGTTAAGTCATCGTCTCTCGAGGCAGAGCCGCTCAGGAAGAATTCTGCTTACTGTGTCCAACCTGCGTGCATTGAGCCGTCCTGTATCCAGCCATCGTGCGTGGTCCCCACCTCGTGCTTCGGGCCTCGAGGCCTTTTCTCGGGCAAGTCAAAGAAAGAAAAGAAGCTGAAAATTGAAGTTGGGAACCAAGTTAGCCCATTGCCAGAGCTGATAGCTGAGCCAACTGGAGCACGCTCCATGTCGTTTGTCGGGACCCACGAGTACCTAGCGCCCGAAATTATCAAAGGCGAAGGGCACGGGAGCGCTGTGGACTGGTGGACGTTTGGGATCTTTCTGTATGAGTTACTATTTGGTAAGACACCCTTCAAAGGATCAGGCAACCGAGCTACCCTGTTCAACGTCGTGGGTCAGCCTTTACGGTTTCCAGAGTCTCCAGTGGTGAGTTTCTCTGCTCGAGATCTGATCAGAGGCTTGCTCGTGAAAGAGCCACAGCACCGGTTGGCATACAAGAGGGGAGCCACGGAAATCAAGCAGCATCCTTTCTTCGAAGGCGTAAACTGGGCTTTAATTCGCTGTGCCAGCCCTCCCGAGGTCCCGAGACCAGTTGAATTCGAGAGAATACCAGCTCCACCAGCAGCACCAAGTAACCAGAAAAGCGTTGCTGCTGGAGCTATCCCCGGTCCTCAGAACCCCGACAATTACCTCGAATTCGATTTTTTTTAAGTGGTTGGGTTGGCATTTTGTTTTCACTCTATAAAACCATACAGTGGTGTTCTTCACTTCAGCATTTGGGAAAATGTTAGATGTCTGCCATATTTGTTGTTAATGATCATAGATTCACAGCATTGTTTGTTGTTGTTGAGAGAACAGTTCAAATTTGTTGTATTGAAAATAGTTGGTGATCTGAATTTGCCTCTTGTATTGTATGGACAATATTCTGTAAGTAAAAAAGATTGTTTC
>Seq30131 [organism=Ipomoea batatas (L.) Lam.] PacBio-Illumina derived unannotated transcript Ibc16747/f1p0/1963 
CTGCACAACTTAGGACTATCCGTCCTATCCAGTCTGTCTAGACATGTCTGGTGTAGATGGATGGCTCTTCCCCATTGTGGATGAGCCACCGGTGGTGGGTAGGAGGGGTGGCGGTTTCGACTCGAAAACCGGAATCTATCACTCCCTCCTCCAACTAGATGAACACAGCAAAATCCCTACTAGTCCTGACCTTGACACAGCCACCTTTGTGCTGTCTCAATTCCCCAACATTTCCATGGCTGAATCCCGGGTTGCGCTTGTTGATTCTGCAACCAAGCAGAGCGTGACATACGCTCAGATTCAGCGCTCCATTGCCTCGCTAGCCACGGGGCTGCACCATGGGCTTGGGGTTAGGAAAGGCGATGTGGTTTTTGTGCTGTCACCCAACTCCCTGTTGTACCCGGTTATATGCCTGGCGGTGCTCAAGGTTGGCGCCATTCTCTCGACATCCAACCCGCTCAACACCGGCGGAAATTGGTAAACAGGTTAGTATCTCGGGTGCGAAGCTGGCTATTGCTGCACCAGAAGAAGTGCACAAGTTAGTACCTACTGGGGTGCCTACCCTTTACACTACGCGCCCCAAAGATGACGCTAATGCGCTATCCATAGAAGAGTTGATTGAGAACTGTGAGCCTCAGGATCTGCCTGAGTGTCGCCCGTCTCAATCAGACACGGCAGCAATACTATACTCGTCGGGTACTACAGGGGTTAGTAAAGGTGTGGTGCTAACTCACGCGAATCTGGTAGCTGTTATGACTCTGCTAAAGTGGTACGTGGTTTCAACGTCCTCTCAAGACGACGTCTTCCTGTGCTTCGTGCCCATGTTTCACATCTATGGGCTAGCGTTTTTTGGGCTGGGGTTGTTCTGTTTGGGTACCACTACGGTCTTGATGCAAAAATTCGACTTCCAGGCCATGCTGGAAGCGATTCAGACTCACAAGGTAAACCACATCCCAGCAGTTCCTCCGGTGATTCTTGGGCTAGTGAAGTATAACAGAGGCGGTTATGACCTGTCCTCGTTGCGAAGGGTTGGGTCAGGGGCTGCGCCCCTGAGCAAAGAGGTGGCTGATGGGTTCAGAAAGAAGTTTCCGTGGGTGGAGCTAAGGCCAGGGTATGGTTTAACTGAGAGCAGCGGGGCAGCTACATTTTTCAGTTCTAGTCAAGAGGCTAATGCACGTCCAGCCTCATCGGGGCTGTTGTTTCCGTGCATGAGTGCTAAGGTAGTGGATACAGAGACAGGAGAGGCATTGCCGCCATTGAAACAAGGGGAATTGTGGCTGAGAGGCCCTAATATAATGAATGAGTATATAGGAAACCAGGAGGCTACGGCTAACACACTCGACTCAGATGGGTGGCTGAAAACTGGAGATCTTGGTTATTTCGATGAAGATGGCTACCTCTACATAGTTGATCGTATAAAAGAACTCATCAAGCACAATGGTTATCAGGTGGCTCCCGCAGAGCTGGAAGCCGTTCTATTGACTCATGCCAATATACTCGATGCAGCAGTTGTACCACTAGAAGATGAGGAAGCGGGAGAAATACCTGTGGCATATGTGGTAAGAGCTTCTGGCAGTGAACTCACGGAGGAGCAGATCATTCAATTTGTTGCAAGCCAGGTAGCTCCATACAAGAAAGTTAGAAGAGTGAATTTTATCAGCCAGATACCCAGATCAACTGCAGGCAAAATTTTGAGGAAGGAATTAGTGTCACAAAGCAAGCAATCAGTCCCCTCCAAATTATAGAGTTATTGTGCAGAATCAGGATCTGCTTGTACCCAGACTGTAACTTGATCCGACAACTCTTACAATTATCAGAATAAATCATGAGCAAGAATCTAGAAATAGAAGTAATTTCTTTGGAACCTATTGTAATGAGCTGGCATCATTTATTCTATCATTCTATCATGTACAACATAAAGCAAACACAGAGTT
>Seq30132 [organism=Ipomoea batatas (L.) Lam.] PacBio-Illumina derived unannotated transcript Ibc16751/f1p0/1765 
CGTACAAATAATGTTCCTCATTCTATCATCTCTTCTACCAATCCTCGCCGGAATCCTCCTGTGTTTCATCGCCCGGAGATGGACTCCGGCGTCGTCAAAAACCCACAAGAAGCTTCCACCTGGGCCGCGCGGCCTTCCGATCATCGGAAACCTCCACATGCTAGGCAATACCCCTCACCGTGCCTTAAACGACCTATCCAAAAAGTACGGTCCCATAATGTTCTTAAAACTAGGCAACATACCCATGGTGGTGATCTCTTCCCCCTCCGCAGCCGAGCTCATCCTTAAAACTCACGACAACGTTTTCTCCGGCCGGCCGAGGCTCGACGCCGTGGAACATATCACCAATTGTTCTAAGGGAATGCTCTTCTCGCCTCCTTATTCTCCCGAGTGGCGAAAAACCAAGAAGTTTTCGATCCAAGAGCTCCTTAACGCCGCGAAGATTGAGTCTTTTGCCGGCGTTAGGAGAGAGGAAGTTGGGGGTTTATTAGCGTCGATAAAGACGGCGGCCGGCGGCGGGGAGGCGGTGGATCTTAGTGAAATGGTGGGGGAGTTGATAGAGAATGTGACTTATAAAATGCTTTTTGGGAGCAACGAGAAGAAGTATGGGTTGAAAGGCATTGTTCATGAGGTTACGACATTGATGGGAGCCTTCAATGTTGCGGAATATGTGCCCTTTCTTAAGCCATTTGATATTCTGGGACTGTATAAGAGAATGAAGGCAGTTCGAAAAGCCATGGACAACGTAGTTGGGGAAATTATCAACAAACACGAAGAACATGCAAGAAATGGCACTAAAAAGGGCAACATGGATTTCGTAGATATGATGCTATCTTCCAACACACTCTCCTCGTCAGACAAACTTGACCAAGAAAACATTAAATCACTTCTCTTCGAATTAATCCTAGGAGCCATTGATACCTCGTACACATGGATCGAATGGACTATGGCTGAACTCCTAAGAAGTCCCAAGGCAATGAGACGTCTCCAAGAGGAGCTTAAAGCCAATGTTGGACTTGATAGAATGGTCGAGGAGAAAGACTTGCCTAAATTGCAATATCTAGAGATGGTGATTAAAGAAACAGTCAGGCTCCATCCCCCAGCACCTTTGCTCGTTCCTAGAGAGTCAATGGAGGACATCGAGATAAATGGGTACTACATACCTAAAAGATCACGAGTTATAGTAAATGCTTGGGCAATTGGGCGTGATTCAAGTATTTGGCCTAACATTAATGCAGATGATTTCATTCCCGAGAGATTTATTGATAGTGATGTTAATATTCTGGGGCATGATTTTGTTCTTCTACCATTTGGATATGGGAAGAGAATGTGTCCAGGAGCAAAGTTGGGGCTACTCAATGTTAAATTGATTGTGAGTCATTTGGTTCATGGCTTTAATTGGGAGTTGCCTAAAGGTAAGTCACCTAGCGAGATGGACATGGAGGAGGCTTTTGGGTTGGTTACTGCAAAATCAAAACACTTGCTTGCAATTCCATCTAATCGCTTACTTCTCTCAAAAGATTGAATTCTCAACTTCAAGGCTCCAACGGAGCATTTAGGAAGATGTCAATCACAGTGACTCAGTAGACAGGGTCAAATGTCGGGGTGCACAAGGGATATGCCCACTTTAGACATAATTCTCGCACTACTACTGTCGATGTTTGAACCTTGGTCTCTTATTGCTTATTATAAGTAGTTTTTTACGCATTGCGCGAATGGGTTAATGCCCTAATGTTTATATTTAAATAAATATTTGAAAG
>Seq30133 [organism=Ipomoea batatas (L.) Lam.] PacBio-Illumina derived unannotated transcript Ibc16755/f1p0/1288 
GTATGATCAAAAAAAAGAAAATCAAAAAACAAACAGGTATGAAAGCTATAATTGGAAATCACGATCGAATCTATGGAAGCATTGGTTTATACATTCCTCTTAGTCTCGACTCTAGGGATAATATTTTTCGCTATCTTTTTTCGAGAACCGCCTAAAGTTCCAACTAAAAAGTAAAATGATTTTTCATTACTTCACCTAGTCTCCATGTTCTTCGAATGGATCTCTTAGTTGTTGAGAAGGTTGCCCAAAAGCGGTATATAAGGCGTACCCAGTAAAACTTACAAGTAAACCGGATAGAAAGATGGTAACTAGGGTCGCTGTTTCCATTTTCTTTTTATTTTAGAAATAGAATTTCAAGACTCCAAAGGATCTATGCTAAGATCGTTTATTTACAACGGAATGGTATACAAAGTCAACAGATCTCAATGAATACAATAGGATTTATGGCTACACAAACTGTTGAGAACAGTTCTAGATCTGGTCCAAGACGAACTGCTGTAGGTAATTTATTAAAACCATTGAATTCGGAATATGGTAAAGTAGCTCCCGGGTGGGGAACGACTCCTTTGATGGGTGTGGCAATGGGACTATTCGCGGTATTTCTATCTATTATTTTGGAGATTTATAATTCTTCCGTTTTATTGGATGGAATTTCCATGAATTAAATAAATCTATAAGAATCACAAAGTCCTTGCTTTTGAATCCAAAAGGGATCATTTTGAGCTCGGATTTCTAACTCATTCTATTTTTTTTGGCAGTTCGATCGCGTAATTTCTTTGTTTCTGTATTTCCGGAATATGAGTGTGTGACTTGTTCTAATTGATCCTATTGATAGTACAGAGAATTGGGCTGTCATCTTGATAAAGATGATTCTACTTCGTCAGATATTTCTTCTAGTCTCTGGAACACGAAATATATTAAGAAATATTTTAACTATGATTCATACTGAATTGAATATTCAGACCTCGTGCCCGGGTTCAAAAAAAATTCAAAAAAGAATTTTGAAACCGAAAGAATTTTATTATTTCAAACCCTATTTCTATTTTGACCAAAAGAAAAATCTTTATTTGAATTTTGAATCATCTATTTATTCAGGGAAAGGGAATAAGTGATCATCAAAGGGTTCTTACTCAGGGAATCCTTGATTACGTTTAGGTTTTTTTTTTTATTGAATCATCGTGGTTCTAGTATGAATCTGAGGTTTTATTCGATTCATAGGGTCTTAACAAGAGAATTCCTATCAATAAAATAAAGAAAACAAATAATAAAAGACACATTG
>Seq30134 [organism=Ipomoea batatas (L.) Lam.] PacBio-Illumina derived unannotated transcript Ibc16757/f1p0/2635.1 
CCGAGAGAAGAGAGGGACTGGGGATTGGGAAATGGGATTGGAGGTTTGAGGGAGAAAGATAGGGTTTTTAGTCTCGGTTCACTTCCAGGCGAGAGATTCATTGTTTCCGGTGGTTTCACCGTCTGAAATTTTCCAGCTTTCTGGTTTGGGTTAGTGAAAGTTAGAGTCTTTGTTGATGACCTGAATGTGGGATTTTCCCAATTTTGCCCCTAATCAATCATTCCCTTTAACTAATTCATTAATTAATATATATTTTATTGTTTGTCAATGTTTCTCAAATCATTTCATTGTTACTGATTTGGTTTTTGAATTTTCGGAGTGCTAAGCAGAGTCCACGTATCTGTGAAAACTTTCAAGTGTATTCAAGAAGGTTGTTTTGGATTTTGATTCCGACTGAAATGAGCTGGTGTGTTGATGGATTGGAGGTGAATTACTGCAAATATTTGGCCTGAATTGGTGGATGGATGAATGATTTGGTTTTTTGAAGTAGCTGTATTGTATCATCTTACTGAAACCCTACTTTTTCCACGAATTTTTGTTGTCTGATAGTTGTTGGTTTTGGTTTGTTTTGTTTTGCTCCATTGGAATGTTTTGTTGATGATCATGGAATCCAGTTTTTGGGAGTTGAATTTGGATTGTTTTTAAACGAATTCTGCTCATATCTGAAGAAATGGCTGTTTCTCTGTCTCGTTTAACATGGTGGTGGTGGGGTGGAAAAGATAAAGAGCCTGCACCTAGTGAATCTTCTGTGCAAGATTGGGGGTTTGGGTTCCGGGAGAAAGGCGATAGTTTGAAGTTCAATCCGGTGAGGGGTCCCGGCCCCAATGTGACCTCTCCAACTAGGAAGGTGAAGAGAAAATGGAAGAGTAGGGAAGAGAGGAGAAGGATTGATAAGGAGTATGATATGGTGTTGGTGCCATCTGATGGTGCCTGTTTAACTGGATCCGAATCCGATGACTCGGACTGGTCAATTGGGTGGCTAGAACCTCATGCCCCCGGTTTCCAGAGTGATGACGAGGCCGAGGATAGTTTCGGGGTGCTGGTTCCTTGCTATCGGAATGGATGCAAGGCACTCGAGGTTGAGGAGGAGTCGAGTAATCGGTTTTCGAGTGCCATTAAGAGCCTTCCTATTCAGTACTCTACTGGTAGGAGCTGCTTTTAGCTTTAATTTGTTGTTATTAGATGCTTTTTTGGGTTAATATGAAAAGTTGCTATATTTTCT
>Seq30135 [organism=Ipomoea batatas (L.) Lam.] PacBio-Illumina derived unannotated transcript Ibc16759/f1p1/2922 
AACGCCCAAAAACTCCCATGTCTTTCTTGGTTGGACTAACCGGCGATTTACAACAAGTCTTTCTTCATTTTTTTTGCAAGAAGCGGAACTACAAGAAAACTTTATTATATTTAAACAGATATGAAACATATGGTATTACTACATAACTTGGCATTGATAATTACTTTCCTGGTCGTGCTTTGTGGCACGGCTGCACCCGTACTATTGAAATTGTTCGTCAGTAGAGATGTTTCCACAGGTGCCCCTTTTTTCAATGGTACTATAATTCCTATTCTTATCTCTTTATTCCCTCTTTTGTTCTATCTACATTTCAGGAAATTCATACGCTCCGCGGACGGAGCAAAAAGGGGAGTCTTGGTCAGAGCAAACCGCCCTATTCTATTACTAGACAGAATTGGGAGAAGCTCATCCGAAACTAGAGCTAGAAACGCTTTATTAGGTTTCGTTTTCCTTATTCATTTCCTTCTTCTCAAATACAAGGGGGGCTTCTCATATTTAGAATCTTTCTGCGGTGTGCTCTGTTTACTATTCTTTAGTACTTTATTTTTCTTTTTTTTACCAAGGTCAGCGAAGCGTTTACCACGCGATAGGTCAGCGAAGCGTGAGCGGGCGCGGAGAAGGAAAGGCCAAACACTTCGGCCTAACTGGAAAGAATGCTTTTCCCTTGTGATAAGGCACTCTCCTCTCGTTGGGCTTGTGATAGGGTGCGTTGAAGCTGCCCATTGCGAGGGTTTAAACGCTTTCTCTCCCCCACAAAGTCCAGCGCAATTGCCGGAAGAACCACTTACTCCACCCGAAGCGGCGCCGGTACCTCAACCGGTACCTCAACCGGTACCTCAACCGGTACCGCAACCGGTTGTTATTCCCCAATTGGCCCACCCTCTTATCCCCGATGATGTGCGAGGGGCCCTTCTTTTTCAAAGGTATTCACTCCTGAATCTCGGGGGGGGTTGGGACCCACAACGACTGGTATCCATAATTGACACACAAGTCGTAGTAGAGCGCCATATAGAGGCGGCTTTGGTGGCCGATGGATTTCATCCGAATTCCATTATGGCTCGATTTCGAGAAATTCGCGGGTATATTCACTGCCCGCACGGGGAACTATTGAGTCCTAGAACCTACGCGTCGTACGTGACTCAGATAATGGAACGGGGAACCCGACAAAGCGTTCCCTATCGCCGGGTTCTTCAAGCAATCCAAAACTATGATATCCTTTTAGAACGAAGATGATATCATAGTTTGGGTATTTGCCAGAACCGAAAGGGGGTAGAGGGGAAGGGGATGACCCGAAAGTACCAGTTGTCGTTGGCAAGCAGCATGGGAAGGGGGTAGGCTAAGATAACTCAAGTGGGAGAGCCGTGTTATGGGTGACCTTATTGCACGGTTCAGAGAGCACTTGTGTATGTGATGCAAGTGAACGTGTACGAAAAAGCTGTCGTAAAGTTTCGTTGTTCGTTCCGTCGTTGACATTAGATTGGTTTTGTACAACAACCTTAACCGCACAAGCCTGGGCTGGGCCTACCTCCATCCCTAGAGGAGCCGTATGAGGCGGAAGCTCCACGTACGGTTTTGAAGCCGAGCCTTTCCAGCAATGGGGCTTAGGGACCGATATGATGATTGGTTTAGGTAGGGCGGCCGGCCTACTACGGGCACCTGTAGGGATTAGTGTGTGAGACCGCGATCCACAAACTTACGCATGGGACTCACCCTTTACTTGGGAATAGAGAGGGGAAACATAGCATGTCGCAAGAGCGAGGCGAGGTTTGGAACCCTACTGCGAGAGGGACGCCTCGCGAGCCGGGCTTTTAGAGATGAGGCCTTTTGGCGAAGCCAAGTCAATTTCGGGCCACCAAACCCTGCAACTGATGAGAAGGCCCTATGGAGTAAAGGTAAGCGTGTACGTTGTCACACTCCCTGCCTTCCAAAGGTGCCTAGAGGACGGGCCAGACGCAGCAGAGCGACGACCCGGGAGCGGATTCCCCACTGGCAGGGGGACAGGAGGCGGCCATCTCAAGGCACATCACGACCTACAGGCAACACCGGCGAGACCTGCGAAGGCAACCCGATTGGGAGTCAGAGGATCCATAGTACCTGCAGCCGGGAGGACTTCATATTCATCCTTTTTTAAAGCGGGGGGAAGGGATCTCTTTTCTGCAACGGAAAAAAACGGAGCAGATTTTACTCGGCATAACCTAACGATACATCCAATACCAATGATCTGTGCCTAGAATGCGTTGCTAGATCTCTGCTCTAGAAAGCTATACAGGCGCGCTTTTACCCCGGGCTTCCCTTTCATTACTTCTTTCACGACGAGAGAACCGCGTCCGCATCAGTCGAAGTGGTGGAGGGCCCCCTGAGTCAAAGGGAGAGCTTCTTCACTTCTCTCCAAGAGATACGATTCGGTATCTGAATCGGCTGAAGGAGAGTGAAGAGTCGGCTACTTTCTCAGCCCAGCCCACGGGAGAGCCTCTTCTTTCTGGTCTACATCAAGTGCATTGAATGCCCCACAATCAGAATCCAAGAGGGTGGGCTGAGAACGATGTAGCCAACCAGAGCCTTGACAGTGAGAACGACAAGGCCGCTCTACAGACCCTTCTCACCAATTTACAAGAACGGCTTCCAGCCGTTGAGACAAAGATGGAAGAGGTGGAGCCGAGGATTTCTGGAGTCGAGAACGCCACAGGAAACCTTAGAGAGCAGGTTAATGTGGTCCACGCACTACAACAGCTCATGTTCAGAGGAGGCCAAGGTGGTCGTGGTCCAACAATAAACATTGCCCCTTAACATCCCGCAAGGAGCGA
>Seq30136 [organism=Ipomoea batatas (L.) Lam.] PacBio-Illumina derived unannotated transcript Ibc16760/f2p0/2721 
GATAGACTTGCCTATTATCTCTTCTTTTTTCTATTGAAAAGCTAAACTGTACTGCGAGGTGTGTGAAATGGCTCATGGCTGCTGTAAGTAATGGTGATACTGATATGGGATGGCTTTGTTATGTTTTATTAGCCTTTCTGTGTTTTTTCTGCAATCTTGGAGGGAGCACCGACAGTCTCAGACCCGGCGAATCGGTCACTCCAAACCAGACATTAGTCTCCGCCGACGGGAACTTCGCGTTGGGATTCTTCCGCCCCGGAAACTCTTCTTCTTCCTTTCTCGGGATATGGTACAATTCCATCAACAAAACTGTGATCTGGGTAGCTAACAGAGAATCTCCTCTGCCTTCTCAAGATTCTGAAGCCGTTTTCACACTGGGTTATGATGGGAATTTGCAGCTTTTGGACGGCGAAAGAAATATTATATGGTCAACCAATATCTCAGGCAGCGGATTAGCCGGAAACTCTACGGCCGCCCAACTGCAAGATGCGGGAGATCTTATTGTGAAGCATGGTGAGAGCATTGTTTGGGAAAGCTTTGATGGCGACAGCGATACATTAATGCCGGGGATGAGGCTAACGGTGAACAAGAAAACGGGAAAACGGAACGTGATAAGATGTTGGAGTAGCAGTGATGATCCCCGGCCAGGGAAATTCTCTTGGGGAATTGATCCTAAAGGATATCCGCAGATGTTCAGTTGGAAAGGAGATTTTCCTTATTATAGAACCCCCTTATTACAGCAAGGGTTTACTTACAGTACTAACACTCCCCCAGAAGGATATCAATATTATTCTTATGCTACAGAAAATGATGAAGAATATTTCAGCTATGGATATGTTGACACCTCAATTCAAGTAAGGCTCATCTTGAGTCCAGACGGTCAGATGCAGTTACTATTTAGGCAAAAAACAAATGAAAAATGGGAGATGCTGTGGCAGGCGCCAGCCAATGAGTGTGAATTCTATGCACGCTGTGGTTCATTTGGAACCTGTGAGAGAATTGATTCGAACTCGGTTTGCAGTTGCTTGAAAGGGTTTAAACCAAGATCACAGAGAGATTGGGATAAGGGGAAGTATGATGGAGGGTGTGAGAGGAGCATAGCCTTAGGGTGTCGACAAGGAGAAGTAGATAATGCGTTCATGAGGTTGCCCATGATGAAATGGCCTGACCATTCATCTTCACTGGGATATATGACATTTCAGGAATGTGAAATGCAGTGTTCTAAGAACTGCTCCTGCACTGCTTTTGCATCTCAAAATATGACTTCTTTCTCTGCAGTAAATTGTATAAACTGGTTTGGCGACTTAGTCGATTTGGCACATAACTATTCAACTGGAGGTTACAGCCAAGATCTTTATGTTCGTGTTCATGCATCTGAGCTAAATGGAAGCACTGGAAATGATGATTCACCTCACAGAAAAAAGCGTCGTCTTGTTGCAATAATAGTTGCCTCAATCTCTTCATTCTTTCTTCTTACTGTTTTGGTGTATATCCTCACCTGTGGAAGGAAAGGTTGGGTTTCTAAAACGGCTACAGTGTCAACTGCACCCCTTCTTGAAAAAGATCATATAGAGTTGCTTCAGCTTAGTTTGCTAAGAATAATTGATGCTACAAACAACTTCGATGAAGCAAACAAACTTGGAGAGGGTGGTTTTGGGCCTGTATATAAGGGATTTTTATCAGAATTTGGGATGGTAGCCATCAAGAGACTATCCAAGCAATCATCTCAAGGTTTAAAGGAGTTCATGAATGAGCTGAAGCTAATTGCAAAACTACAACATACAAATCTTGTGCGCCTATTGGGTTGCTGCATTGAGGGTGAAGAAAAAATATTAATCTATGAGTACCTGCCCAAGAGAAGTCTAGACAAGTTCTTATTTGATACAATTCAGAAAGATAATTTAGATTGGAACACACGTTTACAAATAATAGAAGGAGTTGCGCAAGGAATTATTTATCTTCACAAGTACTCTAGACTAAAAGTCATTCACCGGGACTTAAAAGCAAGTAATATTTTACTTGACGAAGCAATGAAACCCAAAATATTAGATTTTGGAATGGCAAGAATTTTTGGGATTGACCAAACTCAGGCGAAAACAAATCATGTGGTTGGAACATATGGTTACATTCCGCCGGAATATGTATTGCATGGTCAATTTTCTGAAAAATCAGATGTATTTAGTTTTGGAGTGCTGCTATTGGAAATTGTTAGTGGCCGAAAGAATTCTAATTTTTTTCGGACTCAACTTTCTCTCACTCTCCTAGGATGGGCATGGAAAAACTGGAAAGACGGACAACCACTTGAATTTGTTGATCTAGCGATAAAGGAATCATGCGACTCTCTCAAGGTCATAAGGTGCATTGAGGTGGGACTTCTATGCGTCCAAGCAATTTCAACGAATAGACCAATAATGTCTGATGTAGTTCAAATGTTGAGCAATGACCATGCAACACCAATTCCACAACCCAAAGAACCTGCATTTGTTTCTAGCCAATCCAATTCCATTGTTTGTGCTTCTCATCCGAATTCTAAAAATGAAATTACAATAAGTAGTATTCTCGATCCTCGATAAAGGATCTATATATTATTTTGTGTAAATATTTTATGCCCTTGTAAGCTATTATACAACTCTTTCGCCTAGATGTAATATCTTCCCCTCATTTTGTT
>Seq30137 [organism=Ipomoea batatas (L.) Lam.] PacBio-Illumina derived unannotated transcript Ibc16761/f1p0/5477.1 
TTGATGGAAAGACCAAGGCGCTTGGCCTCGTTAATAGTGCGGGCAGTGTCGTGGCGGGGAGGATCGGAGCAAGGCATGATTCCAAGAATCTCCCAAGCACCCTCACCTCGCTTGCGGGCAACACCGAGGGATCGGAAACCACGAGTAGCGAATTCGGCAACAGTGTTCTTGTAGGCAGCATCAATTTCCTCAGGGATAGGGTGGTCCTCTTCGACAGTCTTGAGGACGAAGAGAGGAGCTCCCTTGACACAGATGATGCGCTCGCCCTGAGGAGACTCAACAACAGCCTGAACCTTCTTGGAGACGGGATCAAAGGGGTGGAAGTCAAGAACCTTGTACTTGGACAGAACGCTCTTGGCACGAGGGTAGTACTTGAGAGCCTTAAGGAAAGCCTTGTCAATGGCGTCAATACCCTTCTTCTTGCGGGAAGCGGCCAAACAAGCAGTAAGCATCAGGTCATCAGGCTCAACGCCAGCAACGCAGAAAGGCTCAGCGAGAGAGAGCTTGTTCTTGGTCAGAGTACCAGTCTTGTCAGAGCAGAGAATCTCGACACCAGCCAGAGACTCAATGGCGGAAAGCTTCTGGACAATGGCCTGCTTCTTGGCGAGGTAGGCAGCTCCGACGGCCATAGTGGTTGTGACGACAGCAGGAAGACCGACAGGGACACCAACGATGGTGATCGCCAAGGTGAACCGAAGTATGTCAACAATGCCATTCGATCGGTAGAAGGAAGACACCCAAACTACAAGTAGCGTAGCAACGACCAAAACCAGAAGAATTGTTCCAATACCGTTGAGAACCTCAGTGAAGTGACCAGTGCCTCCAGCGGACTGGGAGACAAGGGCAGCAGCTCGACCGACAAACGTGTTGTCACCAGTAGCGGTAACGATGACGAAAGCCTCGCCTCGCTTGACAGCGGAGGAAGCATAGCAGTTGTCACCGGCGTGCTTGTCGACAGCAAGAGACTCGCCAGTGATGGCAGACTGATCGACCTGAACGAAGCAGCCCTCGGTAACGAAGCGACCATCAGCAGGGATGATAGTTCCCTCTTCAACCTGGAGAATATCGCCGGGAACAACCTCGGGGGCCTCGACTTCCTTGAGAGTACCGTCACGGAGGACGACAGCCTTGAGAGCAAGCGTTTTCTTGAGCTCTTCTACAATTGACCCAGCCTGAAACTCTTGGATGAACCCGACACAAGCATTAAGCAGGAGAAGCGCACAGATGACGCCAAAGTCAATCCAGTCCTCAAGACCAGCAGCGAGAACAGCAGCGGCTTCCATCACGAATTGAATTGGTCCCACAAAGAACATAAGGAACTTGAGGATCATGTTCTCTCTCTCTTCTTTCATCTGGTTGAGGCCCCACTTGCGTCGTCGGTTGATGACTTCGGCCTCTGTGAGACCCACTCGGGAGTCGGTTTGGAGTTGATCTTCAGGAACAACACGGCCACCTCCAGGCTGAGTCTCTTCTTCTTCGTCGAAGGCGTGGCCATCCTCGGATTCGAGATCCTCGATCAGGGCGTCCATGTCCTCGTCGGGCTCCTCGTCTTCGGCGACGGGAGCCTTGGGGGCGTGGGTGGGGGGGACAGCTTGTCCTCGCTTCTCATCGAAGCCGCCAGTCTCGATGTTGGTGTCCAGCGCAGGAGCGCCGGTCGCCTTCTCTTCAGCCATCGTTGTAGATGATGGAGCAGAGAATGTCGATTCTTAGGGTGTGTAGAGTGCGACTGTAGGTAGGCAGCAGATATTGGGAAATAATAGCTTAGGTTGATGCCGCTTCTGTTGTTGTTGTGTGAGAGAAACAGAGGAACAAGATAGAGTGGAGAGGGAAAAGGGAAGAAAGTGTCTAAGCACCGCACGAAGTTAGGGTCGCTTATGAATGAAGCATTCTTGAGATGATCTGTATGCTTCTTGACCTCCTTGAAGCCCCGGATTCGTGCACTCTCGAGAAATTCTTGGGCAGGATTCCTATGGTGTTCAATGTTGTCATTCTTTCCCCCCACGGGTATTTCGCCCAGGAGAATGTGTTGGGATACCCTGACACTGGTGGCCAGGTTGTTTACATCTTGGATCAAGTTCCTGCCTTGGAGCGCGAGATGATTAAGCGCATTAAGGAGCAAGGGCTTGACATCAAACCGCGAATCCTCATTATAACTAGGTTGTTGCCGGATGCTGTTGGAACCACCTGCGGCCAGCGTCTCGAGAAAGTGTATGGTGCCGAGTATTCACACATTCTGAGAGTTCCTTTCAGGACCGAGAAGGGAATGGTGCGCCAATGGATCTCTAGGTTCGAAGTCTGGCCATACATGGAGACTTTCACCGAGGATGTTGCAAAGGAGATTACTGCAGAGTTGCAGGCTAAGCCGGATCTGATCATTGGAAACTACAGTGAGGGAAACCTTGTTGCCTCATTGCTGGCTCACAAGTTGGGTGTTACACAGTGCACCATTGCCCACGCGTTGGAGAAGACAAAGTATCCGGATTCAGACATTTACTTGAAGAAATTTGATGAGAAATATCACTTCTCATGCCAATTCACTGCTGATCTGATTGCTATGAACCACACTGATTTTATCATCACCAGCACTTTCCAGGAGATTGCTGGAAGCAAGGACACTGTTGGGCAGTATGAGAGCCATCAGGCATTCACAATGCCTGGACTGTACAGAGTTGTCCATGGAATTGATGTTTTCGACCCGAAATTCAACATTGTCTCACCAGGAGCAGATATGAACCTCTACTTCCCTTACTCTGAGAAGGAGAAGAGGCTGACAGCCCTTCACCCCGAAATCGAGGACTTGCTATACAGCGATGTCGAGAACGAGGAGCATCTGTGTGTGCTAAAGGATAGGAACAAGCCTATCTTGTTCACGATGGCGAGGTTGGACCGGGTAAAGAACTTAACCGGGCTTGTCGAGTGGTACGCCAAGAACCCGAGGCTGAGGGAGCTGGTGAACCTGGTGGTGGTCGGGGGCGACAGGAGGAAGGAGTCCAAGGACCTGGAGGAGCAGGCGGAGATGAAGAAGATGCACGAGCTGATCAAGACGCACAACCTGAACGGGCAGTTCAGGTGGATCTCGTCCCAGATGAACCGTGTGAGGAATGGCGAGCTCTACAGATACATCTGTGACACCCGGGGAGCCTTCGTTCAGCCCGCCTTCTACGAGGCTTTCGGGCTGACCGTGGTCGAGGCCATGACCTGTGGTTTGCCCACCTTTGCTACTAACCAAGGCGGCCCGGCCGAGATCATAGTCCATGGCAAATCTGGCTTCCACATTGATCCTTACCATGGTGAACAGGCTGCTGAGCTCTTGGTTGATTTCTTTGAGAAGTCCAAGAAGGATCCTTCCCACTGGGAAACCATCTCGGCAGGCGGGTTGAAACGTATCCAGGAGAAGTACACGTGGCAGATCTATTCAGACAGGCTGTTGACGCTGGCGGCTGTTTATGGGTTCTGGAAGCATGTTTCTAAGCTTGACCGCCTGGAGATCCGTCGCTATCTGGAAATGTTTTATGCTCTCAAATACCGCAAGTTGGCGGAGGCTGTGCCATTGGCAGAAGAGTAAAATAGATGAAGAAGGAAAGTGGATGAATAAATAAATAAAAAAACCAATCTGAGATTTTCATTGTATTTCAAGAGGCTGCTTTTGTTTAACGAATGATTCTCGTTTGTTTTGTAATTTTTCTTTTGTTTTGTTTTGTTTTTCAATTTCCCTGTATTGTGTGTAGGAAGAAGATTGGAAATTTGAAAATTGAAAATTGTTGG
>Seq30138 [organism=Ipomoea batatas (L.) Lam.] PacBio-Illumina derived unannotated transcript Ibc16761/f1p0/5477.2 
TTTACTTGTATTATTAGGTGTCTAGTAGACGTTCTCTAGGGGTATGAAAGTTTCCTCAACCACTCCAGGAGTCTTAATACTCGGGTGCGAGTAATACAGTTCAAATTTGGACAGAGCGAAAGTGAAAAGTCCGGGCGATGGTGGTCCGGGTATATACCATCTAGTTTACTGAGACTTCTCGTGCTGGGTAGAGACACGCTGAAGAGAGACAACGAAATCCTCGAGAGATCGCTGCTTCTGGTTCTGCTTGGGGGACTTGCCGTGCATCAGGTTGTCAAATCCAGTGCTGCCCTGCATGAAGTAGTAGAGACCACCCATGACGCAGAAGACACCGAAAGAGAAAATCCAGATACGGACAACGGCGACGATACTGGTCTGGCCACCAACAAACCAACCGAAGATACAGAAGAGGGTGGCAAGGATGTCGACGATCAGAATGGCACCAGACAGCTGCCAAGAGGGGATAGAAGACCAGAAGGGACCGTTGGCACGGGTGATAAAGATGAGCCAGTTCTCAGTGAGAGAAATCTCAAGGAAGAGAACTTCGTCAATCTTACCGAAGTTCTGGACAATACCACCATCCTCAGAGTTGGCGTACATGGTAGTAAGGGCAATCCAGGTACCAACAGCCAGGACAACACCGAGAAGGACGGACATACCCCAAAGCTTGGGGAGGTTCCACTTGACGGGAGTCTGGGAGAAGGGAGCGTTGTCGTAAGCAATGGCAAGAGTAGCAATATCAGCGAAAATAGCAATGAAGACAACAAGCTCAATGTTCAAGCTCCTGTTGAGGATGGCGATCCAGAGACCGAGGAAGATCTCCATGTGGAGAGAAAGAGCAATACGGTAGACGACGTATGCATACATTCTATGAAAGATCTGACGAGACGTTTTCAAAGCATCAATAATAGCACCAAGACCGGGAGCAAGGAAAACAATGTCGGAAGCAGAGCGGGCAGCATCAGAAGCACCCTCGACAGCAATACCGGTATCAGCCTTCTTCAGGGAGGGAGCATCGTTGACACCATCACCAGTCATGGCAACAAGGTAACCACGCTGCTGAAGAATCTCGACGACGTTGTACTTGTGCTGAGGGAAAACCTCAGCGAAACCATCGGCAGCCTCAACGAAATCATAGACCTCAGAACCAGGCATGTCACCACCACCACCAAGAC
>Seq30139 [organism=Ipomoea batatas (L.) Lam.] PacBio-Illumina derived unannotated transcript Ibc16762/f1p0/2942 
AAAGCTAGGGTTTCTGAGGAATTGGAGTTCCGGTCCTGCCACCGATTCAATCGCCAATGGAGGCCGCGGCTAGTGTTGCTGCCGCACGCGGTGTTTCTCTCCCCGTGTCCTCCCCTCAGGTTTCTCGCAAGGAGTGGCGGGTCGTGTCCGACCCACATCAGATGACCAAAAACTTCGTGTAATGATGTTAACCGGTGACCATGAGGCAAGTGCATTGAGAGTTGCAAAAGCTGTGGGTATCACAGAAGTTCACTGCAGCCTTAAGCCTGAAGACAAGCTGTATCATGTGACAAGCATTTCAAGGGATAAAGGAGACGGAACGTTCCAAGTTTGGGCAGACGGATGAGAGATTGATATACGAGCAGGGGAGAGGTCCGGCTGATGTGGACTTTTGCTCTATTACTGTTGATGGAAGCCTGGACAATGACCCTCTGCAGCATAGACTTAGTACTGTGGCGAAACAAAGAGAAGAGTTGCAGAGAATGGAGACTGAGCTTCGGGCTCAGCTTATTGCTAAGTCTGAGATTTTGGAAATGAGGAATTCCTTTGATGCTCAAGTCAAAGAACAAGCAAATGCCAATGCTAAGCTTCAGGAGCAACTGCGTGAAAGAGAGCAGAAGATATATGAGTTGGAAAGAAGGATGGAAGAGAAGGAAAGGGAGTTGCATGCAATAAGATTGGACAATGAGGCGGCTTGGGCAAAAGAGGATCTACTTAGAGAACAAAGCAAAGAACTGCAAACTTACAGGAGAGAGAGAGACAACTCTGAGGCTGAAAGAACCCAGTACATTAAACAAATCCATGAGCTTCAGGAACATATTCAAGAGAAAGAGCGGCAGTTCATGGAATTACAAGAACAGAATAGAATTGCTCAGGAGACCATTGTTTACAAAGACGAGCAAATGAGGGAGGCCCAGGCTTGGATGGGTCGAGTTCAGGAAATTGATGCTTTGCAGCAAGCTGAAATACGTGAACGAACAGAGCAGTGCAATCAACTTTGGCTTGGTTGCCAGAGACAGGCTGCTGAGATGGAGCGCCTACATCTGCATATACAACAGCTCCAGATAGAATTGACAGAGGTAAGAGAAAGGAATGGCACCTTCTCTGATGGTTCTCAAGTCTCTAAAGCAAATTCAAAAGATGCTACTCAGATTGGAAAGAGTGCTAACAACCAACTTTATGAGAGTGGAAATGATGCCCCCCCTGGTGGAAACTCTGGCAACCTACCCAATGGAAATGATGAAAATTCTTCTTCATTTGCTGCAGTGAATGTTTCAACTCAGAGTGATCATGTCCATGGTCTTCCACTTGCTCCTTCATCCTTACTTGGGATGCCAACCTACATCCCTCCAGGCCAGATTACTGCATTGCATCCTTTTGTTGTGCATCAACAGGGTATTCCCCCTTCTGTACCTCAGTCTCATGTTGTTCATTTTCACTCTGTACCAGCATCTGCCATGCCATCTCTCCAACAATGGCCCAACCAACAGGTTATGTCGGAAGGTTCACAGTTGTCTTCTCACAACCAATCTCCTCTCCAAACTGACTCAACCTTGTTGAGATCTAATTCTAGTTACCAGTACGAAGCATCTGTCAATGGGAATGCAATTCATTCAGATTATTTGGATGCCAATATTAGCCAAGAGATTGAACCAAAGGATTCTGTAGCTCATTCCAGTGAAGGGGGGCAGCAGGTTCCTCAATCTGTTGATGAAAACTACCTTCCTGATCCTCAAACTCAGCAGTCTGTGCAACACATCTCTTCCCAGTTTCATGATGGTCTAAGGCTGGATCCTCTCGAACAAAATAATGAGTTTCAGGGGAAGAATGTGAACTCTTCACCTATTCCTGTCCTGGAGTCCCAAGGATTGATGACAGGAGAAGTTAGTTCTGCTGCTGATAAATTGCCATCTAATGTTCCAGAGCCAGCGAGTAACTTAAATGAGAAAGTAACGAACTCCAACTCTAACGCTGCTATACCTGAAACTTTGGTTTCTATGGGCCAGAAAAATGCGTATGCTGCTGCTAAAGCTGTGGAGCCTACTCTACTTGATGAACAATCATTACTAGCTTGCATAGTTCGCACTATTCCACCTGGCTCTAGTGGTCGAATTAGGATTAGTTCAACGCTCCCAAATAGGCTTGGAAAAATGCTTGCACCTCTGCACTGGCATGACTACAAGAAGAAGTATGGGAAACTTGATGACTTTGTTGCGAGTCACCCTGAATTATTTGTGATTGATGGGGACTACATTCAGCTTCGAGAAGGAGCTCAAGAGATCATAGCAGCCACAGCGGCTGTGGCTAAAGTTGCTGCAGCCACTGCAACACCATCGCTATATCCATCACGCATACATTCTGTTGCTGTGACTCCCATGGCTCAGTCTCACAGGCTGAAGAAGACAGCTGATGACATTTCTCAGTTGATGGCAATGCAAAGTCAGCATTCCAATGGTGCCTACAGTGCTGGAGGGGGCATTTCAAATGTGAAAATTTTGGCAAAACCCAGAGGTCCAATGGAGCTGAATGCCTCTGAAACTAGGGATGCATCTTCTGTACCACTTGCAGTGGGTAATGGATCATCTCATGGGAGAACTAGTCTGAATGCACATGGCTTACAGCAGGGCAGGATCACTTCGGTCTCATCCAACTCAAGAAGATAGAAATGGTTACTTGGAAGATTGTACATGGGATTGAAATGACTGGTTGATGAGATGAGATGAGATTGGATGGTTGGTTTATATTACAGAATGGAAACATTGTCTGATGAGTATGATTATTTCCCATTTTGTTGGGAATCATACCCTACTTATTATTTTATGGTGGGTGTACTGTTTTTTTTTGGGTATAGAAGGGATGTGTATTCAATTGCTCAAAGGTGGTGACATTGATGCGAATAGAATGTTTTGGAATTTTAGTTTTTTGGAAAAGAGGTTGCTGCTGATTCGCGGTTGCCTAATGTTCGATTTCT
>Seq30140 [organism=Ipomoea batatas (L.) Lam.] PacBio-Illumina derived unannotated transcript Ibc16764/f1p0/4076.1 
CCTGTGTCATTCAGTGCTGAATCCATTGCAGCAGAAGTTGAAAACAAGATCCCTACTGGGCTTGTAAGGGAGAGTCCATTCTTAACTAACTCAATATTCAACATGTACCACACCGAGCACGAGTTGCTTAGGTACCTTCATAGACTGCAAGCAAAGGACTTATCTCTGTGCCATAGCATGATTCCTCTTGGATCCTGTACTATGAAGTTGAATGCTACCACAGAGATGATGCCTGTCACCTGGCCTGGCTTTACAGATATTCACCCGTTTGTTCCCGTTGAACAGGCTGCAGGATATCAGGAAATGTTCGACGATTTGGGTGCCCTGTTGTGTACAATTACAGGATTTGATTCCTTCTCCCTGCAACCAAATGCTGGTGCTGCTGGAGAGTATGCTGGACTGATGGTTATTCGTGCATATCATCAGGCAAGAGGTGATCATCACCGCGATGTATGCATCATACCTGTATCAGCACACGGAACAAATCCCGCGAGTGCTGCCATGTGTGGGATGAAAATCGTTGCTGTTGGGACTGATGCGAAAGGAAACATTAACATTGAGGAATTAAGGAAGGCTGCTGAGGCAAATAAGGATAACCTGGCTGCTCTCATGGTTACGTATCCTTCCACTCATGGAGTGTATGAGGAAGGCATTGATGAGATATGCAAGATAATTCATGACAATGGTGGCCAAGTTTACATGGATGGAGCCAATATGAATGCACAGGTTGGTTTGACAAGCCCGGGTTTTATTGGTGCCGATGTTTGCCATCTAAATCTCCACAAAACGTTCTGCATTCCTCACGGTGGAGGCGGTCCTGGCATGGGTCCTATTGGTGTGAAGAAGCATTTGGCACCATTTTTACCCTCACATCCTGTGGTGCCAACTGGAGGCATCCCATCCCCCGACAAGAGCCATCCTCTTGGTACTATCTCAGCTGCACCTTGGGGTTCTGCTCTTATCTTGCCGATATCATATACCTACATTGCCATGATGGGCTCCAAGGGACTTACTGACGCATCAAAGATAGCTATATTGAATGCTAACTACATGGCTAAGCGTTTGGAGAAGCACTACCCCATTCTATTCCGCGGTGTCAATGGAACCGTTGCTCATGAATTCATTGTTGACTTGAGGGGCTTTAAGAACACTGCTGGAATAGAGGCTGAAGATGTTGCTAAACGTCTTATGGACTATGGATTTCACGGGCCAACCATGTCGTGGCCTGTCCCTGGCACGCTGATGATTGAACCAACCGAAAGTGAGAGCAAGGCTGAGTTAGATAGGTTCTGTGACACACTTATCTCCATCAGAGAAGAAATTGCACAGATCGAGAAAGGCAAATTCGATATTAACAACAACGTTCTTAAGAATGCTCCTCATCCTCCCTCGCTACTTATGGCGGATGCATGGACAAAACCCTACTCTAGGGAGTATGCTGCCTTCCCTGCTCAATGGCTCAAGACTGCCAAATTCTGGCCAACTACAGGGCGTGTGGACAACGTGTATGGAGACCGAAACCTTATCTGCACTTCTTCCGGT
>Seq30141 [organism=Ipomoea batatas (L.) Lam.] PacBio-Illumina derived unannotated transcript Ibc16765/f1p0/3340.1 
CTTTTCTCCAAATGATATTTTCCATTTTTCCCAAATCTTCCCGATTGCCTTTCCCCAATCTCTCCTGTCTCTGGTTCTCCTCGACGCGCCGTCGAACACTCATCCACAACCCGCAAGGATACGTATAAACTTCCATTATTCCTGTCCTACAAACGTCACAAAATCCGTCTCTCGCCCTTCAGGAAGAAGCTGGAAACCTAACATTGAGATGTCACAGTACCGGCCAAAGTATTGGTTTCGAGAATATTTGGGGTAAAGCTCGGTTGTTGTTTTGTGTGTGAGTTTTTGATAATGGAGCCTAGTGTTGTGGCGGGGAGCAGTAATTTGGAGCCTAGGGATGATATGGAGTTTGATTCTCATGAGGCAGCTTATGAATTCTATAAAGAATATGCCAAATCTGTGGGATTTGGCACTGCCAAATTGAGTAGTCGGCGCTCTAGGGCGTCGAAAGAGTTCATTGATGCTAAGTTTTCTTGCATAAGATATGGTAATAAACAGCAGTCTGATGATGCTATTAACCCTAGGCCTTCCCCCAAGATAGGCTGTAAGGCTAGCATGCATGTGAAGAGAAGGCAGAGTGGGAAGTGGTACATTCATAGTTTTGTGAAGGAGCACAATCATGAGCTTTTGCCGGCTCAGGTGCATCTTTTTCGGAGCCACAGGAATGGTGATCCTCTCAAGAATGACCCGAAAGTACGGAGGAAAAAGGCTCTGGCTGCTGTGTCGAATCACTATGGTACCTATCAGTTTACTAGTTCTTTGGAGAATGTCTTTAGGAGTCAGCATGATAGGGGACGTAATTTGGCTTTAGAAGAAGGAGATGCTCAGATGTTGCTCGAATTTTTTGTGCATATGCAGGAAGAGAATCCGGAATTCTTTTATGCCATAGACTTGAATGAGGAGCATCGGCTGAGGAATGTGTTTTGGGTTGATGCCAAAGGCATGGAGGATTATGCCAACTTCGGTGATGTGGTCTCGCTTGATATTTCATATTTCTCGAACAAGCATAAGATACCTTTGGTCTTCTTCATTGGTGTAAACAATCACATTCATCCAACATTAATGGGCTGTGCATTGATTGTAGATGAATCGGTGCATACATTTCTTTGGTTGCTTCGAACATGGTGCTTGGCAATGGGTGGACGAGGCCCAAGGGTGTTGCTCACTGACCAAAATAATGCCATTAAAGCAGCCGTTTCAGCAGTTCTTCCCAACACTCATCACTACTTTAATTTGTGGTGTATCTTGGAGAAGATCCCAAGGTATCTTGATTACCTTAGTTTATGGCATGATCCTTTCATTGCAAAATTCAGAAAATGCATACATATGTCATGGACTGAAGAACAGTTTGAAAAGAGATGGTGGAAATTGATTGACAGATTTAATCTTAGGGAAGATGAATGGATACAGTCATTGCATGAAGATCGCAAACGCTGGGTGCCTACTTTTATAAGGGACGTCTCTTTTGCTGGCTTATCTACTGCTTCAAGAGCTGAAAGTATGAATTCTTTACTTGATAAGTATATCAATGGTGAAACTTCTTTAAGGGAATTTATAGGAAAATATAAGCTAATCTTGGAGGACCGATATGAGGAGGAAGCCAAAGCAAACTTTGATGCATGGCATGAAACCGCTGAGTTGAAATCTCCATCTCCTTTTGAGAAACAGCTGTCTCTAATATATACACATGAAATATTTAAGAAATTTCAAGTTGAAGTATTGGGAGTAGCTGCATGTCATCTTAGAAAAGAAAAAGATGACACAACAATGACATATGCCGTTAAAGACATTGAAAATGATCAGGAGTTCATGGTCGAATGGACTGAATCAAAATCGGAAATATTCTGCTCATGCCATTTATTTGAATATAAAGGTTTTCTTTGTAGGCATGCTATTGTGGTTCTCCAAATGTCTGGGGTCTTCAGAATTCCAATTAAATATATCCTACAACGTTGGAGCAATATTGCTAAAAGCAGGCTTCCCATTAGTGAAAGATTGGATGAGGTACAAGCTAAGGTTCGTTGTTACAATGACCTATGCCGGCGAGCCATAATATTAGGCGAAGAAGGGTCACTATCACAGGAGAGTTACAATATTGCTGTTAGCGCTATTAAAGAAGCTATCAGACAGTGTGCAGCTGCAAATGGTCCTACCCAGACGGACTTAAGACCACCTGGCATGCCTGCAACCCTTGCAATCCAGGGTGTTGAGGAAGCAAATCACAAAAGCACAGCTGTAGCTAGAGAGCAGGTGTCTAATATTAAAGTGACACAAACAAGTAGGGGGACAAAAAGAGTAGATTCTGGGAACGAAAAGGAAAGTAATGAAAGCTGTGCTAATAAAAAGGGGAAGGTGCCTTTGGAACCAGAAGTCACCAATCTCGGGACACAAGGAGTTTTTCATCAAATGGTTTGTCCCATTTTAGACCCCCATTTGACATAAATATTTCTTTGGCTTTTAAAGAACCTGCTGTATGTTTCAGCTGAACGAATGTAATGGGGCATTTATACAAAATAGCAACTATCATTTTGTAGACTTGTCAAAACGGGCCCATCACCCTCTTAACATTATGTGCAATAGCAACTGAGTTGTCCTTTTACATTGTTATTTTCCGA
>Seq30142 [organism=Ipomoea batatas (L.) Lam.] PacBio-Illumina derived unannotated transcript Ibc16765/f1p0/3340.2 
AAATCTCGGGACACAAGGAGTTTTTCATCAAATGGATATGCCTGGTAGCCTGGATTATCCAACCTACTACCCAAGGTTTCTTACAACATTGCTGAGGGGTGGTGAGATTAATAAAAGGAATGTGGAATTGCTTGGTGAGATGTTGGAGGAACAGAGTTGAAGCATGCACAATCATGGATCTTGATCAATCAAGGTTTTAGGGCCTTTCCTCTCCAGAATAAAGAAGACAGAAGGAATCTGCAAGTAAATGGGGTCTAAGGGGAGAAATTGTTGCCAACTTGGGTACTGATTTCAGATTTTTTTTTTTCCAACTGATGTTACTTGAGAACTAACTAATTTTTGTATAGAATAATAGAATGCTACTAAATCATACCCGAAGAACTTGTAGACTTGTCTTCCAGGCAGTAGCCAGTAAGGGTTGGATCATTGATATTCTATTGACCCTACAGCATTATCAGCAGCCAAGCATGTAACGATCTGGACTGTACTGCTATTTTCTGCCATAGTTCTGCAGATGCGACAGCCTACCAATCTAATTGTGCATTTGCATTGAAGTTGACTCTTTAAGAATCTTATGAACTCCATTCTTAGCGCGTTACACAGGTTAATCGTAAATGAGTCTGCTGTCCTCCCCCGGAAGTTATTTGTATATGCAGACAGATCGAGATGTGTTTGTTCGATGCATGTACATCTGCTGTGGTTTTGTTTTATATGCAAAACAGGTAAAGAAGAATGCTATGTTGTAAATGGAGCTGTGCAAAGCTCTTGACATTGTAATCTCTTTGTCTTGCCTATTGTTCTGTGAATTTGACTGATTACAGTTGTTAATGAATCAATATACTCACTAAACTTGTTTGGGGA
>Seq30143 [organism=Ipomoea batatas (L.) Lam.] PacBio-Illumina derived unannotated transcript Ibc16769/f1p0/3094 
ACTTTCTTTCTTGAAATTTAGGCAAATGGGTAGCCAACTTCTTTTGCTACTTGTAATACAATGTCTCCTCTTTTTAATTTCCTTTGTTTCCTTATCTACATCTGCATTGTGCCAAAATGATCAACAGCTTGCGCTACTCCATTTCAAGCAATCCTTTAATATAGATCCACAAGATTATTGTTCCGTGGTTTCTCTGTATTCCTATGAAGGTGTCCAGAATTCCTATCCAAAAACCATTTCTTGGAATAGTAGCATTGATTGCTGCTTGTGGGATGGAGTTACGTGTGATGAGTCCACGGGCCAAGTGGTTGAGCTTGATCTCAGTTGCAGCCGACTTCTCGGAACAATTGATTCCAATAGCACTCTCTTCCACCTCTCTCATCTACAAAAGTTAAACCTTGCAGGGAATCAATTCGGTGGATCATTCATTTCACATAAATTTGGGGACTTTTCTTATCTGACACATCTCAACCTTTCAACTTCAGGATTGTCAGGTCAAATTCCTTCAAAAATTTTACATCTTCCCACCTTAATTTCTCTTGATCTAGGTGACCCTTATTACTACTCTTCTCTTTTAGAAATTGGAAATCATGATTTCATGTTTCTCCTTCAAAATGCAACACAATTAAGGGAACTAGTTCTCGATGGAATACCCATCCATTCATCTATACCACCTAATGTCTCTTCTTCCATAACAACTTTGAGCCTTTCTTACACAGAATTACAAGGAAGTTTGCCCTCAAACATCTTTCACCTCCCAAATTTGCAAAAACTTTTTTTGCAAGGCAACAAAAATCTCTCAATTCACTTTCCAAGCACCAGATGGAACAGTAGTTTGTCTCTCTCTTATTTGGATCTCGGCAGTACTGGATGTCCTCCAAACATTATTGAATCTCTTAGGAATCTTAGCAGAGTCAAGTATTTGGGATTAGCAAATTGTGGATTAAGTGGTAAAGTTTCAGAGGCTATTTTAGATCTTGAGCAACTCACAACATTAGACCTTTCTGATAACAGTTTGGAAGGTGGCTTTCCTGATTTGTTTATAAAGCTCTGGAGGTTGAAAAGGTTATTTCTTTATAGTAATAGCTTCACTGCCCAATTTCCGTCCTCCATCACCAACATTACTCAACTGGAAGCCTTAGATCTCTCATACAATTCACTATATGGAACAATACCCTCTTGGCTTTTTAATCATTCTACTCTATACTTCCTTGACCTCATTTCCAATCAACTCCAAGGATCCATTCCAACATCACTTTCAAAACAAAAGAATCTGATCTTCCTTGACCTTTCATCCAACAATTTCAGCGGTACTGTAGAGCTCAACATGTTCTCAAACCTCAAAAGAATAATGGTTCTACGTCTATCTAACAACCGCTTATCACTAGTCTCCAATCCCAAAATCAATTCTACAAGTTGGCTTGAAAACCTCTTTTCCTTGAGTTTATCCTCATGCAATTTGACGAATTTGAATTTTTTAAGAGATTCAAAGTCCCTTGAGGTTCTAGATCTTTCCAACAATAAAATACAAGGAAGAATTCCAGAATGGGCTTGGTCAAACTGGCAGGACACATTGTGGTATCTTAATCTATCCCACAACTACCTCACCAGTGTGGAAGGAATTCAACTTCATTCAATTGATACTATTGATCTCCAATTCAACTTGCTAGAAGGGCCACTTCCTATTCCATCATCTCCCTCATTAAGCTATTATTTTGCATCACAAAACAAACTCAGTGGTGAGGTGCCTTTCACTGTGTGCAATTTAAGCCAAGTTCAAATTCTAGACTTGGCCAACAACAATTTAAGTGGTGCAATCCCGCAATGTCTTGGAAATTCTAGCGAGTTTTTGGAGGTATTGGATCTGCATAACAATGAATTTCGTGGTTCTATTCCTTCAACTTTTTTCACTTCAAATCAGTTACATACTCTTAATTTGAGAGGAAATAAGTTGGAAGGAAGAATTCCACAATCCTTGGCCAACTGTATTAATTTGGTAGTTCTTGATCTTGGAGAAAACAACTTGAGCTCTATATTCCCTGAGTGGCTCTTAACACTCCCAAAATTACAAGTACTTAGTCTGAGATCTAACCACTTCCATGGCACCATAACCACTTCACCAACCAAACACCTGTCTTCTCAACTAAAGATCATTGATCTCTCTCACAACGAGTTTACTGGGAATTTGCCGGTTAGGTTGTTCAAGAGCTTTATTGCTATGAAAAATACCGATGAAGCTAGAAAGTCACCAAGTTATTTTGGGGATGAAAATAAATACTACTACAAAGACTCTTTGGTGTTGGAGTGGAAGGGAAATGAGTGTAATTTTTTAAAAATCTTGACTGTGTTCACGACCATTGATCTCTCAAGTAACAGCTTTGAAGGGAATATTCCGGATGCCGTAGGACAACTTATTTCCCTCCGAGGTTTGAATTTATCGCACAACATGTTGAGTGGTTGTATCCCCCGTTCTTTTGGAAAACTATCCGTGTTGGAATCATTAGACCTTTCCTCAAATCAGCTTGTTGGGGAAATTCCAAAGGAATTGGCGCCTCTTACATTTCTCAGTGTTTTCAAACTCTCTCATAATCATCTTACAGGATGCATACCCAAGGGGAATCAATTCAATACATTTGAAAAGAGTTCTTACGAAGGGAACAATGGCTTACGTGGATATCCAATGACAAAAGATTGTGGGAATGGTGTCTCATCTCAACCACCTACCCTAGAAGTGCTCCATCAAGAAGACAATGTGAGCATTTTATATGGGTTCACTTGGAAAGTTGTGTTGTTGGGCTATGGTTGTGGCACTGTTTTTGGAATGGTAATTGGGAGTCTCATGCTTTTAACTCGAAAGCCCTTTTGGATTACTAGAATTGTTGAAGAAGAAGGATACAAAATTATGAGGAAAGGAAATAGAAAGAGGTCAAAGACACCAAGGAGTGGAAGAAGAAGAACCTAGGGCTTTAACTCTACTTTGCTGCAAAGGACGGACTGCATTTCAAATTCACACTAGTAGATAAGATAGTTGAAATAAATTTCACTCCCTGATTTGTTCATATAATGACTATTGAATTGAATTATGCTTTAGCTTTACTTCACTTCAAATCGCAATAAATGTCTTTAAATAGTAAAATGTTTTGAAAATTAGCTAATTTTTTAATGCAATTTGATTTACA
>Seq30144 [organism=Ipomoea batatas (L.) Lam.] PacBio-Illumina derived unannotated transcript Ibc16775/f1p0/2146 
AGACTTTATTTGACTATTTTCTCTGCTTTTATCGGAAAGTACCAAATGCACATACTGTAAATTTAGATGATATACTTGAACCGATGATACTAAAAATTTGATTCATACTAACCCTGCATCAAAACCTCACTTGTTCAAAACCCAGCACTGCCCAAAACCAAAACCTCAGCCCTTCAGCTGCGTTAGCGTAGCGAGCAAGCCGATTTCCTGTTCAGTCCCTCACCTATCTCTCCCGCACGCGGAACAATGGCGGAACCCAAAGTTAAATACGATCGTCAACTCAGGATATGGGGTGATCAGGGACAGGCTGCCTTGGAGAAAGCCAGTATATGTTTACTTAATTGTGGGCCTACTGGTTCTGAAACTTTAAAGAATCTTGTTCTTGGTGGGGTTGGAAGTATCACTGTTGTTGATGGATCTAAAGTGGAAGTTGGTGACCTTGGAAATAACTTCATGGTGGATGAATCAAATGTCGGACAATCCAAGGCAAGATGCGTATGCTCATTTCTTCAAGAGCTAAATGATGCTGTTAAAGCCAGATTCATAGAGGAGTATCCAAAGGAACTAATTGAGACAAATCCTTCTTTCTTTTCACAATTCACCTTGGTTGTTGCTACACAGTTGAGTGAAGATTCAATGGTGAAATTGGATAGGATCTGTCGGGAGGCAAATGTCATTTTAGTATTTGCACGGTCCTATGGACTCACTGGCCTTGTCAGGATCAGTGTGAAGGAACATACTGTGATTGAGTCAAAGCCTGATCATTTTCTGGACGACCTTCGGCTCAATAATCCGTGGCCAGAACTGCAAAGGTTTGCTGAAACAATTGATCTGAATACATCTGATCCTGTAATTCATAAGCATACCCCATATGTTATCATTCTTGTAAAGTTGGCTGAGGAGTGGGTCAAAACTCATGATGGAAAACTTCCATCATCCAGGGAAGAGAAAAAGGCATTCAAGGATTTTATTAAATCCCGGATGACTGCAATAGATGAAGACAACTACAAAGAAGCAATGGAAGCTTCATTCAAAGTGTTTGCTTCTCGTGGAATTAGTTCAACCGTTCAGCAAATAATTAATGACAACTTTGCTGAAGTAAATTCTAATTCATCAGAATTTTGGATAATGGTGTCAGCTTTGAAGGAGTTCATAGCTAATGAAGGCAATGGAGAGGTACCTCTTGAGGGATCAATACCAGATATGACCTCCTCCACAGAGCTATATGTAAACCTACAAAATGTCTACCAAGCCAAAGCTGAGGCTGATTTTCTTGCTATGGAGCAACGTGTGAGGGATATACTAAAGAGAATTGGTAGAGATCCAGGTAGCATCTCAAAGGCAAACATAAAGAGCTTCTGTAAAAATGCAAGAAAGCTCGCAGTTTGCAGATATCGCTCCATTGAGGAGGAGTTCAACTCTCCTGCCCAACCAGAGTTGCAGAAGTATCTCACAGATGAAGAATATAGTATTGCTGTGGGTTTCTATATTTTGCTTCGAGCAGCTGACCGCTTTGCTGCAAACTATAATAAATTCCCGGGGCAACTAGACGGTGAGATGGATGAGGACATATCCAGGTTGAAAACTACTGCCGTCAGCCTACTGAATGACTTAGGTTGCAATGGCTCCACCTTGACAGAGGACCTTATTAATGAGATGTGCAGATATGGTGCTGCTGAGCTTCATGCTGTAGCTGCCTTCATTGGAGGAATTGCATCACAGGAGGTGATCAAGCTAATCACAAGACAATTTGTTCCAATGCCCGGGATGTTTATCTTCAATGGCATTGACCACAAGTCTCAGCTGTTGTTCCTGTAGTATTATAAGTGGTCGGCAAGGTGTTTCTTCATTCGATGGAGTGAGTGCAAAACTTTTTGGCACAACTATTTTTAGTAGATGAACTTCATCAGAGGAGGTGTGATCAGTGTTGTTGAGGATACATCAAAGTTCCATTGCTTCATTTGCTAAGAAAGTGGAAGATATAAACTCAGCATTTATAAAGCGATCAATGAGACCAGATTTTCCAAAACAAACAATGTCAATTGACTGAAGGAGCTCGCGGCTGTCTCAAAATTGTAATGCTTACACACCATTACCGGTTTACTATTGAACCCTCCGATATACAGCATTTAGTTAATTTTCGAAGAATATCT
>Seq30145 [organism=Ipomoea batatas (L.) Lam.] PacBio-Illumina derived unannotated transcript Ibc16776/f1p0/3412.1 
AGAAAAAAGGCAGCCACCGTATGTCCGACGTATCTATCTGGCGTTGACAGCGGTTCAGCTGCAAAAAGACTCAATTTTTATACTTCATTTCTCTCTCTCTCTCGCTCTCTTTCTCTCTACAATCCGCCAACAAAAACTTTGTTCTCGTTGGGTTTTTTTTTCTCTTCCTTCTTCAACAATTCGTTTTCTCAATTCTCATCCATGGCAACGCCTCTTCTCTTGCCGCCTTTCAGCTCGCAAGCGTAGATCTATCTGCGTGCTGATCAGATATTTATGCTGAGTTTTTTTTTTGAGGATTAGCTGTTGAGCAAGCAGAGTCAACAAGGTGATTATGGCAACGCTGAAGTCGTCTAGGTCAAGAAATTACGGCGCCGGGACGCCGGCAAAAGGGGGCAACAGAGAGACCGGTACGAAGCTCGAGGAGAAACTCAACGTCTTTAAATCCGATAGCTTCGACGCCGATGGTTATGTACAGTCCAAGTGTCATTCTTTGAATGAAAAGGAGATTAGGCAGTTATGCTCCTCTCTGTTGGATCTAAAAAAGGCTTCTGCTGAGGAGATGCGCAGAAGTGTCTATGCTAACTATACAGCTTTCATTCGCACATCAAAAGAGATTTCAGATCTCGAGGGTGAGCTTTCATCAATGAAAAAGCTGCTATCTACTCAGGCTACTTTAATCCATAATTTAGCTGATGGAGTTCATGTTGATTCTTTATCTGATATTGATCCTGATAATGTCACACATGACACTTCCAATGATGAAACAAGTGAAGATTCAGATCTAGAGAAATGGTCAACGGAGTTTCCTGATTACCTTGATGTTTTATTAGCTGAGAGAAGAGTAGATGAAGCCTTGTCAAGCCTTGATGAAGGGGAACAAATAGCTTCTGAAGCAAAGGAAAAGAGAACACTAAGCCCCACAGTCCTCTCGTCACTACAAACTGCCATTACAGAACGTAGGCAAAAATTAGCTGACCAGCTTGCTGATATTGCCTGCCAAACTTCTACTCGTGGTGCGGAGCTTCGTGCTGCTATTTTAGCTCTCAAGAAGCTTGGTGATGGTCCTCGTGCGCATAGTTTACTCCTCAATGCTCATTATCAGAAATACCAGTACAATATGCAGAATATGCGTCCATCAAGCACCACATATGGAGGAGCGTATACTGTGGCGCTCTCACAATTGGTATTCTCTGCCATTTCCCAAGCGGCCAGTGATTCATTGGGTATTTTTGGTAAGGAGCCAGCTTATACATCTGAGCTTGTAATGTGGGCTAGTAAGCAGACTGAGGATTTTGCTCTCCTTGTTAAAAGGCACGCACTCTCGTCATCTGCAGCTGCTGGTGGCCTCAGGGCTGCTGCAGAGTGTGTTCAAATAGCTTTTGGACATTGCGCATTGTTGGAAGCTCGCGGACTGGCACTTTGCCCAGTGCTGTTGAAGCTATTTAGGCCTAGTGTTGAGCAAGCACTGGATGCCAATTTAAAACGAATTGAAGAGAGTACTGCTGCTTTGGCAGCAGCTGATGATTGGGAACTCACATATCCTCCAACCTCTATGCGCCAGTCTTCAGCATATCAACATAAGCTTTCAAGTAGTGCTCATCGGTTTTATTTGATGGTTCAGGATTTCTTTGAGGATGTGGGACCTTTACTAAGTATGCAGTTGGGCGGAAAAGCATTGGATGGTTTGTTTCAGGTCTTCAACTCTTATGTCAACACACTCATAAAAGCATTACCTGGTTCTTTAGAAGAGGAAAACAACCTTGATGGTTCCGCAAATAAAATTGTCCGAATGGCTGAGACTGAAGCCCAGCAAATTGCTTTGCTTGCAAATGCATCCTT
>Seq30146 [organism=Ipomoea batatas (L.) Lam.] PacBio-Illumina derived unannotated transcript Ibc16776/f1p0/3412.2 
TTTTTCTTGATCTTGTTTGTTTCCCCCATGTCATTTTCAAAGATAGGGTTATTCAAATTGTTGAGGCCATGGGGTATTTTGCAGCCATCGAAATTCGACGCTTGGTCGATAAGTGCTTGATAAACTATTATGATTCTCAAATTAGTATGCATAGTTTAATTCGAGAAATGGGAAGAGAAGTTGTTCGTTTGGAGTCGCCCAACAACCCAGGTGAACGTAGTCGATTGTGGTGTTCCCGTGATATCCACAATGTGCTTATAGGACAGAAGGGTACACCAAAGGTTCAGGTAATTGTGGCAAACTCTCCCATGGAAAATATGAGTTATGATACAAGAGCCTTTAAGAATATGGAGAATTTAAGATTGCTCCAAATCGACCATATCCATCTACATGGAAACTTCAAAAATCTTTTCAAGGAGCTCAAATGTTTGCTGTGGAATCACTGCCCTTTGAAATATATGCCATCCAATTTTCATCTTAAAAAGCTTGTACATCTGGAATTGCTAGCGAGTAACTTAAAAAAATTCGTAGCCCCTCTAAAGTATTTCCAAGGTCTCAAGTCTCTGGATCTCAGTTTTTCCAAACGTCTCAGGAGGACTCCAGACTTTGGTGGCGTACAAAATCTTGAGAATCTATCGTTTGCTTTTTGCTCGAGTTTGATGAAGGTGGATTCCTCAATTGGAGGCTTGGGGAGACTAGTTCGTTTAGATTTTACAGATTGTGTAAAGCTAAAGAAACTTCCGAATAGCCTTTGCCAATTGAGGTCACTTCAAGAACTCGATGTGTCCAACTGCCTAAAGCTAGAAGAATTGCCCGAGGAGCTGGGGAAGTTGATATCTCTCGTGTCCCTCGTGTTAGAAAGTACTACCTTTTACTATCTCCCTTCATCGGTTACAAGTTTAGCCTCACTGAAACATCTTTATCTTGACGAAAGCAATATACGTGGCCTGCCCGCCAACCTTTCTCATTTGTCCAAGCTTGAAAAAATCATGTTGGCTGATTGCAAGAACCTAGAGATGCTCCCTGAACTTCCTCCGAGTCTTGGACAACTTTGGGCCAGCAATTGCAAGTCTATGGAGAAACTACCAAACTTGTCAAATTTAGCAAAGTTGAGACAGTTGGACCTCAGAAATTGCAGAAAGTTGAAGGATATTCAGGGTTTGGAAAATCTTCATTCCCTAGAAGACATTGAGTTAAGAGGTGTTCACATAGAAAGGCCGGCCTGATTTCTCAGAAAGCTCTTCAAGGCTTTAATAGTTTCCCAGATGAATTTATGCATTGGCACAGTGGATTCTATGTTGGCTAAGGTGTTTGAAAGAGGGATACTTGTATGATATTGTATTAAACAGGCAACATTTCAAGTGAAAGAGAATAAAGGGGACAAAAATTTGAGAGGGTGGGGAAGGAATATTTAGAGGGGAAGTGAAAGGTTCTATTTGTATCAGTTTCCTAATACGAAGTACGAAGTATAAAAAAGTCAGATGTTTTTGGCTCAAACTCCCGTCCAAATGAACAGTGTAACACACGGCGTCGTTTTGATAGATTCAAAGAATTGATTGTCTTCC
>Seq30147 [organism=Ipomoea batatas (L.) Lam.] PacBio-Illumina derived unannotated transcript Ibc16781/f1p0/2335 
AACCAGTCAACCCTCTCACCCAGACACCATCTCCGCCTCACCTCAAAGCTCAAACCTATCACCCACACATCATCTCCGAGTCCAGTAGTCTCTCTGTCTCCAACTCAGGTGCCCGGCTCCTCTTCTCTCCGGCGGGACGGCGACCAGCAGTGGGCGGTGGTTCCAGCGACGAGCGACCTTCGCCATCCTCCTCATTCCCGGCGAACAGCACAGCGGTGGAAGCAGCGGTCGATGTCCTCTTCCGGCGGTGGGAACATCAGATCTACGAGCAGCAAGGACCTCTCCGGCGGTGGTTGTTGGTGGTTCGTCAAGAGGGTGAGTCTTCTCCGCGTTCTCTCTCGTTAAAATCTACAATACTCGAGTTTGAGATTTATATTTGCAGGATTTAACCATTTTGAGTTTTTGATTGATCTGTTGATTCAGTTTGTTCTAGCAGCTTCCGTTGTAACCAAATCTGGGAAAGGTAATTTATTTCCTTCCTTGATTTCTCATTTCTCAGAGCTGATACGTTGTGAATACGGAACTTTTAGTTATTTTTGGCATTGAGTTTACAGGATTGCTTGTTGTGGCTACTTCTAGAACAACGATAGTGCTAATTATATGTTTGTGAATGTTATAATCAGTTGTATATTATTTGTTCTAAATTCTATTCAATTAATTATGCTGCATTCTGTTATCCACAAATAATAAAATGGTAATCTCACTTGTATATTACTTTTGAGCTACTATAGCAGTGCTAAGTGCTAAGGCATAATCACATTTCTATGTTTTCTTTTTATTTGGTTGGTTCTTTTTGAACTTAAAAATCTGGAAAGAGAATGGAATTTGCTAAGGATTTGGAGCTTCAGAGCATGCAGTTGTTTATGGATACTCAGGTAGTTGAAAGTGGTTATGCTCTGGTTGGTGAAATACATTACACACTTCCAAGCGAGAGGGCTCTCTTCAGGTATGGATCAATTGCACATATTAATTTGAAACTTCCTCCAAGAGACCAAGACCCTCCTGGTTATGCTTTTGTTGAGGTGATTTGAAATTGTTTATCTTTTCGTTTGCTTGTTCATGTTGTATCATAATGACTTCATATTCTAATTTGAAGTGTGGTAAATTGAACTACTAATTTCTTCTGCCTGTGTTAGATAAAAAATACTTGATGAGTCTAATTTTGGGAATGCATTTGGACATGCAGTAATATGTGTATGGTTATTGAACTGCCATCTCACATTTTTTGAACTGTTTCTTTGGAAACATCCAATCTATGTCTAGCAAAGTTATTCTAGAAATCAAAAGAAGGTAAAAATATTAT
>Seq30148 [organism=Ipomoea batatas (L.) Lam.] PacBio-Illumina derived unannotated transcript Ibc16788/f1p0/2758.1 
GAGTGAAAAACTAGAAATGGTTGGAATTAGAAAAGTGAAATTTATGAATTTATTTTTATTTCGTATTTGTTTCGGTTTTGGAATGAATTGGGTGCCTTAGGGAATTTCTGATGAAATCCAGTGAAATTTTGACTGTGTATGATATAATTGGAAGTCTCTATTGAACTATGCACAATCATTCACCTTTCTTCTATCCTTATATCAAGTACTGTAGTTGATCTTTCTTAGGGGAATTGGCTTGATGTTAATCCTCAACTATGTTTTCCAAAATTTAGCTAGCCAGTTTAGAAGAGGTGAGTATGCTGAAATTTCAAATTTCATTCACCCCTTTGATGTAGTTCATATAATCAAAATTTGAAATTTTAAACTAAGAATCAATTTAATGTTTTCATTTGCATCATACATGAATATAAAATCAGTTCCTTCCTACATAATGCAAAAGATTGATGCTCTGCATTCTGGTTTTGGCAATTGCTTGCTTTAGATGCCAGTGGTTCCTCTACAAAGACCTGATGAGTTGCACATCCCAAACCCTCCATGGATGCAAACTGCATCTGGATATGATGACATGTATGATGAGCAAAGGATTCCTACAGTGATAATCTGGGGCCATGGTGGCAAGGAAGTTTCTGTGGAGGGGTCATGGGATGATTGGAAAACAAGGTATATATGTGTGTGTCAATCTATTTCCTCATTTATTTTCATTTGGATCTGACACTTGATGTTTGCAAGGGACTTAGATCTCTAGAAACTCTTTTATCAGGAAGCCTTTGCAGAGGTCAGGAAAAGATTTCACCATTATGAAAGTGCTCCCTTCAGGAGTTTATCAGTATAGGTTTATAGTTGATGGACAATGGAGGTATTCCCCTGATGTGGCGTGGATCACTGATGAAGCTGGAAATTATTACAATGTCTTGGATTTGCAGGTAAATTTTTAGTTTCCTTGTAAGTTGTCCCGGCCTTTTCATAATCATCCATTTCTAATGTTAGTTTTTAATTACTTTTTTTTTTTTTAATGGAATGAAACTTGAGATTTCTGATAGAATTAATGGTCAATATCCATTTCCAAATCTTTGTAGTTGTTTCAAACCAAGAAAAGGTATTGATTTTGCTCAGTTCAATATTATGCTATTCTGCTGTTAAAATTTGCAGATACCTTCTTCCCATCAATGCATCTGTTAGTCTAGTGTCATGTTTTGTTTTTTGTTTTGTTGTTGTTGGGTTTCTGTTTTTTCATAAACTTAAGGTAATGGTTTTACCAGTTGATATTACATTTATCCTCAGACTGTTTACTCTACAGCAAAACTGGTACTAAGTTTTCACTTTACGTATAAAACATATAGTATAACTGTGTGTGGTATTACTGAATGTGTGTTGGTGTATTGGTAGCAGTAATAACTGGTTCTGATTTCTGTTGTGAAGATTATTTTGTGTTGTAGTGGAAGTGATGGTTGGTTTGCATGCGACTATGCGAGATTGAAAGTCAGTGAAAAGCCATTTATTTGTTGATTATATTTCTTTTTTGGACTAACTACATAAATGATATGTTTTCATCCCCCCGCCCCCTCTTTTGTTTAGAGGGGGTGGGATTGTGTTGGGAGGACAAGCAATGGTGGTACAGCTATAAAGAGGATGCACAAACTGATTGATCCTTTTTGGCACAGCATTTTTCTCCAAACTTTTGTTTGTAGCTGTTATCCTTGATGCCGGAATAAATATGTACTCCATACTATACTAGTTTGCTGATGACAAGTTTGGTCTTCAGTAAGAAAACATGGATAATTCTTGAATTGGAGTTTTACTTTTTTATTTTCTTAAAATAATCCCCTGCCATCGAGGTTTGTTTGATATGAAGGCCGGCCTGCTGATGATGTGTGTGAATGGGTATTGTGTTGTTGTAATTTTTATAAATGCTATGGTGCTTACTGAAGTGTATGCTGGTGCAGGAGTATGTCCCGGAAGACATTCAGAGCATCTCTGGCTTTGAGCCGCCTCTATCCCCCGATTCAAGTTACAGCAACCTCCAACTTGGAGCCGAGGACTATGCCAAGGAGCCGCCTTTAGTACCTCCCCATCTTCAGTTAACCTTGCTTAATGTTCCATCGTCTCATTCAGAAATCCCACCTCCGTTCTCGAGGCCTCAGCACGTTGTGCTTAATCATCTCTACATGCAGAGGGGTAGAAGCACCCCGTCAGTGGTTGCACTCGGTTCCACTCATAGGTTCCTCTCCAAATACGTCACAGTGGTGCTGTACAAGTCCATAGAGAGATGAGAATCCCGAGCCTCAGCTTCGATCTGCGATTGTCGTCGTATCAATCACGTAACTATTAGATGTCACACTACTACTACTGGCTGGCAACAACACTGGGAAAAAAAAGAAGCAAAATTTGTTGAAATTCCATTCAGCATTCAAATGCCTGATAGCGAAGTGCATTTACCCTTTGTGCATTCATGTTGCCCCTATCCCACGCTCTATTTCTCTGTAGATGTGGTATCTTGAATGGTGGCCCT
>Seq30149 [organism=Ipomoea batatas (L.) Lam.] PacBio-Illumina derived unannotated transcript Ibc16793/f1p1/3359.1 
AAGATTGATTAATATTCTTTTGATCAGAGTGCTCCGAGAGCTTGAAGTCAGCGTCAAATGGAGATTCAAGCAGGAGAAAAGAAGGAAGGGCAGGAGTTTACTGTTGCCTCTATTTCGGAGCTTTCGTCGTCTTCTTCTTCTTCTGCAGATTCGGCTCCCGTTTCCGGTTCGCCGCGGGTTTTAGCTCGGTTCGGCTTGGATTCCGGAGTTGCCGAGCTTCGATTTGGGGGAGAATCTGAGCAGGATAAATGGATTGTGTTTGATCTCCGAACTTCTCAACTATTTAGGCTAAGCCCTGTTCAATTGCTCTGTGTATCTGAAGCTTCTGAAACCAACAAAGAGACCTGTTCAAGGGGAGTCACCATTCAATTTACAAAGGAGAAGGAAAGTAGTGCCTTCTATTGCGCCTTTGAACATTGGAGAAAGCAAGGGGTTGCACAAGGAGCACATTTGCAAAATGGAGCTTTGCAAACTTCAAACAGCAAATTTGATGACAAAATTGAGGCATCTTCTGCCAAAATGTACTTTCATTATTATGGACAGCTTTTGCATCAGCAGAATATGTTGCAGGACTATGTGAGGACAGGTATCTATTAT
>Seq30150 [organism=Ipomoea batatas (L.) Lam.] PacBio-Illumina derived unannotated transcript Ibc16793/f1p1/3359.2 
GAGGACAGGGACCTATTATGCTGCAGTTATTGAGAATCGTTCAGATTTTAATGGTCGGGTGGTGGTTGATGTTGGTGCTGGTAGTGGCATTCTGTCATTATTTGCTGCTCAGGTTGCCTCTCTGTAGTTAGGCATGGCATTTCTGCAGTTTTTGTTGAATAATATGATGCAACATTGGCCATTACTGTTGATATTTGTCTCTTTATGTTTTTTTCTTTTCATCCTTCCGTTTTCTTATAGGCTGGTGCAAAACATGTTTATGCTGTAGAAGCATCTGAAATGGCAGAATATGCCCGAAAGTTGATTGCTGGCAATCCATTATATGCTGAAAGAATTACAGTAATAAAGGGAAAGGTCGAAGATGTCGAGTTACCAGAGAAAGCAGATATTTTAATTTCTGAGCCAATGGGCACTTTGCTAGTCAATGAAAGAATGCTGGAGTCTTATGTGATTGCAAGAGACCGGTTTCTTGGTCCAAATGGAAAAATGTTTCCAACAGTAGGGAGGTACTAATACAACTACAGTGTCTTTATTCAGTAATTGTGTCAAAAGATCTGCATTGTTAGTTGCTCAAATTTCA
>Seq30151 [organism=Ipomoea batatas (L.) Lam.] PacBio-Illumina derived unannotated transcript Ibc16794/f1p0/3266 
CGATAACAGATCGGATAGGATCCGAGACCGCTCCGGTTCATGCTGCTCTCTCTCTTCCTCTCGGAGCAGATTATTAGAGCTTTTCAGATTTCGATTCTCTAAATTATCATCATATTTTAATTTCTTTCGTAGATTCTTAGTACTGCTTCAGTGCTTTGTACTCAGATTCTTTCTTCTCCGAATTTTAAAAGCTTTCTTTGATGGTATCAGCATAATCGTGATTGTACCATGAAGAAGAAACTCGATACCCGCTTCCCTGCAGCTCGGATCAAGAAAATTATGCAAGCTGATGAGGATGTTGGAAAGATTGCAATGGCAGTGCCTGTTTTAGTATCTAAAGCATTGGAGTTATTTTTGCAAGACCTCTGTGATAGGACATATGACATAACTCTTAGAAGAGGAGCAAAAACTGTCAGCGCATTGCATTTAAAACACTGTGTGCAGAGCTACAATGTTTTTGACTTTTTGAGAGAAGTTGTTAGCAAGGTCCCTGACTATGGTCATTCTGATACTGGTGCTGAGGTGTCAAGACGAAGGAAAGTTGCAATGGATGAAAATGACAGTGATGACGAGTCCAAAAGGAGCAGGACGGAAACATGCCCTGCAAGCAGCGGTGGCAGGGGAAGAGGTCGAGGTAGAGGAAGGGGCCGTGGGCGTCGTGCTGATAGGGAGCCTGCTCATCATCATGATGTTGAATCTAATTCCTGTGCTTCTATCCAGCAAAGTTGTACCCAGAACCCGAACCCGAACCCTGGGATGTCGAAGGAAACCTGTCTCGAGTCAAAGGAACCACTGAGACAGGATCCTAACGCAACAGATGGTGGCGACAAATCAGCTGTCAAAAGTATCAATCCCAACATCAGCTTAGACGAGAGTGCTGAGAAACCAGACATGTGTTCAGCAACAGTAACAGCAACAGCAGCTTCCTGTTCCTCGCTATCAGTGCCTCCTGATGTCAAAGACAGCGAGGGCACTGTGCTTTCTGAAATCGACAGGATGGCTGTCGACCCACTTCACTTTGCACAGTTCAACTCAACCATCGTAGAAGAGGAAGAAGACTACGACGACGAAGGGTAAGGAGGTAATAGAAACAAATGAATATTCCTCTATCCCCCAATCTTGGTTCATACCTAGGGATCCCGATGCTCCAAAAACGTGTCTCCAAAACCACGTTTAGTTCAGTCCTTGACAAAATGCGGCGCAAGTTGGCGAATTGGAAGGCCAACTCCCTCAGTATGGCAGGTAGAAGGGTCTTGGTTCAATCCTCGTTGGCTACCGTGCCCACATACACCATGCAGTCCTTGGCACTCCCAGTCAGTACGTGTAAAAATATCGACAGGATTTGTAGGAACTTCCTGTGGGGGCACGGGGACAGCACGAGAAAAATTCATTCGGTAAACTGGGAAGAAATATGCCAATCTCGTTCAACTGGAGGGTTGGGTCTTAGAAAAACCCAGGATTTTAACTTGGCCTTCTTGACAAAAATGGCCTGGCAAATCTATTCAAATCAAGATAGACTTTGGGTGAAAGCTCTCCAAGAGAAATATGTTAAACAAGAGAACTTCTTGCATCTTCCCACTAAGTCCAACAGTTCGTGGGGGTGGAGGAGTGTCCTCAAAGGACGCAATATTCTGGCAGAAGGTGTTAGGTGGCAAATTGGAAATGGCAGGACAATCAACCTCTGGAATGATAAATGGTTTGGAGATTCTGCCCTCAAAGACAATCCGCTCGTCACCATTCCTGTAGGTCGGGAAAACCTCAAGATCAAAGATCTCCTAACTGATAATAACAGATGGGATGTTCAGGCTCTAAGTGCTTGTTTACCAAACAACTTGGTCGAACAAATCCGTGCAGTGCCGATTCCTTCATTCGGTGACCGGGACGACAACATCGTTTGGCCACACACTGCCTCAGGTATGGTTTCTGTCCACTCCGCTTTTGCTTACATTGCAGGTGAAAGCGAGCTCGATGACTCCTATGACTGGTTATGGAGAATTAGCTGTGCTGAAAAGATCAAACTCTTCATGTGGAAGATTGAGAAGAATGGACTTCTGGTAAACCAAGAACGTAGAAGGAGGGGACTCACGGAGATAGCCAGCTGTCCGATTTGCGGCAGGGAAGATGAATCTACAGACCATCTTTTCAGACGCTGTGAAACGGCAATGGAGTGCTGGAGACTCTCATCTCCTCCGACGAACTTCAATGCTACGAGTCATCTCCCTCTCTCGCAATGGTTGAAAGGCGGCTGCACGACAAAGCACGTGACACGGGCAGGTACCAGCTGGAGGATCACCTTTCCTTACATCCTTTGGCACATTTGGCGAGCTCGAAATGATTTGGTGTTTAACCGGAAACCAGCACAAGCGAGAAACATTGTAGACAGCGCTATGGTGGCTGCCAAAGAAGCGCAGAATCTACTCCTCAAACACTCGGGTCCGCTGGCGGCCAAACAGATTTGGGTCTCGTGGCTGCCTCCCCAACCAGGCGTTGTAAAAATCAACACAGACGGAGCCAGAAAAGCCAATACGGGTCTGGCAAGTGCGGGAGGTCTGATCAGAGATCACCTAGGTCATTGGCTTGTGGGCTTTACTACAAACATTGGATCAACTAGTAGCTTCATGGCGGAACTATGGGGACTGAGAGAAGGGTTGATCATCGCTAGAGACCGGGGTTTTGTGGAAATCTTGGCAGAGACAGACTCAGAAGCCATGGTTCAGGCATTAGACATGAAGGAGGTTTCGTCTTCAACGACAAACACCCTCGTTTCAGATTGCATAAGACTCTTGGGCCAGTTTCAAGTTTCTAAAGTCATGCATGTGTTCCGCGAAGGCAACCAGTGCGCCGACTTCCTTGCGAACATGGGTCAGACATCTCCCCATGGTACTACCTTATTGGATGCACCACCTGATGGGATTCAGGACCTGCTGATTCATGATGCGCAACACATAGCTTCGAGTAGGAGGCGCTAGTTGGGGGACCCCCGGGTCCCCTCCAATCACCAAAAAAAAATCTTGTATACTCAGTTTACTTCCATTCATGAACGTTGAGGTTTCTGTTTTATATCAATCTCTCTACTTGTATTGCCTTTAGATGTGAAGGCTAGCCTCATGACTATCAGGATTCAGGTATTCCTCACAATTATCACTAGGGGATGACTGTTATTCTGTGGACTTGGGTCTACATTGCAAGGTGAATTTGGGTC
>Seq30152 [organism=Ipomoea batatas (L.) Lam.] PacBio-Illumina derived unannotated transcript Ibc16798/f1p1/4035.1.1 
TTTTGATGTTTCAGGTATGAGTGTAACGTTTTTGGGTGACGAGAGAAATCCGTAGTCACTATTATCCCGCTTTGTGACCTAACTCGCAAAGGATCACAATGTGGTAAACCAGCCTAGATTACCAGCTCAAACCAAGAAGGCCAATAGGCCGCTTTCATTGGGAGTCGAACTTGTAACCTTATGGTTACCAATACCAAATCAACAGTCTGACCAACTTGGTTTTAGGTCTTTGTCCTCACCTCTAACTTCACAATTGTTACAGTAATCTATCATTTTAGTTGCTTGGTATAGCGAATGTTAAATGTAATGTTAGTTGCTCTAACTTCACATATATTAAATGTAATATTTCCAATTTAGTTGCTTGCTATGTTGAATGTTATATGTAGCAATTCTAGAATATCTAAATCATAAGAAAAGCTGTGAGGAATTGAGGATAACACACCTATTAGATCTTGGATTACAGTTCTAGAAGTTGGTGATGGTGTGTTTGAGGTGCTGTCTACTTCTGGAGATACCCATCTTGGTGGTGATGATTTCGATAAGAGAGTTGTTGACTGGCTTGCTTCAAATTTCAAGAAGGATGAAGGCATAGATCTCCTCAAGGACAAACAAGCTCTTCAGCGTCTGACCGAGACAGCTGAGAAAGCTAA
>Seq30153 [organism=Ipomoea batatas (L.) Lam.] PacBio-Illumina derived unannotated transcript Ibc16798/f1p1/4035.2 
ATAAGAGAGTTGTTGACTGGCTTGCTTCAAATTTCAAGAAGGATGAAGGCATAGATCTCCTCAAGGACAAACAAGCTCTTCAGCGTCTGACTGAGACAGCTGAGAAAGCTAAGATGGAGCTGTCATCGTTGACGCAGACTAACATTAGCTTGCCCTTCATTACAGCCACGGCTGATGGTCCTAAACATATTGAAACAACCGTAACTCGAGCTAAGTTTGAGGAATTATGTTCAGATCTGCTTGACAGACTCAAAACACCCGTCCAGAATTCGTTGAGAGATGCAAAGCTCTCCTTCAGTGATATCGATGAAGTCATCCTTGTTGGTGGTTCAACTCGTATTCCAGCTGTTCAGGAGTTAGTAAAAAAACTGACTGGAAAGGATCCTAATGTCTCTGTTAATCCCGATGAAGTCGTTGCCCTGGGAGCTGCAGTCCAGGCAGGTGTTTTGGCTGGGGATGTAAGTGATATCGTTCTCCTGGATGTGACACCATTATCTCTTGGTTTGGAAACTCTTGGTGGTGTTATGACAAAGATCATTCCCAGAAACACAACGTTGCCTACCTCGAAATCAGAAGTGTTCTCAACAGCAGCTGATGGGCAGACCAGTGTAGAAATCAATGTCCTCCAAGGTGAGAGAGAATTCGTGAGGGACTGCAAGTCTCTAGGCAGCTTCCGCCTTGATGGAATTCCTCCTGCCCCACGAGGAGTTCCTCAAATCGAGGTCAAATTCGACATTGATGCAAATGGCATTCTCTCTGTTACTGCTATTGACAAGGGCACTGGGAAGAAACAAGACATCACCATTACAGGTGCCAGCACCCTTCCCAACGATGAGGTAGATAGGATGGTCAAGGAAGCTGAAAGATTTGCCCAAGAAGACAAGGAGAAGCGAGATGCCATAGACACAAAGAACCAGGCAGATTCTGTTGTTTACCAGACAGAAAAGCAGCTGAAGGATCTGGGAGACAAAATACCAGGCTCAGTGAAAGAGAAAGTCGAGGCTAAGCTTGGAGAGCTCAAAGATGCAATCTCAGGGGGATCAACCCAGGCCATGAAGGATGCTATGGCCGCCCTCAATCAGGAAGTCATGCAGATTGGTCAGTCGCTCTACAACCAGCCTGGTGCAGCACCGGGCGCCGGTCCAGCACCTGGCGGTTCAGCAGGGTCCTCAGAATCATCATCAGGGAAGGGACCTGATGGAGATGTCATTGATGCTGATTTCACTGACAGCAACTAGGACTGGCTGAAGATGAATGAATTTTTAGCCATGTCTCCTTTTTGGTTTCTTTCCCCCCTAAAATGTGTATAATTGTGGCTTCTGAATTTTGGGAAACATTTATCTGTAATCAGTGTCGATTATGATAAATTGCAGTAGAGCAATAGAGGTTTAGGATGTTGAAATAGGTGGACCTTCTATTCTTCTTGTCCCCTTGGTAGTGCCTGCTTCTTTGACTTAGAGCAGGTGCTTATACTGGTAATGGATGCATATTTTTT
>Seq30154 [organism=Ipomoea batatas (L.) Lam.] PacBio-Illumina derived unannotated transcript Ibc16801/f1p0/2642 
AACGGCGGACGGTCTGTTCTCCCAAGTCTTCAACAGCACAGTTCATTCTTCTGACACTCTCTTCTTCCCCTGAAATCCTCGTGTTCTACTTTTTCCCACCTGATTTTCTGGGGATACTTTTTTCCGTCTTTCCAAAAGCTCGGATTCGGCAGTTCAGAACGTCAAAACCTCCGCTTTTTGTTTTTGCGTGATCTGAACTAAAGTCCGTCTGATCCGTCGATCTGAAGCATGGAGAGGATAGTTGGAGGTAAATTCAAGCTCGGCCGTAAGATCGGAAGTGGATCGTTTGGCGAAATTTTCCTTGCAAAGCATATCGATACGTTCGAGGTTGTAGCCGTCAAAATTGAGAACAACAAGACTAAGCATCCTCAACTTCTTTACGAGGCCAAGTTATACAATATTCTCCAGGGAGGAAGTGGTATTCCCCATATAAAATGGTCTGGAGTGGATGGAGAAGACAATGCTCTTGTCCTTGATTTGCTGGGTCCAAGTCTAGAGGATCTCTTTGTATATTGTGGTAGAAAGTTTTCATTGAAGACTGTCTTAATGTTGGCTGATCAGATGATGACTAGGATTGAATACGTCCACTCTAAAGGGTTTTTACATAGAGATATTAAACCGGATAATTTTCTTATGGGCCTTGGTCGAAAAGCAAATCAGGTTTACATCATTGATTTTGGTCTTGCTAAAAGGTATAGGGATGCAACTACAAATCGCCACATTCCGTACAGAGTATTCATATGGAAGTAACAACTAGCTCATATAAGTTGCGGCTTTCTGCAATGAGAGAACAAGAATTTAACAGGAACTGCACGATATGCAAGCTGTAATACTCATCTTGGGATTGAGCAAAGCAGGCGGGATGACCTCGAATCTTTGGGATATGTACTTCTTTATTTCTTAAGAGGAAGCCTACCATGGCAGGGTCTCAAAGCTGCCACCAAGAAGCAAAAATATGACAAAATATGTGAGAAGAAGTTATCAACCCCTATTGAGGTCTTGTGCAAGTCTCATCCTGTTGAGTTTGCCTCATATTTCCATTACTGTCATTCATTGACATTTGATCAGCGGCCTGACTATGGTTTTTTGAAGCGTCTCTTCAGAGAACTCTTCACTCGTGAAGGATATGAATTTGATTACATATTTGATTGGACCATCCTAAAATACCAGCAGGCACAAAGTAGTAGAACACAGCAACGGCCACTGCATGGAGAGAGCAGCCGAAGAGTTCCATTGGATTCAGAAAAGCATCAAGTGGGAAACAATGCTCCTTATTCTGCTGAGTTGACAAAATCAAGCATTCCTACTAGTCCTGGTGCTCGTGCACAATTCAAGTTGTCAACAAATCGGAATTTGGCTTCTGGCAATCTTGAAACAGTTGAGAGAAATATGCTGAGCAATGCATACATGGCATCCACATCATTGTCTCCTGCTGGTTTTGGAAGAGCAAGTGCAACTAAACCTACTTTACCTGCTGAAACGACCAATGCTGGTCATGTAAATGGTGATAATTCTGGTGCAGGCAGCTGGATTTCCTCTTTACGTCGCATTTCTTCTGCCAAGTGATAAAAGATGTTAAAGAATTGTTGCTTAAGTTGGGTGCAGACTTGGTATCAATTAGAATAGGACATGGAGCTATCAGAGGAAGGTTGATAATCCCATACTGGCTCATGGCTGCAGTCCCAACAACATGAGATGCATCAATTGGCAGCAAGCAAGGCCCGAGAGCACATTTTGCCACTCATCTTGTCAAGGCTCGGGTTAGACTTTTTCCTAGATGACTATAAACAAATTCACGTTTACTTGCAGATCACAGAGCTTTGTTCCTGTGGTGTACGTTGAAAGAATCAATTTCTGAAATTTAGGCTGCTTAGTTTGGTGTAAAATCAATGATATGTTTTAAGTTTTGTTCTTTGTCAGCAGATCGTATGTTTCCTTTGTGCATATAGTGATGGTTGACTGGTTGTTTCTCTCACTCACATTTCTTCATCTGAGTTGCACATGTTGTAAGTGCTGTGTTGTTTTGTATTTTCTGCCATTCAAGCACCATTTGTATGAAAAGCACAATTACAATGCAGTTGGATTCCTTGCAATAATGGGAAGTTTGAACTTAATGATACCCCAGTGCATCCTTTTTTTTTTTGGTCTTCTTCCATGTGAATGCAGTTCCTTCTCCACAAGGTATCCCCCACCGGAGACTTTGATGCAACTATTTCTCCAGAAATGGGATCCCAGACACTTCTTGTTGAGAATCTTGGATGCCTCAGAAATGCCGGAACTTGTACAAAGACTCTAGGGTTATTGATTATTATCACGATTATCCTTTAACTGCTTCTCAGTCATGAGTGATTGTTTTGCCATTTGCAGGTTTCGCTTTTCTTGATTGCCTACCAGCTGTCCCTGGTTGAACAATTCAAGTTTAAATCGAAGATGGTAACTGGAGGAGGGCAAACAGATAAAGATATTCAACTGCTCCATATTGATTCAACCGTAGAGTTGGGGCAATGGGTCCATACACACTAGCCTCTTGGTGTCCCTTTCTGCTCTGTGGTTGGAGTTTGTAAGTCTGCCAAATCCAACTCCTGTTTGAGTCATTTTCAACCTTAGGCTGGACTTGTTATTAGTGTTCATCATTATTGCTATAGGGTGGCCATTCAACATGCTTTTTATATTTACAAATTCTACCATACTGAATAGGAGTGTCGATTATTGCCAATAAAAAGTGGTTAGTGATCTTTTC
>Seq30155 [organism=Ipomoea batatas (L.) Lam.] PacBio-Illumina derived unannotated transcript Ibc16805/f1p0/1717 
ACTTTGAAACTTCTCAAGCATCCAAATGTTGTCAGGTTGCACGAGGTCTTGGCAAGCAAAACGAAGATATGTATGGTCCTAGAATACGTCAATGGGGGAGAATTGTTTGACAGAATTGTAAGTACATTGTTTTTTCTACTAAGTTATAGTGAAGTAAATCTGAGATGTTCCTGTTCTTCTTGTGACTAATATTCTCTCTTCTGTTTGACAGAATTGTATCCAAAGGCAAACTGTCTGAGGTAGAAGGCAGGAAGCTCTTCCAGCAATTGATTGATGGTGTCAGCTACTGTCACAGCAAAGGAGTTTTCCACAGAGATCTTAAGCTAGAAAATGTGCTGGTTGATGAGAATGGGATCATTAAGGTTACAGATTTTGGCCTCAGTGCATTGCCTCAACATTTTAGGGATGATGGGTTGCTGCACACAACATGCGGAAGTCCCAACTATGTTGCTCCTGAAATTCTTTCAAACAGAGGATATGATGGTGCCACCTCAGATACCTGGTCAATCGGTGTCATCTTATATGTTATTCTTACAGGGTATTTACCCTTTGATGATAGAAATCTAGCAGTACTGTATCAAAAGATATTCAAGGGTGATGCTCATATACCAAAGTCACTATCTCCAGGGGCACGGGACCTCATAAAGAGGATACTTGATCCCAACCCTAGTACTCGTATTACAATTTCAGAGATCAAAGAACACCAGTGGTTTAAACCAGGCTACAATCCTGCAAATCCTGATGAAGAAGAAGAAGATGAGGATGATGATGCATATATAGATAATGAAATCCCAACTGTAAATGAAGCGCCACTTGATGGAGAAAGAGGTCCAGAATCACCACCAACACTTATTAATGCTTTTCAGCTGATAGGAATGTCTTCCTGTTTAGATCTTTCTGGATTTTTTGAGAAAGAGGATGTCTCCGAAAGGAAGATCAGATTTACATCTAACCTTTCTCCAAAGGAGTTGCTTGTGAGGATTGAAAATACAGTAATAAATATGGGATTCCAAGTCCAAAGAAAGAATGGAAAGCTGAAAGTGACCCAAAAGCAGCACAAAGTTCAAAAGTGCCCCGGAAGTCTCTCAGTAGCCGCAGAAGTCTTTGAAATCAGCCCTTCCTTGTACGTTGTAGAGTTACGGAAATCCTATGGTGACTCTGCCGTGTATAGACAGGTACTCCTTAACAACCTTTTCTTCCTTCACTTTCCAGCTGGGTGTTAGATGCCTTTTGTTCCTAAATCCTAACCACTGATATTTAACCCACAAACCTGATCCAAATCGCTCATATATCATTATTTTTATATTTTCCTACCATGCACTTAGACACACAAATATTACATGGTCTTGCAGTTGTGTAAAAAGTTATCCAATGATTTGGGTGTCTCCCGTAGTCAAGAGCTCCTGACAACCGAGTTCTCTGAGTTTAGTACTCAATCAGACGATGCTGAGACAGCAACAGACTGCAGCGACAGCTAAATCATTTTTTTTTTCTTTTTGCAAATAGTTTTGTTAATCCAAAACAATATATATTTTTTATAGAAGTGTACAAATGGAAATATGGAATGGAGAGCATATATCCATCCAATTATTAGAAAATAGAGAGAAGAGAGCTTTGTATTTAGTTCATTTGATTTACCCATCTCTTGGTAACTTTTGCTACCAGTTGCCAATTGCATATCGAACTCTGTCATCAAACAATAAATTCAAGCCTGCTATGAATGAAAGAAAGTATATATTGA
>Seq30156 [organism=Ipomoea batatas (L.) Lam.] PacBio-Illumina derived unannotated transcript Ibc16806/f1p0/1431 
GAGCCACTGAAGTTCCCAGCTTTATTCAGTAGTATACTATCTGATAGGGTATTTTGTGAAGATGAGGGGAGGAGGATTGTGGCAACTTGGACAATCGATTACTCGCCGCTTGGCTCAGGCTGACAAGAAGACTATTGCTCGAAGATGCTTTGCGTCGGATGCTGATCTTAAGAAGACTGCTCTGTATGACTTCCATGTTGCCAATGGAGGCAAAATGGTGCCATTTGCTGGCTGGAGTATGCCAATTCAGTACAAGGACTCGATTATGGACTCGACGGTGAATTGCAGGGAGAATGGCAGTCTCTTTGACGTTGCGCATATGTGTGGTCTGAGCCTCAAGGGAAAAGATTGCATCCCGTTCCTTGAAAAGCTCGTGATTGCAGATGTTGTTGGGCTTGCTCCCGGGACTGGGACATTAACTGTTTTCACGAATGAGAAGGGAGGTGCGATTGATGATTCCGTGATCACCAAGGTCACTAACGATCACATATACCTGGTCGTGAATGCAGGGTGCAGGGACAAGGATCTTGCGCACATTGAAGCACATATGAAAGCATACACGTCAAAAGGCGGGGATGTTTCTTGGCACATCCATGATGAGCGCTCTCTTCTGGCCCTGCAGGGTCCACTTGCTGCCCCGGTCCTTCAACATCTGACAACCGAGGATTTAAGCAAGATGTACTTCAGTGACTTCAAGATATTGACTATCAATGGGGTCTCGTGCTTCCTCACAAGAACAGGGTATACTGGTGAAGATGGATTTGAAATCTCGGTGCCTTCAGAACACGCAGTTGACCTCGCAAAAGCTATTCTTGAAAAATCAGAAGGGAAGGTGCGGTTGACAGGGCTGGGGGCACGAGACAGCCTTCGCCTCGAGGCAGGCTTGTGCTTATACGGCAATGACATGGAGCAGCACACAACGCCAGTGGAAGCGGGGCTCACATGGGCGATAGGGAAGAGAAGAAGGGCGGAAGGAGGTTTCCTTGGGGCCGAGGTGATCCTGAAACAGCTCGAAGAAGGCCCGAAGATCAGAAGAGTAGGCTTCATCTCCTCGGGTCCACCAGCGAGGAGTCACAGCGAGATCCAAGACGACAAAGGGCAAAACATCGGGGAAATCACCAGCGGAGGGTTCAGCCCTTGCCTGAAGAAGAACATAGCGATGGGGTACGTGAAATCCGGACTGCACAAAGCGGGCACGAACGTCAAGATCGTGATCCGAGGGAAGTCCTATGAGGGAGTTGTTACGAAAATGCCTTTTGTCCCAACAAAGTACTATAAGCCATCTTAAATTTCCTCTCTTCTCTGTCATTCACAGTTTTTCATGTTTTCTCCTAACTGTAAACTGCAGAATGCTTCTTTCTGGAAATGAACTCACCTGCAGACTTGCTTATATCTCCCAATTATGTCTCATTTTATGTTCATTGTTCAATGCCTTGCTTGATCCAGCAGGAACTGGTTTTATGCTTCTCTTGAATTTATATAATAAACTGTTAATTCTTTCT
>Seq30157 [organism=Ipomoea batatas (L.) Lam.] PacBio-Illumina derived unannotated transcript Ibc16809/f1p0/2251 
CGCTCACAATCAAGCCACCCACCCACCCAACTGCCCCTTCCTCTCCCCTTTCCATTGCTTCAGATCTTTCCCTCTTTGAGCCTCAGGGCTCCATCTCGCGTATCTATAATAATAAGGAGGATAAGGATATACGTAATCTGCGTTGCGTAGATATCTGTATATACTCACTCACGCATTGGTCCTGAAATCAGCGTGTCCATTGGCCAGAGTTCAAATGCGCGCTGTCGGTTCCGATAACTGATTTGGTTTCCGATCAGGTAGCATTTCGCGGTTGCGGAGGAGCGGGAGAATGGCGGCGGTTTCCGGACCCGTGACGCCGGGGCAGGTGTCATTTTTATTTGGAATTATCCCTGTTATCATTGCCTGGTTATATGCTGAATGGTTAGAGTATAAAAAGCCATCATCACCCTCTAAAGTCCATTCAGACAATAACCTGACTGAATTTGGAAATGAAACAACAATTAAGGAAGAAGATCGGATTGTTTTACTTGAAGGAGGTCTGCCAAAATCTGCATCTTTGAAGTTACAGAGTACATCTGTAAGAACAAACTTAATTAGGTTTGTTACAATGGAGGACTCCTTCTTGCTTGAAAACCGGGCAACTCTTAGAGCAATGTCTGAATTTGGGGGAATCCTGTTTTATTTTTTCATCTGCGACCGGACAAATGTTATTGGTGATTCTACCAAGAACTATAATCGCGATCTCTTCATCTTCCTGTATCTTCTTCTAATCATAGTTTCAGCATTGACATCTCTGAAGAAACATCATGATAAGTCAGCTTTTTCTGGGAAAGCATTACTTTATCTTAATCGCCATCAAACAGAGGAATGGAAAGGATGGATGCAGGTCCTCTTTTTGATGTATCACTACTTTGCTGCAACAGAGATATACAATGCAATTCGTGTTTTTATTGCTGCATATGTCTGGATGACTGGTTTTGGCAACTTCTCCTATTATTACATCAGAAAAGATTTTAGTCTTGCTCGATTTGCTCAGATGATGTGGAGGCTGAACTTTTTTGTGATATTTTGTTGTATTGTTCTTAACAATGATTATATGCTGTATTATATCTGCCCAATGCACACTCTCTTCACTCTGATGGTCTATGGGACACTTGGTATTGGCCACAACTATAATGAGATAAGATCAGTGATGTTTGTCAAGCTTCTTATGTGTGTTTTAGTGGTTATCTTGATTTGGGAGATTCCAGGAGTTTTTGAAACTTTATGGAGTCCCTTCAGTTTTATGTTAGGGTATACTGATCCAGCAAAGCCAGATCTCCCTCGTATGCATGAATGGCATTTCAGATCTGGACTTGATCGATACATATGGATTGTTGGGATGATATATGCGTATTTTCACCCGAATGTTGAGAAGTGGATGGAGAAATTGGAGGAATCTGAAATTAAGAGGAGACGCACAATCAAGACATCCATTGTTATAATTGCTTCAACTGTTGGATATTTGTGGTATGAATATATATACAAGCTTGACAAAATCACCTACAACAAGTACCATCCGTACACATCATGGATTCCTATTACCGTTTACATTTGCTTGCGAAACTTCACTCAGGAGCTCCGGAATTTCTCACTTACTTTTCTTGCGTGGCTTGGGAAAATTACCTTGGAAACCTATATTTCCCAGTTTCACATCTGGCTGAGATCAAATATGCCAAATGGGCAACCAAAGTGGCTTCTTTGTTTTATCCCCAACTATCCTATGCTTAATTTCATGCTGACTACTGCCATTTATGTCTTGATATCTTGCAGGATTTTTGAACTTACCAACAATCTGAAATCAGTTTTTGTACCCACACGAGACAATAAGAAATTGCTCTACAATTTTGTTGCTGGGGTTTCGATTTCTGCATGTTTATATTGCATTTCATTTATTCTTCTTCAGATTCCTCATTAATGAATGCCTGCATGTGGAGACCGACAGATGAAAGGTTTCCTTGATCAGCATAGAAATGATATGATGTGCAAATGGAATTTCGTATTCTTTGATGTTGCTTTCGACCCTAGATAATGGGAGCTTGTATCTTCGAAAGCAGTGTGAAATATCAGTAGCAGTAGTTGCTTCATTCGTTCAAGTGTGGGCGGGAAGACTCTCCTCCTACAGCTTTGCCACAAAAATTTCTTTGACGAAATGTTAGTGTCACCCGAAGGGAATTGAGTATTATATAGAATATATGGATAGCTTCAGAGACTAGTAAACTCTCATCATGTGAAAGTTATTTTGTCTTTCCACTAGAATATTTTTTCCTATTAAATTGCATTGAGGCATTTAGACAAAAAATAATTACAATACGTACATAAGAAAAGAGAAATACCTGTTGTTTGGACCTACGTATTCTTTA
>Seq30158 [organism=Ipomoea batatas (L.) Lam.] PacBio-Illumina derived unannotated transcript Ibc16812/f1p0/1819 
TCTCTCTCTCTCTCTAGGTTGGGGTTTTGAAGAGCAAGAAGGAGAAGATCATTACAGTTTATGATGAATATGTGCTGCTGATATTTCCCCCTGCATTTCCCTTCTACTCTAACATAACTGGGAAGATGACGAAGGTAAGTCCAGAATTTGTAGGGGGCGAGGTGCAGATGTACACATTTAAATCGGTGTCAGCAGACGTGAGCTTTGCTTCTAATCAGTTCCCCAAATATAAGTTGGGGCCTGATTTTCAAATTTTAGAGGAGGCGTCATTGGAAAACAAAGGCCCATCCCTAAAGGAGGTTGTCGAGGAAGAAACTACTAGGCTAACAGAGCAACACAAGCGTCTCTCTGTTCGTGACCTGGCTAGCAAATTTGACAAGAATTTGTCATCTGCTGCTAAATTGGCTAATGAGGCTAAACTAAGAGATGCACCTTCTTTAGAGGGACACGTACTTTTGAAGAAACTAAGAGATGCACTGGAAACTCTGAAAGGAAGATTGGCAGGTCGGAATAAAGAAGATGTCGAGATAGCTATTTCTATGGTGGAAGCCTTGGCTGTAAGGTTAACTCAAAAAGAAGGAGATCTGATACAAGAGAAGTTCGAAGTGAACAAACTTGTGAGCATTCTTAAGCAGGCTTCAGAAGATGCTAAAAAGTTGGTTAATCAAGAAAGATCGTTTGCTTGTGCTGAAATCGAGAGTGCTAGGGCAGTTGTGCAGAGAATCGGTGAAGCACTCGAAGAACAAGAGACAAATTCTCAAGTTTCGGGGAAACAGGAAGTCGAGGAACTAATGGAGGAGATTCAAGAAGCTAGAAGAATTAGGCTCTTGCATCAGCCCAGCAAGGTGATGGACATGGAACACGAAGTCAGAGCACTGAGAATTCAAATTAATGAGAAGTCTGTGGTTTCGGTGAAGCTTCAAAATGAGTTAGCAATGAGCAAGAGAACGGAGCAAAACAAGTCTCAATTGTATCAAATAATTGGCTCGGAAAGCGTGGGCTCAATTCTACGAATCCAGCCATGCTCAGACGAAGCTGTTGATCTTTCAAAATGTTCGATTCAGTGGTATCGTTTATCATCTGAATGCAGCAGAAGGGAACATATTTTAGGTGCGGATAAATCTGTTTATGCTCCCGAACCTATTGATGTTGGACGAGTTCTTGAAGCTGATATCGTCTCAAATGGCCTAAAGGCCTCAGTCACGACTATTGGCCAAATAGATCAAGCTGCTGGACTCGGGAATTATGTCGAGACACTTCTTCGGAAATCAAATACTGAATTCAGTGTGGTTATTGCCCAGATGAACGGAAGGAACTATTCATCGCGCTCTGTTCATTCATTTCATGTTGGGAAAATGAGGATGAAGCTTAACAAGGGATGGATTACGAAAGCTAGAGATTCTTATTCCGGGTCTATGCAGCTGTGCGGGTTCAGAGGGGGAGGAAACTCGGCAGCAAAGTCATTGTTCTGGCAACCGCGAAAAGGACAGTCGTTCGTACTGGTCTTTGACTCAGAGCGAGAAAGAAACGGAGCTCTAGTCCTGGCCAGGAAACACGCTCTCGAATGCAACGTGAATCTTGCTGGCCCGGACGACGATGCTTTGCTGTGAATCTAACTGGTGTCTCATTTTATTACACTTTTATTTTTTTTTTATTTGGGGTTTTAAGGGAATTTGATTGTGTGTGGGGTGATGAAAGATGGCTTGCTGTTTTGTTATTACTACTAATGAGTTACATCCATGAGGCATTTGTTTTATTGTTTGCCCAATCAAGGGTTGTAACCACTTTTACTAATCAATGGTTCATTTTTGCAAGTGTTACAGTTTTTTTTTTGGTTGGTGTATATACTCTGATCTAAACTTCCATCATATATGCCCATTTCTTTT
>Seq30159 [organism=Ipomoea batatas (L.) Lam.] PacBio-Illumina derived unannotated transcript Ibc16813/f1p1/2682 
ACAAGTAATGCATATTATTTCTTCATCAAGAACTAAAAGATTAAACCTTTCTTCTTTCTATTTCATCATATCCTCTTTTGATTTGGATAATGGATTCTGATCATGAGTCCACCATTAAACCCCAAGCTAGTAAGAAACTCAACCTTATCCCATTAGAGATGGAGACTGCAGCAGTTTCAATGGCAACAACCCAAACAGAAAATGGCGGCGGCGGTGTTTTGTTGACGTGGGAGGATTTATGGGTTACTGTGTCTGTTGGAAGGGAAGGGAAGAAGCCTATTCTTAAAGGTCTCACTGGGTATGCCACACCTGGTGACCTCTTAGCCATCATGGGCCCTTCTGGCTCTGGCAAATCTACCCTCCTTGACGCCCTAGCAGGAAGGTTGGAGTTGAGCACTAGGCAAAGTGGGGATATTCTGATCAACGGTCGTTCACAACCATTAGCTTATGGAGCATCGGCGTACGTGACACAAGAGGATACACTGATTGCGTCCCTAACGGTGCGAGAAGCCGTGCACTATTCAGCGCAGCTGCAGCTCCCGAGCTCGATGCCGAGATCGGAGAAGGAGGAGATAGCGGACATGGCGATAAAGGAGATGGGGTTGGAGGGCGCCATGGACACGAGAATAGGAGGAGGGTGGGGGAGCAAAGGGATAAGTGGCGGACAGAAACGGAGAGTGAGCATTTGCCTGGAGATTCTCACTCGCCCTAAACTTCTCTTCCTCGACGAGCCAACCAGCGGTCTCGACAGTGCCGCTTCTTACTACGTGACGGGCAAAATTGCGCGCTTCGCGAGCGAGGGAAGAACCGTTGTGGCGTCCATTCATCAGCCCAGCGCCGAAGTTTTCAGCCTCTTCACTAATCTCTGCCTCTTGTCTTCTGGTTCTGTCGTCTATTTTGGCCCTGCTTCTGCTGCAATTCAGTTCTTCGAAACCTGTGGTTTCCCCTGCCCAACTCTCCAGAATCCATCTGACCATTTCTTGAAAACTATAAACAAAGATTTTGATATTAATGATGAGGACATTGAACAAGGCTGTGCTAGAGGCATCCCCACAGAAGAAGTGATCAACATTCTGGTAAACTCATACAAATCATCTGACAGATTCCGACAAGTTCGAACACAGGTTGCTCAAATATCCAAGCAGGAAGGAGAAGTGCTGAAGAAAACCAGTCGAGCAGACTTTTTCACTCAAAGCATTGTGCTCACAAGAAGATCTTTCTTGAACATGTCCCGTGATCCAGGCTACTACTGGCTCCGCCTCGCAATTTATGTGGCTTTAGGTATAGGCCTCGGCTACATTTACCTGGAAATTGGCCGGACCTATTCTTCGATTCAGGCCCGATGTTCTGTCATCATGTTCGTCGCCACATTCTTCACATTCATGGCGATCGGCGGCTTCCCTTCATTCGTGGAAGACATGAAAGTATTCCACAAAGAAAATCTGAACGGACACTATGGGTGCACCGCATTTGTGATCGGAAACACGTTTTCCTCGCTCCCATTTTTGCTCCTCGTGTCGCTAATCCCATCGGCGATCGCTTATTTCCCCATCGGACTTCAAAGAGGATTGTTTGATCACTTTTCGTACTTTTTCTTGTCCCTTTTTGCCAGCATGTTAGTGGTGGAGAGCTTAATGATGATTGTCTCCAGCGTGGTTCCGAATTATTTAATGGGGATCATCGCCGGAGCCGGAATTCAGGCGCTGATGATTCTCGGCGGCGGGTATTTCCGGCTGCCGGAGGATTTGCCTAAGCTGTTCTGGAAGTACCCGTTGTACTATGTTTCGTTCCATAGGTTCGCTTACCAAGGGCTATTCAAGAACGAGTTTGAAGGGCTGAGATTCGCCGGGATGAGAGATGGTGATGTCATCGCCGGAGATGAAGTTCTGAGAGATGAGTTGCAGGTAGAAATGGGGCATTCAAAATGGGTTGATCTGTTGGTGTTGGTGGGGATGGTGGGCTTGTATAGGCTGCTGTTCTTGTTGGTTGTCAAGGCAAGTGAAAAGGCTAAACCTGCCATGAAAGCACTAATGAGAGTCTCTGTGGGCCCGGACAACCTCAACAAAATTAGTTTCAGTGGTTGAATAATCACAAATTTCAAAGTTTGACTCATAATGGAGAGTGCAGCCAGTCAATTAAGATCAGTTGGTTTACCTCTGTGTAGTCATTAATGGACTAAGATTAGCTAAGGTCATAATACAGCATGTTGGATGGTTTAATTTATTTCGTGCACGACGACTCTAAATAGTGACTGTGATTTCTCCGTCACCTAAAAAGTTAATAATAATGTAAATTGTGCCCACCTACCCTACTACTACCGTACACTCAAATGACTCAATCTTGTATCACAAGCTCTAGCTAAACCTAAAGAGTGTATGTGTAGACAAATCATTATATAGATGCATATCTTTTGCTCTATATGGTAGTCATATATGTATATACCTACCATAAAATTGTTATATATGTATGTATAAATATTGGATGTACTTGGGCACTTAGCTTGTTTCCTTCCTTCTATAGTATGAATAGATAGGTATACCAGTATTTCTTTTACAAAAATGCAGGGC
>Seq30160 [organism=Ipomoea batatas (L.) Lam.] PacBio-Illumina derived unannotated transcript Ibc16815/f1p0/1958.1 
TGGGATACTGCTGGCCAGGAGCGTTTCCGGACTATTACAAGCAGTTACTATCGTGGTGCACATGGAATCATTGTAAGATATCCATTCACGTTGCTTTGTTCAATTAGACATTTACGGGTTCGTAGAATGATAGGAATTTGGCACCAAAAAATTAGTGCTAGATTTGAGTTTACATATGTGTCCATTTTTTTACCAGTTCAAGGCTATACAACTTAAAATTTAGCTCATATATATAAGCCTTAATTGTTGTCTCAATCCACGGTGGCCCCAAGAAGTTAGGGATATGCAATTGTTGAAAATCTTACATGTTAAAGTTAACAATTTAGCACCGGGGGTTAGTTAAGAATTCAGTTCTGAAACTGTTCCGAATTATATCTCTGTATTTTACTTCTTTTGTTGGATAGATTGTCTATGATGTTACTGAAATGGAGAGCTTCAACAATGTCAAGCAATGGCTGAGCGAAATCGACAGATATGCAAATGATAGCGTTTGCAAGCTTTTAGTTGGAAACAAATGTGATTTGGCAGAGAACAAGGTTGTGGACACAGAAACAGCAAAGGTACTATTTTTTTCATGTAGTTATCCCCGTACCTTATAGTCATCAAAAAGACCTTGTCTACCATCAATGAGAGAGGATTGTGTCTACAATGCTGGCGCAACAACAATATTGTAGCTTGAATTTTATTCAATTTCGACTTCTATGTTTTCTTTC
>Seq30161 [organism=Ipomoea batatas (L.) Lam.] PacBio-Illumina derived unannotated transcript Ibc16817/f1p0/2792 
GAGCAAGTAAGGGAAATGATGGTGAACTTAACAAAAAATCTCAGGAGAGAAGGGCAATTCCTGGTGGTGGTGGTTCACTACAGGAAGAAGCTAATGATACTAAACTGTGTGATAATGATACGTCAATGACAGAGGACAATCTGTGTAAAGCACCAACATCCATGGATGACCAAAAGAGGTTGGGTGAAGGTTTGTCTTCAAATTCATCATTTGAAGGTGACAGGAAAAGTAGTGGCACTACCTGTGCAGGCGTGAATCCTTGTGTGGCAACTATGAATTGTGGAGTGATGGAGAAACTTGAAAAGGAGGAGATGGTACCTGCTTCCTCTAGTAGAGACCTGATTGCACATAAGGTATGTGGGGCTGAAGACACAAAGAATGATAATGTTAATCAGTCTGAAAGGCAAATAGCTGATCAAGGTGGTGGCACTCCAGTTCCAGATGCTAAAGCTTTAGGTAATGCTGATTCAACTTTTACTGATAAGAAGGAACACAATGAGGGCAATGTTGAAGCTCAGGACATTCGGCTACAATATTCTGGTGGGTCATTATCTCAAAAAGAGATAGCTGGAATTGCTAGCCTAGAACTGGAGAAGCATATGGATTCAAGGGAATCTAAATTTTGCAGTGCTTTACTTGACAAAACAAGTGATCCTGTGCCCACCATTGTGGAGACTTCTAGTGTGTCTGCTGCTTTATCTCCAGAAACATCATCCAAAATGAAATTTGATTTAAATGAAGGTTTTGTTTCAGATGATGGGAAATATGGTGAGGTGGTTAGCACCACTACCCCTGGGTGTTCATCTACCGCTCATGTAATGAATCCATTACCTTTTCCTGTTACATCAATGCCCAGTAGTGTTCCTGCCTCTATTACTGTGGCTGCTGCTGCCAAAGGCCCTTTTGTTCCACCAGAAGAGTTATTGAGATTCAAAGGGGAAATTGGATGGAAAGGTTCTGCGGCCACAAGTGCATTTCGACCTGCTGAACCCAGAAAAGTTCTTGATATGCCTCTGGGTTCTCTAGCCGTGTCTCATTCTGAAGCTTCCAGCAGTAAACACAATCGCCCTCTTTTAGATTTTGATCTGAATGTACCAGATGAAAGAGTTTTTGAGGAGATTCGAGATTCTGTTGCTGTGCTAGGTTCCATGTCTAACCATACAAGCAATTATGGACTCAAAAAGGAAGCCTCAGATTCTCCATCTGTTCGTAGTTCTGGAGGACTCGATCTTGATTTGAACAAGGCTGATGAGCCTAATGATGTGGGTCAGTGCTCAGTAAGCAGTGTTCATAGATTTGATGGACAAGTTGCACCGATCAAACCATCACAGGGTGGACCTTCTAGGGAGGTTAGGAGGGACTTTGATTTGAACAATGGGCCCGGTGTTGATGATGCCAGTATAGAACAATCTTTATTCCTACAAAATATTCGGGGAAACATCAATTCCCAGCCAGCTACATCTAGCCTCAGAATGAACAACCAGGACTTAGGGAGCTTTTCTTCTTGGGTTCCTCAAGGGAATCCTTACTCAACTGTGACACTTATGCCTGACCGTGGAGATCAATCATTTCCAATCCTTGCACCTGGTACACAACGAATCTTGGGTCATGCTCCTGCCGGTACTCCTTTCCCTCCTGATGTTTATCGAGGTTCGGTGTTGTCATCCTCCCCTGCAGTCCCTTTCCAATCTATGTTTCCCTTTGGTACAACTTTTCCCTTTGGCACAACTTTTCCTCTACCATCAGCCACATATTCTGTTGGATCTAACTCGTATATTGAATCCGCATCTGGTGGAAGGCCTTTTGCACCACTAGTCAATTCACAGTTGTTGGGGCCTGTTAGTGCTGTTTCATCACAATTCCCTAGGCCTTATATGGTTGGCCATCCAGATGGTACTAGTAATGGTGGTGCAGACAATAGGAAATGGGCCAGGCAAGGTTTGGACCTTAATGCAGGTCCTGGAGCTGTAGATATTGAAGGGGGAGAGGAATCTGTTCCATTGGCATCTAGGCAACATTCTGTTGTTGGCTCACAAGCACTAGCAGAGGAAAGTTCAAGGTTATACCAAATTCCTGGAGGTAGTATTATCAAGAGGAAGGAGCCTGATGGAGGCTGGGATAATGATAGCTTCAGGTACAAGCCGTCTTCATGGCAATAGAATGCAAAACTGCTGCTATCTTGCTGACTTCTGGAGTTGCAGCAAGATGGACATTGGCTAGCTCCTGGAAGCTGTATCCTGCAGTTTATCTCCAGTGGTGGGTGGGTAAGGTAAACGAGCAAATCTGGTGCATTCCCATTCCGACCACTTGTGTATCAGCTGGGGAGTATGAAAGTGGTATTTGCAGCACTTTGGTTGCCTATCTTTTCTGGTGGGTGCAGATCGGTTTTCCCTCTGTAGATATTTAACTGTTGGAAAGCTTTGAATCTGTGATGTGATGCCCAGCAGTTGAGATTAGTGGCCATAGTGGAATGAATATATCACAACACACCAAAAATATGATGCATGCTTGAAATCAGGTTGTTTCAGACATAGTCAAGTGGAAGCCCTCTTGTATGTATGCACTTGGTAATTATCATCTTAAGTTGATCCTTGGCTTTTTTTTTTTTTTTCTTTTGCTTTATTTTATTTTATTTTTTTTGGGCCCATTATATATAAGCAGGGCAACACTGAATTTTGTTACAAAAGCCTTCTTGGTGTTGGCATGTTTAGTTTGGTATTGTTGCCATTGTAGCTTAAACCTCTAACTCTCTGGCTTTTCTCATTCATAGCCTCCCTCATAAAACTTTTATTCAAGTACAATGTTGAC
>Seq30162 [organism=Ipomoea batatas (L.) Lam.] PacBio-Illumina derived unannotated transcript Ibc16820/f1p0/2703.1 
TGGATATTTGGATTCTCACTACGCCTTATCACTCACCGTTAATCATTCCGAATGCCTTCAACTGAATAGACTGTCACAACTAACCGGCCGCTGTTCCCCATCTCCGGCGACCTCTATCAATAGGAAATGCTTAGCACCGCCATTCTCTCCGCCGCGTTCTCTTCTTCAGCTCCCGTCTTACCACTATCCAATTCCACCGCACTACATTCCTCTTCCTCTGTAACTAGACATTTGAATCTTCCTAGTTTAGCAATCGGTAGCAAATGCTTCAGAGCGAATTCGCAGCGGTTGCGTGTCCAGGCTTCAATGTCATCGTCCCCGTTGATCGAGAAGGAAACGGCCGAGGCAGAGCGTCCCCCGACTTTCCTGCGAGAATCCGATAACGGCGCCGGGAATGAGTCCGCCACCGTGAGGGCTCGTTTCGAGAAGATGATTAGGGAGGTCCAGGACAGCGTCTGCTCGGCGTTGGAGGCCGCGGATGGAGGAGGCAGCTTCAAGGAGGACGTTTGGTCCCGCCCTGGCGGTGGCGGCGGGATCAGTAGGGTTTTGCAGGACGGGGCCGTCTTTGAGAAGGCCGGTGTAAACGTCTCCGTCGTTTACGGCTTAATGCCTCCCGACGCCTATCGAGCTGCCAAGCCTTCCACCGAGAACGGCGATGTCAAGCCCGGCCCTATTCCCTTTTTCGCTGCTGGGATTAGCTCTGTTCTGCATCCGAAGAACCCTTTTGCACCAACTCTGCATTTCAACTATCGCTATTTTGAAACTGATGCTCCAAAAGATGCTCCTGGAGCACCAAGGCAGTGGTGGTTTGGTGGCGGTACTGATTTGACACCTGCTTATATTTTTGACGAGGATGTAAAGCATTTCCATTCGGTTCAA
>Seq30163 [organism=Ipomoea batatas (L.) Lam.] PacBio-Illumina derived unannotated transcript Ibc16820/f1p0/2703.2 
GGCGGTACTGATTTGACACCTGCTTATATTTTTGACGAGGATGTAAAGCATTTCCATTCGGTTCAAAAAAGTGCATGTGACAAGTTTGATCCCAGCTTCTATCCTCGATTCAAGAAATGGTGTGATGACTATTTTTACATTAAGCACCGTGGTGAGAGGCGTGGTCTTGGAGGAATATTTTTTGATGATTTAAATGACTATGACCAAGAGATGCTTCTTTCCTTTGCTACAGAGTGTGCAAATTCTGTTATTCCTGCATATATACCCATTATAGAGAAGAGAAAGGATACACCATTCACAGCCAGTCACAAGGAATGGCAACAAATACGTAGGGGACGCTATGTGGAATTCAACTTGGTCTACGATCGTGGAACTACATTTGGACTGAAGACAGGTGGTCGGATAGAGAGCATCCTTGTTTCACTTCCACTAACTTCTAGATGGGAATATGGCCATCAACCAGCAGAGGGGACTGAAGAATGGCGACTATTGGATGCTTGTATCAACCCAAAGGAATGGATCTGAATGCCTCGAAACATTTTGGTGTAGGTATGTAAAGCTGAGACTGCCTTGTTTTCTCTGCCTGTGACACTGTCAAGCGCTTCTCTTTCTCGATCTTACTGCATTAGTTACATAGGCTGATGGAGGCATGACCTGTTTCAAAGATAGCTGTAAATTGTTTCATGAGGTATTGAGGTGAGGTGAAGTTTGGTTTTGTGATAGCACAAAAACACACCTCAGAACCAAGAGATGGATGGATAGATAGAATCAGGCAGGAAGAAACACTTGGATACATTAATATATGCTTCATTCTTGATATAAAAAAAATCAAAAAAAAAATAAAAATTACAG
>Seq30164 [organism=Ipomoea batatas (L.) Lam.] PacBio-Illumina derived unannotated transcript Ibc16821/f1p0/1982 
GTGGATGCTCATTCAATATTGGCTCCAAGTACCCTATTTGTCAAGATTTTTGGTTCCATCTTTGGTGTTGCTGCTGGATTTGTTGTGGGAAAAGAAGGGCCCATGGTTCATACAGGTGCTTGCATAGCAAACTTACTTGGACAGGGAGGTTCCCGCAAGTATCGTTTGACTTGGAAATGGCTTAGACTCTTCAAAAATGACCGGGACCGTAGGGATTTGATCACCTGTGGAGCTGCAGCTGGTGTTGCAGGTGCTTTCCGTGCCCCAGTTGGAGGTGTCCTTTTTGCCCTTGAAGAAGCTGCCTCATGGTGGCGGAGTGCACTTCTTTGGAGAACCTTTTTCACAACTGCTGTAGTGGCTGTGGTTCTCAGAACTTTTATCCAATTTTGTCGGTCTGGGAAATGTGGACTATTTGGACAAGGAGGCCTGATTATGTTTGATGTTCATTCAAATGTGCCTGACTATAACACTACAGATCTGCTGGCAATTATGTTACTTGGAATACTTGGAGGTGTTTTGGGAAGCCTATACAACTATCTTGTGGACAAGGTTCTTCGAACCTACAGCATAATCAATGAAAGAGGTCCAGGTTTCAAGGTATTGCTTGTCATGACCATTTCTATCTTGACTTCTTGTTGCTTGTTTGGCCTTCCTTGGTTGGCAAGATGCAGACCTTGCCCCCCAGGGTTCGAGAGTGTATGCCCTACTGAAGGTCGATCTGGGGACTTCAAGAATTTCCAGTGTCCAGCAGGGCAATACAATGATCTTGCGTCCCTCTTTCTGAACACAAATGATGATGCCATACGTAATTTGTTCAGTTCAAGAGATGAGAGTGAATTTCTACTCTCTACCCTATTTTTGTTTTTTGCTGGGGTTTACGTCCTTGGGATTATTACTTATGGAATTGCTGTTCCATCTGGGCTCTTCATTCCTGTCATCCTTGCTGGAGCCTCATATGGGCGTCTTGTTGGGAACTTCTTGGGTTCTGTCTCCAATCTTGATGCGGGTCTCTTTGCCCTGCTTGGTGCTGCCTCCTTTCTTGGTGGGACGATGAGGATGACCGTGTCACTATGTGTCATTATGCTTGAACTTACAAATGATCTCTTAATGCTCCCACTGATGATGCTAGTTCTGCTTATATCAAAAACCGTGGCTGATTGTTTTAACAAAGGGGTCTACGACCAAATTGTGAAGATGAAGGGTTTGCCTTTCATGGAAGCTCATGCTGAACCATACATGAGGCATTTGGTTGCTGGGGATGTTTGCTCTGGACCCCTGATAACCTTTTCTGGTGTTGAGAAAGTCGGCAACATCTTACATGCTTTAAAGATAACTGGACACAATGGGTTTCCGGTAATTGATGAGCCACCTTTCTCTGAATCACCAGAGTTATGTGGGCTTGTTCTTAGGTCACATCTGGTCGTTTTGCTGAATGGAAAGAATTTCTCCAAACAGCAGGGGTTGATGGGTTCACAAATCTTGAGGAGGTTTCACGCATTTGATTTTGCAAAGCCGGGTTTAGGAAAGGGGCTTAAAGTTGATGATTTGAATATCACGGAGGAGGAGATGGAGATGTATGTTGATCTCCATCCTATCACAAATACGTCTCCTTACACTGTAGTGGAGACTATGTCTCTGGCAAAAGCTGCAATACTCTTTCGAGAGCTTGGTCTCAGACACTTGTGTGTTGTCCCTAAGCGCATTGGGAGACCACCAATTGTGGGAATCTTGACGCGACATGATTTCATGCCCGAGCATATATTGGGACTCTACCCTAGCATCAATCCCCACGGCCACGGCTAGTCCGGATTCGGTGAGTCTGCATTGGCAAAGGTCCATTATTCCCTTTTCTGAAGTTTCAGAGAGAACTTTGGTTATTTACATAACATTGTGTTACTGTAACGGCATTGCGTTACACAGAACATAATGAAGAAATAGAGTCAAGGTACTCAACTGTCGCTGCATGCAAAACAAAGTTGTTTGTTTGTTTACGCGTTCGTAGACAAACGTAAAAACAGAATGGTAGTAATAATGTGGTATCATACCTTATGTTAGTTTATTCGTTTTCGAGTGCCAAATTAGCACTTGTATATGTATTGAACTTTGTATTATTTGTCGTTTTTGGGTGCGAAATGAGCAGTTGGGCACTAGTAT
>Seq30165 [organism=Ipomoea batatas (L.) Lam.] PacBio-Illumina derived unannotated transcript Ibc16825/f1p0/2241.1 
ACAGCCGCGATACTAACTGCTCTCTTTCTCTCTCTCTCTTTAGTAAACGGTGATCGGTGACCGGAGATGAATTCCTCGAACTTGTTACTTGAAGAGCCGATTCGGATGGCCACCATCCTCGAGCCGTCCAAAGCGAGCGTCTTTCCTGCAATGACGAAGATCATAGGGACGCTGGGCGTAAAATCGCGATCCGTTGATGTCATTTCCGACTGTCTCAAAGCTGGAATGTCTGCGGCTCGATTCGATTTTTCATGGGGTGATCCTGAGTTTCACCAGGAGACATTAGAAAATTTGAAGATGGCCGTCAAGAAAACGAAGAAACTCTGTGCAGTTATGCTGGACACCACTGGTCCGGAATTGCAAGTCATCAATAAAAGCAACCATCCTATTTCCCTTGAAGCAGATACGTTACTAGTTCTGACTCCTGATGTAGAAAAGGAAGCTACTCCAAATCTACTCCCTATAAATTATAATGGCTTGGCAAAGGCAGTGAAAACTGGAGACACTATTTTCATTGGTCAATACTTGTTCACAGGAAAAGAAACTACCTCAGTGTGGCTTGAGGTTACTGAGGTAAAAGGGGATGATGTGGTCTGCCTTATAAAAAGTTCTGCCACCTTGTCTGGGTCCTTGTACACTTTACATGTTTCCCAAATTCACATTGATCAGCCTACCCTGACTGAAATAGATAAGGAGGTCATAAGCACTTGGGGAGTTAGAAACAGTATAGACTTTCTTTCACTATCATATGCGCGACACGCAGAAGATGTTCGACATGCTCGGGAATTTCTTTCTAAGCTGGGGGATCTTAGTCAAACTCAAATTTTTGCAAAGATTGAAAATGTGGAGGGCTTGACACACTTTGATGAGATTCTGCAAGAAGCAGATGGAATCATTTTTGGCCGTGGAAATCTGGGGATTGATCTTCCTCCTGAGAAGGTATTTT
>Seq30166 [organism=Ipomoea batatas (L.) Lam.] PacBio-Illumina derived unannotated transcript Ibc16825/f1p0/2241.2 
AGGTATTTTTGCATCAGAAGGTAGCCCTTTTCAAGTGCAACATGGCTGGGAAACCAGCAGTTGTTACTCGTGTTGTGGACTCTATGACTGATAACTTGCGACCCACTCGTGCTGAGGCAACGGATGTTGCCAATGCTGTACTTGATGGTTGTGATGCGATTCTTCTAGGTGCAGAGACCTTGCGAGGATTATATCCTGTTGAGACTATTTCAATCATCGGCAAAATTTGTTCTGAGGCTGAGAAGGTTTTCAATCAAGATTTATACTTCAAGAGAACTGTTAAATATGTTGGAGAACCAATGTCCCACTTGGAATCTATTGCCTCCTCTGCGGTGCGTGCTGCCATCAAGGTTAGGGCATCTGTTATTATTTGCTTCACAACATCAGGGAGAGCAGCAAGATTAATAGCAAAGTATAGGCCAACAATGCCTGTACTATCTGTTGTTATTCCTCAACTGAAGAGTAATCAGCTTCGTTGGACATTTAGTGGGGCTTCTGAGGCTAGACAATCTCTAATAGTCAGAGGCATTTTCCCCATGCTTGCAGATCCCCGACATCCGGGTGACCCCGCTAATGCAACAAATGAATCAGTGCTGAAGGTTGCACTGGACCACGGGAAGGCCCTAGGTGTAATAAAGCCACATGACAGGGTGGTTGTCTGTCAGAAGGTAGGTGACTCGGCTGTTGTGAAGATCATTGAGCTTGAGGACTAGACTTTAATCCATCCTCGTCGTTTTGGCTTCTGTCAAAGCGCTTTTGCACTGCTCTTTCAAACAGTATTTTTTGAGTAGCCAATGCTGTAGTGTAGTGTTTGGCGACTAGCTATCCCTCATTACGGTCGGATTTTTGTTTTTGTTATTTTGTGGCTTATTAATCCAACAATTGCATGTATTCTCTATGTCAAGAAGAATGTGCAAGTTTCTTTAAGAATGATTTTCCT
>Seq30167 [organism=Ipomoea batatas (L.) Lam.] PacBio-Illumina derived unannotated transcript Ibc16831/f1p0/1413 
ATCTTCATGACTTCATCAATGGCCACTTCCTCAGCAGCAGCAGCTCTCTCATTTCTAGTCCCGTACAATCCTATCAAAACTTGCAATGTTTACTCCCCAAAATCTTTCCTTGCCTTCTCAAACCCTAAATTTTCGACGCCCATTCCGCCCACTTCTTTGATAATTCGCCGTTTGGCTTCTTGCAATTCCAGGATACTCACTCGCCCTCTCTGCAGCTCTCTTCCCACTGTCTTCACAAACACGACCGATTATGAGTTTAATGATAGTGGTTCATCTGAGGTGGAGTTGCGATTAGATCTCGGTAACGAAGACATAAGTTCTAAAGATATATCTGTTGATGCAAATGAGAGTTCTTTATCTATTAGAATGCAGCAATATGGATCTCTTCAGACTCTCATGGAGACCAGTGCTCTGTATGGGAAGATAAAGCCTACAGAGACAATATGGTATATAGATGATGATCAATTGGTTATTAACCTGAAGAAACAAGATCCAGAACTGAAATGGCCTGACATTGTGGAGTCCTGGGAATCCCTAACAACAGGAATTAAGCAACTTCTGAAAGGAACATCGATATACTTAGTTGGAGAATCAACAGAAATCAATCAGACAATTGCTCGAGAACTTGCAGTTGGTCTTGGGTATACTCCACTCTGTACAATGGAACTTTTGGAAACTTATGTCAAGGAATCCATTGATTCATGGGCAAGTAGGGAGGGCTCCGATAACGTGGCAGAGTCAGAGAGTGCCATATTTGAAAGCCTCAGTAGTCATGCCCGTGCTGTAATTGCAACATTAGGAGAGAAGCATGGTGCTGCTAGAAGAGCCAACAAATGGAGGCATCTTTTTTCAGGATTCACAGTTTGGCTGTCTCAATCTGAAGCTACTGACGAAGATACAGCAAAAGAAGAAGCCAGAATGCAGATGCAAGATGATCTTCGAGGTTACTCTAATGCTGAGGTAGTTGTTAAGCTTGCAGGTTGGGACTCCACTTACTCCAAGAAAGTTGCTCAGGCTGCACTTAGTGCCCTAAAACAATTAATTTTGTCAGATAAAAACCTTACAGGTAAAAAGAGTTTATACGTAAGATTAGGGTGTCGAGGTGACTGGCCGGATATCAAACCTCCAGGGTGGGATCCATCAAGTCCTGATGTATCTTCTGCATTGTAGTATAAGGCTTTTTGCCAGTTTTATGGAATTTTGTTGTCATAAACAGCAAGTTTTGTTGACCAAAGTTCACAATTTGCTAAGATTGGAATCTAGGTGTGCAAACCAGCTATTTCTGCTATTATATATGAATTTTACAATGATTCCCTACTCATTTTGGGCAAA
>Seq30168 [organism=Ipomoea batatas (L.) Lam.] PacBio-Illumina derived unannotated transcript Ibc16832/f1p1/2557 
GGCTCTGTAAAATTGGTCAGATGGAGAAAGCTACAAATCTTAAGGATGAAATGATTGCAATGGGCATATTCCCTGAGACTTGGTCATACAATCATTTGTTGGAGGGATACTGTCTACAGAATAACATGGAAAAGGCTTGTGAAATAGTGTTTGAGATGAACGAGAGAAAGTTGGTACCTTCTGCTTACACTTTTGGTTTCCTAATTAATGGATTTTGTAATACTGGAGATCGCCACCAAGCAATCCTTATTTTGGAGAAAATGATTGGGATGGGTATTAGAGCAAATTCTGTTATTTTGACACCTATTTTAAAAAGTTTTGTTCAGGATGGGAAATTTGAAGAAGCACAAAATTTCTTGGATGAAATGTGGCAGAAAGGTATTTCACCTGATGTTTTTTGCTATAATTGCATTATTATTGGTTTCTGCAAAGCAGGAAGAATGGAAGAAGCACAAATATGTTTAACTAAAATGGAGAAGAGGGAATTAAGACCGAATGACTACACTTTTGGGGCTTTTATTTCTGGTTACAAGGAAAAAGGTGAAATGCAAATGGCAGAGAAGTATTTTTGTGAAATGCTAGATCGAGGTATAGCACCTAATGTTGTACTCTATACATATGTGATTGATGGACACTGCAAAATTGGGAATATAACAAAAGCACTTTCACAATTCAGATGCATGCTTGAACAAGGGCTCCTCCCAGATGTGAAACTATATACTGTACTTATAGATGGCCTCTCAAAGGCAGGAAAGTTTTCAGAAGCAATAAAGGTTTTTTCTGAACTATATGATAGGGGTTTAAAACCTGATGTTTTTACTTACACCTCTATCATTTATAGTTTCTGCAAGCATGGTAATTTGGAAGAGGCGTTTCGACTTCATGATGAAATGTATGAGAAGGGTATTCTTCCAAATATTGCCACATATAATGCCTTAATAGGTGGTCTTTGCAAGTCGGGTAACATTTTGAGAGCTAGGGAATTGTTTGATGGAATCTCTATAAAGGGCTTGGCACCAAATGGCATGACATATGCTACTATTATAGATGGTTACTGCAGATCTGGGAATCTAACTGAAGCATTTCATTTGTTGGAAGAAATGCAATCAAAGGGCATTCAACCAGATGCCTTTGTGTACAATGTGATTATCAATGGATGCTTTAAGGAAGAGGAATCAGAGAGGGCGTTAGTGATATTTCATGAAATGGTACAGAAGGGAATTGCTTCCACAAGTACTTTCAATGTGATGATTCATGGGTTTTGCAAATCAGGAAGATTGAATGATGCCCTTGGGTTGATGAACGACATGCTTGATAAAAAAATCCCACCTAATCATGCAACTTACAACATTTTGATTGATCACCTGTGCAATATGGGCAAGACGAATGAAGCAGAGGAACTTCTCCTAGAAATGCTAAGGCGGAATCTGATGCCAACGAATGCCACTTATAGGTCACTTATACTTGCCTATGGTAGAATAGGGGAAAGATCAAAGATGTTTTCACTGTTCGATGAAATGATGGCTAAGGGTATAGAGCCTGATGAATTAGTGCACAGTGCGTTGGTTAATGCATTGTACAAAGATGGGAGTTTGCAGAAAGCCTTTAAGCTTTGGAATGAACTAGTGGAGAAAGGTGTATTAAGCGGACATGTGAATGAGACATTGGTAGAGTCCTTGTGTGAAAATGGGGATATTTCTGAGCTATTGACATCACTTAATGAAATTGGAAAGCAAGGGTTTGTTCCTAGTGTTACTATGTGCAGCACTTTAGTCCATGGGTTGAATAAAGCAGGATATTCAGAAAAATTAGCTGAAACTTTGGAAACTATGGTAAGGTTTGCTTGGGTCCCTAAATCGATGACTTTGAGTGACTTGATCAGTCAATACCAGACAAATGAAAATGCAGAAAGTATTATCAACCCTATGAAGCAAGCAGAACCTGCCTGCCAGGTTCAAGCCTAGCTCATTAAAAGCAAAAGGAATGTATAATTTTGCTGCTAATCTTTTATGTTACTGCTTCTCCATTCAAAGGTGGATATGGTTTTCACCTTACCCCCCTATGTTCATGTTCATGTTCATGTTTACTACCAAACGAGAGGTGGTAAGGGCTATTGCCATTGGGATTCACCTTGTGAGAGGTCGAATGGTGATCTCAAGAATTTGGAAGCAGTCTAGAGGTTACACCTTCACTTCCCAAATCCTTTTGTGGTACCAAATTTACAAGGGAAGATGAGAGACATGGAATTGGCTCTACTCAAGACTATTAAGAGCTCTTTTCTTAGTGGAATAAAGAAAAAGATATTGCAGTATGTGTATGTTCAGCCTAACATGGCATATTTATCCTCCATTGGTGAAGCACTTCCTCAAATTCTGGGCGGGCTTTTCATCATTTTTATTGTCCATTGCAATTATTCAACTTGTAAAAGATGGCTCTTCCTTTGCAGGCAAAGTTTAGTATATGGTGTAAATAATATCAATATTGATATTTAAAAAGTAGTAATAATTAACTTGCAATTAAA
>Seq30169 [organism=Ipomoea batatas (L.) Lam.] PacBio-Illumina derived unannotated transcript Ibc16833/f1p1/2978.1 
TGGAAAATCTGAAATATTGATTGATGGGATTCATAGTTCTTTACCATTTACTCAATTTCTCATTTTGTTTGTTGTGAAGGATGAAAATGGAAACGCTTCCTTCAAGCTTTTCTTATGGTGATGAGGACCGTAAGAATCTTCAGCAGCTGCTTGAAGCATTTGGTTCTGTTGTTTCACTTGAAGATATTGCTTCAGCTTATTGTAAAGCAGGTCGCGATCCTTCTTTTGCTGGTGACATACTCTGCAATCTGCAAGCTAGCACATCTACAACTTTAAGTTCTGAGAATACAGAGAAGAGTGACACAGTTCACAATGATGTTGAGGAATTTCTGTTTAAAATGCTTGGAGATGGCTTTTCACTCGATATGAGTACAATCCAGAATGTTGTTGGTCAGTGTGGATTTGATGTGAACAAGAGTATGGACACGCTCATAGATTTGTCAGCAGCAAATTTGGAGAAGTCTGATGATATTGTCAGCATAGATTCTGAAAAATCTCCAGATCTGAAATCAAATTCGTCTCGAGATTCTGCTGGAAGTTCCAAAACAAATAACACAGCTGCAGATGAACGTCAGTTACAAAAGAAGAAAAGGAGAAATGAACTTCAAAAAGAAATTTTACAGTCATTGTTTTCTCACCCTGGAAGATATGATGATGAAGAAGTAGCAGTTCGGCCTTCAAGGGAATCTCGGAGAAGTAGATTTATTGTTGATAAACCGCTAGAATTACCAGAGATAGAACATCGCACTGTCATTAAAAGACCTCATGTTACCCAAATGAACGATGATGATGATGAGGAAAGTTATGAAGTTCTGCGAGAAGCAGTAAAGGAGTACTGGACTACAATGAAAGAGTACTATAAGGCTGCTATTGAGGCATTTGTTAAAGATGACCGTGTAAGAGCGTACAACCTTCTAGAGGAGGTATAATTTCTGTTCCTTGAAGTTTTCTGAACTATCATTTTCAGTTGTCAGATCTGAATATAACAACACCAAAGTAATTCAACTCCATTTCTATTGAGATAAGTTTGAATAATAGGTGGGGTTGGATTTCATTTTTATTTGTTAATTTATTGATATATGTTTGCAGAGTGGTGGATGGGGTGGGGGGCTTGGGTTGTCGTATGGGGTGACTCATCCTTCTGTATCTTGTGTTTGGAAAAGTAGTAATTGAATGGGAGTATCAAATAACCTATCTCAGTGTTATCAGATTTCAGATGCACTAAAATTAGATTGGATAAGAATCAGCATGAGTGCATGACAGATCTTAGCTGAAACTTTACTGGAGACTGCTACATATGTCATCTGAAGACAAGTTTTCTAGAGATTGGGCATCTTATTCTTTTCATCCTATCAGCATAGTAAACATGTCTTCAATTTGTGGACTGAAAATACCAAACGGCTGGCTATATTACTGAATACTGAGTAGCTTACAATGGCTTTTCATGTAGTCTTTTACGAGATCTATTACTATTACTCTGTAGGAAAACTTTCCACAGTGTCTATTCATTTTTTCGAATACAGGCAGCTCTCTTTGAAAAATTGAGTTGACCCTAGTACATTCAGTTTAAGCTGCCAGACATTAGTAGCTTCTTACTCATACTTCTTACTGTCTTGGTGATGTGATAGGGAAATTTTTTTATGAAGAAGGCTCGGGAAGCAGATGAAAAGTCTGCTCAGAAGCTTCTTGAACCCAGATATGCCGATGATGAGGTGACCTTTGATGTGCACCATTTTGAGCCAAAAGGTGCAATTGACTTTCTGAAATTGCAGTTCAATGCTTATGTGGGACTCCCAGTCCGACCTTTCCAGTGCTTTAATGTGATTATTGGGGTCAATGATGATGATACCACCAATGGACCTCGGAAGCGTTTGGTTGCAAAGTATTTGTCGAAACGCTCAATACCATGGACAGAGGAAGAGAATGGAAAGGTTTTGGTGATCAAGGCGGAGGATATAGATCCCCAGAAACTGACTTCTTACAAAAGCGAACCCAGAAACTGAGTTTTCCCAAAAGCAAAACCGGCAGCATGCCATAAGCTTCACCAACTTTGTTGTCCTGTATCCTAAACTAAAATTTAAACATTTTTGGATGGCTATCTGATTGAAACTTTGGCATTCAAAATTCGGATATCCACTCCGGCCCCATGAGAACTGTAGTTTCTTTCTCTTTTTTGCCTGTGCAATACAGCCATATGGCAGTATTGCCAGAGACCTTAAGTTATTTGTAATGGTGACATTTTGCCTTCCTTGGCCAAACTAGATTCAGTATTC
>Seq30170 [organism=Ipomoea batatas (L.) Lam.] PacBio-Illumina derived unannotated transcript Ibc16833/f1p1/2978.2 
GTGGGATACTGAACACTAAAGTCTACAGTGCCCATTCCCAAACCAGAAAGCATATCGCAGAGGTGAAGGAGAAGAAAGGAAGCTTTGCTCGCTTAACCAATCTCCGAGTGCCGATCGCCGATCACTGAGAAATCTCGGAAATCGCCTGTTAGCACCACATTGAATTCAAATGTTTTGAGTTTGTTAATGTGCATGTTTGCGGTTGTTAATGCGCTTTGTTTCCCTATCCTGACGGACGACAAATAAATTTATTGTCTTTGTTAATCAAGCTCGAAAGTGCTAAAAGAGAATGCTGAATTTCACCTTAAAGCTCTTGATATGTTAAGTTTCAGTTTAGAGTAGTTGATCAAATATTTAACCGCATATGTTGCATGAATATCTCGTTTGTCATAGTTTTTGTTCTAGCCAAGGTTTATTGGAAAAAGGAAGGAGATTTATATATTTCCGTTGTTTGGAGTTCAATTTTATTGGTTATGATGTTTCCTCATACTCGTCTAATTTTCATGAGAATTGATTAATTGCTATTATGGAACAGTCTCTGACTTTGGAATTTGATCAAATTTGAAATTGTGCTCATTGGAAATTGGTGCATTCCTCATTGCTGTTTACTTAATATCACTCTTTG
>Seq30171 [organism=Ipomoea batatas (L.) Lam.] PacBio-Illumina derived unannotated transcript Ibc16839/f1p1/1876 
GGGAAGGAAGAAAGAGAACCAGTTGGCATGGCGCTCTACTTGCTGTACGAGTCGGCCTCCGGGTACGGTCTGTTCCACGCCCACGGCTTGGATGAAATCGGGCAGAATACGGAGGCGGTCCGGAATTCCGTCAAGGATCTTAACCGGTTCGGAAAAGTTGTGAAGCTCGTCGCTTTCAACCCCTTCGAGTCCGCTCTGGATGCTCTCAATCAATGCAACGCCGTTTCTGAAGGGCAAATGACAGATGAGCTAAGGAACTTCCTGGAACTTACTCTCCCAAAAATTAAGGATAGTAAGAAGGCTAAGTTCAGTCTTGGGCTTGCAGAGCCTAAGCTCGGGTCACACATATTTGAAGTAACTAAGATTCCTTGCCAAAGCAATGAATTTGTTCTAGAGCTTCTGCGTGGAGTGCGGTTGCATTTTGAGAAGTTTATTGAAAACCTAAAGGCAGGGGACCTGGAGAAAGCCCAGCTGGGTTTAGGCCACAGCTATAGCAGAGCAAAGGTCAAGTTCAATGTTAATCGGGTTGACAATATGGTTATTCAAGCAATATTCTTGCTTGATACTCTTGATAAAGATGTAAATACCTTCTCAATGAGAGTTAGAGAATGGTATTCCTGGCATTTCCCAGAACTAGTGAAGATTATTAATGATAACTATCTATATGCCAAACTGGCAAAATTTATTGAGGACAAATCCCAGCTATCTGAGGATAGCTTACCAGCCTTGACTGAAACAGTTGGAGATGAAGATAAAGCAAAGGAAATAATTGAAGCTGCAAAAGCATCCATGGGACATGATTTGTCTCCAATTGATTTGATTAATGTCAAGCAGTTCGCACAGAGAGTAATGGATCTTTCTGAGTATAGGAAGAAGCTCTATGATTATTTGGTTGCCAAGATGCATGACATTGCACCAAATTTAGCTGCTCTTATTGGTGAAGTTGTTGGAGCTCGTTTAATCTCTCATGCTGGTAGTCTTACAAACCTTGCCAAATGCCCGTCTTCTACCCTCCAGATACTTGGTGCTGAGAAGGCACTATTTAGGGCCTTGAAGACCAAAGGAAACACACCCAAGTATGGTCTTATTTTTCATTCTTCTTTCATTGGTCGTGCTTCTGCCAAAAACAAAGGGCGAATGGCTCGTTATCTTGCAAACAAGTGCTCTATTGCTTCACGTCTAGACTGTTTCTTAGATAACAATACTACATCCTTTGGAGAGAAACTCCGTGAACAAGTTGAGGAGCGACTTGACTTTTATGATAAGGGTGTTGCACCGCGTAAAAACATAGATGTTATGAAAGCTGCTATTGAAAATTTCCAAAGTAAAGATGAGTCTATGGATGTGGATACAGCACCCAGTCAAGCTTCCACAAAGAAGAGCAAGAAAAAGAAATCCAAAGCTGTGGAGGATGGTGAACCCATGGAAGAAGATAAACTTGTTAATACAAATGGTGATGCATCTGAAGAACCCAAAAAGAAGAAACGGAAGGAGCGAAAAGCAGAAGAGGAGCAAAACAACACAGGAGCAGAAAATGCACATGTTTTGAATGGAACTGGCACGGAGGATGGAAAGACAAAAAAGAAGAAAAAGAAGAGTAAGGATGAGGGAGAGGAAGTTCAACCAGCTACCGAAGGTAAAAAGAAAAAGAAGAAGTCCAAGTCTGAAAATGAAGACTGAATGAATGATACTAGTGTGAGATTGCAACCAGTGCCAGTTGTCTCTTCAGATTTGCTTGCTAGCTTTCTCACATTTTTGAATGACTCAAATCTGAAAGGCCATGCCTGTATGTTGTAGGATTTCTCTGTTCTAGGGAATTTTGTCATTGTTAGAGACCCCTACTTGAATGTGTTTTCATCAGTAACTGTGCTATGTTGCACTGTATT
>Seq30172 [organism=Ipomoea batatas (L.) Lam.] PacBio-Illumina derived unannotated transcript Ibc16841/f1p0/1769 
TCGCCATTCTCTCTCTTAAAAATGGTACTCTCACTCTCACCGGCGCCCAATTTACTCCGCCATTATCCAAACGGCGGTGATGGCCGAATTCTCAGGCGGCTCTCCCTCCGCAATTCCCACAATCTGCGTTTCAGCAAAAGGTTAAACCTCTGCACTAAGGCTTTCAGCGCTCCAGTTCAATGCAACTTGAAACCACCGGCAAGAGTGGTGACACCCGGCGACATTTTCCGGAAACTCGCCGCCTCCACGGTTCTTTTACTCAGTCTTGGTTTCACCCTTCACTCCTTCTCCGCCTCCGCTCGCGCCGCCGTTGCTCCCCCTGTCGCTTCATCCGAGGCTCATACTCAGGACCCTAAACCCCAAGAGAATGATGAAGGGGGACAAACAAAAAAAGTTGTTGAATTTGATGATGAAGAACTCCAAGCAGAATTCGAGAAATGGAAGTCGAAGACATATGCTTTAACGGTTCCTCTAAGAATTGTTTCCTTCAACAACTCATTTCCTCCCGTATGGATCAAGGATTTTATACGTTCTCAAGGAAAGAGAGCCCAAGTACGCCCTGAGTTTCGCCGTAGCCTTCAGGATATCTTTCGTGAACTTTCTACAGCATTTGAGAAAGGAGTTCTGAATCCAAAATCTGCTGCAGCGGCCGATGTTATTGCTCTTGGTGATGCGTGGCTTAGTTTTGCCATTAAGAATGGCTTGATCGAGCCAATGCAAGGGGTAGAAGACCAAGACTGGTTTAATGGATTAAGTGACAAATGGAAGGTATATTTGCGCAGGAGTTCTGAAGGGAAACTAGATTCTCAAGGGAGGATATGGTCTGCGCCCTTCCGATGGGGAAGCATCGTGATAGCTTATAAGAAAAGAGAATTTCGTAAGCGTAACTTGGCTCCTATTAAGGACTGGGATGATTTATGGCGGCCTGAGCTCGCGGGAAGGATTTCAATGGTCGATTCACCGAGAGAAATTGTTGGTGCAGTTTTGAAGTATATGGGGGCATCTTATAACACAAAAGATTTTGAGTCTGAAGTTACTGGTGGGCGAAATGCTGTGCAGCAGAATCTTGCATCGCTAGTTAAACAGGTTCGGCTATTTGACAGTCAAAACTATCTTAAAGCCTTTGGAGTGGAAGATGTATGGATAGCCGTTGGATGGAGTACCGACATTCTTCCTGCTGCAAAACGGATGTCAAACATTGCGGCGATACCGGCTGCCACAAGAATTGCATCTGAACAAACCGGGGGGAGAGTCAGAGGGCCTTCACCGCTACTGCATCAGTGGATAGAATTCTGTCTGCAAGCTGAAAGAGAATCACCGTTCAAGGACGAGGTCATCCCGGGCGCAACTCCATACGCGCTCAAAGCCCCAATAGAAGTCTCTGCAGATCGCGAAAGAGGCAAGCCTAAGCTCGAAACGAACCTCGTAGCTGGTGTCCCTCCCCCCGATATCCTGACAAAATGTGAATTTCTGGAGCCATTGTCAGACAAGGCATTGTCTGATTATCAATGGTTAATAAGTAGCATACAGAAACCTAACCCCAGTCTGACCAAAAGGCTACAGCAGTATATATTGCCTGTTTTACAAACATTTTCACCCAAAGTGCAGTCAAAGGTTGTCTGAGAAAACATGTATATCTTGATTATCTTCCTAGGATTCATATGTTGTTATTTGGTTTGGGAAATGATTGTAGTTAATAGTTATTCTGTACAAAACTTTTGAACAAATGTACAACCTTTCACTTCTTGAATGATATGGGAACTGTTGATAAG
>Seq30173 [organism=Ipomoea batatas (L.) Lam.] PacBio-Illumina derived unannotated transcript Ibc16842/f1p0/1667 
ACGAAGGCGAATTCCCCTCCACCAACCTGCCATTGACCTCGAGCCAGAGGCCCTCTCGGGAGACTCTACACATATCGTCTCACTAACGGCCGTCCCCTCTCTGCTCTTTACACAATGGCTTCCCTCCGACTCGCCAGCCGAGGCGCCAAGAGCCTGTGCATGCGGCCAGCAACATTCGCTGCCCGCCCTTTCTCGACGACCTGCCTGCGAAAGTATGCCGCCGCTGTCGAGCCCGTCGGCACCAGACTCGTACCCGTTGACGAGGACTTCTCATCCGCCCAAGATGCCTACGGCCTTTCCAAGCCCCGAAAAGCCGGTACCCGAAAGTCGCGCGAGAACTCCGTCCAGGACCGAAAGGTTCGACACTATACCGTCAACTTTGGACCTCAGCATCCCGCTGCCCACGGCGTGTTGCGTTTGATTCTCGAGCTCAATGGTGAAGAGATCGTCCGAGCGGATCCTCACGTCGGTCTGCTGCACCGAGGTACTGAGAAATTGATCGAGTACAAGACTTATCTTCAAGCTCTGCCTTACTTTGATCGACTTGATTACGTCTCTATGATGACCAACGAGCAATGTTTTTCCCTTGCTGTCGAGAAGCTTCTCAACGTCGAAATCCCTGAGCGAGCCAAGTTTATCCGAACTCTGTTTGGCGAGATCACCCGTATTCTTAACCATTTGATGTCTGTTCTCTCACACGCTATGGATGTTGGTGCTTTGACACCTTTCCTGTGGGGTTTCGAAGAGCGTGAGAAGCTCATGGAATTCTACGAGCGTGTTTCCGGCGCCCGTCTCCACGCTGCCTACGTTCGACCTGGTGGTGTTCATCAGGATATCCCCGTTGGCCTTCTCGACGATATTTACCAGTGGGCTACCCAATTCGGCGACCGAATCGACGAGACCGAGGAGATGTTGACTGATAACCGTATCTGGATTGAGCGATTGAGGGGTGTTGGTGTTGTTCCCGCCACTGAGGCCCTAAACCTTTCCTTCACTGGTGTGATGCTTCGAGGTTCTGGTGTTCCTTTCGATGTCCGAAAGAACCAGCCATATGATGCCTACGACCAGGTTGAGTTCGACGTTCCCGTTGGAACCAATGGTGACTGCTACGATCGATACCTCTGCCGAATGGAGGAGTTCCGACAGTCTCTCCGCATTATCCACCAGTGCCTCAACAAGATGCCCGCAGGTCCCGTCCGTGTTGAGGATTACAAGGTCTCTCCTCCTCCTCGATCGGCCATGAAGGAGAACATGGAGGCACTCATCCACCACTTCTTGCTCTACACCAAGGGCTACGCTGTTCCTCCTGGTGAGACCTACTCTGCCATCGAGGCCCCTAAGGGTGAGATGGGTGTGTACGTCGTTTCTGATGGTAGCGAGCGACCATACCGATGCCACATTCGTGCTCCTGGCTTTGCCCACTTGGGTGGCTTCGATCACGTCTCCAAGGGTCACTTGCTGGCTGATGCTGTCGCGGTTATTGGTACTATGGATCTGGTGTTCGGTGAGGTCGATAGGTGAAGCATTTTCGAAAAGAAAGAAGGTTAGAATGGGTTTTATTTTGTTTGTAATCATAGCTGATAGGGAGACCACGGTAAATACTCCCACAAAAGTCGTGTGCACGAGCGCGAAGCTATGTAGAGGTGATGCGTGTTCTGAAATAGCAATGAATCATCT
>Seq30174 [organism=Ipomoea batatas (L.) Lam.] PacBio-Illumina derived unannotated transcript Ibc16844/f1p0/1756 
CGATATAGCACGCCTTGAGAAAGTGCTTGAGTTGTATAATCAGGAGAAGCTATGCTATGAAGCTCAGATACTTAGGGACGGAGGGCTTCTTCAACGGGCATTGTCCTTCTATAGGCTAATGGTTGTTTGGTTGGTTGACCTTGTTGGCGGTTTCCGGATGCCTCTACCATCAACTTGCCCTATGGAATTTGCATCCATGCCTGAGCACTTTGTGGAAGATGCCATGGAGTTGCTTATTTTCGCTTCTAGAATACCTAGAGCTTTGGATGGTATATTATTGGATGATTTCATGAACTTTATTATCATGTTCATGGGAAGTCCACAGTATATTAGAAACCCATATTTAAGAGCGAAGATGGTTGAAGTCCTTAACTGTTGGATGCCTCGTAGAAGTGGCTCAACTGCAACTACGACATTGTTTGAGGGGCACCAACTTTCTCTGGAGTATCTTGTGAGGAATCTCTTGAAGCTTTATGTTGATATCGAATTCACAGGTTCCCACACTCAGTTCTATGACAAGTTCAATATCCGTCACAACATTGCCGAACTTCTTGAATACCTATGGCAGGTTCCAAGCCATCGCAATGCATGGAGACAGATTGCTAAAGAGGAGGAGAAGGGTGTCTATTTGAATTTCTTGAACTTCTTAATCAATGATAGCATTTATCTTCTTGATGAAAGTCTCAACAAAATTCTTGAACTCAAAGAACTGGAAGCTGAGATGTCTAATAGAGTGGAGTGGGAGCAAAGACCAGCTCAAGAGAGGCAGGAGAGGACTCGACTTTTCCACTCTCAGGAGAATATCATTCGAATTGATATGAAGCTGGCAAATGAAGATGTGAGCATGCTGACATTTACTTCAGAACAGATCACAGCCCCCTTTCTACTTCCTGAGATGGTGGAGAGAGTTGCTAGTATGCTGAATTACTTTCTGTTACAACTCGTGGGCCCACAGAGAAAATCTCTAAGCTTAAAAGACCCTGAAAAGTATGAATTTCGTCCGAAAGAGTTGTTAAAGCAGATTGTCAAAATATATGTGCATTTGGCTAGAGGAGATAAGGAGAACATCTTCCCAGCCGCAATCACTAAAGATGGTCGTTCATATAATGAGCAGTTGTTTAGCGCTGCAGCTGTTGTTCTTAGAAGAATCGGTGAAGACTCGAGGATCATACAGGAGTTTATTGATCTCGGTGCTAAAGCGAAAGTTGCAGCAACAGAAGCAATGGACACCGAAGCTGCTCTTGGAGAAATCCCTGATGAATTCCTTGATCCTATTCAATATACACTGATGAAGGATCCTGTCATTCTGCCCTCATCGAGGATCACAGTCGACTTGCCTGTTATTCAGCGGCATCTTCTGAGTGATAGTACGGATCCTTTCAACCGTTCTCATCTAACCGCGGACATGTTGATTCCAAACACCGAGCTGAAGGCCAAAATCGAAGAATTCGTCCGGGCATCCCAAAAATCGAAAAAGCGTGGTGAAGATTTGGGTATGCAAAGCACAAAAACAACAATCCAAACAACAGACACTTCAACGTTGATCGAATAGGAGGTAGTTTTAGCATATTTCCCGATATTTGTAAATTATATGCACTCCAGAATCGTCATCTTGCCCATATTTTCTTTCCATGTATGGATGACCGATGCGGAGTATATGCTGGAATAATATTTAATAATTAGTGTAATGTCACTAGATTGAAATCTTTGATTCCATCAACACTTCTATTCAAGGCAATTTCTATGGTGTGCTTATATGT
>Seq30175 [organism=Ipomoea batatas (L.) Lam.] PacBio-Illumina derived unannotated transcript Ibc16847/f1p0/3584.1 
AGAGAAGGGAGGGAAGACTAGGGTCCATATCCTGCTCCACGACTCATTTCAACCCGTGCTTTCTCTTCCCTTTTCTCTCGAAGCTCTGGGGAAGAGCAATTACGTTACACACTACTGCATACGGTGTGATATAGAGAGGGAGAGAGAGAGAGTGTAGAAGTTATTATTATACACGATGAGTATGAAGAAGAGAGAGAATCAATCGTCGTCGTCTTCTAGATCTCCAGCGCCAATGGAGCTCCGGAACAACCCTACGCCTGAGAAGCAGAAAATGCCTCTAGTGGTCACTCTGAATTGCATCGAGGACACGGGGTTTGAGCAGGACTGCTTGGCCGGCATCGTTGTGGTGGAGCACGTGCCTCTCAGTCGCCTCGCCGAGGCCCGGATCGAGTCCGCTTCCGCCGTGCTGCTTCACTCCCTCGCCTTCCTCCCACGCGCCGCCCAGCGGAGGCTTCGTCCCTGGCAGCTCATCCTCTGCCTCGGCTCCTCTGATCGGGCTGTTGATTCTGCCCTTGCCGCTGACCTCGGACTCACTCGACTTGTCCACGTGGATTGTAGTAGGGCAGAGGAGGTTGCTGATACGGTCATGGCTCTGATCCTTGGCTTACTTCGCCGCACGCATTTGCTCTCCAGGCATGCTTTATCCGCTTCCGGTTGGCTCGGTTCAGTCCAGCCGCTTTGCCGTGGAATGCGCCGTTGTCGTGGTCTTGTGTTAGGGATCATTGGTAGATCTGCCTCAGCCAGGTCCTTGGCTTCTCGGAGCCTGGCCTTCAAGATGAGCGTCCTCTATTTTGATATTCAAGAGATATATATAAGGAGTAATTGATTCCATCATATAATTTCACTGATTTTAACATAATAACTGTATTTATCTAGCCTAAGTAGATATTAGAAATTTTCATTAATACTGTAGATTAATTGATGGATTTCATGCTACATTTTGGTTGATTTGAACTTAGTGACTACATCAGGGTAGCATATGTAGAAACAAAAAGAATTCATTACTAACATTTGGAGATACTTGCCGTAGCTAAGCATGCTTTCTGATGTATGATATGATGTTTTGGTTCCTGCCGTATAATTGAATCCATATGAGAGACCCAGTGGAGAAAGGAGAAATATCACTGTTAAATGAGTCTCAATATTTCAGTTCTGCTAACTTTTCCATTTTCAATGGGGATTTATTATGTGTCGGTTAACAAGTTACATTGCTTCTCAGCAATATCAGTTTGCATCTCTAAGTATATATAAACTTGTTTATGTATACATGTGCTTAACTACTTTTTCTAACCAACTTTTCTTTTATAAATAATACATGCACAGGGAAATGGAAAAGTGAGCCAAACCCCCATTCGCTTTCCTCCTGCAGCCAGGAGAATGGATACTCTTAATGATTTGCTTGCTGCAAGTGATGTAATATCGTTACATTGTGCCCTCACAAATGAAACAGTTCAGATTATTAATGCAGATTGTTTGCAGCACATAAAGCCTGGAGCATTTCTTGTTAATACTGGTAGCTGCCAGCTACTAGATGATTGTGATGTGAAGCAACTTCTGATTGATGGCACCCTTGCTGGATGTGCTCTGGATGGTGCTGAAGGGCCACAATGGATGGAAG
>Seq30176 [organism=Ipomoea batatas (L.) Lam.] PacBio-Illumina derived unannotated transcript Ibc16847/f1p0/3584.2 
AGAAGAAGAGGAAAGTGAGATAGCCTATGGAAATGAAGAGTGTAACACTCGAGATAACCAAAGTGTCATGCAGGGTCCTGTTGGTGAGCGATACACTGAAGATATCAACTTAACTGGAGAGAGCTCCCAGACAAAAATTATGAGCGAATCAAGGGAACCTCCTGTTCAGCCACAGGGTTCTGTTTTGTCTCAAAATGTTTCTGAAAGATCTGAAGTAAAGAGAAGCAGATCTGGTAAAAAGGCTAAAAAGCGGCATGCACGTCAAAAGTCTCAACAGAAAGCAGATGAGCACTTGAAATTTGAGAAAGAGAGTACTTCACAAAATGATGATGGTGCTGCATTGAGTGGAACTGATCAAGTATTGAGTTCTAGTCCACGATTTTCATCTCCAGAAGATGTTAGAAGTAGAAAAACTCCAATTGAGTTCATTCAAGAATCATCTTCAGAGAAACTTCTGAAATCAAACATGGATCTCAGTAGAAAATCTGGTGAACTATTGAAAGATGGATATATCATAGCTTTGTACGCAAGACATCACCCTGCACTCCACGTTTCCAGGCAAAGAGTTCAAGGAGGAGGTTGGTTTCTTGATTCAATGTCAAATATCACAAAGAGAGACCCAGCAGCACAGTTCCTTGTTGTTTTCAGAAGCAAGGATACTATTGGGCTGCGATCATTTACTGCTGGTGGAAAGTTATTGCAGATTAATAGGCGGATGGAATTTGTATTTGCCAGTCACAGTTTTGATGTTTGGGAAAGTTGGACATTTGAAGGTTCTTTGGAGGAATGTAGGCTGGTGAACTGTAGAAATCCTTTGGCTATTCTGGATGTACGCATTGAAGTCCTTGCAGCTGTTGGAGAAGATGGTATTACACGCTGGCTTGATTAGGTAGTGACTTTCAAATGTTTGTGCAGAGTCCTTAACAAATTCATCTGAATTAGATCAGTGTTTGCGAAATTAGAAACGGAAGAGAAAAGGTTGTGTCATCATCAACCATTCCGGTATTTAAGAGTTGCTGAGTGTTAGTACTGTTTGATATTCTGTCTCTCCCTTGGTATTGAAATGTTGTAATCGCGTGGAAATGCCTCTTCATTCTCAGCCTGCCTACCCTCAG
>Seq30177 [organism=Ipomoea batatas (L.) Lam.] PacBio-Illumina derived unannotated transcript Ibc16848/f1p1/2988 
CTCTCATCTTTTTTCCCCCTTCTCATCTTCTGCGGTTATTTCACTCATATCCCTTCTGCTCACTCTAAGGTACGCGCTCAATTTTCTGAAAAAAATCAAACAGAAATGGAAGAGGCCTCTCAAGTTCCTGTCTTTCTTGTGATTTAGAACTTATTGTGCATTCGGGTTTCTTCACTTAGATGGCTATGGATCATCAGTTCAGCAGGTTGACTGACTCTGTAAACAGATTCTTGTTGGAGGATGAGAACATATTTTCGAGCTTAAAACGATCGCCGGATATTCCAGGCAGTTATAATGTTGACTCTTTACCTCTCGATAATGTGGATGCCCCTTTAGTTATACATGATCCCAACCTTGGTAGTTATGCTCCTACTTTGGACTACCCAGATGATCACGACTCTGATACTGTGCTCAAGTACCTTAATCAGATACTACTGGAGGAGAACATTGATGAGAATCCAAGCATGTTTTATGATCCAATTGCTCTTAAAGCTGCTGAGAATTCCTTTTATGAAGCCCTGAAAGAGAAGCCACCCTCACCTCATCAAACCCCGCTTTTTGTTAACAGTAATGCTAGAAGCCCAGACAGCATATTGCCAAGTTCCGGTGGTTATAGTACAAGCAGCAGTAGCATCGGTAGCTGTAACGCTGACCCTCAGTGGATTGTTGATCCTGGAGAATCTAAATCCTCTGTCACTAGTTATTCTCCTGAGTTCTCCTTCCAGTCATCAAGTCAGACTAACTCATATAGTGATACCGAGTCCATCTTGCAGTTCAAGAGAGGAATGGAGGAAGCGAGTAGATTCCTTCCTACGGGTAATCAGTTGGTTATTGATTTGGATAAATACTCGTTGCCTCCAAAGACAGATGAGTTGTCTGGGGATGCTGTTATCAAGATAGAGAAGGACGAGAAGGACCGGTCCGCTAATTCCTCTAGAGGAAAGAAACACCACCATCCAGATGACAATGGGTTAGAAGAAGAAAGAAGTAGCAAGCACTCTGCAGTTTACGAGGAGGAGGTTGAGTTATCCGAGGTCTTTGATAGGGTTTTGCTGTGTACTGATAATTATGGTTGTAACATAAATGTTGAGGGAATGCAGCAGAATGGGGCAAGCGGTGGGAAGGGCCGTACAAAGAAACAAGGGGGTAATAGAGAAACTGTGGATCTAAGGTCTCTATTATCAAGCTGTGCGCAATCTATTGCTGCTGCTGATTATAGGACCGCAAATGATCAATTAAAGAAGATCAGGCAACATTCTTCGCCTAGTGGTGATCCAAATCAAAGGCTGGCCAGTGTATTTGCAAATGGTCTCGAGGCACGGTTGGCTGGAACTGGGACACAACTATATGCAGCCTTAGCTCCAAAGACGATCACAGCTTCTGAGAAGTTGAAAGCCTACCACACCTACCTGTCATTTTGCCCGTTCAAGAGAATAGCAATTTTCTTCGCAAATAAAATGATTTATGATGTAGCATCAAAGGGTAACACTCTGCATGTCATAGATTTTGGTATATTTTATGGTTTCCAGTGGCCCATCCTTATCCAGCATCTTTCTCAAAGGCCTGGTGGGCCTCCTAAACTTCGAGTAACTGGAATTGAGCTTCCTCATCCTGGTTTTCGGCCAGCAGAAAAGGTAGAACAGACTGGCCGTCGCTTGGCAAATTATTGTGAGCGTTTTGGTGTACCATTTGAGTACAATGCCATAGCAAGTCAGAATTGGGAAACAATTAAAATTGATGATTTGAAGCTTGCAAGTGGTGATGTGGTTGCTGTTAACTGTTTGTTTCGATTCAAAAACCTACTGGACGAGACTGCAGTTGCTGACAGCCCTAGGGATGCAGTTCTAAGCTTAATCCGGAAAATAAATCCAGATATTTATGTGCAAGCTGTAATTAGTGGATCTTACAGCTCTCCTTTCTTTGTCACCCGGTTCCGAGAGGCTCTCTTCTTCTACTCTGCTGTCTTTGATATGTTTGATGCTACTTTATCCCGTGATGATCATCAGAGGTTGGATTTTGAGCAAGAATTCATTGGGCGTGAAATTATGAATGTCGTTGCATGTGAGGGCATGGAAAGATTAGAGAGGCCTGAAACATACAAGCAGTGGCAGGTACGCAATATGAGGGCTGGGTTCAAGCCTCTGCCTGTAAAACCAGAACTTGTTAAGAAGCTAAGAGGTAAGGTGAAGGCGGGATATCACAAAGATTTTGTGTTCGATGAAGACGGGCATTGGATACTGCAGGGATGGAAAGGTCGGATTATGTGTGGCAGCTCTTGCTGGGTACCTGCATAACAAACTCAGAAGCTGTTTTCTCTGGTATTTAGAGCACTATGCTGTCCTCGAGAAGATATATTCAATAACATCAATCAGGTACTCGTCTAGCTTCAGCCTTACTCTTCAAAAATAGCTGCTAGTCGTATGATTACACAAAAGGGGCAATCCCAGCCAAGTTGGTCAGACTGTTGATTTAGTAACCACAAACTTACAAGTTCGGCTCTTAGCTGGAGCGGCTTATTGGCCTTCTTAGTTTGAGTTGGTCAGAGGCTCAGAGCTATGGACAATCTAGGCTGGTCTACCTCGGTTAGTCTTGTTGTGCTGTAACATGCCACTTTTCTTATTCTTATGCAATGCTTTTGCTTGTCCCAATCTCACCACCTTCCCATCCTCTGCATATTGTTCTGGCATTGGAAATGCATCTGTGGCTCTCTGGTGAACACTGAAGTGCTTTGCCAAAAGACTAGGATCTGACAGGCGAAGTAACGCATTTTGTTCATGAAATTTGTATGATGTGGATTGTCTTATAGAATAGTTTTTCATATTAGATGTGTTGGTGATAGAAAGAATTCTGAAATGCATGCAGCAATACCCCCACCCCCACCATAAAATCACTATTTATTTTAGAAAAAATTGCATTTTTAGTTTC
>Seq30178 [organism=Ipomoea batatas (L.) Lam.] PacBio-Illumina derived unannotated transcript Ibc16849/f1p0/3214.1 
TAGCGAGATCGTCAAGGCGAGAGCAGCGACTCTACAGATCTCAACTCCACAGATCTAACGACGTCGACGTCGGCGTTCTCACCGGCGATGACCATCTGCGAGGCGAGAGCAGCAGCGGCGAGCTTCGACTTTGACACATTCAGCAGCAACAACGAGACCAGCGGTGAGAAGCTCCGTCAATAGCGAGTATCGGCAAGACCGTCGACGAACTTCGGCGAGGAGCTTCCTTCAGCAGAGACCGGCGGCGAGCACGTCAGTTGTTTTTCGTTTCGTTCATACCTAGGGTTTTTTCCCCAGATTTCTACGTGGTTTTATTTATTTATTTATCAAATTTACTTGTTTTTTTTTACTAAACTTCTAGTTGTTCTTTTTCCCTAGGTTTTTAATTCTTTTTTATTTTTTAATTTCTATCGGATTTCATACTTGTTTTCAGATTTACGTTTTTAATGTTTACGGACAATTTCATGTGAGTTGAAAGACTTGATTCAAATTGCAACATACCAGTATACCACCTAAATGTTTATCACTCTGGATTGTTTCCTCAATGCCAATTTTATTCTCCTTAGCTAACTCAGACCCTATGGATATTGTGGTATTGAGATTAGTGTAAAGTTGTACTAACATAGCAATACATTTCAATTGGAAGACTCAATGTTCTTTGAACACTTGGTGGTAGTCTTTTGCATTGGTGGTGCAGAGGTGTGTGTTCTTATAACAAGCTACAAGTACTATTAACAAAAATATGCTTGCACATACATATTATTGTGTTTATTTACATACTAGAAGGATTTTCTATCTAAAGAAGCATGCTTACATTTATTTTTTTTTTTTTTGCTAGATTTATTTATCTTTATAATCTGTGCAATTTAGCCTATAATCATGAGAATTTGATATGCAAACATGCATTTCCTAAAGGAGAATGAGGTAGTTTATTTATTTTTCGTGTGTGTTTTTCTTTGACAGTTAAACTGTAGTTCAGACATTGATCAATTAACTGAAAATTAGATGTTGACTTCACCATTACATCAATTCTTTTGCGTAGGTTTCTTGAACTAATGACGGGTGAATATGGACGATATGTTGTACAGCAATGCTTTAATACCTTCAAACCCAAGGAGAATGAGGTAGTTGTTTAACTACCCAATCTCATAAGCTCAAATCCTGGCCTACATTAATTCATAGAGATAATTTCTTCTAGCTAATGTTTCATCAAGTATATAAGTATGTTTAGACAAGGTAGACATGGACAT
>Seq30179 [organism=Ipomoea batatas (L.) Lam.] PacBio-Illumina derived unannotated transcript Ibc16849/f1p0/3214.2 
TACTACAATGGAGATTTATGTACTATAAGAGTAATGTAGGCAAGGCTTTTTGAGGTTACATGCAATCATTTCAGTGATTGTTTACAATAATTTAGTTTTTAAGTTTACATTGGATTTTAAACTAAGCAAAGGGTGTGTCAAATGATAATTTGATTACACACTGGGTAGCCTTACTGTTAAATATATTATGACATTATCCTAGTGGATGTAAGGGAAGGATACAAGTGAGAGGCAAGCAAGCATATATAAGAATTGATGTAGATATTCAAATCAACGACTCTATAGTGTATAAACTTTTCGTGGTTTTAAATACATTGCTAATTTGTTTAGTTCTTGTCAGGCTCCAGTTGGAATGAAGAAAGAAAATAAGAGTGTTACTATTAATATTCTTGAAATGTAAACTTGTATACTGCAAAGTGATATGTCTCTCCATTTTCTTAATTTGGCAAGCTTTTGTATAAATTAAATGTGAATATTCTTGTATCTCCTATTCCCCAACAGTATATTATATTATTATATGAGTAAACAGCATGACACATTCATTGGGATGGTATTCTAATGTTCTGTTTCTCTGTGCTTCATTAGGATATTGAGTTCATGGAGAAGAGGATTGAGGAACTTGAAAAGAGCATGAAGAGGAGCAATGGCAAACAATTGAAAATAGAACATGAACTGTGTTTGAAGGTCTGCTTTCTATTGGATTGGAATGATTTTTTTTTCTTTCTAAATTTCCTCTATATATTAGTACATCGTATCAATGTATTCTGAATATATTTTTGCAGTTATATTATTATATTGTTAGGAGACTTTGATAGTTAGTTTATATTATGGATATTGTGTTGTAGTTAAGTAGGATATTATGGTGATGGATTGAATGAATTGTTGTGGATGTTAAGAATTTGATTGTTGGTGTATAGTGATATTATGTTAATGGATG
>Seq30180 [organism=Ipomoea batatas (L.) Lam.] PacBio-Illumina derived unannotated transcript Ibc16854/f1p0/3001.1 
ATATGATTGTGTTTGCTGTGACTAAATATTCAGATTGTAGGTGATATCACTAAGGCTAGCACTCTGCTCCCTGAGTATTTCAAAGGAGTGAGAAAGGTTATTAATGCTGCTTCAGTTATTGTTGGCCCCAAGGAAGGGGATACCCCTGACAGGGCCAAATACAGTCAGGGGATCAAGTTCTTTGAACCAGAGATAAAAGGTTCTTCACCTGAAATGGTTGAGTACATCGGTATGAAAAATTTAATCACTGCTGTGAAGGATGGTGTTGGGCTTCGTAAGGGAAAACTTATATTTGGATTTGAAGGCAATTTGTCTCAAACACGTGAATGGGGTGCCTTAGATGATGTTGTGATGGGAGGAGTAAGTGAAAGCACATTCCTGATAGATCCAACCGGTGGGGAAAATGGTGAACCAACAGGGATTTTCAAAGGAGTTGTTACCACTGCAAATAATGGAGGTTTCGCCAGTACAAGGACAAAGAATTTTTCTGTACCAGAAGATCTTTCTGCTTATGATGTCCTGGAGCTGCGGCTAAGAGGTGATGGCTACCGTTATAAGCTTATCATTCGCACTAGCCGTGATTGGGACACTGTGGGTTATACAGCGAGCTTTGACACAGTGGCGGGTCAATGGCAATCGATTCGTTTGCCTTTCTCTTCTTTGAGGCCTATTTTTCGAGCACGAACAGTACCAGATGCGCCACCTTTTGAATCAAGCCAAATTATATCATTGCAGTTGATGTTCAGTAAGTTCGAGTATGATGGTAAACTAAACCCAACTTTCAAGGAAGGTCCTTTTCAACTTCCGTTATCACAAATTCGTGCATACATAAAGGATCCTATCACTCCCAGGTTTGTACACGTGGGGTCTGCAGGTGTTACTCGACCTGAAAGACCAGGACTAGATTTGAGCAAACAGCCTCCTGCTGTGCGTTTGAACAAGGAATTGGGCTTCATCTTGACATTTAAGCTAAAGGGAGAGGATTTGGTGAGGGAAAGTGGAATTCCATATACAATAGTGAGGCCTTGTGCTTTGACTGAAGAACCTGCTGGAGCTGATCTCATTTTTGATCAAGGAGACAATATAACAGGAAAGATATCCAGGGAAGAAGTTGCTCGGATATGTGTGGCTGCTCTAGAAAGCCCATATGCATGTGACAAGACATTTGAGGTCAAGAGTGTTATTCCATTTAGCGAGCCATACACTGTGGATCCTGAAAACCCCCCTCCAGAAAAAGATTATGATGTTTACTTCAAGACTCTGAAAGAAGGCATCACTGGGAAAGAAAGTCTCGAGCCAACCCCTGTTACTGCATAACAAACAAGATTTTGTAGGGGTGAAATCTATACAAGAGTACAATTTTGAAACTTTGTGTTCCTTTTACCCATCAGTGTAAATATATCTTGTCTGAGCTCTGTGGGGGATAGATTCTTCTCCGACGTGGAAAGCTCAAGGAAGGACGTGACGAAAAAGGTGACCTTATCAAACTAAGACAAAGTTCAATCCACGTAAAGATACACTTTTCACCTTCTAAAATAGAAATGTATTATATG
>Seq30181 [organism=Ipomoea batatas (L.) Lam.] PacBio-Illumina derived unannotated transcript Ibc16855/f1p0/2673 
CAATTTGTGTTGAACAACAGGAAGTTATTGAGCAATTCTGGCCAACTCAATGAAGAGATTCTTCTGGAGTTAAAGGTCTATGAATTGCCATGCAATAATGATAGAAAAGGAAGCAGAAAAGAGGAAATGACATCAGAACACTGTAGTTCGTCAAAGAGTAGTGCCAGCACTGATGCTATTATGTGTTATTCTGGAGTTAATGGAAATTTCGTAATTGGTAGCAGCAAAAATAGTGCTTGTGCTCTGGGCTTGACTGGATTGGGTAACCTTGGAAACACCTGCTTCATGAACAGTGCTCTTCAGTGTATGGTGCACACTCCAAAGCTTGTTGATTACTTCCTTGGAGACTTTAAGAAAGATCTGAATTTTGAAAATCCTTTGGGCATGAAAGGGAAGCTGGCTCTAGCATTTGGTGACTTGCTACGAAAGCTTTGGGCTCCTGGAGCAACAACTGTTTATCCTGAGATGTTCAAGTCAACAATCGCTAGTTTTGCTCCTCAATTTAGTGGCTATAATCAACATGACTCCCAAGAATTTCTTGCCTTTCTGTTGGATGGACTGCATGAAGATATCAATCGTGTCAAACACAAACCTTATATAGAAACCAAGGAAGAAGATGATCGCCCAGATGAAGAGGTGGCAGATGAGCACTGGTCGAATCATCTGTCTCGCAATGATTCTGTCATAATTAATCTGTGCCAAGGTCAGTACCGGTCAAAGTTGGTCTGTCCTGTTTGTAAGAAGTCATCTGTCACATTTGATCCATTCATGTATTTATCATTGCCGCTTCCATCGACAACAATGCGCACAATGACTTTGACAGTGTTCAGCAGTGATGGGACCACTATGCCATTTCCAGTTACAGTAACTGTGCCAAAATATGGGCGCTCTAAGGATCTTGTTGAAACATTGATCTCTAAATGTTCTTTGAGTGATGAAGAGACACTTCTTGTGGCTGAGATATATGGAAGTTCTATTATTCGGTTTCTAGATGATCCTACTGATTCTATAGAGCTAGTTAGAGATGTTGACACCCTTGTTGCCTATCGATTGCCAAATGATGATGATGGATCTCGTTTAGTTGTCTTCCAGCATCAATGCAAGGAAAAATCAATCGTTCATGGCTCTCACAAGAAACTTGGCACTCCCCTTGTTACAAGGATATCTGACTTTTCCAGTGGATCTGCAATTCACAAACAATACGAAAGGTTGCTAAGCCCCTTTTTAGTTCAAGAAGAAGATTCGCCAAGTGATTACAATGATGCACAGAATAGCACAAACCATGATTCTGAAATGATGGATGTGATGCCCAATGGAGATTCAAATTTGAAGAATGAATTCAAAGATGACTCATTATTGACTGGTGACTTCCAGTTTTACTTGGAAAATAAGATCCTTTTATCAATGGATGAACCTGTGCCAGTCTCAAACTCATATGAGCCTGTAAATATGCTTGTTACCTGGCCTGAGAGAATGGTCGATGTCTATGATACCTCCCGTCTTAGCACCTTGTCAGAAGTATGTAATTCTGCATTGGATGGAAGAAAGCCACCAGAGTCTGTTTCACTTTATAAATGCCTTGATGCCTTCTTAAAGGAGGAGCCTCTGGGTCCCGAGGACATGTGGTTTGCTTCTTAACTGCACTCTGGTGTTAAATTCCATCAACCCACTTGGCACTTGCCTTGTTAGCATCTTTCCTCTTGCATTATGACTTAACTATAAAAATTAAAGTATAATTCTTCATTCTTCCTCCATGCACTTGACAAGTAAAAATGTAGATCCCTAAAACATTTAGTTTGTCAGCTTTGGACCATATGCTATCTTTCTTTTCATTCTTTTACTTTTGCTGTTATTTTAGTTTCAGGACTTGCATGTTATTTCTATTATTGTGCCTTTTTAGCATCTGAACAACTTCGTTTTTAAATCAATTGGTAGGAACTGCCCTAATTGCAAAAGGCCTCGGCAAGCCAGTAAAAAGCTGGACCTTTGGAGACTGCCAGAAATTCTGGTCATTCACTTGAAGAGGTTTTCCTACAACCGGTTTCTCAAAAACAAGCTGGATTTGTATGTGGATTTTCCAATTGATGATTTTGATCTTTCAAGTTATATTCTTCACAAGAGTGATGAAATAGACCATCGCTACAAGTTGTATGCTGTAAGTAATCACTATGGAGGAATGGGTTATGGTCATTATACTGCATATGTCCAACATGGACATAATAGGTGGTACGAGTTTGATGACGCTCATGTCTCTGCAATTATGGAGGATAAGATAAAGACTTCAGCTGCGTATGTTCTCTTTTACAGGAGGGTTTAAGATATAAAGACGCTCCTTTTTTTTCGTCATTTTGCTTGTAGCGAAATTTCTGCCTCGGTGTTGTTACATTTTGGTCCATGTCAAGTTCCAATTTCAACTTGTTGAAAAAATCGGGTTCTTAGTTTCATGTACATAAGATACCCTTTATATGTTTCACACCAACATGAAACTGGAATTTTAAGCCAAGCTTAGATTAGAACACTCATGTTATACACAGCTGATGGCTTTTAGGAATTCACACATTTTTTGAAAATGACTTGATCCCAGGAAGTGTTTCTGGGAAAACTGTATATACATTCATTCTCTTGACAAGCTTAATAGTGTATTTTGTTGGC
>Seq30182 [organism=Ipomoea batatas (L.) Lam.] PacBio-Illumina derived unannotated transcript Ibc16863/f1p0/1984 
AGGAATTGGAAGTCAAGGTACCCACCCCGAGCGAGAAATAACGTTATCGAGCTTCGTGGTCAGATTATTCTGAGGTATGCAAACTGTGCTGTGTTATCAAGCAATTTGATGTAATCTGCATGAATGTGTTTGATGAATTGCCTCAAAGAAATGTTGATTCTGGTTCACAGACAACCCAATTCTGTAATTTGAAAATTATACTGAGAAAATGCGGAGAAGAAGGGTGATAACCACTTTCGATGATCTGCCGGAAGGTGTTTTGGGAGAAATCTTCTCCCGTGTTCCCGTGAGGGATCTTCTGCGGGCGAAGAGCGTGTGCAAATGCTGGTTTGATGTGATTTCAAGCCGCTGGTTTATTTCGATGCAGCTAAAGCAGTCCTTCTCGGACCCGACACGCAACTATCTTCTCCTTTTGCGCAGCTATGAGCTTCCCGCCACTGTTTTCTGTACAGTCCAGAGTCCTAATATCATGGTTGAAATGGATGATTTTAAGAAGTTGGGGGCTACTAGTTTTGTTGTGGGTTCAGTTAATGGGCTGGTTTGTATTGCTTGTATGGGTCTAGGGAGGTGGTGTTTCCTCTGGAACCCTTCATTAAGAGAACATAGGTGCCTCCCAAAGGGTTCTATATTTGCTAGGGACACGAAAAGGGTTCAGGCAAGTCTTGGGTTCGGTCATGAACCGAGTTCTGATGATTACAAGGTTGTGAGGATACTGAACTTTCGTGCTCAATTTGCTGATACTGGAATGCCATTGACTAGGGTAGAGGTGTACTCATACAGTTTGGATACTTGGAAAGAAATCGAGATTGATTTCCCCTTGAAAATGACAAAGAGCAGCTGTGATGTGATACTGAATGGATTCATTTATTGGCTTGCTGAAAAAGGAAATGTAAATGAGAAGGCTTGTATAGCAGCATTTGACATGCGTAGAGAGGTCTTTCAACAAATTGTAGTGCCTGACGCGTTGATTGTAAAATCTCACCATTATAGTGTTATGAACTTCAGAGGTCGTCTTGGATTACTTGTGTACGGTTCACATTTTGAACTCCAAAAGAGCCTAGAAGTGTGGATGCTGGAAGATAAAAGAAGTGGAGTTGGGGTTTGGACAAAAAATCTCGTGGTTACGATGGATTTCCAACTTTCATTTCATTGGGGCTTGGCAAATGGTTGCATAGTTGTGCAAAATACTCCAAATGCACCATTTTTGTATGATCCAGAAAGAAAAGAAAGGAAAATAATTGGAGTCAATGGCATGATTGGAGTTCTTTACTATGTGGAGAGTCTTGTCTCAATCAAGAAAAGACGTACAAGGAAACGTACCATTAAGAAGCTCACATAGCAATCCCTACTATGAACCTTGAGTCATCAAAAGGCGAAACTCTCGTCGTAGTTTGGCAACCTATCTTCAGTAGGGGCCTGCCGGCGCTCAAAGGGAGAGAGTCCTGAGAGTAGTCGGTCCCGGGTTCAACCATACTGAGAATTCTCAAATTCTGGGTAAAGAGGAGTGCCCCACGTCGCTCTCACCATCTTGTTTGTTCTCTTTGCGCGCTTCACTATTAGAAGTAAGCGCTTACCATTGCACCAAAAGCGAGAGGCAGCCAGGCAGGTTTACCCCTCACAGCACTTGCCGGTGGCTCTGAATCTCTGATACCACTTGTTAGAATCAAGCGTTTATCACTATACCAAAAGTTATAGCTAGTAGCAGAGGCCTAATTTTATTTCCTTATAAACCGCCATAAATTTTTGAGGATAGGGTGCTAGATTTGGCTCTTCACAGGCCTCCGCCCAACATGTACCCTGTTGAAGTTGTATTTTCCAGTTCTCACAGAGTTGTTCTAGTTAAACAAGGATTCAAATTCTTTGCTTTGATGTTTATTTCTAGGGATTTGTAGCCTGTTTCCTGCTATGTTCAAGAAGGAGAATGCTAAGTCG
>Seq30183 [organism=Ipomoea batatas (L.) Lam.] PacBio-Illumina derived unannotated transcript Ibc16864/f1p0/2014 
AGCAGTCCAGTGTTCTCTCTTCCCTCACCACTCGCGAGATCTCTCTCTCCGTCTGTCGGTGTTGTGCAGCCAAAGCTTTGTTTACAAGCAGATCCACCGAGTTGAACTCAGCTCCGGCAATGTCGCGGTCTTCGTCGACGAAGCCAATCAGAGCTTCTTCACTGCTGACGCTACTTTGCGTATTTCTGCTTCGGTACTCGGAAGCTTCAGTACATGACTACACAGGCGAGAAATTCACGAGCAAAGGCAATGCATTCGTGGTCTATGGAGGCAGCGAAGGCATTTACTCTTCCGTTCCCAACCGCAACGAGTCTTCTCCTCTATCTTCCAACGGCGATGCTTTCATTCGCTTTGAGAAGATTATATTCCGGAGGCCCAGAGAGTTTTCAAATTTCAGCTCGGGGTCCATTTATGCAATAGTTTTTGAGGTGGATGAGAGAGAGATGATTGGGGGCTCAGCTTATGGGGGGCAAAGAGCTGTTTGTTGCACAGCAGATCTTGCCAAACTTGGGGTGTGTAATCAAGGGGAAATCATTCACCGTCCATCTACTGAACATCCTGGTTGGCCTCAGGTGTTTGGTGTTTCATTTGATGTTGATAAGGATGACACTGCACTGGAGCCAAGAGAAATACAAATTACAAAAACTGGAATGTATAATTTGTATTTTATTCATTGCGATCTGAATCTCAAGGAAGTTGTTGTTGAAGGAAAAACCATATGGAAAAACCCTACTGGTTACCTACCTGGTAGAATGGCACCACTCATGAACTTCTATGGGCTCATGTCTCTTGCATTCGTGTTACTTGGTATCTTTTGGTTTTCACAGTATGCGAGATTCTGGAGAGAAGTTCTAACTTTACAAAATTGTATTACTCTAGTAATAACACTGGGCATGTGTGAGATGGCCTTGTGGTATTTTGATTATCTTGAGTTTAATGAAACAGGAGTCAGACCAACTGGGATCACTGTGTGGGCTGTCACCTTTGGCACTGTGAAGCGCACTATTTCACGATTAATCATTCTGATGGTTTCTATGGGTTATGGTGTTGTCAGACCTACCCTAGGTGGTATTACATCTAAAGTTCTTATGCTCGGAGGAACTTTCTTTATAGCATCTGAGGTGCTTGAGATAGTAGAAAATGTTGGTGCAATAAGTGATCTATCGGGAAAGGCGAGATTGTTTTTTGTACTTCCTGTTGCATTTTTGGATGCTTTCTTCATCCTTTGGATTTTCAGTGCCCTCTCTTCAACATTAAATAAGCTTCAGGCTAGAAGATTGACAGCAAAGTTAGACATTTACCGCAAGTTCACAAATGCATTGGCAGTAGCTGTTATTGTATCTATTGGTTGGATATGCTATGAGATTTACTTCAAGTCAACTGATGTCTACAATGAGCGATGGCAAAATGCATGGATCATCCCTGCTTTCTGGCAAGTTTTGTCTTTCTCTCTTCTCTGTGTCATCTGTGCCCTTTGGGCACCATCACAGAGCTCAACGAGGTACGCTTATTCAGGGGATGGTAGTGAAGATTTTGACAAGGACGACACTCTGACACTCATAAAGCCTTCACCTCTGCCCTCGAAGGAAGTACGAACTCCATCTGAAGTAAAACCAACGCTGGGTGGCAGCGGGAATGGTGATGTGGAAGAGGACAAGACGGAGTAAAGCAGTAAAACCAACGCTGGGTGGCAGCGGGAATGGTGATGTGGAAGAGGACAAGACGGAGTAAAGCAAAACGCATCAATTTTGTATAGAGTCTTACAAGCAGAGGTGAGGTGGGATGAGTTTGAATTTATTAGAATCGTGTATGTTGCTAGTTTCTTGTTTGTTGTACCTTCTAGTTCTACTTTATCTTTGTTTCACATATTTGTATTACTACAATTGGTGGACTCATAGGAAAAATAGCTTAATGTTATGGTTATGATGTCCGTGTCTGCGATGGGAACAAATAAATATATCTGCAGACACTCTTTTCCTTCTTTAGTATACCAG
>Seq30184 [organism=Ipomoea batatas (L.) Lam.] PacBio-Illumina derived unannotated transcript Ibc16870/f1p0/1109 
GTAGAAACCTTGTTTTCATTTAGATAGGGAGCCACCGCCCATCTTCCACATCTTTCCTAATCTTCTTCAATGGCTTGCACCGCTACTTCCACGGCTCTCATTTCCTCCAAGCCTAGGGCCACCATTTCCCCCAATTCCTTCGCTAACCACTCTCACACCCTCGCTGTTCCTTCCTCCTTCACTGCTCTCCGCCACTGCAAGCCCTTCGTCTCCCGTGTCCCTCGCTTGCTCTCTTCTCGCTCCGCTCAGCCCAAACATCGTAGCTTTGTCGTCCGCGCCTCCAGTGAACTTCCATTGGTAGGGAATCAAGCACCTGACTTTGAGGCTGAGGCTGTTTTCGATCAGGAATTCATCAATGTTAAACTTTCCGAATACATTGGGAAGAAGTATGTGATTCTCTTTTTCTACCCACTGGACTTCACATTTGTTTGTCCAACTGAAATCACTGCTTTCAGTGACCGCTATGAGGAATTTCAGAAGTTAAACACGGAAGTTTTGGGTGTATCCATAGACAGTGTGTTCTCTCATCTTGCATGGGTCCAAACTGATAGAAAATCTGGGGGTTTGGGCGACCTGAATTATCCGTTGATTTCTGATGTGACGAAATCAATTTCAAAATCTTACAATGTGCTGATTCCAGATCAGGGAATTGCGCTAAGGGGACTCTTCATTATTGACAAGGAGGGAGTTATTCAACACTCTACCATAAACAATCTTGCCATTGGCCGAAGCGTTGATGAAACGTTGAGAACCCTCCAGGCGTTGCAGTATGTCCAGGAGAATCCCGACGAGGTGTGCCCTGCTGGATGGAAGCCTGGGGAGAAGTCGATGAAACCCGACCCCAAACTGAGCAAGGAGTACTTTTCAGCTGTATTATAAATGGTGCTTCAATACACCATTCAGCCGCTTTTATTCACAGTTTAGCAATGTTTTAGAGACTAGAGAGTTTGTGGTATCATCAAGTTCCTGAGACCCTGTCATTTGAATTTTGCGCATTCTGTCGAAATAAATACCTTATCTATGAGATGTATGTTGCATTTGAAGTTGAAAATGTATTATTTGAACTGAATGCCAAAACATGTTACAGCAATTAAAGCCAATTAAGATCC
>Seq30185 [organism=Ipomoea batatas (L.) Lam.] PacBio-Illumina derived unannotated transcript Ibc16872/f1p0/1753.1 
ACTCAGCTGTGGAGCTGTTGGAGTTGGGTGTCAGTGATATGGCAAGGAAGAAGATCAGAGAGTATGATTCTAAGAGGCTTCTGAAGGAGCATTTGAAACGTCTGTCTGGCATCGACCTCCAGATCTGTTCTGCTCAAGTAACAGAATCTACAGATTTTGCTGAGTTAACAAACAAAGAACCATGGCTTTCGTCCACAAAATTGGTTGTAAAACCAGACATGTTGTTTGGGAAGCGTGGAAAGAGTGGCTTGGTGGCTTTGAAGTTGGATCTAGCAGAAGTTGCTGAATTTGTCAAAGCACGTCTTGGTGTGGAGGTTGAGATGGGTGGCTGCAAAGCACCTATTACAACCTTCATTGTTGAACCGTTTGTTCCCCATGCCGAGGAGTATTATCTTTCAATAGTATCTGAAAGATTAGGGTGTACCATTAGCTTCTCAGAATGTGGAGGCATTGAAATTGAAGAAAACTGGGACAAGGTCAAGACAGTATTCCTTCCAACTGAAAAGCCTATGACCCTGGAAGTGTGCGCACCACTGATTGCTACTCTTCCCTTGGAGGTACGGGGGATAATTGGCAATTTTATATTGGGTGTGTTTTCTGTTTTTCAAGACCTGGACTTCAGTTTTCTTGAGATGAATCCCTTTACGCTTGTCAATGGTGAACCATTTCCCCTGGACATGAGAGGAGAGTTAGATGACACAGCTGCCTTTAAAAACTTTCAGAAGTGGGGCAATATTGAGTTCCCTCTGCCTTTTGGAAGAGTTTTGAGCCCAACAGAAAGTTTTATTCATTCCTTGGATGAAAAAACCAGTAAAAATGGTCAGCATTTTTGTTATTGCAAATGTGATTGCGCCAGCAAGCTTATGCATTTGATATCCTTATTGCTATTAAAGATAATTTTCTGTCTAGTGTCACTCTTTGCTTTGCTGAATCTCCTTGTGTAGGCATAAGATGAGTTCTTGAATAAGTGGCATAATAATTTTTTTCCCTCACATTTTCCAAAGCTGTAGAAGTTGTCTTTCTTGTTAGTTGTGATGGTTATTTGTGTTGGCTTGTGATTGGTTCACTGCTTCCAACAGTTTTATTCATTCCTTGGATGAAAA
>Seq30186 [organism=Ipomoea batatas (L.) Lam.] PacBio-Illumina derived unannotated transcript Ibc16872/f1p0/1753.2 
GTTTACTGTCTTGAATCCCAAAGGTCGAATTTGGACAATGGTTGCTGGAGGTGGAGCTAGTGTAATATATGCTGATACAGTCGGAGATTTAGGCTATGCATCTGAGCTTGGTAACTATGCAGAATATAGTGGAGCTCCAAATGAAGAGGAGGTTTTACAATATGCTCGTGTAGTTCTTGATTGTGCCACAGCTGATCCAGATGGCCGTAAGAGAGCTCTCATTATTGGAGGTGGCATTGCTAATTTTACTGATGTTGCTGCTACCTTCAATGGAATTATCCGGGCTCTTAGGGAGAAGGAATCCAAGTTAAAAGCTGCTAGAATGAACATTTATGTTCGAAGAGGTGGCCCTAATTACCAAACAGGCTTGGCAAAAATGCGTGCATTGGGTGAAGAGTTGGGACTTCCCCTAGAGGTTTATGGACCTGAGGCTACAATGACTGGCATTTGCAAACGGGCTATTGATTGCGTTATGTCTTAAGCATGGATATAAAAGTTCTCCTTTTAAATTCATGCAATGCTGCTGGTGTTTCATCCACTCTTTTCAGACTCTCTTCCCATGCTTGAAAGGAAACTGCATTTGCTGAATTTATGAAAAACTTTTCAATAAAGGGGAAGCTAAGCCTCATATTTCTGTG
>Seq30187 [organism=Ipomoea batatas (L.) Lam.] PacBio-Illumina derived unannotated transcript Ibc16874/f1p0/1351 
ATCAAGGCTTTCTTTTCCTTAAAATTTTCAAAGAACAGGAAAAGGAGACACATACACACACACTCAAACACAAAAAACACACAGATGGAGTACTATGAAAGTGGTTTCTTGGAAGAATTACTTTCTTTGAGAAGCGATGATTCATGGGAAACAGCTGAAAGCTGTTTCCCTGTGGGAATGAATATTGTCCATAATGGTGATGAAGTTTACTGCAACAACAATTACAATGTTATTAGTGGCAATTCATCGATCTTGATTATGAAGGGAAAAACCCATCACCCCTTCCATCTTCTTCTATCACAGCTTCCTTTGATCATGGCTGCACAAATTTCCCGCCGTTTGACCGTTATACCCTTATGAGCTGCTACTCCTTTGACGGTGAGTTTTACACCCCACTGCCCTTCGGAGACGAACTATCTCCGCCGCTCACGGCGGACTCCTCCAACACCAAGCTCGACACGCCGCCGCCGCCGCCTGCCGCCGCATTCCGTTCCGGCCAGGAAGATTTGTCGGCAATCTTGGATGAGGTTACTAATTGCTTTCATCATCAACAAAACTTGGAGATCGGATGTAAAGTGGAGGCGGTGCATCATCAATCTTGCGGCGGTGAAGCGCCGAGGAGCGGCGGCGGGATTTGGCCGGAGAAGAGGAGCAAAGTGAGGAACCCCCATGGCCAGCCTTCAAAGAATTTGATGGCTGAGAGGAGAAGAAGGAAAAGGCTTAATGACAGACTCTCCATGCTTAGATCAGTTGTTCCAAAGATTAGCAGAATGGACAGGACATCTATACTAGGGGACACAATAGATTACATGAAGGAGCTACTAGAGAAAATCAAGAATTTGCAAGGAGAAATGGAGATGGGGCAGAATCAGCTGAGCCAGAACACCATCTTCAAGGATGTGAAACCCAATGAAATGTTGGTCAGAAATTCACCTAAGTTTGATGTGCAGAGGAGAGGAGAAAGCGATACGAAGATCGAGATTTGCTGTGCAGGAAAGCCCAGCCTTTTACTATCAACAGTGAATACACTCGAGAGTTTTGGCCTGGAGATTCAACAGTGTGTGATTAGCTGTTTCAATGAGTTCGCAATGCAAGCTTCTTGCACTGAGGCAATGGAGCACAGAGAAATTTTGAGTGAAGAAGACATAAAGCAACAACTGTTCAAAAACGCAGGATATGGAGGAAGGTGCCTGTAGCTAGTAACTAATATAATGAATAAATTATGCTAATTCAAGTGTATATCAGAAAGGGAAAAGTTGGATTGGGACGGGGTGGATATGTGTTGTGAGATAGATTCTAAATCTTGTCCAAGGAGATTTTTGAATTTAAAATTTGTAGTGAATTTTTCTAATATTTTGTAATATTAATTAGCTCAAAATATGTGAATTATATTCCATT
>Seq30188 [organism=Ipomoea batatas (L.) Lam.] PacBio-Illumina derived unannotated transcript Ibc16875/f1p0/1753 
ATCGGCGTGTGAACTGAAAAAGGTAAGCACCGACTGTCATAATCTCAAAGTCAAGCTCCTTCGATCGAGGTAACTAAGCCGATCCATAAACCTTTAGTACACAGAATTAAAGGCATATGCAAAGTTAGATTTGAGGAATTAAATGCTCATGCAGAAGAATAAGTCAAGGTAAAATAAAATATAAATTTTTTGTGCTGCAGCAGTGGTGTCAGAGAAGATGTTGGAAGGTCCAAAATTTGCAGGACTTATAGACCTAAATCAAAACCATGATAATTATGGTCTCTCTCAAAACTTTTATCATAAGCTTGGCGAGGGGTCAAATATGTCAATTGACAGTTATCCAAGCTTGCAAATGAGCAATGGCGGAGGGTCTGTTGCAATGTCTATGGATAACAGCAGTGTTGGGTCCAATGATTCAAATACTCGGATCTTAAACCACCAGGGTCTCAAGCGAGTTCACAACAACTATTCTGTTGCAGCTAGTGTGAACAGGGGAAAAGTTTCTCATGGATTGAGTGATGATGCACTGGCACAAGCTTTGATGGATCCACATTATGCTACTCAGGGGCTTGAGAATTATGATGAGTGGACAATTGATTTAAGGAAACTTAATATGGGACCAGCTTTTGCCCAGGGTGCTTTTGGCAAACTTTACAAGGGAACTTATAATGGTGAGGATGTTGCAATTAAGCTTCTTGAGAGACCAGAGAATGATCTTGAGAGGGCTCACTTGATGGAGCAGCAATTTCAGCAGGAAGTAATGATGTTGGCAAGGTTGAAGCATCCAAACATAGTTAGGTTTATCGGTGCATGCCGTAAACCCATGGTTTGGTGTATTGTAACTGAGTATGCAAAAGGAGGATCTGTGCGGCAATTCCTGGCAAAGCGACAAAACCGATCTGTGCCCTTGAAATTGGCTGTAAAGCAGGCCTTGGATGTTGCAAGGGGCATGGAATATGTTCATGGCCTTAATTTGATCCATCGTGACTTGAAGTCTGACAACCTTTTAATTGCTGCTGACAAGTCCATTAAAATTGCTGACTTTGGAGTTGCTCGCATTGAAGTTCAGACTGAAGGAATGACGCCAGAGACTGGAACATACCGTTGGATGGCTCCGGAGATGATCCAGCACAGGCCTTACACCCAGAAAGTCGATGTTTATAGCTTTGGTGTTGTCCTGTGGGAGCTGATCACTGGGATGCTTCCCTTCCAGAACATGACTGCTGTGCAGGCGGCTTTTGCTGTTGTAAACAAAGGTGTCCGTCCAGCAATACCAAACGATTGTTTGCCCGTCCTGGCTGAGATCATGAGCCGCTGCTGGGACCCTAATCCTGATGTTAGGCCCCCCTTCTCCGAGGTGGTCAGAATGCTCGAGGCTGCCGAAACAGAGATCATGACAACTGTGAGGAAGGCGCGTTTCAGATGCTGCATGACCCAACCGATGACTATGGACTGATGTGGAACAGGAGAAATTAGAAGCATAATGGAGATAAAAAGGCGGCCAGAGGAAAAGCTGATTCTAAGTTGTGTATGCATTCAGGCATCATTTCTTTATTCAGATAGAAGAAAGGGGAGAAAGTTATGATGATAAGAACTGCTTGTTTTGTGTTTCGTTTTGATGGATTTAAGAACAATGCTGATTAGTGGTAATAGGGAGGCTTGATATGTATCTATACATGTCCTTTGTTGATGTGATTAAACCTGCTCTGTTTAGTTGTTTGACTTTGATCAGAATCTGAATATAGCAGGGCTTGAAGGTCCTT
>Seq30189 [organism=Ipomoea batatas (L.) Lam.] PacBio-Illumina derived unannotated transcript Ibc16881/f1p0/1787 
AACGGACGGATCGGAGACCACCTAACACTCAACACAATACCATATCCTCATATCCATATCCTTGGATGCCGTATATACATACATACGTTCATGCCAATACGATAATGTATATTATGTATTTATATATATAATCACGCTTTCATACTTTTCCTCACCTTCACTCCACCATGGATCCCCAGCTGAAGAATGTATTGCGACTATTTTTCATGGCGGTTTCTTTGTTCGCCGCCTCCGTTACGACGGCCGAGTACATCAGGCCTCCGCGCCGCAAAATATTGCGTTTAACTAAGGATCCATTCTCTTCTTCTGATCCTCACCAGGTCCACATATCCTTAGCCGGTGATAAACATATACGAGTATCCTGGGTTACTAGTGATAAATCATCTCCTTCGCGTGTGGAATATGGCACATCGCCAGGAAACTACACCTCAGTAGCTGAAGGAGGAGAAATTAAAACGTATAGCTATCTAGTATACAAATCAGGGTATATCCACCATACTGTGATTGGACCGCTGAAGGATGATACTGTGTATTACTATCGGTGCGGGGGAAAATATCCCGAGTTTCAGCTCAAGACTCCCCCTTCCAAGTTCCCAATTATGTTTGTTGTGGCAGGTGATTTGGGGCAGACTGAATGGACTAAGTCGACTTTAGGCCACATACAGCAATGTAAATATGATGTTCTTTTGCTCCCTGGAGACCTTTCATATGCTGATTACATTCAAGCCCATTGGGACACCTTTGGTATGCTGGTGCAGCCGCTTGCAAGTGCTAGGCCATGGATGGTGACACATGGGAACCATGAAATAGAAACGATTCCGTTGGTTAAAGAATGGTTTCTGTCTTATAACGCGAGGTGGGTGATGGCCTATGCAGAGAGTGGATCCAATTCAAACCTGTATTACTCATTTGATGTGGCAGGGGTTCACATTGTGATGCTTAGCTCTTATGCTAGTTTTGATGACCACTCTGATCAATATCGTTGGGCGAAGGCTGATTTTCTTAAAGTAGACCGCAAAAAGACACCGTGGTTGGTTGTGATATTCCACGTGCCATGGTATAGTAGTAATAATGCCCATCGAGGGGAAGGTAATGCCATGAAGGCAGCCATGGAACCTTTGATTTATGCTGCTGGTGCAGACATTGTGTTTACTGGCCATGTGCATGCTTATGAGCGCTCGAAACAAGTTTACAAAGAAAAAAATGATCAGTGTGGTCCTATCCATATAACCATAGGTGATGGAGGAAACAGAGAAGGTTTAGCAACCAGGTACAAAGATCCCCAACCAGAATGGTCTGCATTCCGCCAAGCAAGCTTTGGTCATGGAGAGTTCGAGGTTGTCAATTCAACTCATGCACATTGGAGTTGGCATCGTAATAATGATGATGAATCAGTGCAGTGTGATGATGTTTGGGTTACCCCATCATGGAGTAATCCAGCATGCAATGGCAAAAACAGCAAAGAGGGAAGGAAAGTCCTCAACTCCTGATGGCCCCTTAATGTCAAAGTTGCTGGTCAACCTAGATGTACTTTCCATATGTATATACACATAGTAGAATGACTGAATGAGACAATTGTTGTATGTGTGCATTGTTCTCTTGGTCAAGTTCTTGTGTTTGTTAGGTTTAGTGTTGCTGTTTTTAAGGGTTGTTATAAACATGCCCAAGACTTCGTGGTTAAGTAGTGTAGTGGTACTAATTTTTGACTTTTATCTTAGAATGTTAAAAGAGTGATTTTTAATCACTTCATCTCTAGGTTGTTAAAAACATGTATTCCATTTGT
>Seq30190 [organism=Ipomoea batatas (L.) Lam.] PacBio-Illumina derived unannotated transcript Ibc16883/f1p0/1647 
GACCAGACACAGCTCATCTTTTGGATAACTTTAGCGAGTGCTTTGCTGAGCTTGGGCTTAACTATGACTTCTCATCGAGGACAACTAAGAAAGAGGAATTATGGTTCATGTCCCACTGTGGAATTAAAAGAGATGGAATATACATTCCCAAACTCGAGCCTGAACGAATAGTATCTATTCTTGAATGGGATAGATCACATGAGCCTATACATAGGCTCGAAGCAATTTGCGCTGCAATGGTAGAGGCGTGGGGCTATGACGAACTCCTCCACCAAATTAGAAAATTTTATGCATGGGTTTTGGGACAAGCACCATACAGTGAACTAGCACGAACTGGAAAAGCTCCATATATTGCTGAGACTGCACTTAAATCACTGTACACTGGAGTGCAACCCAGCGCTGACGATCTCAGCGAGTACACGCGTGTTCTTAATGAGATGTATGATGATAGCCTTCTCCAAGACAATGACTTATCGGTGTATCATCAATCTGGCAACCCCCCTGAATTTAAAGATGCGGGTGCGAACCCACCAGCACCAAAACCAAAAGGGCCATATACAGCACCAGAAATCACAGAGGTTACTGAGCCGGAGGATCCCAAACAAGCAGCGCTTCGTGAAGCTAGACAGAAACAACCTGCTATCATACCCGAATCATACGGTAGAGACACAAGTGAGAAACCTATGCGCTCTGTTTCACCACAGAGGGTGAAAGACAAGGATGTCAACGTTGGCACGACAGGCACATTTGTGGTGCCACGAGTTAAGCTCCACACTAGCAAAATGCGGCAACCTAGAGTCAACGGAATCTCTGTAGTAAACTTACAACACCTCGCAACTTATGAACCTGAACAACATAACATTGGGAATACACGCTCAACTCAAGAACAGTTTCGAGCATGGTATGAAGGCGTTAAGGGTGATTATGATGTTGATGATGCTGGAATGGCAATCTTGTTGAATGGATTGATGGTATGGTGCATAGAGAATGGAACATCTCCAAATATAAATGGCGTTTGGACGATGATGGATGGGGATGAACAGGTGACGTACCCCATAAAGCCATTACTGGATCATGCAGTGCCTACTTTTAGGCAAATCATGACACACTTCAGTGACGTTGCTGAAGCGTACATAGAAATGAGAAATCGCACCAAGGCATATATGCCTAGGTATGGATTACAACGTAACTTGACTGATATGAGTCTTGCGCGATATGCATTTGATTTCTATGAGCTGCACTCAACAACACCTGCACGTGCTAAAGAAGCACACATGCAGATGAAAGCAGCTGCACTTAAGAATGCGCATAATCGGTTATTTGGTTTGGATGGAAACGTCTCCACGCAAGAAGAGGATACGGAGAGGCACACTGCGACTGATGTTACTAGAAATATACATAACCTCTTAGGAATGAGGGGTGTGCAGTAGGTGAAACTTTGCACTGTATTTATTTACTTATGTGGTTTTTAGTATGCCTTTCTTTAAATTCGTGTCCTTCAGTCCCGACAGAGATGGTTGGGTGTATCGGCAGAGTGGGCTTGTAGCCTGGTCTATACACTTGAGAAGTTTCTGGTCTATTACGTATCATAAGGGACTCTTAAAAGTGAGGAGTACCTCGTAAGAAAAGCCTTTTTGGTTCGTGATCGAGCC
>Seq30191 [organism=Ipomoea batatas (L.) Lam.] PacBio-Illumina derived unannotated transcript Ibc16884/f1p1/3409 
AAATTCACTTGTGATGTTTTCTTGAGCTTTCAAGGTGAAGATACTCCCAAGAATTTTGTTGATCACCTTTACGATCGCCTGAAGCTGAAAGGACTCCACACCTTCAAATATGACAAGCGGCTGGAGAAAGGACAGCAGATTGCTCCAGCTCTGCTAGAATCAAGATTTGCTGTTGTAGTCTTCTCCAAAAATTATGCATCGTCACCCTGGTGTCTAGACGAACTTGTAAAAATCATGGAATGCAAAGATAATTTCAAACAGGTTGTGGTGCCAATTTTCTACGACATAGAGCCTTCACATGTGTGCAAACAAACTGGAAGTTTTGAAGAAGCATTTGCCAAACATGAAGAGAATGAGGGCAAGGGGAGGGTTGAAAGATGGAGGAAAGCTTTGACAGAGGCAGGCAGTATTGCAGGGCACGATTTGCAGGGTGATGAGTATAACGGGTTTGAAACAGAATGTATCAAAGCGGTCATTGCAAACATATCAAAACAACTGCGTCCACCTCAAAGTGTCGAAAAAAATTTAGTGGGATTAGAGTTAAGGCTTGAAGAAATAAGAATGAAATTGAAAGTGTGGGATGCAGATGTTAAGTTAGTATTAGGCCTTTGGGGTATGGGCGGTATTGGGAAAACAACCATTGCAAGAGCGGCTTTTGAACGATTTTCTAGTGCATTTGAGGGCTCATGTTTTCTTCCTAATGTTAGAAAACATGGGATGGAAGCCTTGCAAAAGAAACTCCTATATGTTTTGAAGGAAAATTCAATTGATATAGATGATGTGGATAAAGGATTTCGTATAATACAGGAAAGGCTTAAATGGAAGAGAGTGTTAATTGTTCTTGATGATGTAGACCATGATAATCAATTAGATAAATTGGTTGGAGATGGTGAATGGCTTTGCAATGGTAGTAGAGTCATCATAACTACAAGAGACAAGCATTTACTCACTCAATTTAGAGTAGTTGTTGAATCTTATGAAGTAGAGAAATTGGAGGAAGAAAAAGCTCTAGAACTATTTAGTTGGCATGCCTTTAAGAAAGAATATCCCGAGAATGGATTTGAAGATCTGTGTACATCTTTTGTAGCTCATGCTGGTGGTCTTCCATTAGCCCTTAAAGTCTGGGGTTCTACTCTATGTGGACAAACAAATAAAAATGTGTGGGAAAGCAGACTAGGGAAGATTAAAGGCATCCAAGATTTGGACATTATTGAAAAGCTTAGGATAAGTTATGATGGACTAGATGAGGATTGTAAAAAGGTATTTTTGGATATAGTATGCTTTTTTCGGGGCGAACGTCGAAATTTTGTAGAAGAAGTACTTAATGGTTGTAAATTAGATCCTCTTACAAACATATCAGTGCTTATTGATAGGTGTCTACTATTTGAATCATTTATTTTTGGTGAGTCCTATATTGATATGCATGATTTGATACATGAGATGGGGTTGGCTGTTGAGAGGTGCAGAAACGAGAGGAGATGGCTGCTTGACGACCTTGATGATGAGCCTAAGGTGGTAGAAGGTCTTTTGCTTTCATTCGACTGTGATGAGGATATTAGCCCTTATTTTGACATTTTAAAACAGATGACAAAATTAAAGATGCTCATTGTTAAATATCGAGAACGTTGTCATTATTGTAGCTCAGAGTCTCATCTAAAAAGTATTGAAGCCTTGGAAGAGAAATGTATTATGAATTACCTTCCTGAGAGTTTGATGGTGCTTAAATTCCCACGTTATCCATGGTCACACCTTTTTTGCCCAAAGGAAATGACGAAACTTAGCTATTTGGATCTTAGCAATTCTGACTATTTGTTAGAAACCCCAAATTTTGCAAAGATGCCGAATTTGAGGATTTTAAATCTTTCAGGCTGTGAGAAATTAAAAATGATCCATCCATTTGTTGGAAATCTTAGTAAACTTGTTAAATTGAATTTGACTCTACGCAACAACCTTGCAAAGTTTCCCAGCTTCAATCAAGAAATGAAGGACATTACCAATTTGAAACTTACATCTTGCATATCCTTGTTAGAAACTCCAAATTTTGCTAAAATGCCAAATTTGGAGTATTTATACCTTTCAAACTGTGAGAAATTGACAGAGATCCACCCATCTGTTGGAAATCTTACCAAACTTCTTAAATTGAGTTTCGATGGCTGTAGTAACCTTGAAAGGCTTCCCAACTTCAACCAAGTTTCATCTTTGAAGAGTCTCAAGCTTCGAAATTGCATAAATTTAAAAAACTTTCCAGAAATCAAGGAAATGAATAACATTACCGAATTGAACCTTACAAATTGTACCTCTTTGTTAGAAACTCCAAATTTTGCTCAAATGCCAATTTTGGAGTATTTAGACCTTTCATATTGTGAGAAATTGACAGAGATTCACCCATCTGTTGGAAATCTTACCAAACTTGTTGAAATGAGTTTGGATGGATGTAGTAATCTTGAAAGGCTTCCCAACCTCAACCAAGTTTCATCTTTGATGACTCTCACGCTTCAAAATTGCATAAATTTAAAAAAATTTCAAGAAATCAAGGAAATGAATAACATTACCGAATTGAACCTTACAAATTGCAGCTCTTTGTCAGAAACTCCAAATTTTTTTCAAATGCCAAATTTGGAGTATTTAGACCTTTCATACTGTGAGAAATTGATAGAGGTGCACCCATCGGTTGGAAATCTTACCAAACTTGTTGAATTGAGTTTGGATGGATGTAGTAACCTTGAAAGGCTTCCCAACTTCAATCAAGTTTCATCTTTGAAGAGTCTCACGCTTCAAAATTGTATAAATTTAAAAAATTTTCAAAAAATCAAGGAAATGAAGAGCATTACGAAATTGAACCTTAAATTTTGCAGCTCTTTGTTAGAAACTCCAAATTTTGCTCAAATGCCAAATTTGGAGTATTTAGATCTTTCCTACTGTGAGAAATTGACAGAGATCCACCCATCTGTTGGAAATCTTACCAAACTTCTTGTATTGAGTTTTGATGGATGTAGTAACCTTGAAAGGCTTCCCAACTTCAACCAAGTTTTATCTTTGCGGAGATCTCAACCTTCAAAATTGCATGATTTCAAGATATCAAGGAAATGAAGAACATTATCAACTTGAAACGTACATTTTGCAGCTCTATGTTAGAAACTCCAAATTTTACTTAAAAATCCAAATTTGAGGTATTTAGATCTTTCAAACTGTGAGAAATTGACATAGATCCACCCATCTGTTAGAAATCATACCAAACTTTCTTTAATTGAGTTTGGATGGATGTAGTAACCTTGAAAGACTTCCCAACTTCAACTAAGGTTCATCTATCATAAATCTCACG
>Seq30192 [organism=Ipomoea batatas (L.) Lam.] PacBio-Illumina derived unannotated transcript Ibc16885/f1p0/2018.1 
ATTACTACCAGAATACAGTAATAGTAACCTGGAAAGGGACAGAGATGAAAATGGAGAAAATTCTCATAGTGCTCACATCTGTTGATTTCTCAAGCAACAATTTTCATGGGATAATACCAGATACCATTGGGGCTCTCACATCACTTTATGCTCTCAACCTATCACACAATGCTCTCGTCGGGAATATCCCTGAAACAATTGGAAATCTGAAAATGGTTGAATCGTTAGACCTTTCAGCAAACCAGCTAGATGGAGGGATACCAGCACAGCTAGCAAAACTCACATTCCTTTCAGTCATGAATTTATCATTCAACAAACTTTCTGGTATGATTCCAACAGGCAATCAACTTAATACATTTGGACCAGATTCTTACCTAGGCAATCAAGAATTGTGTGGCTTTCCTCTCCCAAAAAGTTGCAAATCACCAAAAACTTTCAATGGCGGCCGATCTGAGATAGAATTTGATGGTGGTTCCTCTGAGATCAAATGGGAATACGTAACTTCTGCTTTGGGATTCGCTGTGGGTTTAGGCGTACCTTTGGATGCTTTTGCATAACAAGAGATGCAGGGAAGCATACCAACAACTCGACGAAGTTTTAGTTCGGCTATTCGGTCCCCGGCGACGAGGAAGAAAATCTCCAGGGCGAGGATGTAGAGTTCGCAGGAACCAATGTTGATAACTCTAAACTACAGCCTGCAGGTATGATTATGAATGATGAGATCGAGATTAGTGATTATGGCGGTGATACCTCTCA
>Seq30193 [organism=Ipomoea batatas (L.) Lam.] PacBio-Illumina derived unannotated transcript Ibc16886/f1p0/3404 
GACATTTTGTTTTCATTCTCAGATATTTCTTCTATCTTCCAAATACTCAGATAGAAATTTCTCGTCGTCTGGGCTTCAGCGACGGTAGATGAAGAGCACTTTCCATTGCCCAGTTTGATCCATCGATTTGGAAATATGAATGAAGAATCGATTATATTGGTTTCATTTTTCTTTTTGGATTTCAAAATTGTGGCGTTCAGTACTGAAGCTTAGCTTGTTGCCAACGGGTTACAGAGGCCCAGGAGAAAAGATAATCCATTCAGATTCAGTGCTTAAATCCTCAATACTTTTTCAGGCATGTCAAGCGTTGACTCTGATGACTTCTTGTAATTTACTCTATCTGGTGTTTAATTTCTTTTTTGATTTCATACATTATTTAATCTCCATTCCAATTAGTTTACAGTATGGTCGAGCTCGAGGATATGGCTTCTGCCTCTTCTTCTGCTACCCCTTCACAATCAACTCCCAAATTCACTTACGATGTTTTCTTGAGCTTTCGAGGGGAAGATACTCGCAAGACCATAGTGGATCACCTTTACGATCGGCTGAAACAAATAGGGATCCACACCTTCAAAGATGACGAGCGGCTGGAGAAAGGACAGCAGATTTCTCCCACTCTCCTACAAGCTATTCAACAATCAAGATTTGCTGTTGTAGTCTTCTCCAAAAATTATGCATCCTCAACCTGGTGTCTAGACGAACTTGCAAAAATCATGGAATGCAAAGAAAATCTGAACCAGGTTGTGGTGCCAATTTTCTACGACATAGAGCCTTCACATGTGCGCAAACAAACTGCAAGTTTTGGAGAAGCATTTGCCAAACATGAAGAGACTTTGAAGGATGATGAGGGCAAGGGGAGAGTTGAAAGATGGAGGAAAGCTTTGACAGAGGCAGGCAATATTGCAGGGCACGATTTGCACGGTGCTGAGTATAACGGGCATGAATTAAAGTGTATCAAAGCAGTCACTGCTGACATATCAAAACATCTCCGCCCACCTCCAAGTGTCCAAACAGGTTTAGTGGGATTAGAGTCACGGCTTGAAGAAATAAGAGTGAAGTTGAAAGTGTGGGATGAAGATGTTAAGTTAATATTAGGCCTTTGGGGTATGGGCGGTATTGGGAAAACAACCATTGCAAGAGCTGTTTTTGATCAATTTGTTAGTGAATTTGATGGCTCATGTTTTCTTTTGGAGGTTAGAAAACATGGGCTGGAAACCTTGCAAAAGAAACTCTTATCAAAAGTTCTCAAGGAAAATTCAATTGATATAGATGATGTGGATGAGGGAATTCAGATGATAAAGTACAGGCTCCAATGGAAGAGAGTGTTGATAGTTCTTGATGATGTAGATCATCGGGATCAATTAGATAAATTGGTTGGAGATGGTGAATGGCTTTGCAAGGGTAGTAGAGTCATCATAACTACAAGAGACAAGCATTTATTCACTCAGTTTAGAGTTGTTGTTGAACCTTATGAAGTCAAGAAGTTGGATGAAGAAAAAGCTTTAGCACTATTTAGTTGGCATGCTTTTAAGAAAGAATCTCCAGAAAATGGCTTTGAAGATCTGTGTACATCTTTTGTGGCTCATGCTGGTGGTCTTCCGTTAGCCCTTAAAGTCTGGGGTTGTTTTCTATGTGAACAGACAAACCAAAAATTTTGGGAAAGCACACTAGAGAAGATTGAAGACATTTCAGCTGATGGGGAAGTTATTGAAAAGCTTAAGATAAGTTATGATGGACTGGATAAGGAATGTAAAAAGATATTTTTGGATATAGTATGCTTTTTTCGCGGCGAGCGTAAGAATTTTGTAGAAGAAGTACTTAATTGTTGTAAATTACATCCTGTTACAAACATATCAGTGCTTATTGATAGGTGTCTACTATTTGAATCATTTATTTTTGGTGAGTCCTATATTGATATGCATGATTTGATACATGATATGGGGTTGAATATTGAAAGTGAACAAAAGAAGAGGAGATGGCTGCTTGACGACCTTGATGATAAGCTTGATGTGGTGGAAGGTCTTATGCTTTCATTCGACTGTGATGAGGATATTAGCCCTTATTTTGACTCTTTAAAACAGATGACACAATTGAAGATGCTCATTGTTAAATATCGAGAACGTTATCATTGTAGCTCAGAGTCTCATCTAAAAAGTATTGAAGCTTTGGAAGAGACATGTATTATGAATTACGTTCCTAAGAGTTTGATGGTGCTTAAATTCCCACGTTATCCATGGTCACACCTTTTTTGCCCAATGGAAATGACAAAGCTTACCTATTTGGATCTTAGCAATTCCGACTATTTGTTAAAAACTCCAAATTTTGCAAAGATGCCGAATTTGAGGATTTTAAATCTTTCGGGATGTGAGAAATTAAAAATGATCCATCCATTTGTTGGAAATCTTAGCAAACTTGTTAAATTGAATTTAACTCTACGCAGTAACCTTGCAAAGCTTCCCGGCTTCAATCAAGAAATGAAGGACATTACCAATTTGAAACTTACATCTTGCATATCCTTGTTAGAAACTCCAAATTTTGCTAAAATGCCAAATTTGGAGTATTTATACCTTTCAAACTGTGAGAAATTGACAGAGATCCACCCATCTGTTGGAAATCTTACCAAACTTCTTAAATTGAGTTTCGATGGATGTACTAACCTTGAAAGGCTTCCCGATTTCAACCAAGTTTCATCTTTGAAGAGTCTCAAGCTTCGAAATTGCATAAATTTAAAAAACTTTCAAGAAATCAAGGAAATGAAGAGCATTACCGAATTGAACCTTACAAATTGCAGCTCTTTGTTAGAAACTCCAAATTTTGCTCAAATGCCAAAGTTGGAGTATTTATATCTTTCATACTGTGAGAAATTGATAGAGATTCACCCATCTGTTGGAAATCTTATCAAACTTGTTGAAATGAGTTTGGATGGATGTAGTAATCTTGAAAGGCTTCCCAACCTCAACCAAGTTTCATCTTTGAGGACTCTCACGCTTCAAAATTGCATAAACTTAAAAAAATTTCAAGAAATCAAGGAAATGAAGAACATTATTGAATTGAACCTTAAATCTTGCAGGTCTTTGTTAGAAACTCCAAATTTTGCTCAAATGCCAAATTTAGAGTATTTAGACCTTTCGTACTGTGAGAAATTGATAGAGATCCATCCATCTGTTGGAAATCTTACCAAACTTGTTGAATTGAGTTTGGATGGATGTAGTAACCTTGAAAGGCTTCCTAACTTCAATCAAGTTTCATCTTTGAAGAGTCTCACGCTTCAAAAGTGCATAAATTTAAAAAAATTTCAAAAAATCGAGGCAAGTACACCACTCCTAGTGGTGTTGGATTTATTATATGTTGTGATTATAGAACTTCAATTTCTAATCGAATGCAACAAGTCGACAATATTGTTAG
>Seq30194 [organism=Ipomoea batatas (L.) Lam.] PacBio-Illumina derived unannotated transcript Ibc16889/f1p0/1494 
GACCAAAGTGATGGTACATTTAAGCCTGGATGGAAAGATATCTTCAGAATGAATCAAAATGAGCTTGAATCAGAGATAAGAAAGGTCTCTCGGGATTCATCTCTTGATCCAAGAAGAAAGGCTTATCTCATTCAAAATCTCATGACCAGTCGCTGGATAGCTTCTCAGCAGAAGTTGCCCCAAGCAGGAACTGGTAAAACTTCAGATGGCGATGATCAATTTGGATGTTTTCCATCGTTTCGTGATCCAGAGAAACAAGTCTTTGGTTGTGAACATTACAAAAGAAACTGCAAGCTTCGTGCTTCCTGTTGTGGAAAACTGTTTACATGCAGGTTCTGTCATGACCAAGTTAGCGACCATTCTATGGATAGAAAGGCAACCACTGAAATGATGTGCATGAGCTGTCTTCAAATTCAACCAGTTGGCCCCACGTGCAGGTCTCCATCTTGTGATGGACTTTTGATGGCAAAATATTATTGCAGTAGCTGTAAATTTTTTGATGATGAAAGGACAGTCTATCATTGCCCATTTTGCAATTTATGCCGGCTGGGTAGTGGACTTGGTGTCGACTTCTTTCATTGCATGACCTGCAATTGTTGTCTGGGAATGAAACTTGTGGACCACAAATGCCGGGAGAAAGGTCTTGAAACCAACTGCCCTATATGTTGTGACTTTTTGTTCACATCAAATGAAACTGTGAGAGCTCTTCCCTGTGGCCATTTTATGCATTCGGCTTGCTTTCAGGCATATGCTAGAACACACTACATCTGTCCTATATGCAGCAAGTCAATGGGAGACATGTCGGTGTACTTTGGCATGCTTGATGCTTTAATGGCTTCTGAGATTCTTCCAGAAGAGTTTAGAAACCGTTGTCAAGATATATTATGCAACGATTGTGACAAGAAGGGTACTGCACGGTTTCATTGGCTGTATCACAAGTGTGCATCCTGTGGATCCTACAATACCAGAGTAATCAAGGTGGACTCAAGTCCTGATTGTACAAGATAGTCCTCTGCGTGTGTCAATGGGATTGTACACAGTATCACAAGCGTGCGTTCTATGGTCTTACCAGAGTAATCTCAAGGTGGACTCTGAGTCCTTGAGGTCCACACGATACCCTCTTTTCCCACCCTAAAACCGATAATACACTCTGTAGAGTACAAATCCACCCGCCACAAGCAAAAGTTTCCACTGGTACTAGTAGAAGTAATGGTGGCATGGTTCAATTTTTGACAAATTTGAAGCAGAAGTAGATGCCGAGGAGTGTCAAGTTGAGAAGGCGATGAACTATTAGTAGTTTGCGTCTTAAAACGAAAATGTTTTCCATAACACGTTTCTTTTTTCTTCTTTCTTTTTTTGTCTTCCATATATCAAAATTTCATTTCTTTTGTACCTAAGTCAATAGATCTTTAGAACATTGATCAACACTCTGGCCTAAGAAATTGGTGCTATAGTGAAGAGGGAATATACTATCCTGTACACTAAAGTGTGGGATGAATGATATATATTGCTCTAATCATATACCTTTTC
>Seq30195 [organism=Ipomoea batatas (L.) Lam.] PacBio-Illumina derived unannotated transcript Ibc16890/f1p0/2542 
CTCACTCCAATATTCTTATCATTCATAACGATTGTTTGAAGAAAATGGCGAGCATCCATGAACTGGAACCTTCACGCAGTAATGATGAGTACTTCGAAACTGATGATGAAGAAGAAGATGAAGAAAATGAAGACGAAGGAGCCGAAGAAGAAGAAGACAAGTTTCACGGCTGCAGTAGGAGCGTATTCGGCGGCGGCAGCTCTCGCCGCCGTGCCGGATTATTCTGCGGCCTCTTTGGAAAGGTTTTGTAACATTTTCCTATTATTATTATTCTTGTAATTAACTAGGAGTCTGGCTAGATTTTAGGAGACCTAATAGAATAATGGCCAGTCTTTATAAGGTCACCAATCCTCTTACTGTCTCATACACCATCTAGAGAAAACTAAGTAGAAGTGTGAAACAAAACACTTAGATAAATTCTGCTGCAGTCATCTTACTGCCTCATACACCGGGTTGATTAGAAGTGTGAGACAAAATACTTAAGTAAACTCTACAGCTGTTCAGATCACTGGACCTTCACTAATTCAGAGTTATAGTTAGAGGTTAGTAGGATCTTTATTATCAAATATTAATGATTTTATGTGATAGAATTACTCTAACAGGTTTTAGACCCGAGGGCAACGTGGGTTCGAGAATGGAACCGGGTTTTCCTGCTAGTATGCGCCGCCGGCCTGTTCGTCGATCCTCTATTCTTCTACGCCCTCTCCATAAGCGACAACTGCATGTGCCTCTTCGTCGACGGCTGGTTCGCCACCACCGCCACCGTGCTCCGCTGCATGACCGACGCCATGCACCTCTGCAACATGTGGGTGCAGTTCAAGACGGATACGCGGCGGACGCAGGTTTTCGGCGGCGGAGATGACGGCGACGTTAGACGGCAACACGACAACCTCGTCACCCGCCGCGCCGTCGCGTCTCGATATCTTAAGGCCAAAAAGGGTTTCCTCTTTGAACTCTTCGTCATCCTTCCTTTACCGCAGATAGTATTATGGGTGACGACGCCGGCGTTACTGGAGAAGGAGAAGACGGCGACGGTGATGACGGTGTTCTTGATCGTCTTCCTCTTCCAATACCTTCCGAAGATCTATCACTCCGTCGGCCACTTACGGCGGATGCAGAATCTCTCCGGCGGCTACATATTCGGCACCGTTTGGTGGGGAATCGCTCTCAACATGATCGCATATTTCGTTGCTTCTCATGCTGTAGGGGCATGTTGGTATTTGCTAGGGATACAAAAGGCTGTTAAGTGCTTGAAAGAGCAATGTAGAGCGAGTAAGGGTTGCAGCCTGGGATTACTGGCTTGTGAAGACCCTATTTATTTTGGAGCCACCACCGTGGCCGGCGACCGGTCCGCACGGTGGCTGTGGGCGGAGAACCACCAGGCAAGGACAACTTGTCTGGCGGCTGACAACGATAATTATGCTTATGGAGCATATGAATGGACAGTTCAACTCGTCACAAACGAGAACCGTTTGGAGAAGATACTCCTTCCCATCTTCTGGGGACTCATGACTCTAAGTACTTTTGGTAACTTGGAGTGCACCACAGATTGGCTAGAAGTGGTTTTCATCATCGTCGTTCTCACCAGTGGGCTTCTTCTGGTCACCATGTTGATCGGTAACATCAAGGTGTTTTTGAATGCGACGACGTCGAAGAAACAGGCGATGCATTTGAAGATGCGGAACCTGGAGTGGTGGATGAGGAAGAGGCGGTTGAGGCCGGAGCTCCGGCAGAGAGTTAGGAACTACGAGCGGCAGCGCTGGGCGGCGATGCGCGGCGTCGATGAGTGTCAAATGATCCGAAATCTGCCGGAAGGCCTCCGGAGAGACATCAAATATCATCTCTGCTTAGACTTAGTTAGACAGGTACCATTGTTTCAGCATATGGATAGTTTGGTCCTGGAGAACATATGTGATCGTGTGAAATCCCTTATATTTACAAAAGGAGAAACGATAACCAGGGAGGGAGACCCGGTGAAGAGAATGCTATTCATAGTCCGAGGCCATCTCCAGAGCAGCCAACACCTCCGGGACGGCGTGAAGAGCTGCTGCATGCTAGGCCCGGGGAACTTCAGCGGCGACGAGCTCCTCTCCTGGTGTCTCCGCCGCCCCTTCGTGGAGCGCCTCCCGCCCTCCTCCTTCACGCTCACCACCCTCGAGACCACCGAGGCTTTCGGCCTCGACGCGCAGGACGTCAAGTACGTCACGCAGCACTTCCGCTACACGTTCGTCAAGGAGAAGGTGAAGCGGAGCGCGCGGTATTACTCGCCCGGGTGGAGGACCTGGGCCGCCGTCGCGATTCAGCTCGCCTGGCGCCGATATAAGCACCGCCTCACGCTCTGCTCGCTGCCGTTTATTTTGCCGAGGAGGCCGCCGACGAGGTGCTCGTCGATCGAAGAGGATCGGCTCAGGCTTTATACGGCTTTGTTGACTTCGGCGAAACCTAATGAAGACGAGTTTGATTTCTAAGCGTTGTTGCTTCGTTCTAAATTATATTTATATCAAACTTTATAGGTTTA
>Seq30196 [organism=Ipomoea batatas (L.) Lam.] PacBio-Illumina derived unannotated transcript Ibc16900/f1p0/991 
TCTTCGTCATCGCTATGCAAACTGAGGCGCTACCTCTCGTCAATAAGTTCCAGCTCGTCGAGGATGTTGATCCGCCGTTTCCAAAGGGAGTTCCTTGGGTGCGGTATTATGGTAACTATAAGGATCTCAAACTTAATATTGTCTGTCCTGGAAAAGACACAGTGTTGGGGGTTGACAGCGTAGGGACGATTTCTTCATCTCTCTTGACTTATGCTTCTATCCAAGCATTAAAACCTGATCTCATCATAAATGCAGGCACTGCGGGTGGGTTTAAGGCTAAAGGTGCTTCCATTGGAGATGTATTTGTTGCATCGCATGCTGCTTTCCATGATAGAAGAATACCTATCCCAGTATTTGATTTATATGGAGTTGGCTTGCGGCAGGCTTTTCCCACTCCTAATCTCCTGAAGGAACTTAACCTGAAGGTTGGCAAACTGTCTACTGGTGATTCCTTGGATATGTCCCCAGTTGATGAATCATCTATCACTGCTAATGATGCAACAGTTAAAGACATGGAGGGAGCAGCAGTTGCATATGTGTCAGATCTTTTGAAAGTCCCTGCAATTTTGTTGAAAGCAGTGACTGATATTGTGGATGGTGATAAACCAACAGCAGAGGAGTTTTTGCAAAATTTAGCCGCTGTAGCTGCTGCACTTGATGAAGCTGCCACCCAAATTATTGATTTCATAAGCGGAAAATCTCTTTCTGAACTTTGATTTGGACCATGCATCAAATTATGGAACTCTGGTCTTATTACCCATCAAGCGGTCATTCAACTTCAGGGAAAATGGCAATAAAATTTGTCTGTGATACTGTATTCTGGCTCCATATTATCTACACGTAACAATGTATACGCCTCATACATATCCATTTCATCCAGTCCTTGTCAATCTGCAACCAGCTATCTAGCTGCATACTTGTTTACAGTAATATTATGTATAATATATTATGTAGTATGTATTTCTATGACACGGTTCAGACTTTGGAGTTTTATATGCAATCGTTTATGTTT
>Seq30197 [organism=Ipomoea batatas (L.) Lam.] PacBio-Illumina derived unannotated transcript Ibc16901/f1p0/2272 
AAACAAAGAGAAATAATGCTAATTTGTCTTGGTTGTTCACTAACATGAGTTGGAGGAGAATAAGGACAGCAAGCTCTACTCCCATTTCGCCCATTTTTGCGGCAGGTACGGCTTCTTCAAATCATAATAACTCATCGGTTTCTTCGAATCAATCCAAATTCAAACAAAGCTCTAATGATTTAGACGATGCCCTAAAGTTATTCCGTCGAATGGCTCGTACCAGGCCCTTGCCTTCTGTTATTCACTTCAACAAACTGCTTTGTAGAATTGTGAAATTGAAGCATTATTCGGTAGTTGTTTCCCTCTTTCAAGAAATGCGCATTAAGGGCATCCCAATCGATGTGTATACCATTAACATTCTGGTGGATGTGTACTGCCGCTCATGTCGAGTAGATTGCGGGTTTTGTCTACTTGGTATGGTCTTCAAGTGTGGATTAGAGTTTAATGTGGTAACATTCACCACTCTGATCAAGGGTCTCTTTTTGGATAATAAGATTGTGGAGGCTGTAGGGCTATTCAAGAAGTTGGTGAGGAAAATGTGTGCAAAGTTAATGAAATTACTTACGGTACTCTTATAAATGGGCTTTGCAAGGCAGGTCATACACAAAATGCTCTTGATTTACTTATAGTAATGCAAGAAGAGGGACCTAAGCCTAATACTATAGTCTATAACACTGTGATTGATTCTCTATGTAAAGACAGAATTGTTGATCAGGCTCTTGGCCTTCTCTCTGAGATGATTGAAAGAGGAGTTCCCCCGGACATCTTCACATACGCTTCACTGATTCAAGGCCTTTGCAATTTTAACCGATGGAAAGAGGTTATGAAGTTAATGAATGAGATGGTGCTACATAATGTATATCCAGGTGTCTATATTTTCAATATATTAGTGGATGCCCTCTGTAAGGTGGGGAAGTTGGAAAGTGCGGAAACTATTATTCAGATCATGATTCAAAGGAAGATTTATCCTAGTGTCGTCACATACAACACTCTCATTGAGGGGTACTGCTTGCAAGAACGGATGTATGAAGCGAGGAAAGTTTTTGGTCGGATGGTAGAAAGTGGCCTTCAACCAGATGTTATGACCTATAACACATTAATTAATGGATACTGTAAAATAAAAGAAATGGATGAAGCGAGGAAAGCTTTTGGTCAGATGGTAGAAAGTGGCCTTCAACCTGATGTTAGGACCTATAACACATTAATTAATGGATACTGTAAAATAAAAGAAATGGATAAGGCCCTGCATCTATTTTGTGAAATTCCTCAAAAAGGGCTTCATCCTGATGTTGTTACGTATACCATAATGTTGCAGGGGTTATTTCTGGTGGGTAGATGTTCTGCTGCACTGAAACTTTTTCAGGAGATGCTGGTTGCTGGACATAAACCAAATTTTTACACTTCATGTGTCTTACTTGATGGTTTGTGTGGTAATGGACTTGTTGAAGAGGCGATGTCAGTCTATCATCAGTTATTAAATAGAAACAGAAATGGTTCTCATGTTTATGGTGCCATCATAATTGATAGGCTCTGCAAGATAGGACGGCTTAATGTTGCACGCGATGTATTCAATGACCTCATCTCTAAAGGTCGATGCCTAAATGTGAATACATACACTGTAATGATAAATGGGCTTTGTCGAGAAGGATTAATAGATGAAGCCTTAGAGTTGTTAAGGAAAATGGAGAGAAATGATTGCTTACCAAATACTGTGACTTATAATGTTATTTTGCAAGGATTTGTTAGAGAGAAAAAATGGCATGAGGCAAATCTACTTTTGGATGAAATGGTTGGTAAGGGTATTTCTCCAGATGATGACACATTGTTCTTCATAAACGACTTACTTGCACTTAAAACTGGAGATGAGACAGCACTAAAGGTGATACAGAAATTTGCAGCAAATCATGTAAAGTAACTACATATTTGGAATCTTTTAGCTTCTCTGCTTGTTCCTGGATTGTTACTTTTGGAGGAATGTTTTCGGGGATTTCACTCCCAGTTCCATCTTCTTGTTCAAATGTGTGCATATTTCTTGAGTCAAGTCTGCTAAACACAGCTCTTTATTTACCAAAAGACTACCCTTGGAAGATTGGATCTGTAGTCTGTAGAATAGGCTGAAGTTTTCTTTCCTTGAGTTTGTGTAGATTTGAATGGTATTTCTATGGAATGGATACCAAGCAAGAAATTGTAACCATCCAAGCATTTGATTTACAGCATCACTAATGCAGCAGATTGCTGATGTAATAGTCATTGTAAGATTAATGCAAATTGCAAATTGATATGTTTTTATAAAATTATGTATTATATGTTTA
>Seq30198 [organism=Ipomoea batatas (L.) Lam.] PacBio-Illumina derived unannotated transcript Ibc16904/f1p0/1507 
GGGTTGGGTTGTTGTTTGATTTGTGAATGATGGAGCAACAAACGGCGCAGGAGGGAGGAGCGTTGGTGGTGGCGTCGCCGGCGCCTCCGAAACGGACGTTGGCGCCGCCGACGTCGCTCGCGCCGGGGTTCCGGTTTCACCCAACGGACGAGGAGCTCGTCAGGTACTATCTCCGACGCCGGGCATGCGGCAAACCTTTCCGCTTTCAAGCCGTTTCTGAAATCGACGTCTACAAATCTGAACCGTGGGAACTCGCAGAATATTCACATCTGAAGACTAGAGATCTAGAATGGTACTTTTTTAGCCCTGTAGATCGTAAGTACGGGAATGGGTCTCGGCTCAACAGAGCCACTGGTAAAGGCTATTGGAAGGCCACTGGGAAGGATCGCCCTGTCCGTCATAAGTCTCAGACAGTAGGAATGAAGAAAACGCTCGTTTTCCATTGTGGACGAGCTCCAGATGGAAAGAGGACGAATTGGGTTATGCACGAGTACAGACTCACTGATAATGAATTAGTGGAAGCTGGGGTAACTCAGGATGCTTTTGTGCTATGTAGAATTTTCCAAAAAAGTGCTTTGGGACCTCCTAATGGTGATAGATATGCACCCTTTGTCGAGGAAGAGTGGGATGATGGTATGGCTCTTGTGGTTCCCGGAGGAGTAGCCGAAGATGATGTAGCCAATGGTGATGATGCACGAGTTGATGGCAACGACCTTGACCAGGGTGGTCTATGCAAGGCTCCCGAGAGTCCAGTTGAACCATTGTCCCTTTCGTTTGTTTGCAAAAGAGAGAGATCGGAGGATCCTGAACCCCTCTCTCTGGCCCAAAGCAAAAGATCGAAGCAGGATTGCCCTAGCTCGAGCCATGCAAATGGCTCGGAGGATTCAACTACCACAAGCCAGGATCCTCCAACCATGATGATGACGACAAATGATTCTTCCCCCGTTCTCTTAGAATTCCCGTTGCTGGACCCCACTGAACCCAGGGAGAACCAGCCTTCAAACGCCCCTACTTTCGACTCCTCCACCCTCGAGAAATCCGTGCCTCCCGGATACCTCAAGTTCATTAGCAACTTGGAGAACGAGATCCTGAACGTGTCCATGGAGAGGGAGACACTGAAGATTGAAGTAATGAGGGCACAAGCCATGATCAACATCCTTCAATCGCGCATCGACCTTTTGAACAAGGAGAACGAGGACCTTAGACGAGTTGTCCGAGGGGGTTAAGCTAGCTAGTAGAGCTGCGTTTCCTATTTGCTATCTTTTTGTAGTTCTACATCTCAGATGGCATCGGGAAGTGGAAGAAGACGAGCGAAGCGATGCTGGAGATGTTCTACTACTTCATCTGTCGACAACTCTGTAATATCTGTGTAATAGTTGACTGAGTACATGAACCAGATGTGCCAGTAGCTATGAATATAAGCAGTGTTTCCTGAACAGTTGCAATAATCCTCAGATGTTTCAATCTTTTTAGCTGAAACCTTAAAAATGTTTTGTTGGGGTTG
>Seq30199 [organism=Ipomoea batatas (L.) Lam.] PacBio-Illumina derived unannotated transcript Ibc16907/f1p0/2174 
GCTCTAAGTGCTGCAGTTTCTCTTCCATCATCATCATCCAAGTCTAATTCTCTCCCACGCAGAGCTTCCTTTACTGTCGCCCAGGCAAAAGTTAGCTTCAACAAGGTGCCTTTGTACTATGGTAGGAGGAAAGTGGTGCCCATCAGATCCCAGGTGACTACAGAGGCTCCTGCTAAGGTTGTGAAGGAGTCCAAGAAACAGGACGAGGATGTTGTTGTGAACAAGTTCAGGCCAAAAGAGCCTTACATTGGCAGATGTCTTCTCAACACCAAAATCACTGGAGATGATGCCCCTGGTGAAACTTGGCACATGGTCTTCTCCACTGAAGGGGAGGTTCCATATAGAGAAGGGCAATCTATTGGAGTAATTCCTGATGGAGTTGATGCTAATGGGAAGCCTTACAAGCTCAGATTGTACTCCATTGCTAGCAGTGCCATTGGTGACTTTGGAGACTCCAAAACTGTATGCTGTAAATTCTCTTCTTAACATATATAATTCGAGATCTCTGTGGATCATTTGATGCGTATTAAGTTACACGGATTCTAGGATCTCGTTTAATTATAGTATTTGTTCCCATTTAATGTGATCGATAATGCACTGTACTATAGCTCGCTAATATGCAATCAACATAAGATTTTCGTTCCAAGTCTGCTCAGCTCACTCTTTAATTAGTTTCTTGTAAAGGGAAGTGATTCATGTTTAAGGTGTGCACGCCCCGCAGGTTTCCCTTTGTGTCAAAAGGCTTGTCTACACGAATGACAAAGGCGAAATCGTTAAAGGAGTTTGCTCAAACTTCTTGTGCGACTTGAAACCTGGAGCAGAAGTGAAGATTACTGGACCTGTTGGCAAGGAAATGCTGATGCCCAAGGATCCCAATGCCACTATCATAATGCTTGCTACTGGAACTGGGATTGCCCCTTTCCGCAGTTTCTTGTGGAAAATGTTCTTCGAGAAGCATGAAGATTACAAGGTAGTTGCACAACTAACATTCATGTTTTTCCTTAGTTTACCATCCTCGTATCAACCGTGTCAGCCAAATTGGTTACTTTAACTTCCCGTAAGAGTCGACTATTAACCTTGTTAGTTATGTCTGACTCTCCGTGGGAACTAGCTATTGTGATTTAAGTCGGTCAGCTATAGTAACCCAACCGGACAACCCAGACTGGGTTAGTTATGACAATCCATACTAGGTCAATTATGGCAACCCAGACTGGGTCACTATTGCAATCCAAACTGGGTCAATTATGGCAACCCAAACTGCTTTACCTCATGTTCTTTGTTGGTTAAGGTTACTATGCTAGATTTACCTCGCGTCTTTTACTAATTAAGATCACAAAATTGAATTTACCCGATATATGGAGTAGTGATTGCGGGTTTTAATTTCTAACTTTTAATTGAGTGGGTTTTTGGGTGCTGTAGTTCAATGGTTTGGCGTGGCTTTTCTTGGGCGTTCCCACAGGCAGCTCGCTGCTATACAAGGAGGAGTTTGAGAAAATGACAGAAAAGTATCCCGACAACTTCAGACTGGACTTCGCTGTGAGCAGAGAGCAAACGAACGAGAAAGGCGAGAAAATGTACATCCAAACCAGAATGGCGGAATACGCAGAGGAGCTCTGGGAATTGCTCAAAAAAGACAACACTTTCGTCTACATGTGTGGGCTCAAAGGCATGGAAAAGGGGATCGACGACATTATGACCTCATTGGCTGCTAAAGATGGTATTGACTGGTTTGAATACAAGAAGCAGTTGAAGAAAAGCGAGCAATGGAACGTCGAAGTTTACTGATGTTTTTTTGTACAAAACTCCACCCAACTCTTACCTGGTTTTCTCCGAATCGAATTCATGTAGATAGGTAACTCTCTTTTTTCTTTTTTCTTTTTTTTTTTGTAATTTATTTTCTTTAAAATTTTTCCTATTTTCTTCAATTCTACATCTTGATCGGATAGTGTATTAAACGTTGGCGATTACCTCTCTGAAACTTGGAATTTTTGAGAGCATCAAGCAATAACATACTGAAGGATCGGAGCTTTCCATTTTTTGTGCGAATTTTAGTTATTTATAATAATTTTTGTATACATTTTCTTAATAAATATGAAGTTATTTGGCTTGTAGAGTGTTGTATATGATAAGTTGATAACATGGTGGGATAGTACAAGTTGTATGTGAGTTTTGTATACAAACTC
>Seq30200 [organism=Ipomoea batatas (L.) Lam.] PacBio-Illumina derived unannotated transcript Ibc16908/f1p0/2413.1 
TACCTTCACTTTGTTAAGAAGTACCAGAGGTATGAAAAAAGACACTCAAACATTGCTGCTCATGTATCACCTTGCTTCCGTGTGAAAGAGGGAGATCACGTTATCATTGGCCAATGCAGGTCAATATCAGAACCATTACTATTCTTTTCCCCCTTAATTTTCTCGTGTTCTTTTTTTGGATGATGAGGGCAACCTCACAATGGGTTTGAGTAAACCCTGCCTTGTGACCCTAGCCGACAAAGGACTACGAGGAAGTAAACCAGTTTAGGTTACCCATAGCTTGACCGGCTCAAACCTAGAGGGCAAGGATTCGAACTCGTGACCTTGTGGTTACAAGCGTGGATTTCTTGGCATCTTTGCTGGGGTTACCCCTTCTTGTGTTCTTTTCTTTTGCCAAACATTTTGACAGTGTTGTTCCCATGGCAGGCCGTTGTCCAAAACCGTGAGGTTCAACGTTTTGAAGGTGATTCCTGCTGGCTCTGCTGGTGGCGGAAAGAAGGCGTTTACTGGGATATGATTTTGTGGTTTTCCTGTTACCATCAAATTATTCTGAGTTATGATATTAGACTCCTTTTTGTTGAACTCATACTAATCAGTAGCCCCAGGTTTACATTTTTGAATGCTGAGATGTAGCCGAGTTTTTGAATCACTCAGTTCAGTTTACATTAAGACTTCATTTGCACTTGGCCTTGTTCTTCTAAGTTTGATTTGTAGAAATATGTTTGCACCATACCAAAATCTACAACTGCTACAACTCTAGCTAATTTTTATTAAGTGATTAAAAGTTTTGATTCTATTTGATACTGTTAAAGTCACCGATATCAATTGATGTTTTTACAAAATTAATATAAATGGCCCTTGGCTGGTTGCAGGAGACTTCAATGCAGTAATCAGTTTTGAC
>Seq30201 [organism=Ipomoea batatas (L.) Lam.] PacBio-Illumina derived unannotated transcript Ibc16908/f1p0/2413.2 
TTATCTTCTTGCGACACATCGGCGTCTACAATCATGGCGGAGCAGACTGAGAAGGCTTTCTTGAAGCAGCCGGGAGTTTTTCTCAGCTCGAAGAAAACGGGGAAGGGTAAGAGGCCCGGTAAGGGAGGTAATCGATACTGGAAGAGCATTGGACTAGGGTTTAAGACACCTCGCGAGGCTATTGAAGGTTCAAATCTATTCTGTCCCTCTCGGTATTCTTTGTAGTTGGCTGTGAAAAAAATTATTTTTATATCTGATATAAGTGAGATGCATGCTTGGTTTTGTGGTTTATTTTTGGATATGAGATGAGCTTTATTTTATTTCTTCTCCCTCTGATGTTCTGCTTTTGACTAAAATGATTTGTTAAGATTCAAGTTGGGAAGTTGGTAGCATATGTGCAATATGGAGAAATGTGTAGTTTGGAATAAATCCGGTCTGCAATGCAAATATCAAGCCATAAATATGAAAGTAGGGATTTGATTATATATATTGAGACCAACTTATATCAAGCTTGACAACTACTGGGATATTTAATTATTAATGTGATTGCCCTATCTGCTTATAAAATGGAGAACTGGTTGAAGACAATAAGGAGTGAGGCAATTAGATGGTTCAACATTTGTGATTTTGCACATTGGAAAAGCTTTGTGAAACCTTATCTTTATACTCCATATATAGTTTGTGTTTATTCTACTCCGTAATATATATCCATAACATGCTACTAGTTATATGATATTCGTCTATTAGACCAATTTATGTTATGCAATGTACTGCTAGGATCTCTAATATGCTCATTATAT
>Seq30202 [organism=Ipomoea batatas (L.) Lam.] PacBio-Illumina derived unannotated transcript Ibc16910/f1p0/680 
CGCCAAGTCTTCTCTAAATCTCCCTCCTCTTCCTCCCAACAACTGCCGTCTTTCATTTGCAGAGAAACGGTGAAATTCGTATCGGGAATACCTCTCTCCTCTACTGTATTCCTCTCTCCACAGTCGTCATGGCGGAAAAAGGACTCCCATTGCCAAAGTTTGGCGAGTGGGATGTCAATGATCCAGCTTCTGCTGAGGGATTCACAGTGATTTTCAACAAAGCTAGAAACGAGAAAAGGACTGGTGGCAAGCCGGAGTCCCCACCAAAGAGTGATTCTGAGTATAAACATAGAGCTGTGCTTGGAAAGCCTCAATCAAAGAGATGGTTCTGCTGTATGCAGTCAGCTTCTGCCGAATCATGAGCTTTTCCAGTATCTTTTTCACTGTAAAAGAGAAGAGCCATTGACTGAAAGCATGCCCTGCATTGCATGTGTGTTCCACTAGTCTGGATGGAGCTTTACGACAAGTCATGACGGAGTTTGTTCTGGTTTGTGTTTTGGAATGTAATTTGACATATGGGTTTTTGTGAGAGGAACGATGGGTGGTGTTCTATTTGTTTAATTAATATATTAATATTATTCCTTGTCT
>Seq30203 [organism=Ipomoea batatas (L.) Lam.] PacBio-Illumina derived unannotated transcript Ibc16914/f1p0/2294
[truncated: 55,050,602 more chars]
