# Supplementary material for: Single-molecule real-time sequencing identifies massive full-length cDNAs and alternative-splicing events that facilitate comparative and functional genomics study in the hexaploid crop sweet potato
Source: PeerJ. 2019 Nov 15;7:e7933. doi: 10.7717/peerj.7933 (PMC6859871; doi:10.7717/peerj.7933)
Supplement: Supplemental Information 17 [file peerj-07-7933-s017.zip › It51184 part1.fasta]

>Seq1 [organism=Ipomoea trifida (H.B.K.) G. Don] PacBio-Illumina derived unannotated transcript Itc14/f63p12/1701
ggtgcatcctataagagagaaatatagattatcaagctcaggACGGAGACATGGGCTCTGAAAACGGCGGCGTTCCACCTCTCCATGTTTTCATGGTGTCCTTCCCGGGGCAAGGCCACGTGAACCCTCTCCTCCGCCTCGGCAAGCGTCTCGCCGGCAAGGGCTTATTGGTCACTTTCTCGGCACCGGAACACGTGGGCGTGGAGATGAGAAAAGCCAACGCGAAAATCAGCGAAGAACCCACTCCCTACGGCGACGGGTTCATCAGGTTCGAGTTCTTCGACGACGAGTTCGACCCGCATGGCCCGCACGGCGCCGACCTCGACTTCCAGCTCGACCAAATGGAGCGAGTCGGGTCGGTTAAGCTGTCGGGGATCCTCGACAAACACGAAAAACAGGGGCGCCCGGTTTCGTGTCTGATCAACAATCCGTTTATCCCGTGGGTTTCGGATGTCGCCGAGAAACACGGGATTCCCAGTGCGGTGCTTTGGGTGCAGTCGTGCGCGAGCTTTTCCGCGTATTATCATTACCAGAATAAATTGGTTCCTTTTCCGACCGAAACAGAGCCGTTTCTCGACGTTCAGTTGCCCTGCATGCCGTTATTGAAATACGACGAATTCCCGAGCTTCTTACACCCTTCTTCGCCGTATAAATCCCTCGCCCGGGCCATTCTTCACCAGTTCGAGAATTTATCCAAACCGTTTCGCGTATTAATGGAAACGTTTCAAGAATTGGAACCGGAAGTTATTGAATACATGTCGAAGCTCTGCCCCATCAAGCCCGTCGGTCCCCTGTTTTTGACCACCGGCGCCGGCGGCGCCGCCGATGTTCGCGGAGACTTTGTGAAAGTCGACAATTGTACCGAGTGGCTCGACTCCAAGGCGGAATCTTCTGTGGTTTACATTTCCTTCGGGAGCATTGTGATTTTGAAGCAGGAACAGGTGGATGAGATCGCCCACGGGTTGATGAACTCCGGGCTGAGTTTCTTATGGGTTCGGAAACCGCCGCCGCCGGCGTTCGCGCCGACGGTTTTGCCGGACGGGTTCCTGGAGAAAGTTGGGGATAACGGGAAAGTAGTGCAATGGTGCTCGCAAGAACAGGTGTTGGCCCATCCATCGGTGGCCTGTTTCATGACTCACTGTGGGTGGAATTCCTCGATGGAAGCCATCACTAGCGGCGTCCCGGTGGTGGCTTTTCCAGGCTGGGGCGATCAGGTCACCGACGCTAAATTCCTGGTAGACGTTTTCAAGATCGGCTTTCGCCTCTCCCGAGGCGACGCCGAGGACAGGATCATCACCCGGGACGAGGTGGAGAAGTGCTTGATCGAGGCAACCCGTGGCGAAAAGGCGGCGGAGATGAAAGAGAATGCGTTGAAGTGGAAGAAGAAGGCGGAGGAGGCGGTGGCGCCGGGCGGCTCTTCTGACCGGAATTTGGAAGAATTCGTCGACGAAATCAGAAACAAATGCGGTGGCGGAAAACACTAACACCGGCGCCACGTTGCTGTCCTCGTGCCTTGTTATTTTCATTGTCTAATATGATATTATTTCTTTCAAAAAAAAAAAATGATACGGAGTATTATTAAGTCACTTTCGCATTTATGTGTAATTATGACTATAGTTTCATCTTTTTGTTTTGTTGTCTTTTTCATGGTCTAGTCAATAAATCAAACCTATGAATAAGAGAAGATTAGAATTTGTGTGG
>Seq2 [organism=Ipomoea trifida (H.B.K.) G. Don] PacBio-Illumina derived unannotated transcript Itc18/f29p98/1773
atcgcctctcttcactctctcgctcTATTCCTCTCAGTGTTCTCCAGTCCAGAAGTCCTCTCCTTCTCTCTCTTTCCCTGCATCTCGATATTGATTTTATTGAATAGAATGGGTAAGGAGAAGGTTCACATTAACATTGTGGTCATTGGCCACGTCGACTCTGGTAAGTCGACCACTACTGGTCACTTGATCTACAAGCTTGGAGGAATTGACAAGCGTGTTATTGAGAGGTTTGAGAAAGAAGCTGCTGAAATGAACAAGAGGTCATTCAAGTATGCCTGGGTGCTTGACAAGCTCAAAGCTGAGAGGGAACGTGGTATCACCATCGATATTGCCTTGTGGAAATTCGAGACCACCAAGTACTACTGCACTGTGATTGATGCCCCTGGACATCGTGACTTTATCAAAAACATGATTACGGGTACCTCACAGGCAGACTGTGCTGTCCTCATTATTGACTCCACCACTGGTGGTTTTGAGGCTGGTATTTCCAAGGACGGACAGACCCGTGAGCATGCTTTGCTTGCTTTCACCCTTGGTGTGAGGCAAATGATTTGCTGCTGTAACAAGATGGATGCCACCACCCCCAAATACTCTAAGGCTAGGTATGATGAAATTGTTAAGGAAGTCTCATCCTACATGAAGAAGGTTGGATACAACCCTGAAAAGATTCCATTTGTTCCCATCTCTGGTTTTGAGGGTGACAACATGATTGAGAGGTCAACCAACCTTGACTGGTACAAGGGACCAACCCTTCTTGAGGCTCTTGACATGATCCATGAGCCCAAGAGGCCATCTGACAAGCCCCTCCGACTTCCACTTCAGGATGTCTACAAGATTGGTGGTATTGGCACTGTGCCTGTGGGTCGTGTGGAGACTGGTATCCTGAAGCCGGGTATGGTTGTTACATTTGGACCTTCTGGTCTTACCACTGAAGTTAAGTCTGTTGAAATGCACCACGAAGCCCTTCAGGAGGCACTTCCCGGTGACAATGTTGGGTTCAATGTGAAGAATGTTGCTGTGAAGGATCTGAAGCGTGGTTATGTTGCCTCTAACTCCAAGGATGACCCTGCCAAAGGAGCTGCTAGCTTCACCTCTCAGGTCATCATCATGAACCACCCTGGACAGATCGGTAATGGATATGCTCCGGTGCTGGACTGCCACACCTCCCACATTGCAGTCAAGTTTGCTGAGCTTTTGACCAAGATTGATAGACGTTCTGGTAAGGAGCTGGAGAAGGAGCCCAAGTTCCTGAAGAATGGTGATGCTGGTATGGTGAAGATGATTCCCACCAAGCCAATGGTTGTTGAAACCTTCTCTGAGTACCCACCACTTGGTCGTTTTGCTGTGAGGGACATGCGTCAAACGGTTGCAGTTGGTGTTATCAAGAATGTTGACAAGAAGGACCCAACTGGTGCCAAGGTCACCAAGGCTGCTCAGAAGAAGAAGTGAGCATGTGTTGCTATTGAATATCTCTTCTTTAAAGGACTATCTTTTTTATCTGCTTTTGTTATTTAAATTTTGATAAACTTTTTAAGACTTTCTGATATAGCCCTTTTAAAGACTTTATTATATGGCTCTAGTTGCTCATTCCATTGTGCCCTGCCTTGCAACCAATAATTCTTATAGTGGGAGCAATTTTGTGTTTACTTGGTTGCTTAACGGGCAGTGATGGAAGCTTATCTGGATGCCATTTATTTATACTCATTTACTGTTTTAGATATGTGCAGACTTTTGTTGGTTAAAACAGTTTCAATTAAGTGTGCAATTATT
>Seq3 [organism=Ipomoea trifida (H.B.K.) G. Don] PacBio-Illumina derived unannotated transcript Itc35/f9p11/1803
gatttcagcaggtgcagacccaatatcgcaattgcctctgcATCTGTAACCTTTTCTAATAAAAATATAAAATTGCCTCTTTTTTTTCCTCAATCGAATAGCCCAGTGTTAGATTTGGAAGGTTTATCGTTGAAATTCAGTGTTTTTGTTTCTGGTTTTGCATATTCCGGGGTGGATTTGAGGGGAAAAGATTGTTACTTTTTGCGAAGAATTGAAAAATGCCGTCGTTGGAGGAGGAGCTTTTCCCGTCGACGCCGGGGAAGTTCAAGGAGAGGCACACAATGAACCGGCTGGTCCACCGGTGCTGCGCGTCGACGAGTACGATGTTTCTTTGGGCGCTGTTCTTGATTGCTTTGACGGCGTCGTATCTGAGTTTTCAGTCTTTTATGGATTCCGGTACCCGGTATTTCTCCTCCACGTGGGGCGGGCTTCATTGGGAGAAACAGGTACGCGCGTCCGCTCAGATCCGGCGACACAACGGGATGTCGGTATTGGTAACCGGCGCCGCCGGATTCGTCGGGACGCACGTGTCCCTGGCCCTGAAAAAGCGGGGCGACGGGGTGGTGGGGCTGGACAACTTCAACGACTACTACGACCCGTCGCTGAAGAAATCGCGGCGGGAATTGATCGGCGCGCAGGGAATCTTCGTGGTGGAGGGCGACGTGAACGACGCGCGTTTGTTGGCGAAGCTTTTTGATGTGGTGGCGTTCACGCACGTGATGCACTTGGCGGCGCAGGCCGGGGTGAGATATGCGATGGAGAATCCCCACTCGTATGTTCATAGCAATATCGCGGCCCTCGTCACGCTCCTAGAGGCCTGCAAGGGTGCCGAGCCCCAGCCCGCTGTTGTTTGGGCTAGCTCGAGTTCTGTTTACGGGTTGAACGAGAAGGTGCCGTTTTCCGAGTCGGATCGGACGGACCAACCCGCGTCTCTCTACGCCGCCACCAAGAAAGCCGGCGAGGAAATCACCCACACGTATAACCACATCTACGGCCTTTCCATCACGGGCCTCCGGTTCTTCACCGTTTACGGCCCGTGGGGAAGGCCCGACATGGCGTACTTCTCATTCACCCGGAATATTCTCCAAGGAAAGCCCATCACCATTTACCGGGGCAAGAACCGGGCCGACTTGGCCCGGGACTTCACTTACATTGACGATATCGTAAAAGGGTGCGTGGCGTCGCTGGACACGGCGGGTCGGAGTACCGGGTCGGGCGGGAAGAAACGGGGCCCGGCTCCGTATCGGATCTTCAATCTGGGTAATACCTCGCCCGTTACGGTGCCCATGATGGTAGGGATGTTAGAGAAGCATCTGAAGGTTAAGGCCAAGAAAACCGTCCTGGAAATGCCCGGAAACGGCGACGTTCCGTTCACACATGCCAACATCAGCTCGGCCCGAAGAGAGCTCGGGTATAAGCCCACCACCGATTTGCAAACCGGGCTGAAGAAGTTCGTTAAATGGTATCTCTCATATTACGGCTACAATCAAGGCAGGTCCGGAAAGGGATTTCGTTAGTTTTTTGTTTTTGTTTTTTTTTTTTTTTTTTTTTTTAGATTTCGTATTTTCAATATTGTTGCTATTTTTTATTTTTTATTTTTAAAATTTCAAGAAATTCCTAGTAAAGAAAAATGAAAAATTCTTTTCTTGCGGTGGGGTGCGTAGTGGTTAAGGTGACAGCTCATCCCATTTTTAGATTTTCTTTTTTTCTCTGTAAAGGGATAATATTACTACCAAACCAAGGGTTCCTCATTTTTAGGCCCCACGTTAACGCATATCTCTACTTTTGCTTTTCCTTTTTCTT
>Seq4 [organism=Ipomoea trifida (H.B.K.) G. Don] PacBio-Illumina derived unannotated transcript Itc40/f24p9/2181
gcactcaaattcgccttctctctctctctcTCTTCGCACCAACAAAGAAGATCTCATCTTGAGAATCATCCCTTGAATTATTTACTTGATTTGGTGAATTGGTTAATAGTGAGTGAGGATTTGTGCGTAGCCTGCTCGGAATCGTTTGGTTTGGTTAGGTTTTTGGGAATTTTGTTGAAGTTTTGAGAGGTGGGAAAGGGGTGAATCCCCGGGTAGACACGTTGTAGACATCACGGCTATACACGGAGTAAACCGGCGACCCCTTTATGGCCTGCGGGCACTACGTCGCAAGGGTTGTATAAGCGAATCCAACATCCCTTCGCCTCACGGTGGCCGTGGTGCTCTCCCCTCCGAAGGCGGCAGCCCTTCCGACCTCCTCTTCCTCGCCGGCGGCGGTTCTTCCCTCTTCCTCATCCATTAGTGTAGCGTCTTGTAGTTAGTTCCCCCCTTTTTTGATTTTGTTTTTCTCGTTCCGATTCTTGCTTTCCTTGTAATCTTCTATTCTACTACAAGTATTTGCTAAGATTCAACCAAACCGATCTCGATTTCAATAATCTCCCGTCCAAATATGTCGTCTTCGATGATGCTGAGGATTAAGAGGGTTCCGACGCTGGTTTCCAATTTCCAGAAGGAAGAGGGGGAGGAAGGATCTGTTCGCGGCGCCGGATGTGGTCGGAACTGCCTCCGTAGCTGCTGCCTTCCAGGGTCGAAGCTGCCATTGTACGCTTTCAAGAAGCTCAACAACTGCAAGGCTGCCGCAGATGGAGCCGAGGATGTCAAAGAGCCGCCGGTGGCTTTCTTGGACTCCCTCCTTCTTGGGGAGTGGGAGGAACGTATGCAGAGAGGGCTCTTTCGTTATGATGTCACTGCTTGCGAAACTAAGGTGATTCCTGGAGAATATGGCTTCATAGCACAGCTGAATGAGGGGAGGCACCTCAAGAAAAGGCCGACTGAGTTTCGAGTTGATAAGGTGCTGCAGCCCTTTGATGGCAACAAGTTCAACTTCACTAAGGTTGGGCAGGAAGAGTTGCTCTTCCAGTTTGAAGCGAGTGATGATGGTGAAATCCAGTTCTTCCCTGATGCGCCCATCGACCCCGAGAGCTCTCCAAGTGTTGTTGCTATTAATGTTAGCCCTATTGAATACGGCCATGTCCTGCTGATTCCTAAGGTTCTCGAATGCCTGCCCCAGCGTGTTGACAGAGACAGTTTCCTGCTCGCACTTCACATGGCTGAAGAAGCCGCAAATCCCTACTTCAGGTTGGGCTATAACAGCTTAGGTGCATTTGCCACCATCAATCACCTTCACTTCCAGGCTTACTACTTGGCTGTACCCTTCCCGATTGAGAAGGCCCCTACTAGGAAGATAACCACTGCTGATAGTGGCGTGAAGATTTCTGAGATTCTGAATTACCCCGTCAGGGGTCTCCTCTTCGAAGGCGGGAGTACCCTGGAGGATTTGGCCAATGTTGTCTCGAACTCCTGTATTTGCCTCCAAGAAAACAACATTCCTTATAATGTCCTCATCTCTGATCTGGGAAAGAGAGTTTTCCTCCTTCCTCAGTGCTATGCGGAGAAGCAAGCTCTTGGAGAGGTGAGTAGCGAGCTCCTCGACACCCAAGTGAACCCGGCTGTTTGGGAAATCAGCGGCCACATGGTGCTGAAGAGGAAGGAGGATTACGAGGGGGCATCAGAGGCAAACGCTTGGAGACTCCTGGCCGAGGTCTCCCTATCGGAGGAGAGGTTCCAAGAAGTGACTGCCCTCATCTTTGAAGCCATCGGGTGCAACACCGAGGCAACAGCAATGGCAACGCACGACCTGCGTGGCGAAAAGCCAGACGTTGAACCTCCTCAGCCAATGGACGAAGAGATCGACTCGCTCAAAGGCTCCCACCCTGCCATGGTTCCTGTGTAGTCCTATCTCGGCAAACGGATATCTATCTCTCTGTTATGTTATGGTGATGGGTATCTTTCTATTATTATTATTATTATGTGTTAATGGCTTCCCCAGCATGTGGAATATTTGTGAATAAGGCGGCAAGCCATCCCCCCATGAATATTATTATTCTTATGTTGTAAGATATCATATGTTGTGTGGTTTCTGAATCTTGTAAAACGCTTGTAGTATCTTATTAAAATGTAATGGATTGCAATGTTTCAagtatgttaaacattgaattgttt
>Seq5 [organism=Ipomoea trifida (H.B.K.) G. Don] PacBio-Illumina derived unannotated transcript Itc49/f30p12/1789
atgtatatatatatagagagagagggaattagggttatcaaacacacagaaacaacttaacCTAGTCACTACTGTCACGTACGAGAATAATGTCTTCTGTTGGTTTAGCGCTTCTCTCGATATTTCTGGGAACCCTTTGGTGGTTCTTCCGTCACCGGAGGGCAGCAGAGTCGTCGAAAAGTGGCCGGAAACTTCCGCCGGGGCCACAACCGCTTCCGATCATCGGAAACCTCCACCAGCTGGGCGCTCTCCCGCACCGATCCCTGAACGAGATGTCAAAAACATACGGCCCCATAATGTACTTAAAGCTGGGGAAAGTCCCATTAGTGGTGGTTTCTTCGCCGGCGGCGGCGGAGCTGATCCTTAAGACCCACGACGCCGTTTTTGCGAGCCGGCCGAAGAACGACGCGGTGGACAACATCGCGGACGGGTCGAAGGGGATGGCGTTTGCGCCGTTCGGGCCTCACTGGCGGGGCAATAAGAAGTTTGCGACCCAAGAGCTTCTCACCACGGCGAAGATCGAGTCGTTCGCGGCGATGCGGAGGGAGGAGATGGTGGCGTGGGTGAAGTCGATTGAGGCGGCGGCCGGCGGGAAGGAGGCGGTGGATCTCACCGCGGAGGTGGGGAGGTTGATTGAGAACGTTACGTACAAAATGCTGTTTGGGTGTAGTAACAATGATAACCATGACTTGAAACTCATCGTTCAAGAGATTGTGTCTTTGATCGGAGCTTTCAATATTGCGGATTATCTTCCCTTTCTAAAGCCATTTGATCTTCAGGGCTTGAACAAGAGACTTAGGGCACTTGGAAAATCAGTTGATAAACTATTTTTAGAAATCATCAAGGAGCATGAACAAGATGCAAAAAATGGTGTACAAAAGAGCAATAAGGACATTGTAGATCTGATGCTGGCCTCCCAGAAGAACCCTACATCGTCCCACAAGCTTGACTTGGCAAGCATCAAAGCACTTCTCTTCGACATGATCGTAGGATCTGTGGATACCTCGTACGCATGGATCGAGTGGACTTTAGCGGAAATCATGAGGAATCCCAGGGTGATGAAACTCCTCCAAGAAGAGCTAGAGAACAAAGTGGGACTGAACCGAATGGTGGAGGAGAAAGACTTGCCAAACTTAGAATACTTGGAGATGGTGATCAAGGAAAGCTTCAGGCTCCACCCTGTGGCCACCTTGCTCGTTCCCCGAGAGTCGTTGGAAGATATCGAGCTGAACGGGCATTTCATACCCAAGAAATCACGAGTTATGATAAACTGCTGGGCAATCGGGCACGACCCCAACATCTGGTCAGAGAATGTGGAGCATTTTTTCCCCGAGAGGTTCATGACCAAGAGCGTGGATATCCGGGGACATGATTTTCATCTTCTGCCGTTTGGGTACGGGAGGAGGGTATGCCCCGGAGTGAATTTGGGATTAATTAACGTTAAATTGATCGTTGGTCAGTTGATGCATTGCTTCAATTGGGAACTGCCCAATAAAATGTCACCTCACGAGTTGGACATGACCGAGACATTTGGTTTGGCATCTCCGAAAGTGCAGCACTTAGTTGCCGTTCCCTCTTATCGCTTGCTTTGCTGATTACCTTAAATTATAGTCTCATGATTTCCATATATGTTACAATTAATTTGGTTTCGTCTATTATTGTTTAGTCGAAATAATTTACTGTAATAATGTTTTGTACCTTTCCCCATAAAATACTGTTGTGACAGAGAGAATGAGTGTGTTATGACATGTAAGAAAGTCTAAACTATTGACCAATGTGGGGTCTTTCT
>Seq6 [organism=Ipomoea trifida (H.B.K.) G. Don] PacBio-Illumina derived unannotated transcript Itc50/f26p12/1978
atcgcatttcgtttctcatttcttcgttaaaatctctttaataaaatctTCTGATTGTTGTTTGCGGTGGTGAAAAGGTTTTGGATAGGAATGGCGGCTGTTACGCTTACCGGTTTGTTGAAAGACGTCGCCGTGAAGTTCCCCTCCCGGACGGCTATCTCCGTTTCCGGCAAGTTTAATCTTAGCCATGCTCGCCTTGATCAACTCGTTGATCGTGCCGCGTCTTCCCTTCTGGCTGCCGGCGTTAATCCCGGCGATGTTGTTGCTCTCACCTTCCCCAACGCCGTCGAGTTTATAATTATGTTTCTGGCTACGATTCGGGTTCGGGCCACGGCGGCGCCATTGAATGCAGCCTACACGGCGGAAGAGTTCGTGTTCTATTTGTCCGATTCGGAGTCAAAGGTGCTGTTGACTCCCAAGGAAGGAAATGAGGCGGCTCAAGCCGCGGCTTCCAAGCTCGAGATCCCTCATCTTACGGCGTTGCTTTCCGATGCTGAATCGGATATCGCGCTCGACCCGATTCCTTCGGTATCGGACCCTAACGCGGTGTCCAAACTCGTTAATGATCCCTCCGACGTCGCTTTGTTCCTCCATACTTCTGGCACCACGAGCCGGCCAAAGGGAGTTCCATTGACTCAGTTTAACTTGGTTTCTTCAGTGACGAACATTAAATCGGTTTATAAGCTCACCGAGTCAGACTCGACAGTGATCGTTTTACCCCTGTTTCATGTGCATGGTCTAATCGCCGGGCTGCTGAGTTCACTCGGAGCCGGAGGCTCCATCACCCTCCCAGCAGCCGGCAGGTTTTCAGCTTCAACTTTTTGGTCAGACATGAACAACTACCATGCTACATGGTACACGGCAGTGCCTACAATTCACCAAATCATATTGGATCGACACTTGAGCAAGCCTGAGCCTGTCTACCCTAAGCTCCGGTTCATTCGCAGCTGCAGTGCAGCTTTGGCTCCATCTGTGCTGTCTCGGCTGGAGGAAGCATTTGGGGCGCCTGTTTTGGAGGCGTATGCTATGACAGAGGCAACTCACTTGATGGCTTCAAACCCATTGCCTGAGGATGGGCCCCATCTCCCTGGTTCGGTTGGAAGACCCATTGGTCAGGAGATGGCTATACTGGATGAGAATGGTGTGCCACAGGAGGCTGATGCACATGGCGAGGTTTGCATTAGGGGTCCAAATGTTACTAAAGGGTACAAGAACAATCCCGAGGCCAACAAATCGGCTTTCCAGTTCGGGTGGTTCCATACTGGTGATCTTGGATATTTGGACTCCAATGGGTATTTGCATCTAGTTGGCCGGATCAAGGAGATGATTAATCGTGGAGGAGAAAAGATATCTCCCATAGAAGTAGATGCTGTCCTTATTTCTCATCCAGAAATTGCTCAAGCCGTGGCTTTTGGAGTCCCGGATGACAAGTATGGCGAAGAGATAAACTGTGCCATAATTCCAAGAGAAGGGTCAAACATCAATGAAGAAGAGGTGTCGAAATTCTGCAAGAAAAACCTTGCCGTGTTTAAGGTTCCAAAGAAGGTCTTTATAACAGATTCTCTCCCTAAAACTGCCACAGGGAAAATCCAGAGAAGACTTGTGGCCGAACACTTCCTCGCACAGATCTCTACCGCTAAGGTCCCCAAGTTTGGCGCCTGAAAAACACCCAAAACACTTGCTGCTGATCCTCAATTGTTGGAAGACCCGTTGGTTCTCTATTGTCTTTTATTATTTTAATATTTATACAATACTATATTCTAAAGTGCTGCCGTGCAGTACATAGTATTTAGTACTAGGCCGAACGTTAGACCTAGATTTTTTCGTTTTTTAAATCTTTATTCTACAGCTACATTATTTGTAGAATAAACCATGAAATGGGGTACAAGGTAGCAAATGATTGTACCCTTTTAAATACAAGTTTGTATCAGATATGGAATTATTGGTTATAGACTTATAGTTTTGTTCGTTCccggag
>Seq7 [organism=Ipomoea trifida (H.B.K.) G. Don] PacBio-Illumina derived unannotated transcript Itc53/f7p8/1734
atgagagtgtatctactgctacctctctttattcTACAAGCTTCCACTTTCTTCTCTCCATTATTCTCTGTCCATGGATCTTCAAAGTACCGTCCATCAAGTAGCTTCAACACACCTTCTGCACTACCAACTCCGGTGCTCCGGTATGGAACAACACCTGCGCACTCACCGTCGGCAGCAGAGGGCCAATTCTGCTAGAAGATTATCACTTGATAGAGAAAATTCAAAACTTCACTCGTGAAAGGATCCAGAACGAGTGGTGCATGCCAGGGTGCAACTGCCAAGGCTTCTTTGAGGTCACTCATGACATTACACACCTCACCTGCGCGACTTCCTCCGTGCCCCGGCGTTCAGACGCTCTCATCGTCCGTTTCTCCACGTCATCCATGAACGTGGTAGCCCGAAACCATCAGAGATCCCGTGGTTTCGCCGTCAAGATGTACACCGTGAGGGAAACTGGATTTGGTGGCAACAATTTCCGGTGTTCTTTATCGGACGGAACGCAATTCCGGACGTGATCCACGCCTTCAAGCCAAACCGAAATCCACATCCAGGAGAACTGGAGAATCCTGGATTACTTATCCCACTCCGGAGAGTCTCAACACTTCGCCTGGTTCTACGACGATGTCGGTATCCCACCGATTACCGCCACATGGAAGGCTTCGGCGTCCACACTTTCACCATGATCAACAAGGAAGGCAAGGCCAATTATGTAAAATTCCACTGGAAACCACCTGCGGCGTCAAATGTCTGCTGGAAGAGGAGCGATTAGGATCGGCGGCGAGAATCACAGCCACGCCACCAGGATTTATACGAGTCCATCGCCGCGGAATTACCGGAGTGGAAGCTTTATATTCAGGTGATGGACCCGGATCACGAGGACCGGTTCGATTTTGACCGCTGGACACGACAAAGATCTGGCCGGAAGAGCTGATTCCTCTGCAGCCGGTGGGAGAATGGTGTTGAACAAGAATATTGATAATTTCTTTGCGGAGAATGAGATGTTGGCGATGGACCGGCGCATATTGTCCCGGAATATACTTCTCCGATGATAAGATGCTCCAGGCTCGAGTCTTTGCCTACGCCGACACTCACCGCCACCGCTCGGCCCAACTATATGCTGCTTCCGTTAATGCCCCAAGTGCGCTCATCACAACAATAGCTATGATGGTTACATGAACTTTGTCCACAGGATGAAGAGGTTGATTACTTTCCTCGAAGTTTGATAACACACGTAACGCTGAGAGGTTCCAACTCCGTTGCGTATCGTGACGGGCAACGTGATAAGTGTGTTATTGAGAAGGAGAACAACTTCAAGCAACCTGGAGATAGATACAGATCCTGGCTCCAGACAGGCAAGATAGATTCATCAACCGATGGTCAAGGCTTGTCTGAGCCCGAGTCACCATGAAATTCGCAGCACCTGGATTTCATACCTCACTCAGGCTGATAGGTCTCTTGGACAGAAGGTGGCTTCCCGTCTGAACATAAGACCGACGATGTAAGAGAGGTGGAATTAAAGGCAGTATAAATTGCTTTTGAGTTGAAATACATGCATGTTGTATTAAACGACACCGTTTATTACTGTAAATTTGATGTTTACCAATGTTGTATTTTGGGTTTTACAAAATACTATGTTGTTATTTGGTCCTATATGTGACGATGCAAGTGAACTGGTACGATGTAAGTAGACTGGGACAATGTTCTAGTTTGAATAAATTATCGTTATTGTGT
>Seq8 [organism=Ipomoea trifida (H.B.K.) G. Don] PacBio-Illumina derived unannotated transcript Itc56/f10p38/1847
gtggctttttagtctacagaccccctctctcCCCTTCTCCAAGCATCTGCATCACTTCAAGGAAACCTTTGAACATGGCATGGAAATATCTATGTGCTTCTATTCTTTTGTGGGTCATTGCATGTTCTGTGCTTCCTGCTTCCTCTGAGAAATTACTGAGAGTTGGATTGAAGAAGAATCCCTTGGATTTCAACAGTATTAAAGCAGCCAAAGCAGCTAGAGTGCAAGGAAAATGTGGGAAGGGTGCTAACAACAAGTTGGGTGACTCAGATACAGGCATTGTCTCTTTGAAGAATTACTTGGATGCACAATACTATGGAGAGATCACTATTGGTTCACCCCCTCAGAAATTTACTGTTATATTTGACACTGGCAGTTCTAATCTCTGGGTTCCATCATCCAAGTGCTACTTTTCTATTGCTTGCTATTTTCATTCAAAGTACAAGTCAAGCAAGTCCTCTACCTATACAAAGATAGGAACATCTTGCTCAATCACATATGGATCTGGATCTATTTCTGGCTTTCTCAGTCAAGACAATGTTGGAGTTGGTGATCTTGTAGTCAAAGATCAGGTCTTTATTGAAACTACAAAGGAACCTAGTCTTACATTTGTATTGGCCAAATTTGATGGGCTACTTGGGCTTGGGTTCCAGGAAATCTCTGTTGAAGATGTTGTTCCTGTCTGGTACAACATGGTGGAACAAGGCCTTGTAGATGAGCCAGTATTCTCTTTTTGGCTTAACCGTGATACAAATGCTGAGGAGGGAGGTGAACTTATTTTTGGTGGTGTTGATCCTAATCACTTTAAGGGGAAACACACCTATGTTCCTGTCACTCAGAAGGGTTATTGGCAGTTTGAAATGGGAGATTTTCTCATTGGAAACAGCTCAACTGGCTTTTGTGAAGGTGGCTGTGCTGCTATTGTGGATTCTGGTACATCTTTGCTTACTGGTCCAACTACCATTGTGACAGAAATCAACCATGCCATTGGGGCAGAAGGAGTAGTGAGCACAGAATGCAAAGAGATTGTTTCTCAGTATGGAAATATGATATGGGATCTGCTAGTATCTGGGGTGAAACCTGACGAAGTGTGTTCACAAGTAGGCTTATGTTTCTTTAATGGAGCTGCAGGTTCTAACATCGAAATGGTAGTTGAAAAGGACAATGAGGGAAAATCCTCCAGTGACCCAATGTGCACTGCCTGTGAAATGGCTGTTGTTTGGATGCAGAACCAGCTTAAGCAAAAGGTGGTCAAGGAGAAAGTTTTTGACTATGTGAATCAGCTTTGTGAGAAAATACCAAGTCCAATGGGAGAATCGACAATTGATTGCAATAGCATATCAAACATGCCAAATGTTACATTCAAAATTGCTGACAAAGATTTTGTCCTCACTCCAGAGCAGTATATCCTCAAGACTGGAGAAGGGGTTGCTACTATTTGCGTGAGTGGATTTCTTGCTATGGATGTGCCAGCACCTCGTGGTCCTCTTTGGATTCTTGGTGATGTATTCATGGGGGTGTATCACACCGTGTTCGACTATGGCAATCTCCAGATAGGTTTTGCTGAAGCTGCATGATGGCCTTCTCTGTAATTACAAACAGTAGCAGTTATCTGTTAATAATCCGGAAGTGGTGGTTTTATTACACTTTAAACTAGGTATCACTGAAAAGTGAAGACTTGATGAAGCATTGTATTTGAAATATGGTGAACCTGAAAACTTTTATGTAGTTATGTGTACTAACTACTTTAAGGTAATTGCAAAAGTATTGTATTGTGAATATGCTTTCTTCAAACATGTGACTAAAGATGCTTCCTATCCATAGTTTCACTAGACAGTATATTATTT
>Seq9 [organism=Ipomoea trifida (H.B.K.) G. Don] PacBio-Illumina derived unannotated transcript Itc66/f8p3/1958
atcgcatttcgtttctcatttcttcgttaaaatctctttaataaaatcttctgattgttgtTTGCGGTGGTGAAAAGGTTTTGGATTGTAATGGCGGCTGTTACGCTTACCGGTTTGTTGAAAGACGTCGCCGTGAAGTTCCCCTCCCGGACGGCTATCTCCGTTTCCGGCAAGTTTAATCTTAGCCATGCTCGCCTTGATCAACTCGTTGATCGTGCCGCGTCTTCCCTTCTGGCTGCCGGCGTTAATCCCGGCGATGTTGTTGCTCTCACCTTCCCCAACGCCGTCGAGTTTATAATTATGTTTCTGGCGACAATTCGGGTTCGGGCTACGGCGGCGCCATTGAATGCAGCCTACACGGCGGAAGAGTTCGTGTTCTATTTGTCCGATTCGGAGTCAAAGGTGCTGTTGACTCCCATTGAAGGAAATGAGGCGGCTCAAGCCGCGGCTTCCAAGCTCGAGATCCCTCATCTTTCGGCGTTGCTTTCCGATGCTGAATCGGATATCGCGCTCGACCCGATTCCTTCGGTATCGGACCCTAACGCGGTGTCCAAACTCGTTAATGATCCCTCCGACGTCGCTTTGTTCCTCCATACTTCTGGCACCACGAGCCGGCCAAAGGGAGTTCCATTGACTCAGTTTAACTTGGTTTCTTCAGTGACAAACATTAAATCGGTTTATAAGCTCACCGAGTCAGACTCGACAGTGATAGTGCTACCCCTGTTTCATGTGCATGGTCTAATCGCCGGGCTGCTGAGTTCACTCGGAGCCGGAGGCTCCGTCACCCTCCCAGCCGCCGGCAGGTTTTCAGCTTCAACTTTTTGGTCAGACATGAACAATTACCATGCTACATGGTACACAGCAGTGCCTACCATTCACCAAATCATATTGGATAGACACTTGAGCAAGCCTGAGCCTGTCTACCCTAAGCTCCGGTTCATTCGCAGCTGCAGTGCAGCTTTGGCTCCATCTGTGCTGTCTCGGCTCGAGGAAGCATTTGGGGCCCCTGTTTTGGAGGCTTATGCTATGACAGAGGCAACTCACTTGATGGCTTCAAACCCATTGCCTGAGGATGGGCCCCATCTCCCTGGCTCGGTTGGAAGACCCATTGGTCAGGAGATGGCTATACTGGATGAGAATGGTGTGCCACAGGAGGCTGATGCACATGGCGAGGTTTGCATTAGGGGTCCAAATGTTACTAAAGGGTACAAGAACAATCCCGAGGCCAACAAATCGGCTTTCCAGTTTGGGTGGTTCCATACTGGTGATCTTGGATATTTGGACTCCAATGGGTATTTGCATCTAGTTGGTCGGATCAAGGAGATGATTAATCGTGGAGGAGAAAAGATATCTCCCATAGAAGTAGACGCTGTCCTTATTTCTCATCCAGAAATTGCTCAAGCCGTGGCTTTCGGAGTCCCGGATGACAAGTATGGCGAAGAGATAAACTGTGCCATAATTCCAAGAGAAGGGTCAAACATCAATGAAGAAGAGGTGTCAAAATTCTGCAAGAAAAACCTTGCCGTGTTTAAGGTTCCAAAGAAGGTCTTTATAACAGATTCTCTCCCTAAAACTGCCACAGGGAAAATCCAGAGAAGACTTGTGGCCGAACACTTCCTCGCACAGATCTCTACCGCTAAGGTCCCCAAGTTTGGCGCCTGAAAAACACCCAAAACACTTGCTGCTGATCCTCAATTGTTGGAAGACCCGTTGGTTCCTATTGTCTTTTATTAGTATAGTAGATATTATACTATTATTCTAAAGTGCTGCCGTGCACTACATAGTATTTAGTACTAGGCCGAACGTTAGACCTAGATTTTTTTTGTTTTTTAAATATCTTTATTCTACAGCTACATTATTTGTAGAATAAACCATGAAATGGGGTACAAGGTAGCAAAATGATTGTACCCTTAACTACAAGTTTGTATCAGATAGTAATGgaattattggttatagac
>Seq10 [organism=Ipomoea trifida (H.B.K.) G. Don] PacBio-Illumina derived unannotated transcript Itc90/f50p17/1901
gctcattcacgtctcgtgaacctcTGAGAAGCCATTCCTTTTCTAGAAAATTTCCCTCCCTTTTTCTAACCGCTTATTCCGCCTTCGAGAAAGCTCCGCCGCTAGGGTTACGATCTCGTTCTGCCGCTCTACATACGGAGCAGGAAGACGTTTTGATTGCTCAAAGGCTTTGATAGAGGAGGAGGATTAAACGACAGTTGATTGTTAACAGTTTCATATTCCATATTGATTTGTGTAATGAACTGATGGAGTCTAAAGGTGGGAAAAAGAAGTCTAGCAGTAGTAAATCCTTGTTCTACGAGGCACCCCTTGGTTACACTGTAGAGGACGTTCGACCAAACGGAGGAATCAAGAAATTCAGATCTGCTGCTTACTCCAACTGCGCTCGCAAACCATCCTGAGGTCCCCTGTGCTTCTTGATAACCAAAATCAGTGGTTAAATTATAGTTAGTTAAAAGATATCATCTGCTCTCTCATACTTTCCTTCTTCACTCGTCCTCGCTATTCTCTCTTACAAAACAGCAAGCATTTTCTCTTTTGAAACAACAAAAACCTCTCTTTTGGAGCAACACAGATATCTCTGTGTTTGATTTAAGTCAAGATGGCCTTGTCAACCTCTGCAATTGGATTTGAAGGCTATGAAAAGAGGCTTGAGATCTCATTCTTTGAGGCTGGGATATTTTCTGACCCTGAAGGCCGGGGCCTCCGAGCTCTTTCTAAGGAGCAATTGGACAAAGTTCTTAAACCAGCTGAGTGCACTATTGTCTCATCATTATCAAACAATGAAGTTGATTCCTATGTTCTTTCTGAATCCAGCCTCTTTGTGTACCCATACAAGATTATCATTAAAACTTGTGGCACTACAAAGCTGCTACTCTCTATCCCTCCCATCCTAGAGTTGGCTGATGGACTCAGCCTCAAAGTGAAATCTGTGAAATACACTCGTGGGAGTTTTAACTTTCCTGAGGTTCAGCCATATCCGCATCGTAATTTCTCTGAAGAAGTTGCCATTCTTGATAGTTACTTTGGTAAGCTCGGTACAGGTAGCAAAGCCTATGTGATGGGTGGTGCTGGAAAACAGCAGCAATGGCATGTTTACTCTGCATCTGCTGAATCTGCAGAAAACACATTTCCCATCTATACCTTGGAGATGTGCATGACTGGCTTGGACAAGAAGAGTGCATCTGTGTTTTTCAAGACACAATCTAGTTCTGCTGCTGTGATGACTGATGCTTCCGGCATTAGAAAAATTCTTCCTGGATCAGAGATATGTGATTTTGATTTCGAACCATGTGGATACTCAATGAATGCTGTTGAGGGAGGTGCAATTTCTACAATTCACGTGACCCCAGAAGATGGCTTCAGCTATGCAAGTTTTGAAGCCATGGGTTATGATTTCAAAGATGTGAACTTGGATGCCCTTATCCAGAGAGTGTTGTCCTGCTTCCAACCTGCTGAATTCTCTGTTGCTTTGCACTGTGACTCCATTGGAGAGAAGCTTGATTCTGTGTTCAAACTTGATGTGAAAGGATATGCCTGTGGAGAAAGGAGCTATGAAGGCCTTGACAAGGGAGGATCAATTATGTACTGTGGCTTCACTAGTACTGGTAGTTGTGGATCTCCGAGATCAACCCTGCTCTGCTGTTGGAGTGAAAACGAGGACGAGGAAGGAGAGAAGAAACATTTCTAATCAGATGATCTAGTTTTTCTTCTCTATTAGTATTTTTTATATTATCTACTTGCCTGTTGGGGAATAAAGATTCTGTTATGTGGAATCATTAGGGACAATCTAGCAGTCTATGTTATGTGGTTTAAGACATTTATCGTATTCAGAGTGCATTTGTTATTGTTGAACATGTTGTGATAGTAATAAAATTGTGCTTAAGTAATTTGTTTTTggt
>Seq11 [organism=Ipomoea trifida (H.B.K.) G. Don] PacBio-Illumina derived unannotated transcript Itc97/f28p10/1891
atgctgtgaaagactcgtcttttagtcttttgcaagcgaggacaacacagatcttagatctgcaACGACTATATAAGGACCTACCCGCCCTCTTAGCTTTCATATACACACAATTCTCGGTGTTGCACAACATCTCTTCCGTTTTTCGCGGCGACTTTGAGGAGAGCGATTCATTCGAGCAACGATGGTAAAGATTTGCTGTATTGGTGCTGGATATGTTGGGGGACCCACCATGGCGGTGATAGCACTTAAGTGCCCGGACATTCAAGTGGCTGTGGTTGATATCTCTGTGCCTCGGATCAACGCCTGGAACAGTGACCAGCTCCCGATCTATGAGCCAGGTCTTGATGATGTAGTGAAGCAGTGCCAAGGCAAGAACCTCATCTTCAGCACGGATGTGGAGAAACATGTATGTGAGGCTGATATAGTCTTTGTTTCTGTCAACACTCCTACCAAGACCCGAGGGCTTGGAGCGGGCAAAGCTGCAGATTTGACGTATTGGGAGAGTGCTGCTCGCATGATTGCTGATGTTTCGAAATCTGACAAGATCGTGGTTGAGAAATCGACTGTTCCAGTCAAAACTGCTGAGGCTATTGAAAAAATTCTGACCCACAACAGCAAGGGAATTAATTTTCAGATCCTCTCGAACCCCGAGTTTCTTGCCGAGGGAACTGCAATCGAAGATCTCTTTCAACCGGATAGAGTCCTTATCGGAGGTCGGGAGACCCCAGAAGGCAACAAGGCAGTCAAGGCACTCAAGGACGTCTATGCTCACTGGGTCCCCGTAGATCGCATCCTCACCACCAACTTGTGGTCTGCTGAGCTCTCAAAGTTGGCTGCCAATGCCTTCCTAGCACAAAGGATATCCTCGGTAAATGCCATGTCAGCTCTGTGCGAGGCTACTGGAGCAGATGTTACCGAGGTGTCATATGCTGTTGGTAAGGACACGAGAATCGGTCCCAAGTTCTTGAATGCTAGTGTTGGTTTCGGTGGCTCTTGCTTTCAGAAGGATATTCTTAACCTCGTTTACATTTGCGAGTGCAATGGCCTTCCCGAGGTGGCTGAATACTGGAAGCAAGTAATCAAGATCAACGATTACCAAAAGAACCGCTTTGTCAACCGTGTTGTTTCATCCATGTTCAACACAGTCTCGAGCAAGAAAATTGCCATTCTAGGGTTCGCTTTCAAAAAGGACACCGGTGATACCCGTGAGACCCCAGCTATCGATGTTTGCAAGGGTCTATTAGGGGACAGGGCTCTTTTAAGCATATACGACCCTCAAGTTAACGAGGACCAGATCCAGAGGGACCTCACGTTGAAAAAGTTCGATTGGGATCACCCCCTCCATCTCCAGCCAATGAGCCCCACCACGGTGAAACAAGTTTCCGTCGTTTGGGACGCATACTCAGCAGCAAAGGACGCTCATGCCCTCTGCATTCTCACCGAGTGGGACGAGTTCAAGACTCTTGACTACAAAAAGATATATGACAACATGCAGAAACCCGCTTTTGTCTTTGATGGTAGGAACGTCATCAACGCAGAGAAGCTGAGAGAGATCGGGTTCATTGTCTACTCGATAGGTAAGCCGCTTGATCCCTGGCTCAAGGACATGCCCGCTGTCGCTTAGAGCGAACATCACACACATTGTTGAGCCGAACATCACAGTAACGATTCTATCATATCACCACCCGGGATTCTTTAGCTTTTAGCGTGTTTATACATTCCGAGTTTCATATCCCCTGTAGTCATTGGATCATCATTGTTGCTACTTGTGTTAAAGCAAGTAGTTTTTTTTACTTATGTGTATTGATGATACCATTCCTTTATATTGTTTACTTCTCTTGTGTAAGGGACCTGATTCGTTACTTTGAATTTATTAAAGGCTATTACT
>Seq12 [organism=Ipomoea trifida (H.B.K.) G. Don] PacBio-Illumina derived unannotated transcript Itc110/f51p26/1663
acaaaagGTGAGGCTGAGAGATAGAGATTTTCACCATTTCTTCCCTTAGATTTCCTCACACTCGCACACACCTCACTCTTCTTCTTGAGATTTCTTGATTTTATTTTTTTTTTGCCCCCTCCCCTCTCTGGAATCCCCGCTTCTTTGATCCCTTTCTGCAAATCATCTGTTTTCAACAAGTTTTCTGAACAAAAGAAACGATTCTTAATGCTTATTTTAGAAAATCTGTTACCAGAAGCAGGTGTTTTCAGAAACGAGATCTTTTTGGTTTATTTTTATTATTCTTGATTTTTTTTTTCCTGCAAAATTTAGAGGGCTTATTAGTTGTCCCTCAAAGGTTTGATCTTTTTATCAAGCCTGTAAAAAGGGGTTGTTATTTGAATTTCCCCTTTTTAATTTCTATTTTGTGCATATTTTCCGGTGTTAATTAAGATTACCCACCACCACCCTGTTCTTTAATTTTGGTAAGAATCAGGTGGACTTTATAATTTTTTAATTTTTTTTGAAATTATTTTTGTTTGGAAGTTGAAAGTTTAGGCATGGCGGCTTCAATGTGGAGTAGTAGTACAGGTGTAGATGAAGCTTTTAATGGCGGCGGTGAGCTCATGGAAGCGCTTGAGCCTTTTATGATCAAGACGGCTTCTCCTCTTCTACCGCCGCCGAATCCTCCTTCTTCTCTGTTCCCTTCTGAAACTTCTTCCTTTTACCCTTCTTCTTTTTCTTTCTCTTCTCCCTCTGTTTCTTATCCCTGTAGTTATGGTTATGATTATTCCGGCTTTGGCTCGTCGGCGCCGGCCATTACGACCTCCGACGGTTGCTCCACCTCCGATACCCATATGTTTTCTTCGCAGGGGAGTTCGGGCTTCGGGTTTGAGCAACCGGGCTGTATCGGGCTGAATCAATTGACGCCCACTCAGATTAACCAGATCGAAGTTCACATGAATTTACCCGCGGGCCATGGAATGAGTTCGGGCCTGAGTTCGGGCCCGTTTCAGGGTCAGTGGGCCCAGCAGCAGAGTCATCAGGGCCAGACAGTTAGCTTTTTGGGCCCGAGAGGTGTCCCAATGAAGCAATCGGCTTCGGCGCCGAAGCCGACCAAGCTGTACAGAGGGGTGCGGCAGCGCCACTGGGGGAAATGGGTAGCCGAGATTCGGCTGCCCAAGAACCGGACCCGTCTCTGGCTCGGAACCTTCGACACGGCTGAGGAGGCGGCGCTGGCGTACGACAAGGCGGCTTACCAGCTCCGAGGCGACCTGGCGCGCCTCAACTTCCCTCACCTCCGCCACAACGGCTCACTCATCGGCGGCGACTTCGGCGAGTACAAGCCGCTCCACTCCTCAGTCGACGCCAAGCTCCAAGCCATTTGCAAGAACTTGGCTCAGGGGAAGAGCATTGACTCCAAGAAGTCAAAGGGCTCCACGTCATCTTCACCCAAGCAACCCAAAGTCAAGGAGGAAGAGGTTGAGGAGAAGAGCAAGGCGGTGGAGCTTGGCTCCGACAGCTCCGGCTCCGGCGGCGCGTCAGGCGAATCATCCCCAGTGTCGGATCTCACATTCCCAGAGTTCACCGGGGAAGATTCCACGTGGGACATGTGCTCCGACCTGCACAAATTTCCATCTTACGAGATTGACTGGGAATCTCTAAGTCATCTTCCTTAAAATtt
>Seq13 [organism=Ipomoea trifida (H.B.K.) G. Don] PacBio-Illumina derived unannotated transcript Itc113/f34p9/1964
atcgcatttcgtttctcatttcttcgttaaaatctctttaataaaatcttCTGATTGTTGTTTGCGGTGGTGAAAAGGTTTTGGATTGTAATGGCGGCTGTTACGCTCACCGGTTTGTTGAAAGACGTCGCCGTGAAGTTCCCCTCCCGGACGGCCATCTCCGTTTCCGGCAAGTTTGATCTTAGCCATGCTCGCCTTGATCAACTCGTTGATCGTGCTGCGTCTTCCCTTGTGGCCGCCGGCGTTAATCCCGGCGATGTTGTCGCCCTCACCTTCCCCAACGCCGTCGAGTTTATAATTATGTTTCTGGCTACGATTCGGGTTCGGGCTACGGCGGCGCCATTGAATGCAGCCTACACGGAAGAAGAGTTCGTGTTCTATTTGTCCGATTCGGAGTCAAAGGTGCTGTTGACTCCCAAGGAAGGAAATGAGGCGGCTCAAGCCGCGGCTTCCAAGCTCGAGATCCCTCATCTTACGGCGTTGCTTTCCGATGCTGAATCGGATATCGCGCTCGACCCGATTCCTTCGGTATCGGACCCTAACGCGGTGTCCAAACTCGTTAATGATCCCTCCGACGTCGCTTTGTTCCTCCATACTTCTGGCACCACGAGCCGGCCAAAGGGAGTTCCATTGACTCAGTTTAACTTGGTTTCTTCAGTGACGAACATTAAATCGGTTTATAAGCTCACCGAGTCAGACTCGACAGTGATCGTTTTACCCCTGTTTCATGTGCATGGTCTAATCGCCGGGCTGCTGAGTTCACTCGGAGCCGGAGGCTCCATCACCCTCCCAGCAGCCGGCAGGTTTTCAGCTTCAACTTTTTGGTCAGACATGAACAACTACCATGCTACATGGTACACGGCAGTGCCTACAATTCACCAAATCATATTGGATCGACACTTGAGCAAGCCTGAGCCTGTCTACCCTAAGCTCCGGTTCATTCGCAGCTGCAGTGCAGCTTTGGCTCCATCTGTGCTGTCCCGGCTGGAGGAAGCATTTGGGGCGCCGGTTTTGGAGGCGTATGCTATGACAGAGGCAACTCACTTGATGGCTTCAAACCCATTGCCTGAGGATGGGCCCCATCTCCCTGGTTCGGTTGGGAGACCCATTGGTCAGGAGATGGCTATACTGGATGAGAATGGTGTGCCACAGGAGGCTGATGCACATGGCGAGGTTTGCATTAGGGGTCCAAATGTTACTAAAGGGTACAAGAACAATCCCGAGGCCAACAAATCGGCTTTCCAGTTTGGGTGGTTCCATACTGGTGATCTTGGATATTTGGACTCCAATGGGTATTTGCATCTAGTTGGCCGGATCAAGGAGATGATTAATCGTGGAGGAGAAAAGATATCTCCCATAGAAGTAGACGCTGTCCTTATTTCTCATCCAGAAATTGCTCAAGCCGTGGCTTTTGGAGTCCCGGATGACAAGTATGGCGAAGAGATAAACTGTGCCATAATTCCAAGAGAAGGGTCAAACATCAATGAAGAAGAGGTGTCGAAATTCTGCAAGAAAAACCTTGCCGTGTTTAAGGTTCCAAAGAAGGTCTTTATAACAGATTCTCTCCCTAAAACTGCCACAGGGAAAATCCAGAGAAGACTTGTGGCCGAACACTTCCTCGCACAGATCTCTACCGCTAAGGTCCCCAAGTTTGGCGCCTGAAAAACACCCAAAACACTTGCTGCTGATCCTCAATTGTTGGAAGACCCGTTGGTTCCTATTGTCTTTTATTATTATATTATACTATTATTCTAAAGTGCTGCCATGCACTACATAGTATTTAGTACTAGGCCGAACGTTAGAACTATATTTTTTCGTTTTTTAAATATCTTTATTCTACAGCTACATTATTTGTAGAATAAACCATGAAATGGGGTACAAGGTAGCAAAATGATTGTACCCTTAACTACAAGTTTGTATCAGATAGTAATGGAATTATTGGTTATAGACTTATAGTTTTGTTC
>Seq14 [organism=Ipomoea trifida (H.B.K.) G. Don] PacBio-Illumina derived unannotated transcript Itc131/f19p23/1906
aacactcaacacgtatacataatcccaaacgtttccaatcctcctcctatatataagcttctgttgtgaTCATTGTGGGGCTGAGCAGAGAGGTTGTGTTGAACTCTTCTTCCTGAATAGCAGGGATCCATCTCTATCTGGAACTGTACTGTTTTCGACGAGTTTGCATTGAACTGGAATTGTTGAATCTCTATCCCACTCTCGGTTGATGATAGACATGATGGCTGGGAAGGTCTTGTTTCTCCTTATTTTCTTGAATGTGATCTCAAATATAGTGATGGCTGCTGGTCCACCAACATGCCCTGCAGATATTAAAAGTGATTGTGCAAGTGACTCAGGTGAATGGGAAGGTGAATTCTTCCCTGGAATTCCCAAGATTAAATATGAGGGTCCTTCTAGTAAGAACCCACTGTCTTTTAAATGGTACAATGCTGAGGAGGAGATTCTTGGGAAAAAGATGAAGGATTGGATGAGGTTTAGTGTTGCATTTTGGCATACATTCCGTGGCACAGGTTCTGATCCATTTGGTGCACCTACAAAATTATGGCCATGGGAAGATGGCACTAATTCCCTGGCCATGGCTAAGAGGAGGATGAGAGCAAACTTTGAGTTACTAGACAAGCTTGGAGTGAATAGGTGGTGCTTTCACGACAGAGACATTGCTCCTGATGGCAAAACACTAGAGGAGGCCAATGCAAACTTGGACGAAGTGGTAGCACTTGCTAAAGAGCTTCAGGGTTCAAAGATCCGGCCTTTATGGGGTACAAGTCAGTTGTTTGTGCATCCACGATACATGCATGGTGGTGCAACTAGCTCTGAATTAGGAGTATATGTCTACGCTGCAGCACAAGTCAAGAAGGCTATGGAGGTTACACATTACCTTGGTGGTGAGAATTATGTTTTCTGGGGTGGGCGAGAGGGTTATCAGAGTCTTTTGAACACAGACATGGAAAGGGAGCTGAACCATTTGGCAAGATTCATGCAAGCTGCTGTTGCTTATAAGAAAAAGATTGGATTTAATGGAACATTGTTCATTGAGCCTAAGCCTCAGGAACCTACCAAGCATCAGTATGACTGGGATGCTGCTACAAGTGCTAATTTCTTGCGGAAATATGGCCTTATAGATGAGTTCAAATTGAATATTGAATGCAACCATGCCACTCTGTCTGGTCACAGTTGCCATCATGAAGTTGAGACAGCAAGGATTAATGGTTTGCTAGGAAATATTGATGCAAACAGCGGCGACCCCCAAACTGGCTGGGATACAGATCAGTTCCCAATGGATGTAGCAGAAGCAACTCTAGTTATGCTCTCTGTTATTAAAAATGGTGGGCTCGCACCAGGAGGATTCAACTTTGATGCCAAATTGCGGAGGGAGAGCACAGATGTTGAAGACATCTTTATTGCTCATATTGGCGGTATGGATACCCTGGCCCGAGGCCTTCGAAGCGCTGCAAAGTTGATTAAGGATGGTTCTCTGAATGAACTTGTTCGCAAGAGGTACCAAAGTTTTGACTCTGAGCTTGGTGCTGCCATTGAGGCTGGAAAGGCTGATTTTGAACTGCTGGAGAAGAAAGCTTTCGAGTGGGGAGAACCCAAAGTCCCTTCTGCCAAACAGGAACTCGCTGAGATGATCCTCCAATCTGCACTCTAGAAGACGGATCGGATCGGATGTGAGAATAATAGACCCGACCCATCGCAGCCATGTTTAGCAATTAGCCTTAGCTTTCCTATTAGCCATAATGACAGACAGACAGACAGACAGTGTTTTAGTGTCGCATTCATAAATATAATGTTTAATCAATCCCTCTACTTTCTACTCTAATAAATTATATTTACGCCACAATCTATGTTCACTATTCTAGGAGCCCCTCCTACTAATATTAATACAAAGACACTttcattt
>Seq15 [organism=Ipomoea trifida (H.B.K.) G. Don] PacBio-Illumina derived unannotated transcript Itc134/f23p8/2008
atcatcaacaacccaaacattcattccaaagtagtgtcacatacatttaatttGCACAAATTACAAAACCAAATAGTGTTTGTTTATTCATAGTATAATGTGGTCGGTTTCAAAGGTTTTGGTTCTCCAATTTATGCTTCTTTGTAGCCTCTTAGCTACAGAAGCTGCTGTTGTTCATCGTCACAAATTCATTATTGAAGAGACTCCATTCACCAAGCTTTGTAGCAGTAAGAAGATCTTGACCGTGAACGGAAAGTTCCCCGGACCGGTTCTTTACGCCACTAAAGGAGATACAGTCATTGTGGACGTTTATAACAAAGGATCCGAAAATATAACTATCCATTGGCATGGAGTGAAACAACCTAGAAATCCATGGTCGGACGGTCCAGAGTTCATAACTCAATGCCCTATTCGACCAGGAACTAAATTCAGCCAGAGAATAGTACTTTCTGACGAGGAAGGCACATTGTGGTGGCATGCTCATAGTGACTGGAATCGTGCCACAGTTCATGGTGCCCTTTTGGTTTATCCTAGCAAGGGAAGCCAATTTCCTTTCCCTAAACCCTCCGCTGAAGTGCCCATCATATTAGGAGAATGGTGGAAGAGTAATATATCACAAGTTTTCAGCCAGTTTCTTTCCGGTGGAGGAGATCCAGCCCGCTCTGATGCTTATCTCATCAATGGCCAGCCTGGAGATTTATATCCATGCTCCAAAAATGATACATTCGAGCTAACGGTGGAACATGGGAAAACGTATATGCTACGAATGGTGAATGCAGTGATGAACAACATCATGTTCTTCTCCATCGCCAACCACCAGATCACCGTCGTTGGATCCGACGGCAGCTATGTAAAGCCGTTCAAGAGTGATTATATCACCATATCTCCTGGTCAAACTATTGACTTCTTGCTGGAAGCGAATCAGCCCCTCAACCACTACTACATGGAGGCTCGGCCCTACGCTCCCGGGGCCGCGTTATCCAACCTCAACAGCACCACAGGGGTCGTTAAATACCGCGGAAACTACACTCCATCTCCGTCACCAGTAAGGCCTAATCTCCCAGTTTTCGCCGACACTAATTCATCCGTTAATTTCACCGGAAAACTGAGAAGCTTAGCCGACTCGAAACACCCCGTGAATGTTCCGATGAACGTGACGACTAATTTGTTGTACTCCGTTTCGCTTAATACATTGCCGTGCCCGGATAATTCAACGTGCACCAGCCCTATTAGGGGGAGTCGATTTTCCGCTAGCGTGAATAACATAAGCTTTGTTCTCCCCAAAATCGACATTCTTCAAGCTTACTACAAGAACATCAACGGCGTTTTCACCAGAGAATTCCCGGATTTTCCGCCCTTGAATTTCGACTTCACGGCGAGTAATCTGTCCGTTGAGCTCCGGCGGCCTGACCGGAGAACGGAAGTGAAAGTTCTGGAATATGGCACGGTTGTGGAGCTTGTTTTCCAAGGAACAAATTTGCTTGGTGGAATGGATCATCCCATGCATTTGCACGGATACAGTTTTTACGTGGTGGGTTGGGGTTTTGGGAATTTCAACAGGACGAGAGATCCCCAGAACTATAATCTTGTGGACCCACCTCTGATGAACACAATTGCAGTTCCCATAAACGGATGGACCGCCATTAGATTCGTGGCAGATAATCCTGGGGTGTGGTTTATGCATTGTCATTTTGAACGACATGCAATTTGGGGAATGGAAATGACATTCATTGTTAAAGATGGAAAGCGATCCAATGAAAGAGTGTTGCCGCCTCCACCGGATATGCCCAAATGTTGAAGATTGAAGAATATTTAGTAATTTTGGTTATTTGTTACTTTATTATTTATTTAATTTGTACTGTTTAATTTACTAAAATAGCTTGTAATGCCTTTGTTCATTTGTTGTATTATTTCCACATTGTACTAATAATTTGTTGAAATAAGCTTGTAATGTGTAATTACATTTTGGTACTGGATAATAAAAATactatacattgttttttctcag
>Seq16 [organism=Ipomoea trifida (H.B.K.) G. Don] PacBio-Illumina derived unannotated transcript Itc145/f45p14/1801
acaaaaggtgaggctgaGATATATAGATATACAGTGTGTTGGTTTTTCCTCACACTCGCACACACTTCACTAACACAACAAAATCATTTTCTTGAAAAATTTCTCTGATTTTTCTGTAAATTTTCTTCTCTAAATCCTTCCCCCCCTCTCTGAATCCCCCGCTTCTTTGATCCCTTTCTGCAAATCATCTGCTTTTTTTGGAAAAACAGTCAGGTGTTTTCAGAATCGAGATCTGTTTTCTTTTTTTAAAAAAAATTTCTGTCTTTTTTAGTTTTTTCTTCATCTGATCTGATCTGCACGAGGGCTTATTAGTTGTCCCTCAAAGGTTTGATTTTTATAACAAAAAGGGTTGTTATTTGAAGACCCTCTTTTGATTTTCTTGTTTTTTTTTTGTTGGAATTTGATTTTTGGTTAAAAATGGCTGCCACTATTGATATGTGGAGTAGTTTAGGTGTAGATTTTAATTCTTCAGAGCCTTTTAATGGCGGTGGAGATCTCATGGATGCACTTGAGCCTTTTATCAGTGCATCTCCGTCTCCGTCACCGTCGCCTTCTTTGTGTTCTTCTTCTTCTTCTTCTTCTGCCGATGTGTTTTATGGATCTTATGGGGGCTTTAATGGTTATTCGGGCTGTGGGGTTGGGCAGTCGGGCTTTATCGGGCTTAACCCGTTAACGCCGTTACAAGTCCGTCAGATTCAGGCCCAAATCAATCTACAGGCGCAACAAATGATGGGCTCCGCTCCGTTTCAGAGCCAGTGGCCGCAGCAGCCGCGCCGGAATTTGAGCTTTTTGGCGCCGAGGCCGGTGCCGATGAAGGTGGCGGCGAGCGCGCCGCCGAAGCCGACGAAGCTGTACAGAGGGGTGAGGCAGCGCCACTGGGGGAAATGGGTGGCTGAGATCCGTTTGCCCAAGAACCGGACCCGGCTCTGGCTGGGGACGTTTGATACGGCTGAGGAGGCGGCGCTGGCTTACGACAAGGCGGCGTATAAGCTCCGAGGCGATACGGCTCGGCTCAACTTTCCTAATCTCCGCCACAACGGCTCCCTCATCGGTGGCGACTTCGGCGAGTACAAGCCGCTCCACTCCAACGTCGACGCCAAGCTGCAAGCCATCTGCCAGAGCTTGGCTGAGAACAAGAGCCTCGACTCCAAGAAGTCCAAGCCGGCGGCTCCGCCGCAAAAGCCCAAGGAAGAAGCCGTGGAGGATGACAAGAGCAGCGTGCCAGCCGAAGCCGGACCCGAAAGCTCCGGATCGGATTCTGGATCGAGCGGATCGGTACCCGAAACCTACGGATCGGATTCAGGGTCGGGCGGGTCATCTCCCGTTTCGGATCTAACGTTTCCGGATTTCACGGACGAAGAGTCCACGTGGGACATGTTCTCGGAGCTGCAAAAATATCCATCTCACGAGATTGATTGGGCATCTCTATAATTAGTCTTTTATTTTAATATTATGTAATATTTTTAGTTTTTTTTTTTTTTTTTTTTTTTTAAATTTCAAGGCAAAAAGAGGAGTGGTCCAAGTCACATGTGGTCACGTGACGATTGGTGTAGGGTGGGCCCGGCTGCAAGAAATTTTTGAAAATTGCAGGGAAGGCCTTAGCATGTTGATTATTATGGAGTCAGTCCTTGTAGTTATTGTTATTACTAGGAAGATCCTCAACTGGCTAGCCAGTGGTTTTAGTCTTGGCTAGACCAGTGAATTTTATGTTTTTTTTTGGGGTAGAATTTGTGTTTATGTTGGTGTCTATATTGTATTTTAATATGAATTTCGGTGTTATAATAATTGTTCAGTTTGCTAT
>Seq17 [organism=Ipomoea trifida (H.B.K.) G. Don] PacBio-Illumina derived unannotated transcript Itc159/f42p3/1739
atcCCACAACTCGCACTCCTCAACTCACCTACTCAGTCTAGAGAGAGAGAACCGCTCCGCTCTTTACTTCATTCTTTTGGGATCTTTTGTTCATCACTTCGTTTCTTGCAATCGGAAATGGCCTCCGAGCAGAAGAATGTCGGAATTCTCGCCCTCGAGATTTACTTCCCTCCCTCTTGCCTCCAGCAGGAAGCATTGGAGGCTCATGATGGAGCAAGCAAAGGGAAATACACAATTGGCCTTGGTCAGGATTGCATGGCTTTCTGTGGTGAGGTGGAAGATGTCATATCGATGAGTTTAACAGCTGTTAGTTCGCTTCTTGAGAAGTATGGAGTTGATCCAAAGCAAATTGGTAGATTGGAAGTTGGAAGTGAGACTGTTATTGACAAGAGTAAATCTATCAAGACTTTCCTGATGCAAATTTTTGAGAAATGTGGAAACACTGACATTGAAGGTGTTGACTCTACCAATGCATGCTATGGAGGAACTGCTGCATTATTTAACTGTGTGAATTGGGTTGAGAGCAGTTCATGGGATGGCCGCTATGGGCTTGTTGTGTGCACAGACAGTGCGGTCTATGCTGAGGGGCCAGCTCGGCCAACTGGAGGAGCTGCAGCTATTGCTATGCTAATAGGGCCCGATGCTCCGATTGTTTTTGAGAGCAAGTTGAGGGGTAGCCATATGGCTCACGTCTATGACTTTTACAAGCCTATTCTCGACAGTGAATATCCGGTCGTTGATGGTAAGCTTTCACAAACTTGTTATCTCATGGCACTTGATTCATGCTACAAGACCCTGTGCAGCAAATATGAGAAATTAGAGGGCAAGCCGTTTTCTGTTGCTGATGCCGACTACTTTGTTTTCCATTCTCCTTATAATAAGCTTGTGCAGAAGAGCTTTGCTAGACTGATATTCAATGACTTTATGAGGAACGCGAGCTACATTAATGAGGCTGATAAAGAGAAGTTGGCACCATTTTCGTCCTTAACTGGTGACGAGAGCTACTCAAACCGTGATCTTGAAAAGGCATCCCAACAAGTTTCCAAACCATTTTACGATGCCAAGGTGCAGCCATCCACGTTAGTGCCAAAACAAGTTGGCAACATGTACACTGCATCTATCTACGCTGCATTCATATCCCTTATCCACAACAAGCACAGCACCTTGCCTGGGCAACGGGTAGTAATGTTCTCCTATGGGAGCGGGTCAACTGCCACAATGTTTTCACTCCGCATTCGTGAGTGTCAACATCCTTTCAGCTTGTCAAACATTGCAGCCGTTTTGAATATTGCAGAGAAGTTGAAGTCAAGGCATGAGTTCCCTCCCGAAAAGTTTGTGGAAATTCTGAAAATAATGGAGCACAGATATGGTGCAAAAGACTTTGTAACGAGCAAGGATTGCAGCCTCCTTGCTCCGGGCACCTATTACCTCACCGAGGTTGATTCCAAGTACCGGAGATTCTATGCCAAGAAAGAAACCAATGCAGCAGTGGCCAATGGCCACTGACGGAGTCCATGAAGTGCCTGCTTTAGTGATCGGAAAACCGGAGAGCAAGTGTGATTGTGTTAGTTTGATATAATGCTTAGCATCTCCGGCAGGCAGAAATGTGATTTAGTTTCTTTCAATGAGAATATTCCTGTATTGTGCAATGGGTTGTTGCCCAACTAGCTAACTGTAGATGGTTGAGAGATCATCAGTGTACTTTATTATTTCAATTAATGAATGTTCTTTTTCCATAT
>Seq18 [organism=Ipomoea trifida (H.B.K.) G. Don] PacBio-Illumina derived unannotated transcript Itc168/f31p12/1845
gtggattagtggtaatgaggccagcagatcttagaTCCACAACGACTATTTAAGGAGCTGCCCGCCCTTGTAGCTCTCCATGTAGAGAGAGAGGGAGTCCCTGCGATTTAGTGTTGCCTAACATCTTCTTCATTTTCTATACTTCTCTCTTCCTCGCTCTTCCATTTTCGGAACCACTGAGCACTGACCCAACAGAGTAACAATGGTGAAGATTTGCTGTATTGGTGCTGGGTATGTGGGAGGACCCACTATGGCCGTGATAGCACTTAAGTGCCCCAAGATTGAAGTGGCTGTTGTAGATATTTCTGTGCCTCGGATCAATGCGTGGAACAGTGACCAGCTCCCTATCTATGAGCCAGGTCTTGATGATGTAGTGAAGCAGTGCCGAGGCAAGAACCTCTTCTTCAGCACTGATGTGGAGAAACATGTCCGTGAAGCTGATATAGTCTTTGTTTCTGTCAATACTCCTACCAAGACTCGAGGTCTTGGAGCTGGCAAAGCTGCAGACTTGACGTATTGGGAGAGTGCAGCTCGCATGATTGCTGATGTTGCAAAATCTGATAAGATAGTTGTTGAGAAATCGACTGTCCCTGTCAAAACTGCTGAGGCGATTGAAAAGATTTTGATGCACAACAGCAAGGGAATTAACTTCCAGATCCTCTCAAACCCTGAATTTCTTGCGGAGGGAACTGCAATCGAAGACCTTTTTAAACCTGACAGGGTGCTCATTGGGGGTCGGGAGACACCAGAAGGCAATAAGGCAGTTCAAGCACTCAAGGATGTCTATGCCCACTGGGTGCCTGAAGACCGCATCTTAACCACCAATTTGTGGTCTGCCGAGCTATCAAAGCTGGCAGCCAATGCTTTCCTTGCACAAAGAATATCTTCGGTTAATGCTATGTCAGCTCTCTGTGAGGCCACTGGAGCAGACGTTACCGAGGTTTCATATGCTGTTGGCAAGGACACGAGAATTGGTCCCAAGTTCCTGAACGCCAGTGTGGGCTTTGGCGGTTCTTGCTTCCAAAAGGACATTCTGAACCTAGTTTACATTTGTGAATGCAACGGCCTCCCTGAGGTGGCTGAATACTGGAAGCAAGTAATCAAGATCAACGATTATCAGAAAAGCCGCTTTGTCAACCGTGTTGTTTCGTCTATGTTCAACACCGTAGCAAACAAGAAAGTTGCCATCCTCGGTTTCGCTTTCAAGAAGGATACTGGCGATACCCGTGAGACCCCTGCAATCGATGTTTGCAAGGGGCTGATGGGCGACAATGCCTTGCTAAGCATTTACGACCCTCAGGTGAACGAGGATCAGATCCAGAGGGACCTCTCGATGAAGAAGTTCGATTGGGATCACCCCCTTCACCTCCAGCCAATGAGCCCCACAACCGTGAAAAAAGTTTCTGTAGTCTGGGATGCCTACGAGGCAACCAAAGATGCCCATGCCATCTGCATTCTTACCGAGTGGGATGAATTCAAGAATCTCGACTACAAAAGGATATACGACAACATGCAAAAACCCGCATTTGTGTTTGACGGTAGGAACATCGCCAATATGGAGAAGCTGCGGGAGATTGGGTTTATCGTGTACTCGATTGGTAAGCCGTTGGATGCTTGGCTCAAGGACATGCCTGCCGTCGCTTAGATATGCAGCGTATACTATATTTTATGACCTCTAGTAGCTCATATTCTTTATTCTCTTTTTGGCATACTTTAGTTCCAATTCCATTGCCCCCTCAGTAGTTGAGGAGATTGTCTTTGTTGCTGTCTGAGTTAAAGCCTACTCTGTATTGATGATGCTACTACATGTTACCTGTTTGATCCATTTATAATAGTCGAGTTTTT
>Seq19 [organism=Ipomoea trifida (H.B.K.) G. Don] PacBio-Illumina derived unannotated transcript Itc169/f54p19/1862
aggacacacttaaccaaaacctaagtagcctaccCTCTTTTTTAAAAAAAATTTCTGTTTTGGTGTGTCCACTTCTTCCCTCCCAACAACTCCATTGACGATGGCAACCAAAACAGAGCAGGCCGCCGGCGGTGACATCATTTTCCGATCAAAACTCCCCGATATTTACATCCCCAACCACCTCCCTCTCCACTCATATTGCTTCGAGAACATTTCCGCCTTCCGAGACCGCCCCTGCCTCATCAACGGCTCCGATGATCGCGTATATACTTACGCTGAAGTGGAGCTAACTTGCCGGAAAGTCGCGGCCGGGCTTCATAAAGTAGGGATCAACCACGGCGACACCATCATGATCCTGCTTCCGAACTCGCCGGAGTTCGTGTTCGCGTTCCTCGGCGCGTCTTACCGCGGCGCTGTGGCGACGATGGCGAATCCTCTGTTCACGCCGGCGGAGGTGATTAAGCAGGTGAAGGCGTCCAATGCGAAGCTCATCGTGACTCTAGCTTGTTACGTGGACAAGGTCAGAGAATATGCATGGGAGAATGATATCAAGGTGATCTGCACCGACTCGGCGCCGAAAGGATGCTCGCACTTCTCGGAGCTATCGGAGGCGGATGAGCGCGACATGCCGGAGACGGAGGTGAAGCCGGACGACGTGGTGGCGCTGCCGTACTCCTCCGGCACCACCGGACTGCCGAAAGGCGTGATGTTGACTCACAAGGGGCTCGTCACCAGCATAGCTCAACAAGTGGACGGAGAAAACCCTCATCTGTACTTCCACGACCAGGATGTGGTGCTCTGCGCCCTGCCTTTCTTCCACATCTACTCCAATTCGATTTTGCTCTGCGGCTTGCGGGTCGGGGCCCGGATCCTTATTATGCAGAAATTTGATATCAACCTCTTCCTGGAGCTCATACAGAAGTACAAAGTTACGATTGGGCCCTTCGTCCCGCCGATTGTTCTGGCCATCGCCAAAAGCCCTGTAGTGGACAATTATGACCTTTCCTCCGTTAGGACCGTCATGTCCGGGGCGGCGCCGCTAGGAAAGGAACTTCAAGACACCGTCAGAACCAAATTTCCCAACGCCAAACTTGGTCAAGGTTACGGAATGACAGAGGCAGGGTCAGTATTGGCAATGTGCTTAGCCTTTGCGAAAGAGCCTTTTGAGATTAAATCTGGTTCGTGTGGGACAGTTGTTAGGAATGCCGATATGAAAATTGTGGATCCGGACACTGGATCCTCTTTGCCCCGGCACCAACCTGGAGAAATATGCATTAGGGGTGACCAAATCATGAAAGGTTATTTGAATGATCCAGAGGCTACGGAGAGAACAATCGACAAGGAAGGATGGTTACACACCGGAGATATAGGATACATCGACGATGACGATGAGCTTTTCATCGTGGATCGCCTCAAGGAGCTGATCAAGTACAAGGGCTTTCAGGTCGCCCCAGCTGAACTCGAAGCCTTACTCCTTACCCACCCACAAATTTCTGATGCTGCTGCTATCCCCATGAAAGATGAGCAGGCAGGAGAAGTTCCAGTTGCTTTTGTTGTTAAAACTAGTGGATGTAGCCTCACTGAGGATGAAGTTAAAGAGTTTGTGTCTAAACAGGTGGTATTTTACAAGAGAATAAAAAAGGTATTTTTTGTTGATGCTATTCCAAAGTCTCCCTCAGGCAAAATTCTAAGAAAGAATTTAAGAGCAAGGCTAGAAGCTGGAATCCCTAATTAGTTCTCATCACTATGGCCGGGACTACACTGCAAAAATTATTGATTTCATTTTGTTTTCTTTACATCATATTATATATATCATTTCCAACTCTGCTTAATGTTAATGCTATAAATACCAGTGAATGTTT
>Seq20 [organism=Ipomoea trifida (H.B.K.) G. Don] PacBio-Illumina derived unannotated transcript Itc177/f24p12/1760
agctcccaatatatataaagctagatcagaccgcatttatgTCCACCACGATACAACATTCAATGGATTTCCTCAACCCATTATTGTACCTTGCCCTCCTCTTTCCATTGTACCTAATCTCCAAACACTTTCACCGGAAATTCAAGAACCACCCACCGGCGCCGTTCCTCACTCTCCCCCTCCTCGGCCATTTATACCTCTTTAAGAAACCTCTCCACCGCGCCTTGGACAAAATCTCCAGCCGCCATGGCCCGGTTCTCCTCCTCGAGTTCGGCTCCCGGAAAGTTCTCCTCGTCGCCTCCCCTTCGGCCGCCGAGGAGTGCCTGGCGAAGAACGACATCGTTTTCGCGAACCGGCCGCACCTCATGGCCGGAAAGCACATAGGCTACAACTACACCTCCCTAGCGTGGTCCTCCTACGGCGATCACTGGCGGAACCTCCGCAAAATCGTGGCCCTCGAAATCCTGTCCACGCATCGCCTCCAGATGCTCCACGAGATCCGCGCGGACGAGGTGAATTCCATGGTGAGAAAGGTGCACGAGGTTTGCAAAGCGGATTCGCATGTCGAAATGAAGAGCTATTTTTTCGAGCTCACTTTAAACGTGATGATGAGGATGATCGCCGGGAAAAGGTATTACGGCGAGAACGTGGAGGATATCGAGGAGGCGAAGCGGTTTAGGGCGATCGTAACGGACACTTTCCGCCTCGGCGGGGCGACCAATGTCGGCGACTTTGTGCCGGCGTTGAAGGGGGTGTTCAAGGAGTTGGAGAACAGTTTGGTGGAGTTGCAGCACCGGCGAGATAGTTTCATGCAGGACATGATCAAAGACTGCCGGAAAAGAATGGAAAACGACGGCGATCGCCATACGGAGTCGGCCGGGAAGAAGAAATCATTCGTGGAAGTGCTACTGTCACTCCAAGAAAACGAACCCGAATATTACAAGGATGAAATTATCAGGAGCCTCATGCTGGTTATGTTAGCAGCGGGAACAGATACATCATCGGGGACTATGGAGTGGGGGCTATCACTTCTGCTAAACCACCCACAAGTCTTGAAGAAGGCGCAAATGGAGATTGACGAACGGGTCGGACAGGACCGGCTACTCGAGGAGTCAGATTTGGTCAACCTCCCTTACCTCAACTGTGTACTGAAGGAAACAATGAGAATGTACCCTGTTGGCCCTCTGTTAATCCCCCACGAATCCTCAGAAGAGTGCACCGTCGCCGGCTACCGTATCCCCGCCGGCACAATGCTGATGGTCAACTTGTACTCCATCCAAAGAGACCCCAAGAACTGGGACGAGCCGGAAAAGTTCAGGCCGGAGAGGTTTGAAGGCTCAGAAGGAGTGACGAGAGATGGGTACAAGATGATGCCTTTTGGGTCTGGGAGGAGAAGCTGCCCTGGAGAAGCACTGGGGTTGCGTATGGTTGGGCTGTCTTTGGGGTCGTTGATCCAGTGCTTTGACTGGGAAAGAATCGGCGGTGAAATGGTGGATATGACTGAAGGAACTGGATTAAGCATGCCCAAAGCTACGCCGTTGACGGCGATCTGCAAGGCACGACCTTTCGTCGCCGGTCTTCTTTCTCAGACGGCTTGAAGACTGCACGCTATACGGAGTATTTTGTGTCACATATTTGCATATTTCTGATATTTTCTGCTTGTCAGTTATGTGGTAGATATATTCTAGTGTGAAATTAATGAAATTGAGAAAGAAAACATAAGCACGTGCATCGGTGCATTATGCATACGAATTTTGAAT
>Seq21 [organism=Ipomoea trifida (H.B.K.) G. Don] PacBio-Illumina derived unannotated transcript Itc178/f7p11/1929
attccaaaacatttcttcttcttctcgctttctcctttggggcgttcaaacctaTCGCTCTTTCTATTAAACAATTTCACACCCAGTTTTTTTAACTTATTTGATGGAAATCTCTGCTTTCCCATTCCCCGTCTCCGACGACTTCTCTCTCATTAATAATTCCCTGCCTTTCTTCAATGATTTTGACTTCCTAGACAACAACAATACTAATAATACTCTGCCTCTTATTGTCTCCCAACCCACTCCCAAGAAGCAGAAAATCAATGATCCAATTCAGGAGATCTTGAACCGGCTGTTGTTTTCCGATCACGAAATGCCCAAAACTGAGCAGAATCCGGGGTACCCGGGAGATTTTGCACTTCTTGATGATGCTACTACTTTTTTCCCCTATCATAATTCTTCTTCTTCGTTTACTATGGAGATGGTGAATGATAATGGAAAGCGGTCTCGAGGCGGGTCTGCGGAGGTTATTAGCGCTTCCGAGGAAGCCTCCGCCTCCGCCGCCGGGTCTAGCGGTGGAGCGGCGCCGCAGGGGCAGAGCCAGAGGAGGTTGTGGGTGAAGGACCGGTCCAATGCATGGTGGGAGCAATGCAATAGTCCTGATTTTCCCGAGGAAGAGTTCAAGAAGGCGTTTAGGATGAGCAGAGCTACGTTCGATTTGATCTGCGAGGAATTGGAATCGGTGGTGACGAAGAAGGACACCACTCTCCGCCTGGCCATCCCGGTTCGCCAGCGGGTCGCCGTCTGCGTTTGGCGCCTCGCCACCGGAGAGCCGCTCCGGGAAGTTTCCAAGCGTTTCGGCTTAGGCATCTCCACCTGCCACAAGCTGGTTCTTGAAGTCTCCGCCGCAATCCGAACGGTTCTCATGCCCAAATTCCTCCAATGGCCCGAACCCCAACACATGGCCAATATCAAACGCGAATTCGAACTCTTCTCCGGCATCCCAAACGTCGCCGGAGCAATGTACACCACCCACGTCCCCATCGTCGCCCCCAAAGTCTCCGTGGCCGAGTACTTCAACAAGCGCCACACAGAGCGAAACCAAAAGACATCCTACTCCGTTACCGTCCAAGGCGTGGTCGATTCCAACGGAGTTTTCACCGACGTTTGCATCGGCTGGCCGGGATCCATGACCGACGACAAGATTCTTGAAAAATCGGCGCTTTACGAGAGAGCAAACCGGGGACTTCTCAAGGACCTCTGGGTGGTCGGAAACTCAGGGTATCCATTAACGGATTGGGTTCTAGTCCCCTACACTCACCAGAATCGGACATGGGCCCAGCACGGCTTCAACGAGAAACTCTCCGGCGTACAGGCGGTGGCTAAGGAGGCGTTTATGCGGCTGAAAGCGCGGTGGAGCTGCCTCCAGAAGCGGACGGAGGTGAAGCTTCAGGACTTGCCGGTGGTGCTGGGAGCTTGCTGTGTTCTCCACAACATCTGCGAAATCAGAGGGGAAGAATTGCCGCCGGAATTAAGGTTCGATCTGTACGATGATGAAGTTGTCCCCGAGATTCCAGTTCGATCCGCTAATGCAATGCAAGCTCGGGATCAATTGGCTCACAAGCTCCTACATCAACTTGTATAGATTCATTATATGACCTACCATACTATCCCAGATTCGGGGATTTTAAGGATCTATATATTTTACAACATTGTAATCCGTCTGTCTCCGACTTCATCGCTGCCTTAGCTTCCATAGATGATCAAATCAAAGTTTTGTTTTACAGATTCATTTAAAATTTAGGATAGAGTTTGTTTCCTTTAGGCGTTAGAGGGAGGACTCATTGTTATAGGAATCATTGTTTCTTCTTGTAACGGTTCATATAATGACTGCTTTTCATTTGTAATTATATTGATACTATTATTTTATATGTAAGGTGTTAAAATCTTAATTATATTAAAATATTTTTTAAGtaatgagtatatgat
>Seq22 [organism=Ipomoea trifida (H.B.K.) G. Don] PacBio-Illumina derived unannotated transcript Itc182/f24p12/1678
aatgctatttatattaagactcgcacacgtttgaattcgattcaatccctTGATACACATTCGCCTACACATTTCTGTTTGAGAGAGAGAGAGAGAGAGAGAGAGAGATATGGAGAAGGCAATTGAGAGACAAAGGGTTCTGCTTCACCACCTACGACCTACTACGTCTTCCCTCGATTGCATCGAATCCTCTATTTCTGCATCTGTATGTGCTGCTGGGGATAGTGCTGCATATCAGAGGAATTCTGTTTATGGAGATGATATAGTCATTGTTGCTGCATATAGGACACCTCTTTGCAAATCAAAGAGGGGTGGCTTCAAAGATACTTACCCAGATGATTTACTTGCCACCGTGCTAAAGGCATTGGTTGAGAAAACTAATTTGAACCCTAGTGAAGTTGGGGATATAGTTGTTGGTACAGTCTTGGCCCCTGGATCTATAAGAGCAAGTGAGTGCAGGATGGCTGCATTTTATGCTGGATTTCCTGAAACTGTTCCAATTAGAACTGTGAACAGGCAATGCTCTTCTGGTCTCCAAGCAGTTGCAGATGTTGCTGCAGCTATCAAAGCTGGATTTTATGACATAGGCATTGGGGCTGGCTTGGAGTCAATGACTGTAAACACCATGGCATGGGATGCCTCAGTCAATCCTAGAGTTAGTACAATACAGCAAGCTCAAAATTGTCTTCTTCCCATGGGCGTTACTTCTGAAAATGTTGCACATCGCTTTGGTGTGACAAGGCAAGAACAAGATCAGGCAGCTGTTGAGTCACATAGGAAGGCTGCTGCTGCAACTGCTGCTGGAAAGTTCAAAGATGAAATAATACCTGTGACAACAAAGATTGTTAACCCAAAAACTGGAGATGAGACTACCGTGACAATCTCTGTTGATGATGGGATTCGTCCAAATGCCAATATTGGAGACCTGGCAAAGTTGAAACCTGTGTTCAAGAAAGATGGGACCACCACTGCTGGAAACTCTAGTCAAGTTACTGATGGGGCTGGTGCTGTACTGCTTATGAAGAGGAGTCTTGCAATCCAGAAAGGACTTCCAATCCTTGGTGTATTCAGGACTTTTGCTGCTGTTGGTGTAGATCCTGCTGTAATGGGCATTGGTCCAGCCGTGGCAATTCCGGCAGCTGTTAAATCTGCTGGACTTGAACTCAATGATATTGATCTTTTTGAGATCAATGAAGCATTTGCATCACAGTATATATACTGCCAAAAGAAGCTGGGACTTGATCCAGAGAAGATCAATGTAAATGGAGGTGCCATGGCTATTGGTCATCCTTTGGGTGCAACAGGAGCTCGGTGTGTTGCAACTTTGTTGCACGAGATGAAGCGCCGTGGCAAAGACTGCCGCTATGGTGTGGTTTCCATGTGCATAGGCACGGGAATGGGTGCTGCTGGTGTTTTTGAGAGAGGCGATGCTTGTGATGAGCTCACCAATGCCCGAAAAGTCGAAACTCATGGCTACTTGTCTAAGGATGCTCGGTAGACCTCTCATGGTGTATAGGTCTCTTGGTTTCATCAATAAATTATGAAGTGGGAAGCAGTGATATCAATAAGTCAAATTTTTAAAGGTAGTAGCCTAAGCCCAGGGAAGTTTTTACTATGGCACTTCAATTGTATGATTGGATTGGAAATTCCCAGACTTTAATAATATGTTGTATTATTT
>Seq23 [organism=Ipomoea trifida (H.B.K.) G. Don] PacBio-Illumina derived unannotated transcript Itc183/f12p16/1661
acaaaaggtgagGCTGAGAGATAGAGATTTTCACCATTTCTTCCCTTAGATTTCCTCACACTCGCACACACCTCACTCTTCTTCTTGAGATTTCTTGATTATTTTTTTTTTTTACCCCCTCCCCTCTCTGGAATCCCCGCTTCTTTGATCCCTTTCTGCAAATCATCTGTTTTCAACAAGTTTTCTGAACAAAAGAAACGATTTTTAATGCTTATTTTAGAAAATCTGTTACCAGAAGCAGGTGTTTTCAGAAACGAGATCTTTTTGGTTTATTTTTATTATTCTTGATTTTTTTTTTCCTGCAAAATTTAGAGGGCTTATTAGTTGTCCCTCAAAGGTTTGATCTTTTTATCAAGCCTGTAAAAAGGGGTTGTTATTTGAATTTCCCCTTTTTAATTTCTATTTTGTGCATATTTTCCGGTGTTAATTAAGATTACCCACCACCACCCTGTTCTTTAATTTTGGTAAGAATCAGGTGGACTTTATAATTTTTTAATTTTTTTTGAAATTATTTTTGTTTGGAAGTTGAAAGTTTAGGCATGGCGGCTTCAATGTGGAGTAGTAGTACAGGTGTAGATGAAGCTTTTAATGGCGGCGGTGAGCTCATGGAAGCGCTTGAGCCTTTTATGATCAAGACGGCTTCTCCTCTTCTACCGCCGCCGAATCCTCCTTCTTCTCTGTTCCCTTCTGAAACTTCTTCCTTTTACCCTTCTTCTTTTTCTTTCTCTTCTCCCTCTGTTTCTTATCCCTGTAGTTATGGTTATGATTATTCCGGCTTTGGCTCGTCGGCGCCGGCCATTACGACCTCCGACGGTTGCTCCACCTCCGATACCCATATGTTTTCTTCGCAGGGGAGTTCGGGCTTCGGGTTTGAGCAACCGGGGTGTATCGGGCTGAATCAATTGACGCCCACTCAGATTAACCAGATCGAAGTTCACATGAATCTACCGACGGGCCATGGAATGAGTTCGGGCCCGAGTTCGGGCCCGTTTCAGGGTCAGTGGGCCCAGCAGCAGAGTCATCAGGCCAGACGGTTAGCTTTTTGGGCCCGAGAGGTGTCCCATGAAGCAATCGGCTTCGGTACCGAAGCCGACCAAGCTGTACAGAGGGGTGCGGCAGCGCCACTGGGGGAAATGGGTGGCGGAGATTCGGCTGCCCAAGAACCGGACGCGTCTCTGGCTTGGAACCTTCGACACGGCTGAGGAGGCGGCGCTGGCGTATGACAAGGCGGCTTACCAGCTCCGAGGCGACCTGGCGCGCCTCAACTTCCCGCACCTTCGCCACAACGGCTCCCTCATCGGCGGCGATTTTGGCGAGTACAAGCCGCTCCACTCCTCCGTCGACGCCAAGCTCCAAGCCATTTGCAAAAACTTGGCTCAGGGGAAGAGCATTGACTCCAAGAAGTCAAAGGGCTCCACGTCATCTTCACCCAAGCAACCCAAAGTCAAGGAGGAAGAGGTTGAGGAGAAGAGCAAGGCGGTGGAGCTTGGCTCCGACAGCTCCGGCTCCGGCGGCGCGTCAGGCGAATCATCCCCAGTGTCGGATCTCACATTCCCAGAGTTCACCGGGGAAGATTCCACGTGGGACATGTGCTCCGACCTGCACAAATTTCCATCTTACGAGATTGACTGGGAATCTCTAAGTCATCTTCcttaaaattt
>Seq24 [organism=Ipomoea trifida (H.B.K.) G. Don] PacBio-Illumina derived unannotated transcript Itc204/f16p2/1663
aggattaggctcaacataaaatcccattctctgccgctttagctagggtttccAGTGTTACTCTCTGCCATTCTCGCTTTTTATTCCCCATGGATTCTTGTAACTAGCCTTCCTTGATTATTGAGAATCTCCTGTAAAGCTTCGAGCGGTGATACATATATCAGTGTCTGAAAAGGATTCAGAAATGGCGACCATGAACCCTTTTGACCTTCTGGGTGACGATGACAACGAGGATCCATTGCAGCTCCATGCTGCTCAGCAGCAGAAGCTGCCTACTCCAGCCTCGGCTCCCAAGAAGACTCTTGGTCAGGCTCCGGCGAAGCCTAACGCCGCCGCCGCCAATGCCAAGTTGCCTTCCAAGCCTCTTCCTCCTTCCCAAGCTGTGAGGGAAGCCAAAACTGAATTTCAGCGGGGACGTGGTCCACGTGGAGGTGGGCGTGGTGGTCGGGGACGTGGGTTCTTTCAAGATTCTACTAACAATGAGAATAATTATGGCAACAACAATGGTTTTGCTGGTGGTTATAGACAATCTGAAGATGGAGAAGGTGGAAAGCCATTTGAAAGGAGAGGAGGCTATGGTGGAGGTTATAGACAATCCGAAGATGGAGAAGGTGGAAAGCCATTTGAAAGGAGAGGAGGCTATGGTGGAGGTTATAGACAATCTGAAGATGGAGAAGGTGGAAAGACCTTTGAAAGGAGAGGAGGCTATGGTGGACCTAGGGGTGGCTTTCGTGGTGATCGCCGTGGTGATCTAAGCAATGGTGAAAAAGCTGATGGGGAATATCCTCGCAGGGTGTATGAACGCCGTAGTGGAACAGGGCGTGGGAGTGAAATTAAGCGTGAGGGTTCTGGTCGTGGAAACTGGGGAAGTCCTACAGATGAGATTGCTCCTGAAGCTGAAGAGCCCATGAATGGAGTTGTTAATGATGTTGTGAACACTGATGCAATTGAGAAGCAACATGGGCAAGAAGATGCTGGAGATGCCAAGAAGGATTCTCCATCGGATGAACCAGAAGTAAAGGAGCCCGAGGAGAAGGAGATGACTCTGGATGAGTATGAGAAATTTTGGAGGAGAAGAGAAAGGCTCTTCTGGCATCAAGGCCTGAGGAACGTAAGGTTTGCTTAGACAAAGAATTTGAATCCATGGCACTGTTGGCAAATAAGAAGAATGATGATGAGGTCTTCATTAAGTTGGGATCTGAAAAAGAAGATAAAAAGAAAGAGGCCGGAGAAAAGGTCAAAAAGACAAAAAGTATAAATGAATTTCTGAAGCCTGCTGAAGGTGAAATGTACTATCGCCCAGGTGGCCGAGGCAGGGGTCGGGGCCGTGGCAGTGGCAGAGGAGGATATGGTGGAAACAATACCAGCAGTTTCGGAACCCCATCAATTGAAGATGTGGTCAGTTCCCTACCTTGGGGTCAAAGTGAGGGAGGGAGCAAGCCATTCCTGCCAAGCTCTCAATTTTTGCCGCAAAGGCAAAAGATATCTGCAGGAGTCATGTTCCTGTATTATCACTGTTACAGTAGTGTAAATTTAGAATTCATCTGGGGGTTCCTTTCCTCAGTAGTAGTATTGTTAAACTACTCAACATTCATATCTTTTACGGAGTATCTGTTAGGAGTTCAATTTTGATCTGAGTTTTGATTTGGAAGcaattttgttt
>Seq25 [organism=Ipomoea trifida (H.B.K.) G. Don] PacBio-Illumina derived unannotated transcript Itc205/f15p9/1993
agtcttttcttgattttatctctatatatatacgcacgcatacagagagaaatacagagtgggagtttGGTGGATCACACACTGTAGCTCTCAAACGGCGATGGCGGCTCGGAGAATCACTTCGCTTCTTACTCGTTCCTTGCTTTCTTCTTCCCACTCGTCCTCTCCTCTTCGGTTGCTCGCCGGCGGTGGGAATTCCATTTTGGCCGGAGGAATTCATCGATTCAGCACAGCTGCGGCGGTTGAGGAGGCGATTAAGCCGCCTGTCAGTGTAGAACACACTCAACTTCTTATCAATGGACATTTTGTTGATTCAGCTTCTGGCAAAACTTTTCAGACTATTGATCCCAGGACAGGTGAGGTGATTGCAAATGTTGCTGAAGGTGATGCAGAAGACATTGACCGAGCAGTGTGTGCTGCTCGTAAGGCATTTGATGAAGGACCGTGGCCGAGAATGACAGCTTATGAAAGATCGAAGATATTGCTGCGTACTGCTGATCTGATTGAAAAGCATAATGATGAAATTGCAGCACTCGAGACTTGGGACAATGGCAAGCCATATATTCAGTCTGCTAAAATTGAAGTGCCAATGCTTGTGCGTTTAATCCGCTATTATGCTGGATGGGCTGATAAAATCCATGGCATGACTGTCCCTGCTGATGGACCATATCATGTTCAAACTTTGCACGAGCCAATTGGTGTTGCTGGGCAAATTATCCCTTGGAACTTTCCTCTTCTCATGTTTGCTTGGAAGGTTGGGCCAGCATTAGCATGTGGCAACACCGTTGTTATGAAAACAGCTGAACAGACACCATTGTCTGCGCTATATGTTGCAAAGCTATTCCATGAGGCTGGGCTGCCTCCAGGTGTTCTAAATGTTGTTTCTGGTTTTGGTCCCACAGCTGGTGCCGCTCTTAGCAGTCATATGGATGTGGATAAGCTTGCTTTCACAGGATCAACAGCAACAGGGAAGGTTGTGCTTGAATTAGCTACCAGAAGCAATCTTAAACCTGTGACTTTGGAACTTGGCGGAAAATCTCCTTTTATTGTTTGTGAGGATGCTGATGTTGATAAGGCCGTTGAGCTAGCCCACTTTGCTCTGTTCTTCAACCAGGGGCAATGTTGCTGTGCTGGATCTCGGACATATGTCCATGAGAGTGTCTATGATGAATTTGTGGAGAAAGCAAAGGCACGTGCTTTAAAACGTGCAGTTGGTGATCCATTCCTGGCAGATACAGAACAAGGTCCTCAGATTGATTCGGAACAATTTGAAAAGATCCTCAAGTATATTAGACTCGGCGTTGAAGGTGGAGCTACACTTGAAGCAGGAGGCGATAGACTAGGTACTAAGGGCTACTACATTAAGCCAACAGTTTTCTCCAATGTCAAGGATAATATGTTGATAGCAAAGGATGAGATATTTGGTCCAGTACAGTCGATCTTGAAATTCAGTGATCTCGATGATGTCGTCCGGAGAGCAAATGCCTCCCGGTATGGTCTAGCTGCAGGGGTCTTCACTCAGAACATTGACACTGCAAACACTTTGACCCGAGCATTGAGAGTGGGGACTGTATGGGTTAACTGCTTTGACACCTTTGATGCAGCGATTCCTTTCGGTGGATATAAGATGAGTGGACAAGGAAGAGAAAAGGGAGAATACAGTCTCAAGAACTACTTGCAGGTTAAGGCGGTTGTGACGCCATTGACAAACCCTGCATGGTTATGATCATCCTCTCATGATCAATAAAGAGATGAGCTGTATCAAACATTGTTTCAATAACGATGATGATGATAGTGTTATCTTGCCCCTGTTTCTATATTACCTTTGTTTCTTGAGTATACTCAGTAAAGACTCCTTCAGTGACATATTTTACAGTCTCTTACTGGAATGTTACTAGTTCTTGTGCATGTTTGCTTCTTTGATGCTCGCTTTGTACAGCCTATACTTTGCTATGTTTTGGTTGAATCTATTGTGTTTCACTCCTATTGCTTC
>Seq26 [organism=Ipomoea trifida (H.B.K.) G. Don] PacBio-Illumina derived unannotated transcript Itc210/f7p10/1634
gcgtacagagtgggagaagaattgGGGAGGCCCAAAGCGCTCTCCGTTCCCTCTCTCTCTCTACAACTCCCTTTTCCAGGTGCTAGCTTCTAGTGTATTTTCTGTGGAGTAAAGGACATCCAATATGTTTGGAAGGGGTGCGCGAAGGGGTGATAACTCCAAATACTATGAGGTTCTTGGTGTTTCGAAAAGTGCGAGCGAAGATGAGCTTAAGAAGGCCTACAGAAAAGCGGCTATGAAGAATCATCCTGATAAGGGAGGAGATCCCGAGAAGTTCAAGGAGTTGTCTCAAGCTTATGAAGTTCTAAGTGATCCGAAAAGAGAGAAGTTTATGATCAGTATGGCGAAGATGCCCTTAAAGAAGGAATGGGAGGGGGTGCCGGTGCCCATAGTCCTTTCGACATTTTTGAGTCATTCTTTGGTGGATCATTTGGGGGTGGTCACCACTTCGGTGGACCATTTGGAGGTGGTGGTAGCAGCTCGAGGAGCCGGAAGAGACAAGGGGAAGATGTAATACATACTCTTAGAGTTTCTCTAGAAGATTTGTATAACGGCACAACAAAAAAGCTCTCGCTTTCCAGGAACAAATTGTGCCACAAGTGCAAAGGGAAAGGTTCAAAGAGTGGAGCGACTGGAAGATGCAATGGGTGTCGTGGTACTGGAATGAAGGTTTCAACACGACAGATCGCACCCGGCATGATCCAACAGATGCAACATGTCTGTCCTGATTGCCGAGGATCAGGTGAGGCCATAAGTGAAAGGGACAAATGTACACAGTGCAAAGGAAGCAAGGTTACCCAAGAAAAGAAAGTGCTGGAAGTGCATGTCGAGAAGGGTATGCAAAATGGTCAAAAGATAGTATTTACCGGGGAAGCAGACGAGGCGCCGGATACCATCGCTGGGGATATCGTCTTCGTGATACAGCAGAGGGAACACCCCAAGTTCAAGCGGAAGTTTGATGATCTCTATATGGAGCACACCCTCAGTTTAACCGAAGCTCTTTGCGGTTTTCACTTCGTCCTAACTCATCTCGATGGCAGGCAGCTTCTAATCAAATCAGGACCCGGAGAAGTTATTAAGCCCGACCAATCCAAGGCAATAAACGACGAAGGAATGCCGCACCACCAAAGGCCGTTCATGAAGGGCCGGTTGTATATCAATTTTGACGTGGAATTTCCCGAGCCCGGGGCTCTTTCCCCCGAGGCATGCCGCGCTCTCGAGACTATCCTGCCACCGAAACCCAGCCAGTCCGCATTACCCATCAACCTGGACGAGTGCGAGGAAACCACATTGCAGGACGTGAACATCGAGGAAGAAATGAGGCGCAAGGAGCAGCAGAGGCAGCAAGAGGCTTACGATTCAGATGACGATTCGTCTTCAGATGTGCACCGCGTGGCATGTAACCAGCAGTAGTAAGGCCCGGGAGTCTGCCGATTTGCTTATCTAGGCTAGTGTATTTTTGTTATCGTCATTTGGGATATATATATATATAAGTATTATTGCCTTATCATTTGCATTTTGGAAGTTTATCACTACAAGGTTTTTTATTTGTATTTTTTGCCTGATTGGCTGAGTTATCTCATACCATAATATTATCACATATGATATGTAATAGCCTAATAGGTATTTGACCT
>Seq27 [organism=Ipomoea trifida (H.B.K.) G. Don] PacBio-Illumina derived unannotated transcript Itc217/f17p5/1777
ggggcaacatatatgccagcaatcaccataagcattcatcatattcaatAATTTTTCTCACAATCTTCACTGTGTTCTTTCCAGAGAAAATGGCGTCTTCTTCGTTAGCTGTTCACTTCCAAATCCCTTCTCAGAAATCTTCTTTAAGATCTCCGGCGTCGTTGAAGCCTTCTAGCCGGCGTTTCGCCGTTTCTGCCACCGTGTCGGATACTCCGCCGACGGTTTCCATGTCGCCGGTCCCGGAGAAACTCCCGACGAGGAAAATACCCGGCGACTATGGGCTGCCGTTGATCGGGCCGTGGAAAGATCGGTTGGACTATTTTTACAATCAAGGAAGAGATGAGTTTTTCCGGTCTCGGGTTCAGAAATACGGGTCAACGGTGTTCAGGACGAACATGCCGCCCGGCCCGTTTATTTCGTTTAGCCCTAACGTCGTCGTTTTGCTCGACGGCAAGAGTTTTCCAACGCTGTTTGATGTGGGAAAGGTGGAAAAAAGGGATGTTTTCACCGGAACTTTCATGCCCTCCACGGAACTCACCGGCGGGTACCGGATCTTATCCTATCTGGACCCGTCGGAGCCGAAACACGCGAAACTGAAGCAGCTGATGTTCTTCCTCCTCTCTTCCCGGCGGAGCCACGTCATCCCGGAGTTCCACAAGAGCTTCACGGAGATGTTTGAGGGTTTGGAGAAGGAGGTGGCTAGCAAGGGGAAAGTTGGTTTAAATGCCGCTAACGATCAGGCGGCTTTCAATTTTTTGGCCCGATCGTGGCTCGGAGTTGATCCGGCGGGGACGAAGCTGGGAATCGACGGCCCTAATCTTGTTGGGAAATGGGTCGTGTTTAATCTCCACCCTTTATTAGTTCTCGGGCTGCCTAAGGGCTTAGAAGAAGCTCTCCTCCATACTTTCCGGTTACCAGCGGGGCTAGTGAAAAAAGACTATCAGAGGCTCTATGATTTCTTTTATTCCAACGCAACGGCTTTTTTTGAGGAGGCCGAGAATCTCGGGGTGTCACGTGAGGAGGCCTGCCATAACCTCCTCTTCGTCACGTGCTTCAACTCGTTCGGCGGCATGAAGATTTTCTTCCCCAACATGATCAAGTGGATCGGCCGCGGCGGCGCGCAGCTGCACGCCTCGCTGGCGCGGGAGATCCGGTCGGTGGTTAAATCCAACGGCGGGAAAGTCACGATGGCCGGGATGGAACAGATGCCGTTGATGAAGTCGGTGGTTTACGAGGCCCTCCGGATCGAGCCGCCCGTCCCGGCCCAATACGGCCGGGCCAAACGCGACCTCATCATCGAGTCACACGACGCCGCATTTGAAGTTAAGGAAGGCGAGATGTTATTCGGGTTCCAACCTTTCGCCACGAAGGACCCGAAGATCTTCGACCGGGCCGAGGAGTTCGTGCCGGACCGGTTCACGGGCGAGAACGCAAACGAACTTTTGAGCCACGTGTTGTGGTCTAACGGCCCCGAAACGGAAAGCCCTACCGTTAACAACAAACAGTGCGCCGGCAAGGATTTCGTCGTCTTGGTTTCACGGCTCATGGTCGTCGAGCTCTTCCTCCGTTACGATTCTTTCGACATCGAGGTCGGAACGTCGGCGTTAGGTGCTTCCGTCACCGTAACGTCACTCAAGAGAGCCAGCTTCTGACGTGTAGGTCCCACCGTATATTTGCCTAGAGTAATATTTTTATTATTTTCCTTGTTGTAATATGTTTGGATTAATTTTTTTTTAATAAATTCATAATTTTTTTTtatatataacgtcacccttac
>Seq28 [organism=Ipomoea trifida (H.B.K.) G. Don] PacBio-Illumina derived unannotated transcript Itc219/f1p18/1913
aggtgccactcattgtctgcagagcgtcaaagacatcatcgttcttgaaaaaTGGCTCTAAGTGCAAGCGGTGCCAACTCTCTCCTCGGAAACAAAACCTTTGTTCCAACCCAACAACCTAGTTTGCCTTCCCACACCCATGTTTTCTCCACCAAGAACGTCAGATCGTGAAGCCAATTCAAGCCATCCAATCTGCCGACTCTTCCAAATCCCCATTGTCTCTGACAAGTCTTCTTCTAAGCCCGCCCCGCCTGCCGCCGCCTCCGCCGCCGCCACGGCCACTACCACCGTTTCGAAGCCCGAAGCGGGTAAGGCGAAATGGGCCGTGGACAGCTGGAAATCCAAGAAGGCGCTGCAGCTCCCCGAGTACCCGGATCAGGTGGAGCTCGATACGGTCCTCAAGACCATCGAGTCTTTCCCCCGATCGTTTTCGCCGGAGAGGCTCGCAGCCTTGAGGAGAAACTCGGGGAGGCCGCAATGGGTCGGGCCTTCCTGCTCCAAGGTGGGGATTGCGCCGAGAGTTTCAAGGAGTTCAATGCCAATAACATTAGGGACACTTTTCGGATCCTCCTCCAAATGGGCGCCGTTCTCATGTTCGGCGGTCAAATGCCTGTTGTTAAGGTGGGAAGAATGGCTGGGCAGTTTGCAAAGCCAAGATCAGACCCATTCGAGGAGAAGGATGGTGTAAAGTTGCCAAGTTACAGGGGAGACAATGTAAATGGAGATGCATTTGATGCAAAGTCAAGAACTCCAGACCCTCAGAGGCTGATCAGAGCATACTGCCAATCTGCAGCTACTCTGAATCTGTTGAGGGCTTTTGCCACTGGAGGGTATGCAGCTATGCAGAGGGTCACTCAATGGAACTTGGATTTCACAGAGCAAAGCGAGGGCGATAGGTATCGTGAACTGGCTCATAGAGTTGATGAGGCCCTTGGGTTTATGTCTGCTGCTGGTCTTACAGTGGACCATCCCATCATGAAAACCACTGATTTCTGGACATCTCACGAGTGCTTGCATTTGCCATATGAGCAGTCACTTACCAGACTGGATTCAACATCTGGACTGTACTATGACTGCTCTGCCCATTTCCTTTGGGCTGGGGAGCGTACCAGGCAGCTAGATGGTGCCCATGTTGAGTTCTTGAGGGGAATTGCTAACCCTCTCGGGATTAAGGTGAGTGATAAGATGAATCCGGATGAGCTAGTCAAGCTCATTGAGATTTTGAATCCTCAGAACAAACCTGGGAGGATCACAATAATTACAAGAATGGGTGCAGAAAACATGAGGGTTAAGCTTCCTCATTTAATCAGGGCAGTCCGAAGAGCAGGGCAAATTGTCACTTGGGTTTCTGATCCTATGCATGGAAACACTATTAAAGCTCCCTGCGGTCTTAAGACTCGACCCTTTGATTCTATCAGGGCTGAAGTGAGAGCGTTCTTCGATGTGCATGAGCAAGAAGGAAGCAACCCAGGAGGTGTGCACTTAGAGATGACGGGCCAAAACGTGACAGAGTGCATTGGTGGATCACGAACTGTGACTTTTGACGATCTGGGTTCCCGCTACCACACCCACTGTGACCCTAGGCTGAACGCCTCTCAGTCCCTCGAGCTCGCATTCATCATTGCGGAGCGCTTGAGAAAGAGGAGAATTGGAAGCACATCGGACTGTAGAGAGGGTGTTTGAGGTTGCTATGTTTTGTTTTTGTCCCCTTCGTTTTCCTTAAATTATGGTTGGTTGTATTAATACTCTTAGGTTTGATGACACCATGTCTAGATTATGTTGTGAGCTATTGTGCATACTGGAAGAATGTGTTGTATGAGAGTTCCGGCATTTCGCTTCCTATGTGACTATGAATAAAGAAAATTTTGCTTGCGCaaatacagtgattgtgaatacatgtctctgctgtttct
>Seq29 [organism=Ipomoea trifida (H.B.K.) G. Don] PacBio-Illumina derived unannotated transcript Itc224/f13p8/1886
acaaaaggtgaggctgagagatagagaTTTTCACCATTTCTTCCCTTAGATTTCCTCACACTCGCACACACCTCACTCTTCTTCTTGAGATTTCTTGATTTTATTTTTTTTCGCCCCCTCCCCTCTCTGGAATCCCCGCTTCTTTGATCCCTTTCTGCAAATCATCTGTTTTCAACAAGTTTTCTGAACAAAAGAAACGATTTTTAATGCTTATTTTAGAAAATCTGTTACCAGAAGCAGGTGTTTTCAGAAACGAGATCTTTTTGGTTTATTTGTATTATTCTTGATTTTTTTTTTCTGCAAAATTTAGAGGGCTTATTAGTTGTCCCTCAAAGGTTTGATCTTTTTATCAAGCCTGTAAAAAGGGGTTGTTATTTGAATTTCCCCTTTTTAATTTCTATTTTGTGCATATTTTCCGGTGTTAATTAAGATTACCCACCACCACCCTGTTCTTTAATTTTGGTAAGAATCAGGTGGACTTTATAATTTTTTAATTTTTTTTGAAATTATTTTTGTTTGGAAGTTGAAAGTTTAGGCATGGCGGCTTCAATGTGGAGTAGTAGTACAGGTGTAGATGAAGCTTTTAATGGCGGCGGTGAGCTCATGGAAGCGCTTGAGCCTTTTATGATCAAGACGGCTTCTCCTCTTCTACCGCCGCCGAATCCTCCTTCTTCTCTGTTCCCCTCTGAAACTTCTTCCTTTTACCCTTCTTCTTTTTCTTTCTCTTCTCCCTCTGTTTCTTATCCCTGTAGTTATGGTTATGATTATTCCGGCTTTGGCTCGTCGGCGCCGGCCATTACGACCTCCGACGGTTGCTCCACCTCCGATACCCATATGTTTTCTTCGCAGGGGAGTTCGGGCTTCGGGTTTGAGCAACCGGGCTGTATCGGGCTGAATCAATTGACGCCCACTCAGATTAACCAGATCGAAGTTCACATGAATCTTCCCGCGGGCCATGGAATAAGTTCGGGCCCGTTTGAGGGTCAGTGGGCCCAGCAGCAGAGTCATCAGGCCCAGACGATTAGCTTTTTGGGCCCGAGAGGTGTTCCCATGAAGCAATCGGCTTCGGCGCCGAAGCCGACCAAGCTGTACAGAGGGGTGCGGCAGCGCCACTGGGGGAAATGGGTGGCGGAGATTCGGCTGCCCAAGAACCGGACCCGTCTCTGGCTCGGAACCTTCGACACGGCTGAGGAGGCGGCGCTGGCGTACGACAAGGCGGCTTACCAGCTCCGAGGCGACCTGGCGCGCCTCAACTTCCCGCACCTCCGCCACAACGGCTCCCTCATCGGCGGCGACTTCGGCGAGTACAAGCCGCTCCACTCCTCAGTCGACGCCAAGCTCCAAGCCATTTGCAAGAACTTGGCTCAGGGGAAGAGCATTGACTCCAAGAAGTCAAAGGGCTCCACGTCATCTTCACCCAAGCAAACCAAAGTCAAGGAGGAAGAAGTTGAGGAAAAGAGCAAGGCGGTGGAGCTTGGCTCCGACAGCTCCGGCTCCGGTGGCGCGTCAGGCGAATCATCCCCAGTTTCGGATCTCACATTCCCAGAGTTCACCGGGGAAGATTCCACGTGGGACATGTGCTCCGACCTGCACAAATTTCCATCTTACGAGATTGACTGGGAATCTCTAAGTCATCTTCCTTAAAATTTGCAAAAAACAAAAAAACAAAAAAAAAACATTATCTACTATCTAGTCATCAGTGATGTAATCTTGAATAGCTTTTAAGATTAATGTATTTTGATGTACTGGGGAGCCTACTGCAATGGAGTTTTTGGCAATTGCAGAAAAGGCTATCCCTATCTTATTATTGTAGTCATCATTTCCTTTAATTTTCAGTAGTTCTATTAATTATTAATTTTAATTTTTAATTAttacttgttcccaac
>Seq30 [organism=Ipomoea trifida (H.B.K.) G. Don] PacBio-Illumina derived unannotated transcript Itc225/f21p6/1932
attctcagtatacaaaaaaaggaagtaattttaatacaattacAAGATGTCGTTAGGCTTTGAAAATTTCATTCAGTCCGGTAAAGGGAAGGGCGAGACGGGGTACGACGTGCCGGAGGGAGTAGACGTGAGGGGAAGATTCGACCCAGATTTCGCCAAAATTCTCAGCAAGGATGCATTGCGATTTGTAGCCGATCTGCACAGGGAGTTCAGAGGCCATGTTAAGTACGCCATGAGTTGCAGAGAGGCGGCCAAGTCGCGGTACAACGGCGGCGCGCTGCCGGGGTTTGATCCCACCACCAAATACATACGGGAAGGGGAGTGGCTCTGCGCTCCCGTTCCGCCGGCAGTGGCGGACCGGAAGGTGGAGATCACCGGGCCGGTGGAAAGGAAAATGGTCATCAATGCTCTCAATTCCGGAGCCAAAGTTTTCATGGCTGATTTTGAAGATGCGCTGTCTCCGAGCTGGGAGAATCTGATGAGAGGGCAGGTGAATTTGAGGGACGCCGTTAATGGGACCATAACCTTCCATGACCAAGCGAGAAACAAGATGTACAAGTTGAACAATGAGACTGCCAAGCTCTTTGTCCGGCCGAGAGGCTGGCACTTGCCGGAATCTCACATCTTCATCGACGGCGAGCCCGCCATCGGCTGCCTTGTGGACTTTGGCCTCTATTTCTTCCACAACTATAACAACTTCCGCAAGAATCAAGGTCAGGGCTATGGCCCTTTCTTCTACCTCCCCAAAATGGAGCACTCCAGGGAAGCAAGGATTTGGAACAACGTGTTCTCGAGAGCAGAGAAATGGGGTGGAGTGGAGAAAGGAAGCATAAGGGCAACAGTCCTGATTGAAACACTCCCAGCAGTGTTTCAAATGGATGAAATCCTGTATGAACTGAGAGATCACTCCCTCGGCCTTAACTGTGGAAGATGGGATTACATTTTCAGCTATGTCAAAACCTTCCAAGCCCACCCGGACCGCCTTCTCCCCGACCGCGTCCAAGTCGGCATGACCCAACACTTCATGAGAAGCTACTCCGACCTCCTCATCCGCACCTGCCACCGCCGTGGCGCCCACGCCATGGGAGGCATGGCGGCTCAGATTCCGATCCGGGATGATCCGGCGGCGAACGAGGCAGCGCTAGAGCTGGTAAGAAAGGACAAGCTGCGGGAGGTGAAAGCAGGGCACGACGGAACATGGGCGGCGCATCCAGGCCTAATACCGGCCTGCATGCAAGTCTTCACCGACAACATGGCAAACAACATCCCCAACCAAATCCACACCGCCAAGCGCGACGACGCCGCCGCCCTGACCGAGGAAGACCTCCTGCAAATCCCGCGGGGCTCCCGCACCATGGAAGGCCTGCGCCTCAACACCCGAGTGGGAATTCAGTACCTGGCGGCGTGGCTCACCGGGACCGGCTCCGTCCCGCTCTACAACCTCATGGAGGACGCCGCCACGGCGGAGATCAGCCGCGTCCAGAACTGGCAGTGGCTAAGGTACGGCGCCGAGCTGGACGGTGATGGGGCGGGCGTGAAGGTGAATAAGGAAGTGTTTGGGAGAGTGGTGGAGGAGGAGATGAGTAGGATTGAGAGAGAAGTGGGAAAAGAGAAGTTCAAGAATGGAAAGTACAAGGAAGCATGCAAGATGTTCACCCGCCAATGCACGGCCGCAACGTTGGACGATTTCCTGACGTTGGATGCTTACAGTCACATCGTCATCCATCATCCTAATAACAATGGACCTTCCAGACTCTGAGTCTCAGATTCATATAATAATTCACTCATATCATATATCAACAATATTTATCATATCAGTTTTTATTTTCCATTTCGGTCTGTATTCATTTTCTTTTATTATAGTGTAATGTATGTTGGGCTTGTATCCCAAAATGTTGAGTATAAAGCATATAAGATAACAATAAGTTTCGT
>Seq31 [organism=Ipomoea trifida (H.B.K.) G. Don] PacBio-Illumina derived unannotated transcript Itc226/f7p3/1634
tacagagtgggagaagaattggggaggcccaaagcgctctccgttccctctCTCTCTCTACAACTCCCTTTTCCAGGTGCTAGCTTCTAGTGTATTTTCTGTGGCGTAAAGGACGTCCAATATGTTTGGAAGGGGTGCACGAAGGGGTGATAACTCCAAATACTATGAGGTTCTTGGTGTTTCGAAAAGTGCCAGCGAAGATGAGCTTAAGAAGGCCTACAGAAAAGCAGCTATGAAGAATCATCCTGATAAGGGAGGAGATCCCGAGAAGTTCAAGGAGTTGTCTCAAGCTTATGAAGTTCTCAGTGATCCGGAAAAGAGAGAAGTTTATGATCAGTATGGCGAAGATGCCCTTAAAGAAGGAATGGGAGGGGGTGCCGGGGCCCATAGTCCTTTCGACATTTTTGAGTCATTCTTTGGTGGATCATTTGGGGGTGGTCACCACTTCGGTGGACCATTTGGAGGTGGTGGTAGCAGCTCGAGGAGCAGGAAGAGACAAGGGGAAGATGTAATACATACTCTTAGAGTTTCTCTAGAAGATTTGTATAACGGCACAACAAAAAAGCTCTCGCTTTCCAGGAACAAATTGTGCCACAAGTGCAAAGGGAAAGGCTCAAAGAGTGGAGCGACTGGAAGATGCAACGGGTGTCGTGGCACTGGAATGAAGGTTTCAACACGACAGATCGCACCCGGCATGATCCAACAGATGCAACATGTCTGTCCTGATTGCCGAGGATCAGGTGAGGCCATAAGTGAAAGAGACAAATGTACACAGTGCAAAGGAAGCAAGGTTACCCAAGAAAAGAAAGTGCTGGAAGTGCATGTCGAGAAGGGGATGCAAAATGGTCAAAAGATAGTATTTACAGGGGAAGCAGATGAGGCGCCGGATACCATTGCTGGGGATATCGTCTTCGTGGTACAGCAGAGGGAACACCCCAAGTTCAAGCGGAAGTTTGATGATCTCTATATGGAGCATACGCTCAGTTTAACCGAAGCTCTTTGTGGCTTTCAGTTCGTCCTAACTCATCTCGATGGCAGGCAGCTTCTAATCAAATCAGGACCCGGCGAAGTTATTAAGCCCGATCAATCCAAGGCAATAAACGACGAAGGAATGCCGCACCACCAAAGGCCGTTCATGAAGGGCCGGTTGTATATCAATTTTGACGTGGAATTTCCCGAGCCCGGGGCTCTTTCCCCGGAGGCATGCCGCGCTCTCGAGACTATCCTGCCACCGAAACCCAGCCAGTCCGCATTACCCATCAACCTGGACGAGTGCGAGGAAACCACATTGCAGGACGTGAACATCGAGGAAGAAATGAGGCGCAAGGAGCAGCAGAGGCAGCAAGAGGCTTACGATTCAGATGACGATTCGTCTTCAGATGTGCACCGCGTGGCATGTAACCAGCAGTAGTAAGGCCCGGGAGTCTGCCGATTTGCTTATCTAGGCTAGTGTATTTTTGTTATGGTCATTTGGGATATATATATATAAGTATTATTGCCTTATCATTTGCATTTTGGAAGTTTATCACTACAAGGTTTTTTATTTGTATTTTTTGCCTGATTGGCTGAGTTATCTCATACCATAATATTATCACATATGATATGTAATAGCCTAATAGGTATTTGACCTCTGC
>Seq32 [organism=Ipomoea trifida (H.B.K.) G. Don] PacBio-Illumina derived unannotated transcript Itc233/f55p10/1802
gcttttttgtcaatttatacatttaataatcccatctattttccttcttataaatacgcacctaaATCCCCATCACACCACACTCACTCACTATATTGTTACTGTCTCCTCATTTCAGAGTGACGGTAAAAAACATGACAGCCAGAGCCACATGGCTCCTTCTCCTACTGTTCATTTCCACTCTGACTAAAATTCAGTCGGAGGTGTCGCCGGAGACTACTGCTCCGGCGGGTTTCGACACCGGAGGGCTGAGCCGAGCAAGTTTCCCCAAGGGCTTCGTGTTCGGAACCGCGACCTCCGCTTACCAAGTGGAAGGTGCCGCCGGGAAAGAATATGGCCGGGGACCTAGCATTTGGGACACTTTCATCAAATTTCCCGGACGTGAGCCCAACAATGCGACAGGAGAGGTGTCTGTGGACCAGTACCATAGATATAAAGAAGATATTGATCTGTTGGCCAATCTCAACTTTGAAGCTTACCGTTTCTCAATTTCATGGTCCAGGATATTCCCTAATGGAACTGGCAAGGTGAACTGGCAGGGAGTTGCTTACTACAATAGGTTGATCAATTACATGCTCAAAAGAGGCATTACACCCTATGCTAACCTCAACCACTATGATCTTCCTCAAGCACTCCAAGATAGGTACAATGGCTGGCTGGACCGACGAGTCGTGGAAGACTTTGCTGATTATGCAGAGTTCTGTTTCAAGACCTTTGGTGACAGAGTGAAGAACTGGTTTTCGTTCAATGAGCCGAGAGTGGTGGCTGCCCTGGGGTACGACAATGGGTTCTTCGCGCCCGGGAGGTGCTCCAAGCCGTTTGGCAACTGCACCGAGGGGAACTCTGCAACCGAGCCTTACATTGTCACTCACAATCTCCTCTTGTCCCACGGTGCAGCTGCTCAGAGATACCGTGCTAAGTATCAGGCTAAGCAGAAGGGGAGATTTGGCATTCTCCTGGATTTTGTGTGGTATGAACCCCTGACAAGATCAAAGGCTGACAATTATGCTGCTCAGAGGGCCAGAGACTTTCATTTGGGCTGGTTTTTGCATCCTATTGTGTATGGGGAATACCCGAAAACCATGCAAAACATCGTAGGAGAAAGGCTCCCCAAGTTCACACCCGACGAGGTTAAGATGGTGAAGGGATCAATCGATTATGTTGGCATAAACCAATACACAACTTACTATATGTATGAGCCACATAATGCCAAGCCACCAGTCCCCGGCTACCAGAATGACTGGAACGTCGGATTTGCCTATGAAAAAAACGGAGTGCCAATCGGTCCAAGGGCACATTCATATTGGCTCTTTATGGTGCCCTGGGGAATGTACAAGGCTGTGACCTATGTGAAGGAGCATTACGGAAATCCTACTATGATTTTATCAGAAAATGGGATGGATTATGCGGGCAATCTAACCTTTGCTGAATCTTATCATGACACAAAAAGGATCAACTATTACAAGAGTTACCTGATTCAACTGAAGAAGGCTATCGATGACGGGGCCAATGTGATAGGCTACCACGCTTGGTCATTGCTCGACAACTTCGAGTGGAGGCTGGGCTACACTTCAAGATTTGGCATTGTGTACGTCGATTACAAGACCCTCAAGAGGTCTCCAAAGGAGTCGGCCTACTGGTTCCAATATATGATCCGTCGAAACAAGCATTAAGCTGCCTCCACCGCATGGTCTTTTAGTTTGTCTCGACTCTCGAGTTTCTTGGTTAGAAATGCATAAGCCCTGTAGCAGCAACTTCTGGACCTTGTGGTTTTAATAAAATCTGTTATTTGCTGTTTTGTT
>Seq33 [organism=Ipomoea trifida (H.B.K.) G. Don] PacBio-Illumina derived unannotated transcript Itc234/f37p7/2057
ATACACTAAACAAATTTCCACGGAAAGTTGTAGAAGAAGCAGGAAGATACTACACCATTTCTCAACTGTTCTTTTGTTGCTGTTATGGATACTAAGATCGGATCGATCGAAGCTTGTAAGCCAGGGAGCGGCGACGTAGCTAACGCGCCGACAAACGGCGTCAATACGGTTCACTCAACGCCCGTTGCCTTCAGCTCGGCTGAGGCAACTCTAGGCCGCCATCTGGCGCGCCGCCTCGTCCAGATCGGGGTGACCGACGTGTTCAGCGTCCCCGGGGACTTTAACCTTACTCTGCTTGACCACCTCATTGCGGAGCCGGGGCTCAACCTGATCGGCTGCTGCAACGAGCTCAACGCCGGATACGCCGCCGACGGCTATGCTCGGGCCCGCGGAGTCGGAGCCTGCGTCGTCACTTTCACCGTCGGAGGACTTAGCGTCCTCAACGCCATCGCCGGCGCGTACAGTGAAAACCTCCCGCTGATATGCATCGTCGGGGGTCCCAACTCGAACGACTACGGAACTAACCGGATCCTCCACCACACTATCGGTTTACCCGATTTTAGCCAGGAGCTTCGGTGCTTTCAAACCGTTACTTGCTATCAGGCTGTGGTGAACAATTTGGAAGATGCGCACGAGTTGATCGATACGGCGGTATCGACGGCGTTGAAGGAGAGCAAGCCGGTTTACATAAGCATCGGCTGTAACTTGGCAGGGATCCCTCATCCCACCTTTATTCGTGAACCGGTTCCATTTTCACTTAACCCCAAATTGAGTAATCAGATGGGTTTGGAGGCAGCAGTGGAGGCTGCTGCAGAGTTCTTGAACAAAGCTGTGAAGCCAGTGCTGGTTGGAGGGCCAAAAATGCGTGTTGCAAAAGCTTGTAAAGCCTTTGTCGAGTTGGCAGATTCTTGTGGGTATGCCACGGCTGTTATGCCCTCTGCTAAGGGGCTAGTACCTGAGCACCACCCGCATTTCATTGGAACCTACTGGGGTGCAGTGAGCACTGCCTTCTGTGCTGAGATTGTTGAATCAGCTGATGCTTACTTGTTTGCGGGACCAATATTCAACGACTACAGCTCGGTTGGCTATTCTTTGCTTCTTAAGAAGGAGAAGGCAATCATTGTGCAACCTGATCGTGTGACCATTGCCAATGGTCCTGCATTTGGCTGTGTTCTAATGAAGGATTTCCTTTCTGCACTTGCAAAGAGACTTAAGCACAACAAAACAGCTTATGAGAATTACTCTAGGATTTTTGTCCCGGAAGGTCAACCACTCAAGTGTGAGCCGAAGGAGCCATTAAGGGTCAATGTTCTTTTCCAGCACATCCAGAAAATGTTGTCAGGTGAAACAGCTGTTATTGCTGAGACAGGGGACTCATGGTTCAATTGTCAAAAGCTGAAATTACCTCAAGGATGTGGATACGAGTTCCAAATGCAGTATGGATCTATTGGATGGTCTGTTGGTGCAACTCTTGGGTATGCACAAGCTACACCGGAGAAGCGGGTGATTTCTTGCATTGGAGATGGTAGCTTTCAGGTGACAGCTCAGGATGTATCAACAATGCTGCGTTGCGGTCAGAGACCCATCATTTTCCTGATAAACAATGGTGGCTACACGATTGAAGTAGAGATCCATGATGGACCTTACAATGTCATCAAGAACTGGAACTACACTGCACTCATTGATGCAATCCACAATGGTGAGGGCAAGTGCTGGACAGCCAAGGTTTTTTACGAAGAGGAGCTCATTGAAGCAATAGAGACTGCTACCGGAGCCAAGAAGGATTGTCTGTGCTTCATTGAAGTGATTGTTCACAAGGATGATACGAGCAAAGAGCTGCTTGAATGGGGTTCTAGGGTCTCTGCAGCTAACAGCAGGCCTCCAAACCCTCAGTAAACTGTTAAGTGTCGTTGAGGGAGGAAATAACAAAGGGGAATTGGCTTGTCTACCTTGAACAACTTTCAAGTTTCCCCCTCTTACTTACGTTTGTGTAATCATTGAACTATTATATTGCTCATCTGTATATCGGAATTTTTTTTTTACCATTTCTgtttttt
>Seq34 [organism=Ipomoea trifida (H.B.K.) G. Don] PacBio-Illumina derived unannotated transcript Itc239/f23p7/2052
aacatacacacaaacagaaatagttctggagatctagcaatggcttcaccattcaCTGCACCTTCAATGATCATGGAAGAAGAGAGGAGATTCGAGGCAGAGGTGGGGGAGGTGCAAGCATGGTGGAACTCCGAGAGGTTCAAGCTAACGCGCCGCCCGTACACGGCGAGGGACGTGGTGGCGCTACGCGGCCACCTCAGGCAGGGCTACGGGTCGAACGAGATGGCGAAGAAGCTTTGGAGGACGCTGAAGAATCACCAGGCCAATGGCACGGCGTCCAGAACGTTCGGTGCTCTTGACCCTGTTCAGGTCACCATGATGGCTAAGCATTTGGACACCATTTATGTCTCCGGCTGGCAGTGCTCCTCCACCCACACCACCTCCAACGAGCCCGGCCCCGACCTTGCCGATTATCCGTACGATACCGTGCCTAATAAGTGCCAGCACCTCTTCTTTGCCCAGCAGTACCATGACAGAAAACAGAGAGAGGCCAGAATGAACATGAGCAGGGAAGAGAGGGCCAGAACACCCTTCATTGATTACTTGAAGCCCATCATTGCCGACGGCGACACCGGCTTCGGCGGCACCACCGCCACCGTCAAGCTCTGCAAGCTTTTCGTGGAGCGCGGCGCGGCGGGAGTGCACATTGAGGACCAATCCTCCGTGACCAAGAAATGCGGGCACATGGCGGGAAAAGTACTGGTGGCGGTGAGCGAGCATATCAACCGGCTGGTGGCCGCCAGGCTGCAGTTTGATATCATGGGCACGGAAACCGTCCTGGTGGCGAGAACCGACGCCGTGGCGGCGACTTTAATCCAAACCAATGTCGACACCAGGGACCATCAGTTCATTCTCGGGGTAACAAACCCGAACCTAAAAGGCAAGGGCTTGGCAACCATCTTATCCGAGGCTATGGCCGCTGGAAAAACAGGCCCGGAGCTTCAAGCCATTGAGGATAACTGGCTAGCAATGGCTGAGCTGAAAACGTTCTCGGAAACCGTGGTGGACGCAATCAACAGGCTCAACATAGGAGAGCCCGAGAAACAGAGGAGATTGAAGGAATGGATGAATCATTCCAGCTACGAGAAATGCCTGTCAAATTTCCAGGCCAGAGAAATCGCTGAAAATCTCGGCCTTAACAATCTCTTCTGGGATTGGGACCTGCCAAGAACCAGGGAAGGGTTCTACAGGTTTAAAGGCTCAGTCATGGCGGCCATCGTTAGAGGCTGGGCATTCGCCCCACACTCTGATATAATCTGGATGGAAACCTCAAGCCCTGATTTGGTCGAATGTACAAAATTCGCTCAGGGAGTGAAGTCCGTGCACCCTGAAATGATGCTGGCTTACAATCTCTCCCCGTCGTTCAACTGGGATGCGTCTGGAATGAATGATAATCAGATGATGGATTTCATTCCCAGGATTGCGAAACTGGGCTACTGCTGGCAGTTCATTACTCTCGCTGGCTTCCATGGCAACGCCCTCATTATTGATACATTTGCTAAGGATTTCGCGAGCAGGGGAATGCTGGCATATGTGGAGAAGATACAGAGAGAGGAGAGGAACAATGGAGTTGACACTCTGGCTCATCAGAAATGGTCCGGCGCTAACTACTATGACAGAGTCCTCAGAACTGTCCAGGGAGGCATCACCTCTACTGCTGCTATGGGAAAAGGGGTGACTGAGGAACAGTTCCAGGAATCATGGACAAGGCCAGGAACAACAAACATGGGAGATGGCGGCGTGGTGATTGCCAAGGCAAGAATGTAGTACGAACACCATTCTCAATAAAGAAGACCAAGTGAGAGCATTGGATCATCTTAACTTTCAGTTTCTGTTTGTGAAACCTTTGTGTTTTTTAATGTACTATAATAATCTTTGTGGTATTGGGTCATTCTGGGCACTTTTTTTGGTCCCTCCTAAGTCATAAACTGCCTGATAATTATCAGTGCTACCTACTATATGTATTCGTATCTCTATTCGATTTTACTGTATTGAGCATAATATATATAAAACAATAAATCTGCAATTTCACTATcagtttaaacttttcag
>Seq35 [organism=Ipomoea trifida (H.B.K.) G. Don] PacBio-Illumina derived unannotated transcript Itc250/f28p3/1575
agatcagaaaacacgcatttcgatcgccaaacgttgtACGCCCGCCAAAAACAATCCACCTTGGCCTACGACGCAATCGAATACATGGTTTTTGCTTAAATCCATCATGGGTTGTCTCCCGGAGATTAGTTCGCGAGTTCATGATCACCGCGCCGAGGCCAAGAATGACGACCAGCTGGGGATTCTCGCCTTCGAAGCCGCCAAAACCATGTCGCGTTTACTCTCCCTCTACAAATCCCTCTCCAACAACCACCTCGCGGCGCTCAAGAAGGAAATGAAGTCCCAGGGGGTCGCGTTTTTGAACTCCGAAGACGATAATTTGCTTTTCAGCCTCGCCTGCGCCGAGCGGCTTGAGGAGCTCGACAAGATCACCACCGGCGTGGCGCGGCTGAGCCGCCGCTGCCACGATTATGAGCTCAGCCGGTTTGATCTCGTTTACACCGACCTTAAACTCGGGGTCGTTGAATTTGGGCGGTTAGAATACGGGTCGAGGGACGTCCAGAAGAAGGTGGAGAAGATGGAGAAATTGGTTTCCGCTACGGCGGAATTATACGCCGCCCTGGAAGTTCAGGCGGAGATTGAAATTTGCGAGAGGAAAACGAAGGATTGGAAGGGAAGGGCAAATTTGGAAATATTCGCCCAACGGGTTAAGTACCAGCGCAAGCTTGTCCATCATTACAAAGAGATTTCTTTGTGGACAAAAACGTTTGATATCTGCGTCGGGCTCATGGCCCGACTCGTTTGCATTATCTACGCCCGGATATGCTCGGTCTTCGGGCCGTTTTTTCCCATTTTGCCCTCCTTCCCCTTACGCAAAACCCCCTCTCCGGACATCCGTGCCCAGCCCGATTATTGCTTGATTGAACCTATAAAGGAAAAAATCACTTCGCATTCGGGCCCACTCACGTCAAAGGCGGAACCCATTTCCGTTCGATTTTATAGTCGAAAATCGATCATTTTCTTTCGGGGAGAAGACCCGTTCGGAGAGTCTAAGAAAGACAGAATTCTCCACGCCGCCGGGCCAACAACCGTGGGCGGGTCGGGCCTAGCATTACGGTACGCAAACGTCATCCTATATGTAGAAAAATACTTAGACCCGACAATATCAATGGACGAAGATTCCCGCGCGTCGCTCTACCAAATGTTGCCGGAGAATCTGAAATCCTCGGTGAAATCGAAGCTGAGAAAGAGCATGAGGTGCCGCGACGATGACTCGTCGTTGGCGGTGGGGTGGAGGGACGCGCTGGGCCACATCATGGGGTGGCTAGCGCCGATGGCGCACAACACCATCACGTGGCAGATGGAGAGGAAATTCGAGAAGATGAGATTCGACACGAAACCGACAGTTCTGTCGTGGCAGACACTGCATTTCTCGGACAAGGAAAAAACCGAAGCCGCCATTGCCGAGGTTTTGGTTGGGTTGAGTTACATTTGTAGGTATGAGAAATGCTAATAGCGCGCGGAAAGACAAATACTTGCTAGTTAGGATTGGGAATTAGTTGGAATATTTCAATTAAAACACACATCTCATCATTGTTACTATTCTTTGATTGATTGAATTCAATTAATTTTTGC
>Seq36 [organism=Ipomoea trifida (H.B.K.) G. Don] PacBio-Illumina derived unannotated transcript Itc255/f18p13/2162
atacacaaacaGAAATAGTTCTGGAGATCTAGCAATGGCTTCACCATTCACTGCACCTTCAATGGTTACAGAGCCAGAGTTTCTCCGGCGTTTATTTTTTATTTATTTATTGTTGTTATTACGGTGTATTGTTTTGTTGGATTGAGTTGTTTTAGTTGAGCATATATGGATTTTCTGGTGAACAGATTATGGAAGAAGAGAGGAGATTCGAGGCAGAGGTGGGGGAGGTGCAAGCATGGTGGAACTCCGAGAGGTTCAAGCTAACGCGCCGCCCGTACACGGCGAGGGACGTGGTGGCGCTACGCGGCCACCTCAGGCAGGGCTACGGGTCGAACGAGATGGCGAAGAAGCTTTGGAGGACGCTGAAGAATCACCAAGCCAATGGCACGGCGTCGAGAACGTTCGGTGCTCTTGACCCTGTTCAGGTCACCATGATGGCTAAGCATTTGGACACCATTTATGTGTCCGGCTGGCAGTGCTCCTCCACCCACACCACCTCCAACGAGCCCGGCCCCGACCTCGCCGATTATCCGTACGATACGGTGCCTAATAAGTGCCAGCACCTCTTCTTTGCCCAGCAGTACCATGACAGAAAACAGAGAGAGGCCAGAATGAACATGAGCAGGGAAGAGAGGGCCAGAACTCCGTTCATTGATTACTTGAAGCCCATCATTGCCGACGGCGACACCGGCTTCGGCGGCACCACCGCCACCGTCAAGCTCTGCAAGCTTTTCGTGGAGCGCGGCGCGGCGGGAGTGCACATTGAGGACCAATCCTCCGTGACCAAGAAATGCGGGCACATGGCGGGAAAAGTACTGGTGGCGGTGAGCGAGCATATCAACCGGCTGGTGGCCGCCAGGCTGCAGTTTGATATCATGGGCACGGAAACCGTCTTGGTGGCGAGAACCGACGCCGTGGCGGCGACTTTAATCCAAACCAATGTCGACACCAGGGACCATCAGTTCATTCTCGGGGTAACAAACCCGAACCTAAAAGGCAAGGGCTTGGCAACCATCTTATCCGAGGCTATGGCCGCTGGAAAAACAGGCCCGGAGCTTCAAGCCATTGAGGATAACTGGCTAGCAATGGCTGAGCTGAAAACGTTCTCGGAAACCGTGGTGGACGCAATCAACAGGCTCAACATAGGAGAGCCCGAGAAACAGAGGAGATTGAAGGAATGGATGAATCATTCCAGCTACGAGAAATGCCTGTCAAATTTCCAGGCCAGAGAAATCGCTGAAAATCTCGGCCTTAACAATCTCTTCTGGGATTGGGACCTGCCAAGAACCAGGGAAGGGTTCTACAGGTTTAAAGGCTCAGTCATGGCGGCCATCGTTAGAGGCTGGGCATTCGCCCCACACTCTGATATAATCTGGATGGAAACCTCAAGCCCTGATTTGGTCGAATGCACAAAATTCGCGCAGGGGTGAAGTCCGTGCACCCTGAAATGATGCTGGCTTACAATCTCTCGCCGTCGTTCAACTGGGATGCGTCTGGAATGAATGATAATCAGATGATGGATTTCATTCCCAGGATTGCGAAACTGGGCTACTGCTGGCAGTTCATTACTCTCGCTGGCTTCCATGGCAACGCCCTCATTATTGATACATTTGCTAAGGATTTCGCGAGCAGGGGAATGCTGGCATATGTGGAGAAGATACAGAGGAGGAGAGGAACAATGGAGTTGACACTCTGGCTCATCAGAAATGGTCCGGCGCTAACTACTATGACAGAGTCCTCAGAACTGTCCAGGGAGGCATCACCTCTACTGCTGCTATGGGAAAAGGGGTGACTGAGGAACAGTTCCAGGAATCATGGACAAGGCCAGGAACAACAAACATGGGAGGTGGCGGTGTGGTGATTGCCAAGGCAAGAATGTAGTACGAACACCATTCTCAATAAAGAAGACGAAGTGGGAGCTTTTGGTCATCTCAACTTTCAGTTTCTGTTTGTGAAACCTATGTGTTTTTTAATGTACTATAATAATCTTTGTGGTATTGGGTCATTCTGGGCACTTTTTTTGGTCCCTCCTAAGTCATAAACTGCCTGATAATTATCAGTGCTACCTACTATATGTATTCGTATCTCTATTCAATTTTACTGTATTGAGCATAATATATATAAAACAATAAATCTGCAATTTCACTATCAATTTAAACTTT
>Seq37 [organism=Ipomoea trifida (H.B.K.) G. Don] PacBio-Illumina derived unannotated transcript Itc257/f19p10/1772
AATGGAAGCTTGAATGAATCATTGTGGATTCAATAATAGTGTGTCTCCTTCTTAAAAAGCAACAAATATCCAGTGATTGATTGATCTCTCGTTACCAGCTAGAGAGAGAGTGAGAGAGAGAGAAAGGCAAGATGCAGATGATAAGGGAGAGTGAGGAGGTGATCGAGGAGGTGAGTCAGGTGGTGACTCCCTGGAGCCCGGAGGCGAAATTGGGGATGCAGGTGGAGGATCTGTGGGACGTTCAGGAGCCGCAGCTCAGTCCTACTGAGAAGCTCAATGCTTGTTTTGAAAGCATCCCTGTCTCCGACTTCCCTCCCGCCGCTTCCAATCAAGTGGTTGAGATAAAATCGGATGCCAGTTTGGGCGAAGCTGTTAAATTACTATCCCAGCATAAACTGTTAAGCGCGCCTGTCGTGGATGTTGATGCCCCTGAAGATGCTAGCTGGATTGATAGATACATCGGCATTGTGGAGTTCGCCGGAATTGTGGTCTGGATTCTGCATCAGTCAGAAAAGATGGAAGGATTTACCAAATGGGATGAAGCAATGGCTCAATCGGATCTCCCTCCTGCTGTTGCCGCAGCTGCTAGTGGCATTTGTTCTCCCAGATTCAGAAGTTTACACCCTGAGTCTCCAACAGCAACTTCTGGAAGCTTTTTTGAGGCTCTAACTTCTTCTGACCTATATAAGAACACAAAGGTTCTAGATATTGCTGGGTCATTTCGATGGGCTCCATTCCTTGCATTGCAGAAATCAAACTCTTTCCTAACAATGCTTCTATTGCTATCTAAATATAGAATGAAGAGTGTTCCTGTGGTAGATTTAGGAGAAGGAAAGATTGATAACATCATCACTCAATCTTCTGTCTTACACATGATAGAAGAATGTGCCGATCTTCATTGGTTCGAGAGCTGGGGTTCCAAGAAAATATCTGAACTTGGTCTCCCTTTAATGAAGGCTAGTTCTATTGTTAAGGTGAACGAGGATGAACCAGTTCTGCAGGCCTTCAAATTAATGAGACAAAAAGGTATAGGTGGACTACCTGTGGTTGAAAGTGGTGGAACCAAAGCAATTGGCAATATAAGCATCAGAGATATTCAGTTCCTTCTGAATGCACCTGAAATATATAGGGACTTCAGATCCATCACTGCAAAGAACTTCTTGACTGCAATCCGACGACACCTTGCAGAGAATTCCAAGGAGTCACCAATGCTAAGCGGGATGGTAACATGCCGAAGAGATGATAACCTTAAGTCAGTCATCACGAAGCTCGACTCTTTGAAGATCCATCGGATATATGTCGTGGACAATGCAGGGAATCTAGAGGGGATCATCACTCTCAGAGACATCATCTCTAAGTTGGTACACGAACCTCGCGGCTACTTCGGGGATTTCTTTGATGGTGTCTTGCCACTGCCTCCAAACACCAGGGTCTGATCCTCCAAGTTTTCAGTACTTCCTCTGATGCATTCTCGGATTTTGATCAATTTCTCTCCTGGTGTGTGTATGATTCCCTTCCCTCCTTATCTTTGTGTGTTCTAGTTATAGGGAAGTTCCTTTGTAATTATTGACTGAGTAGATCCTAATCTTGTATGTGTTGGACGAAATCATGTTGCTATGCTTTTTCACCCCTCTGTCTCCATATTTGTACAACTCACATGTACGTGGACTCTGGTTTCGGGTTGCCTAAATGTCAATCCGCACTTTAGCCCTTTGTTATTAATAAACAATAATAACAACCTTATGGGGTATTTTACAAAtctctttatcatt
>Seq38 [organism=Ipomoea trifida (H.B.K.) G. Don] PacBio-Illumina derived unannotated transcript Itc260/f15p5/1700
agggttttaggattaggctcaacataaaatccccattcTCTGCCGCTTTAGCTAGGGTGTTCCAGTGTTACTCTCTGCCATTCTCGCTTTTTATTCCCCATGGATTATTGTAACTAGCCTTCCTTGATTATTGAGAATCTCCTGTAAAGCTTCGAGCGGTGATACATATATCAGTGTCTGAAAAGGATTCAGAAATGGCGACCATGAACCCTTTTGACCTTCTGGGTGACGATGACAACGAGGATCCATTGCAGCTCCATGCTGCTCAGCAGCAGAAGCTGCCTACTCCAGCCTCGGCTCCCAAGAAGACTCCTGGTCAGGCTCCGGCGAAGCCTAACTCCGCCGCCGCCGCCAATGCCAAGTTGCCTTCCAAGCCTCTTCCTCCTTCCCAAGCTGTGAGGGAAGCCAAAACTGAATTTCAGCGGGGACGTGGTCCACGTGGAGGTGGGCGTGGTGGTCGGGGACGTGGGTTCTTTCAAGATTCTACTAACAATGAGAATAATTATGGCAACAACAATGGTTTTGCTGGTGGTTATAGACAATCTGAAGATGGAGAAGGTGGAAAGCCGTTTGAAAGGAGAGGAGGCTATGGTGGAGGTTATAGACAATCCGAAGATGGAGAAGGTGGAAAGCAATTTGAAAGGAGAGGAGGATATGGTGGAGGTTATAGACAATCTGAAGATGGAGAAGGTGGAAAGACCTTTGAAAGGAGAGGAGGCTATGGTGGACCTAGGGGTGGCTTCCGTGGTGATCGCCGTGGTGATCTAAGCAATGGTGAAAAAGCTGATGGGGAATATCCTCGCAGGGTGTATGAACGCCGTAGTGGAACAGGGCGTGGGAGTGAAATTAAGCGTGAGGGTTCTGGCCGTGGAAACTGGGGAAGTCCTACAGATGAGATTGCTCCTGAAGCTGAAGAGCCCATGAATGGAGTTGTTAATGATGTTGTGAACACTGATGCAATTGAGAAGCAACATGGGCAAGAAGATGCTGGAGATGCCAAGAAGGATTCTCCATCGGATGAACCAGAAGTAAAGGAGCCCGAGGAGAAGGAGATGACTCTGGATGAGTATGAGAAATTGTTGGAGGAGAAGAGAAAGGCTCTTCTGGCATCAAGGCCTGAGGAACGTAAGGTTTGCTTAGACAAAGAATTTGAATCCATGGCACTGCTGGCAAATAAGAAGAATGATGATGAGGTCTTCATTAAGTTGGGATCTGAAAAAGAAGATAAAAAGAAAGATGCCGGAGAAAAGGTCAAAAAGACAAAAAGTATAAATGAATTTCTGAAGCCTGCTGAAGGTGAAATGTACTATCGCCCAGGTGGCCGAGGCAGGGGTCGGGGTCGTGGCAGTGGCAGAGGAGGGTATGGTGGAAACAATACCAGCAGTTTTGGAACCCCATCAATTGAAGATGTCGGTCAGTTCCCTACCTTGGGGTCAAAGTGAGGGAGGGAGCAAGCCATTCCTGCCAAAGCTCTCAATTTTTGCCGGCAAAGGGCAAAAGATATCTGCAGGAGTCATGTTCCTGTATTATCACTGTTACAGTAGTGTAAATTTAGAATTCATCTGGGGGTTCCTTTCCTCAGTAGTATTGTTAAACTACTCAACATTCATATCTTTATCTGTTAGGAGTTCAATTTTGATCTGAGTTTTGATTTGGAAGGAATTTTGTTTTTGAAATCATGGTTTTAAGTttaatattat
>Seq39 [organism=Ipomoea trifida (H.B.K.) G. Don] PacBio-Illumina derived unannotated transcript Itc261/f11p8/2060
gtacagcatacacaaacagaaatagttctggagatctagcaatggcttcaccattcactgcacCTTCAATGATTATGGAAGAAGAGAGGAGATTCGAGGCAGAGGTGGGGGAGGTGCAAGCATGGTGGAACTCCGAGAGGTTCAAGCTAACGCGCCGCCCGTACACGGCGAGGGACGTGGTGGCGCTACGCGGCCACCTCAGGCAGGGCTACGGGTCGAACGAGATGGCGAAGAAGCTTTGGAGGACGCTGAAGAATCACCAAGCCAATGGCACGGCGTCGAGAACGTTCGGTGCTCTTGACCCTGTTCAGGTCACCATGATGGCTAAGCATTTGGACACCATTTATGTGTCCGGCTGGCAGTGCTCCTCCACCCACACCACCTCCAACGAGCCCGGCCCCGACCTCGCCGATTATCCGTACGATACGGTGCCTAATAAGTGCCAGCACCTCTTCTTTGCCCAGCAGTACCATGACAGAAAACAGAGAGAGGCCAGAATGAACATGAGCAGGGAAGAGAGGGCCAGAACTCCGTTCATTGATTACTTGAAGCCCATCATTGCCGACGGCGACACCGGCTTCGGCGGCACCACCGCCACCGTCAAGCTCTGCAAGCTTTTCGTGGAGCGCGGCGCGGCGGGAGTGCACATTGAGGACCAATCCTCCGTGACCAAGAAATGCGGGCACATGGCGGGAAAAGTACTGGTGGCGGTGAGCGAGCATATCAACCGGCTGGTGGCCGCCAGGCTGCAGTTTGATATCATGGGCACGGAAACCGTCTTGGTGGCGAGAACCGACGCCGTGGCGGCGACTTTAATCCAAACCAATGTCGACACCAGGGACCATCAGTTCATTCTCGGGGTAACAAACCCGAACCTAAAAGGCAAGGGCTTGGCAACCATCTTATCCGAGGCTATGGCCGCTGGAAAAACAGGCCCGGAGCTTCAAGCCATTGAGGATAACTGGCTAGCAATGGCTGAGCTGAAAACGTTCTCGGAAACCGTGGTGGACGCAATCAACAGGCTCAACATAGGAGAGCCCGAGAAACAGAGGAGATTGAAGGAATGGATGAATCATTCCAGCTACGAGAAATGCCTGTCAAATTTCCAGGCCAGAGAAATCGCTGAAAATCTCGGCCTTAACAATCTCTTCTGGGATTGGGACCTGCCAAGAACCAGGGAAGGGTTCTACAGGTTTAAAGGCTCAGTCATGGCGGCCATCGTTAGAGGCTGGGCATTCGCCCCACACTCTGATATAATCTGGATGGAAACCTCAAGCCCTGATTTGGTCGAATGCACAAAATTCGCGCAGGGGGTGAAGTCCGTGCACCCTGAAATGATGCTGGCTTACAATCTCTCGCCGTCGTTCAACTGGGATGCGTCTGGAATGAATGATAATCAGATGATGGATTTCATTCCCAGGATTGCGAAACTGGGCTACTGCTGGCAGTTCATTACTCTCGCTGGCTTCCATGGCAACGCCCTCATTATTGATACATTTGCTAAGGATTTCGCGAGCAGGGGAATGCTGGCATATGTGGAGAAGATACAGAGGGAGGAGAGGAACAATGGAGTTGACACTCTGGCTCATCAGAAATGGTCCGGCGCTAACTACTATGACAGAGTCCTCAGAACTGTCCAGGGAGGCATCACCTCTACTGCTGCTATGGGAAAAGGGGTGACTGAGGAACAGTTCCAGGAATCATGGACAAGGCCAGGAACAACAAACATGGGAGGTGGCGGTGTGGTGATTGCCAAGGCAAGAATGTAGTACGAACACCATTCTCAATAAAGAAGACGAAGTGGGAGCTTTTGGGTCATCTCAACTTTCAGTTTCTGTTTGTGAAACCTATGTGTTTTTTAATGTACTATAATAATCTTTGTGGTATTGGGTCATTCTGGGCACTTTTTTTGGTCCCTCCTAAGTCATAAACTGCCTGATAATTATCAGTGCTACCTACTATATGTATTCGTATCTCTATTCAATTTTACTGTATTGAGCATAATATATATAAAACAATAAATCTGCAATttcactatcaatttaaacttttcagttcat
>Seq40 [organism=Ipomoea trifida (H.B.K.) G. Don] PacBio-Illumina derived unannotated transcript Itc265/f24p21/1885
acaaaaggtgagGCTGAGAGATAGAGATTTTCACCATTTCTTCCCTTAGATTTCCTCACACTCGCACACACCTCACTCTTCTTCTTGAGATTTCTTGATTATTTTTTTTTTTTGCCCCCTCCCCTCTCTGGAATCCCCGCTTCTTTGATCCCTTTCTGCAAATCATCTGTTTTCAACAAGTTTTCTGAACAAAAGAAACGATTCTTAATGCTTATTTTAGAAAATCTGTTACCAGAAGCAGGTGTTTTCAGAAACGAGATCTTTTTGGTTTATTTTTATTATTCTTGATTTTTTTTTTCCTGCAAAATTTAGAGGGCTTATTAGTTGTCCCTCAAAGGTTTGATCTTTTTATCAAGCCTGTAAAAAGGGGTTGTTATTTGAATTTCCCCTTTTTAATTTCTATTTTGTGCATATTTTCCGGTGTTAATTAAGATTACCCACCACCACCCTGTTCTTTAATTTTGGTAAGAATCAGGTGGACTTTATAATTTTTTAATTTTTTTTGAAATTATTTTTGTTTGGAAGTTGAAAGTTTAGGCATGGCGGCTTCAATGTGGAGTAGTAGTACAGGTGTAGATGAAGCTTTTAATGGCGGCGGTGAGCTCATGGAAGCGCTTGAGCCTTTTATGATCAAGACGGCTTCTCCTCTTCTACCGCCGCCGAATCCTCCTTCTTCTCTGTTCCCTTCTGAAACTTCTTCCTTTTACCCTTCTTCTTTTTCTTTCTCTTCTCCCTCTGTTTCTTATCCCTGTAGTTATGGTTATGATTATTCCGGCTTTGGCTCGTCGGCGCCGGCCATTACGACCTCCGACGGTTGCTCCACCTCCGATACCCATATGTTTTCTTCGCAGGGGAGTTCGGGCTTCGGGTTTGAGCAACCGGGCTGTATCGGGCTGAATCAATTGACGCCCACTCAGATTAACCAGATCGAAGTTCACATGAATTTACCGACGGGCCATGGAATGAGTTCGGGCCGAGTTCGGGCCCGTTTCAGGGTCAGTGGGCCCAGCAGCAGAGTCATCAGGCCAGACAGTTAGCTTTTTGGGCCCGAGAGGTGTCCCATGAAGCAATCGGCTTCGGCGCCGAAGCCGACCAAGCTGTACAGAGGGGTGCGGCAGCGCCACTGGGGGAAATGGGTAGCGGAGATTCGGCTGCCCAAGAACCGGACCCGTCTCTGGCTTGGAACCTTCGACACGGCTGAGGAGGCGGCGCTGGCGTACGACAAGGCGGCTTACCAGCTCCGAGGCGACCTGGCGCGCCTCAACTTCCCGCACCTTCGCCACAACGGCTCACTCATCGGCGGCGATTTCGGCGAGTACAAGCCGCTCCACTCCTCCGTCGACGCCAAGCTCCAAGCCATTTGCAAAAACTTGGCTCAGGGGAAGAGCATTGACTCCAAGAAGTCAAAGGGCTCCACGTCATCTTCACCCAAGCAACCCAAAGTCAAGGAGGAAGAGGTTGAGGAGAAGAGCAAGGCGGTGGAGCTTGGCTCCGACAGCTCCGGCTCCGGCGGCGCGTCAGGCGAATCATCCCCAGTGTCGGATCTCACATTCCCAGAGTTCACCGGGGAAGATTCCACGTGGGACATGTGCTCCGACCTGCACAAATTTCCATCTTACGAGATTGACTGGGAATCTCTAAGTCATCTTCCTTAAAATTTGCAAAAAAACAAAACAAAAAAAAAAACATTATCTACTATCTAGTCATCAGTGATGTAATCTTGAATAGCTTTTAAGATTAATGTATTTTGATGTACTGGGGAGCCTACTGCAATGGAGTTTTTGGCAATTGCAGAAAAGGCTATCCCTACCTTATTATTGTAGTCATCATTTCCTTTAATTTTCAGTAGTTCTATTAATTATTAAATTTTAATTATTACTTGTTC
>Seq41 [organism=Ipomoea trifida (H.B.K.) G. Don] PacBio-Illumina derived unannotated transcript Itc266/f27p6/1649
acaaaaggtgaggctgagagatagagattttcaccatttcttcccttAGATTTCCTCACACTCGCACACACCTCACTCTTCTTCTTGAGATTTCTTGATTTTATTTTTTTTCGCCCCCTCCCCTCTCTGGAATCCCCGCTTCTTTGATCCCTTTCTGCAAATCATCTGTTTTCAACAAGTTTTCTGAACAAAAGAAACGATTTTTAATGCTTATTTTAGAAAATCTGTTACCAGAAGCAGGTGTTTTCAGAAACGAGATCTTTTTGGTTTATTTGTATTATTCTTGATTTTTTTTTTCTGCAAAATTTAGAGGGCTTATTAGTTGTCCCTCAAAGGTTTGATCTTTTTATCAAGCCTGTAAAAAGGGGTTGTTATTTGAATTTCCCCTTTTTAATTTCTATTTTGTGCATATTTTCCGGTGTTAATTAAGATTACCCACCACCACCCTGTTCTTTAATTTTGGTAAGAATCAGGTGGACTTTATAATTTTTTAATTTTTTTTGAAATTATTTTTGTTTGGAAGTTGAAAGTTTAGGCATGGCGGCTTCAATGTGGAGTAGTAGTACAGGTGTAGATGAAGCTTTTAATGGCGGCGGTGAGCTCATGGAAGCGCTTGAGCCTTTTATGATCAAGACGGCTTCTCCTCTTCTACCGCCGCCGAATCCTCCTTCTTCTCTGTTCCCCTCTGAAACTTCTTCCTTTTACCCTTCTTCTTTTTCTTTCTCTTCTCCCTCTGTTTCTTATCCCTGTAGTTATGGTTATGATTATTCCGGCTTTGGCTCGTCGGCGCCGGCCATTACGACCTCCGACGGTTGCTCCACCTCCGATACCCATATGTTTTCTTCGCAGGGGAGTTCGGGCTTCGGGTTTGAGCAACCGGGCTGTATCGGGCTGAATCAATTGACGCCCACTCAGATTAACCAGATCGAAGTTCACATGAATCTTCCCGCGGGCCATGGAATAAGTTCGGGCCCGTTTGAGGGTCAGTGGGCCCAGCAGCAGAGTCATCAGGCCCAGACGATTAGCTTTTTGGGCCCGAGAGGTGTTCCCATGAAGCAATCGGCTTCGGCGCCGAAGCCGACCAAGCTGTACAGAGGGGTGCGGCAGCGCCACTGGGGGAAATGGGTGGCGGAGATTCGGCTGCCCAAGAACCGGACCCGTCTCTGGCTCGGAACCTTCGACACGGCTGAGGAGGCGGCGCTGGCGTACGACAAGGCGGCTTACCAGCTCCGAGGCGACCTGGCGCGCCTCAACTTCCCGCACCTCCGCCACAACGGCTCCCTCATCGGCGGCGACTTCGGCGAGTACAAGCCGCTCCACTCCTCAGTCGACGCCAAGCTCCAAGCCATTTGCAAGAACTTGGCTCAGGGGAAGAGCATTGACTCCAAGAAGTCAAAGGGCTCCACGTCATCTTCACCCAAGCAAACCAAAGTCAAGGAGGAAGAAGTTGAGGAAAAGAGCAAGGCGGTGGAGCTTGGCTCCGACAGCTCCGGCTCCGGTGGCGCGTCAGGCGAATCATCCCCAGTTTCGGATCTCACATTCCCAGAGTTCACCGGGGAAGATTCCACGTGGGACATGTGCTCCGACCTGCACAAATTTCCATCTTACGAGATTGACTGGGAATCTCTAAGTCATCTTCCTTAAaattt
>Seq42 [organism=Ipomoea trifida (H.B.K.) G. Don] PacBio-Illumina derived unannotated transcript Itc267/f21p6/1809
atacataacacaaaatttcgatcgcctctttcaaacattgatttTTGACGAAAGATCAATTCAACACCCAAAGTATGAGAGTTGCTTTTTTGTTAACCATTTTCCTTTTATCCATTGGTGCTTGGGCACCTTTGTGTTCTTGTGCTTCAACCATTCTTGAATGCCTTAATGATCGTTCAGATCCCTCTCATCCAATCTCCCCACTTATATACACCCCCAACAATGGTTCATTTTCTTCGGTTTTACAAGAATACATTCGGAATTTGAGATTCAATGAATCCTATACCAAAAAACCACTTTTCATTGTGACTGCTACACATTTGTCCCACATCCAAGCATCCATACTATGTGCCAAGGAGCATGGCCTCCAAATGAAAGCCCGGAGTGGCGGACATGACTACGAGGGTGTATCGTATGTCTCTGACGTGCCGTTCTTCATCCTCGACATGTTTAACTTTAGGGCTGTCAATGTTAGCATCGAGGATGAGACTGCATGGGTTGAAGCTGGAGCCACCTTAGGGGAAGTTTACTACGGAATTGCCAATAAGAGCAACGTGCATGGCTTCCCTGCGGGCGTGTGTCCGACGGTGGGAGTGGGAGGCCATATCAGTGGTGGTGGATATGGAAACATGATGAGAAAATACGGCCTCACGGTGGATAATGTTATTGATGCCAAGTTGATCGATGTGAACGGTCGTCTACTTGATCGCAAATCTATGGGGGAGGACTTGTTCTGGGCCATAACAGGGGGTGGTGCCTCAAGCTTCGGAGTTGTTTTATCTTACAGAATAAACCTAGTCCGCGTGCCACCTAAGGTAACGGTTTTCAGTGTCAGAAGAACTTACGACCAAAACGCTACAAACATCGTCTACCGCCACCAGCGCGTGGCCCACATGCTAGACCCCAACCTCTTCATCCGCCTAACACTCGACGTCGTGAATAGCACCACACAGCCCGGAGAAAAAACCATACGCGCCACCTTCAACGCCCTATTCCTCGGAGACTCCAAAACCCTTCTCTCCACCATGAATGAAAGCTTCCCAGAGCTAGGGTTAACCCAGAGTGACTGTCACAGAAATGTCATGGATAGAATCCGTGCTCTTCTACACCAGTTTCCCATCCGGAACCCCCGTGGAAGAATTGCTCTCTAGGGTCCCACAAGTCCTAGTCCACTTGAAGAGAAAATCAGATTATCTCCAAACCCCAATGCCCAGAGACGGTATAGAGTTCATCTTCAAGAAAATGGTGGAGCTTCAAACACCCATGCTCACATTCAACCCCTACGGCGGGAGAATGGCGGAGATTCCCTCCACCGCAAAACCATTCCCCCACCGTGCCGGAAACATCGCCAAGATTCAATACGCAACAAACTGGAACGAGGATGGATACGAGGCAGCACAACACTACTTAGAAATCACAAGACAGCTTTACGAATATATGACCCCGTTTGTTTCGAAGAATCCTAGGGAGGCGTTCTTGAACTACAGAGACTTGGATTTGGGGATAAATCACAACAAGGATCCGCGAAGAAGCTACCTTGAAGGGAAAACATATGGGTTGAAGTATTTCAAGGAGAATTACAATAGGCTGGTGAAGATAAAGACCAAGGTTGATCCAGATAACTTCTTTAGGAATGAACAAAGCATCCCTACTTTCCCAACTTGGAGGAAATGAAATGAAACTACTTAGCCTATAATCCTATATATGTCTCTCTTTAGCTCCACAATAAATAATGTTAAAATTTCATTCTGTTGGTTATGTACTAATAAATATTTGTATAATAAGAATTATTTAATTTTCACCTTTAAt
>Seq43 [organism=Ipomoea trifida (H.B.K.) G. Don] PacBio-Illumina derived unannotated transcript Itc269/f21p17/1979
agtcttttcttgattttatctatatatatatacgcacgcatacagagagaaatacagagTGGGAGTTTGGTGGATCACACACTGTAGCTCTCAAACGGCGATGGCGGCTCGGAGAATCACTTCGCTTCTTACTCGTTCCTTGCTTTCTTCTTCTCACTCGTCCTCTCCTCTTCGGTTGCTCGCCGGCGGTGGGAATTCCATTTTGGCCGGAGGAATTCATCGATTCAGCACAGCTGCGGCGGTTGAGGAGGCGATTAAGCCGCCTGTCAGTGTAGAACACACTCAACTTCTTATCAATGGACATTTTGTTGATTCAGCTTCTGGCAAAACTTTCCAGACGATTGATCCCAGGACAGGCGAGGTGATTGCAAATGTTGCTGAAGGTGATGCAGAAGACATTGACCGAGCAGTGTGTGCTGCTCGTAAGGCATTTGATGAAGGACCGTGGCCGAGAATGACAGCTTATGAAAGATCGAAGATATTGCTGCGCACTGCTGATCTGATTGAAAAGCATAATGATGAAATTGCAGCACTCGAGACTTGGGACAATGGCAAGCCATATATTCAGTCTGCTAAAATTGAAGTGCCAATGCTTGTGCGTTTAATCCGCTATTATGCTGGATGGGCTGATAAAATCCATGGCATGACTGTCCCTGCTGATGGACCATATCATGTTCAAACTTTGCACGAGCCAATTGGTGTTGCTGGGCAAATTATCCCTTGGAACTTTCCTCTTCTCATGTTTGCTTGGAAGGTTGGGCCAGCATTAGCATGTGGCAACACCGTTGTTATGAAAACAGCTGAACAGACACCATTGTCTGCGCTATATGTTGCAAAGCTATTCCATGAGGCTGGGCTGCCTCCAGGTGTTCTAAATGTTGTTTCTGGTTTTGGTCCCACAGCTGGTGCCGCTCTTAGCAGTCATATGGATGTGGATAAGCTTGCTTTCACAGGATCAACAGCAACAGGGAAGGTTGTGCTTGAATTAGCTACCAGAAGCAATCTTAAACCTGTGACTTTGGAACTTGGCGGAAAATCTCCTTTTATTGTTTGTGAGGATGCTGATGTTGATAAGGCCGTTGAGCTAGCCCACTTTGCTCTGTTCTTCAACCAGGGGCAATGTTGCTGTGCTGGATCTCGGACATATGTCCATGAGAGTGTCTATGATGAATTTGTGGAGAAAGCAAAGGCACGTGCTTTAAAACGTGCAGTTGGTGATCCATTCCTGGCAGATACAGAACAAGGTCCTCAGATTGATTCGGAACAATTTGAAAAGATCCTCAAGTATATTAGACTCGGCGTTGAAGGTGGAGCTACACTTGAAGCAGGAGGCGATAGACTAGGTACTAAGGGCTACTACATTAAGCCAACAGTTTTCTCCAATGTCAAGGATAATATGTTGATAGCAAAGGATGAGATATTTGGTCCAGTACAGTCGATCTTGAAATTCAGTGATCTCGATGATGTCGTCCGGAGAGCAAATGCCTCCCGGTATGGTCTAGCTGCAGGGGTCTTCACTCAGAACATTGACACTGCAAACACTTTGACCCGAGCATTGAGAGTGGGGACTGTATGGGTTAACTGCTTCGACACCTTTGATGCAGCGATTCCTTTCGGTGGATATAAGATGAGTGGACAAGGAAGAGAAAAGGGAGAATACAGTCTCAAGAACTACTTGCAGGTTAAGGCAGTTGTCACGCCATTGACAAACCCTGCATGGTTATGATCATACTCTCATGATCAATAAAGAGATGAGCAGTATCAAACATTGTTTCAATAACGATGATGCTGATAGTGTTATGTTGCCCCTGTTTCTATATTACCTATGTTTCTTGAGTATACTCAGTAAAGACTCCTTCAGTGACATTTTACAGTCTCTTACTGGAATGTTACTAGTTCTTGTGCATGTTTGCTTCTTTGATGCTCGCTCTGTACAGCCTATAGTTTGTTATGTTTTGGTTCAATCTATCgtgtttcac
>Seq44 [organism=Ipomoea trifida (H.B.K.) G. Don] PacBio-Illumina derived unannotated transcript Itc275/f19p11/1946
actttctagtttcctcgctttctccgaggccccagcatagccctcctaTAAAGACTCCCTTTTTCCTCGTCCGCTGGTTTCTCCATACTTGCAGCTCTCATTCCCCAAGATTAGATCTAAGAGAAAAAGAAGAAGATCCGAGAGATGGGTAGTTCTGGAAATTCATGGAAATTGAACGACCACCCCAAGCTTCCCAAAGGGAAGACCATAGCGCTGATTGTTTTGGATGGATGGGGTGAGGCTAAGGCTAATGAGTACAACGCTATCCACGTTGCTGAAACCCCCACCATGGATTCTCTCAAACAGGGCAATCCGGATACATGGAGGTTGGTGAAGGCTCACGGTACTGCAGTGGGGCTTCCCACAGAAGATGACATGGGCAACAGTGAGGTTGGCCACAATGCTCTTGGAGCTGGAAGGATCTTTGCCCAGGGTGCAAAGCTTGTTGACTTGGCCCTTGCTTCCGGTAAAATCTATGATGGAGATGGCTTCAAATACATTAAAGAAAGTTTTGAAACCGGAACTTTGCACCTAATTGGACTATTGAGTGATGGAGGAGTACACTCCAGACTTGACCAGTTACAGTTGTTGCTGAAAGGTGCGGCTGAGCGTGGTGCCAAAAGGATTCGTGTTCATGCCCTAACTGATGGGCGTGATGTCCTGGATGGTTCAAGTGTAGGATTTATGGAGACTCTCGAGAATGATCTTGCAAAATTACGTGAAAATGGTATCGATGCCCAGGTTGCATCAGGTGGAGGCCGCATGTATGTGACAATGGATCGATACGAGAATGATTGGGATGTCGTAAAGCGAGGTTGGGATGCCCAAGTTCTAGGTGAAGCTCCGCATAAGTTTAGGAATCCTGTTGAAGCAATCAAGAAGCTTAGGGAGGCTCCCAAAGCGACTGATCAGTACTTACCTCCATTTGTTATTGTTGATGAGAATGGGAAGGCTGTTGGTCCTATTGTAGATGGCGATGCTGTTGTGACCTTTAATTTCCGAGCAGATCGTATGGTTATGTTAGCAAAGGCCCTTGAGTATGAAAATTTCGATAAATTTGATCGTGTCCGATACCCTAAAATCCGGTATGCTGGTATGCTACAATATGATGGGGAGTTGAAGCTTCCAAGTCGCTACCTCGTTTCTCCTCCAGAAATTGACAGAACTTCTGGCGAATATCTAGTGCGCAATGGCGTTCGTACTTTTGCCTGCAGTGAAACTGTTAAATTTGGCCATGTCACTTTTTTCTGGAATGGAAATCGTTCTGGATATTTTAATGCTGAGTTGGAAGAGTATGTTGAAATTCCAAGTGATGTCGGTATAACATTCAATGTCCAGCCAAAGATGAAGGCTATTGAGATTGCTGAAAAGGCTAGAGATGCTATTCTTAGCCGCAAGTTTGACCAGGTGCGCGTTAACATACCAAATGGTGACATGGTGGGGCATACTGGCGACATTGCCGCAACTATTGAAGCTTGCAAGGCTGCTGATATAGGTGTCAAGATGATCCTTGATGCAATTGAACAAGTTGGCGGAATTTATGTTGTCACTGCAGATCACGGGAATGCAGAAGACATGGTGAAGAGAAACAAGAAGGGAGAGCCTCTTCTTGACAAGACCGGAAATATCCAGATCCTTACTTCTCACACTTGTGAACCGGTCCCGATTGCCATTGGGGGACCGGGGTTGACACCTGGAACGAGATTCCGCAGAGATGTGCCAACTGGTGGGCTCGCTAATGTTGCTGCGACCGTGATGAATCTGCACGGGTTTGAAGCGCCTAGCGACTACGAGACCACATTGATCGAGGTTGTTGACAACTAGATGGTGCAAGGATTTGCATTGCATGCCATGCCATTTTGTGCTAGATTTTTGGCTTGATGGAAAGCATTGAGAAAAACATAGAAAGACCTCATTTTATGTTATATTGAATAAGGAATTTGGAG
>Seq45 [organism=Ipomoea trifida (H.B.K.) G. Don] PacBio-Illumina derived unannotated transcript Itc283/f26p9/1928
aaagtgcgttgtagaggcagcgacgtcccaactgcataaaactcttacgtttacgccgtgaagagCTACCGCCATCGGATCCGCACTTCAAATGTGACAACGCCCCGTTCGCTTTCTGCTCACTAAACTTCGTCTCCATTGCTCTCGCCACACCGGATCCGAATCTGTGAAACGTTAGATCCAGATCGATTCGCGCTTGATCTGATCTCCGTGCTTCCTTGATTGATCGAGATCGGTTAACGGAGGCACCGTCGTACGCGAATCGGAGCTCGGAGCGAGGGAGAGGGAGACGGGGATCGGGAATCGGGAGCATGAATATCCATGGCGGCGGCGGCAGAGGAGGAGTGGTGGAATGCAGTGTTTGTCACTCCAAGTTGGGGCTCTCGCCCCACTCCAGGGCGGTGTCCAAGGCCTACGATCGCCACCGGACTGACGTCTCCTTGAAAACGCGGGCCTTTAACGTGTTTTTGGTCGTCGGTGACTGCATCCTGGTTGGCTTACAGCCTATACTGGTGTATATGTCAAAAGTGGATGGGAATTTTAAGTTTAGTCCCATTAGTGTCAATTTTTTGACCGAGATCGCGAAGGTTATCTTTGCATGCGTGATGCTGTGCTTACAGAGTAGGAATCAGAAAGCTGGAGAAAAGTCTCTTCTTTCTCTTTCTACATTTGTCCAGGCAGCAAAGAACAATTGTCTTCTGGCTGTTCCAGCCCTATTTTATGCTATTAATAACTACCTGAAGTTCATCATGCAGCTGTATTTTAACCCAGCAACAGTTAAGATGCTGAGTAACCTCAAGGTTTTGGTCATAGCAATTTTGTTAAAGATAATCATGAGAAGACGATTTTCCATACTTCAGTGGGAAGCTCTTGCACTTCTGCTTATAGGTATTAGTGTGAATCAGCTGCGGTCTCTACCCGAGGGCTCTACAGCTATGGGGCTTCCTGTAGCAACAGCAGCATATCTATACACACTGATTTTTGTTACTGTTCCATCCCTGGCTTCAGTTTATAATGAGTATGCATTGAAGAGCCAATTTGACACAAGCATTTATCTTCAGAACTTATTTTTATACGGTTATGGTGCAATCTTCAATTTTCTCGGAATACTTATATCTGCCCTTTTCAAAGGACCTGATAGCTTGGATATTTTACGAGGACACTCAAAGGCAACTATGTTTTTGATATGCAACAATGCTGCGCAAGGCATCTTGTCCTCATTTTTCTTCAAATATGCAGATACAATCCTGAAGAAGTATTCATCAACTGTCGCCACCATTTTTACTGGAATAGCATCTGCTGTTCTGTTTGGTCATACCTTGACTATGAATTTCATTTTAGGGATCTCTATTGTGTTCATCTCAATGCATCAGTTCTTTTCAAACGCATCAAAAGTCAAGGATGAGACACAGAATGGTAGTCTGGAAATAATAGAGACTGAGAATAACTTCAGGTTGAAGGACACATCATTTTTAGATATGGCTGCTGGAGCCCATGAGGATGCAACTCACCGTGTTAAACACGATGAAAGAGAACCACTTCTCCCTAGATGAAATTATCATAGGTATATGATTGGAGCAGCATTCTTTGGCTGATCAATACAGACAGTACAGATGTTGGATGTTGGACCATTTTAATGATAATTTCATCAACAATATGTTACAACGATTCTTTTTCCTATTCCCATTCAGAGAGGTTGACAAATCTCCCATGAGAGAGCACACCTTGTGACGATTTTGAAGCCTGTTTTAGGGGATCCTGGTATAGAAGGAATATTGTATTTATTGCATTTACTACATAGTAAAGTAGTTGCAACACCTACCATACTTTTCCATTTAATACTGCATACACATATATCTTTTACTCAGGCCAGTGCATTTTGTGGCCGCAATCAGACAGATTTAGACTATAAAAGTACTATGTTCTAT
>Seq46 [organism=Ipomoea trifida (H.B.K.) G. Don] PacBio-Illumina derived unannotated transcript Itc288/f12p14/1668
ctcgctcttgcggactcgctatcctttcgctattctcCAGGTTTTTATTAGAATAGAATGGGTAAGGAGAAGGTTCACATTAACATTGTGGTCATTGGCCACGTCGACTCTGGTAAGTCGACCACTACTGGTCACTTGATCTACAAGCTTGGAGGAATTGACAAGCGTGTTATTGAGAGGTTTGAGAAAGAAGCTGCTGAAATGAACAAGAGGTCTTTCAAGTATGCCTGGGTGCTTGACAAGCTCAAAGCTGAGCGTGAGCGTGGTATCACCATCGATATTGCCTTGTGGAAATTTGAGACCACCAAGTACTACTGCACTGTCATTGATGCCCCTGGACATCGTGACTTTATCAAAAACATGATTACGGGTACCTCACAGGCAGACTGTGCTGTCCTCATCATTGACTCCACCACTGGTGGTTTTGAGGCTGGTATTTCCAAGGACGGACAGACCCGTGAGCATGCTTTGCTTGCTTTCACCCTTGGTGTGAGGCAAATGATTTGCTGCTGTAACAAGATGGATGCCACCACCCCAAATACTCTAAGGCTAGGTATGATGAAATTGTGAAGGAAGTCTCATCCTACATGAAGAAGGTGGGATACAACCCTGAAAAGATTCCATTTGTTCCCATCTCCGGTTTTGAGGGTGACAACATGATTGAGAGGTCAACCAACCTTGACTGGTACAAGGGACCAACCCTCCTTGAGGCACTTGACATGATCCACGAGCCCAAGAGGCCATCTGACAAGCCCCTCCGACTTCCACTTCAGGATGTTACAAGATTGGTGGTATTGGAACTGTCCTGTGGGTCGTGTGGAGACTGGTATCCTGAAGCCGGGTATGGTTGTTACATTTGGACCTTCTGGTCTTACCACTGAAGTTAAGTCTGTTGAAATGCACCACGAAGCCCTTCAGGAGGCACTTCCCGGTGACAATGTTGGGTTCAATGTGAAGAATGTTGCTGTGAAGGATCTGAAGCGTGGTTATGTTGCCTCTAACTCCAAGGATGACCCTGCCAAAGGAGCTGCTAGCTTCACCTCTCAGGTCATCATCATGAACCACCCTGGACAGATCGGTAATGGATATGCTCCGGTGCTGGACTGCCACACCTCCCACATTGCAGTCAAGTTTGCTGAACTTTTGACCAAGATTGATAGACGGTCTGGTAAGGAGTTGGAGAAGGAACCCAAGTTCCTGAAGAATGGTGATGCCGGTATGGTGAAGATGATTCCCACCAAGCCCATGGTTGTTGAAACCTTCTCTGAGTACCCACCACTTGGTCGTTTTGCTGTGAGGGACATGAGACAAACGGTTGCAGTTGGTGTTATCAAGAATGTTGACAAGAAGGATCCAACTGGTGCCAAGGTCACCAAGGCTGCCCAGAAGAAGAAGTGAGCATGTGTTGCTAATGAGATCATCCATTGAAGGAATTACTTATATCTGCGTTTGTTTTTTAAATTTTATCAGACATTTTTACTAGTTTTGGATTGGCTCCTTTTAAAGACTTTTTATATGGCTCTGTTGCTCATTCCATTGTGCCTGCTTGCAACCAATAATTCTTTTAGTGGAGCAATCTTGTGTTTACTTGTGCTTAACGGCATGATGGAAGCTTTCAATCTGGATGCATTTATTTATACTCATTTACTGTTTTAATTTAATtttgcc
>Seq47 [organism=Ipomoea trifida (H.B.K.) G. Don] PacBio-Illumina derived unannotated transcript Itc290/f12p1/1586
ggcgtacgctatttttctcttttcaagtgaaagtgcgaccactgaactcactcacaacaagCTACCTGTGACTGCCTCTCTTTCTATCTTCCTCTCTCTCTACAGTCAAATGGAGTCTCGCGTCCTCACTGGCGCCACCACCGCTCGCGGCCTCCCACTTCTTCGGAAGCCGCTGGCGGCGGCGGCGAGGTGCAACGCCTTCAGCTTTCCTGCGCCGCCGCGAAGCCTATCGGCGACGCCGGGAACTTGGTATGGGGACGGCAGTTGCGGCCGGCTATTCTGCTCGAGACTTCGCCACTAGCGTTATTACGCCGGCGACGAAGAAGGAGATTCTCCGTCCGTGTCAGGCCGCCGCCGATGGCTCCACCGGGGAGGCTAAAGTCGGGTTTTTTGACAAATACCCAGCACTGGTTACCGGGTTCTTCTTCTTCATGTGGTATTTTCTGAATGTGATATTCAACATTCTCAACAAGAAGATTTACAATTACTTCCCTTATCCTTACTTTGTGTCTGTTGTACATTTGGCTGTTGGAGTGGTGTATTGCTTGGTGAGCTGGGCTGTAGGCCTACCTAAGCGAGCTCCTATTGACTCAAACCTCCTAAAACTGCTCATACCTGTTGCCTTCTGTCATGCACTGGGCCATGTGACTAGCAATGTTTCGTTTGCTGCTGTTGCTGTCTCGTTCACCCATACAATCAAAGCACTCGAGCCTTTCTTCAATGCTGCTGCATCTCAGTTCATACTTGGGCAACAGATACCCTTGACACTATGGCTCTCACTGGCCCCCGTTGTTCTTGGTGTGTCAATGGCATCCCTGACTGAGCTTTCATTCAACTGGCTTGGATTTACCAGTGCTATGATTTCAAACATCTCATTCACTTACAGGAGTATATACTCAAAGAAAGCTATGACTGATATGGATAGCACTAACATTTATGCCTACATATCCATCATTGCCCTCATTTTCTGCCTCCCGGCTGCAATATTTCTCGAGGGACCTCAGCTAATGAAGCAAGGATTTAATGATGCAATTGCTAAAGTCGGTATGACAAAATTCCTGACCGATCTTTTCTGGGTGGGAATGTTTTACCACTTGTACAATCAGATAGCCACTAACACCCTTGAGAGGGTTGCACCGCTCACCCATGCAGTTGGGAATGTGTTGAAACGTGTTTTTGTCATTGGATTCTCGATCATTGTCTTTGGCAACAAGATTTCAACTCAAACTGCTATTGGAACCAGCATAGCAATCGCTGGAGTTGCACTCTACTCCTTCATTAAGGCCAAGATGGAGGAAGAGAAACGGCAAATGAAATCTACCTGAGAAGGAGATAAAGGAGAGCATGGATGGATGTGGAAGACAATTGCCTGGGTGGTTGATTTGTATTTTTTTTCATCCAATGAAAATGAAAAAGAGGAAAAAAAAACCCAAATTTGAGTATTTCTCTGTATAATTGTGTAGTTAGTTTTCCAGTTGATTATTTTGATTCGGAGATCAATGATCCTCAACCATTCTCAATGGTTGGAATAATGTGAACTTGCACTACTTATATTTCGCGAAGAAATatttatgtttacgaaattt
>Seq48 [organism=Ipomoea trifida (H.B.K.) G. Don] PacBio-Illumina derived unannotated transcript Itc291/f6p8/1640
acggggaatcaatctctctttctatcgctTTTCTCATTCGGTCCTTCCCATTTCTCTCCTCTTCGTGCTTTGCGTCGCGAGTAGCAGAGGCCAGAGGGTATCCGCCTCTACACCGATTCATCTCGATCTTGGTTTATGAGCTCAAAGGAGAAACCCACTCTAGGTGGCACGCGGATTAAGACCCGCAAACGGAATATTGCGGCGCCTCTGGACCCTGCAGCATTTGCAGATGTAGTGATACAGATATACCTGGATAATGCTGGTGATCTGGAACTTGTTGCTAAGAGCGTTGAGTCTTCAGAGCTTAACTTCTCAAGATACGGTGATACCTTTTTTGAGGTTGTTTTCACAGGAGGCCGCACACAACCTGGAACAATCAAACCTGATGAGGGGGAGCGCCACCCTTATTCTGTAATTGAGTGTGAGCCTAAGCGCGAAGACATTCTTCCATCTGTAATCTATATACAGAAGATCCTACGAAGAAAGCCGTTTCTTATAAAGAATCTTGAAAATGTTATGCGAAGATTCTTACAGTCATTGGAACTCTTTGAGGAAAATGAAAGGAAGAAGCTCGCAATTTTTACAGCCCTTGCATTTTCTCAGAAGTTGTCAGGGCTCCCACCAGAAACTGTGTTCCAACCACTTCTCAAAGATAACCTTGTTGCCAAAGGGCTAGTTCTCTCATTCATCACTGACTTTTTCAAGGTATATTTGGTCGACAACAGTCTTGATGATCTGATATCAATTCTTAAGCGGGGTAAGGTTGATGACAATCTTCTTGAATTCTTCCCATCTGCAAAGAGGACACCTGAAGCTTTCTCTGAACATTTCACCAAGGAGGACCTCCTACCTTTGGTAGAATACTACAAGAAGAAGATTTTTGAGGTGAAACTCAAAGAAATGAAAACTGCATTAACAACTCAGATATCAGAGGAAGCTGATATGTCTGAAGTCTTAGAAACAGTAAAACAGCATATTAAAGATGCTAATCTACCAGATATTGAGGTGGTGCGGATTCTATGGGATGTTTTGATGGATGCTGTTCAGTGGTCTGGGAAGAACCAACAACAGAATGCTAATTCAGCTCTTCGCCAGGTGAAAACATGGGCGGATCTGTTAAAAACATATTGCACTACTGGAAAACTCGAGCTGGAACTCATATACAAAGTCCAAGTTCAGTGCTACGAGGATGCCAAGCTATTGAAGCTGTTCCCTGAAATTATAAGATCCCTTTATGACCAGGAAGTGCTTGCTGAGGATACCATTCTTCATTGGTTCCGCAAAGGAACTAACCCCAAGGGCAGGCAAACTTTTGTGAAGTCACTGGAACCCTTTGTCAAGTGGTTGGAGGAGGCTGAGGAAGAGGATTAAGGCTTGTGGTTGGCTGATCATGTCCAGTTAGCTTTCAACTTACAGTGCTGGACTGCTGGTGTTCCTGCTGTATTACTATGCCTTCCTTTTAATTTTTTTTTTTCTAAAAAATTTTAAGAGTAGAATACTAAACTTGGTACCAAATTGTGAGTTTGCTTTATTTTTAATGTTGTATTGAAGTTGAAGTCTGGTATGAACTATTTCTTTGCTATTAAGTAAGGCTCTGTGGATTCTGTTGTGTTGtcaatatgtcatggaatttgtttgag
>Seq49 [organism=Ipomoea trifida (H.B.K.) G. Don] PacBio-Illumina derived unannotated transcript Itc293/f7p8/1953
attctcagtatacaaaaaaaaaggaagtagttcaagtacaagtacaagatgtcgTAGGCTTTGAAAATTTCATTCAGTCCGGTAAAGGGAAGGGCGAGACGGGGTACGACGTGCCGGAGGGAGTAGACGTGAGGGGAAGATTCGACCCAGATTTCGCCAAAATTCTCAGCAAGGATGCATTGCGATTTGTAGCCGATCTGCACAGGGAGTTCAGAGGCCATGTTAAGTACGCCATGAGTTGCAGAGAGGCGGCCAAGTCGCGGTACAACGGCGGCGCGCTGCCGGGGTTTGATCCCACCACCAAATACATACGGGAAGGGGAGTGGCTCTGCGCTCCCGTTCCGCCGGCAGTGGCGGACCGGAAGGTGGAGATCACCGGCCGGTGGAAAGGAAAATGGTGATCAATGCTCTCAATTCCGGAGCCAAAGTTTTCATGGCTGATTTTGAAGATGCGCTGTCTCCGAGCTGGGAGAATCTGATGAGAGGGCAGGTGAATTTGAGGGACGCCGTTAATGGGACCATAACCTTTCATGATCAAGCGAGAAACAGGGTGTACAAGCTGAACAATGAGACTGCCAAGCTCTTTGTCCGGCCGAGAGGCTGGCACTTGCCGGAATCTCACATCTTCATCGACGGCGAGCCCGCCATCGGCTGCCTTGTGGACTTTGGCCTCTATTTCTTCCACAACTATAACAACTTCCGCAAGAATCAAGGTCAGGGCTATGGCCCTTTCTTCTACCTCCCCAAAATGGAGCACTCCAGGGAAGCAAGGATTTGGAACAACGTGTTCTCGAGAGCAGAGAAATGGGGTGGAGTGGAGAAAGGAAGCATAAGGGCAACAGTCCTGATTGAAACACTCCCAGCAGTGTTTCAAATGGATGAAATCCTGTATGAACTGAGAGATCACTCCCTCGGCCTTAACTGTGGAAGATGGGATTACATTTTCAGCTATGTCAAAACCTTCCAAGCCCACCCGGACCGCCTTCTCCCTGACCGCGTCCAAGTCGGCATGACCCAACACTTCATGAGAAGCTACTCCGACCTCCTCATCCGCACCTGCCACCGCCGCGGCGCCCACGCCATGGGAGGCATGGCGGCTCAGATTCCGATCCGGGATGATCCGGCGGCGAACGAGGCAGCGCTAGAGCTGGTAAGGAAGGACAAGCTGCGGGAGGTGAAAGCAGGGCACGACGGAACATGGGCGGCGCATCCAGGGCTAATACCGGCCTGCATGCAAGTCTTCACCGACAACATGGCAAACAACATCCCCAACCAAATCCACACCGCCAAGCGCGACGACGCCGCCGCCCTGACCGAGGAAGACCTCCTTCAAATCCCGCGGGGCTCCCGCACCATGGAAGGCCTGCGCCTCAACACCCGAGTCGGAATTCAGTACCTGGCGGCGTGGCTCACCGGGACCGGCTCCGTCCCGCTCTACAACCTCATGGAGGACGCCGCCACGGCGGAGATCAGCCGCGTCCAGAACTGGCAGTGGCTAAGGTACGGCGCCGAGCTGGACGGTGATGGGGCGGGCGTGAAGGTGAATAAGGAAGTGTTTGGGAGAGTGGTGGAGGAGGAGATGAGTAGGATTGAGAGAGAAGTGGGAAAAGAGAAGTTCAAGAATGGAAAGTACAAGGAAGCATGCAAGATGTTCACCCGCCAATGCACGGCCGCAACGTTGGACGATTTCCTGACGTTGGATGCTTACAGTCACATCGTCATCCATCATCCTAATAACAATGGACCTTCCAGACTCTGAGTCTCAGATTCATATAATAATTCACTCATATCATATATCAACAATATTTATCATATCAGTTTTTATTTTCCATTTCGGTCTGTATTCATTTTCTTTTATTATAGTGTAATGTATGTTGGGCTTGTATCCCAAAATGTTGAGTATAAAGCATATAAGATAACAATAAGTTTCGTATTAAAACAGAACACAAAgtt
>Seq50 [organism=Ipomoea trifida (H.B.K.) G. Don] PacBio-Illumina derived unannotated transcript Itc297/f5p6/1695
gcgtcaccaactctgcaactgcacctctgattctccctcccggagtttctcctctGGAATAGATATCTAGTCAACGCCTCCATCCCCGATAGTTTGACTTTCAGATTCCCATCCGATTTTGTAGAATTCTTGCCGGTTTTTCTTTCCAAGTGTTTGATCTAACCTTTCAATTCATCGTTGCGGACTCAAGCTCACTGATTTTGTCGATTACAATGCAATTTCTCGGCTTCTTTTAGGGTTCTCTGTAGTCTCCTCCCCGTTACTCTCCGAACCCACTATTTTTTATTTGTTTCTGAGCTTCTTACAATTAGTTGTCATGGCGATCCGGTTCACCGTTTCCTATTCCGGCTACTTAGCCCAAAACATTGCGTCTTCTGCTTCCTCCAAGGTGGGAAGCTGTCGATTCTTCCATGAGTGCTGCTCCGCCCGTTCCCGCTTCTTCCAGAAACCCGATTCCAAGCCCTCCTCTGATTTCCGACGGCCCAAATCCGCCGGTCCGTACTCGTCGCCGGCCAGGGCGTCGATGTACTCGACGCTCGCGGATGAGATTCTCGGCGGGAATTCGACGTCGCCGCTGGTTGTTGGGTTGATTTCGCTGATGAAATCCTCGTCGTCGGTTTCATCTCCTGGGGTTTGCGGCGTTTCGCCTCTCAGGCGGGCGTCGATCGTCCCCTTTCTGCAAGGCTCCAAGTGGTTGCCCTGTAGCGAGTCTGACATGACGGCCGCCGCCGCTCCGGCGAGTTTGGAGGTGGATAAGGGCGGGACTGTAGCTAAACGGAGCAAAGAGGTTTCTGTTTCGGAGGCTATGGCCAAGGGGACTTGGTTCTCGAAGCTGCTTAATATCTGCTCAGAGGATGCCAAGGCCGCCTTCACAGCTTTGAGTGTTAGTATTCTGTTTAAGTCTTCTCTGGCTGAGCCAAGGTCCATTCCTTCTGCTTCTATGTACCCTACTCTTGATGTGGGTGACCGCATCATGGCAGAAAAGGTTTCATACATTTTTAAGGACCCTGAAGTTTCAGATATTGTGATATTCAAAGCTCCAAATCTTCAGGAGTTTGGTATTGGTTCGGGAGATGTCTTCATAAAACGTGTTGTAGCAATAGCTGGTGATTATGTCGAAGTTCGTGATGGCAAATTGTATGTGAATGACATTGCTGAGGAGGAGGAATTCATTCTGGAACCTATTACTTATGAAATGGAACAAATGCTTGTTCCCGAAGGGTGTGTGTTTGTGTTGGGGGACAACCGCAACATCAGCCTCGACTCTCACATCTGGGGTCCTCTTCCCATTGAAAACATCATCGGGCGATCAGTTTTCCGGTACTGGCCTCCCTCCAAAGTGTCGAGCACTCTGTATAACTCACAGATAGAGAGGAAAGATGTGGCCTTTTGTTGACCCTTCCCACTTCCCAGGGCTCTGTGGAGGGAAGATCTCTGACGGCTCACTGCATCTCTTGATTCTTTTGTCATCACTTTTCCAGCCCACTCGCTGGTTTCATCGGCTGTGAATAGTGAAAACCCTAACCACCCCTGCGTTGGGTGAAGCTTTAGGCTATGTTGTTGATGGATTTATAGTGTTTCCATTTGTTGAATCCATTGATGTTTTGTAATTGTTTCTGAAAGGCCAATCTTTGGCTTGAATTCAATTTGTTGTTAAATGAGAAAAAGACTGTGAtatatagtttttccttttat
>Seq51 [organism=Ipomoea trifida (H.B.K.) G. Don] PacBio-Illumina derived unannotated transcript Itc298/f3p7/2072
agggaggggatgtacggagataagtgccccatgtgagctgcttttactgaggttgataatcataaTAATGATTTATGAAACTATTTGCCTCTCTCTCTCTCCTCCTCCATGAAATGTGCTGCTTCTTTCCCTTTAAGACTCCTTAGACTGCTCTCTCAATAATTCTTTTAAGTCCCTTTGAGATCTCAGGGATTCATTCACCTCAACTCAACACCACCGGCTTTTCAGGGGTTCATTCATCAACACCACCGCCATGTTGATTTATCAAGGCTTCACCTCTAGAGGGGGAGCCATGGCTGCCCTTTTGATGCTGCTTCTACCAGTGTTCTTTCCCACCCTTTTCACTACTTTCATCTCTGCTTCTCCTTCCATTCTCTCGGATTCGATTATAGCAAAACCTAGGCACTCGAGCCTTTTCAAAAGTGCTCTGCAACGTGAAATCACCCCTGAAGAAAAAGCTGAAATATGGACGCCCCTGGCCAACCAAGGATGGAAACCCGTTACTGATTCGGGCCTTTTCTCCAAGTTATCTGGTAAATCAGAGGGATACCTTCAGGTGTTCCTTGATGGAGGATTGAATCAACAGAGAATGGGGATATGCGACGCAGTTGCTGTTGCTAAAATTCTGAATGCTACGCTTGTGATCCCTTATTTGGAAGTAAATCCAGTTTGGCAAGATTCAAGCTCCTTCATGGATATCTTTGACGTCGATCATTTCATTGATGTTTTGAAAGACGATATCTCTATAGTAAAGGAGTTGCCCGATGAGTTTTCGTGGAGCACGAGGGAGTATTATTCCACCGCTATTCGACCGACTAGAATCAAGACAGCACCGGTTCATGCTTCTGCAAACTGGTACTCGGAGAACGTGTCGCCTGTCCTTCGCAGTTATGGAATCGCAGCCATTGCACCGTTTTCTCACCGCTTGGCATTTGACAACATGCCCAAGGATATCCAGCATCTACGCTGCAAAGTCAACTTTAAGGCATTAGTTTTTGTCCCGCATATCAGAGCCCTTGGAGATGCTCTTATTCATCGCCTCAGATATCCTGCTAGCAAAGACGAAGGGGTTGGTGAAAACTACCCGGAAGGGCCTCAGAAGTTTGTGGCTGTTCACCTCCGCTTTGATAAGGATATGGCTGCCCATTCAGCTTGTGATTTCGGTGGGGGTAAGGCCGAGAAACTCTCGCTAGCAAAGTACCGACAGATATATTGGCAGGGAAGAGTCCTGAACTCTCAATTCACCGACGAGGAGTTGAGGAGTCAGGGGCGGTGCCCATTGACCCCCGAAGAAGTTGGATTGTTGCTGGCAGCTTTAGGGTTTGGCAACAACACCCGCTTATATCTTGCTTCCCACAAGGTTTACGGTGGCGCAGCCCGGATCGCAGCCTTGAGACGATTGTTTCCACTGATGGAGAACAAGAAGAGCCTCGCCTCTTCAGAGGAAAGAGGTGAAATTAAAGGAAAGGCTTCCTTACTAGCTGCAGTTGATTACTATGTCGGTATGCACAGCGATATTTTCATCTCTGCATCCCCGGGAAATATGCACAACGCAATGGTGGGGCATCGAACGTACCATAACCTGAAGACCATAAGGCCCAACATGCAACTCCTAGGCCAACTCTTCCTCAACAAAAATCTAACCTGGCCAGAGTTCCAAGACGCCGTGATCGAAGGGCACGCGAACCGACAAGGCGAGATTCGCCTCCGCAAGCCCGCTAAATCTCTGTACACATATCCTGCCCCTGATTGCATGTGCAATGCTTGAAGCTGGTGATTTGTGGGGTTATGGCCTTGCAGCACCAGATAGTTTATATATGTGAGATTGGAAACAATTGTTTGTGCATTGTATTAGTTGGAAATAAAAAGCCACCCCCACCCCCTACCCCATCTTTGTTCATCTATATAGGAATATATATCACTTCATTATTTAAGTTTTGGGGGTGGAAGCTAAGATGTGTACCATGCTTAGGTTTATAAGTTTATTGCTGTCATGACATATATACACAACTATTTCATGAATACAGAGCTTTGTAgatttaaatatttaatataatttcattactattatt
>Seq52 [organism=Ipomoea trifida (H.B.K.) G. Don] PacBio-Illumina derived unannotated transcript Itc299/f32p9/2060
aggcacaacacaTCTCATCTCCAAGCAATTCTCTCTGTCTCTTCTCTCTCTCTCTCCCTCGCTTTCTCTCTCTTCTCTATACGCTATTAGGTTTCTCCGTGGCCAGCGGTTTGGGGTTTTCCGCATTTCAACAAGGGAAGCATAGCATATTGAGTGGGATAGATGAGTGAATCCAAATCCAAGTCAGTGGCAGAGATGAAAATGAGTGAACCAAAACAAGAGGAGGCCACATCTTCAAGAAAACTGCCTGATTTCAAACAGTCTGTGAAATTGAAGTATGTGAAACTTGGTTACCACTACCTTATCACCCATGGCATGTACCTATTTTTGTCCCCCCTTCTTGTGGTCATTGCTGCTCAACTGTCTACCTTCTCCCTGAAAGATGTTTATGTTTTGTGGGATCATCTTAGATTCAATCTCATTTCTGTCATCATTTGCTCCACCCTTTTGGTGTTTTTGTCCACCCTTTATTTCCTCACTCGTCCACGCCCTGTGTACCTTGTAAATTTCTCTTGCTACAAGCCAGAGGAGGCTAGGAAGTGCACAAGGCAGATTTTCATGGAGAGGTCCCGGTTGACCGGGACGTTCTCTGAGGATAACCTTGGTTTTCAAAAGAAGATTCTTGAGAGGTCGGGTCTTGGTGAATCAACTTATCTTCCTGAAGCTGTGTTAAGAGTGCCACCAAATCCTTGCATGGCTGAAGCAAGAAAAGAAGCTGAGACTGTGATGTTTGGAGCTATTGATGAGCTCCTTGCAAAAACTTGTATTAAGCCAAAAGACATTGGAATTTTAGTTGTGAATTGCAGCTTGTTTAATCCGACCCCTTCTTTGTCTGCGATGATTGTCAACCACTACAAGCTTCGTGGAAACATTGTTAGTTATAATCTTGGTGGAATGGGTTGTAGTGCCGGTTTGATCTCCATTGACCTAGCCAAAGATCTCCTTCAAGTCCATCCCAATACTTATGCCTTGGTGCTCAGCATGGAAAACATCACATTGAACTGGTATTTCGGGAATGAGAAATCAATGCTGCTTCCAAACTGTTTATTCCGGATGGGAGGGGCCGCCATTTTGCTTTCGAACAAAAGGTCTGATCGAAGACGATCCAAATACCAGTTGGTCCATACTGTTAGAACCCACAAAGGTTCCGATGACAAATGCTTTTCTTGCATTACCCAGTTGGAGGATGAGAACGGAAAGGTGGGAGTTTCTCTGTCAAAGGAACTGATGGCAGTTGCCGGTGATGCTCTCAAGACCAATATCACTACACTGGGTCCTCTCGTGCTTCCCATGTCCGAGCAGTTGCTTTTCTTTGCCACATTGGTTGGTAGAAAAATCTTCAAAATGAAGATTAAGCCATACATACCCGATTTTAAGTTGGCATTCGAGCACTTCTGCATTCATGCTGGTGGAAGGGCAGTGCTGGATGAATTGGAGAAAAACTTGCAGCTCTCCGATTGGCACATGGAACCTTCAAGGATGACACTCTACCGATTTGGAAACACCTCAAGTAGCTCACTTTGGTACGAATTGTCCTACTCAGAATCCAAAGGAAGGATTAGGAAGGGTGACAGAACTTGGCAGATAGCATTCGGCTCTGGGTTCAAGTGTAACAGTGCAGTTTGGAAAGCTTTAAGGACTATCAACCCTGCTAAGGAGAAAAATCCATGGATGGATGAAATTCACAACTTCCCGGTGGAAGTTCCAAAAGTCGCCAAATTGTAATAGTATGAATAGTCATTCTTTGATGGTTGAAGTTGTTGTGACTTGTGAGAGGCTCCCGCGGGGGATCATGGCCCGACGTTATGTTTCTGCTTCAGAATTCCTGATTCCCCTTAGCCTTAGGGGCATTAACTTGTTAGTAGGTTGGTTGGGATTAAGTGGTTATTTTACTTAATTTTTCCAATTTTTATGTTGTACTATCTTATTGATTCATATGCTCTTTGGAACTGGAATCCGGTTATTGGATGGAAATTGGTTTTTTTTTGGTTTAACATTCATTTGGCAATGCCAATCATGTTCCATCATTGTTGATGTTGAATGAAAATGGGAGTATTTTT
>Seq53 [organism=Ipomoea trifida (H.B.K.) G. Don] PacBio-Illumina derived unannotated transcript Itc300/f23p1/1715
acagacagacagtgtaccttcttccTTAATTTTTTCTGTGTTCTTTCTCTGTATTCATGGGGAAGAAACAAGATTCATTAATGTCCACGAAATTCCATGTGTTGTTTCTCCTTATTCTGATGGCAACACTTTTGGGATTTGGGCATGGGCTAAATAGAATTGATCAAGCCCGGAGAATAATGTGGTTGCGCCGGGCTAAAATGCAGGTTCATCATGGCATCCCTGTGGAAACTGATGAGCCATTGAGTGATGAAGAAATGGTGTCGTCATTTTCTGATGTGGGAAGCATGGAGGATGATCTCATCCAAGGCGGCCTTCCGGGGCAGCCATCAAATGTGAAGTTCAAGCAGTATGCAGGGTATGTTAATGTGGATAAAATGAATGGGAGAAGCCTTTTCTATTACTTTGCTGAATCTGCTCAAAGTCCTGACACTAAGCCTCTCATTCTGTGGCTTAATGGAGGTCCTGGTTGCTCCTCACTTGGGGTGGGTGCCTTTGTAGAGCTTGGGCCTTTCGGCGTTAACCCAGATGGCAAAACCCTTTATTCAAGAAGATTTGCATGGAATAAGGTTGCAAATACATTATTTCTGGAGTCACCGGCAGGCGTTGGTTTCTCATATTCCAATACTTCCTCGGATTATGATAAGTCAGGAGACAGGAGAACCGCGGCGGATGCGTACAAGTTCTTAGTAAATTGGTTCAAGAGATTCCCACATTACAAGACTAGGGACTTTTACATTATAGGAGAAAGCTATGCAGGATATTACATCCCCGAGCTAGCCGATGTAATTGTCAAGAGGAATATGATGCCCGAGACCACACTAAAGATCCCGCTCAAGGGAATTATGATAGGGAATGGGATAATGAACGATGACACGGATGTGAGGGGCGGGTACGACTATCTTTGGAGTCATGCCCTGATTTCAGATGAAACTCATCGCGGGCTGATAGAACACTGTGTGGTGAATTTTAGCATAAAATGTGAACATTTTGAAAGGGCAGCAGGGATGGAGATTGGAAGCATAGACTTTTACAACATCTATGGGCCCTTGTGTTTGGATTCGGAGAGTTCAAGGAAGGTAAAGCGGCGGCTGGGATTCGATCCTTGTGAGGAGGATTATGTTTACAGTTATCTCAATCTTCCTAAGGTGCAAAAAGCCTTGCATGCCAACAATACAAAACTCAATTACACTTGGGAAGTCTGCAGTGAGGTGATTACATACTGGAAAGACCGCGCATCAACAATGTTCCCAATATACAGGAGGTTAATAGCATCAGGCCAAAAAATACTTCTGTTTAGTGGGGATGTGGATTCAGTAGTGCCAGTGACTTCCACACGGTATTCTGTGAATGCTATGAAGTTGAAAGTGATAAAACCTTGGCATCCATGGGAAGATGGCAACAAAGAAGTGGGTGGATACAAAGTGGTGTACGAGGGCTTAACTTTCGCCACAGTTAGAGGCGCTGGCCATGAAGTTCCACAGTTTAAACCTCGCAGTGCTTTGGCCTTGCTCAACATGTTTCTGGCCAACAATCACCATTGAATTGTGTGGAGCTGATGAGTTTGGCACACACATTTTTCACCTTAATTTCCTCAGCTCTCATCTTCTATTATTGCCAAATTAAAATTGTAGTACTGCGACTCACCTCTGTATTTCACAACATTCAAAACAATTACGTACACAAATTAATCCAAGGCCGCCCATGGGATTCTT
>Seq54 [organism=Ipomoea trifida (H.B.K.) G. Don] PacBio-Illumina derived unannotated transcript Itc308/f12p5/1860
gcctcaaacattcagttctaccaagttcactaaccttagctttctaaggtgagattAATTATAGAATATAATTAGTGAAATATATAGATATGGAGAGAGACTCCGTTAACGGAAAATCCTCCTTGCAAGTGGAGAAGGCGGAGGAGGAGGCGGCGGCGGCGGTGACGCCGATATGGAAGATAGTAATGGTGGCGTCCATTGCGGCGGGAGTTCAGTTCGGGTGGGCCCTGCAGCTCTCCCTCCTCACCCCTTACGTTCAGCTGCTCGGAATCCCGCACAAATTCGCGTCCTTTATGTGGCTTTGTGGGCCCGTCTCCGGCATGATTGTTCAGCCCCTGGTCGGCTACTACAGCGACAATTGCACTTGGCGTTTCGGTCGCCGCCGCCCCTTTATTGCTTCCGGCGCCTTGCTCGTCATTTTCGCTGTCTTCCTCATTGGCTTCGCCGCTGATATCGGCCACGCCGCCGGCGACCGCCTCGATAAAACCACCAAGCCCCGTGCCGTTACTGTTTTTGTCGTCGGGTTTTGGATCCTCGACGTCGCTAATAACATGTTACAGGGTCCATGCAGGGCATTATTGGCGGATCTCTCCGGCGGGAGCGCCGACAAAATGCGAGCGTCAAACGCACTCTTCTCTTTTTTCATGGCCGTCGGAAACATCCTCGGCTACGCGGCGGGCTCCTACTCTCACCTCTATAAGGTCTTCCCCTTTTCAAAGACAAAAGCCTGCGACCCTTACTGCGCCAATCTCAAGAGCTGCTTCTTCATCTCCGTCGCCCTCTTGCTGACCGTGACCACCATGGCGCTAACTTTCGTGAAAGAGCAGGAGCTGAAAGACGCCGCCGACGGCGGCGAGAAGGCGCAAAAGGGGAAAGGGGTGCCATTCTTCGGCGAAATCTTCGGCGCCTTGAAGGACCTCCCAAGGCCCATGTGGATTCTTCTATTGGTCACGGCCCTTAACTGGATCGCGTGGTTCCCTTTCTTGCTCTACGACACCGACTGGATGGCCAAGGAGGTGTTCGGCGGCAAAGTCGGCGATAAACTCTACTCTCGAGGCGTGCATGCCGGCGCGCTGGGCCTCATGCTCAACTCGGTGGTCTTGGGCTTCATGTCGATCGGCGTGGAGCTCCTGGCGCGGCGCCTCGGCGGCGTCAAGAAGCTCTGGGGCGGCGTTAACTTCATCTTGGCGATTTGTTTGGGCATGACGGTTTTGGTCACCAAAATGGCCGAGCATACCCGCCGGATCGACCCCAACGGCACCGTCCTCTCACCCACCGCCGGCGTTAAGGCTGGCGCCTTGGTCGTATTCGCCGTCCTCGGAATTCCTCTGGCGGTCACTTTTAGTATTCCATTCGCTCTGGCATCCATCTTTTCCAGTAATGCTGGCGCTGGACAAGGCCTCTCCTTAGGCGTCCTCAATCTATCAATCGTTATACCACAGATGTTCGTGTCGTTTTTGAGTGGGCCTTGGGATGCGGCGTTCGGAGGTGGGAATTTGCCGGCGTTTGTGGTGGGAGCGGTGTCGGCGGCCTTGAGTGGGATATTTGCGATGACATTGCTGCCGTCGCCGCCGCGTGATGCGAAGGTTGAGCTATCTGGTGGTGGTTTCCACTGAAACACAAGTTTTCCGGCCTAATCCCTAATTATACGTATGTTGATGATGATATATGTATGTATGTATGTATCTTTCTGAAGCCGTTGAAGGGCAAATAGAAAATGTGGGCCATGCATGTTTAATCTACTGTTCCCATATTGGTCTCCACATTAACTCTCCACCTTAATTAGTGAGAGTGATGCGTTGATTGTACCTTGTAATTTAATTTCTTAAAAATCAAAAGGGATATGATTTTgaaattaat
>Seq55 [organism=Ipomoea trifida (H.B.K.) G. Don] PacBio-Illumina derived unannotated transcript Itc314/f20p13/1695
agagtgatccaatctgaaatttcttatttcttattaaatATTAAAAAGTTTCACGAAATCCGATGGCCATCTCCAAAGCCGTCACCGTTCTGGAGCAGATTCCGGTGGCACCACCGCCGGAAGGAACACCCAATCTCACTCTTCCCCTCACGTTTCTCGACTTGTTATGGCTCCACATGACCCCAGTTCACCGCCTCATCTTCTACCAACACCCAATCTCAAGAACCCACTTCCTAGAAACCCTGATTCCGGCGATGAAACATTCTTTATCTCTCACCCTTCGTCACTACAGTCCCCTCGCCGGCAGGGTGATTATTTCTCCCGACAATTCTATCCTGCCGGAAATTCGTTACGAGGAAGGCGACACCGTCCCTTTAGTTCTGGCGGAGTCTGATTCAGGCGACGAGGGTCATTTTGGTCATCTCACCTCCGACCATGCGAAAAGCTGTACTGATTTTCATCCTCTTGTTCCGGCCTTACCGCCGGCTTCGCGTGCACCGGACGGCTCCGCCGTTGTCCCTCTCCTTGCGCTACAAGTGACGCTGTTTCCGGACGTCGGGATTTGCATCGGCGTGACCAACCACCATTCAATCGGCGACGCTAGTAGCATCTTTAGTTTCATGAAGGCCTGGGAATTCTTCTCTAATATCGCCGACAATAAAACATCGTCTTTGTCGTTACCACCTGAATTTCTGCCGTCGTACGACAGAACAGTGATAAGAGATCCGAAAGGACTGGAATCTCTGTTCTGGGACAACATTAAAAACATCAAAATTGAGGACACACACGTCCATCGTCTCCCATTAATCACCAACCGCGCCCGCCTCACATTCATTCTCACCCGCGACGACATCCAACGGCTCAAGAATCACATCCTCGCGCACCGACCGGAACAAAAACATGTCTCCTCATTTACAGTTATCTGTTCGTACGTATGGACTTGCTTAGTAAAATCCCGATATGGTCCAGAAACAGACAACACCGAAAACGAAGACGAGATCTTCGGCTGCGCGGCGGAGTGCCGGGCACGGTTGGATCCACCGGCGCCTGAAAACTACTTCGGCAATTGCCTCACGGCCGTGGTTGGATTCGCAAAGACGGAGCAACTGACTAGCGAGAAAGCGTTGGTAGACGCCGCCGCCCTCATCGGAGACAGCATTCGCGGGCAATTATACGACAAGGAGTCTGGAGTTTTCAAAGGGGCTGAAGATTGGTTTGCTTTGTTATCGGCGGTGAAACCTGACCGATCATTGTCCGTGGCTGGGTCGCCTAAATACGATTACTATGAACTTGATTTCGGATGGGGAAGGCCTAAAAAGTTCGAATTTGCTTCCATTGATTTAACTGGTGCCATATCTTTTGGTAAAGCCAGGGACATTGAAGGTGGTCTGGAGATTGGTTTATCACTGCTAGTCACACAAATTGACAGTTTTTCCAGAATATTCACCCATGGTTTGAAGGCTTTATAGATTTATATATGCATTTTCAAGTTACCAAGTCTGATCTGCTTCTGGGATTTTGTTTTGTTCCCTCTGTATCACTGCTCTAGGCCGGAAAGAAAGCAGAGAGGGAATAGTAGCAGAATGCATAGTTTATAAGTAATTTCAATGTTGTTTATTTACAATATAACAAAAATGTATCCCCTTTTACCATTGGGCATTTTAATATATGCATTTATATTATTATTCCTATTAT
>Seq56 [organism=Ipomoea trifida (H.B.K.) G. Don] PacBio-Illumina derived unannotated transcript Itc318/f18p6/1705
gagttgggtacaggatgagtagattgggtttgaaacggagtAGCTGAGCGCGAGAGGAAGAGCGCGAGTCGAGCGAGTTAGCGAGCGAGAGAGAGCGAGTTAGGGTTTTGAAAATCTGAATCGCCAAGGATTTCTCCTCATCGTCGTCGAGTGTGAGCGCTTGATTTGTAGAGAGGGAGGTGGTGGGATCGCGAGAGCGCAAGAGGAACAGAGGAGAGAAATTGTGTGTGTCTCGAGCGAATTTTTAGCTCTGCAGCTAGATTTGTCTTTGCGCCCCTGTTACCATGTCGGATAGGAAGCTTGTTGTTTTGGGTATCCCTTGGGACGTTGAAACCGAGGGCTTAAGAGAATACATGTGCAAATTTGGGGAATTGGAAGACTGTATTGTAATGAAGGAACGATCCACTGGCCGTTCTCGAGGATTTGGCTATGTAACATTTGCAACAGCTGAGGATGCTAAGAATGCATTATCTAAGGAGCACTTCCTTGGAAACAGAATGCTGGAAGTAAAAATAGCGACACCAAAGGAGGAGATGAGGGCACCTGCAAAGAAAGTGAGCAGGATTTTTGTAGCTAGGATACCACCATCTGTAACTGAAGCTACATTCAGAAGCTATTTTGAGAAATATGGTGATATAACAGATCTATACATGCCAAAGGATCCAGCCACCAAGGGCCATCGTGGAATTGGGTTCATCACTTTCACAAATGCTGAGTCAGTTGATGACCTGATGCGTGATAGTCATGAACTGGGAGGTTCTACTGTTGTTGTTGACCGAGCAACACCTAAGGAAGAGGATTTCAGACCAGTAAGTCGAATGCCTCAGGCTGGTGGATATGGAGCATACAATGCTTATATAAATGGAACAACTAGATATGCCGCCCTAGGTGCTCCAACATTGTATGACCATCCAGGTTCTATGTATGGAAGAGGGTTACCCACTCGTGGCATGGGGAGAAAGATTTTTGTTGGAAGGCTTCCTCAGGAGGCAACTGTAGATGATCTCCGCCAATATTTTGGTAGATTTGGCCGAATTTTAGATGTTTATGTTCCTAAGGATCCCAAGAGGACAGGTCATAGAGGATTTGGTTTTGTTACATTTTCTGAAGATGGTGTTGCAGACCGTGTTTCTCGAAGGACTCATGAGATTTGTGGACAGCAGGTTGCAATAGATTCTGCCACACCACTTGATGATGCTGGTGGTCCAAGTAATGGTTTCATGATAGATAATCACCCAGAACCATACGGGGGTTATGGTGGGCCAATGCGGACCTATGGCAGGATGTATGGTGGCCTGGGTTTTGATGATTGGGGATATGGCATGAACGGTGGCATGGGGAGTAGTATGGGGGGAGGGAGACCTTCCCGGGCAGATATGAGGTATAGGCCTTATTAGTTGCAGTCCCATGTTGATCTGAGTTACAAGCCTTTCTGATAGCAGAGTCTTGAGCATAAAGGATGCATGCCCCTTGCTAAAAGCAGTTACGAGAAATCGTATCGTTGGCCAAGCCTGGAGTTATAACGCAACATGCAGCCACTTGTTGCCATTATTATCTTTGAACCATTGAATATGGTGTAACTGGAATGGTTATGTTATATTTTAGTTTCATAAGTTAGAAAGCTTTTGCAGGGGCCAGAAAGGATGCCCCACTGTAATGTACAATTGAATTCACAATTTTCTAATGccattgctgaacttattgc
>Seq57 [organism=Ipomoea trifida (H.B.K.) G. Don] PacBio-Illumina derived unannotated transcript Itc320/f9p17/1916
acattccaaaacatttcttcttcttctcgctttctcctttggggcGTTCAAACCTATCGCTCCTTTCTATTAAACAATTTCACACCCAGTTTTTTTAACTTATTTGATGGAAATCTCTGCTTTCCCATTCCCCGTCTCCGACGACTTCTCTCTCATTAATAATTCCCTGCCTTTCTTCAATGATTTTGACTTCCTAGACAACAACAATACTAATAATACTCTGCCTCTTATTGTCTCCCAACCCACTCCCAAGAAGCAGAAAATCAATGATCCAATCCAGGAGATCTTGAATAGGCTGTTGTTTTCCGATCACGAAATGCCCAAAACCAAGCAGAATCCGGCGTACCCGGGAGATTTTGCACTTCTTGATGATGCTACTACTTTTTTCCCCTATCATAATTCTTCTTCTTCGTTTACTATGGAGATGGTGAATGATAATGGAAAGCGGTCTCGCGGCGGGTCTGCGGAGGTTATTAGCGCTTCTGAGGAAGCCTCCGCCTCCGCCGCTGGGTCTAGCGGCGGAGCGGGGCCGCAGGGGCAGAGCCAGAGGAGGTTGTGGGTGAAGGACCGGTCGAATGCATGGTGGGAGCAATGCAATAGTCCTGATTTTCCCGAGGAGGAGTTCAAGAAGGCGTTTAGGATGAGCAGAGCGACGTTCGATTTGATCTGCGAGGAATTGGAATCGGTGGTGACGAAGAAGGACACCACTCTCCGCCTGGCCATCCCGGTTCGCCAGCGGGTCGCCGTCTGCGTTTGGCGCCTCGCCACCGGAGAGCCGCTCCGGGAAGTTTCCAAGCGGTTCGGCTTAGGCATCTCCACCTGCCACAAGCTGGTTCTTGAAGTCTCCGCCGCAATCCGAACCGTTCTCATGCCCAAATTCCTCCAATGGCCCGAACCCCAACACATGACCAATATCAAACGCGAATTCGAACTCTTCTCCGGCATCCCAAACGTCGCCGGAGCAATGTACACCACCCACGTCCCCATCGTCGCCCCCAAAGTCTCCGTGGCCGAGTACTTCAACAAGCGCCACACAGAGCGAAACCAAAAGACATCCTACTCCGTTACCGTCCAAGGCGTGGTCGATTCCAACGGAGTTTTCACCGACGTTTGCATCGGCTGGCCGGGATCCATGACCGACGACAAGATTCTTGAAAAATCGGCGCTTTACGAGAGAGCAAACCGGGGACTTCTCAAGGACGTTTGGGTGGTCGGAAACTCAGGGTATCCATTAACGGACTGGGTTCTAGTCCCCTACACTCACCAGAACAGGACATGGGCCCAGCACGGCTTCAACGAGAAACTCTCCGGCGTACAAGCGGTGGCTAAGGAGGCGTTTATGCGGCTGAAAGCGCGGTGGAGCTGCCTCCAGAAGCGGACGGAGGTGAAGCTTCAGGACTTGCCGGTGGTGCTGGGAGCTTGCTGTGTTCTCCACAACATCTGCGAAATCAGAGGGGAAGAATTGCCGCCGGAATTAAGGTTCGATCTGTACGATGATGAAGTTGTCCCCGAGATTCCAGTTCGATCCGCTACCGCAATGCAAGCTCGGGATCAATTGGCTCACAAGCTCCTACATCAACTTGTATAGATTCATTATATTACCTACCATACTATCCCAGATTCGGGGATTTTAAGGATCTATTTTACAACATTGTAATCCGTCTGTCTCCGACTTCATCGCCGCCTTAGCTTCCATAGATGATCAAATCAAAGTTTTGTTTTACAGATTCATTTAAAATTTAGGATAGAGTTTGTTTCCGGCCTTTAGGCGTTAGAGGGAGGACTCATGTTATAGGAATCATTGTTTCTTCTTGTAACGGTTCATATAATAAGGACTGCTTTTCATTTGTAATTATATTCATACTATTATTTTATATGTAAGGTGTTAAAATCTTAATTatattaaaatatatttt
>Seq58 [organism=Ipomoea trifida (H.B.K.) G. Don] PacBio-Illumina derived unannotated transcript Itc324/f26p5/1781
attcctattccctcttctcaactgtgattacactatcctctccatgGCTAAGCTTCTGATCATTTCCCTTTTTGTCCTCGCCGCCGTCTCGTCGTCGGCGGCGGATATGTCGATCATAACCTACGACGAGGAGCATCCGGCGAAAGGCCTGAGCCGGACCGACGAGGAAGTGATGGCGTTGTACGAGTCGTGGCTAGTGGAGCACGGCAAATCGTACAACGGCCTCGGCGGAGAGAAGGATAAGAGGTTTGAGATCTTCAAGGATAACCTCAGGTACATCGACGAGCAGAACAGCCGGGAAGACCGGTCCTACAAGCTCGGACTGAACAGATTCGCTGATCTCACCAACGAGGAGTACCGGTCAACGTACCTCGGCGCTAAGACCGATGCTCGCCGGAGAATCGCTAAGACGAAAAGCGATCGGCGGTATGCTCCCAAGGCCGGCGGCAGCTTGCCGGACTCCATTGACTGGAGAGAGAAAGGTGCCGTCGCCGAAGTCAAAGATCAAGGAAGCTGTGGGAGTTGCTGGGCATTCTCAACCATTGCTGCCGTGGAAGGTATAAACCAGATCGTGACTGGTGAATTGATCTCATTGTCTGAACAGGAGCTTGTGGATTGTGATACATCATATAACGAAGGCTGCAATGGTGGTCTAATGGACTATGCCTTCGAGTTCATTATCAAGAATGGTGGTATTGATACTGAGGCAGATTACCCCTACACTGGTAGGGATGGAAGGTGTGATCAAACAAGGAAAAATGCTAAGGTCGTTTCTATTGATGGGTATGAGGATGTTACTCCTTATGATGAGGCGGCACTAAAAGAGGCAGTTGCAGGCCAGCCAGTTAGTGTTGCCATTGAAGCTGGTGGCAGAGACTTCCAACTCTATTCATCGGGTATATTTACTGGATCATGTGGAACAGACCTGGACCACGGTGTGACTGCTGTTGGATATGGTACAGAAAATGGCGTAGATTATTGGATTGTTAAGAACTCATGGGCTGCATCCTGGGGAGAGAAAGGCTATTTGAGGATGCAGCGCAATGTGAAAGACAAAAATGGGTTGTGTGGTATCGCGATAGAGCCTTCTTACCCGACCAAGACAGGTGAAAATCCACCCAACCCCGGTCCATCTCCTCCATCTCCAGTCAGTCCCCCCAACATGTGTGATGATTACGACGAGTGCCCTACTAGCACCACCTGCTGCTGTGTCTTCCCGTATGGTAAGTACTGCTTTGCATGGGGATGCTGCCCTCTAGAAAGCGCGGTTTGCTGTGAGGACCACTACAGTTGCTGCCCTCACGACTACCCTGTATGCCATGTTAGACAAGGCACCTGCACAATGAGCAAGGATAGTCCATTTGGAGTGAAGGCTATGAGACGCACTCCTGCCAAGAAGATTAGAAACAACGGCAGCAGTTCTTGAATACTCCTCGAGTTTTCAGCAGTGGAATGACGAAGGCAAAAGTGCCCCAGGAGTCAAGGGTTTAAGTACCTTTCTCCTAGGCGCACTGAACCACAGAAATCATTTCAATCAGAGATAGATGTGCCCTGATTCAAGGGGTTGCATTGATACTGATCTTTTGTATATACTGTGCTATTTATTCCTGGCATTCAAAGTTAAAACGAAAACCAAAAAGACAGATTATTGTTTAGCATTGTCTGATTATGCACATACGCTTCTCATTCCGCAGCTGTGAATGGCTGCATCGCTGCTGCTTTCTTCTTTATGTGTACTGCACTTTCATCTACTAATAATAGCAAGAACTTTTCaattctct
>Seq59 [organism=Ipomoea trifida (H.B.K.) G. Don] PacBio-Illumina derived unannotated transcript Itc329/f12p5/1737
acaacaaaattgattagcacattatATATTCATCATCTTTACCAAGAGAGCATGATGAACACGACATGGATTTGGACAACATTTGCAGTATTGCAGCCATTTCTATCTGCAACAGATTTCTGAAGAGCAAAAGCAAGAGGCTCCCGCCCGGTCCCAGAAGGCTTCCAATCTTGGGACACCTCCATTTGGTGGGGAAAACCCCCCATCAAGACTTACAAAAACTGGCAAAATCCACGGTCCTATAATGCATTTGCGGTTCGGTTTCGTGGACAATATCATCGTCTCGTCACCGCGAGCCGCTGAACTGTTTCTCAAGACACACGATCTCAATTTCGCATCCAGGCCACCTTCAGAGGCAGCAAAGTACATGGCCTATGCCCAGAAGGATATGGTGTTTGGCGAATACGGTCCATTCTGGCGCAACATGCGAAAGCTGTGCACTTTGGAGCTCCTTAGCAACGCCAAGATCAATTCGTTTCAATCCCTGAGACGAGAGGAGTTGTGTCTTCTCATAGAATCGTTCAAGCAAGCGGCTGGGAAAGGAGAGGCTGTTGATTTGAGTGCCAAGGTTTCTTCCATGAGCGTAGACATGAGCTGTCGGATGGTGTTTGGGAAGAAGTACGAGGATAATGACATTGGTGAGAACGGGTTTAAGGCTGTGATTCAAGAAACAGTTCATCTAACAGGTATTCCTAATCTTGGGGATTATTTTCCTTATTTTAGTAAGCTTGATATTCAAGGATTGACAAGACGGATGAAGGCGGTTGCCAAGCTCTTTGACCAATTCTTCGAGAGGATCATTGATGAGCATGAACAAGCTAAAACCCAAGGTAACACTCAACCACAAAGGATTTTGTTGATATAATGCTGGAAATCAGAAAGTCTGGAGAAACTTCATTTGAGTTCACGCGAGAACATATCAAATCTATGATGCTGGATTTGCTTACAACTTCAATGGACACGTCATCAACAGCAATAGATTGGACAATGTCTGAGCTTTTGAAACACCCAGAAATAATGAAGAAAGTGAAGAAGGAGATAGAAAGACAAGTAGGGTATGATAGGATGGTGGAAGAGGAGGATTTGGAGCACTTTGAATACTTAGAAATGGTTATAAAAGAATCCTTAAGGTTGCATTTGATTGTGCCGTTACTCGTTCCCATGCATCCATAGAGGATTGTATAGTTGATGGCTTTCATATACCAAAAAATCAAGAATCATTGTGAATACTTGGGCAATTGCACGTGATCCAAATGTGTGGAGCAATCCAGAGGAATTCATTCCAGAAAGATTCAATGGAAGTGATATTGATTACAGAGGCAAGCATTTTGAGTATCTCCCATTTGGATCAGGGAGGAGAAGTTGTCCTGGAATGCAACTTGGAATAACAACAGTTCGACTAGTGGTGGCACAATTAATACATTGCTTTGATTGGGATCTTCCAAATGGGATGCTACCTAAAGACTTGGACATGACTGAGCACTTTGGTGTTGTTCTCAGTCGAGCTAAGAATTTGATAACAGTTCCTAAATATCAGTTGTGTGTTTAAATTACTTCTATAAATAAATTCTTGTCAGTAGGTTGTATTCCTCTACAACAATATGTTAACAAGTAATGAGTGAGTCTCCAGTGAGACCATCTCACGGATCTTTATCTGTGAGATGTGTGAGGTCAAGATGGAGATGTAATAATTATGCTTAAAAATGTAATACTAATTATAAATAAATAGTTTGTTAC
>Seq60 [organism=Ipomoea trifida (H.B.K.) G. Don] PacBio-Illumina derived unannotated transcript Itc330/f10p7/1934
attctcttcttcccctttagattTTTTTTTAAAAATTTTCTTCTCTTTTATTACCTTTTTTTTTGGGTTTAATCTCAGGGAGAGGGAGGCCGCCGTAGCGTGAAAAAGCATAAAAATCGGATTTTTACCTCTCCAATTCAACCATGGCTATCTCTAGCTGCCCCACGGTGTTCCCCTCGTTCGAGTGCCGCTCGGATCCGGACTTTTCGGGTCGGGTTCCGCGTCACGAGTGCCCCGGCGCCACCCGCCTGCGCCCTAACTCACTGAGTCAGGGATCTAGAGGCTACGGTCTGTCTTCTCTGATCTTCAGGTTCCCGCCCAATTTCGTGCGCCAGCTCAGCATCAAGGCTCGGAGAAACTGCAGCAACATCGGCGTAGCTCAAATCGTTGCGGCTTCGTGGGCCAACAACAACGCCGCCGCCTCTGGCACCCCGCCGGCGGCTAAGGCACTCGATGCCGCCGCCGCCGCCGCCATTTCCCCTCCTGCTGTGGCTGAGGAGGAGGTGGCGATGGGGGAGAATGGTAGTTGTAGTGGCCCTAATGTACAGATTCAGGATTTGAGCCATTCCAATTACGCTTCGTTTTTGAGTTCAGATGGGAGCGTTGCAGTTCATGCCGGTGAAAGATTGGGGCGAGGTATTGTTACTGATGCAATTACAACTCCTGTTGTTAACACGTCTGCTTATTTCTTCAACAAGACTTCGGAGCTCATTGATTTCAAGGAGAAAAGACGTGTAAGTTTTGAGTATGGCCGCTATGGGAACCCTACTACTATTGTTGCAGAAGAGAAGATAAGTGCGCTGGAGGGAGCTGAATCAACCTTGTTATTGGCATCTGGAATGTGTGCTAGTACTGTAATGTTGCTGGCATTGGTTCCTGCTGGTGGGCATATAGTGACAACCACTGATTGCTATAGAAAAACCAGGATATTCATAGAGACAGTACTTCCTAAAATGGGGATCACGGCTACAGTCATTGATCCTGCTGATATGGATGGTCTGGCGTCTGCATTAAATAAAAATAAAGTTAGCCTTTATTTCACAGAATCTCCGACAAATCCATTATTCAGATGTGTTGACATTGAGCTGGTTTCAAAGCTTTGCCATGAAAAAGGTGCCTTGGTTTGCATAGATGGAACATTTGCTACTCCTCTCAACCAAAAGGCCTTAGCTCTCGGTGCTGACCTTGTCCTGCATTCCGCAACAAAATTCATTGGGGGACATAATGATGTACTGGCAGGATGCATTAGTGGACCTGAAAAGTTGGTTTCAGTTGTTCGTAACTTGCATCATGTCCTGGGCGGTACTCTTAATCCTAATGCTGCATATCTTATCATCCGAGGCATGAAAACGCTGCATCTTCGTGTACAGCAACAAAACTCAACAGCATTGAGGATGGCCGAAGTTTTAGAGGCCCATCCAAAGGTGAGACGTGTCTATTATCCTGGCTTGCCAAGCCATCCAGAACATCACATTGCAAAGAAGCAAATGACTGGGTTTGGTGGTGTTGTCAGTTTTGAGATTGATGGGGACCTGATGACCACTGCAAAATTTGTGGACGCGCTGAAAATTCCATACATTGCCCCATCCTTTGGTGGATGTGAGAGCATCGTGGACCAGCCCGCAATTATGTCTTATTGGGATCTTACTCAGGCAGAAAGGGCCTCGTATGGAATAATGGACAACTTGGTTCGATTCAGCTTCGGGGTGGAGGACTTTGAAGATGTGAAAGCTGATGTTCTTCAGGCTCTAGAAGCCATATAGGGCGTCTGACCTTGCAATTTGTTTTTCCCCTTTCAATGCTTTCCCATTTCAGTTTTAGTCATTCTAGTTGGTTTGCTTGTTTCTTTTACTTAGATTGTTGAATTCGCAGAACTATCAAATGTTACCTCGTTCGCCGTTCCCAATTCAATCAAATGTTATCTGCTTCCACTT
>Seq61 [organism=Ipomoea trifida (H.B.K.) G. Don] PacBio-Illumina derived unannotated transcript Itc335/f19p7/1838
gctacgcttaaacctaaaatacgccgccacataaaaacgcacatttccactcttactttctctaccGCATTCTGGTGCTGATCTGCTTCTCTCTCTGTCTCCCCGCCGCCGTCAGAGACCACCGCCAGCCGCCGCCTAGAGAGGTAGAGTGTGGAACGCTTGGAGAAAAAAAATGCAAGTGCTTGGATAAGTTTCCGAGTCGTCGATCGATCGTATCGAGGAGTCGAGACTCGAGATAGTAGTGTGGTCTGTTTGGCTTAATTCTGGTATTTACGTTCTCCGGATAATTCGATCTTTTGTTGGCGAGATCGTCTTTTTTTCTCCCCTTTGTCTTTTATGGCTTCGGAGGACGTGAAGGCTGGCGAATCGGCGGTGGAGAAGATTGTAAACCTCGCCGAAGAGGCGAAGCTCGCTAGGGAGGAAATTAAGCCAACTAGCCACGCCGTCTTAAGTATCTGCAAGTCTCTCGTCGCTGGAGGTGTGCTGGTGGCGTGTCACGGACAGCTGTTGCTCCTCTGGAACGTTTAAAAATATTGCTACAGGTTCAGAATCCTCATAATATAAAATACAATGGCACAATTCAAGGCCTAAAATATATCTGGAGAACTGAGGGCTTCAGAGGATTATTTAAGGGTAATGGGACCAACTGTGCACGCATCATCCCAAACTCAGCTGTCAAGTTCTTCAGCTATGAGCAGGCCTCCAAGGGCATCTTATGGCTATATAGGGAACAAACAGGAAATGAGGATGCTCAGCTCACTCCTTTATTGCGTCTTGGAGCTGGAGCTTGTGCTGGAATAATTGCCATGTCTGCAACCTACCCAATGGACATGGTCCGTGGCAGGCTAACTGTCCAAACAGATAAGTCTCCTTATCAGTACAGGGGAATGCTTCATGCTTTGTCAACTGTGCTCCGCGAGGAAGGTCCACGGGCTTTATACAAGGGTTGGCTTCCATCTGTCATAGGAGTTATTCCATATGTGGGTCTGAACTTTGCTGTCTATGAATCTTTGAAAGATTGGCTGTTGAAATCTAACCCTCTTGGACTGGTTGAAGATTCTGAGCTTGGTGTTGTTACAAGGCTTGCATGTGGGGCTGCTGCAGGGACTATTGGTCAAACTGTTGCTTACCCTCTTGATGTTATTCGCAGAAGAATGCAAATGGTGGGTTGGAAAGATGCTGCATCTATTGTAACCGGTGAAGGAAAGGGCAGGGCTGCCCTTGAATATACTGGCATGATAGATGCTTTTAGGAAAACTGTTCGGCATGAGGGTGTGAGAGCATTGTACAAGGGTCTGGTCCCCAATTCAGTAAAGGTTGTTCCATCCATAGCTATTGCTTTTGTGACATACGAGCAAGTTAAGGAGATATTGGGGGTTGAGATCAAAATATCGGACTGATACTTGATAGAGAGAAGCCACTAATGTATCTTCATTCAACACAATAATTTTGCAGGCAAGGATGAGAGAAACAATGACACGGCCATAGTGTTGTTGCAACTCATGATTTAGGAACTGTTCTACCGTGTTCATAACTTTGTTCTCCATCTACAACTCTTGTTTTCATAGGTGTGTATTGTGGCTCTCATGCTTGTGGTGTCATGAATAAGTACTCGTGAGGAATAGTGTAACAATAATTGTTTTGGATGCCTTGAGAGCAAGGCCATAGAAGCTTTTTCTCTTTTCTTTTTGGATTTTCCTTAGAAGCTGCCATTCTTGTCCTTGTGGACTTCTTTCTCTGCTGCGATGTTTAGAAGTTGCTTGTCATTGTTTCCTTTCTTTTTCGGAATTGAAACAGTAATTCACTGAAGCTTAGATATGACAGGAACTGCTTTTGTT
>Seq62 [organism=Ipomoea trifida (H.B.K.) G. Don] PacBio-Illumina derived unannotated transcript Itc339/f13p11/1771
acacaaacacaatcctaactctccaaacaacctaaaaatctcTAATTCCCTTGTGGGACATATATATCTTCCTTCATCTGGTTCTTTCTTGGTTGGCGTGGCAATGGTGCAGCCTCATATTCTTCTGGTGACCTTCCCGGCGCAAGGCCACATCAACCCATCTCTCCAGTTCGCCAAGCGCCTCGTCCGCTTAGGGATACAGGTCACCTTCGCCACCTCCGTCTACGCGCACCGCCTCATGTCCAAGCCCAACGCCGCCGTTCCCGACGGATTGAACTTCGCCGCTTTCACCGACGGCTACGACGAGGGATTCAAACAAAATCACGATATCATGCACTACATGTCGGAGATCAGAACCCGCGGCTCCTCGTCGCTGAAAGACATAATTTCCGATAATGAAGCTCAAGGCCGCCCCTTCACGGCCGTGGTTCGTACTATCCTGCTCCCCTGGGTTTCTGAGGTGGCGCGTGATGCCAACCTCCCGTCCGCCCTGCTCTGGATTCAACCCGCGGCTGTTTTGGATATTTACTATTACTACTTCCATGGATACGAGGAGGCCTTCAAGAACGCCGCTAGCGATCCGAACTGCCCGGTTCAACTACCCGGGCTTCCTCCCCTGCTCAGCGGCGATCTCCCGTCGTTTCTCCTCCCCTCCGGCTCGGCTGGAGAATACAGTTTTGCCATGCCGACCTTCAAAGAGGAGATAGAGAAATTAGATCTTCAAACGAATCCAACTGTTTTGGTTAACACTTTCGACGCTTTGGAGACGGAGGGACTGAAATCTATAAGTAGTTACAATTTGTTGGGAGTTGGACCGTTAATTCCCTCGGCTTTCCTGGACGGAAAAGACCCCTCCGACACCGCCTTCGGCGGCGATCTTTTCAAGAAATCAAAGGACGACGGCTCCATCAACGAGTGGCTGAGCTCCCAGCCGGAATCATCCGTGGTCTACATTTCCTTCGGAAGCCTCCTCAACCCTTCCAAAACCCAAAAGGAAGAGATCGCGAGAGGTCTGCTAGAGATTAAACGCCCATTCCTGTGGGTTATAAGAGACAACGGAGAAGAAGAGGGCGACAAATTGAGCTGCATGGAGGAGTTGGAAAAGCAAGGACTAATAGTCCCGTGGTGTTCCCAAATCGAGGTCCTGAAACACCCCTCTCTGGGCTGCTTCGTCACGCACTGCGGATGGAACTCGACTCTCGAGAGCATATGCTCGGGGACGCCCGTCGTGGCGTTCCCTCACTGGACGGACCAAGGCACTAACGCCAAGCTGATTCAAGATGTGTGGAAGACCGGCGTGCGGGTGACGCAGGGCGAAGACGGCGTCGTTGGGAGCGAGGAAATAAAGCGGTGCATTGAGACGGTGATGGACGGCGGTGACAAAGGGGAGGAACTCAGAAGAAATGCAAAGAAATGGAGAGATTTGGCCATGGAAGCGAACAGGGAAGGTGGATCTTCAGATACGAATCTCAAGTCATTCGCTGGAAACGTACGAAATCACTAGTACTACGTACGTAACGACTCAATGAATCATCACGATATAAATGACAAAATTGTCTTCAATAACTTTCCAATAGAAGGTTGACGACTTCACGTGATGAAAGTCCATTTTAATTTGATTTGGTAGTCAAAGTGTTGAACCACGCAGTTACCTTGATGTAATTAAGGTTTATGGTTAAGATTTAATTTATGGAAATTGTTGTAGCAAAAAAGAAAATTAAAAATATGAATAAAATGTAAGTTCTTGGAATTGAAACTCctattacactcc
>Seq63 [organism=Ipomoea trifida (H.B.K.) G. Don] PacBio-Illumina derived unannotated transcript Itc344/f29p16/1615
agagatatttgcgattgacttatccttcgtgactgctAAACAGACAAGAGAGAGAGAGAGAAAGAATGAGGGAGAAAATGAGAGTGCTGAGGCCATTGGTGCACTTACTGGTTCCACTATGTGTTCACTGGATTGCCGAGGAGATGACTAAATCTGTGCTGGTTGATGTCACCACCAATGCTCTCTGTGATGGCCAGTCCTCTTGCTCTGAAGCTATCTACATCAATGGACTTCAACAAACTGTTGTTGGGATATTCAAGATGGTGGTACTTCCAGTACTTGGTCAGCTTTCAGATGATTATGGGCGAAAACCTCTTCTTCTTGTCACTGTATCTACAACAATTATACCTTTTACTTTACTTGCCATTAACAAGTCAAGGGGCTTCGTGTATGCTTACTATGTTCTTCGGACAATTTCTTATATTATAAGTCAAGGAAGCATTTTTTGCATCTCTGTTGCTTATGCGGCAGATGTTATTGAGGAGAGCAACAGAGCTGCAGCTTTTAGTTTGATTACAGGTCTTTTTTCTGCATCCCATGTTGTGGGAGATCTCCTAGCACGCTTTCTTCCCGAGGACTACATTTTTTTGGTTTCAATATGCCTTTTGATATTTGTTCCTACTTATATGGCACTGGCTCTAGTAGAGACAGTTAAACCACCTAGCGGAGTGAACCAAAGTTTGCCTCACATGAACAAGGCAAAGAAGATTTTGCAGGATCGATATAAATCTATGAGATCTGCTGTAAATGTTGTCATTAACAGTCCAACTCTGAAGGTCATCTCTCTGGTTTCTTTCTTCTACGAGCTGGGAATGTCTGGCATTGATGCTGTCTTACTGTACTATTTGAAAGCAGCTTTTGGTTTTGACAAAAATCAGTTGTCAGAAGTTTTGATGGTGGTTGGAGTAGGTGCAATTGTATCTCAGATCGTTGTGCTTCCGCTTGTCAATCCATTTGTTGGCGAGAAAATAATACTTTGCATCGCCTTGCTGGCATCAATAGCATATTCATTGCTTTATGGATTCGCTTGGGCGGCTTGGGTGCCCTATTTGAGCGCATCTTTTGGAGTCATTTATATCCTAGTTACGCCGGCTACTTATGCTGTGATATCTAGAGCATCGAGCTCAACTGATCAGGGAAAAGCGCAAGGCTTTGTTGCAGGCGTGCAAGCGATAGCAAGTTTGTTATCTCCAATCGGAATGACCCCGTTGACCACATGGTTTCTGTCCGATAATGCACCGTTTGACTGCAAGGGATTCGGGATCATCTGTGCTTCGTTGTGCATGGTCATTGCGCTATGTTGCGCGTGCATGCTTAAACTCGATGCACCAGCGAAAAAGTCCTCAGAAGACGATGCAGAGAGCATCGAGGCGCCACTTCTGTCTTGACTGAGAGTCCTCAGAATCAGAAGAGAATGGAGAGAGCATTGAAGTTCCACTTCTGTGTTGAAAATTAGGCAGGCTAAGTGTCTGTGCACCACCAATTTGCAGAATTTAGCAGTAGTAGGAGAAGGATGTTAAATCTGCAGTTTCTGTATTCAACTGTCCAGTGACAAATTCCCTAGTATTTTCATATTAAATAAAAAGTAGTAGTTCCTAATAtacagtgatctttt
>Seq64 [organism=Ipomoea trifida (H.B.K.) G. Don] PacBio-Illumina derived unannotated transcript Itc346/f17p3/1675
agagttcttctgtgttcacatatatgcgttttctttcgtttcatttcATTTCATTGCTTCTTTGAATTCTCCGATTCCGATTTAATGGAAATTTCTTCGATTCCGTTTCCCTGTTCAGACGACGGTTCCTGGCCGAATCTGTTGAGTTTCTTCCAGGATTTTGATTTTGCTCCCCAGCCGGTTAAGAAGCAGAGAACGGATGATAATAATTCTTACTATGATCATTCCGATTCGTCCGTGGAGGAGATTCTGAACAAGTTTCTTCCGGCGGATAGGGAGCCGCCGATGACGGCGACGCCGGTGCCGCAGGCGGCGGCGGCGGCGGCGGCGGAGAGGAATGGGAAGCGCGGTCGTGGAGAGTCTGTGGATGTTGTTAGTACGTCGGATGATTCTTACGCCGCCGGTGGCGGCGGAGGAGGAGGAGGGGGAGGGGGGCAGCATCAGCGGCGGTTATGGGTGAAGAACAGATCGAAGGCGTGGTGGGAGCAGTGTAACGGCCCGGATTTTCCGGAGGAGGAGTTTAAGAAGGCGTTTCGGATGAGCAAAGCGACGTTCGATATGATCTGCGAGGAGTTGGAATCTGTGGTGACGAAGAAGGACACGATGCTCCGGCAAGCGATTCCGGTGCGGCAGAGGGTGGCGGTCTGCATTTGGCGCCTCGCCACCGGTGAACCACTCCGAGAAGTATCGAAGCGGTTCGGATTAGGGATCTCCACGTGTCACAAGCTGGTCCTCGAGGTCTCCACCGCCATCCGAGGAGTCCTCATGCCCAAATTCCTCCAATGGCCCGACGAATCCAAAATGAACCAAACCAAACGCGCCTTCCAACTCCTCTCCGGAATCCCCAACCTCGGCGGCGCAATGTACACCACTCACATCCCGATAATCGCGCCCAAAGCCTCGGTCGCCGCCTACTTCAACAAACGCCACACCGAGCGCAACCAGAAGACCTCCTACTCCGTCACGCTCCAAGGCGTCGTCGACTCCAACGGCGTCTTCACCGACGTCTGCATCGGCTGGCCTGGATCCATGTCCGACGACAAAGTTCTAGAAAAATCCGCGCTCTTCCAGCGCGCAAATCGCGGCCTGCTCAAGGACACCTGTGTAGCCGGAAATTCCGGATATCCGTTAACAGACTGGACTCTAGTGCCGTACACGCATCAAAATCTGACGTGGACACAGCACGCCTTCAACGAGAAAGTCGGCGAGGTGGAGAAGGTGGCCAAGGAGGCGTTTATGCGGCTCAAGGCGCGGTGGAGCTGTCTCCAGAAGAGGACGGAGGTGAAGCTGCAGGACTTGCCGGTGGTGCTCGGCGCCTGCTGCGTTTTGCATAACATTTGCGAAATGCGAGGGGAGGATTTGGAGCCGGCGTTAAGGTTCGATCTCTTCGACGACGAAATGTCGCCGGAGAATCCAGTCCGGTCGGCCACCGCAGTGCAGGCTAGAGATCAAATTGCGCACAAGCTCTTGCACCAACATCACGCCGGCACCAAGTTTCTATAGAATCGACCAAAAAAAAAAATTACAAGTACTGTAATAGTTGTTAGAATTTACAATACAATTTTGTGTTTTTTTTTTTCTCTATAAAGGGCAATATTGTAATTTACTCATGTGCATCGGAGAGCCATGTACTCATGTTACAGAATTAATAaatagttaatacaggtttatttct
>Seq65 [organism=Ipomoea trifida (H.B.K.) G. Don] PacBio-Illumina derived unannotated transcript Itc351/f6p3/1747
gaattccaaaagctgttctagtttagtatcccacacgaaatctctattctcttctctcaccctgAACGTCTGTCTGAAGTCTGAACGCTGCGCCGGTTGCGGTCTCCCTACCGTCTCCCTCTCACTCTCGCCGGCTCGCCTGTCGCCGCTGCCCGCAGATCGCAGAGGAGGAAGAAGGAGAAGAAAGGAATCTCGGAAACATGGCACCTGCCCGGGAATCGGAGGATGATATTAAGGACGAGAAGAACCCTAGGCCGCTCGATGAGGACGATATTGCTCTCCTTAAGACATATGGCTTGGGACCTTATTCAACAAGCATAAAGAAAGCTGAAAAGGAAATCAAGGAAATGGCTAAAAAGATTAATGATTTATGCGGTATAAAGGAATCTGACACTGGCTTAGCTGCACCAAGCCAATGGGATTTGGTTTCTGATAAGCAAATGATGCAGGAGGAGCAACCCCTTCAGGTGGCAAGATGTACAAAAATAATCAGTCCTAATACTGAAGAAGCAAAATATGTGATAAATGTCAAACAAATAGCAAAGTTTGTTGTTGGATTGGGTGACAAAGTTTCACCAACTGATATTGAAGAGGGCATGCGAGTTGGTGTTGATCGGAATAAATATCAAATCCAGATTCCTTTGCCTCCCAAAATTGATCCAAGTGTCACCATGATGACAGTTGAGGAAAAGCCTGATGTAACCTACAATGATGTTGGTGGATGCAAGGAACAAATTGAAAAGATGCGAGAGGTGGTTGAACTGCCAATGCTCCACCCTGAAAAGTTTGTGAAGCTCGGAATTGACCCACCTAAGGGTGTTCTCTGCTATGGTCCTCCTGGAACAGGGAAAACACTACTGGCTAGGGCAGTGGCTAATAGAACAGATGCTTGTTTTATCCGTGTCATTGGTAGTGAACTAGTCCAGAAATATGTTGGTGAAGGAGCTCGGATGGTTCGTGAACTTTTTCAGATGGCACGCTCTAAAAAGGCTTGCATTGTGTTCTTTGACGAAGTAGATGCTATTGGGGGAGCACGATTTGATGATGGTGTAGGGGGAGACAATGAAGTTCAACGAACTATGCTTGAAATTGTGAACCAGCTTGATGGCTTTGATGCACGTGGGAATATTAAAGTACTCATGGCAACAAATAGACCTGACACCCTTGATCCAGCACTGCTGCGTCCTGGACGGTTGGATCGCAAAGTTGAGTTTGGCTTGCCTGATCTGGAAAGCAGGACACAGATTTTCAAGATTCACACGAGGACAATGAACTGTGAAAGAGACATCCGTTTTGAACTTTTAGCTCGGCTTTGTCCTAACTCTACTGGAGCTGACATTAGAAGTGTTTGCACTGAGGCTGGAATGTATGCCATTCGAGCACGAAGGAAGACTGTTACAGAGAAGGACTTTCTAGACGCCGTCAACAAAGTCATCAAAGGGTACCAGAAATTCAGTGCCACTCCAAAATACATGGTCTACAATTGATCCTCCCTACTGGTTTTTGTCACTTCACTTAAAAGAAATGAAGGGTTCTGGTTCCAACTTGAAACTTATTAGCTGCATTGCTGTCCCCAGACTTGTATCAGATCCCTCTCATAAGAACATGCAGCTACCTCTGAGTCAATCTTTTTATGCAGTTTTTTAATTCAGAAGCTCCATCTGAAGTTTCAACATTTCTTATCTTTTCTTGAATTTATTGGATCTTCATTTTTAGACATATGCTTATCAAGTTTACTTTTTTaagt
>Seq66 [organism=Ipomoea trifida (H.B.K.) G. Don] PacBio-Illumina derived unannotated transcript Itc352/f20p5/1649
agttagagttcagtaaaattaacagaagcaatgggcaaagaGACTTCCTCCTCCGGCAACCACCACTCCACGGCGGAGAACGGCGGCTTCAAGCTGGTAGGTTTCAAGGATTTCGTTCGTGTTAATCCCAAATCCGACCACTTCGCCGTGAAACGCTTCCACCACGTGGAGTTCTGGTGCGGCGACGCTACTAACACTGCTCGCCGCTTCTCCTGGGCGCTGGGAATGCCCATTGCCGCGAAATCCGATCTTTCCACCGGAAACTCCGCTCACGCGTCGTATCTCCTACGCGCTTGCGGCGGCGAGCTTCAGTTCCTCTTCACAGCTCCCTATGCGTCCTCCATTTGTAATTCCGCCTCCGCTGCTATCCCCTCCTTCTCCGCCGACGCCCACCGCGCCTTCGCCGCCACACACGGGCTCGCCGTCCGCGCGGTCGCGCTGGTAGTTGAGGACACGCGGGCCGCGTTCTCCGCCAGCGTCTCCCGCGGCGCGAAACCCGTGTCGGAGCCCGTTACACTCAACAACCAAGTCGTACTCGCGGAAGTTCACCTCTACGGCGACGTCGTGCTCCGATTCGTCAGCTATCTCTCCGACGCCTCCGCCGTCACATTCCTACCGGGCTTCGAAGCCATGGACGGAACCGCATCCTTCCAAGACCTCGATTACGGAATCCGCCGCCTCGACCACGCCGTCGGAAACGTCCACGAGCTCGCCCCCGCCGTCGATTACCTAAAATCCTTCACCGGCTTCCACGAGTTCGCCGAATTCACCGCGGAAGACGTCGGCACCGCCGAGAGCGGCCTGAACTCAGTGGTGCTGGCTAACAACGACGAGACGGTTCTTCTCCCCTTGAACGAACCGGTTTACGGGACGAAAAGGAAGAGCCAAATTCAGACCTATCTGGAGCACAACGAAGGACCAGGACTCCAGCATTTAGCTCTTACAAGCGAAGATATCTTCAGAACACTGCGAGAAATGAGGAAGAGGAGCGGAATCGGAGGTTTCGAGTTCATGCCGTCGCCGCCGCCGACGTACTACAAGAATTTAAAGAGCAGAGCCGGCGATGTTCTGAACGATGAACAAATTAAGGAGTGTGAAGAATTGGGGATTTTAGTGGATAGAGATGACCAGGGAACTCTGCTTCAAATCTTCACCAAGCCTGTTGGAGACAGGCCGACAATGTTTATAGAAATAATCCAGAGAGTCGGGTGCATGATGAAGAAGGAAGATGGACAGCTCTATCAGAAGGGCGGGTGTGGCGGTTTTGGCAAGGGCAACTTCTCCGAACTTTTCAAATCCATCGAGGAATACGAGAAGATGCTTGAAGCTAAACAAGCTACTCGTGCAGCGTGAGTATCCTCTCTTTCGATTACCCCTCCTGCCATGGCAATTCAAATAGCCAGGATGCGTTCCTCGTTTGCAGGAGAATGCTGTGCGTTGAAAATGTGATATGTTCATCCAAAGTTATATACAAACATCATGTTAAGTTTGCATCTAAACATACAATAAACACTTGTAGAATTTATTTAAAATGTTGGATCCAGTGTTTTAGATGCCTTGAGTGTGTTTTTGTGTTAATGTATTTCTTGCATCATCTTCATTGTGCCTACATATCATTTAAGGAAAATAATATTGTTACAACATTtctg
>Seq67 [organism=Ipomoea trifida (H.B.K.) G. Don] PacBio-Illumina derived unannotated transcript Itc353/f20p5/1738
accgggctcagctcaccaaaccccctaccttgacgtaattaagaagcgagaatttgcagattcgATCTCTCACACCGGAAAGTCGCCGGAGCCGGGAATCAAATCGGAATCGGACGTCGGAATGGCACTATCCGCACAGCGCACTGCAGTCTCCTGAAGCCGCTATCGGCGGCGGCGTCCTACATCCGCCACCTGTCTACGGACTCCGCCGCCGCCATCGCCGTGGAGACCAGCCTCCCTTTCAGCAGTCACAACATCGATCCTCCGTCTCGCACCGTAGAGACGTCGGCGAAGGAGCTGATGACGTTCTTCCGCGATATGGCTCTGATGCGCCGGATGGAGATCGCCTCCGATTCGCTCTACAAGGCGAAGCTTATTCGCGGATTTTGCCATCTCTACGACGGCCAGGAAGCCGTCGCGGTAGGTATGGAGGCCGCGATTACCAGAAAGGATTGCATTATTACCGCTTACAGGGACCACTGCATCTACCTCGCCCGCGGCGGAACGCTACTGGAAACGTTTGCGGAGCTTATGGGGAGAAAGGATGGGTGCTCGAAAGGGAAAGGAGGCTCCATGCACTTTTACAAGAAGGAGAATGGATTTTTCGGCGGCCACGGAATCGTAGGGGCTCAGGTTCCGCTAGGTATTGGATTGGCGTTTGCCTTGAAGTACTCAAAGGAAGAACATGTCTCTTTCTCCATGTACGGAGATGGTGCTGCGAACCAGGGGCAACTGTTTGAGGCTTTGAACATCGCGGCCCTCTGGGATCTGCCTGCTATTCTGGTTTGCGAGAACAATCACTATGGCATGGGGACAGCAGAATGGAGGGCAGCAAAAAGTCCTGCCTATTATAAGAGAGGGGATTATGTCCCTGGTCTGAAGGTGGATGGTATGGATGTCCTTGCTGTGAAACAAGCATGCAAATACGCCAAGGAGCATGCTCTAAAGAATGGACCTCTTATTCTTGAAATGGACACCTATAGGTATCATGGGCACTCCATGTCTGATCCTGGAAGCACATATCGCACACGTGACGAGATCTCTGGAGTGAGACAGGAGCGTGATCCAATTGAAAGAGTCAGAAAACTCATACTAGCTCATGATATTGCCACTGAAAAGGAGCTAAAGGATATTGAGAAGGAAATCAGAAAAGAAGTAGATGATACCATAGCTATAGCAAAGGAGTGCCAAATGCCAGATCCTTCTGAACTCTTTTCCAATGTTTATGCCAAAGGGTTAGGAACTGAGGCTTTTGGAGCAGACAGGAAGGAACTGATAGCAACACTCCCTTGATTCTGCAAGTGCACCAATTGGCCACTCTTTGAAGAGATAAAAGAGGGGTTTGAAGAATAACCAACACACTAAAACAGTCAGTTTCCACATTCCCTTCCAATCTAGCCTTCCTGCCCCATTGATTTTTCACAGTTAGGTAGCTCGATTTTTTGATGATCTAAATAATGAATCTGAATACCATTATATGGAGCGGCGCTATCGTGAGTTGCATTCCATCTGAGGATATGCAACACATTAGCCGCCGCGCTGATATGCAGCCTGCATATATGTTTTCTTTCCTGGATGCTCTAATGTTTTCCCATTGTTCATATCTTTGGATTCCATCTTTTGCAAAGATGTGAAAATTGGCTGTGCCAACTTTGTATTTCAACTACTTTTCATTGTCATATCAATGATATCATAAAGCAATATTTGATCGTCAATAATAAAGTGTTGCAAATTATAT
>Seq68 [organism=Ipomoea trifida (H.B.K.) G. Don] PacBio-Illumina derived unannotated transcript Itc354/f8p11/1759
aaaacatgcaagaagtgtgattaaccagagctcttccttcaatctcgcgctataaatatcgcgcttGTCCAACAAGCCTCCCAAGCTCATTCCTTTAAGCTTCAGTATCCTTCAGGTTAAGGTTTGATCGGAGCAGAAGAATGAGGTTGGTGGTGGTGGGATTTTGGTGCTTGGTCTTGGGGTTGATCTTGAATCCAACCCAGTTTTGCGATGCTGGAGTTACCAGTAGCTATGTGAGGAAGAGTCTGTCGGCTTTGCCCAATGCTGAGGATGTTGATATGCCATGGGATAGTGATGTGTTTGCTGTCCCCTCTGGTTACAATGCTCCCCAACAGGTTCATATTACTCAAGGAGATTATGAAGGGAGGGGTGTGATTATCTCTTGGACCACACCTTATGATAAAGCCGGGGCGAATACAGTGTATTATTGGGCTGAGAATAGCAAAGTTCAGAAGCGTGCTATGGGCACCGTTGTGACCTACAAGTATTACAACTACACCTCGGCTTTTATTCATCATTGCACCATCAAGGATTTGGAGTATGATACGAAATACTATTACAGATTAGGATTTGGGGACGCGAAACGCCAGTTCTGGTTTGTTACTCCTCCCAAACCTGGACCTGATGTGCCATATGTATTTGGTCTGATAGGGGATATTGGTCAGACTTATGATTCCAACACCACATTGACACATTATGAGCAGAACACAGCAAAAGGACAGGCAGTGTTGTTTATGGGAGACCTCTCGTATGCAGATAGGTGGCCGAATCATGACAACAACCGGTGGGACACGTGGGGGAGGTTTTCAGAGCGAAGCGTTGCATATCAGCCTTGGATTTGGACTGCAGGGAATCACGAGATTGATTATGCTCCTGATATTGGTGAATATCAACCTTTCGTACCTTTCACAAATCGGTATCCTACACCACACGAAGCATCGGGGAGCGGTGATCCACTTTGGTACGCCATAAAACGAGCTTCTGCACATATCATTGTTCTGTCTTCTTACTCAGGCTTTGTTAAGTACTCTCCACAGTATAAATGGTTTACGAGTGAACTAGAAAAAGTTAACAGGAGCGAGACGCCTTGGCTCATTGTGCTGGTGCACGCTCCGTTGTATAACAGCTATGAAGCTCACTACATGGAAGGGGAAGCCATGCGTGCGATATTTGAGCCCTATTTTGTCTATTACAAAGTGGATATCGTGTTTTCTGGACATGTTCACTCCTACGAACGATCTGAGCGCATATCAAACGTTGCATACAACATTGTGAATGCAAAGTGCACGCCTGTAAGCGACGAATCAGCCCCGGTTTACATTACCATAGGCGACGGGGGAAATTCAGAAGGATTAGCCTCGGAGATGACACAGCCACAGCCAAGCTACTCTGCATTTCGCGAGGCGAGCTTTGGGCATGGCATATTCGACATAAAGAACAGAACTCACGCCCATTTCTCGTGGCATCGCAACCAAGATGGGGCCTCGGTCGAGGCTGATTCACTGTGGCTTCTTAACAGGTACTGGGCGTCCGAGGATGCATCATCTGTGTCTGCAATGTGAAAAAAACCATTCATGAACTGTGATGTTGTTTGTGTTGGTTAATGTATGTAACTATGTATGGTTTTTGTTGGTTGAATTGGTTGCATTGATCCTCCTTATAAAGATCTGAATGGCCATTATGCTGTTTCTTCTGTAGCTCTGTGAAGAATTGAAGCTTTCTGTTCCATTAGAGAATAAAGGATCTGAGCAACTGCTGT
>Seq69 [organism=Ipomoea trifida (H.B.K.) G. Don] PacBio-Illumina derived unannotated transcript Itc355/f13p3/1892
gatcctctccgagtttccttcaagaacgaaatagggaagtcgtgggctccccgctcccatctcttCCTCACTCTAGCTTTGCGCTGTCTATGCGATAACTGCCTCTCTCTCTCACTTAAACGAAGCACACTCTCCAGTCTCCACTGAGGAGCCTTTGAATCTCTCTCTGCACTTTCTTCACAAGGGTTTGAATATTAGGGGTAACCGGCAGTTGACATGGCGCATTTGCTCTCTACCTCTTGTTTGGATATTTATGTTAACCACAAGCTTCATTGCAAGCCCTTTAACAGAGGCTCAGTTCTTATGCCTAAATCCTTTCAACTGAAAATTTCAAGCTCACCAAAAGAGATTGTCTTGCGAGGGAAACAGTCAAACAGGTACACCATCCGTGCTAAGGCTGTTTCCGTGGGCCAAGAAAGCAAAACCGAGCCAGGATCTGGCTCTCACCAAACTACAAGTGATGCCGCCTCGAGTAGAAAGAAAGTCATGGTCATTGGTGGTGATGGCTATTGTGGCTGGGCTACTGCTCTCCACCTATCCAACAAAAATTATGAAGTTGCCGTTGTTGATAACCTTGTTCGTCGCCTTTTTGACCACCAACTTGGTCTTGACTCTCTCACACCCATTTCGTCTATCCACAACCGCATAAGGCGCTGGAAATCTCTCACTGGAAAGGACATTCAACTCTTTGTTGGTGACATTTGTGATTTTGAGTTCTTGGCAGAAGCCTTCACGTCATTTGAACCCGATGCTGTTGTCCACTTTGGAGAACAGAGGTCTGCTCCTTATTCAATGATTGATAGGTCCCGAGCTGTATTCACTCAACATAATAATGTGATAGGGACACTTAATGTTCTGTTTGCAATAAAGGAGTTTAAAGAAGATTGCCATCTGGTGAAACTCGGGACAATGGGAGAATACGGTACCCCAAACATAGACATTGAGGAGGGTTATATAACAATTACACACAATGGAAGAACGGATACTCTGCCCTACCCCAAACAAGCGAGTTCCTTCTATCATTTGAGCAAGGTCCATGATTCCCATAACATCGCATTTACTTGCAAGGCATGGGGGATCAGCGCTACTGATCTGAATCAGGGAGTTGTCTATGGGGTGAGAACTGATGAAACCACAATGCACGAGGAACTGGTTAACAGATTTGATTATGATGGAGTATTTGGGACTGCGTTGAATCGTTTCTGTGTTCAGGCAGCTGTTGGTCATCCTCTCACTGTTTATGGCAAAGGAGGGCAGACCAGAGGATACCTGGATATTAGAGACACAGTGCAGTGTGTTGAGCTTGCAATTGCCAATCCAGCAAAGAGAGGAGAGTTTCGGGTTTTCAATCAATTCACGGAGCAATTTTCTGTCAACGAGCTCGCAGCCCTCGTAACCAAGGCTGGAGAGAAACTCGGGCTTGAGGTGAAAACCATATCCGTTCCCAACCCGAGAGTAGAGGCAGAGGAACATTACTACAATGCCAAACACACTAAACTTATCGAGTTGGGACTAAAACCGCACCTCCTATCGGACTCTCTTCTTGACTCGCTTTTGAACTTTGTCGTCCAATACAAAGATCGCATCGACACAAAGCAGATAATGCCTAGTGTTTCCTGGAGAAAAATCGGGGTGAAGCCAAAGACTGTTGCAGCTTAAAAAAGTTGAGTTCTTCACCATTCACATTACAACTTCTATACTGTACTTTCACTGAACCTTAAATGCTTGAGGTTATGTCATCTATAGTATATATTTGTTGTTTCTGGCTCCTTTAGCTGCAAGTTTTTCTAGGACAATCAGGTCTTATGGCAAACCTCTTCCTTTTTTTTTTGGGCCTTTGGTGGCCCAGTGGTCCTAGTGAATGTAGTATGTTTTATGCTTGATTTATTGTT
>Seq70 [organism=Ipomoea trifida (H.B.K.) G. Don] PacBio-Illumina derived unannotated transcript Itc357/f16p1/1988
acccagcattgaaaaatggcttcttttactacttctccatgcactaccACCGCCCCTAAAAACCCCCAAGTCCTTATCCTCCTCCGCCACCATCTCTTCTCCCCTCCCAAAACCCTCTCAGATCCACATCGCCACTGCCAAGCGCACCCACCAATTCAAGGTCTCATGCAACGCCCCCAACGGGGACTCCCAGCCCAAGCTCGACCGAAGAGACGTCCTCCTCGGCCTGGGCGGCCTCGCCGGGGCCGCAAGCCTAGTCAACAACCCGCTGGCCTTCGCCGAGCCCATCCACGCGCCGGAGATCTCCAAGTGCGTCGTCCCTCCCAAGGATTTGCCCCCCGACGCTATCGTGGATAACTGTTGTCCCCCTTTGGCGACCAATGTTATCCCCTATAAGGTCCCGCGGACCTCCCCCTCCGCCATGAAAATCCGCCCGGCGATCCACAGGATGGATAAGGAATACATTGCTAAGTTCGAGAAGGCGATCCGGCTAATGAAGGAGCTCCCGGCGGACGACCCACGGAACTTTTACCAACAAGCCCTCGTCCATTGCGCTTACTGCAATGGCGGGTATGTTCAGACCGATTACCCCGACAAGGAAATCCAAGTCCACAATTCATGGCTCTTCTTCCCTTTCCACAGATGGTACTTATATTTCTACGAGAGAATCTTGGGGAAACTGATTGGGGACCCCACCTTCGGGCTTCCGTTCTGGAACTGGGATACCCCGGCGGGAATGCTGATTCCTCAGTATTTCCGAAACCAAAACTCCCCGTTGTACGATGAGAATCGTAACCAATCCCATCTCCCGCTCGTCATGGACCTGGGCTACGCCGGTACCGACAATGACGCCACGGATCAGGAGAGAATCTCTAACAACCTGGCCTTGATGTACAAGAGCATGGTGACAAACGCCGGAACCGCCGAGCTTTTCCTCGGAAAACCGTACAAGGCGGGCGACGACCCGGTCAACAAAGGCGGCGGGTCTATCGAGAATATCCCGCATACCCCGGTCCACCGCTGGGTCGGCGACGTTAAGCCGAGAACACAAAATGGGGAGGATATGGGAAACTTTTACTCGGCCGGGCGGGATATTTTGTTTTACTGTCACCACTCGAACGTTGACCGTATGTGGACCATCTGGCAACAGCTCGGCGGGAAAGGCCGGAGGAGAGACTTCACCGACTCGGATTGGCTCGACGCGACCTTCATCTTCTACGATGAAAACAAGCAGGCCGTGCGTGTGCGCGTGGGAGACGCGTTGGATAATCAGAAACTAGGGTACAAGTACGAGTTCACGAACCTTCCATGGCTCAACAGTAAGCCCCTCCCGACCAAGAAGAAGACCGGGCTGGCCGCCCGGTCTAAGGCGCCGTTCGTGACGGACGTTTTCCCGTTGACGTTAGACAAGGTGGTGCAAGTTAAGGTTCCCAGACCGAAGAAGTCGAGGAGCAAGGAGGAGAAGGAGGCCGAGGAGGAGATCTTGGAGATACAAGGGATCGAGGTGGCGATTGACCAGTACGCCAAGTTTGATGTCTACCTGAACGACGAGGACGAGCCGGAGGCCGGGAAGGAGAAGGCGGAGTACGCTGGGAGTTTCGCGCATTTGCCGCACAAGCACACGGGGTCGAAGAAGATTAGGACAAGTCTGAGCTTGGGTCTGAATGAGCCCTTGGAGGATTTGGGCGCCGAGGATGATGATGCAGTGCTGGTGACTTTGGCACCAAAGGTCGGCGGCGGGGTTGTCACCGTCGAGAACATTAAGATCGTCTACGGCTCTTAGAGCGAGCGGGCGAGGGGAGGCGAGGCGAGCGAGCATCGTTTCCTTTTTTAGTAATCCGTCGAAACTGTTTTCTGGCGTAGCGTCCAATAATTTATCCCTCGCTTTCCTTCATGTCATCATGTGTGTGTGTTTCCCCCTTGTACTTTTGCGTTGGCCTAGCATGTGGTTTGTACAATATGGGGCCCATCAATAAAATATCTTCATc
>Seq71 [organism=Ipomoea trifida (H.B.K.) G. Don] PacBio-Illumina derived unannotated transcript Itc359/f9p0/1759
GAACTCAGATCCTTCTCTGGCTCAGATTGTCTTCTTCCTCAGATGGTTTAACATTTTCTCCTCTTTCCTTTTTCATTTTACCAATCTTTCTTCAACCTTACTGACAAACGCCGGAAAACCCACTTTCCGGCAGCTAAAGGGTGTTTGTTTCTCCAAGGTTCTTGAGATTTAGTGTTGTGTTTCATGCTGGGGTAGTGGGGTGTAACATATAAAAAGAAAGTTCGTAACTTTGTATATATACACACAAAAAGATATTTGTGTGTGTTGGGAAATGGTGGTTAGAGTGAATTCGCCTCGAAAATCGATACACACAGTGTTGGAGAGAGTTGGGGTTTATGGGTTTGGCGGCGGCAGCCAGAAGAGGCGCAAGTATGACGTTCAGGAAGAAGATGATACCATGGAAATGGTGCAGATTGGAGCTGAGAGGACCAAGAATGTGTTGATTCTCATGAGTGACACCGGCGGCGGCCACCGTGCTTCGGCGGAGGCGATTCGTGATGCCTTCAACCTGGAATTTGGTGATGAATACAGGGTTTTTGTGAAGGATGTTTGGAAGGAATTCACTGGCTGGCCATTGAACAACATGGAGCAGCAGTACAAGTTCTTTATTAATCATGTGCAGCTTTGGAAGTTTGCATTTCACGGTACATCGCCCCGGTGGATTCATTCTGTTTACCTTGCTGCCATTGCTGCCTACTATGCAAAGGAGGTAGAGGCTGGGCTAATGGAGTATAAACCGGACATTATAATTAGTGTTCATCCTCTTATGCAACACATTCCATTGTTGGTTCTTAAATGGCAAGGACTACAGAAGAAAGTAATATTTGTCACTGTCATTACAGATCTAAATTCTTGTCATCGCACATGGTTTCACCCTGGTGTCAACCGGCTGTATTGTCCCTCGGAGGAGGTAGCGAAGAGGGCTTTGCTAGATGGCTTAGACGAATCTCAAACGCGTGTCTTTGGGTTGCCAATTCGGCCCTCTTTCTGTCGTGCAGTTCTCTCTAAGAACGAGCTAAGATTAGAACTAGAGCTCGATCCAACGTTGCCAGCAGTTTTGCTGATGGGGGGAGGCGAAGGGATGGGCCCGGTGAAGAAAACTGCAGAAGCTCTCGAAGAAGCTCTGTTTGATAAAGAACACGGGAGGCCGATTGGACAAATGGTTGTCATATGCGGGCGCAATGAAGCCCTCGCTGCCTCATTACGAGAGCTCGAATGGGACATTCCTATTAAGGTTAAAGGTTTTGAGAAACAAATGGAAAAATGGATGGCAGCTTGTGACTGCATTATCACAAAGGCTGGACCTGGCACAATTGCAGAAGCGTTAATCCGAGGACTTCCCATTATTCTCAACGATTACATTCCCGGCCAAGAAAAGGGGAATGTACCATATGTAGTTGAGAATGGCGCGGGGGTTTTCACCCGAAGCCCCAAGGAGACGGCTAGAATCGTAGCAGACTGGTTTAGTACCAAAACCAACGAGCTCAAGACGATGTCTGAGAACGCGCTCAAACTCGCGCAACCAAATGCCGTGTTTGATATTGTGAAGGACATTCATGATCTTGCATCTCAAAGGGGCCCTCTTGCAGACATTCCTTACATGTTCACATCATCATTCTCAAGCTTAATTTAATTAGCCATGTTGGACTAAGGTTTGCTGTACTAGGATGTTATGTACAGAATTGTAGTAGCATTTGTTGTTCTCATTCTTTGGCCCCTATGGCTtgaatgcacaatctaagctataaattttttgtag
>Seq72 [organism=Ipomoea trifida (H.B.K.) G. Don] PacBio-Illumina derived unannotated transcript Itc373/f7p0/1694
ggacagcttagaagccaaaagtcaagagcgtattcaagtttggattttcatTCTCTTCTCTGCAAAGTGGAGTAATATTCACTTCATGCTCTAGAAAGATTTTTTCTGTTTTAGGAGAAATAAGAGAGGAAAGTTTTTTTATTGTAAGAGAAGGGTAAAATATGGCTGGTCGGAGAGAGAAATCCGGCCAATCTACACGCGGATCTCGAATCGGGGCCGCGATAGCTTTCGGAGTTCTGATGGGATGCGTCTTCGCTTTCTTCTACCCTAATGGATTCTTCTCCTTCAATCCGCCGCAGGCACAGAGTCGCAAACTCTCCAAATTGAATCTTCAGGGTGACTCCTCCCCGTGTGAATCTTCTGAGCGGGTAAACATGTTGAAATCGGAGATCATGAAGTTGTCTGACAGGAATGCTGATTTGCAGAAGCAGGTGAGGGGGTTAACTGAAAAGCTACGGTTAGCGGAGCAGCAAAAGGGTAATGTAGAGCAGCAAATTGTGGTGTTGGATAAACCGCAAAAAGCTGGGCCTTTTGGTACTGTCAAGAGTCTGAGAACTAATCCTCATGTCATTCCTGATGAATCTGTGAACCCGAGGCTGGCTAAGATATTGGCGGAGGTTGCTATTGGGAAAGAGATCATAGTTGCACTGGCTAATTCAAATGTGAAGGCCATGCTGGAGGTCTGGTTTACGAGCATAAAAAAAGTTGGAATCCCGAATTATCTGGTTGTGGCGTTAGACGACACTATTGTGAATTTTTGCAAGGAAAATGACGTGCCTTTCTACAAGAGAGACCCGGATGCGGCCGTTGATTCTGTTGGAAAAAGTGGAGGTAACCATGCTGTGTCTGGATTGAAGTTCCGAATCTTGAGAGAGTTTTTGCAGCTTGGGTATAGTGTCCTCCTTTCAGACGTTGACATTGTCTATTTACAGAATCCCTTTGATCATTTATATCGGGATTCGGATGTGGAGTCCATGAGTGATGGCCACAATAATATGACAGCTTATGGATACAATGATGTCTTCGATGAACCTGCAATGGGTTGGGCGCGCTACGCTCATACAATGCGGATATGGGTTTATAATTCCGGTTTCTTTTATATAAGGCCAACGATTCCTTCAATTGAACTCTTGGATCGAGTTGCTGACAGGCTTGCTCGGCAGCCAAACTCCTGGGACCAGGCAGTTTTTAACGAAGAACTCTACTACCCATCACATCCGGGTTACATCGGGCTTCATGCTTCTAGGAGAACCATGGATATATACCTCTTTATGAATAGCAAGGTCTTGTTCAAGACTGTGAGAAAAGATGCTAATCTTAAAAAGCTGAAGCCGGTTATAGTTCATGTAAATTACCACCCAGATAAACTTCCTAGAATGCAAGCAGTCGTTGAGTTCTACGTTGATGGAAAGCAAAATGCTCTAGATTCATTCCCCGTCGGTTCTGAATGGTAAAAAAAAAAAAAACTGTATGGTGGAGCTTTCGCTGATTTTTCCCAGACAAGTTTTCTTTTATTTGCCAATTCCCTCTTCATAAAGATAGCCTTGCACAAGTGTCTTTCTGTGCTCATGTGTATTATTGACTTTCCCTACATTAATCTATATTTTGCTTCTATGTCCAAATTGTCTCCTTGTAACTTGTAAGAGTACATTTCATCAGTTTAATACAGATATAAcagccttttgttttcaatc
>Seq73 [organism=Ipomoea trifida (H.B.K.) G. Don] PacBio-Illumina derived unannotated transcript Itc375/f20p3/1678
acaccaagacaacaaaattgtttacaaaagggcagagctctttacagcagttgtcaatccaaCACTGAGGAAGTGAGGAGCCATGGCTGCTTCAACTGGACTCGGGTTATCCTATTCCTGGCCATCCAAATTGACCCACTCGCCACCCTCTCCCCGCCGCTGGATTTCCTCCTCTTCTCCGTCTACCACCATCAGGATGGCGGTGTCGTCAGTCGACGAGAAGCAGAAAACTTTTACCCTCCAGAAATCCGAAGAAGCTTTCAATAAAGCCAAGGAGCTGATGCCTGGAGGTGTGAATTCGCCTGTACGTGCTTTCAAATCTGTTGGTGGTCAGCCTATTGTGATGGATTCTGTGAAGGGCGCGTATATGTGGGATATAGATGGAAATAAGTACATTGACTATGTTGGTTCCTGGGGCCCAGCTATCATTGGCCATGCAGATGATGAGGTGTTGGCAGCATTGGCTGAAACAATGAAGAAGGGAACAAGCTTCGGTGCTCCCTGTCTCCTCGAAAACGCCTTGGCCGAGATGGTCATTGAAGCTGTTCCATGTATAGAAATGGTTCGATTTGTTAACTCAGGCACAGAGGCTTGCATGGGTGTACTGCGATTGGCTCGCGCTTTCACGGGACGAGAAAAGTTAATCAAATTCGAGGGTTGCTACCATGGGCATGCGGATCCTTTTCTCGTTAAAGCAGGCAGCGGGGTTGCCACCTTAGGACTTCCCGACTCGCCTGGAGTTCCCAGAGCAGCAACGTATGAAACACTCACTGCCCCCTATAACGATATTTCGGCTGTAGAGAGCCTCTTTCAGGCCAACAAAGGGGAAATCGCTGCCATTATTCTCGAGCCTGTAGTTGGAAACGCGGGCTTTATTCCACCGAAGCCTGAATTTCTCAACGCGCTACGCAAGATCACCAAAGAGAACGATACTCTCCTCATCTTTGACGAAGTTATGACTGGATTTCGCCTGTCATATGGTGGGGCCCAGGAGTATTTTGGCATAACCCCTGATTTGACGACGCTCGGGAAGATCATTGGTGGCGGCCTGCCCGTCGGGGCATACGGCGGAAGGAGGGATATTATGGAGATGGTAGCGCCTGCTGGACCTATGTATCAGGCCGGGACGTTGAGCGGAAACCCATTAGCAATGACAGCGGGAATCCACACGCTAAAGCGGTTAAAGGAGCCAGGAAGCTACGAGTACTTGAAAAACATCACCAGTGAACTAATCGAGGGCATTGTGGATGCAGGAAAGAAGGCCGGCCATGCAATTTCCGGTGGGTATATCAGTGGCATGTTCGGTTTCTTCTTCATGGATGGCCCCGTTTACAACTTTGCCGATGCAAAGAATAGCGACACTGCGAAATTCGGGAGGTTCTTTAGAGGAATGTTAGAGGAAGGCGTCTATTTTGCGCCTTCCCAGTTTGAAGCTGGATTCACGAGCTTAGCGCATACTCCCGAGGATATTCAGAACACGATAGCTGCTGCTGAGAGGGTTTTCAAGAAACTCTGATATTTATTGATCCTTTTCTCTTGATCCTTTTGTTTAGGTAAGGAAACACCTTTGTTTGTTTGTTTGTTTGTTTGGAGGGACAGCATTTTTGTAACCTAGATGCTTGTATCATACCTTAATGCTGAAATTGTGGTCTTTTTGTTATAAATTTCCCCATCACTC
>Seq74 [organism=Ipomoea trifida (H.B.K.) G. Don] PacBio-Illumina derived unannotated transcript Itc376/f12p2/1716
attataagaagaagctcgccggggaatctcatttttgcgaataaaaaaaacctcaggggcctCCTGATAACACATCACTCTTGGCCGGAGAAGTGAGATGGCGACGGCGGTAGCGGCGGCGGAGCAACCCAAGGTGGGTGCTGCAAGACTGGGCCCGGCTATGCTAGCCCCAAGGAAGCCATGAAAGGTCCTAGGGAGTCCCTCATTTATGTCACGTGCGTCTATTCAGGAACAGGAACAGAGAAGCCTGATTACCTGGCTACTGTTGATGTTGATCCTAATTCACCAACATTTTCCAAAATAATCCACAGGCTACCAATGCCTTACTTAGGCGATGAACTACACCATTCCGGATGGAATTCCTGCAGTTCTTGCCATGGCGATTCATCTGCTACTCGAAGATATCTCGTCCTGCCTTCACTAATATCAGGGCGGGTATATGCGATTGACACAATAAAGGATCCAAAAGCTCCCAGTCTGTATAAAGTTGTTGAACCGGATGATATTATAAGCAAGACTGGATTGGCGTTTCCACACACAGCTCATTGCCTTGCTTCGGGCGACATAATGCTGTCGTGCCTTGGTGATAAAGATGGGAATGCGGAGGGGAATGGGTTTCTTCTTCTTGATTCTGATTTCAATGTGAAGGGGCGGTGGGAAAAGCCGGGGCATAGTCCACAGTACGGGTACGATTTTTGGTACCAGCCTCGACACAAGACGATGATCAGCTCTTCTTGGGGAGCTCCCACTGCCTTCACGAAAGGCTTCAATCCTCAGCATGTTTCTGATGGGCTGTACGGTCGCCATTTGCATGTCTATAGCTGGCCTGATGGCGAGTTGAAACAGACGCTGGATCTTGGAAATACCGGGCTTCTACCCTTGGAGATAAGATTCCTGCACGATCCATCTGAAGCGACCGGGTTCGTGGGGTGTGCATTGACCAGCAACATGGTTCGCTTTTTCAAGAATCCAGATGACTCGTGGGGCCATGAGGTCGCAGCGTCAGTGAAACCACTGAAAGTGCAGAATTGGATTCTTCCTGAAATGCCCGGGCTCATTACTGATTTCCTGATCTCGTTGGATGATCGCTTCCTCTACTTCGCCAATTGGCTGCACGGTGATATTAGACAGTATAACATCGAGGATCGAGCAAACCCGAAGCTGGCAGGGCAAGTTTGGGTTGGTGGATTGATCCGAAAAGGAAGCTCTGTAGTTGCAGAGGCTGAAGATGGTACAACATACCAGGTGGATGTCCCAGATATCCAGGGAAAGAAGCTGAGAGGAGGACCGCAGATGATACAGCTGAGCCTAGACGGGAAGAGGCTATACGCGACAAACTCGCTGTACAGCACCTGGGACAAGCAGTTCTATCCAGATCTGGTGGAGAAAGGCTCCCACATTATACAGATAGATGTGGACACAAATAAAGGTGGGCTCTCCATTAACCCTAACTTCTTCGTCGACTTCGGAGCTGAGCCTGATGGTCCAGCCTTGGCTCATGAGATGAGGTATCCTGGTGGTGACTGCACTTCTGATATCTGGATTTAAGCAAGCTACCATGTACCAATCAATAAAGCCTTGTAGTTTCTAGCCATGAGATATTAGCATTTCATGCATGTTAAATAACCCAGGGATATGCATGCATGTTTGATCAAACGACACACTCAATCTCTGTCTCATAATTTCTCTAATAATTTCAAATAAATTATgaggacc
>Seq75 [organism=Ipomoea trifida (H.B.K.) G. Don] PacBio-Illumina derived unannotated transcript Itc377/f26p5/1736
aaACTACACCTAACACCATCTTCATCTTCTTCTCCCAACCATGGCTAGACTTTTGATTCTCTTCACGTTTCTGTTCGCCGTCGTTTCCGCCGCGGCGGCGGCGGAGGACATGTCTATCATAACCTACGACGAGCAGCATCCGGCGAAGGGCCTGGTCCGGGCGAGGACGAGGTGAAGGAGATGTTCGAGTCGTGGCTGGTGAAACACGGCAAGTCGTACAACGCCGTGGACGAGAAGGACAAGAGGTTTAAGATCTTCAAGGACAACCTTAAGTACATCGACGAGAAGAACAGCCTGGAGAACCGGTCGTACAAGCTCGGTTTGAACCGGTTCGCGGATATCACCAACGAGGAGTACCGAACCGGATACCTCGGCTCCAAACGGGACGCTCGCCGGAATATGGTGAGCAGCAAGAGCGACCGGTATGCTCCGGTTGCCGGTGATAGCTTGCCGGACTCCATTGACTGGAGAGAGAAAGGCGCTGTTACTGGAGTCAAAGATCAAGGCAGCTGTGGGAGTTGCTGGGCGTTCTCAACAATCGCAGCCGTTGAAGGTGTGAACCAGATTGCAACGGGCAATCTGATCTCATTATCGGAGCAGGAGCTGGTTGACTGCGACCGGAAAATTAACCAGGGCTGCAATGGCGGCGATATGGACTACGCATTCCAGTTCATAATCAAGAACGGCGGCATTGACTCTGAGGAGGACTACCCTTACACTGGCAAGGATGGCAAATGCGACTCCTACAGGCAAAACAATGCCAAGGTGGCTTCAATTGATGGGTACGAGGATGTTCCTATAAATAATGAGAAGGCGCTTCAGAAGGCAGTAGCAAATCAGCCCGTCAGCGTCGCCATTGAAGCCGGTGGCTATGACTTCCAGCTCTATACATCGGGTATATTCACTGGATCATGTGGGACTGATTTGGACCATGGTGTGGCTGCTGTTGGGTATGATAGTGAGAATGGGGTGGACTATTGGATTATTAAGAACTCGTGGGGCGACTACTGGGGAGAGAAGGGGTATGTGAGGATGCAGCGTAATGTGAAGGCTAAAACCGGGTTGTGTGGTATAGCTATGGAGGCTTCTTACCCTACAAAGACTGGGGACAATCCTCCTCCAAGCCCTCCTAGCCCTCCAACCCCACTCCAACTCCTCCATCCCCATCTCCGAGTGTTTGTGATCAGTTCAATGCATGCCCTGCAAGTACCACCTGCTGCTGCGTGTTTCCATTTGGAAACTACTGTTTTGCGTGGGGATGTTGCCCTCTGGATAGCGCTGTGTGCTGCGACGATCACTACAGCTGTTGCCCTCATGACTACCCGGTTTGCCATGTTAGATCAGGCACTTGCACTAAGAAAAAGAACAACCCGCTTGGGGTGAAGGCAATGACGCGCATTCCTGCTCAACCTATGTGGGCTTTCAAGAACGCGGGAAAGAAGGGCGCCAGTTCTTGATGGTCTCTCGAGTTGAGAGAGGTATGGGATGATGAAATGGGAAGGAAAGTGTGCAAGTTGAGAAGATGATCTCTCCCCCATTCCATCCTGAACAGATCAGATCAGATCATTCATGGGATTGTTGTATTAAGATTTAAGACCCTGATTTATGTATAGTGCTTTCTATCTTGCTGTCATTGGATTGGCTAAAATGCAACTTTTATGCATCTACTTTGCTATTCCAGATGTTGTTTGTACTTTGTTGTTCAGTAATAATAGCAAGACTCTTtccattatcct
>Seq76 [organism=Ipomoea trifida (H.B.K.) G. Don] PacBio-Illumina derived unannotated transcript Itc378/f22p8/1758
atctcagtcttgcatactaccactacagcattcgcctcgttcaCATCGAAAATCTCTCCTCCGCCCCCGCCACCGCCACAATGCAAGCGCTCAACTCCACCGCCCTCCGCCCCTCGCCGCTGGACCCGCTCCGGAAGACGACGTCGCACTTCCCCGCTGGAGTCGCCGTCAGGCCGCTCCCCAGGCGTCTGCGCGTGGTTTCCGCCGCATCCGCGCCGCCCCCAAGCGGGAGAAGGACCCGAAGAAGCGCGTGGTCATCACCGGGATGGGGCTCGTATCCGTCTTCGGCAATGACGTGGACGCCTACTACGACAAGCTCCTAGCTGGGGAGAGCGGCATCTCCGCCATCGATCGGTTCGACGCCTCCAAATTCCCCACCCGATTCGGCGGCCAGATTCGGGGGTTTAAGTCCGAGGGCTATATTGACGGTAAGAACGACAGGCGCCTCGACGATTGCCTTAGGTACTGCATTGTTGCCGGAAGAAAGCTCTGGAAAATGCTGATCTCGGAGCTGATGGAATCGGGAAGATTGATAAGGAGCGAGCTGGGATTCTTGTTGGAACTGGAATGGGTGGTCTTACAGTTTTCTCTGATGGTGTTCAAGCCTTAATTGAAAAGGGATACAGGAAAATAACTCCGTTTTTCATACCTTATGCCATAACCAACATGGGTTCTGCTTTGCTTGCTATTGACCTTGGTTTTATGGGACCAAACTACTCGATTTCAACTGCTTGTGCTACCTCCAACTACTGCTTCTATGCAGCTGCCAATCATATTCGTCGAGGTGAGGCTGATTTGATGTTAGCAGGTGGAACAGAGGCTGCCATAATACCCATTGGACTAGGAGGTTTTGTGGCTTGCCGAGCTTTGTCTCAAAGAAATGATGATCCACAGACAGCTTCTAGACCATGGGATAAAGACCGTGATGGTTTCGTCATGGGTGAAGGAGCTGGAGTATTGGTGATGGAAAGCTTGGAACATGCAATGAAACGTGGTGCACCAATAATTGCGAGTATCTGGGAGGTGCAGTAACTTGCGATGCTTATCACATGACTGATCCTAGAGCTGATGGACTTGGTGTTTCTTCATGTATCCATAGTGCTCTTGAAGATGCTGGTGTATCACCTGAAGAGGTGAACTACATAAATGCTCATGCAACTTCGACTCTAGTTGGAGATTTAGCCGAGGTCAATGCTATTAAGAAGGTATTCAAGAACACTTCAGAGATCAAAATGAATGCTACCAAGTCCATGATCGGACACTGCCTGGGTGCTGCTGGAGGCCTGGAAGCTATTGCATCAGTGAAAGCCATTACAACTGGGTGGCTACATCCTACAATTAACCAATTTAACCCCGAGCCCTCAGTGGAGTTTGACACTGTCCCAAACAAGAAACAGCAGCATGAAGTCAATGTTGCCATTTCAAATTCATTTGGCTTTGGTGGACACAACTCCGTCGTAGCCTTCTCTGCATTCAAGCCTTGATTGTTTTAGCAAACTAGCAGCCTTACACACACTGGAGACCCAACCGAAATCTCGCATAGAGGCATCTTCTTTTGCTCTGCAATTTGCTGCACGGGCAGAGGCGCGGGGCTATGATTTGCTATTGTTGTTACGTGTAATAATTTTGGGTTTTAGCTCTTCATTACAAGACATCTCCCATAATATTTTTGTTTTTAGAATTTGCATTCTGGTAAGTAACTCTTTTGTTCCATGGGACCTTTATAGCTATATAATGGTGAAATCTATCTATTTTGAG
>Seq77 [organism=Ipomoea trifida (H.B.K.) G. Don] PacBio-Illumina derived unannotated transcript Itc380/f12p0/1710
attcttagcttacatcataagctactgatctctctagaggagactataggaagatcTCGAGTTCCAATGGCCGACAACACTACTTCCGTCGCCGCCTCCTCGGCGATGGAGGAGGAGATGAAACCTCAGCTGAGTAAGAGTTGGGCCGACGTAGCAGACGAGACGGAGGAAGCTGAGGCATCATCGACCTCCGATGTGAAACCCAACTCCGAACTTAAAATGGACTCTCTAGCCATGGATGAGTCCAAAAGTGCCTACAAAACCCTCTCTGACCCCGATGACGCCAGTATCGAAGCTGTTACATCTGGGGATACTTTGTATAAATCTGCCAAAAGGTTCGAGGACTTGAACTTGACTCCGGAGTTGCTGAAGGGATTATATGTAGAAATGAAGTTTGAGAGGCCGAGTAAAATTCAGGAAATCAGTCTGCCTATGATACTCACTCCGCCGAATAAGAATCTGATTGCTCAGGCTCACAATGGATCCGGTAAGACGACGTGCTTTGTGCTTGGAATGTTGAGCCGAGTTGATCCGAAGCTCGCTGCCCCTCAGGCTCTCTGTATTTGTCCCACTAGAGAACTTGCCATTCAGAATATGGAAGTTCTGTTGAAGATGGGGAAGTATACTGGTATAACATCAGAATTGGCAATACCAGCAGATGCTGCCAACTATATTCCAATAAATAAACGACCTCCTGTTACAGCTCAAGTTATAATTGGTACCCCTGGAACCATAAATAAGTGGGTCATAGCAAAGAAGCTGGGCACAAGTTGTATGAAGATTCTTGTGTTTGATGAGGCAGACCACATGTTGGCAGAGAGTGGCTTTCAGGATGACTCCATAAAAATAATGAAGGCTATTGTCAGAGGCAAAGCTGATTGCCAGGTGCTCCTGTTTTCTGCAACCTTCAATGAAACTGTCAAGGGTTTTGTGACGAAAATTGTTAAAGACCTCTTTGTAAAAGATTACAATCAGCTCTTTGTAAAGAAGGAAGAACTTTCACTGGAGTCTGTGAAGCAGTATAAGGTGCAATGCCCTGATGAACTTTCAAAGGTCATGGTGATTAAGGACAAAATACTTGAATTGGCACAAAAAGTGGGGCAGACAATTATCTTTGTTCGTACCAGAAACAGTGCTCATATGTTGCATAAATCTCTTGTTGACTATGGCTATGAGGTAACAACAATTCAAGGTGCTTTGAAGCAAGAAGACAGAGATAAAATTATCAAGGAGTTCAAGGAAGGTCTTACACAAGTTCTTATATCAACGGATCTTCTTGCTCGGGGATTTGACCAATCACAGGTCAATTTGGTTGTGAATTATGATCTTCCAGTGCAATATGGCCATTGGTCAGATCCAGATTATGAGGTATACTTGCATCGGATTGGCAGAGCAGGACGTTTTGGCCGCAAAGGTGCTGTGTTCAACCTGCTTTGCAACGATACAGACACCATGCTGATGTCGAAAATTGAGAACCACTTCAATAGTCCCGTGGCCGAGGTGACATCTTGGCAAAGTGATACAGAATTTGAGGCTGCTTTGAAGACTGCGGGGCTACTCTAAAGTTAACACGTCTCCCGCAGGAATTTTCTCAATGATCATTGTATTTTGTGTTCTATGATGAGAGTATATTACTTTATAGATGAGAATGTGTTATATTGCCCTATTTTTGTGTGGTATAGACCTTATTTACATATTGCAATTTCGTGc
>Seq78 [organism=Ipomoea trifida (H.B.K.) G. Don] PacBio-Illumina derived unannotated transcript Itc381/f6p8/2012
ctgagagatgggagctgagattctataaaaaggttcactctttactgccatagtgccatagcaattaGCAAACACTTTAAAAGTGAGAAACTGGGTGTGTATACTGCCATAAAGAAACCCAAATATATACAATAAAGGGGACTACTGGGTCATATATATATGGCAAGTGTTGAAGAGAAAGGGGTTGATGATGGTTACACAAAAGATGGAACAGTTGACCTCAGAGGCAACCCTGTTCTTCGATCCAAGAGAGGTGGCTGGACTGCCTGTTCCTTTGTTGTTGTATACGAAGTATTTGAACGAATGGCATATTATGGGATCTCATCAAACTTGGTTCTATACTTAACCAAGAAGCTGCATCAAGGCACTGTGAAATCAGCCAACAATGTTACAAATTGGGTTGGCACCATTTGGATGACCCCAATCTTGGGTGCCTACGTGGCCGACGCCTTTCTCGGTCGTTACTGGACTTTCTTAATCGCCTGTGCAATTTATCTTTCGGGAATGGGTCTATTGACACTAGCGGTATCCGTCCATGGCCTAAAGCCTCCGAATTGTGTTGACCCGAACGCGGCCGACTGTCCAAAGGCAACCACATTGCAACTGGCCGTGTTTTTCGGGGCGCTTTACACCTTAGCCGTCGGCACCGGGGGCACAAAGCCCAACATATCGACGATCGGCGCCGACCAATTCGACGAGCATGACCCCAAGGAGAAAGGCCACAAGCTCTCATTCTTCAACTGGTGGATGTTCAGCATATTTCTTGGCACACTCTTTGCCAACACTGTTTTGGTGTACATTCAAGACAATGTGGGCTGGGCCCTTGGATATGGGCTCCCAACTGCGGGCCTGGCAATATCCATACTCATATTTTTGGCAGGTACGCCTTACTATAGGCACAAGAAGCCCAGTGGAAGCCCATTTACAAGAATGGCTAGGGTCATAATTGCTGTCCTTAGGAAGTGGAGCGTACCAGTCCCTGCTGACCCTAAGGAATTGTATGAACTTGACTTGGAAGAGTATGCCAAGAATGGGAAATACAGAATTGATTCTACACCATCTTTGAGGTTTATGGACAAGGCTGGTGTGAAAACAGGTTCCACAAGTCCATGGATGCTGTGCACAGTGACAGAAATAGAAGAAACCAAACAAATGCTAAAAATGCTACCAATCTTGGTAGCCACATTCATCCCAAGCACAATGATTGCCCAAATCAACACACTCTTTGTGAAGCAAGGCACCACTCTGAACAGAAAAGTAGGCAACTTCAACATCCCTCCAGCCAGTCTAGCCGGTTTTGTCACCATATCGCTCCTCGTCTCGGTTGCTATATACGACAGGCTCTTCGTCCCCCTCGTGAGGAAATGGACTAAAAACCCGAGAGGGATAAACCTTCTCCAAAGAATGGGAATAGGCACAGCCCTTCACATCATCATCATGGTTGTGGCTTCATTAACAGAGAAGTATAGGCTGAGTGTGGCTAGAGACCATGGCGTCGTCGAAAATGGAGGCCAAGTTCCCTTGTCCATCTTCATCTTGCTCCCTCAGTTTATCCTGATGGGCACTGCTGATGCATTCATGGAAGTCTCCAAGATTGAGTTTTTCTATGACCAGGCACCAGAGAGCATGAAAAGCTTGGGGACATCCTATTCCATGACAACCTTAGGAGTTGGGAATTTCCTCAGCAGTGTTTTGCTCTCAAACGTCTCGCGCATCACCAAAAGGAACGGGCACCGAGGATGGATCCTCAACAACCTCAACGCCTCCCACCTCGACTACTACTACGCCTTCTTCGCCATACTCAATGCCCTCAACTTCATTTTCTTCCTAGTTGTGTCTAGGTTTTATGTGTACAAGGTTGAGGTCTCTGACTCCATGGTTGTCTTGAGACAAGAATTGGAGGTTGGGTCAAAACACAAAGTGAATAGCCAAGAAACATCCAGGAAATAGACTAATTAACTAAGAACATTATATTATATTTCAATTCTGGTATACATAATTcttgtttcagt
>Seq79 [organism=Ipomoea trifida (H.B.K.) G. Don] PacBio-Illumina derived unannotated transcript Itc383/f18p5/1825
agtagtgagagaaggagaagaaatagagagAGAGAGAGAGAGGCGGCAGAGTGAGAATCAAGGGAGTTGTCATTCGTTGTTTGATTCTCCGGGTTGTTAGCCATGTGCCCCCCTGCAACTACTCCTGATGCTATTGATGATGTGTATTGGACTGCTGAGCAGATATTTTTACTTCTCGAAAAAGTTAAAAATGGGTCTGCTCTCCCAAATAATGTGTCTGAAGACATAAATCCATACCAGTACCTGCCTTCAAATTTGCCGGCTAAAATATGGTTCCTAGTACAACAAACTGAGTCAAAGAAGTCGGAACATGGACTCTGGAAGGCAAAAGGGGAAGCTTGTCCGATATATCAAAATGGCTCCATTTATGGTTGGAGGTCTACTTTGGAGTTTTTTGAAGGCCCTAATGGACGAAAAACTGGCTGGGTTATGCAGGAGTACAAGACCGAGAAGGAAGGATATTATAATGAGAGGAGCCAGAAGCAATCTCAATCATTGTGCTCGGTTTTCCATTGCTCTAACGACATGCCATCGGAGAAAAAACCTGCTGTTGCAAGTAGAGGAAACGCAATGAATTCAATGTTGTTGAGTGCTCCCAATGCTAACCGTACTTCAGGAGTAGGTTCCACAAGTGAATCTCAGGCAAAGAGCAAGGACGCAGGCAGCACACAATCACCTCCGTTGGAGACATCTAAAGATGTCTCTTTTGAACATTTGCTTAGTTCCTTCCTAAGTGATGAGGGCTATATAGAAATGGACGATCTTGTTGAAGTCCCCAAATTGCCTGCAGTTGATGAAGCTATAGATCCTCGTGACGAAGCTTTAATCAATCAAATTCTGATGGAAGACGGCTTAGAACTAGATGATCTTACTGGAGACATCGGGCCATTGCCTGCAGCCAACAAAGCTGAAGATCCTCGTAGTGAAGCTCTGAGTGATGAAATCTTGAAAGAGGGCTTCATGGAACTGGATGATCTCGAAGATCCTGAAGATATAGCTGGCGACTTCTTGGAAATGAATGATATGGATCGCGTACTCTCCCCTTCCACGAGTTCAGTAAATACAAGTCACCGTACCTTGGCATCTGAAGATGATTTCTTTGCCACTCTGAGAAACATGGATGATGACAACAATGGTGACCCGAAGGGAAAGGGCTCCAGCTACAACTGCAGGAATATGGGACCCGTGAAACCAGATGAGGTGATTATTCAGCTCGCTCCATCAGGATCCCTCGTTAAAGCCACTGGAAGCAAGGCAGCAGTTGAAACTCGACCAACTTCATCAACCAACTCCAACATCCAGATAAAGCCGCCATTAGGAGGCCGAGGCCAAATAACAGAAAAGAAGGTCGAGAAAACTCTTCATCGAGCAGCCACGAAGAACAAGTTTAAGAAGTACCTATGCTTTTTCCCTTTCTAGATTCTCAATGTTATGCTATTAGCCTTGGCTGTGGCCTGTGTACATGTATTTTCATACATATATGCCTGTAAGAGAGAGAGACAAATAATAAGCATAAAGAAAGATAGAAGATAATTTAGTGAGCAGTGAAAAGTCTGAAAACCATTATCCCCTTAGAACAGCTGTTTATTGGAGAACAGCCACTTAGCCAAAAGAAAACAAGTTTTTCTTCTTCTAGAGTGTGATAAAATATCAGCAGACCACAGCTATTTACAGTTCATAAACACCTATAGTCAAGCAGTATAAGCCTTAGTTCTCCATAGGAAAAGTCTCGAGTTCTAGGAAAAATCTCTGAGTTCAATTCTCATTTCCCTCAAGTGTATGAAAAACCCAAAATGATTGTTATATATTTTCATTTGAAGGGGTG
>Seq80 [organism=Ipomoea trifida (H.B.K.) G. Don] PacBio-Illumina derived unannotated transcript Itc384/f7p6/1701
atacaagtttttgtgttagagagagagagagagagagagagagagagagacaAGAGAGAGAGAGGAGCTGTCTTGTCCTTTTGGTCTGAGATCCCTTCTTTCCTTTTTACCGGACGGCGGCGGAAGAGAAGGAGACGGTTTTAGTGGTGGCAGCAGCAGCAGCAGCAGCTGTGGCTCCGGCGATGTGAAATCCCAACGGAAGATAATAACAATGCGTAGCCGATTCACTGTTCCTCCAGAGAACACGGTCTGCATTGGCCGTGCTTCTCCGATCTAACCCTTTTCTTCAGCGATCTCTTGCGTTTTCTGATCGATCTCTTCGTTTTTTTTTCCGAGGAAAAGGGTTGATTGATATGATCAGAGAAGATGTCGTTCAAGAGCATTGTACGCGAGCTGAAGGAGATGAAAGATGGGATAGGGAGCATATCAAGGAGAGGGTCAGAAGGGGGGAGGCATTGGCGAAGCAGGACACGGTCACATATAGCGCCTGATGTGGCGCCTTCTGATCCAATTGAGCAAGGCCAGTGGGCAAATTTACCACCAGAATTGCTTCTGGATATAATTAGAAGGGTTGAAGAGAGTGAGACATCATGGCCTGCTCGGACTGTGCTCGTCTCCTGTGCTTCTGTTTGCAAGTCATGGAGAGAAATCACTAAGGAGATTGTCAAGACTCCCGAGGAATGTGGGAAGCTTACCTATCCTATTTCTCTTAAACAGCCCGGACCCCGTGAATCTCCTATCCAATGCTTTATCAAAAGAGATAGAGCTACTTCGATTTATCGCCTCTACTTTGGTTTAACTCCATCTGAGGATGCAAGTGATAAATTATTGCTGGCAGCCAAAAAGATCAGACGGGCAACAAGCACAGACTTTGTCATATCATTGGTTGCAGATGAATTTTCACGAGCCAGCAACACTTATGTTGGGAAGCTGAGGTCTAATTTTCTTGGTACCAAGTTCACCGTATATGATAGCCAACCCGCACATGATTCAGCGGTTCAGCACAATCAGCCTAGTCGAAGATTCCATTCTAAACAAGTGTCTCCTAGAGTATCTGCTTGTAACTACAGCATTGCCACTATTTCATACGAGCTCAACGTCCTTCGCACCAGAGGGCCTAGGAGAATGCAATGCGTTATGCACTCTATCCCCGTGACCTCTATTCAGGAGGGAGGCACAGCTCCTACGCCAACATCGTTCTCACAGTTTCTCGATGACAAGCCTTCTCACACACCAGTCTCGAAAGCTAAGGATAATCCAAACATGGATTCCAGCTCCCCTGGACATTCAGGTTCTCTTGTGCCAGAACCACCTTCTCAAGAGCCCCTTATGCTTAAAAACAAGGCCCCTCGATGGCACGAACAGTTACAATGCTGGTGCTTAAATTTTAAAGGCCGTGTCACGGTGGCATCTGTCAAAAATTTTCAGCTCGTGGCCGCTGTGGATCCCTCTCACAACGTACCAGCGGCAGAACAAGAGAAGGTAATCCTGCAATTCGGAAAGATTGGAAAAGATATCTTCACCATGGATTATCGCTACCCGCTTTCTGCGTTCCATGCTTTTGCAATCTGCTTGAGCAGCTTTGACACAAAACCAGCCTGTGAATGATTTTCAGGTGGTTTGTAAATGATGAACATCTCTTGCTTTTTGTTGCTTCAGAATCTTGAATTATGCTTACTATCTATGAAgtatatccattgg
>Seq81 [organism=Ipomoea trifida (H.B.K.) G. Don] PacBio-Illumina derived unannotated transcript Itc385/f20p7/1847
atccaacaacagaacaacaaatttgatTTGATTCTGATTTGAATCGAAGGAGCTAGCCAAGCAAGATGGAGTTGAAGCAAATCCAAATTCCCCCAACTTCTACTTCCACTTCCATTAGTTCTCCCGTTAAACATAAGAAATCCATTGATTATTCTTTCTCTGAAAATCCTAATCCTACACCTTCACTGCTTCTCTACCTTACTAACGCTGTCTTCTTTGCGGCCGTCTATTTCCTGCTCGTTAGCTGGCGCGACAAGATCCGTCACTCCAAGCCTCTCCATGTTGTCTCAAGCTCTGAGATCGCTGCTGTCCTCGCTTTTGCTGCTTCGTTTGTTTATCTCTTGGGCTTCTTCGGCATTGGCTCCAATCCTCTACAAGAGCAAGAGCAGCAAGAAGAAGAAAAACTGAAGAAGAAAAAAGAAAATGATGATGACCATGTAGTCACACCTCCTCCTCCTGCTGCTGCTATCAAATCTGATCCAATTATAATTTCTTCCGATGATGAGGAGATAGTGAAAGGTGTTGCAGAAGGTCGGATTCCATCCTACTCCCTGGAGTCAAAGTTAGGGGATTGCAAGAGGGCTGCAGCCATCCGTCGCAAGGCCTTGGAGAGAATAACCGGCAAATCTTTAGACGGACTTCCCTTGGAGAGTTTTGACTATGAATCAATTCTGGGTCAGTGTTGCGAGATGCCAGTTGGGTACGTACAGATTCCGGTAGGTATTGCGGGGCCGCTATTGCTTGACGGTGAGGAGTACTCTGTACCCATGGCTACCACGGAGGGTTGCTTGGTGGCCAGCACAAACAGGGGTTGCAAAGCCATCTATGCCTCCGGAGGCGCAACCAGTGTGGTGTTAAGGGATGGGATGACTAGAGCTCCAGTCGTGAGATTCTCCACCGCCAAAAGAGCCGCGCAGTTGAAGCTTTTCTTGGAGGATCCTTTAAGCTTCGACACCATTGCTACCGCATTCAATAAATCTAGTCGTTTTGCTCGCCTCCAGACCATCAAATGCGCTATTGCCGGCAAGAATCTGTACATGAGATTCACTTGCAGCACTGGCGATGCCATGGGGATGAACATGGTATCCAAGGGCGTCCAGAACGTATTGGACTTCCTCCAAACCGACTTCCCGGACATGGACATCATCGGCATCTCTGGCAACTTCTGCTCCGACAAGAAACCTGCGGCTGTCAACTGGATTGAAGGCCGCGGTAAGTCAGTCGTCTGCGAGGCCATAATAAAGGAAGAAGTAGTTAACAAAGTACTAAAAACTGATGTTGCCTCCTTAGTAGAGCTCAACATGCTCAAGAATCTCACTGGATCTGCCATGGCTGGAGCTCTTGGGGGATTCAATGCCCACGCCGCCAACATTGTGTCTGCCGTCTACATCGCCACAGGACAAGATCCCGCACAAAACATTGAAAGCTCCCACTGTATAACCATGATGGAGGCGGTTAATGAAGGGAAAGATCTTCACATCTCAGTCACCATGCCGTCCATTGAGGTAGGCACCGTGGGGGGTGGAACTCAGCTTGCTTCGCAGGCCGCATGCTTGAATCTACTAGGAGTCAAGGGTGCTAGTAACAAAGTGCCTGGAGCCAACTCCAGAAGGTTGGCCACTGTGGTTGCTGGAGCAGTATTAGCTGGGGAGCTTTCTTTGATGTCTGCAATAGCTGCAGGACAGCTTGTTAAGAGCCACATGAAGTACAATAGGTCTTCTAACAAACCTTAATTAGAAAACACTCAAGCATGCACAGGCCGGGAAGCAAAATTAATTATCAATGATGTATACCATTTTTTTTCTTCTTCTTTTATAATGAATTCAAATTCTTTGGTaattaatttg
>Seq82 [organism=Ipomoea trifida (H.B.K.) G. Don] PacBio-Illumina derived unannotated transcript Itc387/f18p9/1961
tatctaccatactaatctaaccatttataagtgaagagtctagttggctcagtagatcgAGTTGAGCCATGAAAACGGAGAGCAGAAACAATGGTGGAGCCACCGGAGACGGTGATCGGGAAAAGTGGGTGCATGATTCTTCGGTGGATCACAGAGGGAGAGTCCCTCTCCGGGCTTCCACTGGTGTCTGGAAAGCTTCTTTCTTCATCATAACAATTGAGTTTGCTGAAAGACTTAGCTTCTTTGGGATTGCATCAAATCTGATCACATACCTGACCAAAGTTATGCACCAGAACCTCAAAACAGCTGCTAAGAATGCAAACTACTGGTCAGGAGTCACTGCAATTATGCCTATGGTGGGAGGATTCCTTGCAGATTCCTACACCGGCCGCTTCTTCATGATCATGTTTTCTTCCATCCTATACCTTATGGGGTTGAGTCTTCTGACAATGTCTCAGTTCATCCCGAGCCTCAAAGCGTGTGGTGTGCCAAAATGTCAAGCCCCAAGAAGGGTTCATGAGGTCACATTCAACCTTGCGATTTATCTCATTTCGCTGGCGACCGGGGGGTTCAAGCCATGCCTGGAAAGCTTTGGAGCTGATCAGTTTGATGATGATCACCCGGAGGAGAGGAAGCAGAAGATGTCTTTCTTCAACTGGTGGAATGTTTCACTCTGCTGTGGGCTGCTGTTTGGTGTCACTCTGATTGCTTATGTAGAAGATTATGTTGCCTGGGGAGTTGCTGCTGTCATTCTCACTGCAATTATGGGGGTTTCAACCCTAGTTTTGTACTTTGGAAGGCCATTTTTCAGGTACAGAGTTTCGTTGGGCAGTCCCTTAACACCATTGTTTCAGGTTCTTGTTGCAGCCATTGCAAAGAGGAATTTGGATCATCCTTCAAAACCCGAGCTGTTGTATGAAGTTCCGAAATCAAAATCCAGGCTGCTCTGTCACACAAACAACCTCAGATTTCTTGACAAAGCTGCAATCATTGAAGACCATGATGTTCAAGCTGGTAAACTGGAGGGTCCATGGAGACTGGCAACAGTTACTCAGGTGGAGGAAGCCAAACTTGTCCTCAACATGGTTCCTATCTGGCTCGCTTCCTTAATGTTGGGAGTGTGCATGTCTTTCGGCTCGACTTTCTTTGTCAAGCAAAGCGCTACAATGTACAGGCGCATAGGCCATTTCGAAATCCCTCCAGCAAGCGTTTTCGCACTCTCAGCCATCGGGCTGTTGTTATCTGTCATTGCATATGAGAAAATCCTAGTACCTGTACTAAGAAAACAGACAGGGAATGAAAGAGGCATCAGCATTCTCCAGAGGATTGGCATCGGCCTGGCTCTCAACATTCTAGGCATCGCTGTTGCAGCAATGGTAGAAAGGAAGAGGCTAAGTATTGCAGAGAGAGAAAATTTTCATCAACCTACTTCCATGAGTGTCTTCTGGCTAACACCTCAGTACATGATTCTTGCTGTAGGCGACGGATTCAGCCTCGTCGGCCTGCAAGAGTTCTTCTACCACCAAGTTCCTGATTCAATGAGGAGTTTAGGATTGGCGTTTTACCTTAGTGTGCTTGGAGTTGGAAGCTTCCTGAGTAGCTTCCTAATAACCATTGTTGATCGCATAACTACGAAGAATGGGGGTAGCTGGTTTGGCGTAGATTTGAACCACAGCCGCACGGACAAATTCTACTGGTTGATCACAGCCATGGCTGCACTGGATCTCTGCATATATGTGCTTCTGGCAAAGAGATACACATATAAGAATGTTCTGCAGGGAGCTGTGGAGGAAGGAGATCATCATGACCCTGAAATGACAGATTCAGAAGCATGAGAGTTGTGTACTTGTGTTTGTGTTAGGTCAAAAAGGCTGTAATAAAAGCAGCTTAGTTTCCTAGATAATTAATCAAACTGAAAAGAATTATAACTGTCCCTTTTATCCTTCAAcaagctgtcattc
>Seq83 [organism=Ipomoea trifida (H.B.K.) G. Don] PacBio-Illumina derived unannotated transcript Itc388/f6p2/1667
acctcagcctttgcttaattttcttgctccctccctccgatagacgacgctaggctgcaggcaGGAATTGAAGGCGATAATGGGGACTCTACCTCCTAACCACCCTATCAACACCACCTCCAACACTCAGAGCGATGAACGAACAGCAGAGCAGAAAGCAATTGATGAATGGCTTCCCATCACCTCTGCAAGGAATGCCAAATGGTGGTATTCTGCTTTCCACAACGTCACTGCTATGGTTGGCGCCGGTGTCCTCGGTCTCCCTCATGCCATGTCACAGCTTGGATGGGGACCTGGTGTTGCCATCATGGTCATCTCTTGGATTATAACTCTATACACTCTCTGGCAAATGGTTCAGATGCACGAAATGGTTGAAGGCAAACGGTTCGACAGATATCACGAGCTGGGGCAGCACGCCTTTGGCCAAAAACTCGGCCTCTGGATCGTCGTCCCCCAACAGCTCATTGTTGAGATTGGAGTGGATATTGTGTACATGGTTACTGGAGGACAATCCCTCAAGAAGTTCCATGACGTCATCTGCCAAGACTGCAAAGATATCAAACTCTCCTATTTCATTATGATCTTCGCCTCTGTCCATTTTGTCCTCGCCCACCTCCCCAACTTCAACTCCATTTCTGGCGTGTCTTTAGCTGCTGCAGTGATGTCGTTGAGTTACTCCACTATTGCTTGGGGGCTTCGGTGGACAAGGGAGTTCAAGCAGATGTGGCATATGGGTACATATCGTCGAGCACTGCAGGGACGGTTTTCAACTTCTTTAGTGCACTGGGGAGTGTGGCATTCGCGTATGCAGGTCACAATGTTGTGTTGGAGATTCAAGCTACTATCCCTTCTACGCCTGAGAAGCCTTCCAAGGTTCCTATGTGGAGGGGAGTGGTTGTTGCTTACATTGTGGTGGCATTGTGCTACTTCCCTGTTGCCTTTATCGGCTACTGGATGTTTGGCAATTCTGTGGAAGGCAACATTCTCATCTCCTTGGAAAAGCCTGTGTGGCTCATTGCTATGGCCAACATGTTTGTTGTAATTCATGTTATTGGAAGTTACCAGATCTATGCAATGCCGGTTTTTGACATGATAGAGACAATGCTTGTTAAGAAACTGAGGTTCAGGCCTACTTGGTACCTGCGTTTCATTACTAGGAACATTTATGTGGCACTCACAATGTTTATTGCCATTACCTTTCCTTTCTTCGACGGGCTTCTTGGATTCTTTGGAGGATTTGCTTTTGCCCCAACAACATACTTTCTCCCATGTATCATGTGGCTGGCCATCTACAAGCCCAAAAAATTCGGTCTTTCTTGGACCATAAACTGGATTTGCATTGTTCTGGGGGTTCTTTTGATGGTTGTAGCACCCATCGGCGGCCTAAGAACCATCATTGTACAAGCCAAGACCTACAAATTCTACTCTTAATCAACACTATCTCATCTCACCTGCTGGACTTACAGCAAGGAATCTATGTTTTTTTTTTTTTTTTTAAATATTTATTTAGATAATAATATTACACACATACAGTACAGAGACGTCCTGTTCAAGTAGCTTAGTGCTTTTCTAGGTTTAATTATAGGCTGGGTGTGCATACACCTTAATTATATGGTTATTCGAAGTGTTTATACTTTATagtatatatatacaagagcgagttttgg
>Seq84 [organism=Ipomoea trifida (H.B.K.) G. Don] PacBio-Illumina derived unannotated transcript Itc389/f6p6/1657
gcttcaaatccgaaccgaatttcgatcttcaattgcacaatctctcggcgcttcgctctttgatTTTCTCAGAAGGAAGCAGAATCATGGGTCAAGGAACTCCCGGCGGTCTGAATCGGCAGCTTCCCGGCGATCGTAAAAATGACGACAAGAAGGAGAAGAAGTTCGAGCCGGCGGCGCCGCCGGCCCGCGTCGGCCGGAAACAGCGGAAGCAGAAGGGTTCGGAAGCGGCTGCTCGGCTTCCGGCTGTTACTCCGCTGACCAAGTGCAAACTCCGGCTCCTGAAGCTCGAGAGAATTAAAGACTATTTGTTGATGGAAGAAGAGTTCGTGGCTAATCAGGAACGGCTGAAACCCCAAGAAGAAAAGACCGAAGAGGATCGATCCAAAGTCGATGATCTTCGGGGCTCACCTATGAGCGTCGGGAATCTGGAGGAGCTGATTGATGAGAACCATGCCATCGTTTCTTCTTCAGTGGGGCCGGAGTACTATGTCTCTATTTTATCGTTCGTTGATAAAGATCAGCTCGAGCCTGGATGTGCAATTTTAATGCACAATAAGGTTCTCTCTGTTGTTGGGCTTCTTCAAGATGATGTAGATCCCATGGTTTCTGTAATGAAGGTTGAGAAGGCTCCTTTGGAATCATATGCTGATATTGGTGGACTAGATGCACAAATTCAGGAGATCAAGGAAGCAGTTGAGCTTCCATTAACTCATCCTGAGCTGTATGAAGACATCGGTATTAAACCTCCTAAAGGAGTCATTCTGTATGGAGAGCCTGGCACTGGTAAAACATTGCTTGCAAAGGCAGTTGCTAACTCAACTTCAGCTACATTCTTGCGTGTTGTTGGAAGTGAACTGATACAGAAGTACTTGGGAGATGGTCCCAAATTGGTGAGAGAGCTATTTAGGGTTGCTGATGAACTCTCACCTTCTATTGTCTTTATTGATGAAATTGATGCAGTTGGTACCAAAAGGTATGATGCACACTCAGGTGGTGAGCGTGAAATTCAGCGTACCATGCTTGAACTGCTTAACCAGCTAGATGGTTTTGATTCACGGGGAGATGTGAAGGTAATCCTAGCCACTAATAAGATTGAGAGCCTTGATCCTGCCCTGCTTCGACCTGGCAGAATTGACAGGAAGATTGAATTTCCTCTTCCTGATATCAAAACAAGGCGGAGGATTTTCCAGATACACACAGCAAGGATGACTTTGGCTGATGATGTCAACTTAGAAGAGTTTGTCATGACCAAAGACGAGTTTTCTGGAGCCGATATCAAGGCCATTTGTACTGAAGCTGGATTGCTCGCGTTAAGAGAGCGACGTATGAAGGTAACTCATGCTGATTTCAAAAAAGCCAAGGACAAGGTGATGTTCAAGAAGAAAGAGGGAGTCCCTGAAGGGCTTTACATGTAGTGAAGAATTACTTTCTCAATTTGTAAGGTGGCATTCAATGCTTCTTCTCCCCTTTATATCAGCTATCTGTAAACATTAAGGCTCTGCTTCACGACATTGATGAAATCTGTAGCCATCTGTACTATGTGAGAATACATGGCCCCGTCTCACATCATTTGCGTTTGGCTCAATTTTATGAACAAATGGAAAACCATGACACTTTTTTTTTCATTAAAATTTTGGGTCAAAATTAATTATTT
>Seq85 [organism=Ipomoea trifida (H.B.K.) G. Don] PacBio-Illumina derived unannotated transcript Itc391/f10p4/1914
gttgcaggcagattgattgttggggatcgtaaagacgccgtgctggtggttctcggtggacgGAGGCGGAGGTGGTGGCAGAGCAGCTCTTGCTTTCGCCGCCTTTGCTTACCGCACCTGAGGAGCATCTGCACTGAATTGCATTTCCTTTTGGAAAAGCGAGGCGTCGGTTGAGGACATTATCGCCATTTCTCAAATCGTTTGGCAATTTCCTGTTGATTGCATTACAAGCTCACAGGCCGCGAAAAGGAGATACGTACGCTACCTACATATTTGTGTATGTACTATTATGCTTTGTGTTCAGGAGACATCGTAACGTGGAAGGAGAAGGCTTCGTCTCGCTTTGGATCGGCCGTCTTTTAACATTAGTTAAACAGTGGTTGTGTGAAGAGAATGCCACTTAAAGCCATTTGGAGGGGATATGGAAATGGCAGAGAGAGCAAGGCGTCAAGGCAAACAGAATGGAAGTGGAAGGTAGGACGTGGGAGGTCAGATGTGGCCCCTGAAAGGTTACCTCTGCTCCTACCTGAATTGGATGAAGAAAGCCCCTGGGAAGATTTGCCTTCTGATTTGCTTTTTGACATTATCAAAAGAGTTGAGGCAAGTGATACCTCATGGCCTTCCCGCAGAGATGTGGTCAGTTGTGCTGCTGTTTGCAGAGCTTGGCGAGAAACCACAAAGCAGATTGTCAGGACACCCGAGCAATGTGGATTGCTCACTTTCCCCAAGTCCCTGAAGCAGCCTGGGCCAAGAGATTCACCAATTCATTGCTACATTAAAAGAGACAGGGCTACATCAACATTTGAATTGTACCTTGGCCTGGTTCCTGGTGGTGATCATAAGTTGTTATTGACAGCATATAAAATCAGAAGGATTATGTGCACTGAATTCTTGATATCGTTGTCTTCGAATGACTTTTCTCCATACAGTGATACTTGTGTTGGGAAATTAAGGTCTAATTTCCTTGGCGCAAAGTTTGCACTTTATGACTTTCAGTCTCCACTGAACTCGGGTATCAAATCCAATGATTGGTTACATAAAAGATTTATGGGGATGAAGGTGCCAGTAAAGGCATCAGCTGGCAATAATAATGTGGCAGCCATATCTTATGATGTAAATGTTCTCCATAATGATGGGCCGAGAAAAATGCAATGCACCTTGCACTCAATTCCGTCTTCTGCACTAGAAGTGGGATCTGCAACTAAACCAGAAGGTTTTGGCAAATGTAATGACTATAGATCCTGCTCTTCACCTCATTCGGCGGGAAGGAATCAAGAATTCTCTTCTAATTGTACCACTGAGCCAACGGAATTCATTCACACGTGTTCAGATCCATTGACTTTAAGGAATATATCTCCTAAATGGCATGAGCAATTGCAATGCTGGTGCTTGAATTTCAAAGGACGAGCCACAGTGGCTTCTGTCAAGAACTTTCAGCTTGTGGCTGCTGTTGGGGAATCTCAAAATATGCCACTTGCAGAACCAGAAAAAGTCATCCTACAATTTGGAAAGATAGGAAAGGACATTTTTACCATGGATTACTGCTATCCTCTTTCTGCCTTCCAAGCATTTGCAATCTGTTTAAGTAGCTTTGGCACAAAACTAGCATGTGACTAGCCTTAATCCTATTTCTATTAATGTTCATAACTTCTGTTGTCTTCCCCAAAGACTCCAACAGTGAGTTGTGTACATCATTTTGCTTTTTTAATAATTATATAAATATTAGGGAGGTTTTTGTTTGGGCAGACTCTATTTTACATTATGGTAGGAATCAGAATTGTCTGATCACTGACCAGTATATAGTCTGTAACTGACTGTAAAAGTTGTTATTTGATGTACTCATCTTAAGTTTTTACTTCAAATCAGTAAAATTTCAGTCTGCAttctgcaagcagtaacattctccttttagtt
>Seq86 [organism=Ipomoea trifida (H.B.K.) G. Don] PacBio-Illumina derived unannotated transcript Itc392/f12p7/1635
aaatcctcaaatatctcttcgccattttttccagttattcattgcatctcccaacaaacattgaagcGAAGGAATCTAGAGGGAGCGAGAGCAAGAGGAGAGAATCATGAGAGAGATCTTGCACATTCAGGGAGGCCAATGCGGCAACCAAATTGGCTCCAAGTTCTGGGAAGTTATCTGCGACGAGCACGGCGTTGATCCTACCGGCCGCTACAAGGGCGGCGACGGCAACGCCGCCGTTAATGACCTCCAACTCGAGCGCATCAACGTCTATTTCAATGAGGCTTCCGGCGGCCGGTATGTCCCCCGTGCGGTGCTTATGGATCTCGAGCCTGGTACCATGGACAGCATCAGATCAGGGCCTTATGGCCAGATCTTCAGGCCTGATAACTTCGTCTTCGGACAGTCCGGTGCCGGGAATAACTGGGCCAAAGGTCATTACACCGAAGGCGCTGAGTTGATCGATGCCGTTCTCGATGTTGTGCGCAAGGAGGCTGAGAATTGTGATTGCTTGCAAGGATTCCAGGTTTGTCACTCACTTGGAGGTGGTACTGGGTCTGGCATGGGAACTCTCTTGATCTCAAAGATACGGGAGGAGTATCCAGATAGAATGATGCTCACATTCTCTGTTTTCCCCTCACCCAAGGTCTCTGACACTGTTGTAGAGCCATATAATGCCACACTTTCAGTTCATCAACTGGTGGAGAATGCTGATGAATGCATGGTCCTTGATAATGAAGCTCTCTATGATATTTGTTTCAGGACTCTTAAGCTTAGCACTCCAAGTTTTGGTGACCTCAACCATTTGATATCTGCAACCATGAGTGGAGTTACCTGCTGCTTGAGGTTCCCTGGGCAGCTGAATTCAGATCTCCGGAAACTGGCTGTGAATTTGATTCCATTCCCACGTCTTCATTTCTTCATGGTGGGATTTGCACCACTCACCTCCCGTGGGTCACAGCAATACATCTCTCTCACAGTCCCGGAACTTACTCAGCAAATGTGGGATGCCAAGAACATGATGTGTGCAGCTGATCCTCGCCATGGACGCTACCTAACAGTCTCCGCCATGTTCAGAGGTAAAATGAGCACAAAAGAAGTAGATGAACAGATGATCAATGTGCAGAACAAGAACTCATCCTATTTCGTGGAGTGGATCCCTAACAACGTGAAGTCAAGCGTGTGTGATATACCACCAACCGGCCTCAAGATGGCATCAACATTCGTTGGAAATTCAACATCAATTCAAGAGATGTTTAGGCGAGTAAGCGAGCAGTTTACAGCCATGTTTAGGCGCAAGGCCTTCTTGCATTGGTACACAGGTGAAGGGATGGATGAGATGGAGTTCACCGAAGCTGAGAGCAATATGAATGATTTAGTGGCAGAGTACCAGCAATACCAAGAAGCCACTGCAGACGACGATGAAGAATATGAAGGAGAGGTCGGTGATCAGGATTTTGAGTGATGGCTAAGTAACGCAAACTCAGACCTCTTATGTTGTTTTTATCATCTTATGCAAAGTGAATGCTGCTGCTGTTTCTTCCTTGTTAAAATTCATTTTCATTATCCTGAACTCGCATGCATATTTGTTTGTTAAATATTTGAGCGTTCGAATAAGAGTGTATTTTTACTAGT
>Seq87 [organism=Ipomoea trifida (H.B.K.) G. Don] PacBio-Illumina derived unannotated transcript Itc393/f11p5/1748
agagtaacaggctgtatatggtgagctgccttagtgagggagtggcagcaatatatgtggtCTGAATCGCATTTATAAGAACAATCATACTTGGAATCTTCTCCTCAACTCCTCGGGTAACGATGGATTTAGCGGACAATAAGGTTATGAATGTGGGTCTTCTGCTCATTGCCACTCTGGTGGCGGCGAAGCTGATCGCCGCCCTAATCTTGCCCAGATCCAAGAAGCGGCTGCCGCCGACGGTGAAAGCGTGGCCGGTGTTGGGCGGGCTGGTCCGGTTCTTGAAAGGCCCGATTGTGATGCTCCGGGAAGAGTATGCGAAGATGGGCAGCGTTTTTACCCTGAATCTGGTGAACAAGAACATTACTTTCTTAATCGGGCCGGAGGTTTCGGCCCATTTCTTTAAGGCCCCCGAATCCGATCTCAGTCAGCAGGAGGTGTACCAGTTCAATGTGCCCACGTTCGGGCCGGGCGTGGTGTTTGATGTTGACTACTCTGTCAGACAAGAACAGTTTAGGTTCTTCACTGAGGCTCTTAGAGTCAACAAGCTTAAGGGCTATGTAGATCAGATGGTTATGGAAGCTGAGGAGTACTTCTCGAAATGGGGAGAGACTGGCGAAGTGGATTTAAAATATGAACTGGAGCACTTGATCATATTGACGGCTAGCAGATGTCTGTTGGGCGAAGAAGTTCGCAACCAGCTCTTTGATGATGTGTCTGCTCTATTTCATGACCTGGACAATGGTATGCAGCCCATTAGTGTGCTCTTCCCGTACCTACCTATTCCAGCACACCGACGACGTGACCGGGCCCGCAAGAAGCTAGCCGAGATTTTCACAAATATTATTTCTTCTCGTAAGAGAACAGGCAAGGCCGAAAACGATATGTTGCAATGCTTCATAGACTCCAAGTACAAAGACGGGCGCCAAACCACCGAATCCGAAGTTACGGGCTTACTCATTGCCGCTTTATTTGCGGGCCAGCACACTAGTTCTATAACGTCAACTTGGACCGGGGCATACCTCCTTTGCAACGGTAAATACATGTCGTCTGTGGTGGACGAGCAGAAAAACTGATGAGGAAGCACGGGAATAAGGTCGATCACGATATCTTGTCCGAGATGGAAGTCCTGTACAGATGCATAAAGGAAGCTCTGAGACTCCACCCGCCATTGATAATGCTTCTACGAAGTTCACACAGCGATTTCAGCGTAACGACCAAGGAGGGAATAAACTACGACATTCCCAAGGGTCACATCGTGGCGACATCGCCCGCTTTTGCTAACCGCCTCCCTCACATCTACCGAGAACCAATACTTATGACCCTGACAGGTTCTCCCCCGAGAGAGATGAAGACAAGGCGGCTGGACCATTCTCGTACATATCATTTGGTGGAGGCAGGCATGGGTGTTTAGGTGAACCATTTGCATATTTACAGATAAAAGCAATATGGAGCCACTTGCTCAGGAATTTTGAATTTGAACTGATCTCACCCTTCCCGGAAATCGACTGGAATGCCATGGTGGTTGGCGTCAAAGGGAAAGTCATGGTAAGGTACAAGCGTCGCAAGCTTTCTATCGACTGAGTGACGAACAAGACTGCAAGATCCTGCAATTTGTTCAATTATCATTGCTAGTTCCTATCTCTACTTGTTTCTTGATAGTTTTCCTCTGCTTTTTCTAGATCTGAATGTCTTAAACTCTTGAATGTGGTGTTAACAAATGTATGGTTTTCATATctttttgtgag
>Seq88 [organism=Ipomoea trifida (H.B.K.) G. Don] PacBio-Illumina derived unannotated transcript Itc394/f16p8/1937
atacggatcctgtcgactcctctccacttctctttgATGGTGTAGGCTGAAGCTGTTTTACAGCGAAGATTTGGTCTTAGGTGGTCACATACGGTGTCAGCACACGGCTGTAGGCGTTCCCAATTTCCCATTCCCAGGTCAGCGGCGAACACGGACGCCGACGGCGTAGGCGTTTCCCTCCGGTCAGCGGCGGTGAAGACCGGTGGACGTTTCCGGCAGACGACAGCGTAGTCGTTTCGATACATCCAACTATTTGTAACGTAGACGTTTCCTCCTGCCTTGTCTTTTGGTTTTGTCTCCATCTTCAATCCAAGACAAAAAAGAATAATCAAATCCCTTGGGCGTGCACTCAGATTTCAGAATATTCATCTCTTATCTCCATTCGCCCAACTCACCGAGTTTGAACAGACCGATTTTAGTTAGCAAAGATGATGTCTCTGGGTTTGACTCAGCAATTCCAAATGCGAATCAACAATAACTGTACTGTTGATTTTCCGACGAAGGCTCGACCACGGTTTTGCCATTTTGGCAAAAACAGTGTCCGATTCAGAGTGTTGGCTTCGGAAAGCCAGGCACCAGAGCCCGATCTCAGTGTCACTGTAAACGGGCTGAAAATGCCCAACCCCTTTGTCATCGGATCGGGCCCTCCCGGCACCAACTACACCGTTATGAAGAGGGCCTTCGATGAAGGCTGGGGCGCTGTCATCGCCAAAACGGTTTCCTTGGATGCTTCAAAAGTTGTGAATGTCACTCCCCGATATGCCAAACTTCGAGCAGGATCAAATGGCTCTGCAAGAGGACAAATTATTGGGTGGGAAAATATTGAACTTATAAGTGATCGACCATTGGAAACAATGTTGAAAGAGTTTAAACAATTGAAAGAAGAATATCCAGATAGGATACTTATTGCTTCAATCATGGAAGAGTATAACAAAGCTGCCTGGGAGGAACTTATTTACCGGGTGGAGGAGACTGGAATAGATGCCATTGAAATCAATTTTTCATGTCCTCATGGTATGCCAGAACGTAAGATGGGTGCTGCTGTTGGACAAGATTGTGAACTGTTGGAGGAGGTATGTGGATGGATTAATGCCATTGCTACTGTCCCTGTTTGGGCAAAGATGACACCAAACGTTACTGACATTACAAAGCCAGCTAGGGTGTCTCTTAAATCAGGATGTGAGGGGGTGGCTGCCATAAATACAATCATGAGTGTCATGGGAATTAATCTGAATACTTTACGTCCTGAGCCTTGTGTTGAAGGATATTCAACTCCTGGAGGCTATTCTTCAAAGGCAGTGCATCCAATTGCTCTTGCAAAAGTGATGAACATTGCACAGATGATGAAATCTGAATTTGGGGATCAAGGCTATTCCCTCTCTGGTATTGGAGGAGTTGAAACAGGTGGCGATGCTGCTGAGTTTATACTTCTTGGAGCAGATACTGTGCAGGTTTGCACAGGCGTCATGATGCATGGATACGGACTAGTTAAGAAGCTATGTTCTGAGCTCAGAGATTTCATGGAAAAGCATAATTTTTCATCGATAGAAGAGTTTAAAGGAGTTTCACTTCCATACTTCACAACTCATATGGATTTGGTCAAAAGACAACAAGAAGCAATACGTGAAAGGAAAGCTATTAAGAAAGGATTGCAGTCTGACAAAGACTGGACAGGAGATGGTTTTGTTCAAGAAACTGAGAGCATGGTTTCCAACTGATTAATGTGTCAATCCACATGTATTCTAAAAATAAAACAACCTCCTATGTACCTGATTAGGGTGAGGTATATGGGCTCCATATCTTTTCTGTGGTTGGTATGACTGTTTATTTATTTCTAATGTAATTTATGATGAAAATAAATCAGTTTGAGGTTTTTCTGCACAAACAAATAATGAAAGACAAGGTTTGGTTAGTTAATTAAGGGTATTCTTGTAATT
>Seq89 [organism=Ipomoea trifida (H.B.K.) G. Don] PacBio-Illumina derived unannotated transcript Itc396/f5p2/1770
agtacactacaacaacaacaacattgataaacatattatattcgcctcaaatttATATATTCATCATCTTTACCAAGAGAGCATGATGAACACGACATGGATTTGGACAACATTTGCAGTGATTGCAGCCATTTCTATCTGCAACAGATTTCTGAAGAGCAAAAGCAAGAGGCTCCCGCCCGGTCCCAGAAGGCTTCCAATCTTGGACACCTCCATTTGGTGGGGAAAACCCCCATCAAGACTTACAAAAACTGGCCAAAATCCACGGTCCTATAATGCATTTGCGGTTCGGTTTCGTGGACAATATCATCGTCTCGTCACCGCGAGCCGCTGAACTGTTTCTCAAGACACACGATCTCAATTTCGCATCCAGGCCACCTTCAGAGGCAGCAAAGTACATGGCCTATGCCAGAAGGATATGGTGTTTGGCGAATACGGTCCATTCTGGCGCAACATGCGAAAGCTGTGCACTTTGGAGCTCCTTAGCAACGCCAAGATCAATTCGTTTCAATCCCTGAGACGAGAGGAGTTGTGTCTTCTCATAGAATCGTTCAAGCAAGCGGCTGGGAAAGGAGAGGCTGTTGATTTGAGTGCCAAGGTTTCTTCCATGAGCGTAGACATGAGCTGTCGGATGGTGTTTGGGAAGAAGTACGAGGATAATGACATTGGTGAGAACGGGTTTAAGGCTGTGATTCAAGAAACAGTTCATCTAACAGGTATTCCTAATCTTGGGATTATTTTCCTTATTTTAGTAAGCTTGATATTCAAGGATTGACAAGACGGATGAAGGCGGTTGCCAAGCTCTTTGACCAATTCTTCGAGAGGATCATTGATGAGCATGAACAAGCTAAAACCCAAGGTAACACTCAAACCACAAAGGATTTTGTTGATATAATGCTGGAAATCAGAAAGTCTGGAGAAACTTCATTTGAGTTCACGCGAGAACATATCAAATCTATGATGCTGGATTTGCTTACAACTTCAATGGACACGTCATCAACAGCAATAGATTGGACAATGTCTGAGCTTTTGAAACACCCAGAAATAATGAAGAAAGTGAAGAAGGAGATAGAAAGACAAGTAGGGTATGATAGGATGGTGGAAGAGGAGGATTTGGAGCACTTTGAATACTTAGAAATGGTTATAAAAGAATCCTTAAGGTTGCATTTGATTGTGCCGTTACTCGTTCCCCATGCATCCATAGAGGATTGTATAGTTGATGGCTTTCATATACCTAAAAAATCAAGAATCATTGTGAATACTTGGGCAATTGCACGTGATCCAAATGTGTGGAGCAATCCAGAGGAATTCATTCCAGAAAGATTCAATGGAAGTGATATTGATTACAGAGGCAAGCATTTTGAGTATCTCCCATTTGGATCAGGGAGGAGAAGTTGTCCTGGAATGCAACTTGGAATAACAACAGTTCGACTAGTGGTGGCACAATTAATACATTGCTTTGATTGGGATCTTCCAAATGGGATGCTACCTAAAGACTTGGACATGACTGAGCACTTTGGTGTTGTTATCAGTCGAGCTAAGAATTTGATAGCAGTTCCTAAATATAAGTTGTGTCTTTAAATTACTTCTATAAATAAATTCTTGTCAGTAGGTTGTATTCCTCTACAACAATATGTTAACGAGTAACGAGTGAGTCTCCAAGTGAGACCATCTTACGGATCTTTATCTGTAAGATGTGTGAGGTCAAGATGGAAATGTAATAATGATGTTGGAAaatgtaatactaattataaataaattgtttgttac
>Seq90 [organism=Ipomoea trifida (H.B.K.) G. Don] PacBio-Illumina derived unannotated transcript Itc402/f10p5/1674
atcccattctgatcttctctctttactcatcatcctgggaataAAAAAGAATAAAAAAAAAAGAAAGAGAAAAAAATGCCTTCGTCTTCGATTGTTGTGATCTCCAAATGCACAGTCTACCCAGAATACAAATCCTCGAATTCCAAATCCTTAAAGCTCTCAGTTTCGGATCTTCCGATGTTGTCTTGCCAGTACATCCAGAAGGGTGTGTTGTTGTCCCAACCGCCGCTCGACTCCGCCGCCTTAATCTCTCTCCTCAAGCTCTCTCTCTCCAAGGCGCTGGCCCATTTCCCGGCCCTCGCCGGCCGTCTCCACACCGACGCGAAAGGCCACGTTTATATCCTCTCCAACGATGAAGGCATCGACTTTGTGCACGCCAAAGCTCCCCATCTCTCCGCCGCCGGCCTTCTCCCTTCCCACGCCGACATTCCGCCGCAATTTCGGAGCTTTTTCCAGTACGACAATACCCTGAGCTACGCCGGGCATTCGAAGCCGTTGATGGCGATACAGGTGACGGAGCTGAACGACGCCGTTTTTGTGGGGTGTACGATGAATCATGCGGTCGTGGATGGGACTTCGTTTTGGAATTTCTTTAATACTTACGCGGAAATTTGCAAGGGGGAGGCGAAGAAGATTACTAGAGTGCCGGATTTTGGGCGGGACACCGTGTTTAATTCTCCGGCGGTTCTTAAGTTCCCCGACGGCGGGCCGGCGGCGACTTTCTCAGGCGACGAGCCCATTCGCGAGAAGATATTTCATTTCACCAGGGAAGCGATATTGAAGATGAAATTCAGAGCCAATAACGGGAAACTTTGCAACGGCGAAAACGGAAAACTTAACGGGAAGATAACGCCCGTTAATGACGAGCCGGGTTTGCAAAACGGCGCGGCGGCGGCGGCTAAGGCTTCCGAGATTTCCTCGTTCCAGTCCCTGAGCGCTCAGCTCTGGAGATCCGTAACCCGCGCCAGGAAACTGGAATCCAGCAAAACGACGACGTTCCGGATGGCCATAAACTGCAGGCACCGGCTCGAGCCGCGGCTCAAGCCGCTGTACTTCGGAAACGCCATCCAGAGCATCCCAACCGTGGCTACAGCCGGGGAGCTGTTATCTCACGACTTGAGCTGGGCCGCCGACATGCTCCACCGTAATGTGGTGGCCCACGATGACGCCACCGTTCGCCGGGGAATTCAAGATTGGGAAAACAACCCACGATTATTCCCTCTCGGAAACTTCGACGGCGCAATGATCACCATGGGAAGCTCCCCGAGATTCCCAATGTACGATAATGATTTCGGGTGGGGCCGACCACTGGCGGTGCGAAGTGGAATGGCCAATAAATTCGACGGCAAGATCTCCGCCTTCCCCGGCCGTGAAGGCAACGGAAGCGTAGATCTTGAGGTGGTTTTGGCGCCGGAAACTATGGCCGGACTGGAGAACGACATGGAGTACATGCAATATGTTTGTTGAAGACAACAACAATCCAATTCCATCTATCACTTCAACATTTATTATATTTTTCTTTAAATGTACCTTAAGGCTGATTGTTCTCTCGACAAAACTCCTATGTAATAATGTACGTTGCATCTAATATTTACGTCCATTTGAAGTCGTGTTCTATATGCATCTAAATATCAAATAATaatatttagaaatacattatattaatcttccttt
>Seq91 [organism=Ipomoea trifida (H.B.K.) G. Don] PacBio-Illumina derived unannotated transcript Itc404/f18p3/1945
aagctatttgcttgtctttcaccaaagctaatcaaagaggtcaatggagaagtgggaatagGCACCGAACTCTGCTGCGCTGGCATTCATTCATGGCTCCAACTCTCACTTCTAATCCATTCCTCCCCAAACCCATACCCATACCCCATTCCAGACTTGTAAGTTTGCGGATTCCTAAGCTCACCGTTTTCGCAAAGAAGTCTGGTCCATTCCCGTCCTTCCGTCTTAGCACCGCCGGTGACTCTTCCGGCCAGGACGATCAGGAAAGCTCCGCCAATTCGAGCCCCTTCCGTTTCGATTTTGGGAAGATTCCTGATGTTAAGTCTCTGGTCCCTCTCTCGCCGACCAATCCTGCTTCCGGCTTGTCTTTCGGCCGCCAGCGCCGGAAGGACGCCGGAACGGTGTTCGTCGCCGGTGCTACTGGCCTAGCCGGAGTCCGCATTGCTCAGACGCTTCTCCGGGAGGGGTTTAGTGTTAGAGCTGGTGTCCCTGATCTCGCTGCTGCTCAAGAGCTTGCTGTTTTAGCTGCTCAATATAAGATTATCTCTAATGAGGAGGCGAAACGCTTCAACGCGGTTCAATCTACCTTCCAAGATGCAGAATCAATTGCGAAAGCGATTGGGAATGCAAGCAAAGTTGTTGTTACCATTGGTCCTTTTGAGAATGGACCAACGAAAGAGGTTACGGCATCAGATGCCTTGCAGGTTATTCAGGCTGCTGAGTTAGCTGGTGTTGGCCATGTGGCCATTGTGTACGATGGATCAGCGTCATCATCTACATACAACGTCCTTGATGGCATTACGTCGTTCTTCAACACTCTGTTTTCGCGCTCTCAGCCATTGACACTCCAAGAATTTTTGCAGAAGATAATAGAGACGAATATAAGTTATACGCTCATAAAGACCAGCTTAACCGAGGACTTTGCCCCGAGAGCTCGTACAATGTTGTGGTGTCAGCTGAAGGAACTACTGGTGCGAACGATTACAAAGTTGCCAAGTCACAGATTGCTAAGCTGGTAGCTGATGTTTTCACCAACACTGCAGTGGCTGAAAATAAGGTTGTGGAAGTGAGTACTGATCCCGTAGCTACAAAGAGGACTGGAGATGAACTTTTTAGTGCCATACCGGAGGATGGCCGAAGAAAAGCTTATGCAGAATCTGTTGCAAAAGCTAAGGCAGAGCAAGAAGCCACAGAAGCAAGTGAGAAAGCTCAGCAAGCAGCTAAAGAAGAAGTGAAGAAGCGTGAGCAGCTAGAAACCAAGGCCGTTAATCTTGCCAAAGAAGCTGAAGAGAAGGCTGCGGCTGCTGGAATATCAGTGGATGGCCTTTTGGATAAAGCAAAAGGGTTCAGTTCTGGACTGTCTTGGCAAAAGTTTAGCTCACAGCTTAACTCCGCTGTTCAAGAGCGTACTGAGGAGGTGGAGGAACCAAAAGCAAAAGGATTGAGCCCCGGACTGTCCTGGGAAACTTTCAGCTCGCAGCTTAAATCCGTTGTTCAAAAGCCTAGTGAGGAAGAGGAGGAGGAGGAACCCAAAGTGCGGCTTGCTACTGTTAGGGGACAGGCCAAGGCGCGGAATTTGCCTGCACAGAAAGCAGTAGTCAAGTCTGCAGCACCGAAACCAAAACCGAAGCCAAAACCAGCAGAGGCCCCTAAGCCCAAAGCCAAACAAGCTGATTCGAAGGCAGAAGTGAGGAAGGTTTTTGGTGGGCTGTTCCAACAAGAGACCATCTACATTGATGATGACTGAAAGGAGATATAGTAAGCGTATGTATCTAATTTTTCTGATTTTATTTAATTCAACGCGTTTTACTTTTAGAGTACTATCTTAAGTATTGATGCCAAGGGTGGTTGGTTTAGAGAGACTGAGCAAGAAATATGTACAGTCCTGCACACAATAATTATCCTTGTCAATTGAGAGGTTTGGCTTGTAATTGTAATTGTAATT
>Seq92 [organism=Ipomoea trifida (H.B.K.) G. Don] PacBio-Illumina derived unannotated transcript Itc405/f8p18/1773
agagacacacatagtttcacAATTGACAAAAAAAATTAAAGGAATTCTTTTTGTTGTTTCTTTGAAATTTTGCTGAGCTTCGGAAATGGCGTTGGCTTTCAGTTCCTCGGCCACAATTCGCGGTTCGTTTTCCGAACAGAACAAAGTCCCGCAAATGGGATATTTTCAGCCGTTGGATCGGGCGTATCATCAGCCGACGGCGGTGAGCTTTTCTCGGAGGCATTCCGATGTGAAGCCGTTGAATGCTGAGCCAAAGCGCAACGAGGCGGTTGTCGCCGCCGCAGCAACGGTTGCTGCACCTGAGACTGCTGAGAAAGTTGAGGCAGAGGATTATGAGAAATTGGCTAAGCAGCTTGAAAATGCTTCCCCACTTGAGATTATAGATAAAGCCCTCGAGAAATTTGGGGATGATATTGCTATTGCTTTCAGTGGTGCAGAAGATGTGGCTTTGATTGAGTATGCACGCCTAACTGGTAGACCATTTAGGGTGTTCAGTCTTGATACCGGAAGGTTGAATCCAGAGACGTATCAGTTCTTTGATGCAGTTGAGAAACATTATGACATTCGCATCGAGTACATGTTTCCTGATGCTGTTGAAGTCCAGGGTTTAGTTAGGAGCAAGGGGCTTTTCTCGTTTTATGAGGATGGTCACCAGGAGTGCTGCCGTGTGAGGAAGGTGAGGCCCTTGAGGAGGGCGTTGAAGGGGTTACGTGCCTGGATCACTGGGCAACGCAAAGATCAATCCCCCGGGACTCGATCTGAAATCCCGGTTGTGCAAGTAGACCCTGCGTTTGAGGGGATGGATGGCGGGGCTGGCAGCTTGGTGAAGTGGAACCCGGTGGCTAATGTAAATGGCACGGACATTTGGAGCTTCCTTAGAGCCATGAATGTGCCCGTGAATTCGTTGCACTCTCAAGGTTACATCTCGATTGGGTGTGAACCGTGCACGAGGGCCGTCTTACCTGGCCAACACGAGAGAGAAGGGAGGTGGTGGTGGGAAGACGCAAAGGCCAAAGAATGCGGTCTGCACAAAGGCAACCTCAAGGATGAAAATGGCAATGGAAATGGCGCTGCCCACACAAATGGTGCTGTCGTCGAAGCAGACATTTTCGAGACCCAAGACATCGTGACCTTAAGCAGGCCTGGAATCGAGAACATGTTGAAAACCGAAGACAGGAAGGAGCCTTGGCTCGTGGTTCTTTACGCTCCCTGGTGCCAGTTCTGCCAGGGCATGGAAGAATCATACGTTCAATTAGCCGAGAAGTTGGCTGGTTCAGGCGTGAAGGTTGGAAAGTTCAGGGCAGACGGGGAGCAGAAAGAATTCGCACAACAAGAATTGCAGCTAGGCAGCTTCCCCACAATCCTTTTCTTCCCCAAAAATTCATCGCGGGCTATCAAGTATCCATCCGAGAAGAGGGACGTAGACTCATTACTGGCTTTCGTGAATGCATTGCGGTGATCGAATGCTAAGCGTTTCAGAGGTGACGATTGCCATTGCCTTTGCAAAGTATAGCATAGAGGAGACGACTTGTAGAACGAGGAGGGGCGCATCGTCATTTACCACATACTAATTACAAAGTAGTGTTGTATATGTACTATTGGAGCTTGTTTGGTCAGGCTGATCTTGATCTACTTTGGAATAAACCTCTATATAGAGTTTATTGTTTTTGTGATGGTTAAAATGAGTGCAGTATAAAGGAGGTTTATTGATTTATCATGGTTGATATAATCAACTTCAACTTCTCTTAGACACAACATACATACTTTTGAAGG
>Seq93 [organism=Ipomoea trifida (H.B.K.) G. Don] PacBio-Illumina derived unannotated transcript Itc410/f16p7/1796
atactaaacgaccagaaaagtgagtgagtgtgtatcgtgtgatggatatttTTACATATTTCTCATCCATTTTTGCCCTTGTAGCTCTGTTGCTGATCAGCCTTTCATGGCGAAGGGCAAGAAAGGGCAGCAGATCGGCGCCGGAGGCCGGTGGCGCTTGGCCAATCGTCGGCCACCTCCACCTCCTACGCGCCCCTGTTCCCTTAGTTAGGACTCTGAGCGCGTTGGCCGATAAATACGGGCCGGTATTCATGATCCGCCTGGGCAAGCCACGCGCCTTGGTGGTTAGCAATTGGGAAGCCGTTAAGGATTGTTTCGCCACCAACGACAAGCTCTTGGCTGCAAGGCCAACTACCTCTCAAGGCAAATACCTTGGGTATGATTATGCAGTATTTAGTTTCTCAACTTATAATTCATACTGGCGGAAGATAAGAAAGTTAGTCGTTGTGGAACTGCTCTCTAATAGAAGGTTGGAGAAATTGAAACATGTTTGGGTGACAGAGCTGCAGGCTAACATCAAAGAACTCTACACTACTTGTAGTATTTCTGTTGGTAGCAACATTAATCCCTCCAAAAATAAAGTAATAAACATGAACCAATGGTTTGAACATTTAACCTTAAACTTGATAGTGAAGATAGTGGCAGGAAGGAGGTACGAGTACAGGAGTGATGGAGTGGTAGACCAAGAGGCAGAATGTATGAAAAAGGTGTTCAAAGAGGTTATGTTTTTGTGGGGAGAAGTTGTATCCGGGGATACAATATTTCCACTTTGGTTGTTTAGGTGGTTGGACTATGAAGGCCATGTCAAGACCATGAAAAGAGTTGCAAAGTCCTTGGATGCCATTTTGCAAGATTGGGTAGATGCTAGGAAGAGGGAGAATGGGAAAAATGAAGATCAAGGGTTTATCGATGTTATGCTTTCGATGATTGATGATAAATTTTTAGAAGGTCAGACTTATACGCGTGACACAATTATCAAGGCAACGGTGTTGAGTATGTTACAAGATGGTAGTGAAACGTTTTCTGTCCACTTCACATGGATCCTATCCGTGTTGCTGAAGAATAGAGAAGCACTAGAGCGTGTTCAAGAAGAGATAGATGCCAATGTTGGTAGAGAAAGGTGGGTAGAAGATTCTGATATTAAAAATTTACCATACCTCCAAGCAGTAGTGAAAGAAACATTACGAATCTACCCACCAGCTCCTTTCTTAGTACCACACGAAGCAATAGAAGATTGTACCATAGGGGGCTACCACATTTCAAAGGGCACACATTTGTATGTGAACGTGTGGAAGCTACATCGCGATCCTCAAATATGGCCAAACCCCGAAAAGTTCTCACCAGAAAGGTTCTTGACAAACCCAGAAGACACCGGTGTCCATAATCGACAGTTTCAATATGTTCCATTTGGTTTTGGGCGACGATCATGTCCTGGAATGCTATATGCAACACAGATAACACATCTTGCAGTTGCCCGTTTGGTTCAAGGCTTCAATTTCAACACACCTTCAAATGAGGCATTGGATATGAGTGAAGGTTTAGGCATTACAATGCCAAGAGCTAATCCATTGGAAGTAGTCATTACGCCTCGCTTGCCATCTGCTCTCTATTGATTACACCATTAGAAGATCTATGTACCTGTTACTGAATGATGTATTGCATTTTTTACTTGTTATGGGGTAATTTAGGTTTAATTTTCAACAATCGTACCGTTTAATAATTTTGTTATTATGGATTTGAAGTCTTTGTCCTAGATTTTAAGTATCGTTTGTAATAAGAATAACATTATtccttat
>Seq94 [organism=Ipomoea trifida (H.B.K.) G. Don] PacBio-Illumina derived unannotated transcript Itc411/f16p1/1612
aaaagaaagacttcaaattctcttctcaaaccaagggaaatcttatccgatcaattaattcactcacTCGAAGCGAAAAATCGGTTCTTCATCGCAAGGATTAATCATGGAAGTTCAAATCCAGGAAACCGTTACGGTTCACCCCGCAACCCCGCCGTTCTCCGACGACCATATCCTCCCTCTGTCCCACCTCGACACCGACCGGAATCTCAACGTCATCTTCCGATACCTCCGCGTCTACGTCAACAACGAGTCCAAGGATGCCGACCCGTTTCAGGTCGTCGTTTCCTCGCTCTCCGCCGCCCTCGTGCGGTGGTACCAGTTCGCCGGGACGCTCCGACGCCGCGCCGGAGACAACCGCCTCGAGCTGCATTGCCTGGCGGGCGGCGGCGTGAGGGTGGCGCGTGCAAAAGTCGATTGCGCGTTGAGCGCCGTTAACTACCTCGACGACCCGGACGAGAAGTTCGTCGAGAAATTGGTGCCCGGCCCGACCATCGACGAGGCGATGACCCACCCGTTTACCCTGCAGATAACCCGGTTCGCTTGCGGCGGGTGGGTCATGGGCACGGCCGTGCACCACGCCATGTGCGACGGGATGGGCGCCACGCTGTTCTTCAATGCCATGGCGGAGGTGGCTCGCGGGGAGCCGTTTACGGTTGAACCGGCGTGGAACCGGGCGGCTTTGCTCGGACCCAGGAACCCGCCCCGGATTGATTTCCCGGTTGATCAGTTCTTGAGCTTGGATAAAGACTCGGTTCCCTACGCCCACTCCGGTAAACCGGCGGCTCGGGAGTTTTTTGAAATGAAGGACGAGTGGTTGGACCGGCTCAAAGCCACTTTACACCAACAATCCGGCTCAAATTATACTACCTTTGAAGCTTTGGGTGCATTCATTTGGCGAGCAAGTGTAAAGGCGTCAAAGATCCCGGAAAATGAAACGGTGAAATTTGCGTACCAAACAAACATAAGAAGAAAGGTGAAACCTTCGCTGCCGTTCGGCTACTGGGGCAACGGCTGCGTCCCCATGTACGTCCAGCTCGCCGCCAAAGACCTCACCGGCCAGCCCCTCTGGAAAACAGCGGAGCTAATCAACAAGAGCAAATTCAACACCACCGACGACTACGTCCGCTCCTTCATCGACTTCCAGGAGCTCCACTTCCAGGATGGCATCACGCCGGGGAACCAAGTCAGCGGCTTCACCGACTGGTGCCACATCGGCCACGCCACCGTCGACTTCGGCTGGGGCGGCCCCGTCACGGTCTTCCCCCTCACCAGGCACTTGCTCGGCGGCGTGGCGCCGTGCTATTTCCTGCCCTACTCCGCCGCCGGCGAAGGGAAGAAGGATGGGTTTAAGGTGTTGGTTTACGTGGACGAGGAAGCCATGCCGGCGTTCAAGGAAGAGATGGAGAAACTCTCCGGCGATGAGCTTATACTTTCTTAATTGTTTCTAATGAGAATTTAGTAATATTGTGTGTAATTTTGAATTTAATTCACTCTGATTTTTACTTTTTTTTTTTTTTCGTTGTACAATAAAGCTAAATATGTGGCCCCAACCCCCCATTTTTACTCCTACCAGTATACTTATAATTtttcaataaaaaagagcaatatt
>Seq95 [organism=Ipomoea trifida (H.B.K.) G. Don] PacBio-Illumina derived unannotated transcript Itc412/f6p6/1734
atattcattccggctgtcactacatccaattcacatgcgtcgttccaacacctcgctgttaccatcCACTATCCTCAACAACTGCTCAAATATCTCATCCTCTCTCCATTCTCAAACAGAATATCTCTATCTCTCTCTCACTCTCCCTCACCATTAAACAAAACCGAGTGAGGTATCATACAGAAAGGGGAGAAAAATGAGAGAGATCTTACATATTCAGGGAGGCCAGTGCGGCAACCAAATTGGCTCCAAATTCTGGGAGGTTATCTGTGATGAGCACGGTATTGATCCTACCGGCCGTTACAAGGGCGACGAAGGAAGCGGCTCCGCCGATCTCCACCTCGAGCGCATTAATGTTTATTTCAACGAGGCTTCTGGCGGCCGCTACGTCCCTCGCGCCGTTCTTATGGATCTCGAGCCAGGTACCATGGACAGTATCAGATCGGGGCCGTATGGACAGATCTTCAGGCCCGATAACTTCGTGTTTGGACAGTCTGGTGCCGGAAATAACTGGGCCAAAGGTCACTACACCGAAGGCGCTGAGTTGATCGACGCCGTTCTCGATGTTGTTCGGAAGGAAGCTGAGAATTGTGACTGTTTGCAAGGATTTCAGGTTTGTCACTCACTTGGAGGCGGTACTGGTTCTGGCATGGGAACTCTCTTGATTTCAAAGATAAGGGAGGAGTATCCTGATAGAATGATGCTCACATTCTCTGTTTTCCCATCGCCAAAGGTCTCGGACACAGTTGTAGAGCCATATAATGCCACACTCTCTGTTCATCAATTGGTGGAGAATGCAGATGAATGCATGGTCCTTGACAACGAAGCACTCTATGATATTTGTTTCAGGACCTTGAAACTCAGCACTCCAAGCTTTGGCGACCTCAACCATTTGATCTCAGCAACTATGAGTGGAGTTACCTGCTGCTTGAGATTCCCTGGGCAGCTGAACTCAGACCTTCGGAAGCTGGCGGTGAATTTGATTCCTTTCCCACGTCTTCATTTCTTCATGGTGGGATTTGCTCCACTCACCTCTCGTGGGTCACAGCAATACATATCTCTCACTGTCCCGGAACTTACTCAACAAATATGGGATGCGAAGAACATGATGTGTGCTGCCGATCCTCGCCATGGACGCTACCTGACAGCCTCCGCCATGTTCAGAGGGAAAATGAGCACAAAGGAGGTGGATGAACAGATGATCAACGTCCAGAACAAGAACTCATCCTACTTTGTGGAGTGGATCCCCAACAACGTGAAGTCAAGCGTGTGTGATATCCCACCAACCGGCTTGAAGATGTCATCAACATTTGTTGGAAATTCCACATCAATTCAAGAGATGTTTAGAAGGGTCAGCGAGCAATTTACAGCTATGTTTAGGCGCAAGGCTTTCTTGCACTGGTACACAGGGGAAGGGATGGACGAGATGGAGTTTACAGAGGCGGAGAGCAATATGAATGATTTGGTGGCTGAGTACCAGCAATACCAAGATGCCACTGCAGATGACGAAGAAGAGTACAACGAGGGCGATGAAGAGCAATATGAGGACTAATTATATTGCTGCTGTTGGGTCCACAAGTCTTTCACCGAGTGCTGCTGCTTGCTATTTTTTTTTTTTCTTATCTCATCTTCCTGAACTTGATGGTATGATTGTTTGTTGTGCTTAAACGTGTCTCTTAAGCGTTTGGAATATATTTGGCTGGCTTTCtaaaatatagtttatcattgcacttt
>Seq96 [organism=Ipomoea trifida (H.B.K.) G. Don] PacBio-Illumina derived unannotated transcript Itc414/f12p1/2046
gttgcagtgtataaatacagagtcctacacgcttcaaaatggccgctttgagtttgagATCCTCAGTTTTGGCTACTAATATCGCGGTCACTGCCGCTTCCACATCTACTTCGACTTCTACTTCTTCGATTTTCTTGAAATTCCGATCTACCTCCGCCTGGGCTATTTCCTTCTCGGTTTCGCCTCTTTGCTGCAGAAGACCTAGGCGTATGGCGCACTCCATAGCTCGGGCCACTCTTGGCCTCACTCATCCCAATCAAATCGAACGCCCCAAGATATCATTTGCTGCAAAAGAGGTTGATTTGGTTGAATGGAAAGGAGACATCCTTGCAGTGGGTGTAACAGAGAAGGACATGGTTAGAGACGAAAGTTCCAAGTTCCAAAATTTGATCTTGCAAAAGTTGGACTCAAAATTGGGTGGTTTGCTGTCTGAAGCCTCGTCCGAGGAAGATTTTTCTGGAAAATCTGGGCAATCCACTGTTCTTAGACTTCCTGGTCTTGGTTCTAAAAGGATTGGGTTAGTTGGGCTTGGATCAGCAGTTTCTTCAATCACTGCTTATCGGACTCTTGGTGAGACTATTGCTGCAGCTGCTAAATCTGCTCAGGCAAGTAGTATTGCTGTTACACTTGCTTCAGCCGAAGGCCTCTCTTCGGAATCAAAGCTCAGTACTGCCTCAGCAATAGCTACCGGAACTGTGCTGGGGATTTTTGAAGATAACAGGTTTAAGTCAGAGTCAAAAACTCCCACTCTCAAATCTGTTGAGATTCTTGGTCTTGGAACTGGACCTGAGATTGAAAAGAAACTGAAATACGCAGAAGATGTTTGTTCAGGTGTGATATTTGGGAAAGAGCTTGTAAATGCACCTGCCAATGTACTTACCCCTGGGGTACTTGCCGAAGAGGCCAAAAATATTGCTTCTTTGTACAGTGATGTTCTTACCGCAACAATCTTGGATGCTGAGCAGTGCAAAGAATTGAAAATGGGATCTTATTTAGGTGTAGCTGCGGCTTCTGCCAATCCTCCTCATTTCATTCATTTGTGCTACAAACCTACGAGTGGATCAGTCAAAACCAAGCTGGCTTTAGTCGGAAAGGGATTGACTTTTGACAGTGGCGGTTACAACATTAAGACCGGACCAGGTTGCTCAATTGAGATCATGAAAATTGATATGGGTGGTGCTGCAGCAGTCTTAGGTGCAGCAAAAGCTATTGCGCAAATAAAACCTGCTGGAGTGGAAGTACATTTCATTGTTGCTGCGTGTGAGAATATGATTAGTGGGACAGGCATGAGACCTGGAGACGTTATCACAGCTTCAAATGGAAAGACAATTGAGGTTAACAACACTGATGCTGAAGGAAGGCTTACGCTTGCAGATGCTTTAGTTTATGCCTGCAAACAGGGTGTAGAAAAGGTAGTTGATCTGGCTACACTGACTGGTGCCTGTATAGTTGCTCTCGGGCCCTCTGTTGCTGGGGTTTTCACACCTAGCGATGACCTGGCGAAGGAGGTACTTGAAGCAGCGGATGTCAGCGGTGAAAAACTTTGGAGGTTGCCCATAGAGGAGAGTTACTGGGAGACGATGAAATCTGGAGTTGCTGACATGGTAAACACAGGTGGTCGCCAAGGTGGCGCCATCACTGCAGCTCTTTTCTTGAAACAGTTTGTTGACGAGAAAGTACAGTGGATGCATATTGACATGGCCGGGCCAGTTTGGAGTGACAAGAAGAAGAGCGCAACAGGGTTTGGCATTACTACTCTCGTCGAATGGGTGCAGAAAAACTCGTCTTAGATCACACAACAGGTTCTGCGCTGACAAGGAAGTTAAAAATGTCGAGACTGGTGATTGCCTCATCTGAAAATGTGGCGGCCTGTGGCAGGAAGAAGTGGTTTTTTTACAACCTTGTTTAAAGAATAAAAATGCTCATGTTCCTTGGAAAAGATAAAAATGTTTTTTGAGCTGGTTTTATGGTTATGGATCAAGAGTCTTGACATTGACATTTTCAAGCTGGTTTTATGGGTCATATGAATCAAGAATtgggcatttt
>Seq97 [organism=Ipomoea trifida (H.B.K.) G. Don] PacBio-Illumina derived unannotated transcript Itc415/f6p5/1986
aggacacacttaaccaaaacctaagtagcctaccctctttttaaaaaaaattttctgttttGGTGTGTCCACTTCTTCCCTCCCAACAACTCCATTGACGATGGCAACCAAAACAGAGCAGGCCGCCGGCGGTGACATCATTTTCCGATCAAAACTCCCCGATATTTACATCCCCAACCACCTCCCTCTCCACTCATATTGCTTCGAGAACATTTCCGCCTTCCGAGACCGCCCCTGCCTCATCAACGGCTCCGATGATCGCGTATATACTTACGCTGAAGTGGAGCTAACTTGCCGGAAAGTCGCGGCCGGGCTTCATAAAGTAGGGATCAACCACGGCGACACCATCATGATCCTGCTTCCGAACTCGCCGGAGTTCGTATTCGCGTTCCTCGGCGCGTCTTACCGCGGCGCTGTGGCGACGATGGCGAATCCTCTGTTCACGCCGGCGGAGGTGATTAAGCAGGTGAAGGCGTCCAATGCGAAGCTCATCGTGACTCTAGCTTGTTACGTGGACAAGGTCAGAGAATATGCATGGGAGAATGATATCAAGGTGATCTGCACCGACTCGGCGCCGAAAGGATGCTCGCACTTCTCGGAGCTATCGGAGGCGGATGAGCGCGACATGCCGGAGACGGAGGTGAAGCCGGACGACGTGGTGGCGCTGCCGTACTCCTCCGGCACCACCGGACTGCCGAAAGGCGTGATGTTGACTCACAAGGGACTCGTCACCAGCATAGCTCAACAAGTGGACGGAGAAAACCCTCATCTCTACTTCCACGATCAAGATGTGGTGCTCTGCGCCCTGCCTTTCTTCCACATCTACTCCAATTCGATTTTGCTCTGCGGCTTGCGGGTCGGGGCCCGGATCCTTATTATGCAGAAATTTGATATCAACCTCTTCTTGGAGCTCATACAGAAGTACAAAGTTACGATTGGGCCCTTCGTCCCGCCGATTGTTCTGGCCATCGCCAAAAGCCCTGTAGTGGACAATTATGACCTTTCCTCCGTTAGGACCGTCATGTCCGGGGCGGCGCCGCTAGGAAAGGAACTTCAAGACACCGTCAGAACCAAATTTCCCAACGCCAAACTTGGTCAAGGTTACGGAATGACAGAGGCAGGGTCAGTATTGGCAATGTGCTTAGCCTTTGCGAAAGAGCCTTTTGAGATTAAATCTGGTTCGTGTGGGACAGTTGTTAGGAATGCCGATATGAAAATTGTGGATCCGGACACTGGATCCTCTTTGCCCCGGCACCAACCTGGAGAAATATGCATTAGGGGTGACCAAATCATGAAAGGTTATTTAAATGATCCAGAGGCTACGGAGAGAACAATCGACAAAGAAGGATGGTTACACACCGGAGATATAGGATACATCGACGATGACGATGAGCTTTTCATCGTGGATCGCCTCAAGGAGCTGATCAAGTACAAGGGCTTTCAGGTCGCCCCAGCTGAACTCGAAGCCTTACTCCTTACCCACCCACAAATTTCTGATGCTGCTGCTATCCCCATGAAAGATGAGCAGGCAGGAGAAGTTCCAGTCGCTTTTGTTGTTAAAACTAGTGGATGTAGCCTCACTGAGGATGAAGTTAAAGAGTTTGTGTCTAAACAGGTGGTATTTTACAAGAGAATAAAAAAGGTATTTTTTGTTGATGCTATTCCAAAGTCTCCCTCAGGCAAAATTCTAAGAAAGAACCTAAGAGCAAGGCTAGAAGCTGGAATCCCTAATTAGTTCTCATCCCTGTGGCCGGGACTGCACTGCAAAAATTATTGATTTCATTTTGTTGTCTTTACATCATATTATATATATCATTTCCAACACTGCTTAATGTTAATGCTATAAATACCAGTGAATGTTTGATAAATTTAATCATCTCAATATGATTAAATATTAAAAACAGCGAGCTGTCAAAAGAATGTAAACTTGTTTGATAAATGACTAAaataaatatttggtaatcgaaaaattgactgctcctatgt
>Seq98 [organism=Ipomoea trifida (H.B.K.) G. Don] PacBio-Illumina derived unannotated transcript Itc416/f11p3/2150
aaagccagaaatagagtgtcaatcgcagtgtcaccgctgactatatagacagagagagagggagAGAGAGAGAGAGAAATGGAGAGTTTTCTGAAGGAGAAGAGAGGGGGAGAAACGGTGCTTCAAATGTCGCCGCGAGCTACGCCGGGAGGCGGTGTAGAGGATGTGTACGGCGAGGATTGCGCCACCGAAGATCAGCTCGTCACCCCCTGGACTACCTCTGTTGCTAGTGGCTACAATTTGTTAAGAGACCCTCGTTACAACAAAGGGCTTGCCTTCAAGGAGAATGAAAGAGATTCTCATTACCTCCGAGGTCTTCTTCCTCCTGTAATTGTTTCCCAGGAGCTTCAGGAGAAGAAACTAATGCACAGTATCCGTCAATATGATCAGCCAATACACAAGTATCAGGCCCTGATGGAACTTGAGGAGAGGAATGAAAGGCTGTTCTACAAGCTTCTTATTGATAATGTGGATGAACTACTACCTATTGTATACACTCCAACTGTTGGTGAGGCTTGCCAAAAATATGGAAGCATATTCAAGCGCCCTCAGGGTCTATACATCAGTTTGAAGGAAAAGGGGAAGATTCTTGAGGTATTGAAGAATTGGCCTGAGAGGTCAATCCAGGTCATTGTTGTGACAGATGGTGAGCGAATTTTGGGACTTGGAGACCTTGGCTGCCAGGGGATGGGAATTCCTGTGGGGAAGTTGGCTCTTTATACAGCACTTGGTGGTGTCAGACCCTCAGCGTGTTTGCCTATAACAATTGATGTTGGGACAAACAATGAGAAGTTACTGAAGGATGACTACTATATTGGGCTTAGACAAAAGAGAACAACTGGACAGGAATATTACGACTTCCTGGATGAGTTCATGACTGCTGTAAAGCAAAACTATGGTGAAAAAGTTCTTGTCCAGTTTGAAGATTTTGCAAACCACAATGCATTTGAGCTGCTGGCCAAATATGGAACCACTCACTTGGTCTTCAATGATGATATACAGGGGACAGCTTCAGTGGTGCTTGCAGGGCTTGTTGCCTCACTTAAGCTACTTGGGGGCGCCTTAGCTGACCACACGTTCTTGTTCCTTGGTGCCGGAGAGGCTGGCACTGGTATTGCAGAACTGATAGCTCTTGAGATTTCAAACAAGACAAAGGCCCCTGTTGAGGAGACTCGCAAAAAGATCTGGCTTGTGGACTCAAAGGGATTAATTGTTAGTTCTCGAAAGGGTTCTCTTCAATCCTTCAAGAAGCCTTGGGCCCATGAACATGAACCTGTTAACAATCTCCTTGATGCTGTCAAGGCCATCAAGCCAACAGTGTTGATTGGAACATCCGGAGTTGGAAGAACATTTACAAAAGAAGTAATTGAGACCATGGCTGCCAATAACAAGAGACCTCTTATAATGGCTCTCTCCAACCCAACATCACAATCTGAATGTACTGCTGAAGAGGCTTACAAGTGGAGTGAGGGTCGTGCAGTCTTTGCAAGTGGAAGCCCGTTTCCTGCTGTAGAATATAATGGCAAACTCAACATACCCGGCCAGGCTAACAACTGCTATATTTTCCCCGGGTTTGGCTTTGGTCTTGTCATGTCTGGTACCATCCGTGTACATGATGATATGCTTCTTGCAGCTTCGGAGGCTTTGGCTAATCAAGTAACCGATGAACACTATGCACAGGGGATGATCTATCCTCCTTTCACAAACATCAGAAAGATCTCAGCTCATATAGCAGCTAGCGTTGCAGCTAAAGCATATGAACTTGGTGTTGCAACCCGTCTCCCTCGACCTGCGGATTTGGTGAAGTATGCTGAAAGCTGCATGTACACTCCCATCTACAGAAACTACCGGTGAATTTGGATAGTGATGATCGGGTAATGCTGAGTGAGAAATTAGTGGCGAATCTGTAAGTTTGTGGTTTTAATTCTGAGTAGCTGTCCTGTTTGTATTTGGAGCTTACTTGTTCTTCATAGCTCTGTGGTTTTCATCTTGTGCTCTTTACCTTGCCGTTTAGCTTTTCGTGAATAACGTGCGGGCACATGCGTTGCACCAAGTGTACTGCCAACTTAGATCCCCGTGAGAATGGTATTACGATGTACAACTTTGTACTAAATTATTATGATAATAATAATAATGTTTTTTTTTTTTTt
>Seq99 [organism=Ipomoea trifida (H.B.K.) G. Don] PacBio-Illumina derived unannotated transcript Itc419/f11p4/1745
actgacgtgatccccctcccctcttctcctgcataaaaccttccccaccaccgcgccccTTCTCCATTCCTTCCATCATGGCTCAATTCAATGCTTTCTCTCTCATCATCATCGCCATTTTCTCCTCCGCCTCTCTCTTCTCCCTCGCTTCCCCTCGCGCCATTTCCCTGCAAACCCAAGTCCTCGACGTCGCTTCCGCTATCCAGAAGACTCTCCACGTTTTGTCTCCCACTTTCCGAGACCAAAAGAAGAGTTCCAATTCTTCTTCTTTGTTTTCGCTGTCGGTTCATCCCCGGAGCTCTCTGGTGAGGCCGCACCAGCGGGACTATGGGGATCTTATGGCGGCCCGGTTGGGTCGGGACTCTGTTCGGGTGGCCTCGCTGGATGTGAAGGTCCGGGTTGCGGTGTCCGGGTTGAGCCGGGCGGATTTCAAGCCGGTTCAGACGGCGGTTCGGCCGGAGGATTTGGAGAGTCCGGTGACGTCCGGGGTGAGTCAGGGGAGTGGGGAGTATTTTGCCCGGTTGGGTGTGGGTCAACCCGCTAAGGACTTTTACATGGTGATTGATACTGGGAGTGATGTGACTTGGCTCCAGTGTGAGCCTTGCTCGGATTGTTATTCCCAGACCGACCCGATTTTCAACCCGGCTCAGTCCACCTCGTACCGCCGCTTACCCTGCCAAGCCGCCCAGTGCTCGGCTCTTGAAGTCTCGGCTTGCGGCACCGACTCGTGCCTCTACCAGGTCTCCTACGGGGACGGGTCGTTCACGATCGGGGAGTTCGGCACCGAAACGGTGTCGTTTGGGAAGTCCGGGACGGTCCCCAATGTGGCCATCGGGTGTGGCCATGATAACGAGGGGCTATTCGTAGGCGCGGCGGGGCTCATAGCTCTCGGGGGCGGGACTATGTCTTTACCGTCCCAAATCAAAGCGACGTCGTTTTCATACTGCCTCGTGGACCGCGATTCGGGCTCATCCTCCACTCTCGAGTTCAACTCGGCCCGGCCCGGCGACTCGGTTCTCGCGCCCCTGCTCCGCAACTCGAAAATCGATACATTCTTTTACGTGGGCCTCACCGGGATCAGCGTCGGCGGCGATATGCTCTCCATCCCGCCCTCCGTCTTCCAACTCGACGGCAGCGGAAACGGCGGAATCATCGTCGACTCCGGCACCGCCGTGACCCGCCTCCAGTCCCAGGCCTACAACGCCCTGCGCGACACCTTCAAGAAGTACACCAAGAACTTGCCGGCCTCCGGCGACTTCGCCATCTTCGACACCTGCTACGACCTCTCATCCATGACCAAAGTTTCCGTCCCCACCATCGGATTCCATTTCTCCGGCGAGAAAACGCTGATGTTGCACCCCAAGAACTACCTGATCCCGGTCGACTCCGCCGGAAAATTTTGCTTGGCCTTCGCTCCGACGTCCGGATCACTGTCAATCATCGGTAACATCCAGCAGCAGGGGACACGTGTCAGTTACGATCTGGCCAACAAACTCGTCGGGTTCAGCCCGGATAAATGCTAGGATTGCTTTGCTAGTGATAAAGTTAGCAATTTAAATGTTTATTTTAAAATTAAGAAAATAGTTACTTTTGTTTAAAGCAGGAAAAAAAAAAATAAAGGTAGATGTGGCTTGATTAAGTATAGTAATTTTGCCTTGAAAAACTGATTTGGTTGCTGAATTTTAAGGAAAAAGTTGGGAAATGTATATGATAATATGAATGTTTAATTATTTATTACATCTCTC
>Seq100 [organism=Ipomoea trifida (H.B.K.) G. Don] PacBio-Illumina derived unannotated transcript Itc420/f13p2/1663
aaacacactccacatatttacaacctctctcaccttcattagatccaccgccgtctctgacgggATTATATTCAACCCACTTTCAGTTTCTTGAAAACTCCGGCGACTCTTTTACACCTTTCATTGATTACAACGCAGATCAGAGCATGATCTATGGCGGCTCTTACGAAGAATACGGTTGTTTCATCTAGTATCTATACGCCGAAAAATGGAATCTTTTCTCTTCCTAGCTTCTTCTTCTTCCTGGTTCTCTTACTTTTATCTCCGGTGGTTCCACGCGCCGCCGCTCAGCAGCCGCCGACCGACGACAGCACGTACTACAGGAACTTCAGCCCGTCAATGGCGGTCATCATAGTTGTCCTCGTGGCCGCCTTGTTTTTCATGGGGTTTTTCTCCATCTACATCCGCCACTGCAACGAATCGTCCGCGGGGAACAGCGTGCGGGCGGCGCTGTCGATGCGGCGGAGGGCGGCGGCGCGTGGGCTCGACGCGTCCGTGATCGAGACGTTCCCCACCTTCAGCTACGCGGAGGTGAAGGACCAGAGGATTGGGAAGGGCGCGTTGGAGTGCGCGGTGTGCTTGAACGAGTTCGAAGACGATGAAACGCTGCGTTTGATCCCCAAGTGCGATCACGTGTTTCACCCCGAGTGCATTGACGCCTGGCTCGAGGCCACGTGACCTGTCCGGTTTGCCGAGCCAACCTCGCTCCTCAACCGGGTGATGAACCGGTTCAGACCCCCGAGTTGCCAACACAGGATCAGCAACAAGAAGACGGTAACGGTAACGGTAACGATCAGCCACAGAACGAGGAGATTTCGGTACATGTAGTGAGCGATCAAGAGCAACGGCAACAAGACGGCGAAGGAAACGCCGTTAGAGCCAAATCGGTTAAACGGAATTTGAGCTTCAATGTTCCGAACCGGCCGCCTAGATCGTTTTCAATAAAACGGCCTAAAATGTTCAGCAAGTTTAGATCACACTCGACCGGACACTCCTTAGTTTTACCGGGAGAGAATTTGGACCGGTACACGTTAAAACTACCCGAAGATGTTAGAAAGGAGATGATGAACCGGGCCTTATTGAACCGGGCTAGGAGTATGGCCGTGCATTTACCCAGAGACGCGAGCTCAAGGAGGGGCTATAGAACCGGTGGCGGAGAAGGAAGCAGTCGAGGCGGCCGGTCTTATCGTAGGATGGACCGGTTGGACGGGGAAGGCCGGTCGGACCGGTGGCTTTTCTCAATCGCTCCGCCGTTCTTTTCGCGGTGGCCGTCGATGAAATCACCGAAGGTGGTTGCTGATAACGGCGAGGCTTCCACATCCACCGGAGGGAAAACAGCCGTTAGATTGCCGTCATTCAAGTGTCTTGAACCCAAAGGAGATGAACCCGAGTTAATACCGTCTAGCTCGGCTCGACCACCGGTCTAGAATCAGATTCCGGTTCAGAGGCAACGACAAAATTTGATTGTCAAAGGAGCGCGATAGATGCTCGGCGGGTCCCACTTTGAAAATTTCTTGCCACGAGTGGAGAAGAATTATTGAGCACGAAAAGGTTGACTTTGAGTTCTGGCGCTGGTTGTCTTCTACTTCTTCTAGAGACTTTATTTTTCATTTCATTTTATTTTTTCATTTTTATGAATAATCAAAATGAACTCTTTTTTAtg
>Seq101 [organism=Ipomoea trifida (H.B.K.) G. Don] PacBio-Illumina derived unannotated transcript Itc421/f13p5/2088
tctcataaaaccttatctaatcatatctctcagtctcgcaccaagcagACAAGCTAACTCCTCGTCACAAATGGCTTCCGCAAACGCCATCTCAACTGCCTCAATCCTCTCCTCACCTTCCAATCGAGGGGTTTGAGGAGTGGTAGGAGGACTAGCCAGCTGCAGGGGAGGAGGAGTTTCATCCCCAAGCCGTCCAACTCGAAGAATCGGTTTGTGGTGAGGGCTAATGCGAAGGATATTGCTTTTGACCAGAAATCCAGGGCCGCCCTTCAGGCCGGCATCGATAAGCTCGCTGATGCCGTCGGACTCACTCTTGGACCCAGGGGGAGGAATGTTGTGTTGGATGAGTTTGGAACTCCAAAAGTTGTTAATGATGGAGTGACAATTGCTAGAGCTATAGAGCTTGCTGATGCTATGGAAAATGCTGGTGCAGCCCTTATTAGGGAGGTTGCAAGCAAAACCAATGATTCAGCTGGTGATGGAACAACAACTGCATCAGTTCTTGCACGTGAAATGATTAAACTTGGTCTCTTGAGTGTTACATCTGGTGCAAACCCAGTGTCCATAAAGAGGGGCATTGACAAAACTGTACTGGGTTTGGTGGACGAGCTTGAAAATAAAGCTAGACCGGTTAAAGGTCGAGATGATATTAAAGCAATTGCTTCAATTTCAGCTGGAAATGATGAAGACATTGGCACCATGATTGCGGATGCAATTGACAAAGTTGGTCCTGATGGTGTGTTATCTATTGAGTCATCATCTTCCTTTGAAACTACAGTCCATGTAGAAGAGGGAATGGAGATTGATAGAGGATACATTTCCCCTCAATTTGTCACCAATCCTGAGAAATTGATTGTCGAGTTTGAGAATGCCAGAGTTTTAGTTACAGATCAAAAGATTTCTGCAATCAAAGACATTATTCCCTTGTTAGAAAAAACCACTCAATTGCGAGCTCCACTTCTCATTATTGCTGAAGATGTTACTGGGGAAGCATTGGCTACTCTTGTCGTCAACAAGCTGAGAGGCATTCTGAATGTTGCTGCTATTAAAGCACCTGGTTTTGGTGAAAGGAGAAAGGCACTTCTTCAAGATATTGCCATTGTAACAGGAGCTGAGTATCAGGCTAGTGATTTGGGACTGCTTGTGGAGAATACACAGGTTGAAGCACTAGGTATTGCCCGAAAAGTGACCATTAAAAAGGACTCAACAACCATCATTGCTGATGCTGCTTCAAAGGATGAGATACAGTCACGGATTGCTCAGCTTAAAAAGGAATTAAATGAAACAGATTCAATATACGATTCTCAGAAGCTTGCTGAGAGAATTGCCAAATTGTCCGGGGGTGTTGCTGTAATTAATGTCGGAGCAGCAACAGAAACTGAGCTTGAGGACCGCAAGCTCCGCATTGAGGATGCAAAGAATGCAACTTTTGCTGCTATTGAGGAGGGCATTGTTCCTGGTGGTGGTGCTGCATTAGTTCATCTATCAACTCATGTTCCTGTAATTAAGGACAAGCTTGAAGATGCAGATGAGAAATTAGGTGCTGACATTGTGCAAAAGGCATTATTAGCACCTGCATCTTTGATAGCCCAAAATGCTGGGGTTGAGGGTGAGGTAGTTGTGGAGAAGCTGAAGGACAGTGAATGGGAGATTGGCTACAATGCAATGACCGACACCTACGAGAACCTCGTTGAAGCCGGAGTTATTGATCCAGCCAAGGTCACAAGATGCGCTCTGCAGAACTCTGCATCAGTAGCAGGAATGGTGCTCACCACCCAAGCCATTGTTGTGGAGAAGCCGAAACCTAAGGCACCTGCACCCGCAGCTCCACAAGGGCTCACCGTGTGAGATGAATGATCTCAGAGGAATTTTTGGGGCATTTGGGTCTCTGATTATTAAACTGTGCTCTTTTTGTGGACTTGTTGATTTGAGAACTTTTAGCCACATCGTTGTCTTGCACACAAATGTTAGCTTTAGTAGAGAAGATGATGATGGTGTATGTGAGTGAGAGTTAAACATCCTCCGGTTCTTCATAGTTTTGAGTTGTTGACTGTAGAATTATAATAAAagtcaatttatttcgtttgt
>Seq102 [organism=Ipomoea trifida (H.B.K.) G. Don] PacBio-Illumina derived unannotated transcript Itc425/f10p11/1773
acgcccaaaacattcgatccattttcctctctcgccgccgatcaaagctcccaacacaAGTAAATTCGATCTCTTCTGTCTTCTTCACCCTATCTTCATCTCTCTCTATATATATCCCCACCTCAGTTCAACGCTCTACTACTACTCTAGTCTGATCTTATTCATCTGTTTCGGTTGACTTTTAATCTTCAGAAGAAGAGGAAAGAAGAGGAAGAAGATACTGAAAGAGCAATGGATGAAGAGTATGATGTGATTGTACTGGGTACTGGTCTCAAGGAATGCATCCTCAGTGGTCTACTCTCCGTCGATGGCCTCAAGGTTCTACATATGGATAGAAATGACTACTATGGAGGAGAATCAACTTCCCTCAACCTTGTTCAGCTCTGGAAGAGGTTTAGAGGAAGTGACAAGCCCCCTGCCGAGCTTGGATCTAGTAGGGACTACAATGTTGACATGATTCCTAAGTTTATTATGGCAAATGGTGCTCTTGTACGGGTTCTCATTCATACTGATGTTACAAAATATCTGTACTTCAAAGCAGTTGATGGCAGCTTTGTGTATAACAAAGGAAAGGTCCACAAGGTCCCAGCTACTGATATGGAGGCCCTTAAGTCTCCACTTATGGGCATCTTTGAGAAGCGACGTGCTCGAAAGTTCTTCATATATGTCCAGGATTATAATGAGAGTGATCCTAAAACACATGACGGAATGGATCTTACAAGAGTGACAGCTAGAGAGCTAATTGGAAAATTTGGTCTTGACGACAACACTGTGGACTTCATCGGCCATGCATTAGCACTACACAGAGACGACCACTACTTAGATGAACCTGCTCTAGATACTGTGAAGAGAATAAAGTTATATTCAGAGTCCCTTGCACGTTTTCAAGGAGGATCACCTTATATTTATCCTTTGTATGGTTTGGGAGAGCTACCTCAGGCATTTGCCCGACTTAGTGCTGTGTACGGAGGGACCTATATGTTGAATAAACCTGAGTGCAAGGTAGAGTTTGATGAAGAAGGCAAGGTAGCAGGCGTAACATCTGAAGGTGAAACTGCCAAGTGCAAGAAAGTTGTCTGTGATCCTTCCTATTTGTCTGGCAAGGTTAGAAAGGTAGGCAAGGTTGCAAGAGCAATTGCAATAATGAGCCATCCAATTCCAAATACCAATGATTCTCACTCAGTGCAGATTATTCTGCCTCAGAAGCAGTTGGGACGCAAATCAGACATGTATTTGTTCTGTTGTTCCTACACTCACAATGTTGCCCCGAAGGGGAAATTCATTGCATTTGTCTCTACAGAGGCAGAAACTGATCACCCCGAGAGTGAATTAAAGCCAGGAATTGATCTTCTAGGGCCTGTGGATGAGATATTCTTTGAGACTTATGACAGATTCGAACCAGTCAATGAACCCTCTCTGGACAACTGTTTCATCTCGACAAGCTATGATTCTACAACTCACTTCGAGTCAACCGTGGATGATGTCCTCAGCATGTATACTTTGATAACTGGAAAGGTTCTTGACCTTAATGTGGATCTTAGTGCTGCCAGCGCTGCCGAGGAATGAGTGACTTTTTCCTTTTAGTTGTGTAGTGTTGTGTACTCTTTCATGTTCTCCCATCTTAAAAAATTCTTGATCTCAATTTGATGTACAAGTTTAACGTTATCTTTTTGATTGTGTTCTCCTGCAGCAGTTACACTCTTAATACTTTGTTTAAACTCTCTGATCTGTGTTTCTGTTTCTGATGCTAAATGTTTCTTGAATTGGGGTGtt
>Seq103 [organism=Ipomoea trifida (H.B.K.) G. Don] PacBio-Illumina derived unannotated transcript Itc434/f14p5/2208
ccacaaacttgattaaagctaagttttatccgatcaaatcacagccatgaaaaatgTTCAAAGATCTCTGCGGCCGCCATTGTTGGGGCTTCTGTTACTGCTACTATGCTCATGCGCCACGGCGGCGCGTCGGCCGGCGGGATACATGAAATACAAGGATCCGACGAGGCCGATCTCGGCTAGGATTCGAGATTTGATTGGGCGGATGAGTTTGGAGGAGAAGATCGGGCAAATGGCGCAGCTCGATCGCGACGGCCTCACGCCGGAGGTCATGAGGGATTACTCTATTGGCAGTGTGTTGAGCGGCGGCGGAAGCGTGCCGAGGGAGAAAGCCACGGCGGCGGAATGGGTGGAGATGGTGAACCGGTTCCAAAACGGTTCGCTATCGAGCCGGCTAGGGATTCCGATGATATATGGGATTGATGCTGTTCATGGGAACAATAATGTCTACAAGGCTACTATTTTTCCCCACAATATTGGATTGGGTGCAACAAGAGATCCTCAACTAGTGAAGAGAATTGGTGCTGCAACTGCCCTTGAGACTAGGGCTACTGGCATAACTTATGCTTTTGCTCCATGTATCGCGGTATGCAGAGATCCAAGGTGGGGACGGTGTTATGAAAGCTATAGTGAAGATCCTGAAGTAGTGAAAGAAATGACAGAAATCATACTTGGTTTACAAGGAGATGTTCCCCAGGATTATCCCAAGGGCTTTCCTTACGTTGGTGGCAAGAGCAAAGTAGCTGCTTGTGCAAAGCATTTTGTGGGGGATGGAGGTACAACGTACGGAGTGGACGAAAGCAACACAGTTATCGACTGGGATGGATTGCTAAGCATTCATATGCCGGCGTATTACCCATCCATCCTTAAAGGTGTCTCCACCGTAATGGTCTCCTACTCCAGCTGGAACGGCAAGAAGATGCACGCCAATCGCGCTCTCGTCACCGACTTTCTCAAAGGCACTCTTGACTTTAAGGGTTTTGTGATCTCGGATTGGCAAGGGATAGATAGGATCACTGTCCCGGACCATGCAAACTACACGTACTCGGTTTTAGCTGGTGTTGGAGCTGGGATTGACATGATCATGGTCCCTTATAACTACATAGAGTTCATCTACACTTTAACTTACTTGGTGAAGAACAAGTTTATCCCCATGAGCCGGATCGACGATGCCGTTACGCGGATCTTGAGAGTCAAATTTGCCTTGGGTCTCTTCGAGAATCCACTCGCTGATCTTAGCATGGCTGATCAACTTGGAAGTCAGGCTCACAGAGATTTGGCAAGAGAAGCCGTGAGGAAATCACTTGTTCTATTGAAGAATGGGGGAAAGAATAGTGATGATGAGACTTTGCTTCCTCTTCCTAAAAAGGCAACTAGAATCTTAGTTGCTGGAAGCCATGCTGACAATTTGGGCTATCAATGCGGTGGATGGACTATCACTTGGCAAGGACTTAGTGGCAACAGCACTATCGGAACAACCATATTGAAAGCTATATCAGACACAGTAGATCCAACTACAGAAGTAGTGTACAACGAAAACCCGGACTCCGAGTTCATTAACTCCAACGATTTCGCCTACGCCATCGTCGTGGTGGGAGAGCATCCCTACGCCGAGTACGACGGTGACAACATGGACTTAACCATCCCGGAGCCCGGCCCGCCACCATCTCCACCGTCTGCGAAAACATCAAGTGCGTGGTGGTGCTCATCTCCGGCCGGCCGCTAGTGTTGGAACCCTATCTCCCCAAAATGGACGCTCTAGTGGCTGCATGGCTCCCCGGAAGTGAAGGACAAGGTGTGCTGATGTTTTGTTTGGAGATTATGAATTCACCGGAAAATTACCTCGGACTTGGTTCAAGACCGTAAACCAACTCCCTATGAACATCGGGGATTCGCACTATGATCCGTTGTTTCCATTTGGGTTTGGACTTACAACTGAACAAGTACAACCTATTGCGGATTCATGAGGGCTATATATAGTATAATAGATATCTAGGTAGAATATATATATATATTGTGGATCAGATCGACATTTTTTCGAGATGATCCAAAATATTTAAATAAATATAGGGTCAGAATTATTATTCTTATGTGTAGATTGTAATAGATTGTCGCAATAAATAATGCATATATAGTCATCAATGTAGTGTCCAAGCTATGCTCTAATAATTATTTATATTCGGTTGATGCATGAAttcaattgttctt
>Seq104 [organism=Ipomoea trifida (H.B.K.) G. Don] PacBio-Illumina derived unannotated transcript Itc436/f8p6/1951
aaattcattcattcatccatccaacaacagaacaacaaatttgtaatcatagattcaaagCTGTTGTAGTAAGTGTTGTTGAATTTGCCTTATTAAGATCAGATTGATCTAATATAATTCTGATCTAAGCTAAGCTAAGCTAAGCAAGATGGAGTTGAAGCAAATCCAAATTCCCCCAACATCCACTTCCACTTCCATTAGTTCTCCAGTTAAACAAAAGAAATCCATCACCAATATTGATTATTCTTTCTCTGAAAATCCTAATCCTGCACCTTCACTGCTTCTCTACCTTACTAACGCTGTCTTCTTTGCGGCCGTTTATTTCCTGCTCGTTAGCTGGCGCGACAAGATCCGTCACTCCAAGCCTCTCCATGTTGTCTCAAGCTCTGAGATCGCTGCCCTCCTCGCTTTTGCTGCTTCCTTAGTTTATCTCTTGGGCTTCTTCGGCATTATTGGCTCCAATCCTCTACAAGAGCAAGAGCAGCAAGAAGAAGAAAAACTGAAGAAGAAAAAAGAAAATGATGATGACCATGTAGTCACACCTCCTCCTCCTGCTGCTATCAAATCTGATCCAATTATAATTTCTTCCGATGATGAGGAGATAGTCAAAGGTGTTGTGGAAGGACGGATTCCATCCTACTCCCTGGAGTCAAAGTTAGGGGATTGCAAGAGGGCTGCAGCCATCCGTCGCAAGGCCTTGGAGAGAATAACCGGCAAATCTTTAGACGGACTTCCCTTGGAGAGTTTTGACTATGAATCAATTCTGGGTCAGTGTTGCGAGATGCCAGTTGGGTACGTACAGATTCCCGTAGGTATTGCGGGGCCGCTCTTGCTTGACGGTGAGGACTACTCTGTACCCATGGCTACCACGGAAGGTTGCTTGGTGGCCAGCACAAACAGGGGTTGCAAAGCCATCTATGCCTCGGGAGGCGCAACCAGTGTGGTGTTAAGGGATGGGATGACTAGAGCTCCAGTGGTGAGATTCTCCACCGCCAAAAGAGCCGCCCAGTTGAAGCTTTTCTTGGAGGATCCTTTAAGTTTCGACACCATTGCTACAGCATTCAATAAATCCAGTCGTTTTGCTCGCCTCCAAACCATCAAATGCGCTATTGCCGGCAAGAATCTGTACATGAGATTCACTTGCAGCACTGGCGATGCCATGGGGATGAACATGGTATCCAAGGGCGTCCAGAACGTATTGGACTTCCTCCAGACCGACTTCCCCGACATGGACATCATCGGCATCTCTGGCAACTTCTGCTCCGACAAGAAACCTGCGGCTGTCAACTGGATTGAAGGCCGCGGTAAGTCTGTGGTCTGCGAGGCCATAATAAAGGAAGAAGTAGTTAACAAAGTACTAAAAACTGATGTTGCCTCCTTAGTAGAGCTCAACATGCTCAAGAATCTCACTGGATCCGCCATGGCTGGAGCTCTCGGGGGATTCAACGCCCACGCCGCCAACATTGTCTCTGCCGTCTACATCGCCACGGGACAAGACCCCGCACAAAACATTGAAAGCTCCCACTGTATAACCATGATGGAGGCGGTTAATGAAGGGAAAGATCTTCACATCTCAGTTACCATGCCGTCCATTGAGGTAGGCACTGTGGGGGTGGAACTCAGCTTGCTTCCCAGGCCGCATGCTTGAATCTACTAGGAGTGAAGGGTGCTAGCAACAAAGTGCCCGGAGCCAACTCCAGAAGGTTGGCCACCGTGGTTGCTGGAGCAGTATTAGCTGGGGAGCTTTCTTTGATGTCTGCAATAGCTGCAGGGCAGCTAGTTAAGAGCCACATGAAGTACAATAGGTCTTCTAACAAACCTTAATTAGAAAACACTCAAGCATGCACAGGCCGGGAAGCAAAATTAATTATCAATGATGTATACCATTTTTTTTTTCTTCTTCTTTTATAATGAATTCAAATTCtttggtaattaattcgaaatttttagc
>Seq105 [organism=Ipomoea trifida (H.B.K.) G. Don] PacBio-Illumina derived unannotated transcript Itc437/f16p2/1808
agatgagtgaaaaaaggccattttctactcaacaaaccataaaatcctaaacccacgcaacaactccattCCCTCACTCAGATCATCCACACTCTTCTCCCTCCATCCATGGAGAACTACTCCTACACCTCTTATCCGGAGTCCGGCGACTCCTCGCCGCGTTCCCGTGAAATCGAGTTCGAAAATCCGCCGTGGGAGGATCCGAATCAGCCTCTTCCGCCTAACTACAAGGTGAAATTTATGTGCAGTTACGGTGGCAAAATCCACCCCCGCCCGCACGATAACCAGCTCACGTACATCGGCGGCGAGACGAAGATCCTCTCCGTCGAGCGCAATATTAAGTATCCGCTGATTATCTCGAAGCTCGCTTCGCTTTGTGATTTTGATACCGTGTCGTTTAAGTACCAGCTCCCTGGAGAAGATCTGGACGCTCTGATTTCCGTCACCACCGACGATGATCTCGAGCACATGATGCACGAGTACGATCGGCTCTATAGGGCTTCGCCGAAGCCGGCTAGGCTGAGGCTGTTCATCTTCCCGGCTAATCCTCCTACGGTGATATCGCAGAGCCGGAGTTTTGGCTCTGATGATACGAAATCTGAGAAGGATAGGTTTGTGGAAGCGTTGAATTCCGGCCCTGTTCAGACAAATCCTGCGCCTTCGGCGGTGGTGCCGCAGCCAGGGAACGCGGATTTTCTGTTTGGATTAGAGAAAGGAGCGCCGGCACCGCCTCAAGTTAAGTTGAGGGATCCGGGATGGAGACGGTGGTTAAGGAACCGGAGATGCCGGCACCGTGTATGGATGATAGGATGATCGGATCCGATCCGATCCAGAAACATATCCAGGATCTGCAGAGGTTGCATCTGGAAGAGCAACAGAATATGTATCGCCGGAGAAGCGATGACAATCTCTCTCAGCAATACGCCGGCGGCGACTACTATCTATCTAAGATGCCAGAGAAAATGACCCCGGTTACTGTTCAGGGAACGTTGTCTCCCCAGGTAGGATACTGGACCGAGAAACAAATGCCAAGCGGAGTATTACCGGCGAGTAGCCTGGGAACGGAACAACCTGTCTACATGATTCCTGCCACCGCGAGTGCGTACCACGCGCCTATGGTGAGGCCAATGGCCCAACCGACAGCTCAGGGCTACTACGCTGTCCAGAGGATGCCACCGGAAGCTTACAGGGACCAGACGGTGTACAATGTTATGTCCAACGTCCCTTCCTCCGTGCCGACAGTGGCGACGGGACAGCCAACCCTACCACCTCAGGCGGCGCAGAAGGTGCAGGGGTACTCCGACGGTTACGGGATGGTGAGGCCGCAAAATACGGGCACAGTTGGGATCGGGATGACCACCGACGCGGGGGCTACGCACAAATGGCGTACGACGGTGGAGTTGGCAGACAGGTGTACTATACGCCGGGAGGTATGGTGGCGCAATCAGCACCACCCCAACAACAGCAGTATCAGCAGGCGACGTCAGCACCCCAACAACAGCAGTATCAGGCGACGTCAGCACCCCAACAACAACAGCAGTATCAGGCTGCGAAGCCGGCGGCAGCCGTTAACTCCGACAGCAGACCCCCCGCCAATCTCAATCAAGACGCCGGTAAGGCTGTTCCTAAAGCCACTCAGGCTTCCGTGTGATTAACGACCCAGATTAAACGGAAAAAAATTGCCATAATCCCTAATTATATCAGTGTAATAATGTTCTCTAGATATTATCATTATCTTGTTTCAAGCATCATTATCCTTGTGTTCTGTACATTTAAGTGGAAATCAAATCAAATTTCATCTttcctct
>Seq106 [organism=Ipomoea trifida (H.B.K.) G. Don] PacBio-Illumina derived unannotated transcript Itc438/f5p0/1693
caggaagtcacgcacacccgcctgcctttctgatcatacattaattttgaagatttctttccaaTTTTGCCCCTGAAGATGGATCTTCTCCTCCTAGAGAAGACTCTATTAGGGTTCTTCGTAGCCATAGTAGTCGCCATTGTTGTCTCTAAGCTTCGCGGAAAGAAGTACAAGCTCCCGCCGGGGCCGATTCCGGTGCCGGTGTTCGGGAACTGGCTTCAAGTCGGCGATGATTTGAACCACCGCAATCTCACCGAGTACGCGAAGAAATTCGGCGACATTTTTCTACTGAGGATGGGGCAGAGGAACTTAGTGGTCGTATCCTCGCCGGAGCTAGCCAAGGAGGTGCTCCACACGCAGGGGGTGGAGTTCGGGTCCCGGACACGGAACGTCGTGTTCGACATCTTCACCGGGAAGGGACAGGACATGGTGTTCACCGTGTACGGCGAGCACTGGCGGAAGATGCGGCGGATCATGACGGTGCCGTTCTTCACCAACAAGGTGGTGCAGCAGTACCGGGAGGGGTGGGAGAACGAGATCGCCAGCGTGGTGGAGGACGTGAAGAAAAACCCTGAGGCGGCCACCGCCGGCACCGTGCTGCGGCGCCGCCTGCAGCTCATGATGTACAATAACATGTACCGGATTATGTTCGACAGAAGGTTTGAGAGCGAGGACGACCCGCTGTTTAACAAGCTCAAGGCGTTGAACGGGGAAAGGAGTAGATTGGCTCAGAGCTTTGAGTATAACTATGGAGATTTCATCCCCATTCTCAGGCCTTTCCTCAGAGGATACTTGAAGATCTGTAAGGAGGTTAAGGAGAGAAGGTTGCAGCTCTTCAAGGACTACTTTGTTGATGAAAGAAAGAAGCTTTCAAGCACAAAGAGCATGGACACCAACAGTCTGAAATGTGCCATTGATCACATTCTTGATGCCCAACAGAAGGGAGAGATCAATGAGGATAATGTTCTTTACATTGTTGAGAACATCAATGTTGCTGCAATTGAAACTACTCTATGGTCAATTGAATGGGGCATTGCTGAACTGGTTAACAACCCTCACATCCAGAAGAAGCTCCGGGATGAGATTGATACAGTTCTTGGACCGGGCATTCAAATCACTGAGCCAGACACCCATAAACTTCCCTACTTGCAAGCCGTGATCAAGGAGACGCTTCGTTTGAGAATGGCTATTCCCTTGCTGGTTCCCCACATGAACCTCAACGACGCCAAGCTTGGAGGGTATGACATTCCCGCCGAGAGTAAAATCTTGGTCAATGCTTGGTGGCTCGCAAACAACCCAGCTCACTGGAAGAAACCTGAAGAATTTAGGCCCGAGAGATTCTTTGAGGAGGAGAAGCACGTCGAAGCCAATGGGAATGACTTCAGGTACCTCCCATTCGGAGTTGGTAGGAGAAGTTGCCCTGGAATTATCCTTGCCCTGCCCATCCTTGGCATCGTTTTGGGACGTTTGGTGCAGAACTTTGAGCTCCTCCCCCCACCTGGCCAATCTAAGGTTGACACCTCAGAGAAAGGCGGGCAATTTAGTCTTCACATTTTGAAGCACTCTACCATTGTCATGAAGCCTAGGACTTTCTAAAACGTGTGATATATGTAACCTGGTTTTAATTCAAAGTTTGGTTAAGATAATGGACATGTACTTTTGCGgcctatagttccgtaaagcctttttcatc
>Seq107 [organism=Ipomoea trifida (H.B.K.) G. Don] PacBio-Illumina derived unannotated transcript Itc439/f10p6/1638
ATAATCTTCTGACCCAATTATTTGGGAGAGAGAGGGCATTATTGTCAACAAAAAAATCTGCAATGGTATTCAGTATGATGAGCGCCATCCCGGGACCATCGACACCGCCGATAACCTCAACGCCGTCGCCGGCAACATCGCTACCGGTCCGTACAATTCCGGCAGTCACGGGTGGCCTTTGTTAGGGCCGTTATCCGACCGCCTGGATTATTTCTGGTTCCAGGGCCCCAAAACGTTCTTCAAGAGCAGAATTGAGAAGAACAAGAGCACGGTTTTCAGGACCAACGTTCCCCGACTTTCCCGTTCTTTCTCGGCGTTAATCCCAACGTCATCGCCGTTCTCGACGTTAAGTCTTTCTCCCACCTCTTCGATATGGACCTGGTGGAGAAGGCCAATGTTCTTGTCGGAGATTTCATGCCTAGCGTTAGCTTCACCGGCGACATGCGGGTCTGCGCGTATCTCGACACTTCTGAGGCCAAGCACACTCAGGTGAAGAACTTTTCTATAGACATCTTGAAACGAAGCTCAGCTACATGGGTTCCAACGCTTACAAGCAAGCTAGACACGATGTGGGCATCCATCGACGCCGAGCTCGCAAAATCCGGCACCGCCGCCGTCTTCTCTCCGCTCCAACAATTCCTCTTCAGCTTCTTCGCCCTCACGCTCCTCGGCGCCGACGCATCGAAGTCGCCGGAAATTGCCAGCTCCGGCGCCATCATGCTCGACAAATGGCTGGCTATCCAGCTAGTCCCCACCGTCAATATCAACGTTCTCCAGCCCTTGGTAGAGATTTTCCTCCACTCTTTCTCCTACCCTTTCTTCCTCGTCAAAGGAGACTACCAAAAACTCGTCGATTTCGTGGAGAAAGAGGCGGCGGAGGTGCTCAACCGCGGCGTCACCGAGTTCCAACTCACCGAGAAAGAAGCCGTTCACAACCTCCTCTTCATTCTCGGCTTCAACGCCTTCGGAGGGTTTTCCATTTTTTTCCCTGTCCTCCTGGGCAATCTCGGAGACGAAAAAAACTCAGAAATCCAAGAAAAGCTGAGAAACGAAGTCAGGGGTAAAGTTGGAACAAACCCCGACAATTTAAGTTTCGAGAAAATTAAGGAAATGGAACTCGTCCAATCATTCGTGTACGAAACTCTCCGACTCAACCCGCCGGTCCCGAGTCAGTTCGCGCGAGCCAGGAAGGATTTCCAGCTGAGTTCACACGACTCGGTGTACGACATCAAGAAAGGGGAGCTCCTGTGCGGGTTTCAGCCGTTGGTTATGTTGGACCCGAAGGTTTTCGACAATCCTGAGGATTTTGTGTTGGAGAGGTTTACGCAGGAGAAGGGGAAGGAGTTGTTGAACTATTTGTATTGGTCGAATGGGCCGCAGACTGGGATGCCCACTGCGGCGAACAAGCAGTGTGCCGGTAAGGATATTGTGACTCTCACGGCTTCCTTGTTTGTGGCTTACGTTTTGCAGAGATATGATTCCTTATCTGTGTCTTCTGGTTCTGTGGTAGCTGCTAAACTAAAGGCAAGCTAATCTGAGTCTGGAAAATGGATTTGTGTATGTTAATATGTCTGCAAATTCAACTTTAAATAAATGCTCCTAATATGAATGGCATTCGTTCTCATCATCTTCtttgcc
>Seq108 [organism=Ipomoea trifida (H.B.K.) G. Don] PacBio-Illumina derived unannotated transcript Itc440/f18p2/2017
ggctagtcctgttcttgcagggaaggcAGAGGAAGAAGAGAATCTGAGTTTAAGAATATCACTACCCGGATACTACGTTTTCTGATACAAATTCAACACCGCTTTCGTGGCTTTGACTTAAGGGTTGATTCCAAAATATAACAATAGCTTTGATCCGGCTAACGTTTCTCTGCTCCTCTTTTAACCGCCGCTTTCTCCAAAAAGCCCTAGAACTCTTTTCAATAGCTAGCTAACTATGGATATTGAAGAGGATATCAAGGCACTTCAGCTTGATTCGGCTGAAGATACTCCTATGGAAAATGCTGATGATGGTAAACCTGATGAAGTTGTACAACCTGATGAAACTGACAGAGGAGATGTTAAGAACGAGCCACAAGCAAACTCAGAGCAAATACATACTGAGCCTAAAGGCATTTCGGAAGAAAAAGAAAAGAAAAGTCCAGCTTTAGAGGATGTAGATGACGAGGCAGAAATCAACAAAAAGCGACATCTGAATGTTGTATTCATTGGGCATGTTGATGCTGGGAAGTCAACTATTGGAGGACAGATACTGTTCCTTAGTGGACAAGTAGATGAGCGTACAATCCAGAAGTATGAAAAAGAGGCAAAGGATAAAAGTAGAGAGAGCTGGTATATGGCATATATCATGGACACAAATGAAGAAGAGAGGGTTAAGGGGATTACTGTTGAAGTTGGAAGAGCACATTTTGAAACAGAAACTACAAGATTCACAATTTTGGATGCTCCGGGACACAAGAGCTATGTTCCAAATATGATTAGTGGAGCATCTCAAGCTGATATAGGTGTCCTGGTGATATCTGCAAGGAAGGGTGAATTTGAAACTGGATATGAAAGAGGTGGACAAACACGTGAGCATGTTCAACTTGCAAAGACTCTTGGAGTTACAAAGCTCCTCATTGTTGTAAATAAAATGGATGAACCTACTGTCAACTGGTCAAAAGAGAGGTATGATGAAATTGAGGGAAAAATGATTCCTTTTCTGAAGTCTTCTGGATATAATGTGAAGAAAGATGTTCAATTTCTTCCCATATCTGGGCTTTTGGGTTCAAATTTGAAAACAAGAATGGGTAAAAGTGTTTGTCCATGGTGGAGCGGCCCCTGTCTATTTGAAGCTCTTGATGCGGCTGAAGTCCCCCCTCGTGATCCTAAAGGTCCTTTCAGGATGCCAATTATTGACAAATTTAAAGATATGGGGACAGTTGTTATGGGTAAAGTAGAATCTGGTAGCATACGCGAGGGAGACAATTTGTTGGTGATGCCTAATAAGGCTCCTGTTAAAGTTCTTGCCTTATTCATAGATGAAGATAAAGTTCGACGAGCAGGGCCTGGGGAAAACTTACGAGTCAGATTATCCGGGGTTGAGGAAGAGGATATCTCATCGGGTTTTGTTTTGTGCAGTGTTGTAAAGCCAGTACCTGCTGTTACTGAGTTTGTTGCTCAGTTGTCAATCATGGAGTTGCTGGATAATGCAATTTTTACTGCTGGATACAAGGCTGTGTTGCACATTCACTCGGTTGTTGAGGAATGCGAAATTGTAGAGTTGATGCAGCAAATTGATCCGAAAACAAGGAAACCAATGAAGAAGAAACCACTCTTTGTAAAGAATGGTGCTTTTGTTGTGTGCCGCATCCAGGTGAACAGTCTGATATGCATTGAGAAGTTTTCTGATTTTGCCCAGCTTGGAAGATTCACTCTCCGCACAGAGGGGAAAACTGTTGCTGTGGGTAAAGTAACTGCTCTTTCTACCAACGCATAAAATTTTCTGTAATCTCTCAGGTTATATTCTGTACTGTCTCGAGCTGGAGCTTTCACGGAATGATAATGGATATTACAGTGATGGTGCAGTGTAGGGTGTTGTTGTTACTAGGCTGTCAATGTTAGCCTACCAATCTTCAGATTTTGATTGTACTTATTTTAAGGGTTGTTATTGACATTTTGGATATTTATTGTTTTCATAATCTTATTATTTATGATTGAGTTGGTACgcatttttgtt
>Seq109 [organism=Ipomoea trifida (H.B.K.) G. Don] PacBio-Illumina derived unannotated transcript Itc441/f2p3/2075
attcaccttcttcgtctcaataacttttaaagatccctttttaatcttctgggtccttgactcctgtCCGTATTCTTCAACTATCATCTCTCTCTCTCTCTCTCTGTGCTGTGAATCAGGCGATTGTGTAGTTGTTCTGTAGTCTGTTTCAGAGGTGTTTGTTTAAGGATTATAGAAGTGTGAGGTTCTGTTGTTGTCTGCTTTGCATATACTCATAAAAGATCCAATTTCCCTTTAAGAAGAGGATGACGATTGAAAACATTACAGTAACAAAGGAAAAGAGGTCAAGAAAGAGCAAGCAGGTTGTGGTTGATGAGAAATCTCCATTGTTGCCTACGAAGCACGGGGAAGATGCTGGATTTGATGAATTCAACGGGGCCTCGTTTAGTGGGGCGGTTTTTAATTTGTCCACCACGATTATTGGTGCTGGAATCATGGCTTTACCTGCAACGATGAAGGTTTTGGGGCTTTTTCTAGGGATTGCGATGGTCATCTTTATGTCGTTCCTGACAGAAGCTTCGATTGAGTTGTTGATTAGGTTTAGTAGGACTTCGAAATCGGTTTCTTATGGAGGTCTTATGGGTGATACCTTTGGAAAGTTTGGAAGGATTATGCTCCAATCATGTATATTAGTGAACAACATTGGTGTCCTTGTTGTGTACATGATTATCATAGGCGATGTACTCTCTGGAACAACCGAAGATGGAATTCACCATACTGGTGTTCTAGAAGGGTGGTTCGGGGCACAATGGTGGAATGGAAGGCTCTGTATTCTTCTGGTCACTACCATTGGCATATTTACACCATTGGCTTGCTTAAAGCGTATTGATTCATTGAAATTTACGTCTACATTATCAGTTGCACTGGCTGTTGTATTCCTTGCTGTAACTGTGGGAATCACAATATACAAGATAATAAACGGAACTGTTCTGATGCCCAGATTACTTCCTGATGTTGATAACCTGACCTCACTTTTTAAGATCTTCACAGTAGTTCCGGTCCTTGTCACTGCGTATATCTGCCACTACAATGTTCACTCCATTGACAACGAGCTTGAGGACAGCACACAGATTAAGTCAGTTGTCAGAGCCTCTCTCACGCTTTGCTCAAGTGTGTATGTTTTGACAAGCCTCTTTGGGTTCCTCCTATTTGGTGATGGAACCCTCGATGATGTGCTAGCAAACTTTGACGCGGACCTTGGACTTCCACTCGGTTCTTTGCTCAATGATGTCGTTCGTGTCAGTTATGCCGCTCACCTAATGCTCGTCTTTCCAATTGTTTTTTATCCCTTGCGTCTGAACTTGGACGGTCTGCTCTTCCCATCTGCAAGGCCTCTGGTTTTGGACAATGTGAGGTTTGCAGTGATCAGCATTGGGCTTATAGCTGTCGTCTTTCTAGGTGCAAATTTCATCCCCAGTATTTGGGATGCGTTCCAATTCACAGGTGCAACCGCTGCTGTATGCATTGGCTTCATATTCCCTGCTTGTATTGCTCTCAGGGATCGGTATGGCATAGCAACTAAAAGGGATAAGATCTTGTGTGTATTTATGGTCGTCCTTGCTGTGTTCTCAAACCTGGTGGCCATATACAGCGATGCATATACACTGTTTAAGAAGAATGCATCGAAACCTGAATGATTGCTTCGTTGCATGTTAGCTGCAATGTGGCTGGAAATGTGATCTATATTCACGGGGAAGGCTGGTGGTTATTTTCCCCCAAACCGGGAAAACAACAAGCATGGAAGCGTGGCAGGATCATGTGAAGACTGAAGTGCATCAGAAAAACGCGTTTTTAATGAACTTACTGAAGTCAAGTTTGAATAAATTCATGCATTCTGTTCAATGTCAAATTGAGCAGCGATGTTCGACATCTATGCAAGGGGCTGTGCAGATCTGGCTACATTCCTGTCGTTTTCGTTTTCGTTTTCGTTTCTAGTTGAGATTGCTTTGCATGGATGCTGCATGTAGAATAGAATGCAGATAGTAAAACTCAAATGTGCTTATGTGAAATATATGTATGTAAGGATATTGGTTTCTTagtttggcatacccctttattgacttcaaatttggcat
>Seq110 [organism=Ipomoea trifida (H.B.K.) G. Don] PacBio-Illumina derived unannotated transcript Itc442/f11p1/2058
aagaattatagttttggttttcttgaattttctatcaaactcccagactgtgttctgGGTCTTTCTGATCATCATTCTTGTGAGTTTTTGCTAATAATTTGAATTTCACAATCTGGGGTTTGCTGGAAATCCCTTTTCTTGGGGTTTATTGTGGGAAAGTTTCAAACTTTGGGAAATTTCAGCAAATTTGAGCTCTGGGATTTGGAAATTTCTTGATTCTTTTCTGGGATTTGGATGAAAACATAGGAGTTTTTGCTAATAATTTGAATTTCACAATCTGGGTTTTGCTGGAAATCCCTTTTCTTGGGGTTTATTGTGGGAAAGTTTCAAACTTTGGGAAAATTTCAGCAAATTTGAGCTCTGGGATTTGGAAATCTCTTGATGCTTTTCTGGGATTTGGATGAAAACATAGGAGGGTTTTGAATTTTGATTGAGAGATACAAAAAAAACACACAAATCATTGAAATCAAACACACACACACACACACACATATTGATGATGGATGGAACACAGAGTGGTTCTAATGCACCTGCCCCATTTCTGACCAAGACATATGAACTAGTGGATGATCCATCCACAAACCATATTGTTTCTTGGCATCAAAATGGGCGCAGCTTTGTGGTGTGGAATCCTCCTGAGTTTGCCTGTGAATTGCTGCCCAAATACTTCAAGCACAACAACTTTTCCAGCTTTATCAGACAACTTAACACCTATGGGTTCAGAAAGATTGATCCTGAACAATGGGAGTTTGCAAATGAGGAATTTATAAGAGGACAGACACATCTGTTGAAGAATATCCATCGGCGTAGGCCAATCCATAGCCACTCTGGTCAAGGGAATTCCGTGGCACCCTTAAATGATTCGGAGAGACAAGGGTTTGAAGAGGAAATCGAGAGGCTGAAACATGAGAATAGTTTTCTTCAGTCAGAAGTAGAAAGGCGTGAGCAAGAGAATCAAGAATACAAACTTGAGTTTCAGTCGTTCGAGCATCGGTTGCTGAAGGTTGATCAAAGGCAGAGGCGACTCGTGGCTCTTTTGGGTCAAATATCTCAAAAGCCTACATTTGCCTCTACCCTCATGCAACAATTGGATACTCATAACAAGAAGAGAAGGTTATCGATTTCCAATAGCTTGTATGACGAAGACAACATTGGTGATAACCAATTCCTTAGTTTCCAAAAGGGTCCGGGCTCGGGCTCCACCACACATCTTCCACAGTTAAGCTACGAGCTAGTTGCAAAGTTGGATTCTTCCATAAATTTCTGCGAGAATGTTCTACATGGGATTTCCAAAACTCCAGGAGAAGATGTTTACGAGTTTTCTGCCCTTCCTCGGCCTTTCCCAATTATTGAAACTGAGATGCAGGCCCGGTCTGGAGATTCTGAAGTCAATGTCCGGCCTTGCTCTCTCCATTCTCAACCGTCGTCAACTTCAAGGGATATGTGCTCCTCTCCTGAGTTGGCTGGGTCTTCGAGTCACACCGGTACCCCTGAGATATCGTCCATCTTTCCCAGCTTAGAATCCCGAGATAAGCCTTCAGGAATTGATGTAAACACTAGTCCTGCTAGTACTCTCGAGCCTACTATCTTGAAAGATAAGGTGGAGGGTAGCTCGTCTACATCTATGCCTAATGGAGGTAACGATGTATTCTGGCAGCAGTTCCTCACGGAGACTCCCACTCCCGGGTGCTCTGACCGCCAGGAGGTTGAGTCCGAAAGAAGGGAAACTGTTGGGAGAAAGTACGATAGCCAATTACCCGAAAGCCATAGGCCTTGGTGGAACACAATTAACATAGAACACCTAACGGAAGGCATGGGGCATCTCAGTCCCATGACCGGAAGCTGATGCTGCTTCACCGTTTTCTTGTAGATTTCTTGCCTGCTTGTTGTATCATAAATTTAGAGAGAATTCTCGAGCATCGCACTATGTAAGCTTCTTTTTGAGCACGGCTCGCTCAGTTAGAGCGGGATCCATGCTTTCTTGGTTTTGATTTTGCTTGTAGTCACTAGCTAGATATCCTTTTTTTAtcagaatagaagttttctgcattctagagt
>Seq111 [organism=Ipomoea trifida (H.B.K.) G. Don] PacBio-Illumina derived unannotated transcript Itc443/f17p3/1606
aaagcagagaggaaactgtacagccagtcactcagttcaaattcgAAGTGTAAAGACATTTCAGCATAAGCCTCCAAAGCCCAAAAACAATGGCGAGCTCCGTATACAACGCTATGTGCTCTTCGCTGCCGCTCCAGCATTCTTTCCACAAATGGAAGCCGTCTGTAAAACCAATTTCAAGCCCTCACATTTTCGGCAAACCGAAGCCTATTCCCGTCATTTCCAAGAACAACGAAGTTGGCTCCGTGGTTTCCGATTCCCTCGCCGGCAGCCGGCTATATTTGGGAATGGATTTTGGCACTTCCGGCGCTCGCTACGCGCTGATTGACGACGGCGGGAACCTTCTTTCCGAAGGGAAGAGGGATTATCCTTTGTATATGAGGGAGGAAGATAAATCGGTGGATTGGCTACGAGGTTGGAAAGAAGCTCTCTTCTTACTTCTAGGAGATGTGCCTCTCGGTCTTCGCCCCTATGTTGCTTCAATTTCTGTTGATGGAACTTCTGGAACCATCTTCATCTTAGACAGCGCTACGCGGAGCCATTATCTAAAGCGTACCTCTATAATGAGAGTTATCCCGATGTTTTGCCGGAGGTGAAGTCTATGGCTCCTGCAAATCACTGTGTCCTCGCCGATTCTTCTGCTCTTTGCAAGCTCCTTTCATGGTGGAACTCTTACGAGTTTAGCAAGAAGTCTGCGCTGGTGTTGCACCATGCTGACTGGGTCTCATTTTTCCTACATGGCAAGCTCGGAATCACGGACTACAATAATGCATTGAAGCTTGGCTATGATCCAGAAGCTGAATGCTACCCGCGATGGCTGCTTTCTCAACCATTTTCTCATGTTTTGCCTGCTGTTCAAGCGCCTGGAAAATCAATAGATTTTTTAAAGGAGGACATTAGAAGACTTTATGGATTCCCGCAAGATTGTGTTGTGTGCACTGGGACTACGGATAGTGTAGCGGCGGTCATAGCAACACGTGCTTCCCAACCTGGAAAAGCTGTTACATCTTTGGGTTCAACTATAGCTTTAAAACTACTAAGTACTAAAAAGGTGGAAGATGTTCGCTTTGGAGTGTATAGCCACCGGCTCGGAGATAAATGGCTGGTCGGAGGGGCTTCCAACTCCGGCGGAGCTGTTCTCCGGCATATCTTCAGTGACGAGCAGCTTTTTAAATTGAGTGAGAAGATCAATCCCCTAGTTCCCTCCCCTCTTGATTACTACCCTTGAAAGTACCCGGTGAAAGATTCCCCTTGGCAGATCCAACAAAAGAGCCTAGGATGCACCCGCGGCCGGCAGATGATGTGGAATACTTGTATGGTCTTCTTGAATCGATGGCTCGTATTGAGGCAAAGGGGTACAGTTTGCTAAAGAGTCTTGGGGCAGCCCCGTTGAGCAAATACTGACATCTGGAGGCGGATCAAGGAACCCAATATGGACAAAGATCCGTGAGAGGGTGCTGCGTATACCGGTAAGCCCGGCAGTTCAAACTGAAGCTGCCTATGGAGCCGCATTGCTAGCACTAAAAGGTGCATGTCAAAAACAAGGTTCTTATAACTCCGTATTAATTATAAGACTATGTCTTATAATTctagtgtgttgaaaact
>Seq112 [organism=Ipomoea trifida (H.B.K.) G. Don] PacBio-Illumina derived unannotated transcript Itc445/f10p7/2022
atccatccaacAACAGAACAACAAATTTGTAATCATATCATAGATTCAAAGCTGTTGTAGTAAGTGTTGTTGAATTTGCCTTATTAAGATCAGATCGATCTAACATAATTCTGATTTGTGAAGAAGCTAAGCAAGATGGAGTTGAAGAAAATCCAAATTCCCCCAACATCCACTTCCACTTCCACTTCCATTAGTTATCCCGTTAAACATAAGAAATCCATCACCAATACCAATATTGATTATTCTTTCTCTGAAAATCCTGCACCTGCACCTTCACTGCTTCTCTACCTTACTAACGCCGTCTTCTTTGCGGCCGTCTATTTCCTGCTCGTTAGCTGGCGCGACAAGATCCGTCACTCCAAGCCTCTCCATGTTGTCTCAAGCTCTGAGATCGCTGCCCTCCTCGCTTTTGCTGCTTCGTTTCTTTATCTCTTGGGCTTCTTCGGCATTGCCTCCAATCCTCTACAAGAGCAAGAGCAGCAAGAAGAAGAAAAACAGATTACTCTGAAGAAAAAAGAAAATGATGATGAGCATGTAGTCACACCTCCTCCTGCTGCTGCTATCAAATCTGATCCAATAATTATTTCTTCCCAAGAAGATGATGATGAGGAGATAGTGAAAGGTGTTGCGGAAGGTCGGATTCCGTCCTACTCCCTGGAGTCAAAGTTAGGGGATTGCAAGAGGGCTGCAGCCATCCGTCGCAAGGCCTTGGAGAGAATAACCGGCAAATCTTTAGACGGACTTCCCTTGGAGAGTTTTGACTATGAATCAATTCTGGGTCAGTGTTGCGAGATGCCAGTTGGGTACGTACAGATTCCGGTTGGTATTGCGGGGCCGCTCTTGCTCGACGGTGAGGAGTACTCTGTACCCATGGCTACCACGGAGGGTTGCTTGGTGGCCAGCACAAACAGGGGTTGCAAAGCCATCTATGCCTCCGGAGGCGCAACCAGTGTGGTGTTAAGGGATGGGATGACTAGAGCTCCAGTGGTGAGATTCTCCACCGCCAAAAGAGCCGCACAGTTGAAGCTTTTCTTGGAGGATCCTTTAAGTTTCGACACCATTGCTACCGCATTCAATAAATCTAGTCGTTTTGCTCGCCTCCAGACCATCAAATGCGCTATTGCCGGCAAGAATCTGTACATGAGATTCACTTGCAGCACTGGCGATGCCATGGGGATGAACATGGTATCCAAGGGCGTCCAGAATGTATTGGACTTCCTCCAGACCGACTTCCCCGACATGGACATCATCGGCATCTCTGGCAACTTCTGCTCCGACAAGAAACCTGCGGCTGTCAACTGGATTGAAGGCCGAGGTAAGTCAGTGGTCTGCGAGGCCATAATAAAGGAAGAAGTAGTTAACAAAGTACTAAAAACTGATGTTGCCTCCTTAGTAGAGCTCAACATGCTCAAGAATCTCACTGGATCCGCCATGGCTGGAGCTCTAGGGGGATTCAACGCCCACGCCGCCAACATTGTCTCTGCTGTCTACATCGCCACAGGACAAGACCCCGCACAAAACATTGAAAGCTCTCACTGTATAACCATGATGGAGGCGGTTAATGAAGGGAAAGATCTTCACATCTCAGTCACCATGCCGTCCATTGAGGTAGGCACTGTGGGGGGTGGAACTCAGCTTGCTTCCCAGGCCGCATGCTTGAATCTACTAGGAGTGAAGGGTGCTAGCAACAAAGTGCCCGGAGCCAACTCCAGAAGGTTGGCCACTGTGGTTGCTGGAGCAGTATTAGCTGGGGAGCTTTCTTTGATGTCTGCAATAGCTGCAGGGCAGCTTGTTAAGAGTCACATGAAGTACAATAGGTCTTCTAACAAACCTTAACTACAAAACACTCAAGCATGCACAGGCCGGGAATCAAAATTAATTATCAATGATGTATCCAATTTTTTTTCTTCTTGTTTTATAATGAATTCAAATTCTTTGAATTGGTAATTAATTTGTAAGTTTTACCACCTATACATGTTTGTGTGATATCAATGAAAGTGAATTCATTAATGCGAGAAActg
>Seq113 [organism=Ipomoea trifida (H.B.K.) G. Don] PacBio-Illumina derived unannotated transcript Itc447/f12p1/2178
acccccaagagggaatagatacacaaactaccgactaggaagcctgcatgtgtgtatatatatgtaaCTGAATCTTTACAGATAAAAATGAGTTCTTTTCTTCTGTAGCGTTAGTACCAGGTACCAAGAACAGAACAGAGGACTTCGGTTTTGCTCTTTCTCTGTCTCTCTTCGCTACACAAAGAAGAAGAAAAAAAAAAAAACCCTATCATATCTCTCTCTATGCTAATTTCTTTATCCTCTGTATACATAATCAAATTCCCGCATTTAAGCTGAGTTGTGGTTTCAAAGATTTCTTGCACTTAACACGCCAAAATCCTGGAAAGAAACAGAGATATATCTTGTTTCCATGGTATATTGATTCTTTCCTGAAAAGAATAAAAAGAAGAAGAAGAAACAGAGTTCTCAATCAATCAGAGATCTGGGTTGAAGAAAAAGACATCTGAGAAACGAGATCTGTCCGAACACAGAATTTCCCAGAAACAGTTTTAGCGGAAGACAATGTTGTCTCAGAAGCAAGCAGAAGAAGCAATTGTCCCAAACTTCAATGAAGCAGAGCAAGAAGGAGGCACCAAAGAAGGAGCCGAGAGAGGAGGAGAAGAAGAAGAAGATCACTCGCTTTTCAGTGTCAAGAACTTTCTCTGGCATGGCGGCTCTACCTGGGATGCTTGGTTCAGTTGCGCTTCCAATCAAGTGGCGCAGGTTCTTTTGACACTCCCATACTCATTTTCCCAGCTGGGCATGTTGTCGGGCATAGTGTTCCAAATCTTCTACGGCATCGTGGGAAGCTGGACGGCCTACCTTATCAGCGTCCTCTACATAGAATACAGAAGCCGAAAGGAGAAAGAAGGCGTCAGCTTCAAGAACCATGTTATTCAGTGGTTCGAGGTTCTTGACGGTTTACTCGGCCCTTACTGGAAAGCCGCCGGGCTGGCTTTCAACTGCACTTTTCTCCTCTTTGGATCTGTCATTCAACTCATAGCCTGCGCAAGTAACATATACTACATAAATGATCGGTTGGATAAGAGGACATGGACATACATATTTGGAGCTTGTTGTGCAACCACTGTTTTCATTCCTTCGTTCCACAACTACCGGATTTGGTCTTTCTTAGGCCTTGGGATGACAACTTACACAGCTTGGTACCTTGCTATTGCGGCTATCGCTCATGGACAGGTGGAAGGTGTGCAGCACTCTGGCCCACAAAAACTTGTGCTGTATTTTACCGGCGCCACCAATATTCTATACACCTTCGGTGGTCATGCCGTCACTGTGGAAATCATGCATGCAATGTGGAAGCCCCAGAAGTTCAAATACATTTACTTATTTGCCACCCTCTACGTCTACACCCTCACCATTCCCTCCGCCACCGCCGTCTACTGGGCGTTCGGCGACCAGCTCCTTGACCACTCTAACGCCTTCGCCCTCCTCCCAAAATCCGCCTGGCGCGACGCCGCCGTCATCCTAATGCTCATTCACCAGTTTATCACGTTTGGTTTTGCGTGCACGCCATTGTACTTCGTGTGGGAGAAGGTGATAGGGATGCACGACACGACGAGTATTTGCCTAAGGGCACTCGCGAGACTGCCAGTGGTGATACCTATATGGTTCTTGGCCATTATTTTCCCATTCTTTGGCCCTATTAATTCGGCTGTTGGGGCACTTCTCGTTAGCTTCACCGTCTACATCATCCCAGCTCTCGCTCATATGCTCACTTATCGTAAAGCTTCTGCTCGACAGAATGCGGCGGAGAAGCCTCCGTTCTTTCTGCCGAGCTGGACCGCAATGTACGCCATTAACATCTTCATAGTGGGCTGGGTTTTGGTGGTCGGGTTCGGGTTCGGGGGATGGGCCAGCGTCACCAATTTCATCAAACAAGTGGACACGTTCGGGCTTTTCGCCAAGTGCTACCAATGCAAGCCGCCCAAACCGGTGGCGCTCCCGCCGCATAACGCCACCGCCCACCACTGAGATCACTCACAAAAACTATATTTTGTATTATATATTAATTACTTCCCCCTACACGTGATGTTTGCTTAATTTTCTCCCACTTTTTTTTTTTGAATATTTTTTTTTTTGTATTATTATTATTAATATTAGATAAGATAGTGTGTTGATCTGCGATGATTCCCTTGGTACCAAATCATAGgctaatgaaatgaatatcatagtttgcat
>Seq114 [organism=Ipomoea trifida (H.B.K.) G. Don] PacBio-Illumina derived unannotated transcript Itc449/f10p11/2080
attgtattgtatttgtatgtatctgcgtgaagcttttacatctggtctgaagttctttgctttctggggCTTTTTTGTATTGAACAGATTAGATCTAAGAGAAAAAGAAGAAGATCCGAGAGATGGGTAGTTCTGGAAATTCATGGAAATTGAACGACCACCCCAAGCTTCCCAAAGGGAAGACCATAGCGCTGATTGTTTTGGATGGATGGGGTGAGGCTAAGGCTAATGAGTACAACGCTATCCACGTTGCTGAAACCCCCACCATGGATTCTCTCAAACAGGGCAATCCGGATACATGGAGGTTGGTGAAGGCTCACGGTACTGCAGTGGGGCTTCCCACAGAAGATGACATGGGCAACAGTGAGGTTGGCCACAATGCTCTTGGAGCTGGAAGGATCTTTGCCCAGGGTGCAAAGCTTGTTGACTTGGCCCTTGCTTCCGGTAAAATCTATGATGGAGATGGCTTCAAATACATTAAAGAAAGTTTTGAAACCGGAACTTTGCACCTAATTGGACTATTGAGTGATGGAGGAGTACACTCCAGACTTGACCAGTTACAGTTGTTGCTGAAAGGTGCGGCTGAGCGTGGTGCCAAAAGGATTCGTGTTCATGCCCTAACTGATGGGCGTGATGTCCTGGATGGTTCAAGTGTAGGATTTATGGAGACTCTCGAGAATGATCTTGCAAAATTACGTGAAAATGGTATCGATGCCCAGGTTGCATCAGGTGGAGGCCGCATGTATGTGACAATGGATCGATACGAGAATGATTGGGATGTCGTAAAGCGAGGTTGGGATGCCCAAGTTCTAGGTGAAGCTCCGCATAAGTTTAGGAATCCTGTTGAAGCAATCAAGAAGCTTAGGGAGGCTCCCAAAGCGACTGATCAGTACTTACCTCCATTTGTTATTGTTGATGAGAATGGGAAGGCTGTTGGTCCTATTGTAGATGGCGATGCTGTTGTGACCTTTAATTTCCGAGCAGATCGTATGGTTATGTTAGCAAAGGCCCTTGAGTATGAAAATTTCGATAAATTTGATCGTGTCCGATACCCTAAAATCCGGTATGCTGGTATGCTACAATATGATGGGGAGTTGAAGCTTCCAAGTCGCTACCTCGTTTCTCCTCCAGAAATTGACAGAACTTCTGGCGAATATCTAGTGCGCAATGGCGTTCGTACTTTTGCCTGCAGTGAAACTGTTAAATTTGGCCATGTCACTTTTTTCTGGAATGGAAATCGTTCTGGATATTTTAATGCTGAGTTGGAAGAGTATGTTGAAATTCCAAGTGATGTCGGTATAACATTCAATGTCCAGCCAAAGATGAAGGCTATTGAGATTGCTGAAAAGGCTAGAGATGCTATTCTTAGCCGCAAGTTTGACCAGGTGCGCGTTAACATACCAAATGGTGACATGGTGGGGCATACTGGCGACATTGCCGCAACTATTGAAGCTTGCAAGGCTGCTGATATAGGTGTCAAGATGATCCTTGATGCAATTGAACAAGTTGGCGGAATTTATGTTGTCACTGCAGATCACGGGAATGCAGAAGACATGGTGAAGAGAAACAAGAAGGGAGAGCCTCTTCTTGACAAGACCGGAAATATCCAGATCCTTACTTCTCACACTTGTGAACTGGTCCCGATTGCCATTGGGGGTCCGGGGTTGACACCTGGAACGAGATTCCGCAGAGATGTGCCAACTGGTGGGCTCGCTAATGTTGCTGCGACCGTGATGAATCTGCACGGGTTTGAAGCGCCTAGCGACTACGAGACCACATTGATCGAGGTTGTTGACAACTAGATGGTGCAAGGATTTGCATTGCATGCCATGCCATTTTGTGCTAGATTTTTGGCTTGATGGAAAGCATTGAGAAAAACATAGAAAGACCTCATTTTATGTTATATTGAATAAGGAATTTGGAGCGCAGTTGTTTCTACTTTCTAATCTGATAGCAAATAATCACAATTCTGTCTGTCATATTTACTGATAGCAAATAGCAAAGAAACACAAGACAGGTAAATTCATAACATACGGATAATtactaccgttttgtcataattactatttattggttttgt
>Seq115 [organism=Ipomoea trifida (H.B.K.) G. Don] PacBio-Illumina derived unannotated transcript Itc450/f10p2/1698
aggttgttacggctctctgactgaatgtagccaacggataatcgcgccacgacagcacagctccttcatATACCTTCTTCTGATCACTTCTATCCATGCCTCTGTACTGAGCTTTGAAGTAATTGAACTTGGATTGCTACGGACATGGAGATCAAGGATGATAATGTCACCGGATCTTCCAAATTTCCGGCGGATTTGGAGTACCAATCAGGCTTCGGCAACCACTTCTCCTCGGAGGCGATCGCCGGAGCTCTTCCCAGAGGCCAGAACAGTCCGCTTGTCTGCCCTCTCGGCCTCTACGCTGAGCAGATTTCCGGCACCTCTTTCACCTCCCCTCGCAAACTCAATCAGCTCAGTTGGTTATATCGTGTTAAGCCATCAGTTACCCATGAGCCATTTAAACCTAGAGTTCCAACTCATGAAAGACTTGTCAGTGAGTTCAACCAGTCAAATAGTTCTGCTACACCTACTCAATTACGGTGGAAGCCTGTGGATATCCCAGAAACACCAACTGATTTCATTGATGGGCTGTACACTGTATGTGGAGCTGGCAGCTCTTACCTCCGGCATGGTTTTGCAATTCACATGTATACAGCTAACAAATCAATGGACAACTGTGCATTCTGCAATGCTGATGGAGACTTTTTGATAGTTCCTCAAAAAGGAAGGTTGTGGATTACAACTGAATGTGGTAGGTTGCAAGTCAATCCTGGTGAAATAGTTGTTATTCCTCAAGGATTTCGCTTTGCTGTTGATCTGCCGGATGGAGAATCGCGAGGTTATGTTGGTGAAATTTTTGGAACTCATTTTCAACTCCCTGATCTTGGGCCAATAGGTGCAAATGGTCTTGCTGCTCCAAGGGATTTTCTTGTTCCAGTGGCATGGTTTGATGATAGCTGCCATCCAGGTTACACCATTGTACAAAAATATGGCGGTGAACTCTTCACTGCAAAACAAGAGTTTTCACCATTCAACGTGGTTGCTTGGCATGGCAATTACGCCCCTTACAAGTATGATCTAAGCAAGTTCTGCCCTTATAACACTGTTTTGTTTGATCACAGTGATCCATCAATAAACACAGTTTTGACAGCACCCACAGATAAACCAGGAGTGGCACTGATGGACTTTGTCATTTTTCCACCGCGATGGTTGGTTGCTGAACACACTTTTCGTCCTCCATATTACCACCGAAATTGTATGAGTGAATTTATGGGCCTGATCTATGGAGGATATGAGGCAAAAGCTGATGGCTTTCTTCCAGGTGGTGCAAGCCTCCATAGCTGCATGACTCCCCATGGTCCCGATACCAAAACATACGAGAAAACCATAGCCCTGGGAAACGAAGCAGGGCCACATAGAATCACAGGCACGATGGCTTTCATGTTCGAGTCATGCCTCGTGCCCCGAGTCTGTCCATGGGCACTGGAATCGCCCTTCATGGATCACGATTATTATCAGTGTTGGATAGGTTTGAAGTCTCACTTCACAGGAGGATCCACAGATGAAGGGAACAAGGAGTTGGAAAATGGAAACCACTGAGGTATGGCTCACCAATGCTTGTCATCTTGTCATGGTTCCACCGGAGCTATGGTTGATCTGTCTCTATCGAAATGCCACACTTTGTAAATACACTATTGAGATACAAGTTGATGTATGGATATGACTGAAACATAAATATGAATAATGGAGCGTTTGGTT
>Seq116 [organism=Ipomoea trifida (H.B.K.) G. Don] PacBio-Illumina derived unannotated transcript Itc451/f4p3/1805
gagagcgacaatgagcaaagagtttgttacgactctttgactgaatgtagccaacggataatcgcgccACGACAGCACAGCTCCTTCATATACCTTCTTCTGATCACTTCTATCCATGCCTCTGTACTGAGCTTTGAAGTAATTGAACTTGGATTGCTACGGACATGGAGATCAAGGATGATAATGTCACCGGATCTTCCAAATTTCCGGCGGATTTGGAGTACCAATCAGGCTTCGGCAACCACTTCTCCTCGGAGGCGATCGCCGGAGCTCTTCCCAGAGGCCAGAACAGTCCGCTTGTCTGCCCTCTCGGCCTCTACGCTGAGCAGATTTCCGGCACCTCTTTCACCTCCCCTCGCAAACTCAATCAGCTCAGTTGGTTATATCGTGTTAAGCCATCAGTTACCCATGAGCCATTTAAACCTAGAGTTCCAACTCATGAAAGACTTGTCAGTGAGTTCAACCAGTCAAATAGTTCTGCTACACCTACTCAATTACGGTGGAAGCCTGTGGATATCCCAGAAACACCAACTGATTTCATTGATGGGCTGTACACTGTATGTGGAGCTGGCAGCTCTTACCTCCGGCATGGTTTTGCAATTCACATGTATACAGCTAACAAATCAATGGACAACTGTGCATTCTGCAATGCTGATGGAGACTTTTTGATAGTTCCTCAAAAAGGAAGGTTGTGGATTACAACTGAATGTGGTAGGTTGCAAGTCAATCCTGGTGAAATAGTTGTCATTCCTCAAGGATTTCGCTTTGCTGTTGATCTGCCGGATGGAGAATCGCGAGGTTATGTTGGTGAAATTTTTGGAACTCATTTTCAACTCCCTGATCTTGGGCCAATAGGTGCAAATGGTCTTGCTGCTCCAAGGGATTTTCTTGTTCCAGTGGCATGGTTTGATGATAGCTGCCATCCAGGTTACACCATTGTACAAAAATATGGTGGTGAACTCTTCACTGCAAAACAAGAGTTTTCACCATTTAACGTGGTTGCTTGGCATGGCAATTACGCCCCTTACAAGTATGATCTAAGCAAGTTCTGCCCTTATAACACTGTTTTGTTTGATCACAGTGATCCATCAATAAACACAGTTTTGACAGCACCCACAGATAAACCAGGAGTGGCATTGATGGACTTTGTCATTTTTCCACCGCGATGGTTGGTTGCTGAACACACTTTTCGTCCTCCATATTACCACCGAAATTGTATGAGTGAATTTATGGGCCTGATCTATGGAGGATATGAGGCAAAAGCTGATGGCTTTCTTCCAGGTGGTGCAAGCCTCCATAGCTGCATGACTCCCCATGGTCCCGATACCAAAACATACGAGAAAACCATAGCCCTGGGAAACGAAGCAGGGCCACATAGAATCACAGGCACGATGGCTTTCATGTTCGAGTCATGCCTCGTGCCCGAGTCTGTCCATGGGCACTGGAATCGCCCTTCATGGATCACGATTATTATCAGTGTTGGATAGGTTTGAAGTCTCACTTCACAGGAGGATCCACAGATGAAGGGAACAAGGAGTTGGAAAATGGAAACCACTGAGGTATGGCTCACCAATGCTTGTCATCTTGTCATGGTTCCACCGGAGCTATGGTTGATCTGTCTCTATCGAAATGCCACACTTTGTAAATACACTATTGAGATACAAGTTGATGTATGGATATGACTGAAACATAAATATGAATAATGGAGCGTTTGGTTCTCGGAGTTGGGATTACCTTAGGTAATAATGTGATATTTTAAGAATGTATAAATTATCTTGTGTTTAGTTAATATGGGAATGTAAGtt
>Seq117 [organism=Ipomoea trifida (H.B.K.) G. Don] PacBio-Illumina derived unannotated transcript Itc456/f15p3/1828
AGAAGATATTTTGATCTCACTGCTAAATAATTTTTCTTGGCGTTTCATAAAGTTCCGGATTTGGATAGAAGGGAAGGAGAACCAGAGAAGCAGTTGCAACTTGCAATGATCAATCGCCTTCTTGGTCACACTCTCAAGAGAGCCACCAACCAGGTTGGCTCCCATGTAAAGCATCTTCCTGCAGTTAGTGGTTCGCATGGATCTATTATTCATAGTCACTCCCCGACCAGATGGAGTAGTGCACAGGCATCTGTGCAGAATGATTCCACTGATGAAAAAGGATTTAAGGGGCATGATATGTTGGCACCCTTTACTGCAGGGTGGCAAACTACTGATCTGCATCCCTTAGTAATAGAAAAGTCTGAGGGTTCCTATGTTTATGATATAAACGGAAAGAAATATCTTGATTCCCTGGCAGGTTTATGGTGCACAGCTTTAGGGGGAAATGAACCACGTCTTGTTGATGCTGCTATGAAACAACTAAATACATTGCCATTTTATCACTCATTTTGGAATCGTACAACAAAGCCTTCTTTGGATCTTGCCAAGGAACTTCTAGATACATTTACTGCAAATAAAATGGGAAAAGCATTTTTCACAAATAGTGGATCAGAAGCCAATGACACACAGGTGAAGTTGGTATGGTATTATAACAATGCACTTGGGAGACCAAACAAGAAAAAATTTATTGCTCGTGCAAAATCATACCATGGATCAACGCTTATCGCTGCTAGTCTTTCTGGCCTTCCAGCACTACATCACAAATTTGATCTGCCTGCTCCATTTGTATTGCACACTGACTGCCCTCATTATTGGCGCTATCATCTGCCAGGTGAGACAGAGGAGGAATTCTCAACAAGGTTGGCAAATAACTTGGAAAATCTTATCCTCAAAGAGGGACCAGAGACGATAGCTGCTTTCATTGCGGAGCCAGTCATGGGGCAGGTGGTGTGATACCACCACCGGCAACTTATTTTGATAAGATTCAAGCTATAGTTAAGAAGTATGACATTCTTTTCATTGCGGATGAGGTAATATGTGCGTTTGGGAGGCTTGGAACAATGTTCGGCTGTGACAAATATAACATCAAACCTGATCTTGTCTCTATAGCAAAGGCTGTTTCTTCTGCTTATATGCCGATTGGGGCTGTCCTAGTGAGCCCTGAAATATATGATGTAATACATTCCCAAAGCAATAAATTAGGTTCTTTCTCTCATGGTTTTACTTATTCTGGGCACCCGGTATCTTGTGCCGTGGCATTGGAAGCATTAAAGATCTACAAGGAGAGAAATATTGTCGAGCAGGTTAATAGAATAGCTCCGAAATTCCAAGATGGTTTAAAAGCCTTTTCTGACAGTCCTATCATTGGAGAGATTCGGGGTCTTGGCTTGATCCTTGGGACCGAGTTTACTGACAACAAGTCTCCTAATGATCCTTTCCCTCCTGAATGGGGTGTTGGTGCTTACTTTGGAGCTCAGTGTGAGAAAAAGGGGATGCTGGTCCGTGTAGCTGGCGATAACATAATGATGTCTCCTCCATTTATAATGACTCCCGAGGAAGTTGACGAGTTGATCAGAATATACGGGGAGGCGCTGAGGGAGACCGAAAGGCGAGTAGAAGAACTCAAATCCCAGAAGAAGTAAATTTGATGGTTACCAAAGCTCACTGCTATTCAAAACAAAGTGTAAAACATAAATAAGGATGTTGAGTAGGAGGTTTGAGCTTCTGCTTCTTCTGGATTGTCCTTACTCTCCTTAGTCTCTCTTTACTTCTGCTGGTTGTTGAACACTGAATTTAAGGTAAGGGAATGAACATTTTATTGTTTTAC
>Seq118 [organism=Ipomoea trifida (H.B.K.) G. Don] PacBio-Illumina derived unannotated transcript Itc459/f19p2/1734
ggatttctaaaacccttgaaggggagtgggagagaagcgtagcaatagggtagctggagtcctaAACCCTGAAAACCCCATCGTGCTCATCTGGCAATGGCGTCGGTCGCATTCAGAAACCCTAGCTCGAGGCGTTTGCTCTTTCTATCTCCACAAATCCACGCCTGCTGCCGGGGATCGGTTTTAGCTCAGCCCTCGCTCTCCGAATCGCCGTCTCAAAATGAGACTCCCTTGTTTTCCAACCCCTGGTGGAGATCTATGGCTACCTTTACTCGAACAAAGCCTCATGTTAATGTGGGAACAATTGGACATGTTGATCATGGAAAGACTACACTAACTGCAGCAATTACAAAGGTCCTAGCTGAAGAAGGAAAGGCTAAAGCTGTTGCCTTTGATGAAATTGATAAAGCTCCTGAAGAGAAAAAAAGAGGAATTACTATTGCAACGGCTCATGTGGAGTATGAGACTGCTAAGAGACACTATGCTCATGTAGATTGTCCAGGGCATGCTGATTATGTTAAAAACATGATTACTGGAGCTGCCCAAATGGATGGTGGCATTCTTGTTGTATCTGCACCCGATGGACCCATGCCCCAAACGAAAGAGCATATTTTGCTTGCACGCCAGGTTGGTGTACCATCACTTGTGTGCTTTTTGAACAAAGTTGATGCTGTTGATGATGAAGAACTACTTGAACTCGTGGAAATGGAACTCCGTGAATTGCTTAGTTTCTACAAGTTCCCTGGGGATGAAATCCCTATCATTCGAGGTTCTGCTCTGTCAGCTTTACAGGGTACAAATGATGAAATTGGAAGGAAGGCTATTTTGAAGTTAATGGATGCTGTAGATGCATATATTCCAGATCCTGTTCGTGTGCTTGATAAGCCATTCCTAATGCCAATTGAAGATGTTTTCTCTATTCAGGGACGTGGAACAGTGGCTACTGGCCGTGTTGAGCAAGGAACTATAAAGGTGGGAGAAGATGTGGAGATTTTGGGGCTGATGCAGGGAAATCTCAAAAGTACAGTGACTGGTGTTGAAATGTTCAAGAAGATCTTGGATTATGGACAAGCCGGTGACAATGTTGGTCTTCTACTGCGTGGTTTAAAGCGTGATGATATCCAGCGAGGAATGGTGATTGCAAAGCCTGGAACAGTGAAAACATATAAGAGGTTTGAGGCAGAGATATATGTGCTCACCAAGGACGAAGGTGGCCGCCACACTGCATTTTTCTCAAACTATAGGCCTCAGTTTTACATGAGGACAGCTGACATCACGGGTAAAGTGGAGTTGCCAGAAGATGTCAAGATGGTCATGCCTGGGGATAATGTAACCGCTATTTTTGAGCTAATCTCTCCTGTTCCACTGGAAAAAGGTCAAAGATTTGCCTTGAGGGAAGGTGGCAGGACAGTCGGTGCTGGCGTCGTTTCCAAAGTTATAAGCTGAGGTGCACATGCTATTGCAGTTTAGGCTTCTCTATGCTTTTTGTCCGGAGAGAGAGGGGCTAGAACTAGAACTATTCTAGCGTTACGCATTGCAATCCTGTGTTTGGTTTGTTTTGTACTCGTCATCTGATCAAATATATTTATGGTTAATGTCAAGGCAGGGTGATGTGAAATTCATCATACTCAAAGGTTTTTAATCCCTTTTAGCATTTTCTTATAGGTCTTTGAAGTAGCAATTGCTCAACAACTTTACTACGCATCAGTGAATAAATAGTGCTTCTATTTTAct
>Seq119 [organism=Ipomoea trifida (H.B.K.) G. Don] PacBio-Illumina derived unannotated transcript Itc462/f17p6/2016
agattaacagaggaagcatctgggcgctctctcaatttcctggaaaccctataaagcaatcacttctcgtCGCCTCTCCTCTTATCACAATCTATCCCAAAATACATAAACCCTAAATCCGTCCCCTTTTGTCTCAACTCTTTGGCGCAGATAGCCTACACTTTGGGTCTGAATCTCTTGCAGGCTCATCTTGTTCTGGTGATTTCCCAGTTTGTAGTGTGTAAACTTTGAAGGATTTTTATGTCCAAACAAGCTATTCTCTATTTGACAACCATTGCTCTGCTTGGAGAATATTTTCGTAGAAAAAAGAGCCATCTTTTTTCTGATCCATTCAACTGTATGCATCTCAGGCCATTCCAGCAATACCCTGAGTTTTGTGGTTGCAGCCAGGGGTACCAGGTGCAGCCTTTGCTTTACCAGCCAAAACACTCCTTTTTTGCTGAGGAACTCTTTGAAGACTCCATCTTGAATTCCAGTCGCTGTTGCCTTTGATTGTTGTGCAATTAAAGATGGCTTTGCAGAACATTGGTGCCAGCAATAGTGATGATGCCTTCTACAGGTATAAGATGCCCAGAATGATTACCAAGATAGAGGGCCGTGGTAATGGTATCAAGACCAATGTTGTCAACATGGTTGATATTGCTAAGGCTTTGGCAAGACCAGCTTCGTATACTACTAAGTATTTTGGTTGTGAGCTTGGGGCTCAATCCAAATTTGATGAGAAGACTGGAACTTCACTTGTGAATGGAGCTCATGAAACTGCCAAACTTGCTGGTCTTCTTGAGAACTTCATTAAGAAGTATGTTCAGTGCTACGGTTGTGGGAACCCTGAAACAGAGATTATTATTACTAAAAGCCAAATGCTGCAACTGAAATGTGCTGCCTGTGGTTTTATTTCTGATGTGGATATGAGAGACAAACTGACTACTTTTATTTTGAAGAACCCACCTGAGGCTAAAAAGAGCTCAAAGGATAAGAAGGCTATGAGGAGGGCAGAGAAGGAGAGGCTGAAGGAAGGGCAGGCTGCTGATGAGGAGCAGAAAAAACTGAAGAAAGAAACAAAAAAGAAGGGCCCTGCTAAGGATGCCAGCACAAAACCTAACTCTAAAAAGAAATCAAGCAGTTCGGATGAGGATCGTTCCTCACCACCTCGCACTTTTACTAATAAGAAAGATGAAGAAGATGATGACGACGATGACATTCAGTGGCAAACTGACACATCAATGGAAGCTGCACAACAACGTATTAAAGAGCAACTGAATGCTGTAACTGCTGACATGGTTATGCTTTCCACAGATGATACAGAGAAGAAGTCCAAGACTGCTAATAAAACACAAGGTAGTCCTAAAGCTCTTTCCCCAGCACGAGAAGCGAATACTAAAGTAGAAAATGGAAACTCATCTCATGTGAGGCTTGTTGAGGAGATTAATGACAATCTGCAGAAAGGGATCACTGCTAGCCAATTTCGTACAGTTCTTGGATCACTCTCTGGTACTCAACAGGAAGTCATGACTGCCTTATATGAGGCACTCTTGGATGGTGCTGACAAAGGGTTTGCTAAAGTTGTCATCAAGAAGAAGAGCTATATTGCTGCTGCTATATCTCTGCATGAGGGGTCACAGCTCCATTTGCTGCGAGCTATTGAAGAATTCTGCAGGAAATCCAATCCGGCAGCAGTGAAGGAAGTAGCTTTGGTTTTGAAAGCGTTATATGATGCTGATCTTCTGGATGATGAGGAATGTATAATGAAGTGGTACAGTGAGGGTCTTAACGGAGTCAATAAAGACGCTCCAATTTGGAAGAACACCAAACCCTTTGTAGAATGGCTTCAGAGCGCTGAGTCTGAATCAGAGGAGGAATGATTTCTCTGGTTTCACAATATTTTAAGTGTCGTCATATTTCATTATAATGCTGCGTGTTTGTGGACAGTTTATTTGGTTAATTTCTTTGTGTCAGATCTTGGTTGCGTCTTGCCGTTATGGCAAAGTACTTTTAATAATATGCATTGGTCTTTTT
>Seq120 [organism=Ipomoea trifida (H.B.K.) G. Don] PacBio-Illumina derived unannotated transcript Itc465/f10p2/1679
atttacttcaatctcagcccgctggttttgttcaacatttttttttcaacttggaaaCAAAGACAACATAAATACCTGCTAAAGAAACTGGAAACTAAGTTGTTCCTGAAGTTTTAGTTGCAGCAATGGCTTCCCATGCAGCAGCTTTTGTTTATTCAAGAATCCCAACAGGCACAAAGCTCCACTCCAAGACATACCCAACTCAATGCTTCTCCAAGAAACTGGAAGTAGCCGAGTTTTCGGGTCTCAAATCGAGTGGATGTGTGACATTTTCCAACAGGGAAGCTTCTTTCTCTGATGTTGTGGCTGCTCAGCTCACTCCCAAAGCTGCAGTGTCAGCTCCTGTGAGGGGAGAGACTGTTGCCAAGTTGAAGGTTGCGATCAATGGTTTTGGACGCATTGGTAGGAACTTCCTACGCTGCTGGCATGGCCGCAAGGATTCACCACTCGATGTCATTGTTGTGAATGACAGTGCAGGTGTCAAGAATGCAGCTCACTTGCTGAAGTATGATTCCATGTTGGGAACTTTCAAAGCCAACGTGAAGGTAGTTGACAACGAGACGATCTCTGTTGATGGGAAGCTTATTAAGGTTGTGTCCAGCAGAGACCCTCTCAAGCTTCCCTGGGCTGAAATGGGGATTGACATTGTCATTGAGGGAACTGGTGTGTTTGTTGATGGTCCAGGCGCGGGAAAGCACATCCAAGCGGGAGCCAAGAAGGTTATTATCACTGCACCCGCTAAAGGTGCTGATATTCCAACTTATGTTGTTGGTGTCAATGAGCAAGATTATGACCACGATGTCGCTGCCATCATAAGCAATGCTTCTTGCACTACTAACTGTTTGGCTCCTTTCGTTAAGGTCATGGATGAGGAACTTGGTATTGTTAAGGGAACAATGACAACCACTCACTCTTACACTGGAGATCAGAGGCTTTTAGATGCTTCTCACAGGGACTTGAGAAGAGCAAGAGCTGCAGCACTGAACATAGTCCCAACCAGCACGGGTGCAGCCAAGGCGGTGTCTCTGGTGCTACCGAAGCTCAAAGGGAAGCTCAATGGCATTGCGCTTCGTGTGCCAACACCCAACGTCTCAGTTGTTGACCTCGTCGTGAATGTGGAGAAGAAAGGACTCACGGCTGAAGATGTGAATGCAGCCTTCAGAAAGGCGGCCGATGGCCCTCTGAAAGGCATATTGGATGTCTGTGATGCCCCTCTGGTTTCTGTTGATTTCAGATGCACCGATGTTTCCTCCACCATTGATGCCTCTTTAACCATGGTGATGGGTGACGACATGGTCAAAGTCGTCGCTTGGTATGACAACGAGTGGGGATACAGCCAACGTGTCGTTGACTTGGCACACCTAGTAGCAAACAAGTGGCCAGGTGTGGCTGCAGCTGGAAGTGGAGACCCCTTAGAGGATTTCTGCAAGACAAACCCTGCTGATGAGGAATGCAAAGTCTATGAAGCTTAAACCAGTCCTTTTTTGGTGCAAAACCAATGGTTTTAGAAGAGGTTTTCCATTATTGATAAATGGTCATTTTTTTTTTTCTGTCAAACTGAGAAGGGGAATATGATTCAAAGACAATGATGTTGTACACAGTTGCTAAGTCTTCTGTGGAGTTTACTTTTCCTGCAGAGACAGATTACCATTCAGCATAAAATCCATGCACTTCTATGT
>Seq121 [organism=Ipomoea trifida (H.B.K.) G. Don] PacBio-Illumina derived unannotated transcript Itc467/f19p5/1731
ccccaaacccaagttgtgagttatctcagtcagtcttcaagtgatcATAGCCGCTTCAGGAAAATGGCTGCCACTGTCTCCACCATTGGAGCTGTCAACAAGTCATTGTTGAGTTTGAACAATGGGAGCGTGGGGAGTTCAGTTCCCAGCAGTGGTTTCTTCGGGAAGGGCTTAAAGAAAACCAGTGGGCACAGAGTTGCAATGCCGAAGATCTCAAACAGCAGGCAAATGAGGGTTGCAGCCGAGGCGCCCGAGGCAGCTGAGCCCGAGATTGATGAGCAGAAACAGACCAATCAGGACAGGTGGAAGGGGCTTGTAGAGGACATCTCTGATGATCAGCAGGATATCACCAGGGGAAAGGGACTGGTTGACTCTCTCTTCCAGGCTCCTATGGGTACTGGCACTCACCACGCTGTCCTTAGCTCTTATGAGTACATTAGCCAGGGCCTTCGCGAATACAATATTGATAACACATTGGATGGATTTTACATTGCCCCAGCTTTCATGGACAAGCTTGTTGTCCATATCACCAAGAACTTCTTGAAACTGCCCAACATTAAGATTCCTCTCATCTTGGGTGTTTGGGGAGGCAAAGGTCAAGGGAAGTCTTTCCAGTGTGAGCTTGTGTTCCGGAAAATGGGAATCAACCCAATCATGATGAGTGCTGGAGAACTAGAAAGTGGGAATGCTGGTGAGCCAGCAAAGTTGATTAGGCAAAGGTACCGAGAGGCAGCAGAAATCATCCGAAAGGGGAACATGTGCGTCCTCTTCATCAACGATCTTGACGCAGGAGCCGGAAGAATGGGTGGGACTACCCAATACACTGTCAACAACCAAATGGTGAATGCCACACTTATGAACATCGCTGATAACCCAACCAATGTCCAGCTCCCCGGCATGTACAACAAGCAGGAGAATGCCCGCGTCCCCATCATCGTCACCGGCAATGACTTCTCCACCCTCTACGCTCCTCTCATCCGTGACGGCCGTATGGAGAAGTTCTACTGGGCACCTACCCGGGAGGACAGAATCGGTGTTTGCAAGGGTATCTTCCGCACTGACGGTGTACCAGATGAGCATGTTGTTAAGCTCGTTGACACCTTCCCCGGACAATCAATTGATTTCTTTGGTGCCCTGAGAGCAAGAGTGTATGATGATGAAGTGAGGAAGTTCATTGCATCCATTGGGGTAGATGCAGTGAATGAAAGACTGCTGAACTCTAGGGACGGCCCACCCAAATTCGACCAGCCAAAGATGACAATTGAGAAGCTGCTTCAATATGGATACATGCTTGTACAAGAACAAGAGAATGTTAAGAGAGTTCAATTAGCCGACAAGTACCTCAAAGAGGCTGCCCTTGGAGACGCAAACGAAGATGCAATCAAGAACGGAAACTTCTATGGACAAGGAGCCCAGAGTGGTAATCTTAAGGTACCTGAAGGCTGCACTGATCCTCAAGCATCAAACTTTGATCCCACCGCTAGGAGCGATGATGGAACCTGTACGTACCAGGTTTAAGGTTACGACATCTGCAAAATCGTTTGATAGAACCCAAGATGTCAGACTGAAATATTATTCAGCGGACACAAGAGTATAATGTTTTGTATCAATTGTTCATCTATCCATTACTTTTCATAACATTTACTCTCCGGGTGTGGGACCTAAGGGCTAAATATTTCTGTCTTTTATGGACAAAAGAGTATATTTGATAAAGATATTTCTTtttttttt
>Seq122 [organism=Ipomoea trifida (H.B.K.) G. Don] PacBio-Illumina derived unannotated transcript Itc468/f17p3/1527
accgtcaaacacgaaatctagagAGAGTGAGTGAGTATCAGAACTCAGAAGGCAAAAGTCTGATATACATACAGGAATATCAGCGTTCGCGAAAGTGAGAAGAGAAGATAATTATTGCAGAGCTTGTGTCGACGGAAATGGCCGGGAGAGTAGATCTGGACGGGAATCCGATAAAGCCGATAACGATATGTATGATTGGCGCCGGAGGTTTCATAGGGTCGCACCTGTGCGAGAAGCTCATGTCGGAGACGCAGCACAAGGTGCTGGCGGTGGACGTGTACAATGACAAGATCAAGCACCTCCTAGAGCCTGCCTCCCTCCCTTGGGCGGATCGAATCCAGTTCCACCGCCTCAATATTAAGAACGATTCTCGCCTCGAAGGCCTCATCAAAATGGCAGATCTAACGGTAAATCTTGCTGCGATCTGCACTCCAGCCGATTACAACACTCGTCCTCTGGACACAATTTATAGCAACTTCATTGATGCTCTGCCAGTGGTTAAGTACTGTTCCGAGAATGGCAAAAGACTAATTCACTTTTCCACTTGTGAAGTTTATGGGAAAACAATAGGTTGCTTTTTACCCAAGGATAGTCCATTGCGGCAGGATCCTGCCTACTATGTCCTTAAGGAAGATGCCTCCCCTTGCATTTTTGGCCCAATTGAGAAGCAAAGATGGTCCTATGCATGTGCAAAGCAATTGATTGAGAGATTGGTTTATGCTGAGGGTGCTGAGAATGGCCTAGAATTTACAATTGTGAGGCCCTTTAACTGGATTGGTCCCAGGATGGATTTCATTCCAGGCATTGATGGTCCCAGTGAGGGTGTTCCAAGAGTTTTGGCATGCTTCAGTAATAATCTTTTGAGGCGTGAACCACTGAAGCTAGTTGATGGAGGGCAATCCCAGAGGACTTTTGTCTATATCAAGGATGCCATTGAAGCTGTTGTTTTGATGATTGAAAATCCTGCTAGGGCTAATGGCCATATTTTTAATGTGGGAAATCCTAACAATGAAGTTACAGTGAGGCAGCTTGCTGAAATGATGACACAGGTATATTCAAAGGTGAGCGGTGAAGTCTCCCTGGAAACACCAACAATTGATGTAAGTTCTAAAGAATTCTACGGCGAGGGGTATGATGACAGCGACAAGAGAATTCCAGACATGACCATAATCAACAGACAGCTTGGCTGGAATCCAAAGACTTCCTTATGGGACTTGCTTGAATCCACACTCACATACCAACACAGAACATATGCCGAAGCTATCAAGCAGGCAATATCAAAACCAACTGCAAGCTGAGGGAAAATACCAGAGCCAGACTGCTCTTTCAGATTCTTTTTAAGAAAATATCCCACCCATGTAAAGCTACATACATGGGTCCAATTTCTAAACAAAATCATTCGATTTTTTAAATTATTCCCGTGTTGCACTTCCTATAATAGTTTAAATGAGCCACCAGAGCTTGTCTATGCCACTTTCGGGCCTTCCGCCTGCACCACAATGAGTATTACACAGATATTTAAGGAGT
>Seq123 [organism=Ipomoea trifida (H.B.K.) G. Don] PacBio-Illumina derived unannotated transcript Itc470/f11p4/1848
gttcccactgggttttgtatactgaagtggcacaccaaattctcTTTCAGCAAAGATGGCTCAACATTCTCTTCTCCTGCCTGCTGATGTTCGTCCAAAACTTCACCATTTCAAAGGTAATGGTAAATGGGGTAAGCATTTTGAACTAAAGGCAAAACCCAAACATTTGAAGTTTGCATTTAGCTGTAGAGCACAGGCAATTGAAATCCCTAATCAGTGGTACAATTTGATTGCTGATCTCCCGGTTAAACCCCCTCCTCCTCTGCATCCCAAGACCTTTCAACCCGCCAAACCCGAGGATTTGTCCCCTCTTTTTGCTGATGAGTTGATCAAGCAAGAGACTAGCAATGATCCCTTTATTCAGATACCCGAGGAGGTTTTAGACGTTTATAGGCTTTGGCGCCCGACCCCCCTAATCAGAGCAAAACGGCTGGAGAAACTGCTCGATACACCTGCAAGAATATATTATAAGTATGAAGGCACGAGCCCGGCTGGGTCACATAAACCAAACAGCGCTGTTCCTCAGGTCTGGTACAATGCACAACAAGGCGTCAAGAATATAGTCACCGAGACGGGTGCTGGGCAATGGGGGAGCGCACTGTCATTTGCGTGCAGCTTATTTGGTCTCAACTGTGAAGTATGGCAAGTGCGTGCTTCGTTTGATCAAAAGCCATATAGGCGATTGATGATGCAAACGTGGGGTGCCAAAGTGCACCCTTCGCCTTCTACTATGACTGAGGCAGGTAGGACAATCCTCAAAGGGGATCCATCGAGTCCCGGGAGTTTGGGAATAGCTATTTCCGAGGCAGTGGAGGTTGCAGCTGCAAATGCCGATACTAAGTATTGCTTGGGGAGTGTTCTGAATCATGTTCTGTTACACCAGACAGTTATTGGCGAGGAGTGTATAAAGCAAATGGAGGCTTTGGGGAGACTCCCGATGTGATCATTGGATGTACAGGAGGTGGATCTAATTTTGCAGGACTCGCCTTTCCATATCTTCGGGAGAAGCTTAAGGGAAAACTTAATCCGGTTTTTAGGGCAGTCGAGCCTTCGGCCTGCCCTTCCTTGACTAAAGGTGTATATGCATATGATTATGGGGATACAGCAGGGATGACTCCTCTGATGAAGATGCATACGCTGGGACACAACTTTGTTCCTGATCCTATTCATGCCGGAGGACTGCGATACCATGGCATGGCTCCATTGATTTCACATGTCTATGAATTGGGTTTCATGGAAGCAATTTCAATTCCTCAGACTGAATGCTTCCAAGGCGCCATAAAATTTGCTCGGTCTGAGGGGCTGATACCAGCACCAGAGCCAACTCACGCCATAGCGGCTGCCATAAGGGAAGCACTCAACTGCAGAGAGACTGGGGAATCGAAAGTCATCCTCTTTGCGATGTGTGGGCACGGCCATTTTGATCTGTCATCCTACGAGAAGTATCTGCAAGGCGGTATGGTTGATTTGGCATATTCAGATGAGAAAATAAAAGCCTCGCTGGCCGAAATTCCCCAACCAGTGTCTTGATCTGAACCAGACCCAAGCAATCAAGAAGCTAAGGCGAATTACCAGACAATGCAGCTGAAGTGGAGCCACCAACAACATCAACAACCATGTGGTTTTCATACTCTTGTAGGTGTGTTGCCAATAATGTTTTTGTAATAACGTTTGACTACTGCTGCCTATTGTTTTCCTTAGTGTCACATGCTTATGTTTGGTCGGCTGGACAGAACTATAATCTGTCTCAATCCTCATCGGATTAACACATGTTTTGTTTTTAATGTCTAAATGTGGACAGGGGCATAGAAATTCTCAATATGATGTGTTTTAgtttgatttttggtt
>Seq124 [organism=Ipomoea trifida (H.B.K.) G. Don] PacBio-Illumina derived unannotated transcript Itc472/f7p1/1892
atagttattattatcaaatcaaacaattataagagtgattgatgttgagaAAGATGTCTTTGATTATGAAGGTTTTAGTTTTGAATATTCTAGGGATTCTCTTGCTAGACGTCCTTTCACCTAGCCATGCAAAAACTCATCGTCATACGTTTATCGTGGAAGAAACTCCATACACGAAGCTGTGCAGTAGCAAGAACATATTGACTGTGAATGGATCTTTCCCTGGCCCAACTCTATACATGAATAAAGGGGATATGCTCATTGTAGATGTTTACAATAAAGGAACTCAAAATATTACTATTCACTGGCATGGAATAAAACAACCAAGGTATCCTTGGTCAGATGGACCGGAATATATTACACAGTGTCCTATCGCACCAGGTGCAAATTTTAGTCAAAGAATTAATCTATCAGATGAGGAAGGTACGGTGTGGTGGCATGCTCATAGCGATTGGTCGCGAGCCACCGTGCATGGTGCTGTGATTATTTATCCTGACAATGGAACTGAATATCCATTTCCCCAACCTGATGCTGAAGTTCCAATCATATTAGGAGAATGGTGGAAGAGTGATATACAAGCTGTTCTTGATGAGTTTCTTGCAAGTGGGGGAGCCCCAAATAACTCAGATGCCTACCTTATCAATGGTCAACCTGGTGATCGTTATCCATGCTCAGTTAATGATACATATAAGCTGACGGTGGAGTATGGTAAGACTTATCTACTGAGAATGATAAACGCAGTAATGAACAACATCCTCTTCTTCTCCATTGCAAACCACCAAATCACAGTGGTGGGAACCGACGGCGCATACACAAAGCCCTTAAGAAGTGACTATATTGCCATATCTCCCGGCCAAACCATAGACTTCTTACTCCACGCCAATCAAACCCCTAACCACTACTACATGGCTGCCAAGGCCTACAACTCTGCCCCAAGAGTAGATTTTAACCCCAACACCACCACCGCCGTCCTTCAATATGCCGGAAATTACACCCCCACTTCTCCCTTACCCTTCCCCTCCCTCCCCGCCTTTAACGACACAAATGCCTCCGTTAACTTCACCGGACGCCTCCGTAGCTTGGCGGATACAAACCACCCAATAGACGTCCCTTTGAACATATCAACGAACTTACTCTTCACCATATCAATCAACACATTGCCTTGCAACAACACCAACTCAACTTGTGCTAGTCCTAACGGAACCCGTTTGGCAGCTAGCATGAATAACAATAGCTTCGTTCTCCCCCAAATCGACATTCTTGAAGCTTACTACTACCAGATTAATGGCGTCTATGGTGACAACTTTCCTAGCTTCCCGCCTCTTGTTTTCAACTTCACGGCGAGTAATCTCTCAACGGTTTCACAGACGGCGAATCGGACAACGGAAGTGAGGGTGCTTGAGTATAACGAGACGGTGGAACTTGTTTTTCAGGGGACAAATCTTGTGGCCGGAATTGACCATCCTATTCATCTGCATGGATATAGCTTTTACGTTGTTGGGTGGGGTTTCGGTAATTTCGACAAGGATAAGGATCCTTTGAACTATAACCTTGTGGACCCTCCACTCCAGAATACAATTGCAGTTCCTAAGAATGCTTGGACAGCCATCAGATTCAAAGCCAATAATCCTGGTGTATGGTTTATGCATTGTCACTTAGAGCGGCATACAAGTTGGGGAATGGAAATGGCATTTATAGTCAAAGATGGAAATGGCACAAATGAGAAGTTGATGCCTCCACCTCCGGATATGCCTAAATGTTAAGATTAAATTACTTTGATTATTATTTAATTATCAAAATTAAGTAAATCTTTTATGGGACCATTTATATTTTATGAACCATGATACTGTTCTTAataagattgatatagattaataagatggattttagtt
>Seq125 [organism=Ipomoea trifida (H.B.K.) G. Don] PacBio-Illumina derived unannotated transcript Itc474/f6p4/1730
acaattccaaaagctgttccagtttagtatcccacacgaaatctctattctcttcttctgaaGTTGAACGCTGCGCCGGTTGCAGTCTCCCTACCGTCTCCCTCTCACTCTAGCCGGCTCGTCTGTCGCCGCTGCCCGCAGATCGCAGAGGAGGAAGAAGGAGAGGAAAGGAATCTCGGAAACATGGCACCTGCCCGGGACTCGGAGGATGAGATTAAGGACGAGAAGAACCCTAGGCCGCTTGATGAGGACGATATTGCTCTCCTTAAGACATATGGCTTGGGACCTTATTCAACAAGCATAAAGAAAGCTGAAAAGGAAATCAAGGAAATGGCTAAAAAGATTAATGATTTATGCGGTATAAAGGAATCTGACACTGGCTTAGCTGCACCAAGCCAATGGGATTTGGTTTCTGATAAGCAAATGATGCAGGAGGAGCAACCCCTTCAGGTGGCAAGATGTACAAAAATAATCAGTCCTAACACTGAAGAAGCAAAATATGTGATAAATGTCAAACAAATAGCAAAGTTTGTTGTTGGATTGGGTGACAAAGTTTCACCAACTGATATTGAAGAGGGCATGCGAGTTGGTGTTGATCGGAATAAATATCAAATCCAGATTCCTTTGCCTCCCAAAATTGATCCAAGTGTCACCATGATGACAGTTGAGGAAAAGCCTGATGTAACCTACAATGATGTTGGTGGATGCAAGGAACAAATTGAAAAGATGCGAGAGGTGGTTGAACTGCCAATGCTCCACCCTGAAAAGTTTGTGAAGCTCGGAATTGACCCACCTAAGGGTGTTCTCTGCTATGGTCCTCCTGGAACAGGGAAAACACTACTGGCTAGGGCAGTGGCTAATAGAACAGATGCTTGTTTTATCCGTGTCATTGGTAGTGAACTAGTCCAGAAATATGTTGGTGAAGGAGCTCGGATGGTTCGCGAACTTTTTCAGATGGCACGCTCTAAAAAGGCTTGCATTGTGTTCTTTGACGAAGTAGATGCTATTGGGGGAGCACGATTTGATGATGGTGTAGGGGGAGACAATGAAGTTCAACGAACTATGCTTGAAATTGTGAACCAGCTTGATGGCTTTGATGCACGTGGGAATATTAAAGTACTCATGGCAACAAATAGACCTGACACCCTTGATCCAGCACTGCTGCGTCCTGGACGGTTGGATCGCAAAGTTGAGTTTGGCTTGCCCGATCTGGAAAGCAGGACACAGATTTTCAAGATTCACACGAGGACAATGAACTGTGAAAGAGACATCCGTTTTGAACTTTTAGCTCGGCTTTGTCCTAACTCTACTGGAGCTGACATAAGAAGTGTTTGCACTGAGGCTGGAATGTATGCCATTCGAGCACGAAGGAAGACTGTTACAGAGAAGGACTTTCTAGACGCCGTCAACAAAGTCATCAAAGGGTACCAGAAATTCAGTGCCACTCCAAAATACATGGTCTACAATTGATCCTCCCTACTGGTTTTTGTCACTTCACTTAAAAGAAATGAAGGGTTCTGGTTCCAACTTGAAACTTATTAGCTGCATTGCTGTCCCCAGACTTGTATCAGATTCCTCTCATAAGAACTTGCAGCTACCTCTGAGTCAAATCTTTTTAAGCAGTTTTTTTATTCAGAAGCTCCATGTGAAGTTTCAACATTTCTTATCTTTTCTTGAATTTATTGGATCTTCATTTTTAGACATATGTTTATCAAGTTTACTTATTTAAG
>Seq126 [organism=Ipomoea trifida (H.B.K.) G. Don] PacBio-Illumina derived unannotated transcript Itc475/f9p2/1840
ggttggaataccagagttggtggttgggatcgttccagggagcgagagtctaatccgtTTGGGGACGAGGGAGATCAGCCATTTGATGAGCAAGAGAATTCGGGTATTAATTTTGATGCATATGAGGATATTCCAGTCGAGACGAGTGGAGACAACGTGCCCCCTCCTGTGAATACTTTTGCCGAGATTGATTTAGGGGATGCTGTGAACAATAATATTAGGAGGTGCAAGTATGTGAAGCCAACGCCCGTGCAGCGATATGCTATCCCGATAGCACTCGCTGGCCGGGACTTGATGGCTTGTGCTCAGACCGGGTCTGGCAAGACGGCTGCTTTCTGCTTCCCAATCATTAGCGGGATCATGAGGGGTCAATTTCTAAGGCCACCAAGGCCACGCATGGCATTACCTCTTGCCCTTATTCTTTCTCCAACAAGGGAGCTTTCATGCCAAATTCACGAAGAAGCCAGGAAGTTTGCATATCAAACTGGAGTCCGTGTGGTTGTTGCCTATGGTGGCGCACCTATAAACCAACAGCTTCGGGAACTAGAGAGAGGTGTGGATATACTTGTTGCAACCCCCGGGAGATTAGTTGATTTGTTGGAGAGGGCAAGAGTCTCTTTAGAGATGATTAGGTATTTGGCTTTAGACGAGGCTGATCGAATGTTGGACATGGGTTTTGAACCCCAAATAAGGAAAATTGTGCAACAGACCGACATGCCTCCACCGGGTGTAAGACAGACAATGCTGTTCAGTGCTACCTTCCCGAAAGAGATTCAGAGATTGGCTGCAGATTTTCTCGCAAACTACATCTTTTTGGCTGTCGGAAGGGTTGGATCGAGTACTGATTTGATTGTCCAACGAGTTGAATATGTTCAAGAGACTGACAAGAGAAGCCATTTAATGGATCTTCTCCTTGCACAAATGGCTAATGGGGCTAACGGCAAGCAATGTCTTACACTTGTTTTTGTGGAGACGAAGAAAGGAGCTGATTCTCTGGAACATTGGCTCTGTATTAACAATTTCCCCGCTACTGCTATACATGGTGATAGGACACAACAGGAAAGAGAACAAGCTTTGAGGGCTTTCAAAAGTGGCAGGACTCCGATTCTGGTTGCAACAGACGTGGCTGCACGTGGTCTCGACATTCCTCTCGTTGCTCACGTGGTCAACTTCGACCTCCCAAATGACATTGACGATTATGTCCACCGCATAGGAAGAACTGGACGAGCAGGAAAAACTGGCCTGGCCACCGCCTTCTTCAACGAGGGCAATTCCTCTATAGCGCGCTCCTTGGCAGATCTGATGCAAGAAGCAAACCAAGAAGTACCTGCTTGGCTTTCCCGCTACGCTGCCAGATCCTCCCATGGAGGCAAAAGCCGCAGGGGTGCCGGCCGCTTCGGCGGCCGTGATTTCCGAAGAGAGTCCAATTTCAACCGAGGCAATCCCGACTACTACTCTGGAGGCAACACGGGCGGCGGTTACAGTGGGTTCGGAGGCGGGTACAATCCATCCTACGGAGCTGGCGTGGCCAGCGCCTGGGACTAACAGCCCACACTTGATCAATCTGGCAACACAAGTTAGTAGTAGAATACACTTCCTCACTTCTTAGATATTTTGTCGTGTTCTTTTCGTCTTTGTCGTCGTCATGGAATTGAAGTTTCTTCTTCTTCTTCTTCTTCTTTTTCCTTTTTGTACTGGAATTTTTGACCTTAAAGATGGGTGGTGTGAGGGAGAGTATTGTAATCTCTGGGCTCCATGGGTATGTGTAAATGTTGGCAGGAGGCATGAATAATCTGCTAACAACTTCTTAAGGtgtatgtaatctttgccttttaacttt
>Seq127 [organism=Ipomoea trifida (H.B.K.) G. Don] PacBio-Illumina derived unannotated transcript Itc476/f16p6/2034
atcagcatatataatagaatagaatagcacgttacccgcggcgacacaaaaacccttaaacCCTAGTATCCTCTCTTCCCCGCCTCACCAAGAGAAGCAAAGGGGAAGGAAGAAAGAGACCCAGTTGGCATGGCGCTCTACTTGCTGTACGAGTCGGCCTCCGGGTACGGTCTGTTCCACGCCCACGGCTTGGATGAAATCGGGCAGAATACGGAGGCGGTCCGGAATTCCGTCAAGGATCTTAACCGGTTCGGAAAAGTTGTGAAGCTCGTCGCTTTCAACCCCTTCGAGTCCGCTCTGGATGCTCTCAATCAATGCAACGCCGTTTCTGAAGGGCAAATGACAGATGAGCTAAGGAACTTCCTGGAACTTACTCTCCCAAAAATTAAGGATAGTAAGAAGGCTAAGTTCAGTCTTGGGCTTGCGGAGCCTAAGCTTGGATCCCACATATTTGAAGTAACTAAGATTCCTTGCCAAAGCAATGAATTTGTTCTAGAGCTTCTGCGTGGAGTGCGATTGCATTTTGAGAAGTTTATTGAAAACCTAAAGGCAGGGGACCTGGAGAAAGCCCAGCTGGGTTTGGGCCACAGCTATAGCAGAGCAAAGGTCAAGTTCAATGTTAATCGGGTTGACAATATGGTTATTCAAGCAATATTCTTGCTTGATACTCTTGATAAAGATGTAAATACCTTCTCGATGAGAGTTAGAGAATGGTATTCCTGGCATTTCCCAGAACTAGTGAAGATTATTAATGATAACTATCTATATGCCAAACTGGCAAAATTTATTGAGGACAAATCCCAGCTATCTGAGGATAGCTTACCAGCCTTTACTGAAACAGTTGGAGATGAAGATAAAGCAAAGGAAATAATTGAAGCTGCAAAAGCATCCATGGGACATGATTTGTCTCCAATTGATTTGATTAATGTCAAGCAGTTCGCACAGAGAGTAATGGATCTTTCTGAGTACAGGAAGAAGCTCTATGATTATTTGGTTGCCAAGATGCATGACATTGCACCAAATTTAGCTGCTCTTATTGGTGAAGTTGTTGGAGCTCGTTTAATCTCTCATGCTGGTAGTCTTACAAACCTTGCCAAATGCCCGTCTTCTACCCTCCAGATACTTGGTGCTGAGAAGGCACTATTTAGGGCCTTGAAGACCAAAGGAAACACACCCAAGTATGGTCTTATTTTTCATTCTTCTTTCATTGGTCGTGCTTCTGCCAAAAACAAAGGGCGAATGGCTCGTTATCTTGCAAACAAGTGCTCTATTGCTTCACGTCTAGACTGTTTCTTAGATAACAATACTACATCCTTTGGAGAGAAACTCCGTGAACAAGTTGAGGAGCGACTTGACTTTTATGATAAGGGTGTTGCACCGCGTAAAAACATAGATGTTATGAAAGCTGCTATTGAAAATTTCCAAAGTAAAGATGAGTCTATGGATGTGGATACAGCACCCAGTCAAGCTTCCACAAAGAAGAGCAAGAAAAAGAAATCCAAAGGTGTGGAGGATGGTGAACCCATGGAAGAAGATAAACTTGTTAATACAAATGGTGATGCATCTGAAGAACCCAAAAAGAAGAAACGGAAGGAGCGAAAAGCAGAAGAGGAGCAAAACAACACAGGAGCAGAAAATGCACATGTTTTGAATGGAACTGGCACGGAGGATGGAAAGACAAAAAAGAAGAAAAAGAAGAGTAAGGATGAGGGAGAGGAAGTTCAACCAGCTACCGAAGGTAAAAAGAAAAAGAAGAAGTCCAAGTCTGAAAATGAAGACTGAATGAATGATACTAGTGTGAGATTGCAACCAGTGCCAGTTGTCTCTTCAGATTTGTTTGCTAGCTTTCTCACATCTTTTGAGTGACTCAAATCTGAAAGGCCATGCCTGTATGTTGTAGGATTTCTCTGTTCTAGGGAATTTTGTCATTGTTAGAGACCCCTACTTGAATGCGTTTTCGTCAGTAACTGTGCTATGTTGCACTGTATTCCAAATACTCTTTTTAAAAATGCAAAAACTCTATTTCATTTGCtt
>Seq128 [organism=Ipomoea trifida (H.B.K.) G. Don] PacBio-Illumina derived unannotated transcript Itc479/f8p4/1929
aggactcaagatatatctcttattacagataaattacagataaatgaTTTAGCATTTAGCAATCAATCACAACATACACCAGTGCACTAGCTCCGGCACAGGCATCGTGTCTCGAATTTCAGGCGAGAGATTATATCAAGCTATTTCTCCGGTTCCAAAGATGAGTTTCGCGAAGCGAGAGCACGAGTTCCTCAAGGAGATCGGAATCGGCCCTAGAAACCTCGGCTGCTACGTCAATGGGGCGTGGAAGGCTACTGGACCTACGGTCTCCACTGTAAATCCTGCCAACAATGAGATCATAGCCGAAGTTGTTGAAGCTTCAATTGAAGATTATGAAGAAGGCATGCAGGCTTGTAACGAAGCAGCAAAGCTGTGGATGCAGATTCCAGCACCAAAAAGAGGTGATATTGTTAGGCAGATTGGTGATGCACTTAGAGCAAAACTTCACTACTTTGGCCGACTTGTTTCACTTGAAATGGGGAAAATACTACCCGAAGGAATTGGGGAGGTTCAAGAAATTATTGACATGTGTGACTTCGCTGTTGGTTTGAGCCGACAACTAAATGGATCAGTCATACCATCAGAACGCCCTAATCATGCGATGCTGGAGATGTGGAATCCTCTAGGGGTAGTTGGTGTCATTACAGCTTTTAACTTCCCATGTGCAGTTCTTGGATGGAATGCATGCATTGCCTTAGTATGTGGCAACTGTGTTGTCTGGAAAGGTGCTCCAACTACACCATTGATTACAATAGCAATGACAAAAATTATTGCTGGGGTGTTAGAGAAAAACAATTTGCCTGGTGCAATTTTCACTGCTTTTTGTGGGGGTGCTGAAATTGGTCAAGCCATAGCAAAAGATACCCGAATCCCTCTAGTGTCATTCACTGGTAGCTCAAAGGTGGGTCTTTCAGTACAACAAACAGTAAGTCAGAGGTTTGGTAAATGCCTGCTTGAGTTAAGTGGTAATAATGCTATAATTGTAATGGATGATGCCGAAGTTGAACTTGTGGTTCGCGCTGTTTTGTTTGCTGCGGTTGGAACAGCCGGTCAGCGCTGCACAACGTGCCGTAGGCTGCTTCTTCATGAAAGTATATATCACAAAGTAGTTGAACGACTTCTTGATGTATACAAGCAAGTTAAGATAGGGGATCCTTTAGAGAAGGGCACCTTGCTTGGACCACTGCATACACGTGCTTCAAGGGAGAACTTTGAGAAGGGAATTCAGAAAATTATATCCGAGGGAGGCAAGATCCTTACAGGAGGTTCAGTTATACCATCTGAAGGGAACTTTGTGCAGCCAACAATAGTAGAAATATCTCCAAGTGCTAACGTCGTGAAGGAAGAGTTGTTTGGCCCAGTTCTTTATGTTATGAAATTTAAGACATTTAAGGATGCAGTTGAAATAAACAACTCTGTGCCTCAGGGTTTGAGTAGTTCAATCTTCACCAAGAAACCTGAATATATATTCAAGTGGATTGGTCCTTTAGGAAGTGATTGTGGTATTGTTAATGTGAACATACCAACAAATGGAGCTGAGATTGGTGGTGCTTTTGGAGGAGAAAAAGCTACTGGAGGTGGTCGTGAAGCGGGGAGTGATTCCTGGAAGCAATATATGAGACGCTCAACTTGCACAATCAACTATGGGTCTGAATTACCCTTGGCACAAGGAATAAATTTTGGTTGAGAGAAATGTCTATATGAGGTCACAGCTTCTGGGCTCCTCTTATGACTTATCCTAGACAAACTGAGAGTTACTCAGGTTATCTATCTCTAAAGTTGAACAACCAAATCTCAAATACTGCAGTGGCTGATGATCTCCATTCTGTCTCCTTGTCTTGAGCGGAAATCTCAGGTCTTTCCATTCTAATCTGCAGTCCTTGAAACACAACTCTTCTGAATTACATTGAATAATAAGAACACTTTATT
>Seq129 [organism=Ipomoea trifida (H.B.K.) G. Don] PacBio-Illumina derived unannotated transcript Itc481/f6p2/1722
aaccttcatcttcttcatactcactggattcagtgttgtcatgactaccggaaaactagaaaaCAATGGAGTTTCCGGCCATATTCCGGCGTTTGACCCTCCTAAGAAGCCCCTTAGAAACAAATACGCCATAGCTTGTTCCCTTTTAGCTTCTCTGGCATCAATCTTGCTTGGCTATGATATTGGGGTGATGAGTGGAGCCATTATATATATCAAAGATGACCTTAAAATCAGCGACGTTCAAGTGGAACTCCTAGTGGGATCACTCGCCGTGTTCTCTCTGTTTGGGTCCGCCGCCGCCGGGAGGACCTCCGACTGGATTGGGCGTCGGTATACCATGGTGGTCGCGTCGGTAATCTTCTTCGCCGGAGCCCTGTTAATGGGTTTCGCCACCAACTACGCTTTTCTCATGGTGGGCCGTTTCGTCGCCGGCGTCGGCGTGGGGTATGCCCTCATGGTTGCTCCCGTCTACACCGCCGAGGTTTCGCCGGCGTCTTCCCGTGGCTTCCTCACCTCCTTCCCTGAAGTTTTCATCAATGCCGGTATTTTACTTGGATATGTATCAAACTTTGCATTCTCCAAGCTCCCAACTCACTTGAGTTGGCGATTCATGCTCGGAGTGGGAGCGATTCCATCCGTGTTCCTAGGCTTAGGCGTACTCGCCATGCCCGAGTCACCGCGTTGGCTCGTCATGCAGGGCCGACTCGGAGAAGCGCGCCAAGTTCTCAACAAAACCTCCGATTCCCCGGAAGAGGCGCAGCTAAGACTGTCAGACATCAAAGAAGTGGCCGGAATACCGGAGAACGTAAACGACGACGTCGTTCCGGTAACGGAGCGCCGGCGCGGCGCCGGCGAGGGAGTTTGGAGGGAGCTTTTCGTGTCCCCTACTATGGCCGTCCGTCACATATTACTCACCGGCTTAGGCATCCATTTTTTCCAGCAAGCCACCGGGATCGACACGATCGTTTTGTACAGTCCGAGGATCTTCGAGAAGGCCGGGATAACCTCCGACCACAAGAAACTGCTGTGCACGGTGGCGGTCGGGTTCGTGAAAACGTTGTTCATATTGATCGCCACGTTCACACTGGACCGGTTCGGTCGGCGAAAATTGCTCCTCTCGAGCGTGGGCGGTATGATAGCCTCGATGCTGCTACTCGCCATAGCGTTGACCATCATTGACCATTCGGCCCACAAGGTCCCATGGGCCGTTGCGCTTAGCATCGCCATGGTTTTAGCCTACGTGGCGTTCTTTTCCATCGGAATGGGGCCCATTACGTGGGTGTACAGCTCGGAGATATTCCCGTTGAGGCTCCGAGCCACGGGGTGCAGTATGGGCGTGGCGGCCAATCGCGTCACGAGCGGGGTAGTGTCAATGACGTTTTTGTCCCTGTACAAAGCTATGACCATCGGCGGCGCGTTCTTTCTGTACACCGGAATTGCGGTGGTGGCTTTCATCTTTTTCTACACTTTGATGCCGGAGACGAGAGGGAAAACACTGGAGGAAATGGAGACATTGTTTGGGACATTCTTCAAGTGGAGGTCAACGTTGAGAGAGATAGAGGCAAAGAAGCAAAAGATGATTAATAATCAACTTCAAATGTCATGCACAGATGCTAAAATAGCTAGCTAGGAAGATTTGCATTCAGTACAGTTTGCTGAAATCAATGTTAAGTGCAAACATATTACCagccaaattaaatatccagtagttaattgttgatt
>Seq130 [organism=Ipomoea trifida (H.B.K.) G. Don] PacBio-Illumina derived unannotated transcript Itc482/f8p2/1899
atccctgtggtgcgaatcaccattttagccttctcggttgaattgagagtttaggttctgagtttcTCACTACCCGACCTTCGCATCAGAGATCCGTCGCACTTCGTCTCCGGTATCTTTCGCCTGCTATGGCACCTGTAAAGGGCCTTCTTTCACTGCAAAGGACTGCATTAGTTCAACGATGTAGTCAGAAGTGGGGCTTAAATGGTAGATTATATAGCACTCAAGCTGCGTCAACTGCTAATACCCCACAGTCTCCACCTCCTCCCCCACCACCTGAGAAGACTCACTTTGGTGGCTTGAAAGATGAGGATCGCATATTCACAAACGTTTACGGATTGCATGATCCTTTTCTTAAAGGTGCCATGAAACGAGGAGATTGGTACAGAACAAAGGACCTTGTACTAAAAGGTACTGATTGGATTGTCAATGAAGTTAAAAAATCAGGACTTCGAGGACGAGGTGGTGCTGGTTTTCCATCTGGTCTTAAATGGTCCTTCATGCCAAAGACTTCTGATGGCCGCCCTTCATATCTAGTTGTCAATGCTGATGAAAGTGAACCTGGTACGTGTAAAGATAGAGAAATAATGCGCCATGATCCGCACAAATTGTTGGAAGGCTGTTTGATTGCAGGAGTGGGAATGAGAGCTCAAGCTGCATATATTTACATCAGGGGTGAGTATGTGAATGAAAGAAAGAACCTTGAGAAGGCTAGGAAAGAAGCTTATGAAGCTGGGTTTTTAGGGAAGAATGCTTGTGGATCTGGTTATGATTTTGATGTCCATATTCATTTTGGTGCTGGTGCTTATATCTGTGGTGAAGAGACAGCTCTTATAGAAAGCCTTGAGGGGAAGCAAGGCAAACCTAGGTTGAAGCCTCCATTTCCTGCTAATGCAGGGCTCTATGGTTGCCCAACTACTGTAACAAATGTGGAAACGGTAGCTGTTTCCCCAACCATTTTAAGGCGTGGACCAGAGTGGTTTGCTAGTTTTGGGAGGAAAAATAATTCTGGGACAAAGCTATTTTGCATCTCAGGCCATGTAAACAAGCCATGCACGGTTGAAGAGGAAATGAGTATTCCATTGAAGGAGCTGATTGAGAGGCACTGTGGTGGTGTTCGTGGTGGATGGGACAATTTACTTGCTATTATTCCAGGAGGTTCATCTGTCCCATTAATCCCCAAGCACATGTGTGAGGATGTTCTGATGGACTTTGATGCACTAAAGGCTGTTCAGTCAGGTTTGGGCACTGCTGCAGTGATTGTGATGGATAAGTCAACTGATATTGTAGATGCAATTGCAAGGCTATCTTACTTCTACAAACACGAGAGCTGTGGCCAATGTACTCCTTGCAGAGAAGGTACACCATGGCTTTGGATGCTCATGGAAAGAATGAAGGTTGGGAATGCAAAGCTCGAGGAGATTGACATGCTTCATGAGGTGACAAAACAGATTGAAGGACATACAATTTGTGCATTAGGTGATGCTGCTGCATGGCCTGTTCAGGGTCTTATTAGGCACTTTAGACCAGAGCTTGAAAGAAGGATCAGGGAGCGGGCAGACAGGGAGCTACTGCAGGCTGCTGCTAATTAATTAACTGTTTCATTAAGGGAAACACATTTTCCGCTTTGCACTACAGAATAAGATTCCTAAGAACCCAGACCCCAGTGCAAAGGTGCCATCCTGGGTGCTACTGCTGTCTTCCCAATGGACAGTGTATTTTATTGTTGAGCCTGTATAGACTTTGACTCATTGGTGAATCTATGGATTTTTGCTTCTGATTTTATGGTGCATTTTGTTGCTTGTAATACAACCAGATGCTGGAGCGCAATTTAAGTGGCTCTGCCTCATGCATTGATAGTTCTTTCTATCTTGAAAATAATGAACCAACACcttggtc
>Seq131 [organism=Ipomoea trifida (H.B.K.) G. Don] PacBio-Illumina derived unannotated transcript Itc485/f5p0/1727
aaaatattcttcttttttcttcgactacaaatcagcccctacccaatatctctctcctcacttttgtGTTTCCTCAACTCCGCGGCGTAGATCCGAGGAGTTTTGGAGAGAAAATCAAAACCAGCCACCAGAAGCGAAGAAAACCCTAAACCTAAAACTCTCTACGCATCTTCAGATCTTCTTTCCATCTTCACTGCTATCAATCATGGCTGGCTTGGCTCCTGAGGGTTCTCAATTTGATGCTCGACAGTATGATGCAAAAATGACTGAATTGCTGGACACTGATGGACAGGAATTTTTCACATCCTATGAGGAGGTTTACGAAAGCTTTGACTCCATGGGCTTGCAAGAAAACCTTCTTAGGGGAATCTATGCTTATGGTTTTGAGAAGCCTTCTGCAATTCAACAAAGAGGGATTGTTCCCTTCATCAAGGGTCTTGATGTTATTCAACAGGCTCAATCTGGAACAGGAAAGACAGCTACTTTCTGTTCTGGGATTCTTCAACAGCTAGATTACAGCTTAGTTGAATGCCAGGCTTTGGTTCTTGCACCAACACGTGAACTTGCTCAACAAATTGAGAAGGTTATGCGCGCACTTGGTGATTATCTTGGTGTTAAAGTCCATGCTTGTGTTGGAGGTACCAGTGTTCGTGAAGATCAACGGATTCTTCAAAGTGGTGTTCATGTTGTGGTTGGAACTCCAGGACGTGTCTTTGACATGTTGCGCAGGCAGTCTCTTCGCCCTGACCATATCAAGATGTTTGTGTTGGATGAAGCTGATGAAATGCTCTCCAGAGGATTCAAGGATCAGATCTATGATATTTTCCAGTTGTTACCATCAAAGATACAGGTTGGTGTTTTCTCTGCTACTATGCCACCTGAGGCTCTTGAAATCACCCGAAAGTTTATGAACAAGCCTGTTAGGATTCTTGTGAAACGTGATGAGCTCACTCTGGAAGGTATCAAGCAGTTCTATGTCAATGTCGAAAAAGAGGAGTGGAAGCTCGATACCCTTTGTGATCTTTATGAGACACTGGCCATCACCCAGAGTGTCATCTTTGTTAACACCAGGCGAAAGGTTGATTGGCTCACCGACAAAATGCGTAGCCGTGATCACACAGTTTCTGCAACTCACGGAGACATGGACCAGAACACTCGGGACATCATCATGCGTGAATTTCGGTCTGGTTCTTCCAGAGTGCTCATCACCACTGATCTCTTGGCTCGTGGTATTGATGTCCAACAAGTGTCACTTGTGATCAACTACGACCTCCCTACTCAGCCAGAAAATTACCTCCACCGTATTGGACGAAGTGGGCGATTTGGAAGGAAGGGTGTGGCTATCAACTTTGTCACGAAGGATGACGAAAGGATGCTTTTTGACATACAGAAGTTTTACAATGTTGTAGTCGAAGAGTTGCCAGCAAACGTTGCTGATCTCCTGTGATGGGGGTTTCGGGTCAAAGACGAGTTGAATTGTTCCTCAATTGAAGCTCTCTGCTATTTGATCTCTTATTTCATAGGCTAGTTGTGTACTGGACTTTTTGTTGGGAAATTCTGGCCTTTGTATTTCGATAGGGGGTTGCAGTTTCCCAATTTGGTCACAAGTCCAAATCTACTACTTGAAATTTTGTTGGTTTTGTCTTTGTACTGTAAGTTTCAAAAAAGAACAAAAAAAAACTGAGGATTTGAATGCTGTTTGAGGTTTATTtattttgtttaaacag
>Seq132 [organism=Ipomoea trifida (H.B.K.) G. Don] PacBio-Illumina derived unannotated transcript Itc486/f16p5/1998
aatacaacttcaccacaaaatcctctcactacactttgtatgtatagataGATACAAACGTCCTTTTAAGAGCGAGAAACTAAGAATCTTTCGAAAGAGAGAGAACAGAGAGAATTTCAATGGAGAACGGTGCCATGAAAACAAAACAAAACAACAAATCCTCTCTGCAAGTCCACCAAGCGGCGGCGGCGCCGCCGCAGACGCGGCTGTGGAAGATCATAATGGTGGCGGCGATCGCCGCCGGCGTCCAATTCGGGTGGGCCATCCAGCTCTCCCTCCTCACCCCTTATGTCCAGCTCTTGGGCATTAAGCACCAATACGCGCCCTTAATTTGGCTCTGCGGCCCTATTTCCGGCATGATTGTTCAGCCTATGGTCGGTTATTACAGCGATAACTGCACCTCTCGCTTTGGCCGGCGCCGCCCCTTCATCGCCGCCGGCGCCGCCCTCGTCACCATTGCCGTCTTCCTCATTGGCTTCGCCGCCGACATCGGCCACGCCTCCGGCGACCCCATCGGCAAAGTCATTAAGCCACGCGCCATTGCTGTTTTTGTCGTTGGGTTCTGGATTCTCGACGTCGCAAATAACATGTTACAGGGCCCATGTAGAGCATTACTGGCGGATCTGTCCGGCGGGAGAGCGAAGAGGATGAGAACGGCGAACTCATTCTTCTCCTTCTTCATGGCGATCGGAAACATCCTGGGTTACGCCGCCGGCTCGTGGTCCAGCCTCCACAAAGTGTTTCCGTTCTCAAACACCAAAGCCTGCGACGTTTACTGCGCCAACCTGAAGAGCTGTTTCTTCATCTCCGCGGCTCTGCTACTGTCCGTGACTACCCTGGCCTTGAGCACGGTCAGCGAGCAAGAGCTGTCGAAGGAGGTGGACGAGGTGGAAGACCCGGACGACGAGAAGTTGCCGACCGAGAAGTCAAAGTTGCCGTTCTTCGGGGAAATATTTGGGGCTCTGAGGGACCTGCCGAGGTCCATGTGGATCTTGTTACTAGTCACGTGCCTCAACTGGATTGCATGGTTCCCTTTTTTCCTCTTCGACACGGACTGGATGGGCAAGGAGGTGTACGGCGGGAACCCCGAAGGGTCAGCCAATGATAACCGCCTCTACGAGCAGGGCGTCCAGGCCGGCTCCCTAGGGCTCATGCTTAACTCCGTCGTGCTGGGCGTCATGTCCCTCGGCGTCGAGCTAATCGCGCGGCGATTCGGCGGCGTCAAGAAGCTCTGGGCCGGCGTCAACTTCATCTTGGCCGCTTGCTTGGCCCTCACCATTATGGTCAGTAAAATGGCCGACAAATCACGCCGGTTCGCCCCCAACGGTGATCTCATGCCACCCTCCGCCGGAGCCCGGGCCGGAGCTTTAACTCTCTTTTCTGTTCTCGGTATCCCTCTTGCGGTAACTTACAGTATTCCATTCGCCCTTGCTTCTATCTTTTCCAGTAGCACCGGCTCCGGCCAAGGTCTTTCTCTAGGAGTTCTCAACCTTGGGATTGTCGTGCCACAGATGTTCGTATCATTAGTGGGTGGACCTTGGGACCAGTTATTTGGGGGTGGGAATTTGCCAGCATTTATAGTAGGGGCAATTTCGGCAGCACTGAGTGGGATATTCGCCATCACATTGCTTCCATCTCCTCCACCTGATGCAAAGGCTGGGGTCCCTGTGGCTGCTTTCCATTGATGAGAGGATCCCAGTTTGGAAAATTATGAATGTTTCCTTTATTGTCCTTTTGGGTTTTTTTTCTCCTCTCTTTTATTACTTTTTTTTTTTTTTTGGGGCTTTCTAGTGTAGTCATCATAAATACCATATAAATGGGGTGATGTTTAGTCAAGTTCAATGTTATTGCTAATTACCCTCAAGCCGGTACTTGTTCCCATCAAGGATGTGGCCAGCTTGACTGGTGGGTGAGATGTTAACTTATTTCAAGCAAAGCATATCTCACAAGCAAACAATTTTAATGTTACAAAAAAAACTTTAATATATACATCTTTTT
>Seq133 [organism=Ipomoea trifida (H.B.K.) G. Don] PacBio-Illumina derived unannotated transcript Itc487/f11p0/1799
gaaaatccgccgaattagagttaatacagttgagttcacggtgtcaagccgcctcttctacaggcTTTTGCCATCTCTTCCTCATCGCTGATAATGGCGGCTGCTTCTTCCATCATCTTCAGATCGCCCTTCCTTTCCCCTTACCCACAACTCCACCATCAACATTCATTGAAATCCCCCACCCATCACTTTACTCCCATCAAAGCCACTGCCACTTCCGACGACCCACCCGCCCCCGCGCTTGCTCAAACTAAAAAGACCCACAACCACCGACGCAACGCCGACGAGAATATTCGCGACGAGGCGCGTCGCCTCACCTCCTCCCACAACTTCTCAGCCCGCTACGTCCCCTTCGGCGCCGACCCCAGCTCCGATGAGTGGTACTCTCTCGACGAGATCGTTTATCGCAGCCGCTCCGGTGGCCTCCTCGACGTCCAGCACGACATGGACGCTCTCAAGAAGTTCGACGGCCAGTACTGGCGCTCGCTCTTCGACTCCCGCGTCGGGAAGACCACGTGGCCGTACGGCTCCGGCGTCTGGTCCAAGAAGGAGTGGGTGTTGCCGGGAATTGCAAGCGATGATATAGTCAGCGCTTTTGAAGGGAACTCTAATCTTTTCTGGGCTGAGCGTTTCGGCAAACAGTTTCTGGGCATGAATGACTTGTGGGTAAAACACTGCGGGATTAGCCACACGGGTAGTTTTAAAGATCTAGGGATGACTGTTTTGGTGAGCCAGGTGAATAGGCTCCGGAAAATGCACAAACCGGTGGTGGGCGTGGGGTGTGCTTCAACTGGGGACACATCCGCCGCTTTATCAGCTTATTGTGCTTCTGCAGGGATACCATCCATTGTGTTTCTTCCTGCAAATAGGATATCCATGGCGCAGTTAGTCCAGCCCATAGCTAATGGCGCTTTCGTATTGAGTATCGACACTGATTTCGATGGGTGTATGCAGTTAATTCGCGAAGTCACAGCTGAATTGCCGATTTACTTGGCCAATTCGCTTAATAGTTTGAGGCTAGAGGGTCAAAAGACTGCTGCAATTGAGATATTGCAGCAGTTTGATTGGGAAGTTCCAGATTGGGTGATAGTACCTGGTGGGAATTTGGGTAATATATATGCATTTTACAAAGGGTTTCACATGTGCAGAGAATTAGGGCTGGTTGATAGGATTCCTAGGCTTGTTTGTGCTCAAGCTGCTAATGCTAATCCTCTTTACTTGCATTATAAATCTGGGTGGAAAGAATTCAAGGCTGTGAAGGCGAATACCACTTTTGCATCTGCAATTCAGATTGGTGACCCGGTTTCTATTGACAGAGCGGTTTTTGCTTTGAAAAATTCGAATGGCATTGTTGAGGAGGCGACGGAGGAGGAGTTGATGGATGCGATGGCTCAAGCAGACTCGACGGGGATGTTTATATGTCCTCACACTGGTGTGGCATTGACTGCACTGATCAAGCTTAGGAATAGCGGGGTTATCAAGCCAACTGATAGGACTGTGGTGGTTAGTACAGCTCATGGGCTCAAGTTTACACAATCGAAGATTGATTATCATTCACATGAGATAAAGGACATGGCGTGTAGGTATGCAAATCCACCTGTGCAGGTGAAGGCAGATTTTGGTTCTGTCATGGATGTTCTCAAGAGGTATTTACTAAGCAAAAACTCCAAGAAATAGGTGGTCTGTTTTGACTTTTGATTTCATGTACTGGTTTTTTGGTTGTTGTTTACTTGCCATATGTAGAACTGTACTACTCAAACCTACCTTTTATGGGCTATTTATTTAAGATTGAGTATTCT
>Seq134 [organism=Ipomoea trifida (H.B.K.) G. Don] PacBio-Illumina derived unannotated transcript Itc489/f11p0/1907
agcacagatcgcggcgtaagcccgactgacggagaagaagatgctgacgtcactACTCGCCACCATCAAATTCATCGCAGTGCTCAACCTCAATCCGAAATCTATATTTCAAGACTGCCCTTTTGATCAGAACTTTAACTCAATCGCTTCTAAGTCCGTTTCGGCGGCTTTTATAGATCTGCTCAACTTCAGTTTTCGAGCGTGTGCTCCTTACTTTCTGGTGGGCGTTTTGGCAGTCTTGATCAATTCTCACCGGAGATTCTTTAAATTTATTCGCTCCTTTGTTCAAAGTTTGCAACTTTATATTCGTTTATCACTGATCGTCGTTTCTCATCGCGATTTGTTTATTTATTTATGAATTGATCATCGATAAGGAAGTGAAATTAGTGTATGAATTCACGGATAAGCTTGGTTTTCGAAGGTGAGTGTATAGCTCCGTTACTGATGTGATTTGGGATTTTTTGGTTTGGTTTGTATCTGCGTGCGGGTTGCGTGTGAAGGAGGTGATGTGGAAATGTCTTTTAGAAGTATAATTCAGGACATGAGGGGTGAGTTTGGGAGTATTTCTCGGAAAGGGTTTGATTTGAGGTTTGGTCGGTCGAGGTCTCAGAGGACTGTCCAGGATAGCTTTGTGGGGGAGATGGATGCTCTAAGGCAGAGCTGTTGGGCAAATATGCCACCGGAGCTTTTGAGGGATGTGCTCATGAGGATTGAGGCATCTGAATCTACTTGGCCTCCGAGGAAAAATGTGGTTGCTTGTGCTGGGGTTTGTAGGAACTGGAGAGAAATAATGAAAGAAATTGTGAAAACCCCAGAAGTTTGCGGCAAATTGACATTCCCCATCTCTCTGAAGCAGCCCGGTCCAAGGGGTACTCTCTGCCAATGCTTCATAAAGCGTAACCGCAGCTCCCAAACATATCACCTTTTTCTAAATATAAGTCAAGCTTCTAATGATGATGGTAAGTTCCTTCTTGCTGCTCAGAAGTGTAGACGCACAACGTGCACAGAATACATCATTTCTCTAAATCCTGAAGATGTTTCAAAGGGTAGCGGCACCTACATTGGAAAGCTCAGATCTAACTTTCTGGGTACGAAGTTTGTAATTTATGATGCACAGCCTCCTTCTGGAGCCAAGGTCACTAAATGCCATTCTACTACCCGGATGGTCGGAGCAAAACAAGTCTCTCCAAGTATACCTGCTGGAAACTATCCTGTAGCTCACATTTCTTATGAATTGAATGTCCTGGGTTCTAGGGGACCGAGGAGGATGCAGTGTGCCATGGACGCAATCCCTGCTTCATCTGTTGGACCAGGAGGCATGGCCCCAACACAAACGGAATTCCTTCCTGTCAACATAGATTCCTTCTCCACTTTTCCATTTTTCCGATCAAAATCAAACCGTATGGATAACTTCCAATCCGGACCTCTATCGGCTCAGAAAGACGACCTTCTAATTCTGAAGAACAAGGCTCCAGGGTGGCACGAGCAACTGCAGTGCTGGTGTCTTAACTTCAATGGACGAGTAACGGTTGCTTCGGTCAAAAACTTTCAGCTGGTTGCTTCTATGGGAGACGGGGCAGCACAAGAGCATGAAAACGTTATTCTTCAATTCGGGAAAGTTGGAAAGGACGTCTTCACCATGGATTATCAGTACCCCATCTCTGCGTTCCAGGCATTCGCCATCTGCCTCAGTAGCTTTGACACCAAAATTGCTTGCGAGTGATAATCAGGTGGGTTCTGCTAATATATAGCTGATACCATAATGGATGCTTTTCTCGACTCTGGACGTGTATTTTTTTTACTTGGAATGTTTGTAATACACTGTAACGTTTAAACATCCCGAATTCCTCAAGGCTTTAAGTTTTGTAGCCGGGTAGACAATTTATGAAAAAAGGACTGGGCACATC
>Seq135 [organism=Ipomoea trifida (H.B.K.) G. Don] PacBio-Illumina derived unannotated transcript Itc492/f10p1/1661
attgcacaattattccagcgtctacaattatacaacctcggaatcttggcgaatagaGAGCATGGCCGAAGCGATGCAGGGGTTTGGCTATGCGCTTTGCCTTCTGCTTTCCGTACTGCTCAATATTCTGTTGGTTGGGAATATTTTGTATGGGGGAGATGGAGAGTGGAGGCTCCGGCTGCTAAACGGGGAGCTGAAGTGGAGCCAGGACGCGGCGGCGGCGGCTGAGGCTGTGGCTGCGCTTCAGTGCTCCGGCCATGGCATAGCGTTTCTCGACGGGGAGATCGGTGATGATGGTATTACACCTGTCTGTGAGTGCCACACCTGCTATTCTGGTCCTGATTGCTCTCTCTTATTGCCTGACTGCTTTGCTGATGCTGACAGTGGGGATCCTTTGTTTTTGGAGCCTTTCTGGGTGCAAAATGCAGCTAGCAGTGCTGTGGTTGTGTCAGGATGGCATCGGATGAGCTATTCATTTCCAGATTCTTCAATTTTCTCTCAACAACTGGAGAATCACATCCGGAAAGTGCACGCCATTGCCAGAAATGCAATCACCGACGGCAAATATATCGTCTTTGGTGTCGGTTCAACTCAACTCTGTAATGCGGCTGTTTATGCTCTTTCTTTGGAAAACTCCTCATCCCTTTCACCCGCAAAAGTCGTCGCCAAAATCCCCTTTTACCCGCTTTATAAGATGCAGACTGAATATTTTGAGACCAAAAATTATGAATTCGAAGGAGATCCGTCTTTGTTGAGGAATGATACAGATGCAGCTGGAAATGTGATCGAGTTTGTAACTTCGCCCAACAATCCAGATGGCCATTTGAGGACGCCGGTTGTTGGAGGTCCGTTTGCAAGGACAATTTATGATCGAGCTTATTACTGGCCTCATTTCACTGCCATCCCTGCTCCGGCTGATGAAGATCTTTCCATTTTCACCATCTCCAAGCTCACTGGCCATGCTGGAAGCAGATTCGGGTGGGCAATTGTAAAAGATAAGAGTGTGTACGAAAACATGGTGGCGTATATAAGAACAGCAGAACTGGGAATTTCAAAGGAGACACAGTTGAGGGCACTGAGTCTCCTGAAAACAGTGGTCCAGGGTGATGGCAGGGGAATCTTCAACTTTTCCTATGAAAAAATGAAGAACAGATGGGAAAGGCTGAGCCAGATCATATCCCAGTCTCATAGATTCACCCTCCAAGAAATTTCTCCAAATTACTGCAATTTTTTCGAGAAAATTCGAGGACCCTCTCCAGCGTATGCGTGGGTGAAGTGTTTAAGGGAGGAAGAAACAGATTGCGGTGCAGTCCTGGAAGCGGCGAAGATCATAGGGCGAGCAGGCAGCATGTTCAGCGCCGAGGATCGTTATGTGCGCCTCAGCCTCCTCAAGAGGGACGACGATTTCGAACAGTTGCTGGCTCGGTTGAGAGAGCTGGTCGCCATTGAAGACGGTGCCAAAACCATGTGAATTACAACATTATAATAACTAATAAATCACAAGGCAAAAGGTTTATTACTTCCAATAATGACTGTGAATTTTTCTGGTTATAGAAAAAATTATACTTGGAATTTGGTTTCCAGGTGGGGATAGTGTTCCTTGTGTATTTCATTGACGCTGTTACAAAAGTAAATAATATGCTTGGAATTTGTTTTCCTGG
>Seq136 [organism=Ipomoea trifida (H.B.K.) G. Don] PacBio-Illumina derived unannotated transcript Itc494/f8p4/1917
gagtgatgaagtcccagtgttcccttgactttgggcgcagagacgtcttggttgacgtctccTCTCTATGGCCGCCACCGGAAGAACCATCTTTTCCGACGCCGAAACTCCATTTCTCCAAGACGACGTCGTGGATGGCTCTGTCGATTTCAAAGGCCGCCCCGCTGTCCGATCCACAACGGGGCGCTGGCGATCCGCATCCTTCATCATAGGTGTGGAAGTGGCAGAGAGGTTTTCCTATTATGGAATAAGTTCGAATCTGATAAGCTATCTCACTGGCCCTCTCGGCCAATCGACGGCGGCGGCGGCCGCCAATGTGAACGCCTGGTCGGGAGCTGCGTCGCTTTTGCCGCTTTTAGGTGCCTTCCTGGCCGACTCATTTCTCGGTCGGTACCGGACAATTGTCATCTCCTCCCTGCTCTATACCCTGGCTCTGGGCTTCCTGACCATCTCTACTGTGATTCCTTTCGAGTCTTCTGACTCTCAATTCCAAGTTATCTTCTTCTTCTTTGCTCTATACCTTGTGGCACTAGCCCAAGGTGGGCACAAGCCTTGTGTTCAAGCTTTTGGGGCTGATCAGTTCGATACTCAAGATCCTCAAGAATGCAAAGCCAAAAGCTCATTCTTCAACTGGTGGTATTTTGGGATGTGCTTCGGTGTTATGGTTACGCTATGGATTTTGAACTATGTTCAGGACAACCTCAGTTGGGGTCTTGGGTTTGGTATCCCTTGTGTAGTAATGGCTCTTGCTCTTGTTATCTTCTTGCTTGGGACTTATACTTACCGTTTTCGCCAAGACAGAGATGAGAAGAATCCGTTTGTGAGAATTGGCCGTGTATTTATCTACGCAGCTAGGAACCACAAGACTAGCTCTGCAGCGATAGCCTTGGAACAAGAGACTCAGGGAATTCTACCTAATGAAGGTTCTCAGCAGTTCAAGTTTCTTAACAAGGCACTGCTTGCTCCCGATGGTTCAAAGGAGGATGGAGAAGTTTGTAGCATCAGCGAGGTTGAAGAAGCTAAGGTCATTCTCAGATTGGCTCCAATATGGGTGACATGTTTAGTGTATGCCATTGTGTTTGCACAGTCATCTACTTTATTCACAAAGCAAGGAGCTACGATGAATAGATCTATCAGTTCGAATCTTCAAGTGCCCCCTTCTACACTACAAACTTTCATTAGCCTTTTTGTTGTCATCTTTATCCCTATATATGACTGCATTTTGGTTCCTGTTGCACGAGCTTTAACTGGAAAGCCCTCGGGAATAACAATGCTTCAAAGAATTGGAACGGGAATATTTTTATCTGTCATCTCTATGGTGATTGCAGCTATAGTAGAAGTGCAACGTCTTCAAATTGCTTCAGACTACGGGTTAATTGACAATCCAGATGCAACCGTTCCCATGAGCGTGTGGTGGCTAATACCTCAGTACGCATTGTTTGGCATTTCAGACGTATTCACCATGGTCGGCCTACAAGAGTTTTTCTACGATCAGGTGCCCAAGGAGCTGAAAAGCATAGGTCTCGCTTTGTACCTCAGTATATTTGGCATCGGGAGCTTCTTAAGCAGCTTTCTCATCTCTATCATCGAGCAAGCCACCAGTAAAGATGGCGGAGACAGCTGGTTTTCCGACAACTTGAACAGGGCGCATCTCGACTACTTCTACTGGCTCCTCGCCGGACTTTCTGCACTCTCATTGCTTGCATACCTGTATTTTTCAAGATCTTATGTCTACAACAAAGCCATTGTGATATAAAATGCTTGGGCAAACTACTCTCCAGATTCCAGAACAGGTGCTGGGTGAAATCTTTGTACTATCTTGGACATTGTGGAAATGTAATGTTGGTGAATTGTTTCCCATTTTATGTGACACTGTGATATATAAATGTAAAAGCAGAAGTTATGTGTGTGTTGTAT
>Seq137 [organism=Ipomoea trifida (H.B.K.) G. Don] PacBio-Illumina derived unannotated transcript Itc497/f4p2/1794
acaaccagaaaagtgagtgtgatggatatttttacatatttctcatccATTTTGCCCTTGTAGCTCTGTTGCTGCTCAGCCTTTCATGGCGAAGGGCAAGAAAGAGCAGCAGATCGCGCCGGAGGCCGGTGGCGCTTGGCCAATCGTGGGCCACCTTCACCTCCTACGCGCCCCTGTTCCCTGGTTAAGACTCTGAGCGCGTTGGCCGATAAACATGGGCCGGTATTCATGATCCGCCTGGGCAAGCCACGCGCCTTGGTGGTTAGCAATTGGGAAGCCGTTAAGGATTGTTTCGCCACCAACGACAAGCTCTTGGCTGCAAGGCCAACTACATCTCAAGGCAAATACCTTGGATATGATTATGCAGTATTTAGTTTCTCAACTTATAATTCATACTGGCGGAAGTAAGAAAGTTAGCTGTCGTGGAACTGCTGTCTAGTAGAAGATTGGAGAAATTGAAACATGTTTGGGTGACAGAGCTGCAGGCTAACATCAAAGAACTCTACACTACTTGTAGTATTTCTGTTGGTAGCAACATTAATCCCTCCAAAAATAAAGTAATAAACATGAGCCAATGGTTTGAACATTTAACCTTAAACTTGATAGTGAAGGTAGTGGCAGGAAGGAGGTACGAGTACAGGAGTGATGGAGTGGTAGACAAGAGGCAGAATGTATGAAAAAGGTGTTCAAAGAGGTTATGTTTTTGTGGGGAGAAGTTGTATCAGGGGATGCAATATTTCCACTTTGGTTTTTTAGGTGGTTGGACTATGAAGGCCATGTCAAGACCATGAAAAGAGTTGCAAAGGCCTTGGATGCCATTTTGCAAGATTGGGTAGATGCTAGGAAGAGGGAGAATGGGAAAAATGAAGATCAGGGTTTATCGATGTTATGCTTTCGATGATTGACGATCAATTTCTGGAAGGTCAAACTTATACGCGTGACACAATTATCAAGGCAACAGTGTTGAGTATGTTACAAGATGGTAGTGAAACGTTTTCTGTCCACTTCATATGGATCCTATCCGTGTTGCTGAAAAATAGAGAAGCACTAGAGCGCTTCAAGAAGAGATAGATGCGAATGTCGGCAGAGAAAGGTGGGTAGAAGATTCTGATATTAAAAATTTACCATACCTCCAAGCTGTAGTGAAAGAAACATTACGAATCTACCCACCAGCTCCTTTCTTAGTACCACACGAAGCAATAGAAGATTGTACCATAGGGGGCTACCACATTCCAAAAGGCACACAATTGTATGTGAACGTGTGGAAGCTACATCGCGATCCTCAAATATGGCCAAACCCCGAAAAGTTCTCACCAGAAAGGTTCTTGACAAACCCAGAAGACACCGGAATTCATAATCGACAGTTTCAATATGTTCCATTTGGTTTTGGGCGACGATCATGTCCGGAATGTTATATGCAACACAAATAACACATCTTGCAGTTGCCCGTTTGGTTCAAGGCTTCAATTTCAACACACCTTCAAATGAGTCATTGGATATGAGTGAAGGTTTAGGCATTACAATGCCAAGAGCTAATCCATTGGAAGTAGTCATTACGCCTCGCTTGCCATCTGCTCTCTATTGATTACACCATTAGAAGATCTATGTACCTGTTACTGAATGATGTATTGCATTTTTTTACTTGTTATGGGGTAATTTAGGTTTAATTTTCAACAATCGTACCGTTTAATAATTTTGTTATTATGGATTTGAAGTCTTTGTCCTAGATTTTAAGTATTGTTTGTAATAAGAATAACATTATTCCTTATCCTGTTGAAACATGCAATATTTTCT
>Seq138 [organism=Ipomoea trifida (H.B.K.) G. Don] PacBio-Illumina derived unannotated transcript Itc498/f15p5/1695
atccccgggataaaataatatatctatcttgcttagcttgctctaatttaaGTGATGGAGGTGGCATTCAACTTCATTTCTTTCGCCTTCTTTCTTTCTTTTATCATTTTACTCCACACACAGTGGAGGAAGAAGGCAAAAACCCGCCGGAAACTGCCACCAGGGCCGTGGAAGCTTCCGATCATCGGAAACCTGCACCAATTGTCAGATTCTTCACAGCAACCCACCCACCGTGTCCTGGGAGAGTTGGTAAAAAAATACGGCTCCCAGGGCATGATGAAGCTTCAAATAGGAGAACTTTCAACTGTGGTGGTATCGTCGCCGGCGGTGGCTAAAGAGTTGATAAGAAACCACGACCTAAGTTTCGCGACCAAGTTGCAGTCTCTGGCCAGTAAAATACTATTGTACAATGGGTTGGGCGTTATTTTTTCTCCGCCCGGTGATTATTGGAGACAATTGCGAAAAGTATACGCCATAGAGCTCCTCAACGCTAAAAATGTCCGGTCGTTCAGTTCAATCAGGCACGATGAGATCCATTCTCTATTGGCCGATCTCCATTCATCATCCGGCCAGTTGGTGAATTTCACTCACAAAATCTTCTTCCTTATGTCCTCCATTACATGTAAATCTGCATTCGGCAAGGTATTCACCGGGAGAGAAGAGTTCTTAGAGCAAATAAAGGAAATATCGGAGTTTTTGGGTGAATTTGATTTTGCCGATGTGTTTCCGTCTTGGAAGGTTCTTCACGGCCTGTTCAGCAACAAGAAGAGGATCATGAAAACTCACCGTATAGTAGACGCAATTATTGAAAACATAATAAAAGAGCACAGAGAGAAGGTGGAAAGAGGTGATTGTATAATTGATGTCCTCATAACACAAATGGATAGCGGTGGCCTTCAACCGCCCCTCACTCATGACAGCATCAAAAGCGTAATTGCTGAAATATTTGCAGCAGGAAGTGAGACATCATCAACAACAAGTGTGTGGGCAATGTCGGAAATGATGAAGAATCCCAGGGTTTTGGCCAAAGCACAGGCTGAGGTGAGAGAAGCTTTCAGAGGGAAAGAGAAGTTGGAGGAAGAAGACATGGAGAAATTACCATACTTGAAATCAGTAGTCAAAGAAACTTTGAGGTTTCATCCTCCGGTTCCCTTGTTACCTCCCAGAGAGTGCAAGGAAGAAACTATGGTGTGCGGATACACCATACCCTTGAAATCAAAGGTATTGATTAATGTGTGGGCGATCTGTAGGGACCCCCAATATTGGGAACATCCAGAGAGCTTTATACCCGAGAGATTTGAGAAGAGTTCAATTGATTTCATGGGAAACCACTTTGAATTTTTACCTTTTGGGGGCGGAAGGAGGATATGTCCAGGACTTGGGTTTGGTTTTGCCAACGCTTTGTCACCTTTAGCACACTTGCTCTTCCACTTTGATTGGAACCTCCCTCCTGGAGTTACTTCAGATACATTTGACATGACGGAGATGAACGGAGTAACTGTAGCAAGAAAGAATGATCTTTTCTTGATTCCTACTCCCATCCATCTTGTTAAGTAAAATCCCACCTAAAAAACATGGGATAATCTATCTTTAGTCTTGTTTTACAAACAGCTTCAATATTACTGTACCTCGTCCTATTTTCCAATAACATATGTAATAATAAGATTGAAgtcttgtttgagagtattgtattac
>Seq139 [organism=Ipomoea trifida (H.B.K.) G. Don] PacBio-Illumina derived unannotated transcript Itc499/f15p2/1995
attcttcaagagacaacaataatattcctagctaagctccacacattctcgtacttaGCTTAGCTAGCATTGTTGTTGTCGTGAAATGGCTCGTTCAGTTCTTCTCTTAACATGCGCCATTTCTCTTCTGCTAGCTATGGCGTCCGCTGAAGTTGTCGAGCATACATTTAACGTGAAAAACCTTACCTTGGAGAGGCTATGCCGGAGACAAGTGATCACTGCGGTAAACGGTAGTCTTCCCGGCCCGATTATACGCGTGAAAGAGGGTGACACCCTCGTCGTCCATGTCCTCAACAATTCACCATACAACATCACTATTCATTGGCATGGAATTTTCCAAATATTGAGCGGTTGGGCAGACGGGCCGGAAATGGCAACTCAATGCCCGATCAGACCGGGCCACAGCTACACCTACAGGTTTAACGTGACTGGACAAGAAGGAACTCTATGGTGGCACGCTCATTCCTCGGTCCTACGCGCCACCGTGCACGGCGCGCTTATCATCCGCCCTAGAAACGGCAACTCCTACCCTTTCCCGAAGCCTTACAGAGAAATCCCAATCGTGTTGGGAGAGTGGTGGAACGCCAATGTCGTCGACGTGGAGAACGAGGCGCTGGCCAGCGGCGGCGCGCCAAATAACTCCGACGCGTACACCATTAATGGCCGCCCCGGCGACCTCTATAATTGCAGTTCCGATGAGATGTATAGGCTTAAGGTGATGCCCGGGAAGACCTATCTTTTGCGGATCGTCAACGCTGCACTCAATACGCAACTTTTTTTCAAAATCGCCGATCACAAGCTCAGAGTTGTGGCGGTGGATGCGTCGTATACGAACCCGTACGACACCGATGTGGTGGTGCTAGCGCCGGCGCAGACCGCCGACGTGCTGTTGACGGCGAGTCAGCCGCCGGCTTTGTACTACATGGCGGCGCACCCTTACGCTAGCGCCGCCGGTGTGCCGTTTGATAATACTACCACTACGGGAATCGTAGAATACGAAGGGGCGGGTCCCACGGCCCCGCCTAAAATGCCGATTTTACCGGCTTTTAACGATACTCCAACTGCTCACAAATTCTTCTCGAATTTAACCGGGCTGGTTTCGGGCCGGTTTTGGTCCCCTCCGCCGAGGGAAGTGGACGAGAAGATGTTCGTCACTATCGGGTTGGGCCTTGCCGCCTGCGCAAACCCCGGGAACGCCACCTGTAGCGGCGGAATAAACGGGCAGCGGTTGGCGGCCAGCATGAACAACGCTTCGTTCCGGTTCCCGACCAAGATGTCGATGCTGGAGGCGTTCTTCGGAAACGTGGACGGAATCTACACCGCCGACTTCCCCGACAAGCCGCCGGTGATATTTGACTTCACTAACGCGAGCAACAGCTTCAATCCGGCTTTGTTAACCACCACGAAGTCCACGAAAGTGAAGAAATTGAAGTTCAACGCAACCGTCGAGATTGTGCTTCAGAACACGGCTTTGATCGGCGTTGAAAATCACCCAATTCACTTGCATGGCTTCAATTTCCATGTCTTAGCTCAGGGCTTCGGCAATTACAACCCCGCCGTTGACCGGAGCAAGTTCAACTTCTACAACCCCCAAGAGCGAAACACCATCGCCGTTCCCGTTGGAGGCTGGGCCGTCATTAGATTCCGAGCCAACAATCCAGGGGTATGGCTGATGCATTGTCATTTGGATGTGCACTTGCCGTGGGGTTTGTCAACCGCCATAGTGGTGGAGAACGGGCCGACGCCGTCAACCAGGCTGCCGCCGCCGCCACCGGATCTACCTAAGTGCTAATCAAGATTCAAAGCGTCTTCATTATTATCTCATTGATTTATTTTCGTTTTTGTATGTGAGGCATTGAGTGTGGTTTGTGAATTGTGAATAATTATTTGCATTAAAAGTCAATTATCTTCATTGATTCTTTCCGCAATATAAGCATAAATGTATTTTACTAATTACTTTGCAACAATATTTAATAAAGTATGTTATTCCCTtct
>Seq140 [organism=Ipomoea trifida (H.B.K.) G. Don] PacBio-Illumina derived unannotated transcript Itc500/f6p4/1651
aatttgtttttgaacacctgcggcaccagagagagagagagaaagcgaggccggcggctgtcgtaTCCGGTGACAAATCATTTTCTCCGATCTCGTTTCTAGTTCACTTTCCGTTTTATAGAAAATGGCAGATGCTGAGGATATTCAGCCCCTTGTCTGTGACAATGGAACAGGAATGGTGAAGGCTGGGTTTGCTGGTGATGATGCTCCAAGAGCAGTGTTTCCCAGTATTGTTGGTCGTCCTAGGCACACTGGTGTTATGGTTGGGATGGGACAGAAGGATGCCTATGTGGGTGATGAAGCCCAGTCTAAGCGAGGTATCTTGACCTTGAAATACCCCATTGAGCATGGTATTGTCAGCAACTGGGATGACATGGAAAAGATTTGGCATCACACATTCTACAATGAGCTTCGTGTTGCTCCTGAGGAGCACCCTGTCCTTCTCACTGAGGCACCCCTCAACCCCAAAGCTAACAGGGAGAAGATGACCCAAATCATGTTTGAGACTTTTAATGTTCCTGCTATGTATGTTGCTATTCAGGCTGTGCTCTCTCTCTATGCCAGTGGTCGTACAACTGGCATTGTGCTGGATTCTGGTGATGGTGTTAGTCACACAGTACCAATTTATGAAGGTTATGCCCTTCCTCATGCCATCCTTAGGTTGGACCTTGCTGGCCGTGATCTCACTGATCATCTAATGAAGATTCTCACTGAAAGAGGTTACATGTTCACCACTACTGCTGAGCGGGAAATTGTTCGCGACATGAAGGAAAAGCTTGCATATGTGGCCCTTGACTTCGAGCAAGAGCTTGAAACAGCAAGGAGCAGCTCCTCTATTGAGAAGAACTATGAGTTGCCTGATGGACAGGTAATTACAATTGGAGCTGAGAGATTCCGTTGCCCAGAAGTCCTATTCCAGCCATCTATGATTGGAATGGAAGCTGCGGGTATTCATGAGACTACCTACAACTCCATCATGAAGTGTGATGTAGATATTAGGAAGGACCTCTATGGTAACATTGTTCTCAGTGGTGGTTCTACCATGTTTCCTGGTATTGCCGATCGTATGAGCAAGGAAATCACCGCTCTGGCACCCAGCAGCATGAAGATTAAGGTTGTTGCCCACCAGAAAGGAAATACAGCGTTTGGATTGGAGGATCTATCCTTGCATCCCTCAGCACTTTCCAACAGATGTGGATTTCAAAGAGCGAGTATGAGGAGTCCGGTCCATCCATTGTCCACAGGAAGTGCTTCTAAGGCACAACTACTTGGTGAATGTCCTTTGTCTTTCCCACTCTTTTGGTATGATGTTCCAAATGATCCTAAACTTTCACTGACAAGGAGAAGTTGTGAGGTCAGGTTTCAAGAGGAGGGCATATTTTATATCAATTCGTTTGGTTCACATTGTTGTCATATTCCATGGATCATAGCATCATTGTTGCTTCAATGTGTCGTTTCTTAGGTGGTTGTAGTTGGGGAGTGATTGTGAGGTTTTCCTTCTTTTTTTGCTTCCTAAAGTTTTATTATATTCTATGGTTTTGATTCTCGGACAAGCTTATGTTAATATTTTATTGTAAGAGAAGGAAAAAAAAAACATTATGTTTAGTGTCAGTTTGCGAATATTATATAtgatcagattgaaggttttcat
>Seq141 [organism=Ipomoea trifida (H.B.K.) G. Don] PacBio-Illumina derived unannotated transcript Itc501/f12p5/1970
agtcaaatcttatatatatttcactctcattctgtgtgcagtttactccacagttctcTGCAAATCATGGCGGCCAAAATGGCGTTAAAGGCGTCTCTTCCGCTTCTCCTTCTCTTTATCCTGATCCTCTCTTGCGCCGCGTATGCCCGCTTAATCGTCGACCGTTCATCGGATCTAGTATCGGACGGCGTACATAGCGCCGGCGAAGGATCGGGGATCCTCCGTCTTGGCCTTTTTGCGCCGGAGGAGGAGACCTGCGAGCAGTCCTACGGCTTTTTGCCTTGTACTACCACTGCTCTCGGTAACCTCTTCCTGATTATAGTCTATGGATACCTCATGTTCCTTGCTGCTACCTACCTCTCCTCCGGGAGTGAACTGTTGCTTGAAATTCTCGGTCCTGGTCTCATCGGCGGTCTCTTCCTCCCTATCCTCGGTGCTCTTCCGGATGCTATGCTCATTCTCGTATCTGGATTATCAGGAAGTGTTGCTGAAGCTCAGAGCCAGGTGTCTGTTGGAATGGGCCTGCTAGCTGGGTCAACTGTTATGCTTCTCACTGTGATATGGGGAACCTGTGTTGTTGTTGGGAAGTGTGACATACAAAACTCTGTTGCTGTAGACTTAAAAGACACTAAAGCATTCAGTTTGACTGGCTCTGGTGTTACTACTGATGTATGGACTAGCTATGCTGCAATAATCATGGCTATCTCTGTGATCCCATTTGTGGTTGTGCAGTTGCCACAGGTCCTCCATTCTTCCTCAGCGAGACACTTGGCAGTCTTGATTGCTCTCATACTATCAATTTCGCTTTTGATCGCCTATTGTGTTTATCAGGTATTTCAGCCTTGGATACAAAGAAGAAGAATTGATTATTCAAAGCAGAAACATGTTATTTCTGGATTTCTGAAGCATTTGAGAATGCGTGCATTAGGGAAACTTTGCAATGAGCAGGGGACACCTGATACTGGTGTTTTGCGAAAGATTTTTCAAACAATTGATTCTAATGGGGATGGACAACTCTCGCATTCTGAATTAAAAGCCTTCCTTGTGGGAGCCCGTCTCGATGAAATTAACCTAGACGAAAATGATGCGGTAGATAAACTTATGAAGGATTTTGATACGTCAAATAATCAGGAAATTGAGTTTGAAGAGTTTGTTGCTGGAGTTGACAAATGGCTTGATGAGGTTCAAATTTCCAGAAATGTCCCTGTAACACTTAAGCATCTTGAGGATTTCCATGAGCAAACAAGAAGAGAGCATTACTTACTAGGTGCTGGGGATCAAAATGAAGAAGCTGATGAGGGAGTTGAGAATCCCAAATGGACCTCGATTAAGGCTGTATTATTCTTGTTGTTGGGGACTGCCATTGCTGCTGCTTTTGCCGATCCCTTGGTAGATGCAGTTGATAATTTCTCTACTGCCACAAGTATCCCAACTTTCTTCATCTCATTCATTGCGCTACCATTGGCAACTAACTCAAGTGAGGCTGTCTCAGCAATCATCTTTGCTAGCAGGAAAAAGCTTAGATCTGCATCACTAACATTCTCTGAGTTATATGGAGCAGTGACTATGAACAATGTCCTTTGCCTGTCGGTGTTCCTTGCTCTTGTTTATGCCAGAGGATTAACATGGGACTTCTCATCGGAAGTGCTGGTCATTCTTATAGTCTGCATTGTCATGGGCGTCTTTGGGAGCATCCGTTCTACATTCCCGCTCTGGACTTCCTTCATAGCGTTTTTGCTCTACCCCTTATCCATCGCGCTTGTTTATGTGCTCGACTATGTATTTGGTTGGTCATAGGTTTAGTCTTTTCCTCCTCTGCACATTTTGGTTACTTTGAATTGTCACAGAAACGTTGTCGGCTAAGGTTCCTTGTTCTATGTGAGAAATGTTTGCATGCTCATGCTTGCAAACACTCTTTGTGTTTCTATGTATTCAGAACACTCATGTCTATGTTATATATTTATcttgct
>Seq142 [organism=Ipomoea trifida (H.B.K.) G. Don] PacBio-Illumina derived unannotated transcript Itc504/f13p7/1641
aattttgtttggaattattggacaaataaactttttataatataaaaatttgaatataatGGTTTTTTTAAGTCTCCTTTGAGGAAGGTGGGCATACTTTACTTTCATCCAAGAAAAAGAATGAGGATCGTCTTCTTCCTTGTAGTGGCGTTGTTCATCAATCTGAGCTGCCATATCCATGTAGAAGCTGCAGCAGGTTCACCAGTCAAGTTTCTTCCTGGCTTTGATGGCCCTCTCCCTTTTCATCTGGAAACTGGATACATGGGCGTGGGAAAGAATGAAGAAGTTCAACTATTTTATTATTTCATAAAGTCGGACTCAAATCCAGAAAAAGACCCTTTAATTCTTTGGATTACAGGAGGCCCGGGCTGCTCTCCATTACGTGCTATTATTCAAGAAATTGGGCCATTGCTTATTGAACCAGTGGAGTATAATGGGAGTTTGCCCAGGTTGCTACCATTTCCCTATTCATGGACAAAGGTAGCCAACTTTATATTTCTGGATTTGCCCGTTGGTACTGGATTTTCGTATGCTACAACTTCAAACAGTGCTCAATCTGATAACTTATTGACGGGCAGCAATGCATATGAATTTCTTCGAAAGTGGCTGGTTGATTATCCAGAATTCCTTTCGAATCCTTTTTATGTTGGTGGCGACTCATACTCTGGCATTACCGTTCCAATAGTTACTGAAATGATATCAAATGGTAACGAGGGAGGAATTAAACCATTTATCCAACTTAAGGGATATATACTTGGCAACGCGGCAACCTTTATGGGTGAGGGAAATTATCAAATTCCATTTGCTCATGGGATGGCTCTAATCTCTGATGAGCTATACGAGTCGCTAAAAACGAATTGCAGAGGAGAGTATTTGGATACTGATCCGACCAATTTATTATGTCAACAAGATATCCAAACCTTTAACCAGTTGATTGAGGGAATATATCTGAATCATATTCTGGAGCCTATTTGTTTATCTGATGATGATTCTTCAACACCTAATCTTATTATGCTGCCTGGACAACGGAGGTTTCTTCATGAGAAGCATCAAAAGCTCAGCAATCCTGATTTGCTTCCTGGATTAAAATGTCGGAATGATTGGAATAAACTATCTGAATATTGGGCCAACGATTATCGTGCACGAGAGGCCCTTCATGTCCGTAAGGGGACTAAGGGAGAATGGGAACATTGTACTTCAAATTTGCCATTCGCAAAGATAATCAATAACACTATCCCATATCACGTGAGACTTAGCAAAAAAGGTTATAGGTCTCTTGTCTACAGTGGTGACCATGACATGCTTATTCCGTACCTTTCAACTCAAGCATGGGTGAAGTCATTAAACTACGCTATTGTGGATGATTGGAGAGCATGGATGGTTGAAGGTCAAGTTGCAGGATACACGAGGACATATGCTAATAGGATGACATTCGCTACTGTCAAGGGAGGTGGTCATACTGCACCTGAGTTTCGTCCTTCAGAATGCCAAGCCATGTTTGAAAGATGGATATCTAATAAAGATCTTTAATCCTGTATAAATTATAGAGTATTGAATTTAATCGTAATTAATGGTTGAAATCTATAAACCAAATATGCTATGGCTTATAAATGCTAAACTTattattcgttaggtttttac
>Seq143 [organism=Ipomoea trifida (H.B.K.) G. Don] PacBio-Illumina derived unannotated transcript Itc505/f4p7/2054
aacctACAAAATCTCGTCTTTCCTTTTTTGCAATTTACTGTAAATTTCCAATCGATAATTGCAGAGAGAGAGAGAGAGAGAGAGAGAGAGAGAGAGAAGAGAGAGAGAGAGAGAGGAGAAGACACTTATGGCAGACGAAGCTAAGGGAAAAGGAAACGCGGCGTTCTCCGCCGGGAACTATGCCGAGGCCGTGCGCCACTTCACGGAGGCGATCAGCCTCGCGCCGACTAATCACGTCCTCTATTCCAACAGATCCGCCGCCTATGCCTCCCTCGGAAACTACTCCGATGCCCTAATCGACGCTCAGAAGACTGTCGAGCTCAAGCCGGATTGGTCTAAGGATACTCTCGGCTCGGCGCGGCTCATTTAGGTCTTCACAGCTACGACGAAGCGGTTGCGGCTTATAAGAAGGGACTGGAGGTCGACCCGAATAACGAGGCCTTGAAATCGGGCCTGGCCGATGCGCAGTCCGCGCAGGGCCGATCTCGGGGCCCGTCGTCGTCGAGTCCGTTCGGCGATGCGTTCTCCGGGCCGGAGATGTGGGCGAGGTTGACCAGCGATCCGACCACTCGGGCGTACTTGCAGCAGCCGGATTTCGTTAAGATGATGCAGGATGTTCAGAAAAACCCTAACAATTTGAATCTGTATTTGAAGGACCAGAGGGTAATGCAGGCGTTTGGTGTTTTGTTGGGCGTGAAATTGCAGACTAGGACACCGGAGGACGATGCGGAGATGCCTGAAGCCTCTCCGGAGAGAAAGCGGCCGGCTGATTCAGAGCCTGCTAAGGGAAAACGCCTGAACCTACTCCACAGCGGAGCCTGAGCCCGAGCCCATGGAAATATCAGGGGAGGAGAAGGATATTAAGGAGAAGAAGGCGCAGGCACAGAAGGAGAAGGAAGCTGGCAATGCAGCATACAAGAAGAAGGATTTTGAGACTGCTATTCAGCACTATTCCAAAGCCTTGGAACTTGATGATGCGGATATTTCCTTCCTTACTAATAGGGCTGCTGTGTACTTGGAGATGGGAAAGTATGAAGAATGCATCAAGGATTGTGATAAAGCAGTTGAGAGGGGAAGAGAGCTTAGATCCGACTTTAAGATGATTGCCAGGGCTTTGACAAGAAAGGGTACTGCCTTAGTGAAGATGGCAAAATGCTCAAAGGACTTTGAACCTGCTATTGAGACTTTCCAGAAAGCTCTCACAGAACATCGTAACCCCGACACCTTAAAGAAGCTCAATGAAGCCGAGAAAGCTAAGAAAGATTTGGAGCAGCAAGAGTCTTTTGATCCACAGGTAGCAGATGAAGAGCGTGAGAAAGGTAACCAATTCTTCAAGGAACAGAAGTACCCAGAGGCAGTCAAGCACTATTCAGAATCTATAAGAAGGAATCCCAATGATCCTAGGGCATATAGCAATAGGGCTGCCAGCTACACTAAGCTTGGAGCATTACCTGAGGGGCTTAAAGATGCTGAAAAATGCATTGAGCTTGATCCCACATTTGCAAAGGGTTACACTAGGAAGGGTGCGGTTCAGTTCTTCATGAAAGAATATGAAAAAGCTTTGGAGACTTATCAGGAGGGCTTGAAGCATGATCCTCAGAACCCAGAATTACTAGATGGTGTTAAGAGGTGTGTTGAACAAATAAACAAGGCAACCCGTGGTGATCTGACTCCGGAGGAGCTCAAGGAGAGACAGGCCAAGGCAATGCAGGACCCAGAAATCCAAAATATTCTAACTGATCCAGTGATGAGACAGGTACTTGTGGATTTCCAAGAGAATCCTAAAGCTGCACAAGACCACATGAAGAACCCTCTTGTGATGAACAAGATCCAAAAATTGGTCAGTGCTGGAATCGTTCAAGTCCGATAAATATCCAAGTTCAAAGCCCCAAATGAGAGCATAGCTTGTGTTGTTGAAGGGAAATAGTTTGTCAAACAATCTTTACTTTTACAAATTTAAACAAAGTGATGATGTTTCATTTTTCCATTTTAAGCTCTTTTTGGTTTTTCTCCAGCAACAACTGCTTTCAAATGGATTTTAATTTTTGAAGATT
>Seq144 [organism=Ipomoea trifida (H.B.K.) G. Don] PacBio-Illumina derived unannotated transcript Itc507/f9p0/1741
atcttagcttaaggctgtcagttctgaactgtgataactccgcaatcgcgatCGAATCAGGGAGATATGGCGGCTACGAATATCCGCATACCGAGTCGCCTGCTGTTCATCGACGGCGAATGGAGAGAACCTGTCAAGAAGAATCGTCTTCCGATTATTAATCCCGCTACTGAACAAGTCATTGGCGACATTCCGGGAGCTACAGCCGAAGATGTGAATATAGCGGTGGAAGCTGCTCGGAGAGCTCTCGCCGGAGAGTGGGGCTCAACCACAGGGGCACAACGCGCGAAATATTTGCGTGCTATTGCTGCAAAGGTTAAGGAGAGGAAGCCTGAGCTAGTACCACTTGAAGCCATTGATAGTGGAAAGCCATTGGTGGAAGCGGATGCAGATATGGATGATGTATCATCAACGATTGAGTACTATGCAGGCCTTGCCGAGGCTTTGGATTCAAGACAGAAGACTCCTGTTCCTCTTCATTTGGAGTCAATTAAGAGTTGTGTTCTTAGAGAACCCATTGGGGTTGTTGGGTTGATTACTCCATGGAATTATCCTTTGTTGATGGCTATCTGGAAAGTCGCTCCTGCACTGGCAGCTGGTTGTGCTGCTATACTTAAGCCATCTGAACTAGCTTCTATTACCTGTTTAGAATTGGGTGAAATTTGTAGAGAGGTGGGTCTCCCTGCTGGAGCCCTTAACATTCTAACTGGTTTGGGGCCAGAAGCTGGTGCTCCATTGGCGACTCATCGTCAAGTTGACAAGGTTTCATTTACCGGAAGCTTGGCCACAGGAGTCAAAATCATGACTGCTGCAGCTCAACTTGTCAAACCAGTAACACTTGAACTCGGTGGAAAAAGTCCAATTGTCATATTTGAGGATGTTGGGGACCTTGATAAAGCTGTTGAGTGGACGCTTTTTGGTTGCTTCTGGACAAATGGCCAAATTTGTAGTGCCACATCTCGTCTTATATTGCAGGAAAGCATTGCTGCTGAATTCGTGAACAAGCTTTTGGCATGGACCAAAAATATTAAAATATCAGATCCCTTAGAGGAGGGCTGTAAGCTTGGTCCTATTGTTAGTCAGGCACAGTATGAGAAGGTGATGAAGTGCATATCAACTGCCAAAACTGAAGGTGCTACCATTTTGTATGGTGGAAAGCGCCCTGAGCACTTGCAAAAAGGCTATTATGTTGAACCAACCATCATTACTGATGTGAATACCTCGATGCAAATCTGGAAAGAAGAAGTATTTGGACCGGTTCTTTGCATCAAGACATTTAAGACAGAAAAGGAAGCCATTGAACTAGCCAATGACACCGAGTATGGTTTAGCTGCTGCTGTCTTGTCAAAAGATCTTGAAAGATGCGAGCGTATGGCAAAGGCTTTTCAGACAGGGGCAGTCTGGGTCAACTGCTCACAGCCATGCTTTTGGCAGCCACCATGGGGAGGCAAGAAGCGGAGTGGTTTTGGACGTGAATTAGGGGAATGGGGACTAGAAAACTACTTCAATATCAAGCAGATTACAGAATATGTTTCCGAAGAACCTTGGGGTTGGTACAAGCCTCCTTCGAAGTAAAAAAAAACGAAGCTGATAGTGAAGCATGGAATGCTATGTGCAATTGTCTTAGAGAAGAATAAGGAATTTAGACCACTGCAGAACTTGAACAATGGCTTGTAACTAGTCGAACCATATTACTTATCCCCTAGGAAAAAAAGTTAATGATTCCATTACTATTTCTCAT
>Seq145 [organism=Ipomoea trifida (H.B.K.) G. Don] PacBio-Illumina derived unannotated transcript Itc508/f8p0/1583
acacatgcagagaaaattggagatttataacatcaaagtatctaatatctaagtagttagtTAGAGAAAGAGCAAGAAAATGGAGAGAGAAAAGAGAGCACATATTCTTGCTATTCCTTATCCAAGCCAAGGCCACATCAATCCCATGCTTCAATTCTGCAAACGCCTCGTCTCCAAAGGTCTGAAAACCACTCTGGCCATCACCACCTTCATTTCCAACTCCATGAAACCCGTCTCCGACGCCGTCGCCATCGACACCATCTCCGACGGCTGCGACGCCGCCGGTTTCCTCCAGGCCCACAGCGTCCACGACTACCTAAACCGCTTCCAGGTCGCCGGCTCCAAGACCCTCGCCGACCTCATCGAAAAGTACAAAAACTCCGATTCTCCGGTGGATTGCGTTATCTACGACTCGTTCATGCCTTGGGCTCTGGACGTGGCCAAGAGCCACGGCCTCTTCGCCGCCTGCTTTTTCACCCAAGCTTGCGCCGTGAATTATGTTTATTACTGTGCGCACCATGGGAAACTGGAGTTGCCGGTGACTTCGCCGCCGGTGAGGATTCCCGGGCTGCCGCCGCTGGAGCTGCGCGATATGCCGTCTTTCATTTACGTGCATGGATCTTATCCGGCGTATTTTGAGTTGGTGCTTCACCAGTTCTTGAATGTTGACAAGGCCGATTGCGTTTTCGTTAACACATTCTACAAGCTTGAGGCTCAGGTAGTGGATACAATGTCGAAAATGAGTCCAGTAATTACAATTGGACCAACAATCCCATCGTTATACTTAGACAACCGAGTCAAAAACGACAGCGAATACGGCATCAACCTCTACCACATGGACCAATCAAAAAGCATTGATTGGCTAAAGACAAAACCTGAAGGCTCAGTCATCTACGTGGCATTTGGAAGCATGGCATCCGTTGACCAAAGTCAAATGGAAGAGCTTGCATGGGGCTTCAAAAACACCAACACTTACTTCCTATGGGTGGTTAGGGACTCCGAGCTACCAAAGCTGCAGGAGAATTTCCTCGGCGACGTGGCGGCCACCGATAAGGCCCTGATCGTGAACTGGAGCCCTCAGCTTAAAGTGCTGTCCAGCAAGGCCGTGGGGTGTTTCTTTACTCACGGCGGATGGAACTCGACGATCGAGGCGCTCAGCCTCGGGGTGCCCATGGTGGTGATGCCGCAATGGACCGACCAGACCATGAACGCGAAATTGATCGAGGATGTGTGGAAGGTTGGGAAGAGGGTTAGGGTTGGTGAGGATGGGGTTGTGAGTAGGGGAGAAATAGAGGGGTGTGTTAGGGAGGTTTTGGGGGAGGGGGGAAAAGGGAAAGAAATGAAGGAAAATGCAATGAAATGGAGTCATTTGGCTAAGGAGGCAGTGAGTGAAGGTGGGACTTCTGACAAAGTTATTGATGAATTTGTGTCCACATTGACATCATTATCCCATGTTTGATCATTATGGTTTTTGTCACACTATATAGGATACAAACTCATGTTGTAAACAAGCATATATATATGTGCATGCTTTCTAGTTGTGTAACTAAATCGTAtgaataaaatgtcttcttgtcacaagt
>Seq146 [organism=Ipomoea trifida (H.B.K.) G. Don] PacBio-Illumina derived unannotated transcript Itc510/f3p6/1804
tgggggagggatagaaatctcaaatatcttgtcgtgggcacttaGCAAGATATCTATTGAGCATATACCGTAAAAGTTCGGGTACATACGTACAGTGACCCGTTTACTGTGGAAGCCGGGGAAATGTTTAGGGCAAATGGGCAATTAATCTGTTTTAGATCCTTCTGATCTGACTCGTTAAGGCGCCACCAAATTGTTTTCTGGGCTAATTAACTCGGTTATCTGAAAGGTTGAGGATTTTTGAGTGACTAAACACTGGGGAATTCGAGTTTGCTGGCACGGGATGGGAATTTCCTGAGAATTGGAGTTTAATCTGGGAAAGGTTTGAGAGCTCGATGGAAAATTCGATCTTGAGATGGAACTGAGGAGACGACAGTGAAGGGTTTCGAGGAGAAATTGTTGTCGAAAGGAAATGGCTACCCCTGTTGATCCTCCGAATGGAGTTATGACTCCCGGGAAACATTACTATTCTATGTGGCAAACGTTATTTGAGATTGACACGAAGTATGTGCCAATCAAGCCCATTGGTCGAGGGGCGTATGGTATTGTCTGCTCATCCATCAACAAGGAAACAAACGAAAGAGTTGCCATCAAGAAAATACATAACGCATTTGAGAACCGCATTGATGCGCTGAGAACTTTGCGCGAAATAAAGCTTCTTCGCCATCTTAGACACGCAAATGTGATTTCTCTGAAAGATGTCATGTTGCCTATTCACAAGAGAAGTTTCAAAGATGTTTATCTGGTTTATGAACTTATGGACACGGATTTGCATCAGATTATCAAGTCCTCACAGGCACTTACTGGTGACCATTGCCAATATTTCTTGTTCCAGTTGCTTCGAGGCCTGAAGTATCTTCACTCTGCAAATATTCTTCACCGTGACTTGAAGCCTGGGAACCTACTCATCAATGCGAATTGTGACTTGAAAATCTGTGATTTTGGACTTGCACGGACAAACAGCGGTAAGGATCAGTTTATGACAGAGTACGTTGTTACCCGTTGGTATCGTGCACCAGAGCTGCTCCTCTGCTGCGACAATTATGGAACGTCGATTGATGTGTGGTCAGTAGGCTGCATATTTGCTGAGCTGCTGGGAAGGAAACCGATATTCCCTGGAACCGAATGTCTTAACCAACTGAAACTGATCATCAACATCCTTGGCAGCCAGAGCGAAGAGGATCTTGAATTCATCGACAACCCCAAGGCAAAGAAGTACATCAAATCCCTTCCGTACTCTCCCAAAACGCCCTTTTCCCGGATCTACCCCACCGCCCATCCCATGGCAATCGACCTGCTGCAGAAGATGCTCGTGTTCGACCCTTCAAAGAGAATCAGTGTCACCGAGGCACTTCAACACCCTTACATGTCTTCTCTGTACGACCCCAACAGCGACCCCCCAGCTCAGGTCCCAATCAACCTCGACATAGACGAGGATCTCGGGGAAGAAATGATCAGAGAAATGATGTGGACCGAGATCCTTCATTACCACCCCGAAGCAGCAGCAGCCATAACCAACATGGAGCTCGACCTAGCTGCTGCACGAGCTTGATCACAACAAAATCAGCCCTGAGAGGCGGTTGTCTCCTCGAAAGCTCAACCCCTCCCCAATCTATCATTGTTGTTGTACGTTCCCTTTTTCCCGGATCTCAATAAACCTCTTATATCACTGCATTAACAGTTGGAGCTGTAATTTATGCATGTAAGACCTTCACCAGACCCATATCGTGCTAAACTTCGTTAACTTGTAGTCTTGTACATAGTTGTTTTTTTTTTTTCCGTCTTAATAAGAACATCCATCTTC
>Seq147 [organism=Ipomoea trifida (H.B.K.) G. Don] PacBio-Illumina derived unannotated transcript Itc511/f13p6/1715
aagttcactaaccttagctttctaaggtcagattAATTAGTAGAATATAATTAGTGAAATATATAGATATGGAGAGAGACTCCGTTAACGGAAAATCCTCCTTGCAAGTGGAGAAGGCGGAGGAGGAGGCGGCGGCGGCGACGCCGATATGGAAGATAGTAATGGTGGCGTCCATTGCGGCCGGAGTTCAGTTCGGGTGGGCCCTGCAGCTCTCCCTCCTCACCCCTTACGTTCAGCTGCTCGGAATCCCGCACAAATTCGCGTCCTTTATGTGGCTTTGTGGGCCCGTCTCCGGCATGATTGTTCAGCCCCTGGTCGGCTACTACAGCGACAATTGCACTTGGCGTTTCGGTCGCCGTCGCCCCTTTATTGCTTCCGGCGCCTTGCTCGTCATTTTCGCTGTCTTCCTCATTGGCTTCGCCGCTGATATCGGCCACGCCGCCGGCGACCGCCTCGACAAAACCACTAAGCCCCGTGCCGTTACCGTTTTTGTCGTCGGGTTTTGGATCCTCGACGTCGCTAATAACATGTTACAGGGTCCATGCAGGGCATTATTGGCGGATCTCTCCGGCGGGAGCGCCGACAAAATGCGAGCGTCAAACGCACTCTTTTCTTTTTTCATGGCCGTCGGAAACATCCTCGGCTACGCGGCGGGCTCCTACTCTCACCTCTATAAGGTCTTCCCCTTTTCAAAGACAAAAGCCTGCGACGTGTACTGCGCCAATCTCAAGAGTTGCTTCTTCATCTCCGTCGCCCTCTTGCTCACCGTGACCACCATGGCGCTAACTTTCGTGAAAGAGCAGGAGCTGAAAGACGCCGCCGACGGCGGCGAGAAGGCGCAAAAGGGGAAAGGGGTGCCATTCTTCGGCGAAATCTTCGGCGCCCTGAAGGACCTCCCAAGGCCCATGTGGATTCTCCTATTGGTCACCGCCCTTAACTGGATCGCGTGGTTCCCTTTCTTGCTCTACGACACCGACTGGATGGCCAAGGAGGTGTTCGGCGGCAAAGTCGGCGACAGACTCTACTCTAGAGGCGTGCATGCCGGCGCGCTGGGGCTCATGCTCAACTCCGTGGTTTTGGGCTTCATGTCGATCGGCGTGGAGCTCCTGGCGCGGCGCCTCGGCGGCGTCAAGAAGCTCTGGGGCGGCGTTAACTTCATCTTGGCGATTTGTTTGGGCATGACGGTTTTGGTCACCAAAATGGCCGAGCATACCCGCCGGATCGACCCCAACGGCACCGTCCTCTCACCCACCTCCGGCGTTAAGGCCGGCGCCTTGGTCGTATTCGCCGTCCTCGGAATCCCTCTCGCGGTGACTTTTAGTATTCCATTCGCTCTGGCATCCATCTTTTCCAGTAATGCTGGCGCTGGACAAGGCCTCTCCTTAGGCGTCCTCAATCTATCAATCGTTATACCACAGATGTTCGTGTCGTTCTTGAGTGGGCCTTGGGATGCGGCGTTCGGCGGTGGGAATTTGCCGGCGTTTGTGGTGGGAGCGGTGTCGGCGGCCTTGAGCGGGATATTTGCGATGACATTGCTGCCGTCGCCGCCGCGTGATGCGAAGGTTGAGCTATCTGGTGGTGGTTTCCACTGAAACACAAGTTTTCCGGCCTAATCCCTAATTATACGTATGTTGATGATGATATATGTATGTATGTATGTATCTTTCTGAAGCCGTTGAAGGGCAAATAGAAAATGTGGGCCATGCATGTTTAAT
>Seq148 [organism=Ipomoea trifida (H.B.K.) G. Don] PacBio-Illumina derived unannotated transcript Itc514/f10p3/1715
atattTAATATACGCATACGAAAAGCTGTGATGTTGAGCTATACATAGGTCCCTGTCTGTACTTTGCAGTGTAAAATTACAGAGGGAGAGAAGAAATTGCGGAGATGGCCTTGGAAGGGGTAGAGAAAGAGTTGAGCGAGCTGAGAGGACGTTCGAGAGCGGAAAAACGAGAGGGATTGCGTGGAGGAAAGCGCAGCTTCAAGCCATACTCAAACTTATTTCTGAGAATGAGGATTCGATCTTCGATGCTCTGAAACAAGATCTTGGGAAGCACCGAGTTGAAGCTTATCGCGATGAAGTTGGTGTTCTAACGAAATCTGCAACGCACGCTTTGCACAATCTCGAGAAATGGATAGCCCCGAAAAAGGGGAAACTACCACTGCTTTACTTCCCTGCAAAAGCGGAAGTTATGCCCGAGCCACTTGGTGTAGTGCTCATATTTTCGTCTTGGAACTTCCCCATCTCATTAGCTTTAGATCCATTGATTGGAGCAATATCAGCTGGAAACACGGCAGTCGTAAAACCTTCTGAACTGTCACCAAAATGCTCCTCTCTTCTAGCTGATATGGTCCCTCGTTACTTGGATTCCAAAGCAATTAAAATCATTGAAGGTGGAAGAGATGTAGCCGGGCAACTACTGCAGCAGAATTGGGACAAAATCTTTTTTACGGGTAGCCAACAAGTAGGAAAAATTGTCTTGTCTGCTGCTGCAAAGCACTTAACTCCGGTAACTCTAGAGCTGGGCGGGAAGTCCCCTGCCATTGTTGACCGTATACATGCAGCTGACCTAAAGGTTGCAGTCAAGAGAATAGCCAGTGCAAAGTGGGGGCATGTAATGGCCAAGCGTGTATAGGAGTTGATTACGTGCTTGTGGAGAAGGAATACGCTTCTGTTCTGGTTGAATCATTGAAGAAGTGTATCCATCAATTTTATGGTGACAACATTAAAAACTTAGATAACATTGCAGCGATTGTGAACAAGCACCACTTTGATAGAGTGCGAAATCTTCTGAAAGACCCCCGGGTTACAGCTTCCATTATTTATGGTGGTTCGATAGACGAAGAAAATCTGATAATAGAACCAACAATACTGCTGAATCCTCCACTCGATTCTGATATCATGACTGAAGAAATATTCGGTCCATTACTCCCTATAATTACTGTAAATAAAGTCGAAGAAAGCATTGAGTTCATAAGAGCCAGGCCAAAACCCCTCGCACTCTATGCATTTACGAAAAATGAAGCATTAAAGAAACGTATTTCGCTGGAAACATCATCTGGAAGCTTGGTTTTCAACGACACCATGGTCCAGTTTGTATGTGATGCATTACCATTTGGAGGCGTTAGACCGAGTGGGCTTGGGCGTTACCATGGGAAGTACTCGTTTGACGCATTTAGCCACGAGAAAGCTGTGTTGCACAGGACTTTCCGCCTCGAGCTGGAGCCCAGGCACCCTCCGTGGAACGATTTTAAGCTGGATTTTGTGAGACTGGCCTACAGGTTTGATTATTTTGGACTAATATTGCTCTTGACTGGGTTGAGAAGATTATTCAGATCATGTAACTGATGAACCTTCAAACTGTTGCTGCTCTGAGAATATGAATATCCTCTGTAGAATCTGACATTATATGAATATACTTTGTAAAATCCGACAATATATTTTCAATGTCTGTAAAAACAGCTGATAATCAAGctcaacatatatgccaattatat
>Seq149 [organism=Ipomoea trifida (H.B.K.) G. Don] PacBio-Illumina derived unannotated transcript Itc518/f8p1/2062
atacatactgcagcccaatagagagtgctaaatctgcagaagaaatcgtttacaatggcttccaCTTCCACAACACCACAATCTTTACAAACCATTGCTTCAAAACCTAACTTTCCTTCATTCCCCGTACACAAGCCACTCCACAGAAGCCTTGGGATAACCCCTCAATCATTCCCAAAAATAAAGCTTTCGTTGCGGGTCGAGTCGTCTTTAACTGCTAATAAGCACAATGAAGTTGGAGTGGATGAAGAAATGGAGAAGATTAAAAGGCTGCAGAACGGGTCGGACGTCCGTGGGGTTGCCCTGCAGGGGGAGAAAGGGCGGAGCGTGGATCTAACGCCGCCGGCCGTTGAAGCAATAGCGGAGAGCTTTGGTGAATGGGTGATTAGTGGGTTAGAGAGTGAAAGAGGTGGGGCGGTTGTGGAAGGCGTTAGGGTTTCGCTGGGAATGGATCCTCGGGTTTCGGGGAAATCTTTGAGTGCAGCTGTGTTTGCTGGGTTGGGTCGGGCTGGGTGCTTGGTGTTTGATATGGGACTTGCAACTACACCGGCTTGCTTCATGAGCACAGTACTTCCGCCCTTCCAATATGATGCTTCCATCATGATGACGGCGTCGCACTTACCCTATACTCGGAACGGTCTAAAATTCTTCACCAAGAAAGGGGGCTTAACGTCAACGGAGGTGGAAGAGATATGCGATAAAGCCGCTCGGAAATACGCAAATAGGATGAGCAAAGTGTCGACTGCGCTACGAGCGCGGCCGTCTAAGGTGGACTTTATGAGCGCATATGCGAAGCATCTCCGAGATATCATCAAGGAAAGAATAAACCATCCTACACATTACGATACTCCTCTCCAAGGATTTCAGATAATAGTGAACGCCGGAAACGGGTCAGGAGGGTTCTTCACATGGGACGTTTTAGACAAGTTAGGAGCCGACACCTTCGGCTCGCTCCACCTCAACCCAGACGGAATGTTCCCAAACCACATACCCAACCCGGAGGACAAAACCGCCATGGCAATGACACGCGCCGCCGTCCTCCACAACGCCGCGGATCTCGGCATCGTCTTCGACACCGACGTGGACCGCAGCGGCGTGGTGGACAGCTCCGGCAACCCCATCAACGGCGACCGCCTTATCGCGCTAATGTCGGCGATTGTTCTCAAGGAACATCCTGGTACGACAGTGGTTACTGATGCGCGTACGAGCATGGGGCTTACGAGGTTTATAACTGGGAGAGGAGGGCAGCATTGTTTGTACCGGGTCGGGTATCGGAATGTTATCGACAAGGGGGTGCACCTTAACGAGGATGGAGTCGAGACGCATCTAATGATGGAAACCTCTGGCCATGGCGCTCTCAAAGAGAATTACTTTCTTGATGATGGGGCATATATGGTGGTAAAGATTATCATAGAAATGGTGAAAATGAAGCTTGAAGGGTCAGAAGAAGGGATTGGCAGTCTGATAAAGGATCTTGAAGAGCCACTTGAGTCTGCTGAACTAAGAATGGATGTCCTCTCTGAGCCTAGACATGCAAAGGCCAAAGCTGCTGAAGCCATTGAATCCTTCAGACACTACATTGAGAAAGGAAATTTGCCAGGATGGGAACTGGATTCTTGTGGAGACTGCTGGGTGAGTGAGGGCTGTCTTGTTGATACCAATGATCATCCAGCTGCCATTGATGCTTTTATGTACAGGGCTAAAGTTTCAAATGAAGAAAATGGAGAACATGGGTGGGTACATCTTCGGCAAAGCATCCACAATCCAAATATTGCTGTTAATCTTCAATCAAACATACCTGGAGGCTGTCAATCCATGGCAAGAGATCTAAGAGATAAGTTCCTACTTGTTGCGGAATTGGCAAAATTTCTTGACATAAGTCAAATTGACGAGTTTGCTCGAAATGGAAATCTTAACTGAGACACTGTAACAGAAGATTATAGGTAAGGGTGCGCCGCACAAAGTCATCAATTTGCTACCATTCAATTGTATAGTCTAAACTTGAACATACATTATTTGGTATATAATTAACAATAAATAAATGAAGAgcgatatgatatgc
>Seq150 [organism=Ipomoea trifida (H.B.K.) G. Don] PacBio-Illumina derived unannotated transcript Itc521/f9p2/1605
gagactcattagaacaaacaaatccaaaatcattgaagatgggagagcagaGTAGCCAAAACGGCGGCATAGGAGCAGAGGTGTTGGTAGTGATGGTGCCTCTGCCGGCACAGGGCCATCTCAACCAGCTCCTCCACCTCTCCCGCCTTATCTCTTCCTACAATATACCCGTTTATTACACCGGAGCCGCCACTCATCTCCGGCAGGCCAAGTTCCGGCTCCAAGGATGGGAACCTCTCTCCCTTTCCAATCTTCATTTCCATGAATTCCCAACACCCTCTTTCCAATCCCCTGACCCAGACACCAAATTCAAGTCACCCTCCCAGCTAGCGCCGTCCTTCCACGCCGCCTTGCTCCTCCGTGACCCCCTCCGCGACTTCCTCTCAAATCTCTCCAAAAACACAAGGAGAGTTGTTGTGGTTTATGATTCTTGGATGGCTTGGAATGTTCAAGACGTTCCTTCCATACCAAACGCGGAGTCTTACGTGTTCCATAGCGTTTCGGCTTTCTCTATTTACTCCTTCGTTTGGGAATTTGTTCACCAGAAGGGGCCTCTGCCGCCTGAAGCTCAAGTACTGCAACACCTTCCAAATCTTGAAGCTATGCATTCGGATTTCGATGAATACAGCAAGCTTCAAAATGAAGCCTTGAAGTTCAATTCCGGTGCTCTTTTCAATTCTTGCAGGATGATTGAAGGACCATTCCTTGATTTACTTGCTAAAGAACCAATACTCAGAGCAAGCCAGCAATGGGCTATTGGACCATTCAATCCGGTAATCCTACCGGAGAACAAAGATTCCGGTATGCGCCACAAATCCCTGGCCTGGCTCGACAAACAAGAACAAAATTCTGTGATTTTCGTTTCATTCGGGTCTTCAACTTCCCTATCCGACGAACAGATCAATGAGATCGCGATTGGGCTAGCGGAGAGCGAGCAGAAGTTCATTTGGGTACTTAGAGAGGCGGATAAAGGAGACGTTTTCGTGGGAGAAGCAAGGAGAGCTGAGCTGCCGGAGGGATACGAAGAAGGAATCAAAAGCAAGGGAATGGTGGTTAGAGATTGGGCGCCGCAACTGGAAATTCTGGCCCACCCATCAACCGGCGGGTTCATGAGTCACTGCGGATGGAATTCGTGTATGGAAAGCATTTCAATGGGAGTGCCCATAGCGGCATGGCCTATGCACTCGGACCAGCCCAGGAACGCCATGCTAATCACCAAGGTGCTGAAAATGGGTGTAGAAGTTGACGATTGTAGCAGCCAAGAAATAGTTAGCTCACAGAGAATCGCAGATGGTGTTAAGAGATTGATGGGTTCAAGGGAAGGAGATGAGATGAGAAGAAGAGCGGAAGAACTAAGCCGCGACGTCAAGCTCTCAGTCATGGATGGAGGCGCTACTCGCTTAGAAATGGATTCTTTCATTTCTCACATCACCAGAGAGTAGTGATGAAGTCATCAAGTGTACTGTTTTTATTTTAATTATATACATATTGAATTATTTCAATAATTGCATTTCTTGTTTTGAATGAGATTACTGTATCTGTATGCTATGAATTATATTGTACTCTCAAATTTTACTTATTAAATTTTactcaacaaatttctac
>Seq151 [organism=Ipomoea trifida (H.B.K.) G. Don] PacBio-Illumina derived unannotated transcript Itc524/f16p4/1903
aggaagaaaaaaaaaaaacacagagatgaaataaaaacgtttccttgtttgtGTGCCGTGGCCCCCACTAGGGAATGCAGAGAGATGAAAGATTTTCCGGTTTCTAACCCGCTCGTCGGCGCCGGGAGACCGCACAAACTATCGCACATCGGCGGCAGGAATTGTCACCGGAAACACGTCGAGGACGGGTGAATACATACGATCTATTTTGCTTCGTACATTTCCTAATCTTCTGTTTTATAGACTTTTTTATTGTTCCCAAAATTGAACACTCAAATTAGCTTTGAAAGGAGTAACGAATAGAGTTAAGGAAAGTTCAAAATTGGAATCTGAAATGGCAGCCGAGGAAAAATGCAGTAGTGTTTTGTACGGGAAATACGAGCTGGGGAGGTTTCTAGGGCATGGAACCTTCGCGAAGGTGTACCACGCGCGGAACGTGCACACGGGGAAGAGCTCGGCGATGAAGGTCGTGGGGAAGGAGAAAGTGGTGAAGGCGGGGATGATGGAGCAGATAAAGCGCGAAATCTCGGTGATGAGTATGGTGAAGCACCCCAACATCGTCGAGCTCTACGAGGTGATGGCCAGCAAGACGAAGATTTACTTCGCCATGGAGCTCGTCCGCGGCGGCGAGCTGTTCGCGAAGATCTCCAAGGGGCGGTTACGCGAGGAATCGGCGAGGAATTACTTCCACCACTTGATTTCCGCGGTTGATTTCTGTCACAGCCGCGGGGTTTACCACCGGGACTTGAAGCCCGAGAATCTGTTACTAGACGACGATGGGAACTTGAAGGTAACGGATTTCGGACTCAGCGCGTTTTCCGATCACCTCCGCCACGACGGTCTGCTGCACACCACGTGCGGGACGCCGGCCTACGTGGCGCCGGAGGTGATCGGGAAGAAGGGCTACGATGGGGCGAAGGCTGATATATGGTCTTGTGGGGTTATTCTCTATGTTCTCTTGGCAGGATTTTTGCCCTTTCAAGATGATAACGTGGTAGCTATGTACAGGAAAATTTACAGAGGGGATTTCAAATGCCCGCCCTGGTTTTCATCAGACGCTAGGAGATTAATCACCAAGATGCTGGATCCCAATCCGAATTCGAGAATCACCATTTCCAAGATTATGGATTCTCCCTGGTTCAAGAAATCTGTCCCCAGGGCTTTAAGGAGCAAGGAAGAGGAAGAGTTTACTGTGGAAGATGAAGGCTGTTTGGGGAAGACTAAGGAAATGGAATCCTTGAATGCTTTCCATATCATCTCCTTGTCTCAGGGGTTCGATCTGAGCCCGCTGTTTGAGGAGAAGAAGAAGAGGATGGAGAAGGAGGATCTAAGATTCGCGACTACAAAGCCCGCTAGCAGTGTGATTTCCAGGCTAGAAGAGGTGGCAAAAACGAGTAATTTTAGCATAAAGAAGAGTGATTCTAGTGTTAGGTTGCAGGGTCAAGAGAGTGGGAGGAAAGGGAAGCTTGGAATATCTGCAAATTTATTAGCCTTCTCTCCTTCATTTTTAGTTGTGGAGGTGAAGAAGGCTAGTGGGGATACTCTAGAATACAATCAGTTCTGCACCAAAGAGCTTAGGCCAGCGCTTAAGGACATTGTTTGGACCTCTCCCTCTACTTGAGTAAATACAGTTATGGTTCCTAATTCAGGTGTGGATTCAAGACTCTTGCTTTTCAGGATGAATTTAGATTGTCTGCTTCTAGTTCTTACTCTTTTTTAGTTGAAATGAATTGGTATGTTTCAAATATGAATCAGTTTAGGTTTATTCTTGATCTCATTAGCTTTTCTTGTGCCCATCCATTGCTATTTGCAAACTTGTGGGTTTGTATTGGTTTGCTTTCATGTATTGTGGACATGAACACTGTTGTTGTTGAATCAAATTTGTATAtatttcacaatttgc
>Seq152 [organism=Ipomoea trifida (H.B.K.) G. Don] PacBio-Illumina derived unannotated transcript Itc525/f8p5/1955
gagaaaagcatagctttagtcagagttttccagcacccctcgggccctccacacatatatatacACACAGAAACATAGAACTCTCAGTCATACATACACCTACTTTCACAATATATACAGAGAGGAAACAGAGGTCAAATATAAAGTGTGTTCCCGGCGGCGAATTGTGATCGTGATCGAGTGAGTTGAATTTGAGAGATAAAGTTGAGTTCTTTGAGTGTTTTTTGTGAAGTTTAGAATGGGATCGGAGGGTTTCTCAGTGCAGCCGAAGGTGAAGACGGTGAACGGCGATGACGGTTATGTTCTTGAGGATGTTCCTCACTTGTCGGATTATGTTCCAAACCTCCCTACATATCCCAACCCTTTGCAAGACAATCCTTCATATTCTGTTGTTAAGCAGTATTTTGTCGATGTGGATGACACAGTTGCCCAAAAGGTAGTTGTTCACAAGAATAGTCCAAGAGGAACACATTTTCGTCGAGCAGGACCGCGCCAAAAGGTTTATTTCAAGTCAGATGAGGTGAATGCATGTATTGTTACATGTGGAGGATTATGTCCTGGCCTGAACACAGTGATAAGAGAAATAGTATGTGGCTTGCACCACATGTATGGTGTAAAGAAAGTCATGGGAATAGATGGAGGATATAAAGGCTTTTACTCGAAAAACTTGGTCCCTTTAACACCCAAGGTTGTAAATGATATCCATAAACGCGGGGGGACCATTCTTGGGACATCTCGCGGGGGGCACAATACCAAGAAGATAGTAGACTGCATTCAAGACCGCGGGATTAATCAGGTTTATATAATTGGAGGAGATGGCACTCAGAAGGGAGCAGAAGTGATTTTTGAGGAAATTCAAAGGCGCGGTCTCCAGGTTGCAGTTGCTGGAATTCCCAAGACAATTGATAACGATATTCCGGTCATAGACAAATCTTTTGGTTTCGACACTGCTGTTGAGGAAGCACAACGAGCCATCAGCGCTGCACATGTTGAGGCTACGAGTACTGAGAATGGCATTGGCCTTGTGAAGTTAATGGGGCGCCATAGCGGGTTTATAGCCATGTATGCCACGCTTGCCAGCCGAGATGTTGATTGCTGCTTGATTCCCGAGTCCCCATTTTATCTCGAGGACCCGGGGGACTTTTCGAATACATAGAGAAAACACTCAAAGAGCATGAACACATGGTGATTGTTGTAGCAGAAGGTGCAGGACAGGAACTGCTTTCTGAGAGCCTCTTGTCTGATGCTAATCAGAAGGATGCTTCAGGAAATAAGGTTTTACAAGATATTGGGCTATGGCTGTCTCAGAAGATTAAGGATCATTTCTCCAAGCAGAAGAAAATGCCCATTAATCTCAAATATATAGATCCCACATACATGATCCGGGCTATCCCAAGTAATGCATCAGACAACGTTTACTGCACGCTTCTCGCTCAAAGTGCAGTCCACGGAGCAATGGCGGGCTACACAGGCTTCACAGTTGGATCTGTAAACGGCAGACATGCTTACATACCGTACAACAGAATAACTGAGGGCCAAAACCACGTCGTGATCACGGATAGAATGTGGGCGAGGCTTCTGTGTTCGACGAACCAACCAAGTTTCTTGAGAACAAGAGATGTGATTGAATCAAAGGAGGAGGAAGAGCCACCCAAGTTGTTGGATGATGCCCCTGCTGCAACTTTTTGTCTGTGAGGCTACTTAGTAGGAGGATTTTTGTGTACTGATAAGAGTTCTTTTTATTTCTAATATGGAAAAGATCAATATTTACACTCTAGTTTTTGTATTGATTTATCATTTACATACTATGTAAGGGCATGGGTACTTACCTGTAACTGTAGTATAAATAAGGGAAAGAAGTTATGTTTATCAGTTTATGTAGGTTAGATCCAAATTACCAAAGTTTCAGAAGTCAGTACACTTCAATAATCAATAAGAATGATTTATTTGTTTAT
>Seq153 [organism=Ipomoea trifida (H.B.K.) G. Don] PacBio-Illumina derived unannotated transcript Itc526/f16p10/1961
GAGGCCCCAGCATAGCCTCCTATAAAGACTCCTTTTTCCTCGTCCGCTGGTTTCTCCATACTTGCAGCTCTCATTCCCAAGATTAGATCTAAGAGAAAAGAAGAAGATCCGAGAGATGGGTAGTTCTGGAAATTCATGGAAATTGAACGACCACCCCAAGCTTCCCAAAGGGAAGACCATAGCGCTGATTGTTTTGGATGGATGGGGTGAGGCTAAGGCTAATGAGTACAACGCTATCCACGTTGCTGAAACCCCCACCATGGATTCTCTCAAACAGGGCAATCCGGATACATGGAGGTTGGTGAAGGCTCACGGTACTGCAGTGGGCTTCCCACAGAAGATGACATGGGCAACAGTGAGGTTGGCCACAATGCTCTTGGAGCTGGAAGGATCTTTGCCCAGGGTGCAAAGCTTGTTGACTTGGCCCTTGCTTCCGGTAAAATCTATGATGGAGATGGCTTCAAATACATTAAAGAAAGTTTTGAAACCGGAACTTTGCACCTAATTGGACTATTGAGTGATGGAGGAGTACACTCCAGACTTGACCAGTTACAGTTGTTGCTGAAAGGTGCGGCTGAGCGTGGTGCCAAAAGGATTCGTGTTCATGCCCTAACTGATGGGCGTGATGTCCTGGATGGTTCAAGTGTAGGATTTATGGAGACTCTCGAGAATGATCTTGCAAAATTACGTGAAAATGGTATCGATGCCCAGGTTGCATCAGGTGGAGGCCGCATGTATGTGACAATGGATCGATACGAGAATGATTGGGATGTCGTAAAGCGAGGTTGGGATGCCCAAGTTCTAGGTGAAGCTCCGCATAAGTTTAGGAATCCTGTTGAAGCAATCAAGAAGCTTAGGGAGGCTCCCAAAGCGACTGATCAGTACTTACCTCCATTTGTTATTGTTGATGAGAATGGGAAGGCTGTTGGTCCTATTGTAGATGGCGATGCTGTTGTGACCTTTAATTTCCGAGCAGATCGTATGGTTATGTTAGCAAAGGCCTTGAGTATGAAAATTTCGATAAATTTGATCGTGTCCGATACCCTAAAATCCGGTATGCTGGTATGCTACAATATGATGGGGAGTTGAAGCTTCCAAGTCGCTACCTCGTTTCTCCTCCAGAAATTGACAGAACTTCTGGCGAATATCTAGTGCGCAATGGCGTTCGTACTTTTGCCTGCAGTGAAACTGTTAAATTTGGCCATGTCACTTTTTTCTGGAATGGAAATCGTTCTGGATATTTTAATGCTGAGTTGGAAGAGTATGTTGAAATTCCAAGTGATGTCGGTATAACATTCAATGTCCAGCCAAAGATGAAGGCTATTGAGATTGCTGAAAAGGCTAGAGATGCTATTCTTAGCCGCAAGTTTGACCAGGTGCGCGTTAACATACCAAATGGTGACATGGTGGGGCATACTGGCGACATTGCCGCAACTATTGAAGCTTGCAAGGCTGCTGATATAGGTGTCAAGATGATCCTTGATGCAATTGAACAAGTTGGCGGAATTTATGTTGTCACTGCAGATCACGGGAATGCAGAAGACATGGTGAAGAGAAACAAGAAGGGAGAGCCTCTTCTTGACAAGACCGGAAATATCCAGATCCTTACTTCTCACACTTGTGAACCGGTCCCGATTGCCATTGGGGGACCGGGGTTGACACCTGGAACGAGATTCCGCAGAGATGTGCCAACTGGTGGGCTCGCTAATGTTGCTGCGACCGTGATGAATCTGCACGGGTTTGAAGCGCCTAGCGACTACGAGACCACATTGATCGAGGTTGTTGACAACTAGATGGTGCAAGGATTTGCATTGCATGCCATGCCATTTTGTGCTAGATTTTTGGCTTGATGGAAAGCATTGAGAAAAACATAGAAAGACCTCATTTTATGTTATATTGAATAAGGAATTTGGAGCGCAGTTGTTTCTACTTTCTTCTGATATTACTGATAGCAAATAATC
>Seq154 [organism=Ipomoea trifida (H.B.K.) G. Don] PacBio-Illumina derived unannotated transcript Itc528/f16p7/2166
agtataagaaaggcagttcctactttacagtttacagctctcatcCCATTTTCTCCTCTTCTTCCCTTCATTTCGGAGTCGCGATTCCATTTCGAATCCCTAGTGCGAGCTTGGACTCTGCATTGCGAGTTTAGCAGAGAGAAAGAGGAAGAGCAGTTATGAAGGTGATAGACAAGATCCGTGAGTTGTCCAAGGAGAACGATGGCAATAAGGTCGTGTTCTCCTTCGAGTTCTTCCCTCCGAAGACTGAGGAAGGAGTTGAGAACTTGTTCGAGCGAATGGACCGCATGGTGGCTCATAACCCCACCTTCTGCGATATCACCTGGGGCGCCGGCGGCTCCACCGCCGATCTCACTCTCGACATCGCTAACCGCATGCAGAATATGGTCTGCGTTGAGACCATGATGCATCTCACCTGCACCAACATGCCTGTTGAGAAGATCGACCACGCTTTGGACACAATCAAGTCTAACGGCATCCAAAACGTCCTCGCTCTCCGCGGTGACCCGCCTCACGGCCAGGACAAGTTCGTCCAGGTCGAAGGCGGCTTCTCCTGCGCCTTGGACCTCGTGAAGCACATGCGTGAAAAATACGGTGACTACTTCGGGATCACGGTTGCCGGTTATCCAGAGGCACATCCTGATGTAATTCCTGCTAGTGGAGTGGCTACCGCTGAGACATACAACAATGACCTTGCCTATCTCAAGAGAAAGGTGGATGCTGGTGCAGATCTCATTGTTACTCAACTTTTCTATGACACTGACAATTTCCTCAAATTTGTGAATGATTGTCGTCAAATTGGAATAACATGCCCCATTGTGCCTGGTATTATGCCCATTAACAATTACAAGGGCTTCCTCCGTATGACTGGCTTCTGCAAAACCAAGATTCCCGCTGAGATTATGGCTGCTCTGGAACCCATTAAGGACAATGAAGAAGCTGTAAAAGCTTATGGAATTCACCTAGGAACTGAGATGTGCAAGAAGATTATGGCTAGTGGGATTAAGACATTACATCTTTATACATTAAATATGGAGAAATCTGCATTGGCAATATTGATGAATCTTGGGTTAATAGAGGAGTCCAAGGTTTCAAGGTCACTACCTTGGAGGCGTCCCACAAATATTTTTCGTGTAAAGGAAGATGTCCGACCCATATTTTGGGCAAATCGTCCAAAAAGCTACATTTCAAGGACCATTGGCTGGGATCAATACCCGCATGGCCGATGGGGTGATTCTCGAAATCCATCATATGGAGCGCTTTCTGACCATCAGTTCATGCGGCCACGTGCACGGGATAAGAAACTTCAAGAAGAGTGGGCTGTTCCTTTGAATGGCATTGAAGATATTTGTGAGATATTTTCCAAGTTCTGTCTTGGAAAACTCAGAAGTAACCCTTGGTCTGAATTAGATGGGCTTCAGCCAGAGACAAAAACCATCAATGAACAGTTGGGTGCTATTAACAAAAAAGGGTTCCTTACCATCAACAGCCAACCAGCAGTTAATGGAGAAAAATCTGACTCACCTTCTGTTGGTTGGGGTGGCGCTGGTGGCTATGTATATCAGAAGGCATATTTGGAGTTTTTCTGCTCAAAGCAGAAGTTAGATGCTCTTGTTGATAAATGCAAAACCTTCCCATCTCTCACCTACATTGCAGTGAATAAAGAAGGAACTTTGGTTTCTAATGTCAAGACAACTGATGTGAATGCTGTGACATGGGGGGTCTTCCCAGCTAAGGAGATAATTCAACCAACAGTTGTTGATCCTGCTAGCTTTATGATATGGAAGGATGAGGCTTTTGAAACCTGGTCCAAGGGTTGGGGTCAGCTATACCCCGAGTCTGATCTCTCCAGAAAGTTGCTTGAAGAGGTTCAAAGGACTTATTTCTTGGTGAGTTTGGTGGACAATGATTACGTCCATGGTGATCTCTTTGCTATCTTCAAGGATCTGTGATCATGGACGACTAGCAAAAGTTATCTGCCTTTCAAAAGCGCTATCTAATTCCTACAAATTCAATTCTTTTTGCTAGAGTGATCGATAAAAGTTATTCTCTCTTGTTTTAAACATTCGCGTTATTGTGAGGCTTGAAATAATTCTGGTATTCCTCTCATATTTGTAATCTACTATTTCGGTCACTCAAAGCAATTTCAtatgcagaaacttgtgc
>Seq155 [organism=Ipomoea trifida (H.B.K.) G. Don] PacBio-Illumina derived unannotated transcript Itc530/f15p6/2335
atccaatcggatggccacaattcaaagctagaatcttctagactcccctctaacgtcacctgccatacATATATACACCGCCCCTGCTCTTCCTCTCTTTCACTGTAAAAATCTCTGTAAATTTCACTTGCAAATTCGCGAATCAACAACTTCCTTGCTAATTGATTACTCATGGCTGGAAAAGGCGAAGGACCGGCGATCGGAATCGATCTCGGAACCACCTACTCGTGCGTCGGCGTTTGGCAGCATGATCGCGTCGAGATCATCGCTAATGACCAGGGGAACCGGACCACGCCGTCTTACGTGGCGTTCACCGATACCGAGCGCCTCATCGGCGACGCTGCTAAGAACCAGGTCGCCATGAACCCTACTAACACCGTTTTCGATGCGAAGCGTTTGATTGGTAGGAGATACAGTGATCCATCTGTTCAGAGTGACATGAAGCTGTGGCCATTCAAAGTGATTGCTGGACCTGGTGATAAGCCCATGATTGTGGTGTCATACAAGGGTGAGGAAAAACAGTTTTCTGCAGAGGAGATCTCCTCCATGGTTCTCACTAAAATGAAGGAGATTGCTGAGGCGTTCCTAGGTTTGACTGTGAAGAATGCTGTTGTTACAGTACCTGCTTACTTCAATGATTCTCAGCGTCAAGCTACCAAGGATGCTGGTGTGATTTCAGGGCTTAATGTGATGCGTATAATCAATGAGCCCACTGCTGCTGCCATTGCTTATGGTCTTGATAAGAAGGCGGTGAGTGCAGGGGAGAAGAATGTGCTTATTTTTGATCTAGGTGGGGGCACTTTTGATGTGTCCCTTCTCACCATTGAAGAAGGAATATTTGAAGTTAAGTCCACTGCTGGTGATACTCACCTTGGGGGTGAAGACTTTGATAACAGGATGGTGAACCACTTTGTCCAAGAGTTTAAGAGGAAGCACAAGAAAGACATAAGTGGAAATCCTAGAGCCCTGAGAAGGCTGAGGACTGCTTGTGAAAGAGCTAAGAGGACTCTGTCATCTACTGCTCAGACAACCATTGAGATTGATTCCCTTTATGAGGGTATTGATTTCTATACCACCATTACCCGTGCCAGGTTTGAGGAGCTTAACATGGATCTTTTCAGAAAGTGTATGGAGCCTGTTGAGAAGTGTTTGAGAGATGCCAAGATGGACAAGAGCTCTGTAGATGATATTGTTCTTGTTGGTGGGTCTACTAGGATCCCTAAGGTACAGCAATTGTTGCAAGACTTTTTCAATGGGAAGGAGCTCTGCAAGAGCATCAACCCTGATGAGGCTGTTGCCTATGGTGCTGCTGTGCAAGCCGCGATTTTGAGCGGTGAAGGTAATGAGAAGGTGCAAGACCTTCTGCTTTTGGATGTTACCCCTCTATCTCTTGGTCTCGAGACTGCTGGAGGGGTTATGACTGTTCTCATTCCAAGGAACACCACCATTCCAACAAAGAAGGAGCAGGTCTTCTCGACTTACTCTGACAACCAACCTGGCGTGTTGATCCAAGTCTATGAAGGAGAAAGGGCAAGGACCCGAGACAACAACTTACTCGGCAAATTTGAGCTCAGTGGCATTCCCCCAGCCCCGAGAGGTGTCCCTCAAATCAATGTTTGCTTCGACATTGATGCCAATGGTATCCTGAATGTATCTGCTGAGGATAAGACCACTGGCCAGAAGAACAAGATCACAATCACGAATGACAAGGGCAGACTATCCAAGGAAGAGATTGAGAAGATGGTCCAAGAAGCTGAGCAGTACAAGGCAGAAGATGAGGAGCACAAGAAAAAGGTTGAAGCCAAGAATGCCTTAGAGAACTACGCCTACAACATGAGGAACACCATCAAGGATGAGAAGATCAGTTCCAAGCTTCCACCCGAGGACAAGAAGAAGATCGAGGATGCTATCGAACAGGCCATTCAGTGGTTGGATGGGAACCAACTTGCAGAGGCTGACGAATTCGAAGACAAAATGAAGGAACTCGAGAGCCTCTGCAACCCCATCATCGCTAAGATGTACCAAGGTGGTGCTGGCCCCGACGTGGCTGCTGGCATGGATGAAGACGGCCCTTCTGCTGGTGGAAGCGGCGCTGGCGCTGGTCCCAAGATCGAGGAAGTTGATTAAGCTTTTGATGTTTTCTGTTGTGCCGATGACTTTTGAATGATCGGGCTGTGTTTTAATAACGTTAAATTGTGTTCATTAGTTGTGTTTAAAAGCTTGGGTTGAAACTTGTTTAGCCTTGTACTATCTGTTCTGTACCAGGTTCATGTTTCTACTGGTGCTCACTAGGTGTCTGTAACTAGCAAACAAGAAGAGAATTTCTTTTATAttt
>Seq156 [organism=Ipomoea trifida (H.B.K.) G. Don] PacBio-Illumina derived unannotated transcript Itc531/f7p3/1626
gtcgtcggtgggttttcttctctctggaaGACCAAAATTCTACTCCATGGCTGCTTTTCGCCTGCGTATCTGTTTGCCGACACTGGCCTTCGCTCTCTTGTTTGCTACCGCCTTTGCTGAGATCCGGTCCACCCAGATCCGATCTGACGCCCGATCCACCATCCCTTTCGATGAATTCGGCTTCACGCACTCCGGCCGTCTCAATCTCTCCGTCACCGACTTCTCCTTCTCCGCTCCGAAAGGCCAGCCCGATCCCCCTCTTTCCCAGCTAGGTTTCTTCCTCTGTACTCTCGATGCTTGGATGCACGTCCTCGAGCAGTTCCAGAGTAAGGACATTCAGTGCACCCTCGAATCTGACCTCATCCATAAGGTTTTCACCTTCGACCAAATCAAATCCTCCGCCCATGAGTATAGCGCGTCAATTGAAGTGTCGGAGGCAAACCAATTCACTCTGGTGTTCGCGAATTGTGTCCCCAATTTGGAGGTTTCCATGAATGTTCACTCTGTTATGTATAATTTCAACCCTAAAACTGGCCAGCTTGACTTTCTATCCGCAGGCAAGACAGCTCTACCTGTGATATATTTCTTGTTTTTCTTGGTGTATTTGGTGCTGGGCGTTGTTTGGGTTTATACGCTTTATAAGAAACGGTTATCTGTGTATAAAATCCATTTCTTTATGCTTGCGGTGCTGATTATGAAGGCCTTGAATTTACTCTGTGAGACTGAGGATAAATCGTATATTAAGCGGACTGGGACTGCCCACGGCTGGGATGTTCTGTTCTACATATTTAGTTTCTTGAAGGGGATCACATTGTTTACTTTGATTGTTCTGATTGGTACTGGCTGGTCATTCTTGAAGCCTTATTTGCAAGATAAGGAGAAGAAGGTGTTGATTGTTGTGATTCCCTTGCAAGTTGTGGCTAATGTGGCTCAGGTAGTGATTGATGAGACAGGCCATTTGGTGAGAGTTCAGATACATGGAAGCAGATTTTCTTGCTTGTTGACATTGTGTGTTGTTGTGCTGTGTTGTTCCCGATCGTGTGGTCGATTAAGAACTTGCGTGAGGCTGCCAAGACGGATGGGAAGGCTGCCGTGAATTTGATGAAGTTGACGTTGTTTAGGCAGTACTATATCATTGTTATATGCTACATTTACTTTACGAGGGTTGTGGTTTATGCTCTCGAGACGATTACTTCCTACCGATATCAGTGGACAAGTGTGGTCGCCTCTGAATTAGCCACACTTGCGTTCTACGTTTTTACTGGTTTCAACTTTAGGCCTAAGACTCACAACCCTTATTTCGCGATCGATGAGGATGAGGAAGAAGCTGCTGCCGAGGCACTTAAGCTCGAGGATGAATTCGAATTGTGAGTAAATTTTGGGTAGCGTTAATGAAGATTGGAAAGTGCTGTGATATGTCAATTGCCTTGTAACCTTTTGAATCAAATCTCCTAGTTTCTTTTTGCATACCACACCCCCCTTGTACTTTGTTCCATATACGAAATCCTATGATAATTGTCTTGTTTGTCTGTTTCAAGATCTCATTGTTGAAAAACCTGTTGGGCTATTAGATGTGTTATACTTATGTTTAATGttgatttactaaatttgatggcattatttatg
>Seq157 [organism=Ipomoea trifida (H.B.K.) G. Don] PacBio-Illumina derived unannotated transcript Itc532/f20p6/1873
tgcccaacaatgagctgggaataaagtaacggatattgcggattggttagttatactcttcGTGTCCGAGACTCCGAGATCTGATTTCATACTCCAAGAAACTCTTCACACTCTTTGATACTGATTCTGATTCCGCCGGAAAAGTTAAAAAAAAAAAACACTGAATCGAAATCCATTCCAGGCTGAAATTTAGTGATGAGTTTTAAATTCTCCGATGATCCCATCACAAGGGAGTTCTATATTCCGACGTATATCTTTGCGCCTGAGGTCGTTGGTGAGACTGAGAGTTCACCGGATGTACCGTCCTGCCCGGTGCTAGTGTTCGTCAATTCTAAAAGTGGGGGCCAGCTGGGTGGAGATCTGCTTGCCACTTTTCGCTCTCTGCTTAACAAGTACCAGGTCTTTGATTTGGGAGAAGAAGCACCTGATCAGGTTTTGCGTAGGTTGTATCTGAATCTAGAAAAGCTCAAGAGCAGTGGTGATGTGTTAAGTCCAAAACTCGAAGAGAAATTGAGAATTATTGTTGCAGGCGGAGATGGCACAGCTGGCTGGCTTCTCGGAGTTGTTTCTGATCTCAAATTATCTCGGACACCACCAATAGCTACCATGCCTTTGGGAACTGGAAACAACCTCCCGTTTGCATTTGGATGGGGTAAGAAGAATCCAGGAACAGATACCCAGTCTGTGCTCTCATTCCTGATCCAAGTGAAGGATGCCAAAGAAATGAACATGGACAGTTGGCATCTCCTGATGAGGATGAAAGCACCAAGGCAGGGTTCTTGTGATCCCATTGCACCTCTTGAATTGCCTCACTCTTTGCACGCATTCCACCGGGTATCTGAATCTGATGAGCTTAATGTGGAAGGGTATCACACATTCCGTGGTGGATTCTGGAATTACTTCAGCATGGGGATGGATGCACAAGTATCTTATGCATTTCATTCTGAACGGAAGCAGAATCCAGAAAAATTCAAAAATCAGCTTGTTAATCAGAAAACATATGCAAAGCTCGGATGCACACAAGGATGGTTTGCAGCTTCAGTCTTTCATCCTTCATCAAAAAACATAGCTCAGCTTGCAAAGGTTAAGGTCATGAAAAGGGGTGAATGGACAGACCTCAAAATTCCACACAGCATCAGGTCAATTGTATGCCTCAACTTACCTAGCTTCTCAGGTGGACTGAACCCTTGGGGAACACCAAATGTCAACAAACGCCGTGATAGGGATTTGACTCCCCCATTTGTAGATGATGGGCTTATAGAAGTTGTTGGTTTTAGAGATGCCTGGCATGGACTGGTTTTGCTTGCTCCGAATGGACATGGGACACGTCTTGCACAGGCACACAGAATCAGATTTGAGTTTCACAAGGGGGCAGCTGATCACACCTTCATGAGGATTGATGGGGAGCCATGGAAACAACCCCTCCCTGTAGATGACGACACCGTCGTGGTAGAAATCTCTCATCTCGGCCAGGTTAAGATGCTTGCCACCCAAGATTGCAGATCCAGAAGCTATCTTGACCCCTCGACTCCACATCATGAAGGCGAAGATGGAGACAGTGGTGGTGAAGAAGATTCAATCTCAGAAGAACAAAGAAAGTTTGGGGCAGCAGACACATTCAAGATTCCAGATGAAATTGACATTTCTCAAATCAGTTAATATCGTTGTTTCGTGCTGTTACTGCATTGGTATTCTTTAGCACTTGAAAACTACCAGAATTGCTGTGCGTTTTAAATCTTTATAGCTGGTAAAAACTACTAGAATTGCTGTGTGTTTTAAACTTTATAGCAACAGCCTTCAATCTAGGAGTCTTGTAGAAGCTGTAGTTTCTTGGATTGTTGCATATGTAGAAAATGATAATTATCCGTTCTTT
>Seq158 [organism=Ipomoea trifida (H.B.K.) G. Don] PacBio-Illumina derived unannotated transcript Itc534/f12p5/1966
ctgagataatgatttactgctaaaaattaaaagaaaaaagAAACCCTAATCCAAACATCTCTCCTCTTCTCAGCAGAAACACCACTCGGCCATGGGTTACGAAAACGATCCGTACAGAGACGAGGACGGAGAGGCGTTGGTGGATTTTGATGAGGATATCCAGTCCGATCACGATCCCCAGGACAATATCCTTGATGACGATGGGTGGGACCAGCGGCAGCGCGAACGCTCGCCGACCCCTGTTTATGACGACGATTACAAATCGAAGCCCCGGAAGCGGTTGATTAAGAAGTCCGGTGGTGGGAAAGAGACCGCTCCGGATCTTGGGTTTGCGGATGAGGATGATTATGATGATGGCATGGCGGGGATGGTAAGAGATGAGTCTGATGGCGGTGGACCTTCGTATTCTGACGGTGGGAAGAGGAAACGGTTTGAGAAGGAGAGCGGTGGGGAGAAGAGGAAAGAGAAGAAGAGGGATAAAGGTGAGAAAAAGTTCAAGTTGAGGAAGAATGGAGGGTACTCTGGCTCAAGCCGGAGGGGCAATGATGGTGATCAGGAGGAGCTTAAGGAGTTGTGGGACACTGTTGCTGGTGGAGATTCTGAGGATGACCGAGATGGTGCTAAGACAATTGATGATGATAACTTCATAGATGATAGTGGTGTAGATCCTGCTGACAGGTACGGAAGTGACCATGAACAACGATCTCCTGGAAGTTATCCACAGGCAGAAGAAGGCGAAGAAGATGACGAGATAAAGGAACTATTCAAGATGGGAAAGAAAAAAAAGAAAAATGAAAAAAGTGCCCAAGAGATTTCATTGTTAGTTGAGAATGTCATGGCAGAACTAGAAGTTGTTGCAGAAGAAGATGCTGAGCTGAATAGACAGTCTAAACCTGCTATCAATAAACTTAAAAAGCTGCCTCTTCTTACAGATGTCCTGTCAAAGAAACAACTTCAGCAGGAATTTTTAGATCACGGAGTGTTAACCCTCTAAAGAATTGGCTCGAGCCCCTTCCAGATGGAAGCCTGCCCAACATAAATATCCGTGCAGCAATCCTAAAAATCCTGACAGATTATCCAATTGATTTAGAACAGTATGATAGAAGGGAACAGCTGAAAAAGAGTGGCCTTGGAAAGGTTATTATGTTTCTCTCTAAGTCAGATGAAGAGACCACATCTAATCGGAAACTTGCCAAGGACTTGGTTGATAAATGGAGTCGACCCATTTTCAACAAGAGTACAAGGTTTGAAGACATGAAGAACTATGAAGAAGAGAGGGCTGCTTTTAGAAGGCCACCTGTGAAAAAGCCAATGAACAAAGCTTCAGGAATGCAGTCTAGGGATGATGACCTTGATTTGGCTGAATTTTCACAGGGGCAAAAGTCTGGTCAGTCATCCACCAGGCAACTTACTTCTAGACCTGAAGCTATGTCAATGGATTTTGTGGTTCGTCCTCAGTCAAAGGTTGATCCAGACGAAGTTAGAGCAAGGGCAAAACAAATTGTGCAAGACCAGAGGCGACAGAAGATGAACAAGAGATTACAGCAACTGAAAGCACCTAAAAAGAAGAGTCTTCAAGCATCAAAAATCAGTGTGGAGGGCCGTGGGATGGTTAAGTATCTGTAATGTTTTTGCTTGTTACGAACACCAAGCGGTGGATCATTTCATTTGCTGCTTCTGGCGGACAACCGACAAAGGAAAATGTGATCCATCAAATAAGAAATGCAAAGTGACAAGTTGCTTGTGCAATTTCAACCTCCAACAACTATCCAACTTTGGCTGTCAGCTTCTTTAAAGTTTACTGATTCAGGCTGCCTGCCATCATATGCCCAGATGATAATGTATTATCATTGCTGTTAATTCAAAAGATGTTTTTTTTTTTTTTGCATTTGCCTTTAATATGATTGGTGTTAATCATGTTTTATTGTTATATTAGAAGATCAATAAAATTCTCATTGAGTTGATG
>Seq159 [organism=Ipomoea trifida (H.B.K.) G. Don] PacBio-Illumina derived unannotated transcript Itc537/f19p3/1965
aagtacaattaagtctcaacattcaaaacaattccatttatttcttgcaaaTTCTTTCATTTCTTGATTCCTTTTGTTGATTATTTTTCTTTTATATAAAAAAAAAAAAACACACAAAATTCTTCAACACCAAAGCTCAGATACGATGGAGTTCAATTCCAGCAACGAAACACAAATGTTGTCGAGGATGGCAACCGGCGACGGACACGGCGAAAACTCCGCCTATTTCGAGGGCTGGAAGGCGTACGAGGATAACCCTTTCGATTTATCCAAGAATCGCCGCGGGGTCATTCAAATGGGCTTAGCAGAAAACAGACTTTGCTTTGATTTGATTGAAGAATGGGTAGTGAAGAACCCAAAAGCCTCCATCTGCACGCCCCAGGGAGCAGAAGACTTCAAAGAAATCGCTATTTTTCAGGACTATCATGGCTTGCCGGAGTTCAGAAATGCCGTGGCAAAATTTATGGGAAAAGTGAGGGGAGAGAGAGTAACGTTCGACCCGGACCGGATCGTCATGAGTGGAGGCGCAACCGGCGCCGTCGAAATCCTAGCCTTCTGTTTGGCTGATCCCGGAGATGCTTTCTTGGTCCCTACCCCATATTATCCAGCATTTGACAGAGATTGGGGATGGAGAACAGGGGCGAAACTGTACCCAGTAATCTGCGACAGTTCAAACGACTTCAAGATCACCAGAGCTGCATTAGAAGCCGCCTACAACAAAGCTCAAACCGAAAATATCAGAGTGAAAGGGGTGCTATTGAACAATCCTTCCAACCCGCTCGGCACGGTTTTGGACCGCGACACTCTGAAAGACATCCTACGTTTCATCAACGACAAAAACATCCACATAGTATGCGACGAAATCTACGCCTCCACCGTCTTTTCCCAGCCCGAATTCGTCAGCATCGCCGAGATAATCCAGGAAGCAGGCGATGACTCTAATTGCAACTTCAACCGCGACCTCGTCCACATAGTATATAGTCTCTCCAAGGATATGGGGTTCCCGGGGTTCCGGGTGGGATAGTGTATTCCTACAACGACGCCGTGGTGCGGTGCGCGCGGAAGATGTCGAGCTTCGGGCTGGTGTCCACGCAGACGCAGCACCTGATAGCGGCTATGCTGTCGGACGAGCGGTTCGTGGAGCGGTTCATCCAGGAGAGCGCGGAGCGGCTCGGCAGGCGCCACGGGGCGTTCACGCGGGGGCTAGCGCAGGTCGGGATAGGGACGCTGAAGAGCAACGCGGGGCTGTTTTTGTGGATGGATTTGAGGAGGCTATTGAGGGAACCCACGTTCGAGGCCGAGCTGGAGCTCTGGAGGATCATAGTCCACGATGTGAAGCTGAATGTGTCTCCTGGATGCTCTTTCCATTGCGCCGAGCCCGGGTGGTTCCGGGTCTGCTTCGCGAACATGGACGAGGACACCATGCGGGAGGCGCTGAGGAGGATCAGAGCCTTTGTTCGGCAGAGGAATGGCGGCCACAAGCAGTGCCGTGGGCGGGCGCTGCAGATCAGCACGTCGTTTAGCAGGATTATGTTGGATGATTTCTTGATGTCCCCTCACTCCCCTGCTAGTGCTAAATCTCCCATGGTCCAAGCCACCAATTGACGGGTTTAAAAGTGTCTCGTATAGTTAGGGCTTACTCAGAATATCTGACTATCTCTAACTAAAAAAATTCATGTTCTTTTTTCATTAGAAAAATTGAAGTTCCTGTTTTAATTTCTAGGTTTTAAGGAAATGTTTTTTTCTAATTTGGTGCAAGAAATGTGAATTGCATCAAATGGGATTAGTAGAAGATGGAGTCAAGTAAGTTTGTAGGTTAATGTTGTTTGGTTTAATTTGTTTGTGAGTCTGGGTTTTTTGTTTCCCCCTTCTCTGGTAGGGGAGGGAGAATCAAGTTGTTTAACCTGTCATTGGTTAATTAATTATTTTTTATTTTTCAATAAAAAAAGTTATTAATATGTTTTG
>Seq160 [organism=Ipomoea trifida (H.B.K.) G. Don] PacBio-Illumina derived unannotated transcript Itc538/f12p4/1667
atagcaaatgataactgtaattaatggccgtccattaacacccaggcaaattattgatgACTATATAATGGCCTAAGATGTACACCAAACTCTATCCCCAAAAAAAAAACATAAAAGAAAGAGCATATATGGAAATCCCAGTTGTGAGAGATGAGCCGGTAACACCCGCCGGCCGGCTATTTCTCCAGCCGGAGATGAACCAAGTAATACACGCACTCATCGGAGTGAAGTATCCATGGGATGTGGAAGCGGTTAAATCGGAGATCGGGAATTCTCTAATGGTCAAACACCCAAGATTCAGCAGCCTCATGGTCCGAGATTCCTGCGGCCGCGAAAAGTGGCGTAGAACCCGGGTCAACGTGGACGACCACTTCGTCATCCGCCGCGAGCCGCTAAACGACACCGTGTCGGACGAGGATGCCGTCAACGAATACCTCGCCGACCTCGCCGTCTCCTCGCCGCTCCCCGCCGACAAGCCCTTGTGGGAAATCCATCTCCTTTTGGCTCACAATTGCGCCGTCCTACGGATTCACCACTCCTTGGGAGACGGGATTTCCATCGTCTCCTTGTTCATGTCGTGTTGCCGGAAAATTGGGGACCCCACCCAAACTCCGGCGATCGGCGGCGGCGCTCCGACGAGGCCGCGGCGGAGGTGGAGCTTCAAGAGACTGATGATGGTGTTGTGGTACACGCTGGTGTACGTGTTGGAGTTTGCGCTGAGGAGTCTGTGGCTGAAAGATAAGCCCACCGCCGTGAGCGGCGGAGATGGGGTGGAGCTCTGGCCCCGGAAACTCGCCACCGCCAAGTTCACCATTGACGACATGAAAACAGTTAAGAAGGCGGTTGCTGACGCGACCATTAACGATGTTCTTTTCGGAGTGATAGCATGTGGGCTGTCTAGGTACTTGGACATGCGTTCATCCAAAGGTTTGCGGGATGGTCTTCAGATTACTGGTGTTGCCATGGTGAATTTAAGGCCACAACCTGGACTTCAGGATGTTATCAAGTTGATGAATAGTAAATCGGGCACGCGGTGGGGTAACAAAATTGGGATTTTACTGTTGCCTGTAAATTATTACCGCAATGCTGGCAGTGGCAGTGATCCTCTCCAGTTTGTGAAGAGAGCAAAAGCCATGATTGACAAGAAGAAGTTGTCGTTAGAAGCTCTCTGCTCCTACAAAGTCGGCTATCTTGTCATGTCTTTACTTGGTGCAAAGGTGGCGAGCATTCTTAACTACCGGGTCGTGTGCAACACGACGTTCACCATCTCGAATGTGGTTGGCCCTCAAGAAGAGATCTCTTTTGCAGGACACCCCATAACTTACATCAGAGCAAATTCGTCAAGCTTACCTCATGCCATTACAATGCACATGTTGAGCTACGCTGGGAAAGCAGAGCTGCAAATCTTGGTAGCCAAAGACATTATACCTGACCCCAAAGTTCTTGCCAAGTGTTTTGAAGATTCATTGATGGAGATGAAAGCAGCAGCGGAACAGTCTATACCCAAAACTTGAAATCTATATGTGCGGCGCGGCGCACAAACAACATCATAGGATCATAGAACCATATCATTTTATACGTTGCAAAGAATGACAATAAGGATATAGAAATTCCATACAATAATAATGTTGTTGGGTATTTGAAATTTTGTAATTTTATTCAATTAG
>Seq161 [organism=Ipomoea trifida (H.B.K.) G. Don] PacBio-Illumina derived unannotated transcript Itc545/f3p3/2013
ataatcataataatgatttatgaaactatttgcctctctctctctcctcctccatgaaatgtgctgcttcttTCCCTTTAAGACTCCTTAGACTGCTCTCTCAATAATTCTTTTAAGTCCCTTTGAGATCTCAGGGATTCATTCAACTCAACTCAACTCAACACCACCGGCCTTTCAGGGGTTCATTCATCAACACCACCGCCATGTGGATTTATCAAGGCTTCACCTCTAGAGGGGAGCCATGGCTGCCCTTTTGATGCTGCTTCTACCAGTGTTCTTTCCCACCCTTTTCACTACTTTCATCTCTGCTTCACCTTCCATTCTCTCGGATTCGATTATAGCAAAACCTAGGCACTCGAGCCTTTTCAAAAGTGCTCTGCAACGTGAAACCACCCCTGAAGAAAAAGCTGAAATATGGACGCCCTTGGCCAACCAAGGATGGAAACCCGTTACTGATTCGGGCCTTTTCTCCAAGTTATCTGGTAAATCAGAGGGATACCTTCAGGTGTTCCTTGATGGAGGATTGAATCAACAGAGAATGGGGATATGCGATGCAGTTGCTGTTGCGAAAATTCTGAACGCTACGCTTGTGATCCCGTATTTGGAAGTAAATCCTGTTTGGCAAGATTCAAGCTCCTTCATGGATATCTTTGATGTCGATCATTTCATCGATGTTTTGAAAGACGATATCTCTATAGTAAAGGAGTTGCCCGATGAGTTTTCGTGGAGCACGAGGGAGTATTATTCCACCGCTATTCGACCGACTAGAATCAAGACAGCACCGGTTCATGCTTCTGCAAACTGGTACTCGGAGAACGTGTCGCCTGTCCTTCGCAGTTATGGAATCGCAGCCATTGCACCGTTTTCTCACCGCTTGGCATTTGACAACATGCCCAAGGATATCCAGCATCTACGCTGCAAAGTCAACTTTAAGGCATTAGTTTTTGTCCCACATATCAGAGCCCTTGGAGATGCTCTTATTCATCGCCTCAGATATCCTGCTAGCAAAGACGAAGGGGTTGGTGAAAACTACCCGGAAGGGCCTCAGAAGTTTGTGGCTGTTCACCTCCGCTTTGATAAGGATATGGCTGCCCATTCGGCTTGTGATTTCGGTGGGGGTAAGGCTGAAAAACTCTCGCTAGCAAAGTACCGACAGATATATTGGCAAGGAAGAGTTCTGAACTCTCAATTCACCGACGAGGAGTTGAGGAGTCAGGGACGGTGCCCTCTGACCCCGAAGAAGTTGGATTGTTGCTGGCAGCTTTAGGCTTTGGCAACAACACCCGCTTATATCTTGCTTCCCACAAGGTTTACGGTGGCACAGCCCGGATCGCAGCCTTAAGACGATTGTTTCCACTGATGGAGAACAAGAAGAGCCTTGCCTCTTCGGAGGAAAGAGGTGAAATTAAAGGAAAGGCTTCCTTACTAGCTGCAGTTGATTACTATGTCGGTATGCACAGCGATATTTTCATCTCTGCATCACCGGGAAATATGCACAATGCAATGGTGGGGCATCGAACGTACCATAACCTGAAGACCATAAGGCCCAACATGCAACTCCTAGGCCAACTCTTCCTCAACAAAAATCTAACCTGGCCAGAGTTCCAAGATGCCGTGATCGAAGGGCACGCGAACCGACAAGGCGAGATCAAGCTCCGAAAACCCTCTAAATCTCTGTACACATATCCTGCCCCTGATTGCATGTGCAATGCTTGAATTTGGTGATTTGTGGGGTTATGGCCTTGCAGCACCAGATAGTTTATATATGTGAGATTGGAAACAATTGTTTGTGCATTGTATTAGTTGGAAATAAAAAGCCACCCCACCCCCCATCTTTGTTCATCTATATAGGAATATATATCACTTGATAATTTAAGTTTTGGGGTGGAAGCTAAGATGTGTACCATGCTTAGGTTTATAAGTTTATTGCTGTCATGACATATATACACAACTATTTCATGAATACAGAGCtttgtagatttaaatatttaatataatttcattactattatt
>Seq162 [organism=Ipomoea trifida (H.B.K.) G. Don] PacBio-Illumina derived unannotated transcript Itc547/f3p1/1664
gggattcaatagagggagagaaagaaacaatggatttccagagcattgtaatagctgtactgtTTTCCTGGACTTTGGTCCAAGGCCTCTGTTTACTAGCAAAAAGAAGTAAGAATGTAGCCAAAAGGCTTTTACCAGGGCCAGTTCCGTTGCCGGTCATCGGAAACATTCATTTGCTCGGAGAGCAACCCCACCAATCCCTAGCCCGCCTAGCCCAAAAATATGGTCCTGTTATGAATCTAAAACTGGGCATGATAAACACTGTGGTCATTTCCTCACCCGCCATGGCCAAAGAAGCTTTGCAGAAGCAAGACTTAGCCTTCTCTACTCACAGGTCAATCCCTGATGCTCTGCGAGCCAACAACCATTCCCAATTCTCTGTTGGTTTACTCCCTGTTGCCACCAAGTGGAGAGCCCTTCGTAAGATCATGAATTCCAACATCTTTTCTGGCAGCAGGCTCGAGACCAACCAACAGCTAAGGGCTAAAAAGATCGAGGAGCTTATAATTTACTGCCAAAAGAGCAGCGAGGTAGGGGAAGCGGTGGATATTGGGCGTGCAGCATTCAGGACTACCCTGAATTTGCTGTCAAACACCATTTTCTCTAAAGATTTAACGGACCCTTATTCGGATTCCGGTAAAGAGTTCAAGGATTTGGTGTGGAATATAATGGTGGAAGCTGGAAAGCCCAACCTGGCTGATTACTTTCCCTTTCTTGAAAAGTTTGATCCCCAGGGTATCCGGCATCGCATGACATGCCATTTCACTAAGGCGCTACACCTTTTTCAAGATTTGATTGATGAACGGCTGGAGGAGAGGAAAATGATGAAAGGCAACAAAAATGAGGATGCATTAGATTCACTTCTCAATGTCAGCCAAGAAAGGCCTGAGGAGATTGATACGACTCACATGCAGCACATGTTTTTGGATTTATTTGTTGCGGGGACTGATACATCATCAAGCACATTAGAGTGGGCGATGGCGGAACTTCTTAAGAATCCAGAGACCATGGCAAAAGCACAAACAGAGCTTGCAGATGTTATTGGTAAAGGCAAGCTGATACAGGAAGCTGATGTTACTCGTCTGCCTTACTTGCACTGCATCTTGAAAGAAACATTTAGAATGCACCCACCGGCTCCATTATTGATTCCCCGTAAAGTTGGACATGAAGTCAACCTATGTGGATACACTATTCCAAAGGACTCGCAGATTCTAGTTAATGTGTGGGCAATTGGACGTGACCCCAATATTTGGGAGAAGCCTTTAGTTTTCAAACCTGAGAGGTTTCAAAATTTAGAAATGGACTTTAGGGGACAAGATTTTGAGCTCATTCCATTTGGTGGAGGCAGAAGAATTTGTCCCGGACTGCCACTGGCAACAAAAACCGTCCCTGTAATGTTGGGGTCGTTGTTGAACTCATTCCAATGGAAGCTTGAGGGAAACATTGCACCCAAAGATTTGGACATGAAGGAGAAGTTTGGCTTTACAATTGCTAAAGATTGCCCTCTTAAGGCCATCCCTATTCCCATTTAACATAGTGCCACTCTAGTTTGTGTTATGTTCTGCAGCAGTAGTGTTCAATAAAAGATATATGTATTGCTCTATTTTAGCTTATAATATATTGTCAgaagctttgtgatatatgatatgatttagcattgtcac
>Seq163 [organism=Ipomoea trifida (H.B.K.) G. Don] PacBio-Illumina derived unannotated transcript Itc549/f6p6/1960
actctaccagactacgaacacagaacagtctcaacagattgagacatacatcatcatcaTCAACTAAACGGCGCCGCCACACGACAAACAAATTCCTAAGCCACCACGTACTCTTAGCTTATCCCCACGTTTCATCTATCTTCTTGTTCTTGAATTAATTAGCAAGCTAAGGTGAGGAAAAATGGCTTCTGGGGCTGCGGCACGTGATGAGCAGGCGTGGCTTTTGGAGAACGGGAACATCAAGCTCCTGAGCAAGGAGATGAGGCACGGCCACGGGCAGAGCCACGGCCGGACGGCGCACAATATGTCCTCTTCCTCTCTACGGAAAAAGTCGGACCACTCCATTGCAAAAAAAGTGCCGTGTGCCATTCTTAAAAACTTCCTCATTAGTCTTCAAGAAGTCTTTCTTGGGACTAAGCTTTCCATTCTCTTCATCGCCATTCCTTTCGCCATTTATGCTAACTATCGCCACTACGGCAGGCCATGGGTGTTTGGGTTGAGCTTAATTGGACTGACTCCACTGGCGGAACGTATCAGCTTTCTGACAGAACAAATCGCATTCCACACTGGTCCAACAGTTGGAGGGCTTCTAAATGCGACATGTGGAAACGCTACAGAGCTGATTATTGCAATATTTGCTCTGATGGAACACAAAGTGGACGTCGTGAAATACTCTCTTCTGGGCTCCATTCTCTCCAACCTTCTTCTAGTTCTTGGAACCTCTCTTTTGTGCGGCGGCATTGCCAACATCTCAAAGGAACAAAAGTTCGATAGAAAACAAGCGGATGTGAACTTCTTCCTGTTATTGTTGGGGCTGTTGTGCCACGCGCTTCCTCTGGTGTTTGGAGGAGTTGGGCAGGACGTGGCTCGGGCGGCGCAGGCAACTCTTGCGCTGTCGAGAACCAGCTGCGTGGTGATGATCCTCGCCTATTTGGGCTACCTGGTCTTCCAGCTCTGGACTCACCGACAACTTTTCGACGCGCAAGAGGAGGACGGGGAAGACGAGGACGGAGAATCCGAGGAAGAAGCCGTGCTCGGGTTTTGGAGTTCGTTTATTTGGTTGGTTTTGATGACCGCCGTTGTAGCCCTTCTGTCCGAGTTTGCTGTTGACACTATTGAGGCTGCATCAGGGTCTTGGGGGATTTCTGTGAGTTTCATCAGTGTAATATTGTTGCCAATTGTTGGGAATGCAGCAGAACATGCCGGTGCTATCATTTTTGCTTTCAAAAATAAACTGGATATATCTTTGGGAGTGGCACTTGGTTCAGCAACACAAATTGGCATCTTTGTGATTCCCTTGACTGTAATTGTGGCATGGATCATTGGAATCAAGATGGATCTTGCTTTCAGCACCATGGAGACAACCGCTCTTGCTTTGTCCATAATTGTCACAGCCTTCACTTTACAGGATGGAACATCTCACTACCTCAAGGGATTAGTACTTCTGCTGTGTTACGTTGTGATCGGGGCAAGCTTTTTTGTTAATCAAGAATCGTCAGGACAACCACATACTATCAACTTGGGACCAAATCAAAGAATCTTTAGAGCTTAATTGAATGCACTTCTTGATTGGTTGATGAACAAGCTAAGTGTGGAGAATCAACAAATATTTGTTATTCTTTTATTTGAATGGATGGTCGATCGATCTTTAATACAATTCCCATGGTGCATGCGTTCAAAGCCATCAACATTTGAATCTTCGATCTCATCATATATCATCACCAGATTGAGAAGTTTGAAGGATTCGATATAATCTCGTGGAGATTAAAGAAATGGAAACCTTAATAAGAGCTACTTAATGTGATATTTATGTACGTGTGTCTATCTAGTTGCTATAGATTTCTTGTAATAGCAACTGAGTGAAAATTTTTAATTTTCTGTAATATATAATAATGTTATAATAATATTGTATAAAGCTCATAAATGATTATTGGATGTTTATGGCTTAATTAGTGGTTAG
>Seq164 [organism=Ipomoea trifida (H.B.K.) G. Don] PacBio-Illumina derived unannotated transcript Itc550/f10p0/1694
aggctttgttgactcgccgtcatctgttaaaacctcagccactagggtttcagattgtggacATCAAAGATCACTCTCTCTGAGCTGAAGGCTGACAACGTTTTACACTTTATAGGATTGGTGAAGACTAAAAGCTGTAATCTTTACTCTCTACCCTGTGAGAAATGGCGGCGATTCATCAGATTCTTTCTCCTTCAATCTCTTCTTCAGCCTCTGCCTTCGTAGGCCAGAACAAGCTCAACTTAAGGGCTCAACAAGTATCTGTAGTGCAGAAAGCTAGCCGGGTTGTGAAATGTGTTGCAGCGCCGGAGCAAACTGCTTACACGACAAATGTGTCTCGCAATGAGAACTTGGCAAAACTTCAAGCTGGTTATCTCTTTCCTGAAATTGCTAGAAGGAGAGCTGCACACATGCTGAAGCACCCTGATGCCAAAATTATAAGCCTTGGAATTGGTGACACTACTGAGCCCATTCCTGAAGTAATAACATCTGCCATGTCAAAGAGAGCACAAGCATTGTCAACTCTTGAGGGCTACAGTGGTTATGGAGCTGAACAAGGAGAAAAGCAATTGAGAGCTGCAATAGCTTCAACCTTTTACTCAAAGCTTGGGATAGAGGAGGATGATATTTTTGTGTCAGATGGTGCAAAAAGTGACATATCACGGCTTCAGGTTCTTTTTGGTTCTAATGTGACAATGGCTGTGCAAGACCCATCATACCCAGCCTATGTGGACTCTAGTGTTATCTTGGGCCAAACTGGGCAGTATCAGAAGGATGTTGAGAAGTATGGGAATATTGCATACATGAAATGTACACCAGAAAATGGGTTCTTTCCTGATCTATCTTCGGTTCCTCGGGCAGATATCATATTTTTCTGTTCACCTAATAACCCAACTGGTTCAACTGCATCAAGGGAACAACTAACTAAATTGGTACAATTCGCCAAGAGCAATGGGTCGATCATAGTCTATGATTCTGCATATGCAATGTATATATCAGATGACAGTCCAAAATCGATCTTTGAGATCCCTGGAGCCAAAGAGGTTGCAATTGAGGTTTCCTCATTCTCCAAGTATGCCGGTTTTACTGGTGTTCGTTTAGGTTGGACTGTTGTTCCAAAAACTCTCTTGTTTTCTGATGGATTCCCCGTGGCCAAGGATTTCAATCGCATTGTTTGTACATGCTTCAATGGTGCATCCAATATTGCCCAGTCTGGCGGACTGGCATGCCTATCACCTGAAGGTTTTGAGGCGATGTTGGAGACAGTTAGCTATTACAAAGAAAACACCAAGATCATAACGGAGACGTTCAATTCGTTAGGTTTTAAGGTGTACGGAGGGAAAAACGCCCCATATGTGTGGGTACATTTCCCCGGTCGAAGCTCATGGGAGGTGTTCAGCGAGATTCTTGAGAAGACACACGTCGTGACCACACCTGGCAGCGGTTTTGGACCTGCCGGAGAAGGTTTTGTTAGAGTTAGCGCCTTTGGACACAGAGAGAATGTGTTGGAAGCCTGCCGGAGATTCAAACAATTGTACAAGTGAAAATCACTACTGTACACCATTGCCACCCTCAATGTTCTTGCAGATGGAGTTCAAGAACCTCAGTCTTTGTTTTTTTCTTATGTAGACATGTAGTTTTATTTGAACATCATATGATCTTTGATATTTACCAGGTTTAATCAAAGTTTTATG
>Seq165 [organism=Ipomoea trifida (H.B.K.) G. Don] PacBio-Illumina derived unannotated transcript Itc551/f9p2/2012
tgcgcactacgcaccctgcgcattttagccaTTACCAGTGCCCTTCGTCTTCACCCGCACACAGAAAAAAAAAAAATCAATTTCGCTCTCGCCCGACGAGGAAACCTCTCCCGTTCTTATCTTCATATCTACGCCACGCATTTCAAACCCATCTCTACTCTCTCTATCGGAAACCCTACATCTCCTTCTTCTCTGGAATCTTATAGTTAAAATCCGTAGCTTTCGACATTCATCCGATAGTTGAATCGGCAAATTTCATGGGTTTGCAGCACCCGGACGGGATACCTGTTGATTCATCAGCTGAAGAGCTCGAATTTTGACCTGATTTCGTTACCGCCACGCGGATTTTAGTATTTTACCGGTTTGGTTGGTAAGTTTTGGAATTTGAAATGCTGATTTGGGTTGTTGGAATTAGGTTGCTTTGGTAGTCTTGTAGTGAAAAGTAGAAATTATTAGGTTTTAGGTTTTGAAGTTTAAGCAGTGGGAATGATGTCTGTGGAGAGATCGTTTGAAGCGTGGGAAGAGGTGCAAAGGCAAAGCCAAGATTTTGCGGATAAACTGACACAGGGATTTACAGGATTGATTCAGTCGCATATTGTCCCTCCCTCGTTTTCATGGCCAAACCCGCAGACACCCAAACTATTTGATGTGGAATTTCCAGCTCAAAATTTTGTTCCCAAGGACTTTGGCTTGCGGTAGATAAAGCAGGCAGTCATGGGGTTTCTGCAATTTTTGATATAGGGAACAGGATAGGGCAGGCTGGAGCAGACTTTGGGGCTTGTTTGGATGGTATGGTTCAGCAGTTTATCAGATGGTTTCCGGCGCCATTTAAGCATGAAGAGATTGCTGGGGTGTCTCTCCAGGCGGATGCAAATATTCAAAGAACTGATTTGGTTATTACTAGGCAGGAGGATTTGGGGTCACTGGCAGAACGGTTTAGAGATTTCGGGTATGCGAAAATGCTTCAGCTCAAGATGGCTCCACTGAAGAAGAAAGTTTTGGTGCTAATCTGAAGAAATTGAAACATTTTGGTAGATCACAGGGTACCTTTAATTTTACATCAACTTACAACAGCAGGACACGGAATATTGAGAGCTCTCTTGTTGCAAGGGGAGATTTATGGAGAGTTGAAGCATCACAAGGCCGTTCGACATCTGGAAATGAGAATTCTTCTTTATTCTTACTTCAGCTTGGACCAGTTCTATTTGTTCGCGATTCAACACTCCTCTTGCCTGTTCACTTGTCGAAACAACATTTGCTTTGGTATGGTTATGACAGAAAGCATGGAATGCATTCTATTTGTCCGGCTGTGTGGTCAAAACAGCGAAAGTGGCTGTGTATGTCAATGATCTGTCTCAGTCCTTTGTCTTGTTCATTTATGGACTTGCAGTTTCCAAATGGTCAAATAACCTATATATCTGGAGAGGGCCTATCGACCAGTGCTTTTGTACCTCTGTGTGGAGGTTTGCTTCAAGCCCAGGGTCAATATCCAGGAGACATCAAGCTCAGTTTCTCTTGCAAGACTAACTGGGGGACAAGCATCACACCCACACTACAGTGGCCTGACAAGTCATTTACCCTCGGCCTTGCACAGCCATTGGCGTGGAAGAGATCTGGTCTCATGTATAGACCTACTGTTCAGTTGAGTTTATATCCCACATATGGCGGAAGTAACCCTGGGGTGCAGGCTGAAATTACACATTCTCTTAAGAAAGAGCTAAATCTCATCTGCGGATGTGCGCTTGCAAGGCATTCTTCTGCATTTGCATCATTATCTCTTGGGAGGTCCAAGTGGAATGGAAATGTTGGGAGCTCAGGGATGGTATTCAAGGTTGAAACTCCGATTGGGCGAGCTGGCAACCCTTCCTTCTCAGTACAGTTCAATAGTGGATTTGAGCTTTGAATTGTGGTGTTTTTGTTTTGTTTTGTTTGGTGCTGGTGGTGTCAAATGTTAATAGCTTGATGTCATAGCATCATAACAACATATATTTTGTGAATAACaacaatattgc
>Seq166 [organism=Ipomoea trifida (H.B.K.) G. Don] PacBio-Illumina derived unannotated transcript Itc554/f8p4/1892
aggacacccagcgctcaagaAAATTTAATTATTTTTTTGTTGCTGTCCAATCTACTATCTAACAGATCAGACATATATACAATATACAATAATGGAAACCAAAAGTGAGCAAGGTGACGTCATTTTCCGGTCGAAGCTCCCGGATATCTACATCCCTAAACACCTCCCTCTGCATTCTTATTGCTTTGAGAACATTTCAGAGTTCAATGACCGGCCGTGCCTGATCGACGGCGCCACCGAGAGAATCTATACTTACGCGGAGGTGGAGCTGACGTCACGCCGAGTTGCGGCGGGGCTGGATAAGCAAGGGATCAAGCAGCGGGACACCATCATGATCTTGCTGCCAAACTCGCCGGAGTTCGTGTTCGCGTTCCTCGGCGCCTCCTTCCGCGGCGCCGTGTCGACGATGGCCAACCCGTTTTTCACGGCGGCGGAGGTGGTGAAGCAGGCCAAGGCGTCCAACGCGAAGCTCATCGTGACGCAGGCGTGCTACGTGGACAGAGTTAAGGACTACGCGCGGGATCACGGCGTGAAGGTCGCGTGCATCGACTCCGCGCCGGAGGGGTGCCTGCATTTCTCCGAGCTGGCGGGGGCGGACGAGAGGGACGTGCCGGAGGTGGAGATCGCGGCGGAGGACGTGGTGGCGCTGCCGTACTCCTCCGGCACCACCGGGCTGCCCAAGGGCGTCATGCTCACGCACAAGGGGCTCGTCACTAGCGTGGCGCAACAAGTTGACGGCGTCAACCCCAATCTTTACTTCCACAAAGACGACGTTATGCTCTGCGTTCTGCCGTTATTCCACATTTACTCCCTCAACTCCGTTCTCCTTTGCGGGTTGCGGGCCGGGTCCGCCATCTTGATTATGCAGAAATTCGACATCGTCCCGTTCTTGGAGCTGATTCAGAAGTACAAAGTTACGATTGGGCCCTTCGTGCCGCCCATTGTTTTGGCCATAGCTAAGAGCCCTGCCGTGGATAATTACGACCTTTCATCAGTAAGAACCGTAATGTCGGGAGCAGCGCCCCTCGGGAAGGAGCTTGAAGACGCCGTTAGAGCTAAATTTCCCAACGCCAAACTTGGTCAGGGTTATGGAATGACAGAGGCTGGGCCAGTGCTGGCAATGTGTTTGGCGTTCGCAAAAGAGCCATTTGAGATAAAATCAGGTGCATGCGGGACTGTAGTTAGGAATGCGGAGATGAAGATTGTGGATCCGGATACCGGGTCTTCCTTGCCCCGAAACAAATCCGGAGAAATCTGCATCAGGGGAGACCAAATCATGAAAGGTTACTTGAATGATCCGGAGGCTACAGAGAGAACCATAGACAAAGACGGGTGGTTACACACCGGAGACATCGGCTTCATCGACGACGACGAGGAGCTTTTCATCGTCGACCGCCTCAAGGAGCTCATCAAATACAAAGGCTACCAAGTTGCTCCGGCTGAACTGGAAGCCTTGTTGCTCAACCATCCCAACATTTCTGATGCTGCAGTTGTCCCAATGAAAGACGAGCAAGCAGGCGAAGTGCCGGTTGCTTTTGTTGTTAAGTCGAAAGGATCTGTTATCTCCGAAGATGATATTAAGGCTTTTGTCTCTAAACAGGTGATATTCTACAAGAGGATAAAAAGGGTATTTTTCGTTGACGCGGTTCCCAAGTCTCCTTCAGGCAAGATTCTAAGAAAGGAGCTACGGGCAAGACTGGCAGATGGAGTTCCTGCTTAGTCCTTTGGGTTCAGGCTTGCAAATATTTAACTAGCAGGGCTGATTCCTTGTTTGTTGAGAAACTTGATTGAATGGACTAAAATATCGACGTTTGAAAAAGTGGATAAAAATAAAGAAACTAATAACATTTTTACCGTTTTCTAAGCAGAATAAATAATATAAAAAAATtctt
>Seq167 [organism=Ipomoea trifida (H.B.K.) G. Don] PacBio-Illumina derived unannotated transcript Itc555/f6p7/2172
ggattgataaggattggtggattggtgagttcggagtagtataagaaaggcagttcctactttaCAGTTTACAGCTCTCATCCCATTTTCTCCTCTTCTTCCCTTCATTTCGGAGTCGCGATTCCATTTCGAATCCCGAGTGCGAGCTTGGACTCTGCATTGCGAGTTTAGCAGAGAGAAAGAGGAAGAGCAGTTATGAAGGTGATAGACAAGATCCGTGAGTTGTCCAAGGAGAACGATGGCAATAAGGTGGTGTTCTCCTTCGAGTTCTTCCCTCCGAAGACTGAGGAAGGAGTTGAGAACTTGTTCGAGCGAATGGACCGCATGGTGGCTCATAACCCCACCTTCTGCGATATCACTTGGGGCGCCGGCGGCTCCACCGCCGATCTCACTCTTGACATCGCTAACCGCATGCAGAATATGGTCTGCGTTGAGACCATGATGCATCTCACCTGCACCAACATGCCTGTTGAGAAGATCGACCACGCTCTGGACACAATCAAGTCTAACGGCATCCAAAACGTCCTCGCTCTCCGCGGTGACCCGCCTCACGGCCAGGACAAGTTCGTCCAGGTCGAAGGCGGCTTCTCCTGCGCCTTGGACCTCGTGAAGCACATGCGTGAAAAATACGGTGACTACTTCGGGATCACGGTTGCCGGTTATCCAGAGGCACATCCTGATGTAATTCCTGCTAGTGGAGTGGCTACCGCTGAGACATACAACAATGACCTTGCCTATCTCAAGAGAAAGGTGGATGCTGGTGCAGATCTCATTGTTACTCAACTTTTCTATGACACTGACAATTTCCTCAAATTTGTGAATGATTGTCGTCAAATTGGAATAACATGCCCCATTGTGCCTGGTATTATGCCCATTAACAATTACAAGGGCTTCCTCCGTATGACTGGCTTCTGCAAAACCAAGATTCCCGCTGAGATTATGGCTGCTCTGGAACCCATTAAGGACAATGAAGAAGCTGTAAAAGCTTATGGAATTCACCTAGGAACTGAGATGTGCAAGAAGATTATGGCTAGTGGGATTAAGACATTACATCTTTATACATTAAATATGGAGAAATCTGCATTGGCAATATTGATGAATCTTGGGTTAATAGAGGAGTCCAAGGTTTCAAGGTCACTACCTTGGAGGCGTCCCACAAATATTTTTCGTGTAAAGGAAGATGTCCGACCCATATTTTGGGCAAATCGTCCAAAAAGCTACATTTCAAGGACCATTGGCTGGGATCAATACCCGCATGGCCGATGGGGTGATTCTCGAAATCCATCATATGGAGCCCTTTCTGACCATCAGTTCATGCGGCCACGTGCACGGGATAAGAAACTTCAAGAAGAGTGGGCTGTTCCTTTGAATGGCATTGAAGATATTTGTGAGATATTTTCCAAGTTCTGTCTTGGAAAACTCAGAAGTAACCCTTGGTCTGAATTAGATGGGCTTCAGCCAGAGACAAAAACCATCAATGAACAGTTGGGTGCTATTAACAAAAAAGGGTTCCTTACCATCAACAGCCAACCAGCAGTTAATGGAGAAAAATCTGACTCACCTTCTGTTGGTTGGGGTGGCGCTGGTGGCTATGTATATCAGAAGGCATATTTGGAGTTTTTCTGCTCAAAGCAGAAGTTAGATGCTCTTGTTGATAAATGCAAAACCTTCCCATCTCTCACCTACATTGCAGTGAATAAAGAAGGAACTTTGGTTTCTAATGTCAAGACAACTGATGTGAATGCTGTGACATGGGGGGTCTTCCCAGCTAAGGAGATAATTCAACCAACAGTTGTTGATCCTGCTAGCTTTATGATATGGAAGGATGAGGCTTTTGAAACCTGGTCCAAGGGTTGGGGTCAGCTATACCCCGAGTCTGATCTCTCCAGAAAGTTGCTTGAAGAGGTTCAAAGGACTTATTTCTTGGTGAGTTTGGTGGACAATGATTACGTCCATGGTGATCTCTTTGCTATCTTCAAGGATCTGTGATCATGGACGACTAGCAAAAGTTATCTGCCTTTCAAAAGCGCTATCTAATTCCTACAAATTCAATTCTTTTTGCTAGAGTGATCGATAAAAGTTATTCTCTCTTGTTTTAAACATTCGCGTTATTGTGAGGCTTGAAATAATTCTGGTATTCCTCTCATATTTGTAATCTACTATTTCGGtcac
>Seq168 [organism=Ipomoea trifida (H.B.K.) G. Don] PacBio-Illumina derived unannotated transcript Itc560/f4p1/1800
atacatgatctaatatggagatggatcaaagattccaacttcttctaacTTTTGCATCAACTCTCTGTGCCTTGATTTTCTTGGTTCATTACTTCCAGTCAAGGAGACGAGTTGCTGAAATAAAGGGCCGGAGTTTGCCACAACCGGATGGCGCTTTGCCTGTTATTGGCCACCTGCTTTGCTTCAGCGGTGGAAAACTTATTTATAAAGTACTCAGTGACATGGCCGACAAGTATGGACCGGCGATGGCGATAAAGCTCGGTAGTCATCAAGCTTTGGTCATAAGTAGTTGGGAAATGGCAAGGGAGTGTTTCACCACTCACGACAAGGCTTTCAGCGACCGCCCGAGAATAGCCGCTTCTAAGCTTCTTGGCTATGATTATGCTTTCTTAGGGGTCGCTCCTTACGGGGAATATTGGCGAGAGATGCGCAAAATTGCCAGTCTCCATCTTCTCTCTAACCGCCAAGTTGATATGTTGAATCCCATTAGAACATCAGAAGTGGAGACTTCCATTAGAGAGCTGTATGAGTTATGGGTTAGCAGGGGAAATCCTAAGAATGGTGTCATGGTGGATTTGCAGCCATGGTTTGTAAACCTGATCCGGAACATGTCAGTGAGGATGGTCGGAGGGAAGAGGCTCACCGAAGATGGCGTTGATTGCAATAAGGAAGAGGCAAGAAGATGCAACAAAGTGATTAGAGAATTCTTTTACTTCTTTGGTGTGTTTGTGTTGTCTGATTCTTTCCCCTTTCTTGAGTGGCTGGACTTGCAAGGGCACAAGAAGTCAATGAAGAGAATTGCAAAAGAGCTAGACAATCTCGTAGGAGGGTGGCTAGAGGAACATAAGAAGAGGAGGATCTCCGAGGAGGGCAAGGAAGCACGCGATTTCATGGATGTAATGCTTGAAATCCTGGAAGATGCACAAATTTCTGACTTCGATGCAGATACCATAAACAAAGCTACATGCTTGAATCTGTTAATAGCAGGAAGTGATGCAATAGCTGTGACTCTAACTTGGGCATTGTCTTTGCTATTGAACAATCGCGCTATGCTTGATAAGGTTCAAGAGGAGTTGGACACTCAAATTGGAAGAGACAGAAACGTTGATGAATCTGACATAAAGAACCTAGTCTTTCTCCAAGCTGTGGTCAAAGAAACCCTCCGTCTCTACCCACCAGGCCAGTCAATGGTCTGCGTTCTTCGCTCCAGGACTGCACCTTGTCACAGGGCTACCATGTGCCAGCCGGTACAAGACTGGTGATAAACATTTGGAAGATTCAGCGTGATGAAAGCATATGGCCTGAGCCAAACGAGTTTCAGCCAGAGAGGTTCTTGACAACCCATAAAGACATTGACGTTAGGGGGCAGAATTTTGAACTCATTCCATTTGGATCCGGGAGGAGATCTTGCCCCGGGATACAACTCTCTTTGCAAACTCTACATATTTCTCTGGCCACCTTGCTACATTGCTTTGATTTCGCCCTCCCATCCAATGAAAGAATAGATATGAGTGAGAGTGCAGGGCTCATCAATGTGAAAGCCACTCCTCTTAAGGTGTGTCTCACACCGCGCCTTCCTGCTACTGTCTTCGGGCATTAAGTTTATTTTTATTAACAGTAATGTTGTACCTGGTGTACCTGGTGTCCCTGGCTGGTGATCAGTACACATGTATCAGTCTGTAAACGTTGTTTTTACTCCAAAACACCCAAGTAAATAAAAAAACAATGGAACTCTGTAGACATGGTGGTTTGTTATTACAATGTAtgtgtatcttgtaaacattaatgttattgatttat
>Seq169 [organism=Ipomoea trifida (H.B.K.) G. Don] PacBio-Illumina derived unannotated transcript Itc561/f3p0/1778
ctagcacaaaaacgaagactttttaatcttaaatcttaaatacgagtaataatctgtaaatacgatcgggacaGCTTAGAAGCCAAAAGTCAAGAGCGTATTCAAGTTTGGATTTTCATTCTCTTCTCTGCAAAGTGGAGTAATATTCACTTCATGCTCTAGAAAGATTTTTTCTGTTTTTGGGAGAAATAAGAGAGGAAAGTTTTTTATTGTAAGAGAAGGGTAAAATATGGCTGGTCGGAGAGAGAAATCCGGCCAATCTACACGCGGATCTCGAATCGGGGCCGCGATAGCTTTCGGAGTTCTGATGGGATGCGTCTTCGCTTTCTTCTACCCTAATGGATTCTTCTCGTTCAATACGCCGCAGGCACAGAGTCGCAAACTCTCCAAATTGAATCTTCAGGGTGACTCTTCCCCGTGTGAATCTTCTGAGCGGGTAAACATGTTGAAATCGGAGATCATGAAGTTGTCTGACAGGAATGCTGATTTGCAGAAGCAGGTGAGGGGGTTAACTGAAAAGCTACGGTTAGCGGAGCAGCAAAAGGGTAATGTAGAGCAGCAAATTGTGGTGTTGGATAAACCGCAAAAAGCTGGGCCTTTTGGTACTGTCAAGAGTCTGAGAACTAATCCTCATGTCATTCCTGATGAATCTGTGAACCCGAGGCTGGCTAAGATATTAGCGGAGGTTGCTATTGGGAAAGAGATCATAGTTGCACTGGCTAATTCAAATGTGAAGGCCATGCTGGAGGTCTGGTTTACGAGCATAAAAAAAGTTGGAATCCCCAATTATCTGGTTGTGGCGTTAGACGACACTATTGTGAATTTTTGCAAGGAAAATGAGGTGCCTTTCTACAAGAGAGACCCGGATGCGGCCGTTGATTCTGTTGGAAAAAGTGGAGGTAACCATGCCGTGTCTGGATTGAAGTTCCGAATCTTGAGAGAGTTTTTGCAGCTTGGGTATAGTGTCCTCCTTTCAGACGTTGACATTGTCTATTTACAGAATCCCTTCGATCATTTATATCGGGATTCGGATGTGGAGTCCATGAGTGATGGCCACAATAATATGACAGCTTATGGATACAATGATGTCTTCGATGAACCTGCAATGGGTTGGGCCCGCTACGCTCATACAATGCGGATATGGGTTTATAATTCCGGTTTCTTTTATATAAGGCCTACGATTCCTTCAATTGAACTCTTGGATCGAGTTGCTGACAGGCTTGCTAAGCAGCCAAACTCCTGGGACCAGGCAGTTTTTAACGAAGAACTCTACTACCCATCACATCCGGGTTACATCGGGCTTCATGCTTCTAGGAGAACCATGGATATATACCTCTTTATGAATAGCAAGGTCTTGTTCAAGACTGTGAGAAAAGATGCTAATCTCAAAAAGCTGAAGCCGGTTATAGTTCATGTAAATTACCACCCAGATAAACTTCCTAGAATGCAAGCAGTCGTCGAGTTCTACGTTGATGGAAAGCAAAATGCTCTAGATTCATTCCCCGTCGGTTCTGAATGGTAAAAAAAAAAAACTGTATGGTGGAGCTTTCACTGATTTTTCCCAGACAAGTTTTCTTTTATTTGCCAATTCCCTCTTCATAAAGATAGCCTTGCACAAGTGTCTTTCTGTGCTCATGTGTATTATTGACTTTCCCTACATTAATCTATATTTTGCTTCTATGTCCAAATTGTCTCCTTGTAACTTGTAAGAGTACATTTCATCAGTTTTAATACAGatataacagccttttgttttcaatccatacccgattttcttc
>Seq170 [organism=Ipomoea trifida (H.B.K.) G. Don] PacBio-Illumina derived unannotated transcript Itc563/f4p3/1751
ggggaatggaggaccaagcaggagaagcagctcagcctggaaaggaaccgcaaacTGCAGCTCAGTGTGAAGAGTGCAAATTGCAGCCATGGAAATACAAGTGCCCGGGATGCTTTCGCCGGACTTGCAGTCTTCCTTGCGTCAAAGCTCACAAGGAGAGGTCTGGTTGCACCGGGAAGAAGCCCTTCAACGACGTCGTTCCCATCTCCCAGTTCGACGATAACCTCCTATTATCAGATTACAACATGCTAGAAGATGTAAAGAGGGTTGCAGAATCTGCTAGAAGAATGAGATACAAGCTTTGTGGGTATTCTCAGTTCAGGCTTCCTTTCCCTCTCAAAAGTCTTAGAAGTGCGGCCAATAGCCGGAGGACAAAGCTCCTCTTTCTCTCTGGTGGGATGTCAAAGAGGGAGAAAAACCGAACTTTTTACAACCACAGAAAGAAGTATATATCATGGAGTATTGAGTGGAAATTCCATTCAACTGATGTTGTATTAATGGACCACGGTGTACACGAAAACACAAAGCTGTCCACTTTGATTGAGAAACATTTAGAACCTGGCCCCTGGAAGCATCCACTGAAGCAATTTTGCGAAGTTCCCATGGATTCTCTTAAACTTTTCATCCGCAAATATCACAAGGGCCAGAAAGCTCCTTATCGTCAGCTGGATATAAATGCCCCATTACGCCAACAACTTTCCAATTTAGTTATTTTAGAATACCCTGTTGTTCACGTCTTTCTTCCATCACACAACATCGAGTTTGAAGTTATGAAAGAGTCTATTCCTCGTCAAGTAAAGCCTAAGGAAATTGTTAATAATTATAGCCCAAGTCATAAAGGAGTGACATTTAAAGAGGAGGAGATAGAAGATGTTGACTCTTCAGATCCTCGTGTCTCAGACCTCATAATACACCATGCCAATATAGAAGTTGAGGAAAAGGGAACTGAAGAACAACACCTCAGCGAGTCGGTAGATGGCATAAGAGGAGACCAAGGAGCCACGCCAGTTTTAGATATGTGTTCTAATGCAGAGGAGTCAAGGGACATGGATTTGGCTTTTCTTGACAGCATGGCTTTTGAGTTCGACCCAAAGTTAATTGATTCATATGCTGCTGAACTTTTTGCAGAAGCTAATCCTGAAGGCAATCTTGATTTTGGGGGTTCATTGGCCGATGAAAAATATCTCAGTGGAGGAAATTGGGCAGATTTCGGTGACGCTTTGCCAGCAGACGAAGAATTAGAGGAAGGAGAAATCGCTTCTTGATGCCTTCATCAAAAGCATTACTGCAATGTTACAAAGTTATTAGCTGCTTCCGAGGTTTACAAACCTGATCATCGAGCCTCTGCTTGCTGTTGAGTGTTTCTCAGTTTGCGGGAGTCATGCAGGGCCGGGCAGCGCCCATTGTAATCGATCCACGGGAGCATATAGTTGGCAGAGGTGCAGAGAGTAGCGGTGAAAGTACTGTTTGAATGGAGGCCTTCCCTGAACACAAGGTGTTTATATATGGTAGTGAGGCTGGTATTTAACAACCTTAATGTCTATGGTTACCCCTACTGCCCTAATTTTGATCTGATTTGGGGTGAGAGTGTGAGACCTCCCAATGCTTCTTTGTCTTATTTACAGAACTTGAAACTTCAGCCTTGTGAATCTATGATTTTGCTTCAACAATAGATCCACAAGGGATTATATTATACAATTTCTTGTGTGCATAAAAttattgcttaaatattataaatttttgttttttat
>Seq171 [organism=Ipomoea trifida (H.B.K.) G. Don] PacBio-Illumina derived unannotated transcript Itc567/f12p11/1821
acgcccaaaacattcgatccattttcctctctcgccgccgatcaaagctcccaacacaaGTAAATTCGATCTCTTCTGTCTTCTTCACCCTATCTTAATCTCTCTCTATATATATCCCCACCTCAGTTCAACGCTCTACTACTACTCTAGTCTGATCTTATTCATCTGTTTCGGTTGACTTTTAATCTTCAGAAGAAGAGGAAAGAAGAGGAAGAAGATACTGAAAGAGCAATGGATGAAGAGTATGATGTGATTGTACTGGGTACTGGTCTCAAGGAATGCATCCTCAGCGGTCTACTCTCCGTTGATGGCCTCAAGGTTCTACATATGGATAGAAATGACTACTATGGAGGAGAATCAACTTCCCTCAACCTTGTTCAGCTCTGGAAGAGGTTTAGAGGAAGTGACAAGCCCCCTGTCGAGCTTGGATCTAGTAGGGACTACAATGTTGACATGATTCCTAAGTTTATTATGGCAAATGGTGCTCTTGTACGGGTTCTCATTCATACTGATGTTACAAAATATCTGTACTTCAAAGCAGTTGATGGCAGCTTTGTGTATAACAAAGGAAAGGTCCACAAGGTCCCAGCTACTGATATGGAGGCCCTTAAGTCTCCACTTATGGGCATCTTTGAGAAGCGGCGTGCTCGAAAGTTCTTCATATACGTCCAGGATTATAATGAGAGTGATCCCAAAACACATGACGGAATGGATCTTACAAGAGTGACAGCTAAAGAGCTAATTGGAAAATTTGGTCTTGACGACAACACTGTGGACTTCATTGGCCATGCATTGGCACTACACAGAGATGACCGCTACTTAAATGAACCTGCTCTAGATACTGTAAAGAGAATAAAGTTATATTCAGAGTCCCTTGCACGTTTTCAAGGAGGATCACCTTATATTTATCCTTTGTATGGTTTGGGAGAGCTACCTCAGGCATTTGCCCGACTTAGTGCTGTGTACGGAGGGACCTATATGTTGAATAAACCTGAGTGCAAGGTAGAGTTTGATGAAGAAGGCAAGGTAGCAGGCGTAACATCTGAAGGAGAAACTGCCAAGTGCAAGAAAGTTGTCTGTGATCCTTCCTATTTGCCTGGCAAGGCTAGAAAGGTAGGCAAGGTTGCAAGAGCAATTGCGATAATGAGCCATCCAATTCCAAATACCAATGATTCTCACTCAGTGCAGATTATTCTGCCTCAGAAGCAGTTGGGACGCAAATCAGACATGTATTTGTTCTGTTGTTCCTACACTCACAATGTTGCCCCGAAGGGGAAATTCATTGCATTTGTCTCTACAGAGGCAGAAACTGATCACCCCGAGAGTGAATTAAAGCCAGGAATTGATCTTCTAGGGCCTGTGGATGAGATATTCTTTGAGACTTATGACAGATTCGAACCAGTCAATGAACCCTCTCTGGACAACTGTTTCATCTCGACAAGCTATGATTCTACAACTCACTTCGAGTCAACCGTGGATGATGTCCTCAGCATGTATACTTTGATAACTGGAAAGGTTCTTGACCTTAATGTGGATCTTAGTGCTGCCAGCGCTGCCGAGGAATGAGTGACTTTTTCCTTTTAGTTGTTGTGTAGTGTTATGTACTCTTTCATGCTCTCCCATCTTAAAAAATTCTTGATCTCAATTTGATGTACAAGTTTAACGTTATCTTTTTGATTGCGTTCTCCTGCAGCAGTTACACTCTTATGCTTTGTTTAAACTCTCTGATCTGTGTTTCTGTTTCTGATGCTAAATGTTTCTTGAATTGGGGTGTTCTAAGACTttggttatgaattccatatactttaaattagttcagct
>Seq172 [organism=Ipomoea trifida (H.B.K.) G. Don] PacBio-Illumina derived unannotated transcript Itc572/f6p7/1934
aggtaccaggtttctggactttctcgcttcttcttcttcttatacctctcttctcccAATACAATCGAAGAGGAAGGAGAAAGGAGAAAGAAGAAGAAGAAAGCAGAAACAAAAACATTTTTTTTTTTCAAAAAAATTTAAGAAAAAAAAAACATCGAGAAAATTAAGGTTTGGTCGGGATGGCGAGTAAATCGGGATCGGAGTACAAGGAGGCGTTGCTGAAGAAAGAGGAGAAATGTTACTATGAGAACTGCCCAGGCTGTAAGGTGGAGCAGCAGAAGGAGTTGCACACGGGAGTCCCCATCAAGATGCTCCTCTCCATTTGGGTTATTGTGCTTTGTACAGCACTCCCAATATCATCTCTCTTTCCATTCCTTTACTTCATGATAAGGGATTTCAAAATTGCAGAGACAGAAGAGGATATTGGTTACTATGCAGGTTATGTAGGATCGGCGTTCATGCTTGGGAGGGCGCTGACATCTGTGTTTTGGGGGTTGATTGCTGATCGATATGGTCGAAAACCAGTTATTATATTTGGCACTATCTCAGTGGTGATCTTCAATACTCTCTTCGGGTTTAGTGTCAACTTCTGGATGGCAATCATTACAAGATTCCTACATGGATGTTTAAATGGTTTGCTTGGACCAATAAAAGCATTTGCTGCAGAAGTCTTTCCCGATCGATACCACTCTTTGGGAATGTCAACGGTTAGCACAGCTTGGGGAATAGGTTTAATCATAGGCCCAGCTTTGGGGGGCTTTCTTGCACAGCCTGCAGATAAGTATCCTTCATTGTTCTCAGCAGACTCTCTATTTGGAAGATTTCCCTACCTCTTGCCTTGCCTATGCATTTCAGTCTTCGCGTTGATGGTGACCATTTATTCGTTTTGGTTGCCGGAAACGCTGCACAAACATGATTCAGCGCGTGTTTCAGCTCCCGATTCGTATAAAACTTTAGAGGCTGCACCTGAAGCGGCTAAGGATGGGGAAAAACCAGCTTCGAAATTTAGCATTTTAAGAAATTGGCCATTGATGTCATCTATCATAGTATATTGTGTCTTTTCGCTTCACGATATGGCTTATACAGAGATATTCTCATTATGGGCTGAGAGCCCCAGAAATCTTGGCGGTTTAAGCTATTCTTCAGATGAGGTTGGAGTGGTTCTTGCAATTGCAGGGTTCAGCCTTCTGGTCTTTCAGCTTGCTTTGTATCCCATTGTCGAGAGAGCCATTGGCCCTGTAATGGTGTCGCGAGTTGCAGGAGTCCTGTCAATACCCCTGTTGACAAGCTACCCCTACATCGCAATGCTAACCGGGATCACCCTTTCCGTGGTGTTAAACTGCGCATCCCTCATGAAAAACGTTTTGTCTGTGTCGATTATTACTGGACTATTCATTCTGCAGAACAGAGCTGTGGACCAAGATCAAAGGGGAGCAGCGAATGGTATCGCGATGACTGGAATGTCAATCTTCAAAGCTTTAGGTCCAGCAGGAGGGGGATCACTATATTCGTGGTCAGAAAAGCGGCAAGATGCTTCCTTCCTCCCAGGCAGTCAGATGGTATTCTTTATTCTGAATGTGATTGAGGGACTTGGTGTTTTGCTCACTTTTAGACCATTTCTTGTTGAACCCCCAAAACACTAAATACACTCTGATCCTCAGCTTCCCTCACATTCCTCTTACCAAGTTTTAGTGCCCACAAGGCATTTTGGTGTAAGTAATTTGGCTCTACATTTAAAAGGCATGTTTATTTTCATTGTCATAAATAATAATGTGGGGAAAGGTTTCATGTCTTGCATAAGGTGGAATCGTCCAATCCGACACAATTCTTGGCCTATTGTAACAAATTTCACCATTGTGATTGGACATGATTCTTGGTCTATTGTAACAAATTTCACCATTGTGATCAGTTGTCCATGTAGATTCTCTCTTTTT
>Seq173 [organism=Ipomoea trifida (H.B.K.) G. Don] PacBio-Illumina derived unannotated transcript Itc574/f9p5/1797
attgcgcttgtctcgtttccatttctcatctacttctcagtaccctgTTTCGGACACAGAGCTTCTGGTGTTTGACCATGTCGCAGAGGAGAGCTTTGGTTGGCATTTTCGTAATTCTGGCGGCGCTCTTCGCCGTCTCCACCTCCGAGGCGGAGGCGGAGGCGGAGGAGAAAGAATACGTGCTGACTTTGGACCATACCAACTTCTCCGACACGGTGGCCAAACACAACTTCATCGTCGTCGAGTTCTACGCCCCTTGGTGTGGACACTGTAAGAGACTTGCTCCAGAGTATGAAAAAGCTGCATCCATTTTGAGTAGTCATGACCCTCCAATCACTCTAGCAAAAGTTGACGCCAGTGATGAAGTAAACAAAGAACTTTCAACCAAATACCGGGTCCAAGGTTTCCCATCCATTAAGATCTTACGTGATGGAGGAAACAAAGTTCAAGATTATAAAGGCCCTCGTGAAGCAGATGGTATAGTTACTTATTTGAAGAAACAAGCTGGTCCAGCATCAACTGAAATCAAGTCCAGGGAAGATGCTGCTTCTCTAATTGATGAGAAAAAGATATTTGTTGCTGGTGTATTTCCAAAATTCTCTGGGGAAGAATTTGAAAACTTCATAACTCTAGCTGAAAAACTCCGAGCTGATTATGATTTTGCTCATACACTTGACGCCAAACACCTCCCCCGGGGCGAACCTGTTGATAAGCCCACTCTTCGTCTACTTAAGCCATTTGATGAGTTGTTTGCTGATTACCAGGACTTTGATGTTGATGCGATGGAGAAATTTATTAATGAAGCTAGTGCTCCTAAAGTGACTGTTTTTGACAAAAATCCAGACAATTATCCCTATATTGACAAGTTTTTCAGGAGTAAATTTGCCAAGGTGCTGCTGTTTGTGAACTTCAGTAGTGAACTTGATGCGTTCAAGTCCAAATACGATGATATTGCAGCACTTTATAAGGGAAGGGATATAGGCTTTCTTTTGGGGGATGTTCAGTCCAGTGGTGGTGTGTTTCAGTACTTTAAAGTGAATGAGGATCAGGCACCTCTTGTCTTAGGACAGACAGATGATGGAGAAAAATATCTCAAGCCAAATGTGGAACCTGATCAAATTGCAACTTGGGTAAAGGACTTCAAGGATGGCAAGTTGAAGCCATTTATAAGCTCAGAGCCAATTCCCGAGAACAACAGTGAACCAGTGAAGGTTGTTGTCACTGATAGCCTTGAGGAAATGGTATTTAACTCGGGAAAGAATGTTCTACTGGAATTTTATGCTCCTTGGTGTGGCCACTGCAAGCAGCTAGCTCCAATCTTGGATGAAGTCGCGATCTCACTTGAGAATGATCCCAATGTCATGATTGCAAAACTAGATGCAACCGCAAATGATATCCCGAAAGGGAAGTTTGAAGTTAAAGGATTCCCAACTCTGTACTTCAAATCTGCATCTGGTAACCTGTTGCAATATGAAGGCAATAGAACAAAGGAGGACATTATTGACTTTATCCAGAAGAACAGGGACAAGACAATCCAATCAGGCTCTGCAACATCTGAAGAGCCATCATCCAGGGAGGAGCTGTAGGAAGGTTTGAAAATTTTCAGGCTAGTTGGAGTTTGTGTCTGTTGCGGCCACTTTTTTCCTTTTTCCTATTGTTAGCTTTACCCTAAACCCTTTGTCAACTAAATAAAATGCTAGGCATGTAACCAATCTTGGGGTGTTTTCAGTTAGCTGTTAGCCCCTACCTACCTCGTACCGTGTAACAAAACCTTAAATAAATCTAtgttcttctatc
>Seq174 [organism=Ipomoea trifida (H.B.K.) G. Don] PacBio-Illumina derived unannotated transcript Itc576/f6p2/2075
atccttgtttcaagctaacttatcaagtccagaatctgggatagaggcaggcATTTCTTGCAGGGGGCACCAATCTAGGGGAAGAGGATAACCTCAGCTTAAGAAAGGGACTGATTACTGAAGAAGCAACAACTCTACGAGCCTAGGGTTGGTGCTTGGTTAGGGATAAATTCAAAGAAAAAGTTGCTTGATCCGCCTAACCTTTCTAAGCTATGGATATTGAAGAAGATATCAAGGCCCTTCAGCTTGATTCATCTGAAGATACTCCTATGGCTAATGCTGATGATGGGAAACCTGACGAAGTTGTAAAGTCTGATGAAACTGACACAGGAGATGTTAAGCATGAGCCACAAGCAAACTCAGAGCCAATGCATATTGAGCCTAAAAGCATTACAGAAGAAAAAGAGAAGAAAAGTCCAGCTCTAGATGATATTGATGATGCTGTGGAACTCAACAAAAAGCGACATCTCAATGTTGTCTTTATTGGGCATGTTGACGCTGGGAAGTCAACTATTGGTGGTCAGATTCTATTCCTTAGTGGACAAGTAGATGACCGTACAATCCAGAAATATGAGAAAGAAGCAAAGGATAAAAGTAGAGAGAGCTGGTATATGGCGTATATAATGGACACAAATGAAGAAGAGAGGGTTAAGGGTATTACTGTTGAAGTTGGAAGGGCACATTTTGAAACAGAAACTACAAGATTCACAATTTTGGATGCCCCGGGACACAAGAGTTATGTTCCAAATATGATTAGTGGAGCTTCTCAAGCTGATATAGGTGTACTGGTGATATCTGCAAGGAAGGGTGAGTTTGAAACTGGATATGAAAGAGGTGGACAAACACGTGAGCATGTTCAACTTGCAAAGACTCTTGGAGTTACAAAGCTCCTCATTGTTGTAAATAAAATGGACGAACCTACTGTCAACTGGTCAAAAGAAAGGTATGATGAAATTGAGGGGAAAATGATACCTTTTCTGAAGTCATCTGGATATAATGTGAAGAAAGATGTTCAATTTCTTCCCATATCTGGGCTTTTGGGTTCAAATTTGAAAACAAGATTGGATAAAAGTGTTTGTCCATGGTGGAATGGCCCCTGTCTATTTGAAGCTCTTGATGCAGTTGAAGTCCCACCTCGTGATCCTAAAGGTCCTTTCAGAATGCCAATTATTGATAAATTTAAAGACATGGGAACAGTTGTTATGGGTAAAGTAGAATCTGGTAGCATACGTGAGGGAGACAATTTGTTGGTGATGCCTAATAAGGCTCCTGTTAAAGTTCTTTCCGTATTCATAGATGAAGACAAGGTTCGACGAGCAGGGCCTGGGGAAAACTTGCGAGTCAGATTATCCGGGGTTGAGGAAGAGGATATCTTGTCGGGTTTTGTTTTGTGCAGTGTTGCTAAGCCGGTACCTGCTGTTACTGAGTTTGTTGCTCAATTGTCAATCCTGGAGTTGCTGGATAATGCAATTTTTACTGCTGGATACAAGGCTGTCTTGCACATTCACTCAGTTGTTGAGGAATGTGAAATTGTAGAGTTGATGCAGCAAATTGATCCAAAAACAAAGAAACCTATGAAAAAGAAACCACTCTTTGTAAAGAATGGTGCTTTTGTTGTGTGCCGTATTCAGGTGAATAATTTAATATGCATTGAGAAATTTTCTGATTTTGCCCAGCTTGGAAGATTCACTCTTCGCACAGAGGGGAAAACTGTTGCTGTGGGCAAAGTGACTAGTCTTCCTAATGCATAGAATTTTTGTAATCTCTAAGGTTATACTCTGTACCAGTTTGAGCTGGAGTTTTTGACGGAATGAGGAGTGAGATATACTGATACTGATGGTGTCAACGGAGTTTGGGGTATCTGTGGATATTAGGCAATCAGTATTGTACTAATGTTCATTTAGACCCTTCATTGTTGGAAGGGTTTTTTATTCAATCTGTTTCAATTTTGGATTTTTTTTTTAAATTCTTATACGGAGTAATTTCTACTCTAAATTCGAGTTGGTTTGCTCTTTTATTTAAACTAGCAATAGTGCCTTGTGCTACATTTTCCTTATACATATTTTTGGGTGAAg
>Seq175 [organism=Ipomoea trifida (H.B.K.) G. Don] PacBio-Illumina derived unannotated transcript Itc577/f19p8/1896
actcactcaaacatcctcaaatccattagaaactcattcctaaacctaggaattcaAGAAACATGATGATAATGGGGGATGTTTGGTCTCAACTAGGCCCTTCACTCACAGCACTCGTGTTCATCTGGACCTTGTACCGAAACTACTTCCCACCTGAACTTCGCATCTATATCACTACCTATACTCACAAAGTTTACTGCTTTTTCTACCCGTACATCCACATCACTTTCCATGAGTTTGAAGGCGATGGCACGTTCATCAGCCTCTTCGACAGGAACAAAGTGTTTGTGGCGATAGAGAGGTATTTGGGCAACAATTCGTCCGAGAATGCTAAGCGCCTGGTGGCAAAAGGCGTCAAGGATAGCAGCCAGTCCGTGGTTCTCAGCATGGACGACCACGAGGAGGTGGTGGAAGTGTACCAAGGGGTTAAGGTGTGGTGGAGCTCCAACCAAAAACCGCCCAAGGGACAGACAATCTCGTACTTTCCTAGGGAGGATGATAAGAGGTATTTCCAGCTTAAGTTTCATAGGAAGAATCGAGACATCATTACACGGTCTTACCTGAAACATGTCTTGGACGAGGGAGAAGCCATAGCTGTGAAGGACAGGAAGCGGAAGCTTTACACCAACAACAAGAGTGATCATTGGAATGGGTGGAGGAGTACCAAATGGAGCCATGTTGTCTTCAAGCATCCTTCCACTTTCAACACCCTGGCTATGGAACCAACCCGGAGGCAACAAATCATGGACGAGCTTATCAACTTCAGCAAGTCAAAGGACTACTACGCCAAGATAGGGAAGGCCTGGAAGCGTGGATATCTCCTCTACGGCCCGCCTGGAACGGGAAAGTCTAGCATGATTGCCGCCATGGCCAATCTTCTGCAGTACGATGTGTATGATCTTGAGTTGACTGCGGTGAAGGATAACAGCGAGCTGAGGAAGCTGTTGATAGAAACTTCGGATAAGGCCATCATAGTGATTGAAGATATTGATTGCTCTCTTGACCTGACAGGGCAGAGGAAGAAGAAGGAAGAAGAAGAGAAAGACAAGGAAAAAGAAGAGAAAGATCCAATCAAGAAGGACTTACTCAAGGAAATAGAGAAGAAGAAGGGCAGTGAGGTGACTCTATCCGGTCTTCTAAATGTCATTGATGGACTCTGGTCAGCCATTGGAGACGAAAGAATCATAATTTTCACCACAAATTACGCTGACAAGCTCGATCCTGCTCTGATACGGAGAGGGAGGATGGACAACCGTATTGAGCTGTCCTATTGTTGCTTCGAAGCTTTCAAGGTGCTGGCAAACAACTATCTGGATGTTGAATCTCACCAACTATTTCCAGAAATCAAACGCATGCTGGGCGAAACTAAAATCACCCCTGCTGATGTTGCTGAGAGTTTGATGCCCAAGTCTGCTGGAGAGGAAGCAGACACCTGCCTGAAGAGATTGATTAAATCTCTGGAAGCTGCAAAAGAAGAAGCAAGGTTAAAAGCTGAGGAAGAAGAGAAAATCAAGGCTGCAAAGGAAGAAGAAGACAGAAAGAAGAAACAAGCAGCAAAAGACAACAAGAAAGCAGAAAGCTTAGTTACAGAAAATGGAAATGTGAAAGAAAATGGAAATGTGAAGGAGAATGGGAATACAAAGAATGATAATTAGTAGATTGGTGGGGTCTAAATCTTAGGAAAATAAATATGCATTACATAAAATCATAAATTAAGGTATGCGATATGTTAAATTATTAGGTATATGGTACATAGATTTTAGGCTGTGTGATATGTAAAACTGTAATCTATACAGTTCATCAGTTATATGGTACATAGATTTTAGGCTGTGGGATATGTAAAACTGTAATCTATACAGTTCATCATATAAATAAAGAACGGTGTGTATTAAATCC
>Seq176 [organism=Ipomoea trifida (H.B.K.) G. Don] PacBio-Illumina derived unannotated transcript Itc583/f15p8/1792
gctcattcctattccctctccacaactgtgattacactatcctctccatggctaagcTTCTGATCCTTTCCCTTTTTGTCCTCGCCGCCGTCTCGTCGGCGGCGGCGTCGGCGTCGGCGGACATGTCGATCATAACCTACGACGAGGAGCATCCGGCGAAAGGCCTGAGCCGGACCGACGAGGAAGTGATGGCGTTGTACGAGTCGTGGCTAGTGGAGCACGGTAAATCGTACAACGGCCTCGGCGGCGAGAAGGATAAGAGGTTTGAGATCTTCAAGGATAATCTCAGGTACATCGACGAGCAGAACAGCCGGGAAGACCGGTCCTACAAGCTCGGACTGAACAGATTCGCTGATCTCACCAACGAGGAGTACCGGTCAACGTACCTCGGCGCTAAGACCGATGCTCGCCGGAGAATCGCTAAGACGAAAAGCGATCGGCGGTATGCTCCCAAGGCCGGCGGCAGCTTGCCGGACTCCATTGACTGGAGAGAGAAAGGTGCCGTCGCCGAAGTCAAAGATCAAGGAAGCTGTGGGAGTTGCTGGGCATTCTCAACCATTGCTGCCGTGGAAGGTATAAACCAGATCGTGACTGGTGAATTGATCTCATTGTCTGAACAGGAGCTTGTGGATTGTGATACATCATATAACGAAGGCTGCAATGGTGGTCTAATGGACTATGCCTTCGAGTTCATTATCAAGAATGGTGGTATTGATACTGAGGCAGATTACCCCTACACTGGTAGGGATGGAAGGTGTGATCAAACAAGGAAAAATGCTAAGGTCGTTTCTATTGATGGGTATGAGGATGTTACTCCTTATGATGAGGCGGCACTAAAAGAGGCAGTTGCAGGCCAGCCAGTTAGTGTTGCCATTGAAGCTGGTGGCAGAGACTTCCAACTCTATTCATCGGGTATATTTACTGGATCATGTGGAACAGACCTGGACCACGGTGTGACTGCTGTTGGATATGGTACAGAAAATGGTGTAGATTATTGGATTGTTAAGAACTCATGGGCTGCATCCTGGGGAGAGAAAGGGTATTTGAGGATGCAGCGCAATGTGAAAGACAAAAATGGTTTGTGTGGTATCGCGATAGAGCCTTCTTACCCGACCAAGACAGGTGAAAATCCACCCAACCCTGGTCCATCTCCTCCATCTCCAGTCAGTCCCCCCAACATGTGTGATGATTACGACGAGTGCCCAACTAGCACCACCTGCTGCTGTGTCTTCCCGTATGGTAGCTACTGCTTTGCATGGGGATGCTGCCCTCTAGAAAGCGCGGTTTGCTGTGAGGACCACTACAGTTGCTGCCCTCACGACTACCCTGTATGCCATGTCAGACAAGGCACCTGCACAATGAAGAAGGATAGTCCATTTGGCGTGAAGGCTATGAGACGCACTCCTGCCAAGAAGATTAGAAACAACGGCAGCAGTTCTTGAATACTCCTCGAGTTTTCAGCAGTGGAATGACGAAGGCAAAAGTGCCCCAGGAGTCGAGGGTTTAAGTACCTTTCTCCTAGGCGCACTGAACCACAGAAATCATTTCAATCAGAGATAGATGTGCCCTGATTCAAGGGGTTGCATTGATACTGATCTTTTGTATATACTGTGCTATTTATTCCTGGCATTCAAAGTTAAAACGAAAACCAAAAAGACAGATTATTGTTTAGCATTATCTGATTATGCACATACGCTTGTCATTCCGCAGCTGTGAATGGCTGCAATGCTGCTGCTTTCTTCTTTATGTGTACTGCACTTTCATCTACTAATAATAgcaagaacttttcaat
>Seq177 [organism=Ipomoea trifida (H.B.K.) G. Don] PacBio-Illumina derived unannotated transcript Itc584/f13p2/1704
gtgatcactGTCATGGATGCGGTTTCGTGTTTATCGTACATTCTTGGCGTTGCAACTTTGGTGGTGGTTTGGTTTTCATGGCGAAAACAGAGCAAGAGATTGGCACCGGAGGCGCGTGGCGCGTGGCCTATCATTGGCCACCTCCACCACTTCCGAACCTCGGTTCCGTTGGTTAAGACTTTGAGCGAGTGGGCGGATAAATATGGTCCGGTGTTCACCATCCGCCTCGGCATATCCCGGATCCTGGTGGTTAGTAGCTGGGAAGCCGTCAGGGATTGTTTCACTACCAACGACAAGTTCTTGGCTGCACGCCCAACTACATGTGCAGGTAAATACCTTGGTTACGATTATGCGGTGTTTACATTCTCAACAAATAATTCATATTGGCAAAGAGTACGGAAATTGGTGGTGATGGAGTTACTATCCAGCGGAAGAATGGAGAAATTGAAACATGTTTGGGTGTCTGAGCTGCAAACCAACATCAAAGAACTCTACACTTCTATTTCCATGGATGATAACAACAACAACAACAACAATCCCTCTGCTCCGAAAGTGAACATGAGCCGATGGTTCGGACATTTAACCTTGAATTTGATAATGCAGATAGTGGCCGGCAGAAGGTATGAGTACCGGAGTGACGGGGTGATCAACGAGGAGGCACAATGTCTGAAGAAGGTGTTCAGTCAAGTTATGTATCTGTGGGGTGAGTTTGTCTCCGGGGATGCCATATTTCCACTCTGGTTTTTCAGGTGGTTGGACTATGAAGGCCATCTCAAGGCCATGAAAAGAGCTGCAAAGGATGTAGATGCCATCTTGCAAGATTGGGTGGATGTTAGGAGGAAGGAGATGAGAAGTAACGAAGATCAGAAGTTTATTGATGTGATGCTTTCGATGGTTGATGATCAAATTACCAAAGGTTACAATTACTCTCGCGACACAGTAATTAAAGCAATTGTATTGAGTATGTTACAAGATGCTAGTGAAACGTTTGCGAGTCACTTGACATGGATATTGGCTGTATTGCTAAAACATCCAGAATCATTAAAGCGTGTTCAAGAGGAGATAGACACCAACATCAGCAAAGAAAGGTGGGCTGAAGATTCTGATATTAAGAATTTACCATACCTTCAAGCGGTAGTCAAAGAAACACTGCGAATATACCCACCAGGACCATACCTAGTTCCACACGAAGCGGTCAATGATTGTATAGTAGACGGCTATCACATCCCAAAGGGCACACAACTGTATGTCAATGTGTGGAGATTGCATCGCGATCCTAAAATCTGGTCTGACCCTGAAAAGTTTTTACCAGAAAGGTTTATGACAAATTTAGAAGGGGAAGCTGCCCAAAACAGACAATATCAGTTTGTCCCATTTGGTCTTGGACGACGATCATGTCCTGGAATGTTATATGCAACACAAATTACACATGTTGCAGTTGCTCGACTCTTTCAAGGCTTTAATTTAGTACAGTTCCAAATGAGCCATTGGACATGACTGAAGGCGGAGGCATTACCTTGCCTAAATTAACTCCCTTGGAAGTACTCGTTACACCGCGTTTACCCCTGCTCTATTTGGATTATAAGCATATATATGCTTAATTGGCAGTTATGTTTTTTAATTTTCTATGTTGTCAAATAAAAGTCTTTAATGTATGCATGGTGTATACATGCATATAGAATAAATGAATGGAATTTGGATTCC
>Seq178 [organism=Ipomoea trifida (H.B.K.) G. Don] PacBio-Illumina derived unannotated transcript Itc585/f7p0/1737
gaagaagaagaagaagaagcgcccatcatctctctcaacgctctccaccttttcaactccacacatTTCTCTTCAACTATTAGGAAAAACAGTATGGCGACCCCAACACGAATTGGTCTTGCCGGGCTTGCTGTAATGGGGCAAAATCTTGCTCTTAACATAGCTGAGAAAGGGTTCCCGATATCTGTCTACAACAGATCGACTTCAAAAGTTGATGAGACCGTTGAGCGAGCTAAAGCGGAAGGGGGACTCCCTCTGTACGGTTTTCATGATCCCGAGTCCTTTGTTCTCTCCATCCAAAAGCCCCGTGTGATTATCATTCTTGTTAAGGCGGGTGCACCGGTTGATCAAACCATCAAAACCCTTTCTGCTTATATGGAGAAAGGGGATTGTATTATCGATGGTGGGAATGAGTGGTATGAGAACACCGAGAGGAGGGCGAAAGAAGCGGCGGAGAAGGGCTTGCTTTATCTTGGAATGGGAGTCTCGGGCGGTGAAGAAGGCGCTAGGAGAGGACCTTCACTAATGCCTGGCGGTTCTTTCGAAGCGTACAAGTACATTGAAGACATCCTACTGAAAGTGGCGGCTCAAGTTCCCGACAGTGGCCCGTGCGTTACTTACATTGGCGAGGGAGGTTCTGGTAACTTCGTTAAGATGGTTCACAACGGGATTGAATACGGTGATATGCAATTAATTGCTGAGGCATACGATGTGCTGAAATCCGTGGGAAAGCTCTCTAATGCCGAGTTGCATGAAGTGTTCTCGGAGTGGAACAAAGGGGAGCTCCTAAGCTTTTTGATCGAAATCACGGCTGATATATTCGGAATCAAGGACGACAAGGCCGAAGGGTATTTGGTAGACAAGGTTCTCGACAAAACCGGGATGAAGGGTACCGGCAAGTGGACAGTTCAGCAAGCCGCAGATCTCTCAGTCGCCGCCCCAACAATAGCTTCGTCATTGGACTCGAGATTCCTCAGCGGGTTGAAGGACGAGCGAGTTGAAGCCGCCAAGATCTTTAAATCCGGTGGCATTGACGATGCCATCGCCGACAACAACGTTGTTGATAAGAAACAGCTTATCGATGATGTGCGGAAGGCGCTTTATGCATCCAAAATATGCAGCTATGCACAGGGAATGAACTTGATTCGCGCAAAGAGTATCGAAAAAGGGTGGGGCTTGAAGCTCGGGGAGCTAGCTAGGATTTGGAAGGGCGGGTGCATCATTCGCGCTATATTTTTGGACCGTATCAAGCAGGCTTATGACAGAAACCCGGAGCTCGCTAGCCTTCTCGTGGACGAAGAGTTTGCAAAGGAGATAATTGAACGGCAGTCCGCTTGGCGAAGAGTCGTGTGCCTCGCTATCAACTCGGGTATTAGCACTCCCGGGATGTCTTCAAGTTTAGCTTATTTTGACACTTATAGGAGGGAAAGACTGCCCGCGAATTTGGTGCAAGCTCAGAGGGATTACTTTGGTGCCCACACTTATGAGAGAATTGACATGCCAGGGTCCTTCCATACTGAGTGGTTCAAGATTGCCCAACAATCTAAGATATGATATGAAATTTTCTTAAACTTTGTTTTGAACTCTGTTGTTTTTGTACTGAATAAGGATTCATTGTGGCTGGAAATGTTAACTTGGAATCTTTCCAGCCAAGCCCCTAGCTATGACCTTGAGATGATGTTGCAGCCCTCTTTAATATTTTTGGTATATTTGCATTTTGTCCAagtttgttttgtt
>Seq179 [organism=Ipomoea trifida (H.B.K.) G. Don] PacBio-Illumina derived unannotated transcript Itc586/f14p1/1985
cacatcagcatatgcatgcaagcataggtcagaaaagtaagattgttgagttgaagTATAGATCAGAAAGCAAAATGAAGGCGCAAGTTTTGTTGTTTGCATGCACGGTGGCTCTTCTGCTCGCTTCTTTCTTGGCCTCTGCTGCAGTTGTAGAGCATACATTTCATGTGAAGAACCTTACCGTGACTAGGCTATGCCGGAGACAGGTGATCACGGCGGTGAACGGCAGCCTGCCCGGCCCGACGCTTCGAGTGAGAGAAGGCGACACTCTTGTCGTCACTGTCTTCAACGAATCGCCATACAATCTCACTATCCATTGGCATGGGGTGTTTCAGATCTTGAGTGGTTGGTCAGATGGGCCCGAATTTGTGACCCAGTGTCCGATTCGGCCCGGTCATAGCTATACCTACAAGTTTAAGATAACTAGACAAGAAGGAACTCTTTGGTGGCATGCCCATGTTTCGTGGCTTCGGGCCACTGTTCATGGAGCACTCATTATCCGACCTCGAGAAGGCCACTCATACCCATTTCCTAAACCTTATAGAGAAGTTCCAATCCTTCTAGGAGAATGGTGGAACGCCAACGTCGTTGACGTGGAGAACCAAGCCCTGGCTAACGGCAGCGCTCCTAGAAACTCTGACGCTTACACCATTAATGGCCGCCCCGGAGATCTCTACAATTGCTCTGCTAATCATACGTACAAGTTGAAGGTGAAACAGGGGAAAACGTACCTTCTCCGTATTATCAACGCTGCGCTCAATAACCAACTGTTCTTCAAGATCGCCGGCCACACCATGAAAGTGGTGGCGGTGGACGCTTCTTATACTGATCCATACGTCACCGACGTCGTCGTCGTAGCTCCGGGACAGACCACCGACGTTCTCCTCACCGCCGATCAGTCCCCCGGTCGATACTACATGGCGGCCAATGCTTACGCTAGCGCGCCCAATGTGCCGTTCGATAACACCACCACCACCGGAATCGTCGAGTACGACGGCGCTATCCTCATCGCCGCCGGCGATGCCGGCACTCCCCGCCTTCAACGACACGCCGACCGCTCACAGATTTTATAGCAATCTGACGGGGCTCGTGAGCGGCCCGTTTTGGTCGTCTCCCCCGCGCCACGTGGACGAGCGGATGTTGATCACAGTCGGGTTAGGGTTAGTGGCGTGTGACCGACCCGGGACTTGCGGCGGGCCGAACGGGCAGCGATTAGCGGCGAGTATGAACAACGCGTCGTTTCAGTTGCCGACGAAGCTCTCGATGTTAGAGGCGTTTTTCTTCGACGTCGACGGGATCTACACCGCCGATTTCCCTAACCGGCCGCCGGTGAGGTTCGATTACACGAACTCCACTCAGAGGGTGAATGCGTCGGCGTTGATCATGACTACGAAGTCGACTAAGGTTAAGAAAGTGAAGTACAATGCGACGGTTGAGATGGTGTTTCAGAACACCGCCTTAGTTGCCATCGAGAATCACCCTATTCACTTGCATGGCTTCAATTTCTACGTTTTGGCTCAAGGATTTGGGAACTATAACCCCTCCGTTGACCGGAAAAAGTTCAATCTCGTCAACCCTCAAGAGCGCAACACCATTGCTGTCCCCGTCGGTGGGTGGGCCGTCGTCAGATTCCGCGCAAATAACCCTGGTGTATGGTTAATGCATTGTCATTTGGATGTACACTTACCATGGGGTCTAGCAACGGCCATAGAAGTGGAGAATGGGCCGACGCCATCAACCACCTTGCCTCCTCCACCGCTGGATCTACCCAAGTGCTAGCTTGCTCAACATCTGCCTTCCAACACAAAAATTTAATACACAATACCAAAATGAATTATTTTTTTTTTTTGCAAAGCCATTTATTATTTTACAAATTTCCCTATTTGTTTGGCTATTCTTTTAGGCTATGTTCCATGAATGTTGTACTTTAAAATTGTTTTAGTTATACATGTTGCAAGTGTAATgaataatgatttgttttagtt
>Seq180 [organism=Ipomoea trifida (H.B.K.) G. Don] PacBio-Illumina derived unannotated transcript Itc587/f17p6/1372
atccattcagcacactggaaaaaaatatcttctctccgatggatcggttttctctcctctccctactGATACTCGCCTTAACGACGGCGGCGTGCGCCGTGCGCGCCGACGAGGATCCGTTGATCCGGCAGGTCGTGTCGGACGGCGAGGACGATGCGCTGCTCAACGCCGACCATCACTTCACGCTGTTCAAGTCCAAGTTCGGGAAGAGCTACGCGACGCAGGAGGAGCACGACTACAGGCTCTCCGTCTTCAAGGCTAACTTGCGCCGCGCTAAGCGCCACCAGATGCTGGATCCCTCCGCCGTCCACGGCGTCACGAAGTTCTCCGATCTCACTCCTAAGGAGTTTCGGCGGACCTACCTCGGAATCAGGAAAAGCAGCTCCAGCAAGCAGAAGCTCAAGCTCAAGCTCCCGGCCGATGCTCATGCGGCTGAGATCCTCCCGACCAGCGATCTCCCCTCCGACTTCGACTGGCGTGACTATGGTGCCGTAACCGCCGTAAAGGATCAGGGCTCATGTGGATCGTGCTGGTCGTTTAGTACCACCGGAGCGTTGGAAGGAGCAAATTTTCTGGCGACCGGTGAGCTAGTGAGCCTCAGTGAGCAGCAGCTTGTGGACTGCGACCATTTGTGTGATCCTGAGGAAGCTGGTGCATGTGATGCAGGGTGTAATGGTGGATTGATGACCACTGCATATGAGTATGTACTCCAATCAGGTGGTCTTGAGAAGGAAAAGGATTATCCCTACACTGGGAGGGATGGCACTTGCAAGTTTGATAAAAGCAAAATCGCTGCTGCTGTTGCTAACTTCAGCGTAGTCTCCCTTGATGAAGATCAAATTGCTGCAAATCTGGTTAAACACGGTCCACTTTCAGTGGGAATCAATTCCATTTTCATGCAGACATACATCGGAGGAGTTTCCTGCCCATACATTTGTTCAAAGAAAAATTTGGACCACGGGGTGCTCATAGTGGGGTATGGTGCAGCCGGCTACGCCCCTATTAGGTTCAAGGACAAGCCATACTGGATCATCAAGAATTCTTGGGGAGAAAACTGGGGAGAGGAAGGATATTACAAGATCTGCAGGGGCAATAATATCTGTGGGGTAGATTCCATGGTTTCAAGCGTGACTGCTGCTAGCACTATTAAGCAGTAAATCTCTAGTTGTATCGTGTAATAAGATATGGTTGCATCTTAGATGCTTTACTCAGTTTCTGTAAATATTCAAAGACAAAAAATCTGCATGTACTGTATGATTGAATATCTGTTTCTTGGCTCTCTAGACGCCACAGAACTGTGCCTAAGCGCCGTCTGCCACGTAGTAGATTTCTTTGGAATGTAATCCTCATAAGTTATATTATCTCTATTCtc
>Seq181 [organism=Ipomoea trifida (H.B.K.) G. Don] PacBio-Illumina derived unannotated transcript Itc588/f7p3/1583
attgaagggatgacataattgttgcttctaaactcttcttccccttttatcTACACTCTTCATTCATTCTCCGGAATAGTCAGCTCCACACTTCTCTGATCAAAGATGGAAAAGACAAACGCTGGCGTTTTCTCCATTGCACTGCTTCTGTGCGCGATTTCCTGGACTGTCGCAGAAACACAGCTGCCACTTCACCCATTTCAGCTAATCCAACAAGGGAGAAAGCCCACTATTAACCCCAATGTCTATGATACTTCCAAGTACGGTATTCTTCAGCTCGACAATGGCTTGGCTCACACTCCTCAAATGGGATGGAGCAGCTGGAACCTATTTGCCTGCAGAATTAACGAGACAATCATAAGAGAAACGGCTGATGCGCTCGTCTCATCTGGTTTGGCGAGCTTGGGTTATACATATGTCAACATTGATGATTGTTGGTCTACTCCATTGAGGAATTCAAAGGGTGAATTGGTTAACGATCCAAAATCTTTTCCATCTGGAATTAAAGCTCTTGCAGATTATGTCCATGCAAAGGGACTCAAACTTGGTATCTATTCGGATGCTGGGATTTTTACTTGTCAAGTTCGAGCTGGATCGCTATATCATGAGAAAGATGATGCAGCACTTTGGGCATCTTGGGGTGTCGATTACTTGAAATATGACAACTGTTACAATCTGGGCATTGAGCCAAAGGAAAGATACCCGCCAATGCGTGATGCCCTAAATGCTAGTGGACGCGCAGTATTCTATGCACTTTGTGATTGGGGTGTGGATGATCCTGCATTATGGGCACATGGGGTTGGAAATAGCTGGCGTAATACAGAAGACATTGAAGATACATGGGAAAGCATGACAGCGATTGCTGATATCAACAATAAGTGGGCAGCATATGCTGGTCCTGGCGGGTGGAATGATCCTGATATGTTAGAGGTTGGCAATGGGGGCATGACTTATGAGGAGTACCGAGCACATTTTAGCATTTGGGCATTGATGAAGGCTCCGCTTATAATTGGTTGTGATGTAAGGAACATGACTGCCGAAACATTTGAGATTCTCAGCAATACGGAGGTTATTGCCGTAGACCAAGATCCACTCGGAGTTCAAGGAAGGAAAGTTTCAGAGTCTGGAGCAAATGGATGCCAGGAGGTTTGGGCAGGACCTTTGTCTGGGAATCGTTTGGTGGTGGCATTTTGGAACCGATGTTCGAAAGATGAAACTATTACTGCCCATTGGGATGTAATCGGACTTGAATCGTCTGCCAGTGTCTCTATAAGAGACTTGTGGAAGCACGAGGAAATTTCAGCAAATGCCGTGGAATCCTACAGTGCCCAGGTTAAGTCTCATGGCTCTGAGCTATATATTTTCACTCCACAGACAGTGACTAGCTCTTCTTCATGGTGATGAGTGTGATGTTTGTGGTTTCACTCCACTAGAGGGGAACGATACCTGTATCTATGTATGTATGCAACTCATGTTTTGGTGTTGGCTAGCTAGTTGAATGTATGGCCTTGTAATAATAACTAAAGACTTGGTAAGGTTGCACTGTTGAAGAAATAAAGCTAGCCATGGAATCGAAcacttgc
>Seq182 [organism=Ipomoea trifida (H.B.K.) G. Don] PacBio-Illumina derived unannotated transcript Itc589/f7p3/2073
ttcccagctgttcatctccaccgtatataaaagtgataacatcacccactgagaaacccttcTCTTAACACTTCTTTCTCTCCTTAGTTTATCGCTTACAGTCAAAATGTCGGTGGCGGCGCCAACTTCCTTCTCCATTTCTTCCTCCGCCGCCTCTTCCAAAACCCTAAAGCCGTCGACCGGAGCCCTGCCGCACACGCTCGGCTTCATTTCCACTTCCGGCGCGTCGCTCAAGCCTCTACGAGCTCGGATTCTTCAGTCCACGGGCACGGCCACGGGTTCTGCTATGGCGGCCGTCATGGTCTCCGCTCCCATCGCCACCAAGTCGCCGGCTTTGCTCGATTTCGAGACATCCGTGTTTAAGAAGGAGAAAGTGTCCCTGGCTGGGCACGATGAGTATATTGTGAGAGGTGGGAGGGATTTGTTTAATCTGTTGCCTGATGCTTTTAAGGGTATCAAGCAGATTGGAGTTATTGGTTGGGGTTCACAGGGACCTGCACAAGCACAGAATTTGAGGGATTCTCTTGTAGAAGCAAAATCTGATATTGTTGTTAAGATTGGTTTGAGGAAGGGTTCTCGCTCTTTTAACGAGGCCCGTGCAGCTGGATTTACTGAAGAGAATGGAACCTTAGGAGACATATGGGAGACTGTCGCCGGCAGTGATCTGGTTCTGCTCTTAATTTCAGACGCAGCTCAGGCTGATAATTATGAGAAGGTATTTTCACACATGAAGCCAAATAGCATACTTGGGCTGTCCCATGGTTTCCTTCTTGGCCATTTACAGTCAATGGGTCTTGACTTCCCTAAGAACATCAGTGTTATTGCCGTGTGCCCGAAAGGAATGGGACCTTCAGTAAGGAGATTGTATGTGCAAGGAAAAGAAGTCAATGGTGCCGGAATTAACTCAAGCTTTGCAGTTCATCAGGATATTGATGGTAGGGCAACAGATGTCGCTCTTGGTTGGTCAGTTGCTCTTGGTTCGCCTTTTACATTTGCGACTACTCTAGAGCAGGAGTATAAGAGTGACATATTCGGTGAACGAGGCATTTTGCTGGGTGCTGTTCACGGCATTGTGGAGTCGCTATTTAGAAGGTACACTGAAAACGGTATGGCTGAGGATGATGCATATAAGAATACCGTAGAGTGCATCACAGGAATTATTTCAAAAACCATTTCAACACAGGGCATGTTGGCTGTGTACAATTCATTGAACGAGGATGGAAAGAAGGCGTTTGAAGCTGCATATAGTGCTTCATATTACCCTTGCATGGACATCTTGTACGAGTGCTATGAAGATGTAGCTGCTGGCAGTGAAATCCGGAGCGTTGTCCTTGCTGGACGTCGTTTCTATGAAAAGGAGGGTTTGCCAGCTTTCCCAATGGGTAAAATTGACCAGACGAGGATGTGGAAAGTTGGTCAGCGTGTACGATCAGTTCGACCAGCCGGTGACCTTGGTCCTTTGTATCCTTTCACCGCAGGTGTATACGTGGCACTTATGATGGCTCAGATTGAGGTTCTGAGGAAGAAAGGACATTCGTACTCTGAGATCATAAACGAGAGTGTGATCGAGTCTGTGGATTCACTAAACCCATTCATGCATGCACGGGGAGTCTCATTCATGGTCGACAATTGTTCCACAACAGCACGTCTAGGATCAAGGAAGTGGGCGCCTAGATTCGACTACATTCTTACCCAGCAGGCACTTGTAGCCGTCGACAATGGTACTCCTATCAACAGGGACCTCATCGGTAACTTCCTCTCCGACCCCGTACATGGAGCAATCGAAGTGTGCGCCCAGTTGAGACCCTCCGTCGATATCTCAGTGCCCCAAGATGGCCAAGATGCTGATTTTGTGCGTCCAGAATTGCGGCAGTCCAACAACTGAGGTCTTCGGAGACCCCCCACCACCTTAGCGAGCTACATTCGTGAGTAAAGTTTGAGTCGGAACTATTGTCTTTTAGGTTGTTAGACACTACTCAGTACTTATCCCTGCCTGGACATGAACAATGTTTGCTATTATCAGACTTTTGTTTTGCTATTATCAGTAATAAATAATCTTGCTTTGGACTGTTT
>Seq183 [organism=Ipomoea trifida (H.B.K.) G. Don] PacBio-Illumina derived unannotated transcript Itc590/f10p12/1835
atgtagagagagagggagtcccTGCGATTTAGTGTTGCCTAACATCTTCTTCATTTTCTATACTCCTCTCTTCCTCGCTCTTCCATTTTCGGAGCCACTAAGCACTGACCCAACAGAGTAACAATGGTGAAGATTTGCTGTATTGGTGCTGGGTATGTGGGAGGACCCACTATGGCCGTGATAGCACTTAAGTGCCCCAAGATTGAAGTGGCTGTTGTAGATATTTCTGTGCCTCGGATCAATGCGTGGAACAGTGACCAGCTCCCTATCTATGAGCCAGGCCTTGATGACGTAGTAAAGCAGTGCCGAGGCAAGAACCTCTTCTTCAGCACGGATGTGGAGAAACATGTGCGTGAAGCTGATATAGTCTTTGTTTCTGTCAATACTCCTACCAAGACTCGAGGTCTTGGAGCTGGCAAAGCTGCAGACTTGACGTATTGGGAGAGTGCAGCTCGCATGATTGCTGATGTTGCAAAATCTGATAAGATAGTTGTTGAGAAATCAACTGTCCCTGTCAAAACTGCTGAGGCGATTGAAAAAATTTTGATGCACAACAGCAAGGGAATTAACTTCCAGATCCTCTCAAACCCTGAATTTCTTGCGGAGGGAACTGCAATCGAAGACCTTTTTAAACCTGACAGGGTGCTCATTGGGGGTCGGGAGACACCAGAAGGCAATAAGGCAGTTCAAGCACTCAAGGATGTCTATGCCCACTGGGTGCCTGAAGACCGCATCTTAACCACCAATTTGTGGTCTGCGGAGCTATCAAAGCTGGCAGCCAATGCTTTCCTGGCACAAAGAATATCTTCGGTTAATGCTATGTCAGCTCTCTGTGAGGCCACTGGAGCAGACGTTACCGAGGTTTCATATGCTGTTGGCAAGGACACGAGAATTGGTCCCAAGTTCCTGAACGCCAGTGTGGGCTTTGGCGGGTCTTGCTTCCAAAAGGACATTCTGAACCTAGTTTACATTTGCGAATGCAACGGCCTCCCTGAGGTGGCTGAATACTGGAAGCAAGTAATCAAGATCAACGATTATCAGAAAAGCCGCTTTGTCAACCGTGTCGTTTCGTCTATGTTCAACACCGTAGCAAACAAGAAAGTTGCCATCCTCGGTTTCGCTTTCAAGAAGGATACTGGCGATACCCGTGAGACCCCTGCAATCGATGTTTGCAAGGGGCTGATGGGTGACAATGCCTTGCTAAGCATTTACGACCCTCAGGTGAACGAGGATCAGATCCAGAGGGACCTCTCGATGAAGAAGTTCGATTGGGATCACCCCCTTCACCTCCAGCCAATGAGCCCCACAACCGTGAAAAAGGTTTCTGTAGTCTGGGATGCCTACGAGGCAACCAAAGATGCCCATGCCATCTGCATTCTCACCGAGTGGGACGAATTCAAGAATCTCGACTACAAAAGGATATACGACAACATGCAAAAACCCGCATTTGTGTTTGACGGTAGGAACATCGCCAATATGGAGAAGCTGCGGGAGATTGGGTTTATCGTGTACTCGATTGGTAAGCCGTTGGATGCTTGGCTCAAGGACATGCCTGCCGTCGCTTAGATATGCAGCGTATACTATATTTTATGACCTCTAGTAGCTCATATTCTTTATTCTCTTTTTGGCATACTTTAGTTCCAATTCCATTGCCCCCTCAGTAGTTGAGGAGATTGTCTTTGTTGCTGTCTGAGTTAAAGCCTACTCTGTATTGATGATGCTACTACATGTTACCTGTTTGATCCATTTATAATAGTCGAGTTTTTATTACCATTTGTGTTTATTCTCGCATTATAATAAAAGGATGTGGGTTCATAcgtctttgttttagtagc
>Seq184 [organism=Ipomoea trifida (H.B.K.) G. Don] PacBio-Illumina derived unannotated transcript Itc591/f15p4/1524
ggtttcagtgtgtctctatcAGAGTAACGCTACAATGGCTGCGTTGAGAAGGTTAAACCCTAGATTTATCGCTCTAGCCATTCAGCTTTGTCTCCTCGTTGCTCTCGTCTCCGCCGAAGTTATCTTCGAAGAGCGTTTTGATGATGGGTGGGAAAATCGCTGGGTCAAGTCTGACTGGAAGAGAGATGAGAATATGGCTGGAGAGTGGAATTATACCTCTGGTAAATGGAATGGAGATCCAAATGACAAAGGTATTCAGACCAGTGAAGACTACAGGTTTTATGCCATTTCAGCTCAGTTTCCTGAGTTCAACAACAAGGGCAAGACCCTAGTTTTCCAATTTTCAGTTAAGAATGAGCAAAAGCTTGACTGTGGTGGTGGATACATGAAATTGCTCAGTGGTGATATAGATCAAAAGAAATTTGGGGGTGAAACCCCATACAGTATTATGTTTGGACCAGACATCTGTGGCTACAACACAAAAAAGGTCCATGCTATTATTACTTATAATGGGACAAACCACTTGATTAAGAAGAATGTCCCATGTGAGACTGACCAACTGACTCATGTCTATACCTTCATCATCCGCCCTGATGCTACATATAGTATTCTCATTGACAATGATGAGAAGCAGACAGGTAGCTTGTACAAGGATTGGAGTCTGCTCCCACCAAAGAAAATTAAGGATCCAGAAGCCAAGAAACCTGCAGATTGGGATGAGAATGAATACATAGATGACCCTGAAGATAAGAAGCCAGAGGGGTATGATGACATCCCCAAGGAGATTCCTGATTCTGATGCTAAGAAGCCTGAGGACTGGGATGATGAGGAGGATGGTGAGTGGACAGCCCCAACCATTGCTAACCCTGAGTACAAGGGGCCGTGGACGCCAAATAAAATTAAGAACCCCAACTACAAGGGAAAGTGGAAGGCACCTATGATTGATAACCCAGACTTCAAAGATGACCCAGATCTCTATGTTTTCCCAAATTTGAAGTATGTGGGCATTGAATTGTGGCAGGTGAAATCTGGAACTTTGTTTGACAATGTTTTGGTATGTGATGATCCTGAGTATGCAAAGAAGCTGGTTGAAGAGACATGGAGCAAGAATAAGGATGCTGAGAGGGCTGCATTTGAGGAGGATGAAAAGAAGATGGCCGATGAGGAATCCAAGGATGATCAAGTTGAATCTGATGCCGAGGATGAAGATGATGCCGAGGATGAAGATGATGATGCCAATGCAAAATCAGATTCGAAAGAAGATGTACATGATGAACTCTGATCGCCAAGGTTGATGTAATCACAATGAGCTTCCTTCACTCTTTGGCAGTTGCACTTATAAATTTCTACTTTAGATTTTTTACGGTAGCTTCGGTTTTAGACACACTTTGAGGTTGTGCATGAAGGCTGTGGTTTATTAATGTGGACTAGAGTTACAGAATTATCTGTTAAATATTTCGTGAAGCTGCCTGGGGATTTTTTTAATGCTCATGGTTTATGAATGAAACGTAGTCTTTAAtgctc
>Seq185 [organism=Ipomoea trifida (H.B.K.) G. Don] PacBio-Illumina derived unannotated transcript Itc592/f14p8/1982
actttactttcaacgaaaaaatgaagcttttcacactattcgctCTGTTCTTCTTCTTCGCCGGCATAATCACTACGCCCACTTCTGCGCACGAGAAACATTTCATCAAACACCTTCCGGCCCCGCCCGGCGAAGCTCCGAAGCAGTATTTCGAAGTCACTCGCCCCTTGGCCGTTACTAACCAGCCCCCATCATGCACCCTACCGCTTCTCACTCACAGCTTCTGCGACACGAAAGGCCAACCGCCGGTGACGGCGGAGTACTCCCCGCCGGCGGAGTGCTGCTGGACCGATGTGGTCCTGGAGTTCCAAGCCGCCTGCAAGAGCGATCAGGAAGATCGCATCGCCGCCGTGTGGCTCGACGGAGTGGAGCTTCTCCGCACCACCACTCCCCAGCCGGGGTCTAGCGGCGTCTTCTGGAAGGTGAGTAAGGACGTCACCAAATACTCCTCTTTGCTGAACAGCAAAGAGATCTCTCTCGCGGTCATGCTGGAGAATTCGGTCAACGACGTTTTCACCGGAGCGTTCGACGTCAACGTTACTTTCGTCTATTACGATTCTAAAGGCGCGACGGCGCTCGGAAACTGCGTTCGCAGTTCCGAGACGGTTGAGGAAAATCCGATCGCTATGACGGTGGACAAACCGATGAATCCGCCGGTGGTTCCAGATGACGGACCTGCGGATTCGATCATTCCGATCTCGGCGAAAGGAGAACACGGATTTTGGTTCTCAATTCAAACTGATTCGCAAGTGGTTTCAAAGGAAGTTACGATTCCTCAGAACGCATACAAAGCTACAGTGGAAATATACGCAACTTCACACGGAAACGACGAGTTTTGGTACTCGCACCCTCCAGATTCATACTCAAAAACTAACAATTTGAATGCAGAGAACGGGAACGGAGCTTACCGGGAAGTCCTGGTGACGATCGACGGGAGCTTGGTGGGCGCACTGGTTCCATTCCCGGTGATCTACGCCGGCGGAATCAATCCCTTGTTCTGGGATCCGGTGGTCTCAATTGGGGCTTTCGACGTTCCATCTTACGAAATCGATTTGACGCCATTCCTCGCCCTACTGCTCGACGGAAAGCCGCACAAAATAGGGTTCAGCGTAGCGAATTCCGTCCCGTACTGGCTTGTGGGCGGGAATCTGCACCTGTGGTTAGAACAAGGCACGGAGAAAATCGAGGCGGGAGTTATCGACACGGAAGCCCCAAAGTTCGAGCTGGAGATTTCTACTGAGTTCAAAGGACTGGATGGCTCCTTCAAGGTTGAAATGGAGAGGACGAGCAAGTACGCGGGGTGGGTGAAATCCAAAAAGGGAAACCTCACGTATTCCATTCAGCAAGAATTGAAGTTGGAGAACGAGATCAAGTACGAAAACGACGCTAGACATAAGAAGATGGAGCAGAAAATCAAGGACGAAGTTGAAACCAGAGTTACAGGGGAAAGAGGCACACAAATCTCCCAGACTAAAATCAAGAGGAAATTCCCGTTAAAACTCGTCACCAAAAAGGAGATCGGGACCGAGGCGAATTCCAGCTCGCTAAGAACGAGTTAGAGAACGAGTGGAGCGTTAAGGTGAGCGGAGATTTCAACAGTAAAGTGTCAAACAGCCAGGAATGCAGTGGAATGTTGGGTGTTGAGGGCAACTTCGTTCTCTCCGGTACAGCGACGATGGAGCAATCGTACACCTACAAAGATGACAATAACTGCTATAGCCGAAAGGTTTCGGTTGCTGATATGAACCTTATTGACGACAAAGCCAACCTTCTTTGCACCTCTTCCCAGCCGTCTTCCCAGCTGGGACGAAGACTCTTATAAGCTCTAATAATGCTTCTTCGCCTTCATCGTTGCGCAGTTTCTATGTCCTGTATCCCACTAGCTTTTGGTATGTCAAGTACTTGTGAAATTGGTTTTCCTGTGCTGCTGTAAATTTTATAATAAGAATGTAGTCTGATAAGAGTGTTTTTGGTTGTGAGTG
>Seq186 [organism=Ipomoea trifida (H.B.K.) G. Don] PacBio-Illumina derived unannotated transcript Itc593/f9p8/1875
aatcaacaatcatatatatcatcagcagctaagctaaggatacgaaAATGAAAAGCCCAATGTGTTTTTGTGGTTGTAGCATTTATTTTTTCCTTAATTTGTTTCCCAGCAGCCTGCAGTAGCATTCATCATGATTTTGTGCACTGTCTTTCCAGCAAGCTCAGAAATAATGCCACCTCTCAGGTAGTCTACACTCCCAGCAGCCCATCATTCTTGCCCATCCTGAATATGTCCGCCCAGAATTCCAGGTTCACCGGGCCCGGAACCCCCAAACCTGTAGTCATCATCACACCTTTACGGGAATCCCACGTCCGAGCTGCACTCATTTGCTCCCGAAAGTATAACATCCAGCTCAGGACCCGAAGCGGCGGCCACGATTACGAGGGCGTTTCCTTTGTTTCCACCCTCCCCTTTGCCATTCTGGACTTGATCAAATTCCGGTCGATCAAGATTAACGTTGGGGAGAAGTCGGCGTGGGTCCAAGCCGGAGCCACGCTAGGTGAACTCTATTATACCATTGGTAATAAGAGCGACACTTTAGCTTTTCCGGCGGGTATTTGTCCCACGGTGGGCACGGGTGGCCACATCAGCGGCGGCGGGTACGGGATGTTGTTGCGAAAATATGGGTTGGCGGCGGACCACGTGATTGACGCCCGAATCATGGATGTTAACGGGAGAATCCTGGACCGTAAATCCATGGGGGAGGATCTCTTCTGGGCTATCAGGGGCGGCGGCGGCGCTAGCTTCGGCATCATACTCTCCTGGAAACTGGAACTGGTTCCCGTGCCTGAAACCGTCACGGTATTCAACATTTCCAAAACCCTGGAACAAAACTTAACAAACCTATTGTATAAATGGCAGTTTTTCGCCAACAAGGCCGACAGAAACCTCTACCTCAGAGTCGTCCTACAAAACACCAACACTACGAATGGGGGAGAACAGTAGAGGGTTTGTTCAATGCACAGTACCTCGGAAGATCCGAAGCCTTGCTAGCCATGATGCAGAAAGGATTTCCAGAATTGGGCGTCACCAAATCCGACTTAACGGAGATGAGTTGGATCAACACCGTAACCTATCACTACCCCGTCGACAGCCTACTCAACCGCTCCTTCGATCTCAAACAACGGAGCTTCAAGATCAAGTCCGACTATGCCAAACGCCCCTTTACCTCCCAAAATTTCCAAGGGATGTTGGAACTGTTTAAAGAAGAAGACATCAACGGGCCGAATATGCAGCTTGTTCCCTACGGAGGGATAATGGATGAGATTTCGCCCTCAGAAACGCCTTATCCACATAGGGCTGGTAACCTATTTTTCCTCGGATACGCCACTGGATGGGACGAAGTCGGCCAAGTCGCGGCTCAGAAGCATCTCTCATGGCTTCGGAAGCTTCATGATTACTTGACTCCCTATGTTTCCAACAATCCCAGAGAATCCTATTCCAATTACAGGGATTTTGACCTCGGACAAAACAATTTGGTCGGGACAACCAGTTGGATCAGGCAAGTTCTTGGGGTTATAAATATTTCATGAATAACTTCTATAGGCTTGCCAAAGTGAAGGCTTTGGTGGATCCAGATAACTTCTTCAGGAATCAACAGAGCATTATTCCACTTTCATATCCACTTTGATCCAATTCATTATATTGCCTTGCCTTGCCGCCACAACGTCACTCTTCCATCTGCATGTATTCTAAAATTCTTTAGTTTCCCGCCCTCTCTTTTGTATTATTGTATGTTATTGCAAATTTATCCTTTATCATTCATTCATGTCATACGAATAAAACATACTCTCATCTTTGTATTCTTCAAAATACATACATACATTTCTTTGTTTCTGTACTTTGTAATTCATCAATAATAAAGTTTTTTattct
>Seq187 [organism=Ipomoea trifida (H.B.K.) G. Don] PacBio-Illumina derived unannotated transcript Itc595/f9p10/1962
atcgcacagtttctctcaaacattcttactccgataatcaaatTTCCAGTTCAATAAGCGAAAAGGAGAAGACAGAAAAGCATCTTCAATGGCGGAGCAGAACGGCGATGCACACGACCTCCGATCGATCCTCTGCTCTTCAGACAGAGATTTTCTGATTCGGAACACCGGTGATCAGGTTAAAGTTGATGATTTGAAGGGGAAGAAGATTGGGATATACTTCTCAGCATCGTGGTGTGGTCCTTGCCAGCGATTCACCCCAAATTTAGTAACAGTGTATAATGAACTCCTTCCCAAAGGCAACTTTGAAGTTGTATTTGTGTCTGCTGATGAGGATGAGGAATCTTTTAAGGAATACTTTGGTAAAATGCCTTGGACTGCAGTCCCATTCTCTGATACCGTCACTCGTAAACAGCTGGATGACTTATTCAATGTTAGGGGAATACCCCACCTTGTGATCCTTGATGAAAGTGGAAAAGTAACAACTGAAGATGGCGTTGATATTGTCCTTGAACATGGGGTGGAAGCTTACCCTTTTACTCTAGAGAGGGTCAAAGAAATCAAAGATGCAGAAGATGCAGCTAAGAGGGAACAATCTTTGAAAACTGTCCTAGTTTCGACATCACGTGACTATGTGATTGCAGCTGATGGGAAGAAGGTACCTGTTGATGCTCTTGAAGGCAAGACTGTGGGCCTATATTTCTCAGTGGCTACGTTCGGTGGATGCTCTGATTTTACTCCAAAGCTGCGTGAAGTTTATCAGGAGTTAAAAGAAAAGAATGCAAACTTTGAGATTGTGATGATACCCCTTGATGATGATGAGGAATCTTTCAAGGAAGCTTTTGAAAGCTTGCCTTGGTTTTCTGTTCCTTTAGGAGACAGAAGCTGTGAGAAGCTAGTGCGGTACTTTGAGCTCTCTTCACTGCCTACCCTAGTCATCATTGGGCCAGATGGGAAGACTCTTCAGTCTAACGTTGCTGAAGCTGTAGAAGAGCATGGCGCCCTGGTCTATCCTTTTACTCCTGAGAAGTTTGCTGAGGTTGAAGAGATAGAGAAGGCTAAGAAAGAAAAACAGACGCTAGAGTCAATTTTGATTAAAGGAGAAGCTGACTTTGTCATTGGTAAAGATGGAGTGAAGATCCCAGTATCAGATCTTGTTGGAAAAAATATACTCCTATACTTCTCTGCTCATTGGTGTCCTCCTTGCCGTGCTTTTCTACCAAAACTCGTAGAGGCATACCACAAGATCAAAGCAAAGGATGATGCATTTGAAGTGATTTTCATCTCCAGTGACAGAGATCAGTCCTCCTTTGACGAATTCTTTTCTAAGATGCCATGGCTGGCTATTCCTTTTGGCGATGATAGGAAGGGATCTTTGAGTCGCCTATTCAAAGTTCGTGGAATCCCAATGTTAGTTGCCATTGGAAGAACAGGCCGAACTCTCACCACTGAAGCCAGAAATTTGGTGATGAGTCATGGTGCTGATGCTTATCCCTTCACGGAAGAGCGTTTGAAGGAGCTTGAAGCAGAATATGAAGAGATGGCAAAGGGGTGGCCTGAGAAAGTGAATCATCCCCTTCATGAAGAACATGAGCTTTTGCTTACAAGACGCCAGCATTATAATTGTGATGGATGCAATGATGGGGGACAAGGTTGGTCATTCTATTGTGATGATTGTGACTTTGACCTCCACCCAAAATGTGCTTTGGAAGAAAAAAAGGAAGAGCCCGCAGAAGAGGAGAGCCAGAAAGACGATGAGGAAACAAAGGAGGGCTGGGTTTGCGATGGTGAAGTTTGTAAGAAAGCTTAAGAAGTTCTTCGAGGTCTGTGGATTGTTATTGTTGCCATATTGCATATGCTGAGCAGTTTAATTCTTATATCCCATCATATTTATTATGGAGTACTAGGTTAATGCTGTATCAACCCTTTGTGTGATGTATCCCTAATAAAACTGGTTTTCTG
>Seq188 [organism=Ipomoea trifida (H.B.K.) G. Don] PacBio-Illumina derived unannotated transcript Itc596/f5p1/2040
gtgggtggggtagacgacaaagcacaacggcttccttgtattcttcgattCTTCTTCTTTAATCTTTACGATTGCCACCCGTTCACCAGCGATAACATCATTTTTGTTTATCTATTCTTTTATTTTTCCCTATTTAAAGACTATATTTTTGTTCTGCGCCGTTCGTGTGTTCCGAGGTTTGGGCACTCTTCCGCTTCTCTGAGCTTGCTTAATTGCTTCCGTACTGGCTGATTGAATTGCGGTTTTGATTTCGGGTCGATTTGGGTTTGATCTGTGAAATTGAGGGAGAGTTTACACAGTAGATAAAGAGAGAGACTGAGATGTGGACTATTAGTAGATTTTGGGAGAAAGCAAACATGGTGGGAGAAGGGGGATCTGGGTATTGCTCTAAGAAGAAGGACGATATGTGTAGTGAGTATACAGGTCGAGCATTAAGCATGTCAAGAATCAAATGTATTCTGCGAGGCCTGGACTTGAAAACATACATCTTCCTTTTCGTTATGGTACCGATTAGTTTATTTGGTATTTATGTCCACGGGCAGAAAATAACATATTTTCTGAGACCGTTATGGGAGAAGCCACCAAAGCCCTTCCATGAAATCCCGCATTATTATCACGAGGATGTGCCTATGGAGAATCTCTGTAAACTTCATGGCTGGGGAATCCGGGAGTACCCGAGGCGTGTCTTTGATGCGGTGTTGTTCAATAATGAGGTGGACATTCTTACGATAAGATGGAAGGAGCTGTACCCGTATGTGACGGAGTTTGTTTTACTCGAATCGAATTCAACGTTCACTGGACTGCCCAAGCCCCTGCATTTTGCTAAGAACCGGGAGAAGTTTGATTTTGTTGAGCCACGGTTAACTTATGGGCAAGTTCCGGGCCGATTTAGGAAGGGAGAAAATCCGTTCGTCGAAGAGGCTTATCAGCGGTTAGCGTTGGACTATCTTCTCAAACAAGCCGGTATCCAGGACGATGACTTATTGCTAATGTCGGATGTCGATGAGATCCCGAGTAGACACACTATAAATCTCTTGAGGTGGTGCGATGACATACCTCCCGTCCTGCATCTCCGGTTGAAGAACTATCTGTACTCGTTCGAGTTCCTCGTCGATAACAATAGCTGGAGAGCTTCGGTTCACAGATATCAATCCGGGAAGACGAGGTACGCTCATTATCGACAGTCGGACGACATTTTGGCCGATGCGGGGTGGCACTGTAGCTTTTGCTTCCGCCGTATCAACGAATTCATCTTCAAGATGAAAGCCTACAGCCATTTCGACAGAGTGAGATTCTCTCACTTCCTCAACCCGAAACGAATCCAGAGAGTAATATGCAAAGGGGATGACCTGTTCGATATGCTACCCGAGGAGTACACGTTCCGGGAAATCATCGGGAAAATGGGACCCATACCCCATTCATACTCCGCCGTTCATCTTCCATCCTACCTCCTCGAGAACGCCGAAAAATACAAATTCCTATTGCCCGGGAACTGTATGAGAGAAAACAACCGATCTGAGAGCTGAGTCCAAACTTTTATGATCCCGTCAAGTTCATAGGTGCAGCAGCTTGCACTGCTACTAGCGAAGCATTTTGCGTGGACATCTCGATCTGCACCCGAATCTACCAACTGCAACCTCATTCCACGGACGATACAAAACGCTTTGGCGGGTTCTTGGAAGCGAAAAATTTTGTACACAACTAAGAGGGATGACAGTTACAGAATGTTATTATGAATGTTCATTTGCTGTGGCCATACAGCTTATGGCTCTTGGGGAACTACCACTTGTGTGACAACTTTTGGTTGGTTTGAATCTGTTTTCTGGTGTTCATTCAACTGGATCATTAGGCTATTATTATGTAGTAATTTGATCACCATTTTTATTTACTTTTTTCTTCAAGATTAGTGTTTGGGTTTCCTTTTGTAAGTCAAGTGTTTGATAATAACACTAGCCACTAGGTAATGTTTTTTGCACCAATTTTTTCGTGGTTAAATATAatattatcagctttgatgtagtaaagacagtttgttttaat
>Seq189 [organism=Ipomoea trifida (H.B.K.) G. Don] PacBio-Illumina derived unannotated transcript Itc598/f10p6/2101
acagcatcttttcagggtttttcacttccgttccacagcagctctacatccgtccatcTTTTTGCCGCCGCCATGCCCACCGTTAGCGTTGGAAGAGATCGGCTCTTTGCAGCTCTCGGTCGCACTTACACCGAAGAAGAATTTGAAGAACTGTGCTTCAAGTTTGGAATTGAGCTCGATGACGTCACGACAGAGAAGGCAATTAAACGGAAAGAACAGCATTTGGAGGAAGAAGAAACATCTGAAGACGAGGAAATTATATACAAGATTGAAATTCCGGCTAACAGGTATGATTTACTTTGCCTCGAGGGGCTAGTTCAAGCCCTTCGCATTTTTAATGGGCTTGATCCAATACCTACATATAAGGTTGCAAATATCAGTGAAGAATCCATGCTGAAAATGCACGTCAAGCCTGAGACTTCAAAGATCCGACAGTTTGTTGTCTGTGCTGTTTTAAGAGGTGTAACTTTTGATGAAGCAAGATATAATAGCTTTATTGATCTACAAGATCGACTTCATCAGAACATTTGCCGGCGAAGAACCTTGGTTGCTATTGGAACTCATGACTTGGATACAATACAATCCCCTTTCACATATGAGGCTTTGCCTCCCTCAAAAATCAACTTTGTTCCATTGAAACAGAAAGAAAGTTTCAGAGCTGATGAGCTGATGGATATTACAGAGAGCATGATCTGAAACTGAAGAAGTTCTTACACATAATTGAGAATTCACCAGTGTTTCCTGTTATATATGACCGTAACAGAACTTTATTGTCTATGCCTCCTATTATTAATGGTGCACATTCTGCCATTAAATTAAATACAAGGAATGTGTTCATTGAATGCACAGCCACAGATTTGACAAAGGCCAATATTGTTTTGAACACAATGGTGACTATGTTTTCAGCTTACTGTGAAAGGAAGTTTGAAGTTGAGCCAGTTAAAGTAATATATCCTGATGGAAAATCACACATTTGTCCTGACCTTTCAGTCTACGAAATGGATGTATCTTTGTCATACATTAACAACGTAGTTGGAGCCTCCTTGGCCGAAAATCAAGTGGCAGATTTATTGCATAAAATGCAACTCCATGCTAAGAAATCTGTTTCAAAAGATGAGCAAGTCAAGTTTATTGTGTCTGTTCCTCCCACTAGAAGTGATGTTCTTCATGCTTGTGATGTGGCTGAGGATGTTGCAATTGCTTTTGGCTACAATGAAATTCCAAAACGAAAGCCTGCATCGTTGAAGCCCCTCCCACTTAGTCAATTAAGTGATCTGATCCGAATGGAGGTTGCAATGGCAGGTTACACAGAGGTGTTGACATGGATATTGTGTTCTAAAAAAGAAATTGCCTCCCTGCTGAAGCATGGAGAAGATAATTCGGCAGTTGTAATTGCTGATTCTCGTACTTCTGAGTTTGAGGTTGTGCGGACACGTCTAATGCCAGGCATATTGAAAACTGTTGGGCACAATAAAGACCATCCGAAACCTATAAAGATATTTGAAGTAGGTGATGTAGTCTTCTTGGACAACACTAAGGATGTTGGTGCAATTAATCGTCGTCACCTTGCTGCTCTGTATTGCGGTGCCAACTCAGGATTTGAGCTAATACATGGTCTAGTTGATAGAATAATGGAAGTGACTGGAACTCCATTTGTAACACCTGGCAATACTTCAGGCTACTACATAGAAAGTTCAGATGAGCCTGAGCTTCTTCAAGGAAGACAAGCAAGAGTCATTTGCAGAGGAAAGCACATTGGTAACTTTGGCATTGTGCACCCCGAGGTCCTTGCAAACTTCGACATTCCAGATCCTTGTTCGTTTGTTGAGCTCGACTTGGAGAAACTCTTATAGTTTTACATCACAATGTACTCTGCACGGCCTTCTCTTTGGTACTGATTAGCGTACTTCTTATAATTCACTTCTCCACCTTAATGAGTAAAATTATCTCCTTTCATGTATTGTATATCAACATTCATGAGCTATATAACTTAACCTGATTGCTTACATTGTTTTCGACTGTAATACTCCATTTTCGAAGTTGGATACAGATTTTTTTAATCACAGCAAAATTCAAATTTGAAACCATCAGGTTTTGTCtt
>Seq190 [organism=Ipomoea trifida (H.B.K.) G. Don] PacBio-Illumina derived unannotated transcript Itc601/f7p2/1839
aggaaaggaaaacatagctactgcactgtggttaggtgactcacattttcgtatatatcaATCATAATTGATCTTGTTTTACAGAACCCAGATCTTGATTTTTGTTTCCCGGTTCATAGTTTTGCGATACAGTTCCGTATCTTGTACAATTTTGAGCGCTCCGAACTGATTAGAGGAAAACGGTATGGCAACACCAACAAGAATTGGTCTGGCTGGCCTTGCTGTTATGGGGCAAAATCTTGCCCTTAACATAGCGGAAAAAGGATTTCCTATATCCGTCTACAACCGAACCACTTCAAAAGTTGATGAGACTGTTGAGCGAGCTAAAGCAGAAGGGAACCTTCCTGTCTATGGTTTTCATGATCCCGAATCCTTTATTCGCTCTATTCAGAAGCCTCGTGTTGTGATTATTCTTGTTAAGGCCGGTGCCCCGGTTGATCAAACCATCAAAACTCTTTCTGCTTACATGGAGAAAGGAGACTGCATTATTGATGGTGGGAATGAATGGTATGAGAATACCGAGAGGAGGGAGAAAGAAGTGGCTGAATTGGGTCTGCTTTATCTTGGAATGGGAGTCTCGGGTGGCGAAGAAGGTGCTAGGCATGGACCATCACTGATGCCGGGAGGTTCTTTTGAGGCATACAAGTATATTGAAGACATCGTACTGAAAGTAGCCGCTCAAGTTCCCGACAGTGGCCCGTGTGTTACTTACATCGGCAGAGGAGGTTCTGGTAACTTTGTTAAGATGGTTCACAATGGGATTGAATACGGTGATATGCAGTTGATTGCAGAAGCTTATGATGTACTGAAATCTGTGGGGAAACTCTCTAATGATGAATTGCACAAAGTTTTCACAGATTGGAACCAAGGGGAGCTTCTTAGCTTTTTGATTGAAATCACAGCTGATATATTTGGAATCAAGGATGACAAGGCGGATGGGTATTTGGTAGACAAGGTTCTGGATAAAACGGGCATGAAGGGCACTGGCAAGTGGACTGTTCAGCAAGCTGCCGAGCTCTCGGTTGCAGCACCAACAATAGCTTCATCACTGGATTCAAGGTTCCTTAGTGGACTGAAGGACGAGAGGGTTCAAGCTGCCAAGGTCTTCAAATCTAGCGGGATTGGTGATATCCTTACTGACCAGGCTGTTGATAAGAAGCAGTTGATCGATGATGTGAGAAAGGCGCTGTATGCATCCAAAATCTGTAGCTATGCCCAGGGAATGAACTTGCTTCGTGCAAAGAGCATTGAACAAGGGTGGGACTTGAAGCTCGGGGAACTGGCTAGAATTTGGAAGGGTGGTTGCATTATCCGCGCTATATTTTTGGACCGTATCAAGAAAGCTTATGACAGGAACCCAGACCTCGCTAGCTTACTCGTGGATGAAGAGTTCGCAAAGGAGATAATTGAACGACAATCTGCTTGGCGAAGGGTTGTATGCCTTGCTATCAGCTCTGGTATTAGCGTTCCCGGGATGTCTACAAGTTTAGCTTATTTTGACACTTACAGGAGGGAAAAGCTCCCCGCCAACTTAGTCCAGGCTCAAAGGGATTACTTTGGTGCCCACACATATGAGAGGATTGACATGCCAGGGTCTTTCCATACCGAGTGGTTCAAGATTGCCAAGCAGTCAAAAAATTGAATCTCTTCGGGGCCTACTTGCTGAACCGATGCTTTCATTACTCTACTGAATAAGGTTTTTCTTGTGATTGAAAATACTAGATGCAGTCGTATTATCATCTAGTTATGCAACATTTTGATGTAACCCTTTGAAATGTCCCGAAACATTTACGATTTATTGAAgtttttcacaataaaccacttgtgggtttcttggtc
>Seq191 [organism=Ipomoea trifida (H.B.K.) G. Don] PacBio-Illumina derived unannotated transcript Itc602/f9p0/1868
tgtctactctggccagtggcaatgtgcgcatacagaaaagcaaaagcataaaTTCTTCATGATGCTGTCCGCCGGCGCCGGTTCATCGTCGTTGTCTTCTTCGATATTTTGAGCTGTATACTCATCACGCGCCTACTCACACGCTACAGCATTACGGGTTGACTTAACTAGCATTCCAACTTCTGAATTCCCAAGAACACTCGAAAATAAAAGCAACCCGACCCACTTTCTCGTCCTCGTCAAATCTTCTCGACCCCTTTTGTTTTTTGGATTGAATTGCATTAGGGTTTAGCAGAGATGGGGAGCCCGAAGAAGAACCAGAGCAATGGTTTCTTCGCCTCGATGACGTCGGGTTTGTCGATGTTCAGTAGCGCCATTCACAGATCTGTCAACGGATTGATTGGATATGAAGGATTGGAAGTTATAAATCCCGAAGGAGGTAAAGAAGATGCAGAGGAGGAAGCATTGAAAGGAAGATGGAAACAGGAGGAACGAGATAGTTACTGGAGGATGATGCAGAAGTACATTGGAGCTGATGTCACATCAATGGTGACACTTCCTGTCCTGATATTTGAACCAATGACAATGCTTCAGAAAATGGCAGAGTTAATGGAATACTCCCACCTTTTAGACAGGGCAGATGAATGTGACGATCCTTATATGCGCATGGTGTATGCAACATCTTGGGCAATATCTGTCTACTATGCCTTCCAACGTACTTGGAAGCCTTTTAATCCAATTCTTGGTGAGACTTATGAAATGGTCAATCATGGTGAAGTTACATTTATTTCGGAACAGGTTAGTCATCATCCACCAATGAGTGCAGGGCATGCTGAAAATGAGCATTTTGCATATGATGTGACATCAAAATTGAAGACCAAATTTTTAGGGAACTCCCTTGATATCTATCCTGTTGGAAGAACACGTGTGACTCTCAAAAGAGATGGTGTTGTGTTGGATTTGGTTCCACCATCCACAAAGGTCAACAATTTGATTTTTGGTCGAACTTGGGTGGATAACCCTGGTGAAATGATCATGACCAATCTGACTACTGGGGACAAAGCTGTGCTCTATTTTCAACCTTGTGGTTGGTTTGGGGCTGGACGGTATGAAGTTGATGGATATGTTTATAATGCAGCCGAGGAACCAAAAATACTGATGACTGGAAAATGGAATGAATCAATGTCTTATCAACCATGTGATCTAGAAGGCGAGCCTTTGCCTGGCACAGAATTGAAAGAGGTTTGGCGGCTTGCTCCTGTCCCAGAAAAGGACAAATTCCAGTATACTCACTTTGCCCACAAAATCAACAGCTTTGATACTGCTCCTAAGAAGTTACTAGCATCTGATTCTCGTTTACGCCCCGATAGAGCTGCTCTTGAAAAAGGTGATCTATCCAAATCCGGCTCTGAAAAAAGCAGTTTGGAGGAGAGGCAAAGAGCTGAAAAGAGAATCCGCGAGGCAAAAGGTCATCAATTCACCCCAAGATGGTTTGATATAACCGATGAGATGACTCCGACTCCATGGGGAGACTTGGAAATCTGCCAATATAACGGCAAGTACGCTGAACATCGGGCTGCCATAGATGCTTCCAACAGCATTGACATAGGAGATGTCAGATCCGCGGAGTTCAACCCTTGGCAGTATGGCAATGTGTCTGAGGAATGATGCAAATCCAACTTCTTCACTGGTACTTGGATTTTTCAGGTCACTAGATTACAAGTGCTTTTTATATGTGGCTTGTGTACACTATCTCATTTCCTAGTTTTCTTTTTTCTTCTTATTATTTAAATAAATCATTTTTTTGGTTGAAATTAAGGAGTTTACTCTAAAGCACAATTTATCAAATGTTAAAATATTTTCattct
>Seq192 [organism=Ipomoea trifida (H.B.K.) G. Don] PacBio-Illumina derived unannotated transcript Itc603/f26p6/1535
agatacaaggccgccggagattcaacgcccttCATTCTACACATTCACATATAGGGGGGAGAGAGAGAGACAGAAGAGCTCTTGGAGGTTGAGAAAGAGGAACGGAAGGCCGTTCAGTAAACAATGGGTGCTGGAGGCAGGACGGCTGTACACCCAGAGGGCAAGAAGTCCAAATCTGATGTTGTTAAGCGTGTTCCATATGCCAAACCAGCTTTCACAGTTGGTGAGATTAAGAAAGCCATCCCACCCCATTGTTTTCAACGATCCGTTCTTCGCTCATTCTCCTATGTTGTTTATGACCTCATAATTGCTTCTCTCCTCTACTATGTTGCAACGAGCTATTTCCATCTCCTCCCACACCCTCTCTCTTACCTGGCCTGGCCACTTTACTGGATCTGCCAAGGCTGTGTACTCACAGGAGTTTGGGTCATTGCTCATGAATGTGGCCATCATGCATTCAGTGACTACCAATGGCTTGATGACACTGTTGGACTTATCCTACACTCTGCTCTCCTTGTTCCATACTTCTCTTGGAAATATAGTCATCGTCGTCACCATTCAAACACTGGTTCCCTTGAACGCGATGAAGTCTTTGTACCTAAGAAGAAATCCGGCATGAAATGGCATGCCAAATATCTTAGCAACCCCCCTGGCAGAGCATTCACGCTCCTTGTCCAGCTCACTCTAGGCTGGCCTCTATACCTGATGTTCAATGTTTCTGGGCGGCCATATCCCCGCTTTGCCTGTCACTACGACCCTTATAGCCCTATATATTCAGATCGTGAGCGTGCTCAGATCTTCCTATCTGATGCTGGTATCTTCGCTGTAACCTATGGGCTGTACCGTCTGGTGGCAGCTAAAGGGCTGTCTTGGGTTCTTTGTGTTTATGGCGTCCCGTTACTTATTGTAAACGGGTTCCTCGTACTGATCACGTTTCTGCAGCACACTCACCCATCATTGCCTCATTACGATTCCTCGGAGTGGGATTGGTTAAGGGGCGCCCTCTCCACCGTGGACAGAGATTATGGAATTCTGAACAAGGTATTCCATAACATCACAGATACTCATGTGGCTCATCATCTGTTTTCAACCATGCCACACTATCATGCAATGGAGGCCACAAAGGCTATCAAACCAATATTGGGTGAGTACTATCAATTTGATGGCACACCAGTGTTCAAGGCAATGTTCAGAGAAGTGAAGGAGTGTATGTATGTGGAGCCAGATGAAGGTGACAAGAACAAGGGTGTTTTCTGGTATAAAAATAAGCTTTGAATTTAACCCTGGGGGAAAATGCATATTGCAGATTGAGAAGTTCTGCTGGAGGTTTTGCTTCTCATGTATTGGTAATTTAGAATGTTTTGGTTGGCATGTATTTGAACTTTATTAAGTTTCTAGATCAGTGCTAAATCATAGCAATATGAATTTAGATAGGTGTTCAAGCTGGCAATCTAAGTATTGAACTAGAATCAGAAATCCCTAGCATGTAGTAATTGCTTTTTCCATAAATAAATGTTCTTGGTTTGAGTTTTTTt
>Seq193 [organism=Ipomoea trifida (H.B.K.) G. Don] PacBio-Illumina derived unannotated transcript Itc604/f8p2/1651
agatttcttgagaggaacgaaactagttgattcccgtctaaaacccctgctgttacctttcctcacCTCTGTAGAAGAAGAATCATGGGTCAGGGAACTCCCGGAGGTCTGAACAGGCAGCTTCCCGGAGATCGGAAAAACGATGACAAGAAGGAGAAGAAGTTCGAGCCGGCGGCGCCACCTGCCCGCGTCGGACGCAAACAAAGGAAGCAGAAAGGCCCCGAGGCGGCGGCTCGGCTTCCGACTGTCACTCCGCTCACCAAGTGCAAGCTCCGGCTCCTCAAGCTGGAGCGCATCAAGGACTATTTATTGATGGAGGAGGAATTTGTGGCCAATCAGGAGCGATTGAAACCGCAGGAGGAGAAGACCGAAGAGGATCGATCGAAGGTCGATGATCTCCGAGGAACGCCGATGAGCGTCGGTAATCTGGAGGAGCTGATTGACGAGAATCATGCCATTGTTTCTTCTTCCGTGGGGCCCGAGTACTATGTCTCTATCTTATCGTTCGTCGATAAGGATCAGCTCGAGCCTGGATGTGCAATTTTGATGCACAATAAGGTTTTGTCTGTAGTTGGGCTTCTTCAAGATGATGTTGATCCCATGGTATCTGTAATGAAGGTTGAAAAGGCTCCTTTGGAATCTTATGCTGATATTGGTGGATTAGATGCGCAGATACAGGAAATTAAGGAGGCGGTTGAGCTTCCATTGACACACCCTGAATTATATGAAGACATTGGTATTAGACCTCCAAAAGGAGTAATTCTGTATGGAGAGCCTGGCACTGGAAAAACTTTGCTTGCAAAGGCAGTAGCAAACTCCACTTCTGCAACTTTCTTGCGAGTTGTGGGAAGTGAACTGATCCAGAAGTACTTAGGTGATGGTCCCAAGTTGGTGAGGGAACTGTTCAGAGTTGCTGATGAACTCTCGCCTTCCATTGTCTTCATTGATGAAATTGATGCAGTTGGTACTAAAAGGTATGATGCACACTCAGGTGGTGAGCGTGAAATTCAGAGGACAATGCTGGAGCTGCTTAACCAGCTAGATGGTTTCGATTCTAGAGGAGACGTTAAGGTAATTTTGGCAACCAACAAAATTGAGTCTCTTGATCCTGCACTGCTTCGCCCGGGTAGAATAGATAGGAAGATTGAATTCCCTCTTCCTGATATCAAGACAAGGAGGCGCATTTTCCAGATCCACACAGCAAGAATGACATTAGCTGATGATGTCAACTTGGAAGAATTTGTCATGACCAAAGATGAGTTCTCTGGTGCTGATATCAAGGCTATTTGCACTGAAGCTGGATTGCTCGCTTTAAGAGAGAGGCGTATGAAGGTAACCCATGCAGATTTCAAGAAAGCAAAAGACAAAGTTATGTTCAAGAAGAAAGAGGGAGTCCCTGAAGGGCTCTACATGTAATGATATCCCTCTCTCATTACATCCTAGTTCTGTGAAGCATAGTGAGTTTTATTCTTTTCCTTGAAAGCTTCAAGCTCCCTTGTACTTTCACTTCTGTCAGAGAACATCATCTGCCTGATTCATACCCATCTTTTCTTACTTTGAACTTTTATCTCAGAAATTCTCTTCTCCCACTACCTGTATCGGATGATTCTATTTGGGCTTTCTATTAATTTCATTAtctgacttgttttgg
>Seq194 [organism=Ipomoea trifida (H.B.K.) G. Don] PacBio-Illumina derived unannotated transcript Itc606/f6p4/1976
acctacgagtgacgacgccaattgaatCCCGCAATTTTCTGATTCTTCTCTGCGTTCCTGGATAATGGAGGATTTTGATATGCCGCCCGCGGAGATGGATGACTTGGATCTGCCCGATGACAATCCGGTAATGAAGGTCGGAGAGGAAAAGGAGATCGGAAACCAAGGCTTGAAGAAGAAGCTTGTCAAAGAAGGCGCAGGCTGGGAGACTCCTGAGCCTGGCGATGAAGTGGAAGTTCATTACACTGGGACGCTGCTTGACGGAACTAAGTTTGACTCGAGTAGAGATAGGGGGACTCCGTTTAAGTTCACTCTTGGTCAAGGTCAAGTAATAAAGGGATGGGATCAAGGTATCAAAACAATGAAGAAGGGTGAATCTTGTATCTTCACTATTCCTCCAGATCTTGCCTATGGTGAGTCTGGTTCCCCCCCTACCATTCCTCCAAATGCAACTCTCCAGTTTGATGTGGAATTGCTGTCCTGGGTAAGTGTTAAGGACATCTGCAAGGATGGTGGAATTTTTAAGAAGGTTCTTGCTGAGGGAGAGAAATGGGAAAATCCTAAGGACCCTGATGAGGTTTCAGTCAAGTATGAGGCCCGACTTGAAGATGGAACATTAGTTGCCAAATCAGATCTAGTGGAGTTCACTGTTGAAGAAGGTCATTTTTGCCCTGCACTTACCAAGGCTGTTAAAACCATGAAGAAAGGAGAGAAAGTGCAGTTAACAGTGAAGCCTCAATATGGGTTTGGTGAGAAGGGAAAGCCAGCCTCTGGTGATGTAGGAGCTGTTCCCCCTAATGCAACACTACTAATTAATTTGGAGTTAGTTTCATGGAAGACTGTGACGAATATCACCGATGATAAGAAAGTAATAAAAAAGATCGTGAAGGAAGGGGAAGGATATGAACGCCCCAATGAAGGAGCTGTTGTAAAGTTGAAATTAATTGGGAAGCTGCAGGATGGCACAATCTTTATCAACAAAGGTCATGATGGAGATAATGAAGATGGACTATTTGAGTTCAAGACGGACGAGGAGCAAGTTATTGATGGGTTGGACAGGGCTGTGCTAACAATGAAGAAGGGTGAAGTCGCATTGTTGACTGTTGCACCAGAGTATGCTTTTGGTTCATCTGAGTCAAAGCAGGAGTTAGCTGTGGTTCCTCCCAATTCCACTGTGTCTTATGAAATTGAACTTGTTTCTTTTGTCAAGGAAAGAGAATCATGGGATATGAACACCCAGGAGAAGATTGAGGCTGCAGGCAAAAAAAAGGAAGAAGGAAATGTACTGTTCAAGGCAGGCAAATATGCAAGAGCTTCAAAGAGATATGAGAAAGGAGTTAAGTTCATTGAATATGATACTTCCTTTAGTGAGGAGGAGAAGAAGCAATCCAAGGCCTTGAAGATCTCCTGCAACCTAAACAATGCAGCATGCAAGTTGAAATTGAAAGATTACAAGGAGGCTGAGAAACTATGTACTAAGGTGCTTGAACTGGATAGTACTAATGTTAAAGCACTCTACCGCAGAGCTCAAGCATATATGCACTTGGTTGATTTTGATCTGGCTGAGTTTGATATCAAGAAAGCTCTCGAAATTGATCCTGACAACAGGGAGGTGAAGCTTGAATACAAGGTTCTAAAGGAAAAGGTAAAAGAATACAATAAGAAGGATGCCAAATTCTATGGAAACATGTTTGCCAAGTTGAGCAAGCAGGAACCATTCAGTTCTAATAAATCAGCTCCTCAGGAGGCAGAAGCCATTGACAGCAAGGCCTAAGCTTGGCAGTTGGCAGTGCAGAAAAGCAAGTCTGTTATTTGTAGTTTCTTTGGGTTGCTTGGTCTGTGAAACTGAGGGATTTTCTATGTCTACAAATATGGTTTACTAAATCTTTTTCCATCATTATTATTTTCAAACTAAATACTGACCCAGAAATTCCTAGTATGCTCTTCTTTTTCATctaatccaatgtgttctcaat
>Seq195 [organism=Ipomoea trifida (H.B.K.) G. Don] PacBio-Illumina derived unannotated transcript Itc607/f5p4/2092
gcctcatataatttagtactccaaattcccaaatctccaaagatagggatacccggaaaggggagaggtaTGGGGAAGACGACGAGGAAATTGGAAGTGGCTTCGCCGGTTCCGGCGGATATAGACATTGCGAACTCTGTGGAGCCTCTTCACATATCTGAGATTGCTCAGGAACTCGGTTTGAGTGCTAAACACTACGATCTCTATGGGAAGTACAAATCCAAGGTGCTTTTGTCTGCGCTTGATGAGCTTGCAGGAGCTCAGGATGGGTATTATGTGGTGGTTGGAGGGATAACTCCAACCCCTCTTGGAGAAGACAAGTCCACTACTACTGTTGGTCTGTGTCAGGCATTGGGTGCTTTTCTTGATAAAAAGGTTGTAACATGTCTCCGCCAACCATCACAAGGACCGACTTTTGGAATCAAGGGAGGTGCTGCGGGTGGAGGCTACAGTCAAGTGATTCCTATGGACGAGTTCAATCTTCACTTAACGGGGGATATCCATGCAATAACAGCTGCAAATAACCTTTTAGCGGCTGCCATTGATACACGGGTTTTCCATGAATCGAGTCAGTCTGACAAAGCGCTTTTTAACAGGCTATGCCCGCCAAATAAAGAGGGGAAGCGAAAATTCAGTGATGTAATGTTTAGGCGATTGAGAAAACTCGGTATTGACAAGACGAGCCCTGAGGACTAACGCCAGAAGAGGTTTCGAAATTTGCTAGGTTGGATCTTGATCCTGCTTCTATAACGTGGAGGAGAGTGATGGATGTTAACGACAGATTCTTGAGGAAGATTACTATTGGACAGGGTCCTGAAGAAAAAGGTATGGTGCGAGAGACCGGGTTTGATATTTCGGTAGCTAGTGAGATAATGGCTGTTCTAGCCCTCACAACGTCCCTCACCGATATGAGGGAGAGGCTAGGAAAAATGGTTGTCGGGAATAGCAAGGCTGGCGATCCGGTTACAGCTGATGATCTCGGTGTTGGAGGTGCTTTGACTGTGCTGATGAAAGACGCCATAAATCCCACTCTGATGCAGACGCTCGAGGGTACCCCTGTCCTTGTCCACGCAGGTCCTTTCGCGAATATTGCCCACGGGAATTCGTCTATAGTTGCTGACAAGATCGCGCTAAAACTGGTGGGACCCGGTGGTTTCGTGGTAACAGAGGCTGGCTTTGGTTCTGATATTGGGACGGAGAAGTTTATGAACATAAAATGTAGATATAGTGGCTTGAAACCCCAATGCGCTATAATTGTTGCGACGGTGAGGGCCCTCAAGATGCATGGCGGAGGGCCAGAAGTTGTAGCTGGAAAGCCGCTCGACAGTGCTTATGTAAACGAGAACGTCTCACTTGTTGAAGCTGGTTGCGTTAATCTGGCCAGGCACATAGCAAACACAAAAGCTTATGGCGTAAATGTCGTGGTAGCGGTGAACATGTTCTCAACTGATACCGAAGCAGAGCTGAATGCCGTTAGGAATGCATCATTAGCAGCAGGGGCATTCGACGCCATAATTTGTACCCATCATGCCCACGGTGGGAAAGGAGCGGTGGACCTCGGAATTGCAGTTCAAAAGGCCTGTGAGAACGTTTCACAACCGTTGAAATTCCTGTACCCTCTGGATATCGGCATTAAAGATAAAATTGAGGCAATCGCAAAGTCATATGGTGCGAGTGGCGTCGAGTACTCTGAACAGGCCGAGAAACAGATTGAGATGTACAGCAAGCAAGGATTTTCCAATCTCCCGATTTGCATGGCTAAGACTCAGTATTCATTTTCGCATGATGCTAAAGCAAAGGGTGCTCCAGGCGGGTTTGTACTTCCGATCAGGGATGTGAGGGCGAGCATTGGAGCTGGATTCATCTATCCTCTCGTCGGAACAATGAGCACGATGCCTGGCCTGCCAACGAGGCCCTGCTTCTACGAGATTGATCTCGACACTAAAACTGGAAGAGTTATTGGCCTTTCTTGAATCCAGAAAGGCGAATTCCCCGCTGAATAAAATGGCTGTACTACCTTGCCACAGCACTGACATTTTCTTACATGTTTGAAGTTTTCTCTAAGCAATaaacattttctcacctttctttc
>Seq196 [organism=Ipomoea trifida (H.B.K.) G. Don] PacBio-Illumina derived unannotated transcript Itc609/f14p5/1700
gaagctagagaaagcaaagacagaagaaGAGAGAAGAGGAAGAGAGAAGAGATTCGCTCATACGTCTCTTTCTCTCTCTTCCTTCTTTGCTTCGCCTTCTCAGCAAAGAAGGGAAGAGAACACATACGAGGATTTAGCTAACTTGTGCGCATCTCAATCCTCTTTTCCCGTATTATATATACACAGGAATTTGATTTTGAATCGGTGGCCAATTTGTTGAATTGGGGAGACGATAGGAGCAAATATGCTGGTCGCCAATAGTTTTGACTTATGGCAGAAGGACATCTTCTTCTCCGCTGCCGAGGAGGTTCAGAAATCTGCTGATATAATGGAATCAGCTTATAGGACCTGGCTAAGAGAGAGGAGAGAAGGGGTAGCACCTCAGTTTTTAGATGAGCTCCGGGGAGAGCTTCAGATGGCTTTAGGCACAGCAAAATGGCAGCTGGATGAGTTTGAGAAGGCGGTTAGGCTGAGCTACAAAAATCGTGCTGACGAGGTTACGATGACCAGGCATAGAGACTTTGTTTCTGCAATGGAAGCTCAAATTTCCCGTGTTGAAGCAGCCGTACGAGAATCCTACAACATTGAAGGGAAGGAACATCTTCCATGGGTGAGATTGGATGAAAATGAATGTGATGATTTAGCACAATTTCTTTCTGGATCCTCACAAACTATGAAGGATGAGCATCCCAAGGTCCTTTGTACTACGGAATCTCTTTTGGAGGATCATAAAACAACAAATGATTTTGATCTAAATGCTGAAGCGGCCAAGAGAAATCTTTTGAATCAAGATGCTATCACATGTAACATGGCAGCTCATTTCACCAGAGAGCAAGAAATTATTGAAATTTCTCAATCCAGGAATGATAAAAACTATGAAGCTGATAGACTACTTAGTTCTGAGAATGCAGTTAATAACAGTGCATTGGAGATTGTGATTGATAATGGATATGGACAAATGGCTGCATCTATGTCAACTGAGATCACACCCAAAGAAAAGGGCTTTAAACCTTCCTTTTGGAGGCCACGATGTGAAGATCATCGTCAAGCAAAGGGAGGAATGCTCAGAGATGCCCCGTTGATGAGATTAAATTGGATAAATCAGCTTTTGGGACAGCTTACTGGTTACAGACAAGTACAGGCCCCATTGACATTGCGATCCAACCGTTCGATTCGATTGATGCTTATTTTGATGCTGACCATTTTCCTAGTGGTGCCTTTCTTACTTTGTTCAGCTTAGGTGGAAGTTGAATTCTGTTCTCACCCAAGCTAGAGTAGAAGACAGGCAGTGGAGCTATGCTTCTGGTTTTGAGTTTCTTAGGAATTAAAGGTCAGGATTTTTCTTCTTTTGTATGGGGAGTGCCCTACACATACTTTTCATATAAAACGCAAAGTGCCTATTATTTTCAGAAGTTGGAGTTGAAGACAAATATTTTACGTGGAATAGCATTGTAATGGGTAGGTCAATGTTAAGAGGTCTCGAGTTCAATCTAAAAAAAAAAAAAAAAGGAATTGTAAAGCCATCATAGAATATGAATCATGGCAAGTTAAAGATTAGGACTCTAATGACTTCCATGACTTTGCGTGCTTGTTATTTGTGCTGTGGCTTGTTGAGTCAGCCTGTACCTATAGCAGGGCTGTGTAACTGTGTTTCGTTGTCTCCAGTaaataaagttgcataatatatttcgtttgtgttc
>Seq197 [organism=Ipomoea trifida (H.B.K.) G. Don] PacBio-Illumina derived unannotated transcript Itc612/f20p7/1855
gacggtcgtcatattcaaagaagaaggggtcaaatttagggaagagaagaggaagaagaaGAGAAAAGGATTTGAAACATCAAACGCCGATCCGCCCTTCTCTACCGTACATCTCTCGGCTGTGCTGGAAGCCCACCCCCTCCCCCTGTGTTCCCATTTGCCATTTCAGATCTACCCCCCTTTCACTTCTTTCTCTCTCTCTCTCTCGCTCGAGCGCATTCACGCATTGCACATACAGACAGCTGGAGAATACAACCCACATCACATGGCCTCCTCCAGTTACTTGACATAGAGAAAGAGGGACCTTAATTTTGGAAGAAAAGCATAAATTGACACAAGTCTCTTTCTCTCTCCACTCCCTTCTTGGAATCATCCTCCATCCCTCACCGTCTTCATCGTAACAGCTTCTATTCCTCGTCTTATTCTTAACCCATTGCATCTATCAAGTTGTTCGGTTCCTCCATTTGAGATCTATTAGAGAATCACCTCCCCCTCCCTCTCTGTAATTTCTGCGTGCGTGGAGGGGCGGATCTTTCCCCATTCTACTTGAGAATATGGAAGCGGAGAAGAAATCTGCCATGGTGTCCGACGTTGGAGCATGGGCGATGAACGTCGTCAGCTCTGTGGGAATCATCTTGGCCAACAAGCAGCTCATGTCCAACAATGGCTACTCTTTCAGCTTTGCTACGACATTAACTGGATTCCATTTTGCTGTGACGGCACTAGTGGGAATGATTTCGAACGCCGCTGGCCTCTCTTCATCAAAGCATGTTCCTTTGTGGGAGCTTATTTGGTTTTCAATTGTTGCTAATATGTCTATTACAGGGATGAACTTCAGTCTCATGCTCAATTCAGTTGGATTTTATCAGATCTCAAAATTGAGTATGATTCCAGTGGTATGTGTAATGGAGTGGATCCTTCATAATAAGCATTATTGCAGGGAGGTTAAAATGGCTGTTGTGGTGGTTGTCATTGGAGTGGGTGTTTGCACTGTGACTGATGTCAAAATTAATGCCAAAGGTTTTATTTGCGCTTGTGTAGCAGTGCTTTCTACCTCATTGCAACAAATTTCCATAGGTTCCTTGCAGAAGAAGTACTCAATTGGATCTTTTGAATTGTTGAGCAAAACAGCTCCAATTCAAGCTGCCTCTCTCCTTGTGCTGGGTCCTTTTGTTGACTATTTTCTTTCTGAAAAACTAATATTAGAATACAAGTATTCTTCTGGTGCTATTTTCTTTATACTCCTTTCATGTTCTCTAGCTGTGTTCTGCAACATGAGTCAATATCTTTGCATTGGACGTTTCTCGGCGGTTTCCTTCCAGGTTTTAGGTCACATGAAGACAGTGTGCGTTCTCACTTTGGGGTGGCTGCTCTTTGATTCTGAGCTGACTGTGAAGAATATCTTGGGAATGCTTACTGCAGTTGTTGGCATGGTAATTTATAGTTGGGCTGTGGAGATAGAAAAACAGCAGGCCAATGCAAAGATCGTGCCCAACTCAAAAAACAGCTTGACAGAAGAGGAACTAAGATTACTGAAAGAGGGAGTGGAAAACACTCCCATAAAGGATGTTGATCTTGGTGAATCCAAGGTGTGACTTGGTCTATTTTCAGAAGTGTAGAGATTTCTGATCGATTTATTCTTGCTGGCACCTTGGGTGCATATTCAGTATCCGTTGTTTAGTTTAGATAAGACTGGTTGCATACCTGCGAGGTGTTCTTCATTGTTGTTATTATTATAATTATAATTATTATTATAATTCTAGACTTTCCCCTTCACGCATGAAGGCGTTGGAAATGAACGAGACATAGCGTGTAAAATCTTCATAGTTTTAGTTTGAAGTTATATTTTTATTTC
>Seq198 [organism=Ipomoea trifida (H.B.K.) G. Don] PacBio-Illumina derived unannotated transcript Itc613/f13p5/1647
gcagtaactttgtttccaacaaccctaactttgtttcttctttcccttcTCTCTGGTTTAGCTTCCATGGCTAACAATCCTTGCCTGCTTTCACTCTTTTCACTCGTTTTCTTCGCTACTGTTTCTCTTGCTCAGAGACCCTTTTTCCCACGGGCGATTGTTATTCCGGTTTCCAAAGATTTCCCCACTTCACAATATGTTGCTCAGCTTCAGATGGGCTATAATCTGGCTCCTTTGAAACTGGTTGTCGATGTTGGTGGTCCGTTTCTCTGGGCTGATTGGGCTTCTTCGTCCCAGGGCTCCACCATACCCTGTGGCTCTCTCAAGTGCTCCATGGCTAACCCTAAAGGATGCACCAGTGGGGCTAGTAACGAGATCTGTGACCTTCAATTCGAAAATCCCGTCTCGAAATTGGCCGGATCTGGGGTTTTGAAAGAAGACACCATAGCTGTGGAGCTCATAGATGAGCCCAACGCAGGTTCTTTTCTCTCTCATGTTCCTAATTTCTTGTTTTCGTTTGTGCCGAGTTTCCTGTTCCAAGGCCTGGGTAATGGCGTCAACGGGGTGTTGGGCCTTGGGAATTCCAGGATTTCGTTGCCCTCTCAGCTTGCAAACACTTTTGGTATCCCTAGAAAATTTGCTGTGTGTTTGTCCTCTTCTAATGGTGCTATAATCTCTGGTGACACTACCTATGATGTCTCGAGATCTATGATGTACACCCCTTTGATCTCCCCCAAAACGGCACCACACAGGAGTATTACATCAACGTGAAATCAATCAAAATTAATGACAGGAAAATCCCCCTCAACTCATCCTTGTTGTTCTTGGATCAAGAAGTTGAGGGAGGGACAAGAATCAGCACAGTGGTTCCTTACACAACCATGAAGACCACAATCTACCAGCCATTTGTGGACTCCTATTTGGGAATTGCTGCTTCCATGGGGCTCAGCAGGGTGGACCCTGTGGCACCATTTGAGGCCTGCTTTAAGGTTGTTGGGTCAGATGTTGTTCCAAGGGTGGAGTTTGTGTTGCAGAGTGAGATGGTGAAATGGAGGATGAATGCAATGGTGAAGGTGGGTGATGGGGTGATGTGTTTGGGGTTCTTGGATGGTGGGTTGGGGCAAGGGGCCTCAGTTGTGATTGGAGGGTACCAATTGGAGGATAATCTTTTGGAGTTCAACTTGGGCACTTCTATGCTTGGTTTCACTTCTTTAATGGGAGGCACAGGTTGTTCTTCCTTCACAAGATCCTCAAGGGACAGAGATTCAGCTTGATTGCTGGCCAATTTTGGAAGAGGTTTAGTAAAATTTCTATGGAGAGATTTCCCTTGTACAGGTGGATGGATGTGAGATTCCTGGCCAGTAAGTAGGTTTGATGAATCAGAGAACACTACTGTTTAACTGTTAACTAATATCATGCTTGTGAAAGTTGTGATTGCCTTTTTTGTGCATTTTTGTTACATTTGAGACTCTAATTTCTATGTATGAGATATATAGATCAATGTAGAATAAGGCTAAAGTCCTCTGTTGTTCCTTGTTTTATAATATCTTTGCCTTGAAGGTTTGGTATTGTAAGTTTTGTCATCTCATTTTGAACAATTGCCATATTGCATCAAGCAAGCAAAATATAttatttcaattgatcctt
>Seq199 [organism=Ipomoea trifida (H.B.K.) G. Don] PacBio-Illumina derived unannotated transcript Itc615/f12p0/1707
gggctcgagttcactgagtcactgactcactgtcacacTCCGTTGAACTAAGCTACTGAACAATGGCGAGTTCGCCGCCGTTCATACTGTGCCTACTCTTCATGCTCTTTGTCTCGTCGCAAACCTCTTTCTCTCTTCCACGATCTTCCAAGTCCGCCGCTCGCTTTCGCAACAAATTCCTGCGATTACCTCCAAGACAATCGGAGCACCGCAGTACAAATACGAGATTCGCTACTTCGAGCAGCGGCTTGACCACTTCAGCTTCGCCGATCTCCCTCCCTTTCGTCACCGTTACCTCATCAACACCGATCACTGGCTAGGCCCGTCTCGCCTTGGCCCCATCTTCTTCTACTGCGGCAATGAAGGAGACATCGAATGGTTTGCCGCCAATTCCGGTCTCGTCTGGGAACTCGCGCCTCGCTTCGGCGCCATGGTTATCTTCCCCGAACATAGATACTATGGAGAATCAATGCCCTACGGAAGTAGGGAAGAGGCATATAAGAATGCGACCACGTTGGCGTATCTAACAGCTGAGCAAGCATTAGCAGATTTTGCAGTGTTAATCACTGAGCTCAAACGCAATACTTCTGCTCAGGCTTGCCCTGTGGTTTTATTTGGAGGATCATATGGTGGAATGCTTGCAACATGGATGAGGCTTAAATATCCTCAATTGCAATAGGCGCACTTGCTGCTTCTGCCCCGATTCTTCAGTTTGAAGATGTTGTGGACCCCGACACATTTTACAACATTGTCTCTAATGATTTCAGACGTGAGAGTGTTAGCTGTTTCAACACTATCAAAGAGTCGTGGGATGTAATAACATCAGTAGGATCGACAAATGGTGGACTTTCACTACTGTCCAAGACTTTCCATCTTTGTGGGGAACTGAAGAATTCTTATGACCTTTCTGACTGGTTGGAGTCTGCATATAGTTATTTGGCAATGGCTGATTACCCATACCCAGCGGATTTTTTAATGCCTTTACCCGGAAATCCAATAAAAGAGGTTTGTAGGAGAATTGACAGTTTACCTGATGACACGAATATCCTGCAGCGAATATTTGAAGGAGTTAGTGTCTATTATAATTACACTGGAACAGTTGACTGTTTTGATTTGGATGATGATCCTCATGGTATGAGTGGCTGGGACTGGCAGGCATGCACTGAGATGGTTATGCCAGTGTCAAGTAACAGCAAAACGAGTATGTTTCCAGCATTTGATTATGAATACAGCGCTGATGAAGAGTATTGCTATAATAGCTACCATGTTATTCCAAGGCCTACATGGATAACAACTGAATTTGGTGGACATGACATCAAGACTGCTCTTGGAACTTTTGGGAGCAACATTATATTCTCAAATGGTCTATTAGATCCATGGAGTGGTGGCAGTGTTCTCCAGAACATATCAGAAACGATTGTTGCTCTTGTTACTAAAAAGGTGCTCATCACTTGGATCTACGTGCTGCGACGCCAGATGATCCGGATTGGCTGGTGGAGCAGAGGGAATCTGAAGTAAAGCTGATAGAAAGCTGGTTGAACAGTTACTTCGAGTCAAAAAGGAAAACTTTCTCCATTTAGAAGGTGAGTTCTTTGCAGAGAGACCTTGGTTGTTTAACTCCCTCTTATTTAGAAACAAGTAGCATGTCTAGTATGTATGGTAAACAAATCCCACGTTTACAAAAACTTATGTTAACAGTATTTCCTC
>Seq200 [organism=Ipomoea trifida (H.B.K.) G. Don] PacBio-Illumina derived unannotated transcript Itc616/f9p0/1564
gaaaaagtagagtcgctgttgttgctggCCACCGCAAAGTTGGAGATTACATATGATCGACGGCGTCCGGCGACGATTATACCAATAATAACTGTAACAACGATGCTCCGTACATCATTCAACCTCTTTCTCTTTCTTGTCCTACACTACCAAACTCTAACCCTAACTTCCTCCACCGATGCTTCTACACGATTTTTCAACATTTCTCACTATCTCTACCCCAAAGCCACCTCTTTTCTCTTTTCTCAACCTCCATCACCTACTTCTCAGCCCTCGTTCTTCTTAAAGGATATATTGGAGGCAATAGCGAAGAGGGAGAAATGGGATTTGGAGGACATTAGGGTGTCGAAATTGGATGCTAGGAGAGGCAAGTATCGCAAATTGTGGAAGTACGAGTTTGGGGTTAGGTTGGGGAAGACTGAATTCGTGTTCAAGGTGTTCGATCAAGTGTCCCAGTGGACCAAATTTGAATCAATGGGGAAGAGGAATTGGTCCGATTTTGAGTCTTTGGTTAAAGAGATTGGCTCCAAGGCTGTTCTTGATGGATTTAAGATTGAAGGGCCTTTGGAATTGTATGCTGCTGGAGACAATGATCTCACGCTCAATTTGCCGTTAAACACTTCAATTCCTGGTTTGAAACAAATCCTTGTAAGTGAAGGCATCACGATAGAAGTGGAAGGTGCTGAAGAAATTACGGTGTTCCATACACCTACTCGCAGTGGCCTATTCTATGGGAATGCTTTCACTAACATGCGGAGTGAGTCTCAGTCATCGTGTTTGTCATTACTTCCCATACGTGTTAGAGGGTCTGCATCTGTAACCGTCTACCGGACTAAAAACCCTGATGCAAGTATAAGAACTTCTTTTCTATCTCGAGGAACTGTCAAGTTGTTGCCGGAAAAGTGTTATATGAGAAACGTGTATAGAAAACAGAGTTCTGTGTTTGATTCTCTGAGCCAGAGGGTGACTTCACTTGAAAATGTTTTGAAGAGCTTTCTGGGTGGAAGAACCAACAGAAATACCGGATTGGGTCTAAAAATAAGAATCAAACCATCATATATCTTTCGTTTCCAGATTGAATTAGAACGAAATATCAGTAGCAATGATACCTACTGGAATACATTGGGCGAGTGGAGAACAAGGCCAGCTGCTGAACGTGTTTGGTTTGAGGTGGTGGCAGGAATTGGGTCCGGGCTTATGAAGCCATTCACGATAAGGAAAATCCGACCATTTATTGAAGTAGATTCACTATCGTGGAGCAGTTTAATGTCAAACATTTCCTTCACAAATTTTCCGTCTTTCCTCGTCCCTCCAGAGCCTCTAACACTGGATGTCAAATGGTGAAGAGGTTAAAGCATTTCTTCTTCTGATTTCCTCCATAGTTTTACCAGCTTTCTTCTCCTTTCCCTGTGTAATGATCTATTCATGCACAAATCACTTGTACAAATGTATTGTCTTACACTCTGTAAATTAAGAAATAGAAAGATGTACTGTATCTTTTCCTTGTAGACATGAACATGTGACGCTTACAactctgctatgcaattttcagtctttgtatcag
>Seq201 [organism=Ipomoea trifida (H.B.K.) G. Don] PacBio-Illumina derived unannotated transcript Itc618/f14p4/1781
TACACAAAACTAGTGTATGTGAGATCAGTAAGCAAAATCGGCAGCACAATACTAGCCTTCCAGTCCACCGGGCCGCACAGTCAAAAGCCTTTCGGTTGTTACGAGCTTCAAAGCTTTTGAACAACTAGGTTGATTTCTGGGTGGCATTTGAACTAGTAAGAAGATAATTGTTTCGATCATGACATCCAAGTCGATGGATTATGAGAATCTGAACGAAAATGTGAAGAAGTGTCAATATGCTGTCAGAGGTGAGCTGTATCTTCGAGCTTCTGAGCTTCAGAAGGAAGGGAAGAAGATCATCTTCACAAATGTTGGCAACCCCCATGCCCTTGGACAAAAGCCCCTAACCTTTCCTCGCCAGGTAATTGCTCTTTGCCAAGCCCCGTTTTTACTGGATGATCCGAATGTGGGACTTGTATTCCCTGCTGATGCAATTGCGAGAGCTAAACAATACCTTTCGATGACTTCTGGGGTCTAGGTGCTTATAGTGACTCCCGTGGCATTCCTGGAGTAAGGAAAGAAGTGGCAGAGTTCATTGGGAGACGTGATGGATACCCAAGTGATCCCGAGCTCATATTCCTGACTGATGGGGCCAGCAAAGGAGTAATGCAGATCTTGAATAGTATCATCCGTGGTCCAAGTGATGGGATATTGGTCCCAGTTCCACAATACCCGTTGTACTCAGCTACTATATCTTTACTTGGGGGCTCTCTTGTTCCTTACTATCTTGAAGAGACCGCAAACTGGGGTCTTGATATCAACGACCTTCGTCGTTCAGTTGCAGATGCTCGATCCAAAGGACTAACTATACGGGCAATGGTGATTATAAACCCGGAAATCCTACTGGCCAATGTCTCAGTGAAGCAAACTTGAAAGAGATATTGCAATTCTGTTACCGAGAAAATTTGGTATTGCTTGGGGATGAAGTTTATCAACAGAACATCTACCAAGATGAGCGGCCCTTTTTAAGTTCAAGGAAGGTTTTATTGGATATGGGCCCACCCATAAGCAAAGAACTTCAGCTCGTCTCTTTCCACACGGTCTCAAAAGGATACTGGGGTGAATGTGGACAGCGCGGTGGATATTTTGAGATGACTAATATCTCTCCCAGGAGTGTTGAGGAGATATACAAGGTTGCTTCAATATCCCTTAGTCCAAATGTGCCCGGGCAGATATTTCTAGGGCTAATGATGAACCCTCCTAAACCTGGAGATATCTCTTATGATCAATTTGCCAGGGAAAGCAAAGGTATCCTTGAGTCGCTAAGGAAGAGGGCACATATAATGACTGATGGATTCAATAGCTGCAGAAATGTTGTCTGTAATTTCACAGAAGGTGCCATGTATTCCTTCCCACAAATACGCTTGCCCCCAAGAGCTATTGAGACTGCACAAGGTCTTGGAAAGGCTCCTGATGTTTACTACTGTCTCAAGCTCTTGGAAGCCACCGGCATCTCCACCGTCCCTGGCTCAGGGTTTGGTCAAAAGGAAGGGGTTTTCCACCTTAGGACGACTATCTTGCCAGCTGAGGAAGACATGCCAGCAATAATGGCGAGTTTCAAGAAGTTCAACGACGAGTTCATGGATCAATATGAAGACCACAGAGGTTATTCAAGAATGTGACACATGGTTTGATTGCTGATAATATCAAACAACTCTTAAACTCTATAAATACTCTTTCCTTTCTCAGTTCACTCACTGATTGATGGTTTCAGGTTATGTATGCTCCAAATACTTTGAGCATCTACTTTCAATATATTTAGTCCATAAATAAAtttctac
>Seq202 [organism=Ipomoea trifida (H.B.K.) G. Don] PacBio-Illumina derived unannotated transcript Itc622/f6p5/1933
ataccataccataccataccataccatatcgtttcattcattttctttcacgaaaTCTTAGCAGATTCTCTAAGCATGGAGACGTCCACTCTCACCGGATTGCTGAAGCACGTCGCCGGAAACTTCCCCTCCCGGCGAGCCATCTCCGTTTCCGGCAAGTTCGACCTTACACACTCACGCCTTCATCACCTCGTCGAACGTGCCGCCTCTTCCCTCTTCGCCGCCGGCGTTAGGCCCGGCGATGTTGTCGCTCTCACCTTCCCCAACACCGTCGAGTTGGTAATTATGTTTCTGGCTGTGATTCGGGTGAGGGCCACGGCGGCCCCACTGAATCCGGCGTATACGGCTGAGGAGTTCGAGTTTTACTTGTCCGATTCTGAGTCGAAGATGCTGTTAATTCCGAAGGAAGGAAATGAGGCGGCTCAAGCCGCGGCTGCGAAGCTCAGTATTCCGGCTGTAACCGCTACGCTGTCCGGCGCTGAGTCGGATATTGCTCTGTTCCCGAGTCATCCCGAGTCGGACTCGGACGCGGTGTCGAAACTCGTTAATGATCCGTCTGATGTTTCGCTGTTCCTGCATACCTCCGGCACCACGAGCCGCCCCAAGGGCGTTCCCCTGACTCAGTTCAACTTGGCCTCTTCAGTGAACAATATTAAGTCGGTTTACAAACTCACCGAGTCGGACTCGACGGTTATTGTGTTGCCTCTGTTCCATGTTCACGGCTTGATCGCGGCGATGTTGAGCTCAATCGGGGCCGGAGGGTCCGTGACGCTCCCGGCGGCGGGGAGATTCTCAGCTTCGACTTTTTGGTCAGATATGAAAACGTCCAAAGCTACGTGGTACACGGCGGTGCCAACCATACACCAAATCATATTGGACCGCCACCTCAGCAAACCGGAACCCTTCTACCCGAAGCTCCGCTATATCCGGAGCTGCAGCGCTGCTCTGGCGCCGTCGATTTTGGCCCGGCTGGAAGAAGCGTTTGAGGCCCCTGTTTTGGAGGCATATGCAATGACAGAGGCGACTCATTTGATGGCTTCAAACCCGTTGCCTGAAGATGGTCCTCATGTGCCCGGGTCGGTCGGGCGACCCGTGGGTCAGGAGATGGCAATTCTGGATGAGAATGGTGTAGCACAGGAATCTGGGGCTCATGGGGAGGTTTGCATCAGGGGACCAAATGTGACTAAAGGGTACAAAAACAATCCTGAAGCCAACAAATCCGCTTTTCAATTTGGGTGGTTTCATACTGGAGACCTTGGATACTTAGACGCCCATGGATATTTGCATCTAGTTGGCAGGATCAAGGAGTTAATCAACCGTGGAGGTGAGAAAATATCACCCATTGAAGTGGATGCTGTGCTCATTTCTCATCCAAAGGTTGCTCAAGCTGTTGCTTTTGGAGTTCCTGATGACAAGTATGGTGAAGAGATAAACTGCGCAATCATTCCAAGTGAAGGATCAAACATTAACGAAGAGGAGGTGTTGAGATTCTGCAAGAAAAACCTTGCAGCCTTCAAGGTTCCAAAGAAGGTGTTCATAACAGATTCTCTCCCTAAAACTGCTACAGGCAAAATCCAGCGGAGAATTGTGGCAGAGCACTTCCTTGCACAAATCTCCATTGCCAAGCTCCCCAAGTTTGGTGCCTAAGAAGATCAGAGACTGTATTCCCAAACTGCCCTATGTGGGAAGGGGCATCATAGTACATTATGTATCCTATGAATGGATAGCTTGTTGCATCAAAATAGCAACATTAATTCCTTGTGGGCTGTCGAGTATTTAGTAATTTAGCTAAACATTATCCTGCAATATTTATTGTTTCTTTTACGTGTTCTTTTACGTATCTTTATTTATGTAGCCAAATTATTATGTAGAACAATGAAAACAGAAGGAAGTTTTtatatccttcttactagtaaagaagatactgaatctc
>Seq203 [organism=Ipomoea trifida (H.B.K.) G. Don] PacBio-Illumina derived unannotated transcript Itc625/f6p0/2106
gctcaccatgtgttgaaaagctgcgttctgcgttcaaaattctttcttttcgtcactctctaTACAGTCCAGCCAACCCCAACAAAGTATAATTAAAGTAAAATATAAAGGAAATACAGAAAACGGAAAGGTAAAAGCGATTGCATTTGAGAATCTCCGCCGCTTATCTCGCCGGGAATCTATACAGCGAAGCTTTTCCGATGTCTTCGGATGATCCGGCAGGCGGCCAGGCTCCGCCTCCAATGCTGCTGCCGGATAACCCAATTAGTCCGGGGAACGCCACGGCCGCTCCGCCGCTTACTGACAGTCCGCCTGCTCCGCCGCCGCCGCCGCCTGGGGCAAACGGGAGCTTCACGGCCGTTCCTCCCCCATCGATATCGAGTAACAACCAGGTAAGGATGGCGCTCCTAATCGGAATAGGCATAGGTGGACTTATTATGCTTGTGTGCGTGGGCATTTTCGTGTTCTGGTACAAGAGGAGAAAGAGGGCTCTTGGTTTATATGGTTCTGAGCAAGGCCCAAAGATTACCCTTTTTCAAGCCAGTCACATAATTGGCCATCAAATCTACCTCCATCATCGAACAACACAGTTGGAATGTCACAAAAGCTTTCTACTGAACCTGGCATTGTATCAACTTTCCAATCTCAATTGTCTCCAGTTGATCCTCCGTCTTCACAACAAACCCCTAATGTGGGCGCAAGTTGCTCAAAATCTACTTTCACCTACGAGGAATTAGCAATTGCAACAGATAACTTCTCCAATACCAACCTTCTTGGTCAGGGTGGTTTTGGATATGTTCACAAAGGAGTGCTTGGTGATGGAAGAGAGGTAGCGATTAAGAAACTAAAAGTTGGTAGTGGACAAGGGGAGCGCGAATTTCAAGCAGAGGTGGAAATTATTAGCAATGTTCATCATTTTCACCTTGTTTCACTTGTGGGCCATTGCATTTCTGGGGCTCAGAGGTTGCTAGTATATGAGTTTGTTCCAAACAAAACTTTGGAGTTCCACTTACATGGGAAGGGGCTGCCTCCAATGAGTTGGGAAATAAGAATGAGAATCGCTTTAGGTTCTGCTAAAGGATTGGCTTATTTGCATGAAGACTGTCGCCCAAGATCATACATAGAGACATCAAGGCTGCCAATATTCTTCTAGACAACAATTTTGAGCCTAAGGTGGCAGATTTTGGTCTTGCTAGGTTGAATCCTGATGCTGATACTCATGTCTCTACACGAGTAATGGGGACTTTTGGATATTTAGCTCCTGAGTATGCTCTTACAGGGAAACTGACTGAAAAGTCAGATGTATTCTCCTTTGGAGTCATGCTTTTGGAGCTGATTACTGGGCGGCGACCGATTGATAAAGCTCAATACTACCTTGATGATAACATTGTCGATTGGGCAAGACCTTTACTGTCACAAGCATTGGATGATGGCAACTTTGAGGCTCTTGCTGATCCAAATTTAATGAAAAATTATGACTCCACGGAGATGACCCGAATGGTTACTTGTGCTGCTGTCTGCGTGCGTCATTTGTCACGGCGCCGGCCTCGGATGAGTCAGATAGTTCGAGCTTTAGAAGGAAACTTACCAGCGGATGATTTAATCGGGGGAGTTAGACCTGGACACAGCGGGATTCAAGAACCCTTCGGAAGCTCAGATTATGACTCGACACAGTACAAAGAGGACTTGGAGAAGTTCAGGAAGATGGCGTTAGAAACCCAGACACATAATTCCAGCGAATGCAGCGGCCCAACCAGCGAGTTTGGTCCTCATCCTTCTGGCTCGAGTAGCGAAGGCTTAAGAACAACCCAAGAGACGCAACCCGGTACTGAAATCCGACGAGGAACCACTCCGGAAGTGAGAGAAATAGAAATCCAAGGAAGTTGATTTGGAACTATGAATGAAACATGAGAAACTGACTAACCTTAGATAGGATTTCTTGATGTTTGGCATTGCAATGCCATTCTGTTCATAGTTGTCTCAGGTAGGCATTATTGTGCCGCCATCTTGTTTGTTGTGTTCAATGATTATTTGAACCTTAAAATTGGATCCAGTGTAAGTGTAACAAAtatgtctgacattaagaaattttcacttgtgctctct
>Seq204 [organism=Ipomoea trifida (H.B.K.) G. Don] PacBio-Illumina derived unannotated transcript Itc626/f17p1/1628
ctcacacgggtagtatatatttatcacattcgtatccgattttgacctctcgatcgaaaccctaaaCCCCACTCCCGCAAGTGAAGTGGCCTACGGCGGTTTCTCAGAACAAGTAGCTGTGGTCGGAAAATTGTGTTGGAAGATTCTGTTCTGAAGCCATGGCTCTGGTTCTGCATTCTTCCGATGGCAACAAAAACGCATTCAAGGCACTCATTGCTGCGGAATACTGTGGTGTGAAAGTTGTTCTTACGAAGAACTTTCAGATGGGTGTGTCAAACAAGACTCCTGAGTTTCTTAAGATGAACCCAATTGGAAAGGTTCCTGTGCTTGAAACACCCGATGGTCCTATATTTGAGAGCAATGCCATTGCACGCTATGTTGCTAAGCTGAAGCCTGACAATCCACTTTTTGGCTCTTCATTGATTGAATATGGTCATATTGAACAATGGACTGACTTTGCTGCTACAGAGATTGATGCTAATATTGCAAAATGGTTGTACCCACGGCTTGGATTTGTGACATATTTGCCTCCGGCTGAGGAAGCTGCAATTGCTACGCTGAAGAGATCGCTTACTGCTTTGAACACCCATCTTGCCTCTAACACTTACTTGGTTGGGCATTCTGTTACACTAGCCGACATTGTTATGATCTGCAACTTGAGTGCTGGATTTAAGTGGATCATGACTAAGAGCTTTACCAAGGAATTCCCACATGTTGAGAGATATTTCTGGACATTGGTTAATCAACCGAAATTTGCCAAGATAATGGGTGAGGTTAAACAAGCAGAATCAGTTCCACCTGTTGCATCCAAGAAGCCTGCACAACCAAAAGAATCTGCTAAACCGAAAAAGGAAGAGCCAAAGAAAGAGGCTAAGAAAGAAGCTAAGAAAGAAGAGACAAAGCCTAAGGATGAGGCAGATGAAGAAGAAGCACCCAAGCCAAAGCCAAAAAATCCTCTTGATCTCTTGCCTCCAAGCAAGATGATTCTTGATGAGTGGAAGAGGCTATATTCCAACACTAAGACCAACTTTCGTGAGGTTGCCATTAAAGGTTTTTGGGATATGTATGATCCAGAGGGATACTCTCTTTGGTTCTGTGATTACAAGTACAATGATGAAAACACTGTTTCCTTTGTAACCATGAACAAGGTGGGTGGTTTTCTGCAGAGGATGGATCTGGCACGCAAGTATGCCTTTGGCAAGATGTTGGTAATCGGCTCAGAGCCCCCATTCAAGGTGAAGGGGCTGTGGCTTTTCCGTGGGAAAGAAATTCCCAAGTTTGTTCTGGATGAATGTTATGACATGGAGCTGTATGAGTGGAAGCAAGTAGACATCAATGATGAAGCTCAGAAGGAGCGGGTTAGTCAGATGATCGAGGATGCTGAGCCTTTTGAAGGTGAGGCTCTTCTAGATGCAAAGTGCTTCAAGTAAACATATTTCCACATCATATCATTCCATAACTCAAGTTTTGAGTTTGTAGCTTACATACTGCAAATTTTGAATTTCTTCTGTTATGCACTACTATGCTTTTTCTTTACTGAGAGTATTTGTAGCGGTTTTGAATTTTGACTTGTGTTTTTGGCAAGAATGTTATTTATTATCAATTGGATGGATGCTTGTTATCTTGCT
>Seq205 [organism=Ipomoea trifida (H.B.K.) G. Don] PacBio-Illumina derived unannotated transcript Itc628/f9p2/1745
gcgatggagtgaactgacgacaacgccacagactgcgatcattaaTCGCCGTGGCGTCATTCCGCCGTCGCCATCCCTGCCTCCTTCATCCGCCGACGAAAACGTCAATTTCTCTCTCCCTCGCGATTGTCCGCTTTTGGAAACCGCTCTTTCACAGAGAATTCAATAATTTGTCGTTTTAGTTATAATTGGGTTATATATTTGTAATTTTTGCGCGTCTGGATTCACAGTATACTCTGTTTCCAGACAAGAGGCGCGTCGATGGAGGTTGATGGGGTTCCGGCGGCGGGGACGGGAGGGGCGCTGTTGAGGCTCAGGTGTGCGGTTAGGAATTACGATTGGGGCCGCATTGGGCGGGAATCCGGTGTGGCGCGGCTCTATTCCCGCAATACTGGCGACGAGATTGAGGAAGGGAAGCCCTACGCGGAGTTCTGGATGGGGACGCACGAGTCCGGGCCGTCGTATGTCGTGGTGGGAGGAGCACCGCCGGGGAGAATAGCCGAGAATGGATTGTCCAATGGTGTGGCGAAACAGAAATTTGTTGTCACTCTCAAGGATTGGATTCGGCGGAACCCTAGTGTTCTCGGTGATAAGGTTCTTAACAAGTGGGGCCCCGATCTTCCATTCCTTTTTAAGGTACTCTCAGTTGCAAAAGCGTTGTCGATTCAGGCTCATCCTGATAAGGATTTGGCTGCTTGCCTGCACAAGGAGCAACCACTGGTATATAAAGACAGTAATCACAAGCCTGAGATGACTCTGGCACTTACTGACTTTGAGGCTCTATGTGGATTCGTCAGTTTTGGGGAACTGAAGGTTGTTTTACAAACAGTGCCCGAGATAGGAGAAGTGGTTGGCAATGCATATGTAGAGCAGTTGATAAACTTGAATGAACAGGATGGAGCTGAGAATGCAAAATTAACCCTGCGGTTGTTCTTTACAAAGCTTATGTCATCTAGCAAGGATGTGATTTCGAAAGTTATATCCAAGCTGATAAGCCGGCTAAACAAAGAAAACGAGCAGAGGAATCTATGCGAGAAAGAACAGCTAGTATTGAGACTTGAAAAGCAGTATCCAGGTGATGTTGGTGTTCTAGCAGCTTTCCTGTTTAACTACGTGAAACTTAAGGCTGGTGAAGCACTGTATTTGGGGGCAAATGAACCCCATGCTTATCTTCTTGGTGAATGTATCGAATGCATGGCAACATCAGATAATGTGGTGCGTGCTGGACTTACTCCAAAGCACCTGGATGTTGAAACTCTTTGTTCCATGCTTACGTACAAACAGGGCTTTCCTGAAATACTTAAAGGGAATGCACTCAACCCATATACAACAAGATATCTCCCACCATTTGAAGAATTCGAGGTAGACCGATGTACCCTTCCTCCGGCAGCCAAGGCTGTTTTTCCTGCAGTTCCAGGCCCCTCCATTTTTGTCGTCATGGCAGGAGAGGGGACAATGACAACACCATCATCGAATGAAATTGTCGCAGAAGGCGATGTCCTATTTTCTCCAGCAAACACAAACATCGCAGTTGCAACTACATTGGGTTTAAGTTTATTTAGAGCGGGAGTAAATAGCAGGTTTTTTGCAGAAAATTCATAAAAGCTGTGAAAATTAGACACAGCTTCACATATGTTGATTGTGGCATTTTCTTGTAATATGTAGTACAAATTCCCCACCATTGTATTATGTATATTAAAAAGATCTGTTACataccaataaaatttgaaaatgatctgtttatt
>Seq206 [organism=Ipomoea trifida (H.B.K.) G. Don] PacBio-Illumina derived unannotated transcript Itc629/f14p4/1685
[truncated: 73,862,839 more chars]
