# Supplementary material for: Single-molecule real-time sequencing identifies massive full-length cDNAs and alternative-splicing events that facilitate comparative and functional genomics study in the hexaploid crop sweet potato
Source: PeerJ. 2019 Nov 15;7:e7933. doi: 10.7717/peerj.7933 (PMC6859871; doi:10.7717/peerj.7933)
Supplement: Supplemental Information 18 [file peerj-07-7933-s018.zip › It51184 part2.fasta]

>Seq30001 [organism=Ipomoea trifida (H.B.K.) G. Don] PacBio-Illumina derived unannotated transcript Itc11955/f1p0/1594.1
GAACAAATTTAAAATGGCTTCATGAAAGACCTAAACACTTTTCTATGAAGGCCAATGAAGTTCACGAGTTTTGGGAGTGGGAATTGGGTGATTGGAAGAAGAGCAGAACAATGCGCATCTTGGCCATTGATAGAGGCTGCATTTCATTTATTGATGTTGACTTCAGATTGGGGGTGAAAGAAACTATTATATTGCCTACATTCCCACTTGACTCGCGTTTTATTTTGGACAAGTCTCAGTCAGTGGATCCTACATTTTACAGCTATATCAGAGCGCTTGTGTTTTCTTCGTTACCAATGGTGTCTGTTGTGGCCAGAATCTATGATTCAAGGCCTGGAAATCTCATGTTAGCATTTGAGTCTCCAATGAAGAAAATCGGGAATGCCTCAAGGGGGGACCTCTATAGTTGCCCCTGGAATTTCAAAGCCTTTGAAGATCCATCACCTGAACGATTCTTGTTACAAATAGAGGCAGTTGATATTAGAGGAAGATCATCTTTGACTGAATTACGGCCATTTTCTGTTGGTGGTCGACGTGCTATGCTCTCACATAATTGGAAAGAATTTATTGTTATGGGTTGTCAATGGGATGCTTTATATTACCCATTGTTGTGGTCCTTCTACATGTTTATTCTATCCATCCTTCTAATTCCAAAAGCCATATTATCATTTTCTAGAAAGAAATATACTTACAAAAATTTCAATACCAACAGAGGACTAGCAAGTTATGTAACATGGATTACGATGGAACTATACAATATTCCACGGGTATGGTGCTGTATAATTGCTTACCTGTTATACCTCATATTATGTCCTTTGCTTTATGGCCAAGGTCTTGTGGATGGAAAAAAGTTATACATGACCTATCGAGGTTGGGCATTGAAGTTCAACTCAAAAGAACAACAGTATGAAGGGTTTCCGGATATAATGGTGATTGTTATTCCACACCTTTATGTTGTGGTTTTGCCTACTGTGTTTGTATTTAGAGCATTGGTTGCCGAATCAGGAATTCACCGAGATAATATACGTGTACTTTCCAGTAAAAAAGAGGATGATTATGATGCAAAGAATAAGGGATCGATGTCATTTACTCATGGAAGAAATTATAGCTTGAAACTGGTACTTTTTCGTGTGCGATGGATTAGGAAAGTTCTCCTGGTGTTTTGTCTGACAATTTGTTGCATCCATTTTTTGAGTTGCCGAGCTCTTTCCAAAGCATATGAGATGAACCCATTTGTCCACTTCCCAATTTATAGCATGTCAGTCCCACTGTTAATGGTGTATGCAATCTACAGAACTGGTAGCACTTTTTAGAAATATTGAAGGCTGACCTTGAAGCAAAGGCATGAAAGAGTGTGTCTGTCGGCCCTTCACTCATATCCAAAACTCCAAAAGCATTTATAATGGCTTCTTCCTATGGACATGACAAGGTATTTGAACCCCAGGT
>Seq30002 [organism=Ipomoea trifida (H.B.K.) G. Don] PacBio-Illumina derived unannotated transcript Itc11956/f1p1/2320
ATGTATAGAGAGAGAAGGCTGCGGTGAGAGGGAGATCGAGAAATCTAGATCTCGGAGGAGTGTAATAGCTGCGGGGAAGCCGACCTGAGCTGAGCTGCCGTGTTATAGAGAGATAGGTATCGGAGAGCTATGGAGGTCGCGAGGGTTCCGGCGATGCCGCGATGGATCTCGTGTTGCTTCCTTGTCTTCCTTTTCTTCGCCGAGGTTCGCTCTTTCTACCTCCCCGGTGTCGCGCCTCAGGATTTCCAGAAGGGTGATCTTCTCAAGGTGAAAGTTAACAAACTGACCTCTACGAGAACTCAGCTTCCTTATTCCTACTATTCCCTTCCTTACTGTAAGCCAGGGCGCATTGTGGACAGTGCAGAGAATCTTGGTGAAGTTCTTCGTGGTGATCGCATTGAGAACTCTGTTTATGAGTTTCGTATGAGGGAACCACAGATGTGCAATATTGCATGTCGTCTTACTCTCAATGCAAAAACTGCCAAAGAATTTAAGGAGAAGATAGATGATGAATATCGGGTGAACATGATTTTGGATAATCTTCCTCTTGTTATGCCTATGAAGAGGCCTGATCAGGAATCTATCATCTATCAACATGGTTTCCATGTTGGTCTTAAAGGAATATATGCCGGGAGCAAGGAGGAGAAATATTTTATCCACAACCACTTGACATTCACTGTCAAGTTTCACAAGGATGCACAAACTTATGCGGCAAGAATTGTTGGATTCGAAGTCAAACCTTTCAGTGTGAGACATGAATATGAGGATCAATGGAATGACAAACATACAAGACTAACAACCTGTGATCCTCATGCCAAACGCACAGTTACCAGCTCTGATTCTCCCCAAGAAGTTGATGATAAGAAGGAAATAATTTTCACATATGATGTCGAATTCGAGGAGAGTGAAATAAAGTGGGCATCAAGATGGGACACCTATCTTCTGATGACTGATGATCAGATTCACTGGTTCTCAATTGTAAATTCTTTGATGATTGTTCTTTTCCTCTCGGGAATGGTGGCTATGATCATGTTACGAACTCTCTATCGTGATATCTCCAAATACAACCAGTTGGAGACCCAGGAAGAAGCTCAAGAGGAAACCGGATGGAAGCTGGTCCATGGGGATGTTTTCAGACCTCCAACAAACTCAGATTTGCTGTGTGTCTATGTTGGGACGGGTGTTCAGTTCTTTGGGATGACACTAGTGACTATGATTTTTGCTCTTCTGGGATTCTTGTCTCCTTCAAATCGAGGAGGATTAATGACAGCTATGCTTCTTCTGTGGGCTTTCATGGGTGTGTTGGCTGGGTATGCATCTGCCCGTCTCTACAAAATGTTCAAGGGATCTGAATGGAAGAAAATCACACTTCAGACGGCTTTCATGTTTCCTGGAGTATTCTTTGCCATTTTCTTCGTGCTGAATGCTCTAATTTGGGGTGAGAAATCATCAGGGGCAGTGCCATTCGGAACAATGTTTGCATTGGTGCTCTTGTGGTTTGGCATCGCTGTCCCACTTGTTTTTGTAGGTAGTTATGTAGGATTTAAGAAGCCAGCTATTGAGGATCCTGTCAAAACGAATAAAATTCCACGACAGATACCAGAGCAGGCCTGGTACATGAATCCAGTTTTCTCCATCTTGATCGGGGGCATACTCCCATTCGGTGCAGTATTTGTTGAGCTCTTTTTCATCCTCACATCCATCTGGCTGCAGCAGTTCTACTACATCTTCGGTTTCCTCTTCATTGTGTTTGTCATCCTCATTATCACCTGCGCAGAGATCACCATCGTTCTCTGCTACTTCCAGCTGTGCAGCGAGGACTACCTCTGGTGGTGGAGGTCATACCTGACTTCAGGTTCCTCAGCAGTGTACCTCTTCCTTTACGCGGCATTCTACTTCTTCACTAAGCTCGAGATCACAAAGCCCGTCTCTGGTATCCTCTACTTCGGGTACATGCTAATTGCTTCATACGCGTTCTTTGTGCTGACGGGTACAATTGGATTCTATGCATGCTTTTGGTTCACAAGGCGCATCTACTCATCAGTGAAGATTGACTAAATCTGTGAGTCATTGTATAAACCTTAAAACTCATCAACAAAGTATCTTCTTCTCATAGGTGGATCAAATTGTATTTTTAATATTCTTGCCGACTGTTTAAGAGTTTTGATTGTGTAGAAATTTGCTTTTGATTGTAACCAACCTCCTCCTCCTCCTCCAGGATATACTTCTTTAGGTTTCTTTTGTAACTTCTCATGGAGAAACATTTTGAGAGGAACGCAGGCGAGTCTGCATTGCCACTACGAAGAATATTTAGGATTGTTAAAACAAAAACTAATCCTTTTTCG
>Seq30003 [organism=Ipomoea trifida (H.B.K.) G. Don] PacBio-Illumina derived unannotated transcript Itc11959/f1p0/1745
TTTCGTTCAGGTTCTGGATAATTTGTTGGGGAATTACAAATCATATTTTAGGACTGCTTGGGACGGTGCTAATTTGGGGCTCAGAAGGCTTTCTGGCTTCATTCTAATGCGATGGGCAGTGAGGGATGCATTGGCACAGGTATTGGGAATTTGGTCTTTTGGCGAAATTGAGGATCAATATGAATTCTTGAAGATTTCTGTAAGAATGAAGTTGATGCCTTTTTCAGATGTGGCACCATGGATTACAGGGCATGAGAAGGAAAGTGTGTGCTTTATATTGTCATGGTTCTTGGTTGAGTTGCTGGTGGGATTTATGTTTGCTGTGGACTCTTGGATTGTGATTGTGGACTCGAGGAAGAGTGGTAGGGAGGTTGTGAGAGAAGGGTGCCATTTGTTGGTTTCGTTGCTCGGCCCTGCTATTGAGATCAAGGGCTGGGAGGCCATGATTTGTGGGTCGTTGACAAAATGGATATTGGGCGAGATTTTTGGTGAAGTATTTGCAACTGCATTTCAGTCGGTCATGGAAGTCTATTTCATGGTAGCATGGTTGATGTTTTATTTGGCTGCTAGGTCAATTGATGCAACGTCTCTTGGGAGGGCATTCGGGCGAAGAGAGATGGAAGGTTTTCTAGAGGGAATTAGATAATAATTCTTGTTAGCGGTTTTTATTCAAAGGGTTAGTTCCATTGCCTCTATAGTTGCATTTCAAGTGTGCCATTATTGACTACATTGTCGTGCTAAAAGCTTCTGGTGCTTTATCTGTTCAATGCTTTGAACATTCAAGTAATGTAGCCCTGGCGTTATTAGATGATCACCAGCTCCCGCTCTGTATTTGTCCCGAGGCAATACAAAATCTGTAGACTACTAGACTTCACTGGAATTCTTGAGAATACCATGTCGTGTTCAATTCTTATGAAAAACGCTTCCGGTGAGAAATGTATAAATACTAGTGATAGATTGCCCATTTTTTGTGTTGCTGCTTTTGGTAGTTCAAATAGACAAAACACAAGCTGTCTCAGTTTTCTATATGCCATATTGATGTATATTTTCAAAATCTGAAGCAAAATGAGTTGGATAATTTCATACGTTCCAGAGAAGCAAATTCTTCACTTAGCTTTCTGTTTATTGTAATTCTTACTATTGCTTTGAAT
>Seq30004 [organism=Ipomoea trifida (H.B.K.) G. Don] PacBio-Illumina derived unannotated transcript Itc11960/f1p0/1986
ATTCCCACCGGCACCGCGCCAATACTGCGAACTGAATCAACTGATCCGATTGTAGATTCTCTGATCACCGCCGTCAACTGCTCATTCAGGCCTGCCTGATATCGGATTTTGCAAAGCAATCGTGCCGTTTTAAGGATCAAGATGGTTGTTTTAGCTGCTTCCATTATAACTAAATCTGGGAAAGCACTTGTTTCGAGGCAATTTGTGGACATGTCTCGAATAAGAATTGAGGGGTATCTTGCAGCTTTTCCCAAATTGGTTGGAATAGGGAAACAACACACATATGTTGAGACTGAAAATGTGCGATATGTTTATCACCCAATAGAGTCTCTGTATTTGCTCCTAGTGACCAATAAACAGAGCAACATTCTTGAAGATCTAGAGACACTGAGGCTGCTGTCTAAAGTTGTCCCTGAATATTCTTATTCCCTAGATGAGGAGGGCATTTGCAAAACAGCTTTTGAGCTCCTTTTTGCATTTGATGAAGTCATATCTCTGGGCCATAAGGAGAATATTAATGTTGTACAAGTGAAGCAGTACTGTGAAATGGAGAGTCATGAAGAGAAGCTGCACAAATTGGTCTTGCAGAGCAAGATTAATGAAACTAAGGATGTCATGAAGCGCAAAGCTAGTGAGATTGACAAAAGCAAGATTGAGAAGAATAGAGGTGATAAAGGGGGCTTTATGTCCCTGCAGTCACTGGGTTCTTCTGGAAGGCTTGAAACTGGCTTTGGCAATGATACAAACCAATCAAGCACCGGAAGTGGTTTTGGAAATAGTGGTTCTGGCTTTGGGTTAAGCAGCACTGATGTTGAATCTTTCTCCACCAAGTCTAAGGGTCATCCGCCTTCATCTGCTTCAGCTCCACCAAAAGGTCTTGGTATGAAGCTGGGTAAGACACAAAAAGCCAACCAATTTTTGGAATCCCTGAAAGCTGAAGGTGAAATGATTGTAGAGGACGTCAGACCAAGTGTAGTAGGTCAGTCCAAACCCGCTGCTGCACCCTTAACTGACCCTGTGACATTGACTGTGGAAGAAAAGCTTAATGTAACACTAAAACGTGATGGAGGTGTCAGCAACTTTGATGTGCAAGGTACATTGTCTCTCCAAATTTTGAGCCAAGACGATGGATTTATCCAAGTTCAGATTGAGACCAGTGCTAATCCAGCAGTGCTCTTCAAAACGCATCCTAACATCAACAAGGAGTTGTTTGCAAATGAAAATATTCTAGGCCTCAAAGATCCAAATAGGCCGTTTCCCTCTGGTCAATCTGGTGATGGTGTTGGTCTCTTGAAGTGGAGAATGCAAAGCAGTGATGAGTCAATTTTGCCATTGACACTTAACTGCTGGCCCTCTGTTTCTGGAAAAGAAACCTATGTCAATATTGAGTATGAAACTCCAGCAAACATGCAACTACAGAATGTTATAGTTTCTGTGCCTCTTCCAGCACTTAGAGATGCTCCAAATGTACAGCAGATAGACGGGGAGTGGAGGTTTGACTCCAGGAATTCTATCCTGGAATGGTCTATAGTTCTCATTGATAACTCAAATCGCAGTGGTTCTCTAGAATTTGTTGTTCCTGCAGCAGACCCATCACAGTTTTTCCCAATAAGTGCACGCTTTACTTCTTCAAGAACTTTTAGCGATTTGAAGGTTGTCAATGTTCTTCCGCTGAGAGGTGGGGCGACACCAAAATTTGCGCAAAGAACTCTGCTGGCCGCAGATAATTATCAAGTGGTGTGATTACAAAGAGTTTATGCAGTGATTTAGAATCCAAAATTCTGCTTTATATATATATTTTTCTTCTCTTCCCTTGGAATTTTGAGACTAGACATTCTTTTACTCTTAATAGTTACAGGTGGATATTCTTATATATCTTATATACCGAAGAGGTTACTATACCTAAATTTCTATGTTCGTCAACATTTTGGAGATGTCTTCTCTACCATTTGTTTTTGTATCAAAACAGGAATAAATTTGGGTTGTCA
>Seq30005 [organism=Ipomoea trifida (H.B.K.) G. Don] PacBio-Illumina derived unannotated transcript Itc11961/f1p0/1993.1
CGGGCAACTACTGCAGCAGAATTGGGACAAAATCTTTTTTACGGGTAGCCAACAAGTAGGAAAAATTGTCTTGTCTGCTGCTGCAAAGCACTTAACTCCGGTAACTCTAGAGCTGGGCGGGAAGTCCCCTGCCATTGTTGACCGTATACATGCAGCTGACCTAAAGGTTGCAGTCAAGAGAATAGCCAGTGCAAAGTGGGGGGCATGTAATGGCCAAGCGTGTATAGGAGTTGATTACGTGCTTGTGGAGAAGGAATACGCTTCTGTTCTGGTTGAATCATTGAAGAAGTGTATCCATCAATTTTATGGTGACAACATTAAAAACTTAGATAACATTGCAGCGATTGTGAACAAGCACCACTTTGATAGAGTGCGAAATCTTCTGAAAGACCCCCGGGTTACAGCTTCCATTATTTATGGTGGTTCGATAGACGAAGAAAATCTGATAATAGAACCAACAATACTGCTGAATCCTCCACTCGATTCTGATATCATGACTGAAGAAATATTCGGTCCATTACTCCCTATAATTACTGTAAATAAAGTCGAAGAAAGCATTGAGTTCATAAGAGCCAGGCCAAAACCCCTCGCACTCTATGCATTTACGAAAAATGAAGCATTAAAGAAACGTATTTCGCTGGAAACATCATCTGGAAGCTTGGTTTTCAACGACACCATGGTCCAGTTTGTATGTGATGCATTACCATTTGGAGGCGTTGGACCGAGTGGGCTTGGGCGTTACCATGGGAAGTACTCGTTTGACGCATTTAGCCACGAGAAAGCTGTGTTGCACAGGACTTTCCGCCTCGAGCTGGAGCCCAGGCACCCTCCGTGGAACGATTTTAAGCTGGATTTTGTGAGACTGGCCTACAGGTTTGATTATTTTGGACTAATATTGCTCTTGACTGGGTTGAGAAGATTATTCAGATCATGTAACTGATGAACCTTCAAACTGTTGCTGCTCTGAGAATATGAATATCCTCTGTAGAATCTGACATTATATGAATATACTTTGTAAAATCCGAC
>Seq30006 [organism=Ipomoea trifida (H.B.K.) G. Don] PacBio-Illumina derived unannotated transcript Itc11961/f1p0/1993.2
AAAAAACTTTATCCAGAAACCCAGTATGCTATTTTGGACTTTCCTAGCAAACACTTCATTCCAATTTCCCAAAGGGCAAAGGAGTGAAATTTGATGCAGATACGTACATGATTACATGAATTGTCAACATCACATATCTTCACGAACGGCGTATACATATATTTAATATACGCATACGAAAAGCTGTGATGTTGAGCTATACATAGGTCCTCTGTCTGTACTTTGCAGTGTAAAATTACAGAGGGGAGAGAAGAAATTGCGGAGATGGCCTTGGAAGGGGTAGAGAAAGAGTTGAGCGAGCTGAGAGGGACGTTCGAGAGCGGAAAAACGAGAGGGATTGCGTGGAGGAAAGCGCAGCTTCAAGCCATACTCAAACTTATTTCTGAGAATGAGGATTCGATCTTCGATGCTCTGAAACAAGATCTTGGGAAGCACCGAGTTGAAGCTTATCGCGATGAAGTTGGTGTTCTAACGAAATCTGCAACGCACGCTTTGCACAATCTCGAGAAATGGATAGCCCCGAAAAAGGGGAAACTACCACTGCTTTACTTCCCTGCAAAAGCGGAAGTTATGCCCGAGCCACTTGGTGTAGTGCTCATATTTTCGTCTTGGAACTTCCCCATCTCATTAGCTTTAGATCCATTGATTGGAGCAATATCAGCTGGAAACACGGCAGTCGTAAAACCTTCTGAACTGTCACCAAAATGCTCCTCTCTTCTAGCTGATATGGTCCCTCGTTACTTGGATTCCAAAGCAATTAAAATCATTGAAGGTGGAAGAGATGTAGCCGGGCAACTACTGCAGCAGAATTGGGACAAAATCTTTTTTACGGGTAGCCAACAAGTAGGAAAAATTGTCTTTCTG
>Seq30007 [organism=Ipomoea trifida (H.B.K.) G. Don] PacBio-Illumina derived unannotated transcript Itc11966/f1p0/1253
ATGCCACTTTTCTCTCGATAAGGAACTTTGGGTTTTGTGCAGCAATCCCATTCTTCCCCCCCAAATCGAAATCTCGTCTTCCTTCCCTTCTCCTCCAGCGCCTACCCTCCTTTCTCCGTGGAAGTGTGGTGTAGGTGCCTGCACAGAATGGAAGGATCATCTGATGATCGGCTTGGATTTGGGAAGATGGGATATGGGTGCCAACATTATAGGAGAAGGTGCAAGATTAGAGCGCCTTGCTGTAATGAAGTCTATGGTTGTCGTCACTGTCATAATGAAGAAGCGAGCATGTTGCGCAATCCTTTTGATAGGCATGAGCTCAACCGGCATGAGGTCAAGCAAGTGATATGTTCCGTTTGCGATACAGAGCAGCCAGTGGCTCAAGTTTGCACAAACTGCGGTGTCAAAATGGGAGAATACTTTTGTAATATTTGTAATTTCTTTGATGATGATGTCGAGAAAGGGCAGTTTCATTGTGATGATTGTGGAATATGCAGGGTTGGAGGTCGGGAAAACTTCTTTCATTGCAACAAATGTGGCTCTTGTTATGCAATTAGTCTGCGTAACAATCACTCTTGTGTGGAGAACTCCATGCGGCATCACTGCCCCATTTGTTATGAGTACCTCTTCGATTCCCTGAAAGACACAACAGTTATGAAATGTGGGCACACGATGCATTATGAGTGTTTTTACGAGATGATAAAGCGTGATAAGTATTGCTGCCCGATATGTTCAAAGTCAATCATCGACATGTCCAGCATTTGGAAAGAAATGGATGAAGAGATAGAACAGACTGCCATGCCTGATGATTACAGAGACAGAAAGGTTTGGATTCTATGCAATGACTGCAACGACACCACCGAAGTATTATTCCACATAATCGGGCAGAAATGTCGCCACTGTCAATCATACAATACTCGCACAATTGCTCCTCCCGTGCTCCCCGATCCCTAGCAGCAGCTGCAGCACTTGTTTGATCGGCTATGAATTTTGACAGCTTTGGACGCCGCTGCCATGGATGTATACAAAACCCAGAAAAAAAGTTAAAGAAGGCTTTTTGTTGGGATCTTAATTGAATCCCCATTGCATCACAGCAATTCATCTTTAACTCTGCAGTGATTCGTGCTGCAGAAGCGTTTGTAACATAATATTTTGTTTGCCTATCATTGAAAACAACAAATTTCAACTCACTCCTTGTGCTGGAAAAGTGGAATGTTATGAAATAAAACTATAAAAAAAAGTTGTCATTCATTT
>Seq30008 [organism=Ipomoea trifida (H.B.K.) G. Don] PacBio-Illumina derived unannotated transcript Itc11968/f1p0/2115
TCGCACCCAAACGAGGAGGCACGAAAACCAGAGGTCGCTAAATTGAGCGCCGAAACCGAAAACAGCCCCCATTTTCGGTTCTCGGGCGAGCGCCGAGAAAGGGGAACAATCATATCACACTGAGTGGAGTTGAACACCACAAAAAAACCAAAATCATAAACCCCATCAGCTAAAAGCTTAAGGCTTTAAGTTTATTATCTACTTTTCACCGGAAATCCAAGTGGAGAACTTATTCTTGGAGCTTACTTCAGCAGTAATGGCGGATGAAGGCGCGGCTTCTCATAAAAGAGACCCCATAAAGTCATCAGTTGGGAATGTTGCTGCACAAAGAAGACGGGAGAATGCGGTTACAGTGGGGAAAGAAAGAAGAGATGCGCTGATGAGAACAAAGCGCCTTTGCAGGGAGGGAGTTACTGGTGATTCTGATGTTGCTCCTGAAGCTGATATGATGATTGACGAAGAGCAATCTATTTTGGAGGTTCAGACTTCATCAGCTGTGGAAGAATTAAAACTTGCTGTTGCCCACCAGGGGAAAGGTGCTGTACACAAAAGAGTGAATGCTCTCCGTGAGCTAAGACGTCTGCTGTCTAGGTCGGAGTTCCCTCCTGTTGAAGCTGCCCTTGAGGCAGGAGCTCTGCCTCTCCTTGTGAAATGTCTTTCATTTGGGTCTCCAGATGAACAGTTGCTTGAAGCGGCTTGGTGTCTTACAAATATAGCAGCAGGAAGACCTGATGAAACAAAAGCTTTGTTGCCCGCATTACCTTTGCTTATTGCTCATCTAGGAGAAAAGAGTTCCTCGCCTGTTGCGGAGCAATGTGCATGGGCATTAGGAAATGTTGCCGGTGAAGGGGACGAATTGAGAAGTGTTCTCCTATCGCAAGGAGCCTTGCCACCTCTCGCAAGAATGATGTTTCCAAACAAGGGATCAACCGTGAGAACTGCAGCTTGGGCATTGTCAAACCTGATTAAGGGACCAGACCCTAAAGCAGCAACAGAGTTGATAAGAATTGATGGTGTACTTGATGCAATTCTTCGGCATTTGAAGAAAGCAGATGTTGAGTTGGCCACTGAAGTAGCATGGGTTGTCGTGTATCTCTCTGCCCTGTCAAATTTTGCTACCAGCATACTTGCAAAGAGCGATCTCCTTCAAATTCTGATAGAAAGGTTGAATGAGACAAATAGCCTGCAGCTGCTTATCCCGGTCCTACGGAGTTTAGGTAATCTTGTGGCTGGTGAAACTCGTATAACTAATGTTGTTCTTGTCGCTGGAAACGAGATAACAGATGCGTTTATCCAAGCACAGGTGAAGTGTTTGAAAAGTGAACATCGTATCTTGAAGAAGGAAGCAGCTTGGGTACTATCTAATCTAGCAGCCGGGTCTGCAGAACATAAGAAATTAATACATTCAAGCGATGCATTGCCCGTGTTATTGCACCTCCTTTCGACAGCACCTTTTGACATAAAAAAGGAGGTAGCGTATGTTCTGGGCAACCTCTGTGTTGCCCCGGATGACGGTTCTGGAATGCCAAAGTTGATACTGGAACACTTGGTTTCCCTCGTGGGAAGAGGATGCCTTTCCGGATTCGTTGATTTAGTAAGATCAGTCGACGCTGAGGCTGCAAGACTCGGGATGCAATTTCTCGAGCTGGTTCTAAGGGGAATGCCAAACCGCGAGGGCCCAAAGCTCGTGGAGAAGGAGGATGGCATCGAAGCCTTGGAGCGATACCAATTCCACGAAAACGAAGAACTGAGGGGCATGGCTAATGAGTTGCTGGACAAGTACTATGGGGATGAATATGGACTTGAAGAGTAAAAAGAGCAGTGATGATGATGTATTCTGAGACACTCCTGCAAATGTTTACTGGAATTTGATGTCTCTCCTCTTGTGTGCCTTCTGTACAAATATCAAATAGGTGGAGAGTTTTAAATGCCATTGGTTCAAGTAATTCTTGACATTTTTATACCAAGATTGTGAAATTTTCATATTGCTTCAAAAACTAACCTAAGATGGATGTAGGTTGTAATAAATAATCAAATGTGGCAATGTCGTCGACTTATATATCACTATTGCGACCATAGAATTTATTTTAAATTCTTT
>Seq30009 [organism=Ipomoea trifida (H.B.K.) G. Don] PacBio-Illumina derived unannotated transcript Itc11970/f2p0/1420
GGACTGGGTCGTCGTCTTCTTCTTCTTCTCCCTTTCGCCTTTCGCAGGTACACACCTCCCAACGACTCTTCTTCGCCGACCCGTATAAATAAACTCTCTTTCTCCTCACATCACATCAAATCTCTCATTCTTCGCTTCAATCTCTAATCTGGAGATTAATTAGAAGATGTTAGCCAAGCAACACCACTCTTCTCCTTTCCCTTCTCCATCTTGTTTTCGCCCCAATGGCTCCTCCGCCGCATTAGCCGGCGCAAATCGGTCTTCCAAGGTGGCGCCGCCGCTCCCCGCTGCTCCCACGCTCGCTACTTCTCTATATCACACTGAGTTGGGTCTATTTGCCCTTACTTGGTCCCGCAGTATTCTTGGTCGGTCTTTTCACCTCCATTTCGCGCTCGACGAGGAGGACGAGGACGCTGTCAGTACGGCGTCGTTTGCTTCTCTCTCTTCTACTCCGTCTTTTCACCTCCACATCAAGCCCTTCATCTTCTGGAAAAGGCAGGGATCTAAAAGGCTCCAAATCGGCGGAAAAATCAAGAATGCCCATATCTTCTGGGATCTTTCCAGGGCGAAGTTTGGATCCGGACCCGAACCCAGATCCGGATTCTACATCGCCATTGTCATCGACGGCGAAATGGTCCTCCTCGTCGGAGACTCCCAAAAAGAAGCCTATTCCAAAACCAAAACGAAATTCCCGGCCACCGGCGCCGGCCAATCCATGGTGCTAAGGAGGGAACACGTCTACGGCGGCAAACTGTACGTCACCCGAGCCGCCGTCGGCGGCCGGGACCGGAACATATCCATCGATTGCCGCCTCGCCGGCGACGACCCGCGGCTCTATTTCTACGTGGACAACAAAAGGGTCCTCCAAGTGAAGCATTTGAAGTGGAAATTCCGCGGCAACGAGCGCATCGAGATCGACGGAATCCCCATCCACGTCTCCTGGGACGTCCACAACTGGCTGTTCGAAGACGACGAAGACGGCTACGCCCTCTTCATGTTCAAATTCGAGAAACAGAGCTTCAGAGACGTCGAAGAAGACGATTACTTGAACCACCTAACCGCCCGGAAAGCGGTGAACAGCTGCGGATTCGGGTTCGAGACGAAGATGATGAAGAAGGGCTTGCTCCGGACGGCGAGAAGCTCGTCGTCGTCGTCGCTGTCGTCGGCGTCGTCCAGCTGTAGTTCGGTGATGGAGTGGGCCAGCACGGAAGAGAATGAGCTCAAAGGCCCTCCCGGGTTCTCATTACTGGTTTATGCTTGGAAAAGTTAAATTTTTATTTATTTTTACCAAAAATCAAATATTTTTTCCTTGTTTCAATTTCTCTATCGACTAACTCATTCTTCAATCTTCATGTAAGAGTAATACAATGAAAATATTCAAAATAATAAAACCATATATATATAGATTGATATTATTTGG
>Seq30010 [organism=Ipomoea trifida (H.B.K.) G. Don] PacBio-Illumina derived unannotated transcript Itc11973/f1p0/1921
TGGTTGGCGGTGGTGATTTTGGTGGTAACCGTATCAGAACCTGCGTTCTCCGACCCACAAACAAACCAAATAGGCACCCTGGGTTGCAGCAACTACCATCTTACTGATGCGGACGCGCCAGATTATATAAGGGAACTCAACATCAGCTTTGCTGATCTGAGAAACCAATTATCCAGCGCCAACAAACGCTTTGCCACCTCTACTCAGTTGACTATCTACGCAATGGTACAGTGCAGAAAGTACCTCTCCACTGCGGACTGTGTGGCCTGTTTCGATGCCGCCGTGTTAGGAACCCGAGACTGCCCCATCGCCGCCAGCTCTGCTATTGTCATATTTGATGGCTGCTTCCTAAGGTACCGCAATAGTTACTTCTACGACCAGATTACAGATGAGGTTATAGGAGGAACCTATCGAGTTTGTGGAAATCGAACTGCCAGCAAACAACATATTTTCAATGCCACAACACAACAACTACTAAATGAGCTTCTACTTGCAACGCCCAGAATTAATGGCTTTTACGCTGCAGCAAAGCTGCAGGAGGAAACTCCTGGTGGTGCTACCACTTATGCGGTGGCGCAATGTGCTGAAACCGTGAGCCAAAGCAGCTGTAAAGATTGTTTGTCATTAGCTTACAATAACATACAGGATTGTTTACCTAATTCTGCGGATGGAAGAGCTGCTGATGCAGGATGTTTCTTGAGATATTCAGACACCCCTTTTTTTGCTGATAACCAGACAACTGACATAGCACGCTTCCTAGGAAGAGGGAGTAGTTCAGGAAAGAAGAAACCTATTATTGTTGCGGGTGTAGTCGGTACTGTAGGAATCATTTTGGTGTTAGGAGCCCTTTTCCTTTTCTATCGGCAATCATGGAAGGCAAACGCTTGGAGAAGAGGCAATATTTTGGGGGCAAAGTACTACATATATAAAGACTTGAAAGCTGCAACAAATGATTTCAGCCAAGAAAATATACTGGGAAAAGGAGGGTTTGGCTATGTATATAAGGGCACCTTACAAAACAAGGATGTGGTGGCAGTAAAGAAACTCACAACAATTTCTAGTAGAGCAAAGGCAAACTTCGAGACTGAAATTAGTCTTATTACAAATGCGAATCATCCCAATCTCATTCGTCTATTGGGATATTCTGGCAATGGAAAAGTGCTCATACTGGTTTATGAATACATGGCAAATGCCAGCCTTGACCGATACATATATGGAGAGAAACGGGGAATGCTGAATTGGAAGCAAAGGGTTGATATAATATTGGGTACAGCTAGGGGTCTTGCCTATCTGCATGAGCAGTTTGATGTATGCATCATACAGAGACATAAAATCCAGCAATATACTACTTGATGACGAATTCCAGCCCAAAATAGCTGATTTTGGTTTGGCAAGGCTTTTACCAGAAAATAAGAGTCATCTTACAACTAAATTTGCAGGGACTTTGGGATATACAGCGCCAGAATATGCAATTCATGGCCATTTATCAGAGAAAGTTGACATCTACAGTTTTGGCATTGTCATCCTGGAGATCATCAGTGGGCGACGGAGCAGTGACATACAAGTTGAGCCTGTAACTGAGTATCTCCTAGAACAGGCATGGAAATTGTACGAGAATGATGAATATCTAGGACTGGTGGACAATAATTTAGACCCAAATGAGTATGAAGCAGAGGAAGTGAAGAGAATGTTGGAAATAGCATTGGTGTGCACCCAATCACCCTCCAATATAAGGCCAAGCATGTCAGAAGTGGTGACCATGCTTTCAAGTACTGATGCCTCAATCATTCAAAAACCCCAAAACAGGCCTACCACTATTACTGATTTCGATAAGAGGAAACCTACAAACACTTCACCACTTACCCATGCCACCATTTCATTTTCTCATTTCTCAGGCCGCTAGCTACGCCTATTTTGATCTAGCTAGCTTGCTTGTGATGTGTTTGTATTTATTTATTTATAGATTTTTTTAGAGC
>Seq30011 [organism=Ipomoea trifida (H.B.K.) G. Don] PacBio-Illumina derived unannotated transcript Itc11975/f1p1/1595.1
GTTTGATCCTAACAGAATTTCTATTATTGCTGATTATAACTTGGTTCAGGGATGTGATGCTTCTGTGATCATTGCTTCACCAAACGGAGATGCAGAAAAAGATTCATCAGATAATCTCTCTCTGGCTGGGGATGGCTTTGACACTGTTGTGAAGGCTAAGCAAGCAGTAGAGGCTGTGTGTCCCGGAGTGGTATCATGTGCAGACATCCTGGCTATTGCTGCCAGAGATGTTGTAGTCTTGGCTGGGGGCCCTGCATTCAACGTCGAATTGGGGCGCCGAGATGGTCTTGTCTCGAAGGCATCTCGAGTCAAAGGAAACCTGCCAGAACCAACATTCAACCTTAATCAGCTCACCAGCATGTTTGCAAAACACAACCTTAGCCAACTCGACATGATTGCCCTTTCAGGAGCCCATACTATCGGGCTTTCCCACTGCAACCAGTTTGCAAATAGGATCTACTCCAGCCCAGTGGATCCTACCCTGGATCCCAGCTATGCTCAGCAGCTGATGCAAGATTGCCCCCGGAACGTCGACCCCACCATAGCCATCAACATGGACCCCACAACTCCCCGGGCTTTCGACAACGTTTATTACCAGAATCTGGTTGCTGGGAAGGGGCTGTTCACTTCAGACCAGGTGCTCTTCACTGACACAGACTCTCGCACCACTGTTGAGAATTTTGCCAATAACCCTGGTGATTTCTATAGAGCTTTTGCTTCTGCAATGAGAAGCTTGGCAGGGCTGGTGTCAAAACTGGTAGCCAAGGAGAAATTAGGCTGGACTGCAGCAAGTTCAATTCATAAAGCCAAACCCACAATTTCACAACCACTACTTTGCAATAAACAATAATGGATTTTTAGTTTTGTACAATCTCTGTCAGTCAAAATGTTCATATATAGTCAGTCTGGAAATGATTGTTTTCTTTGGAAATTCTGTTATCTTATCATCAATAAACTCGGAAATAAAGTGCATTATATTGTCTG
>Seq30012 [organism=Ipomoea trifida (H.B.K.) G. Don] PacBio-Illumina derived unannotated transcript Itc11985/f1p1/2248
CACAGAAACAACTTAACCTAGTCACTACTGTCACGTACGAGAATAATGTCTTCTGTTGGTTTAGCGCTTCTCTCGATATTTCTGGGAACCCTTTGGTGGTTCTTCCGTCACCGGAGGGCAGCAGAGTCGTCGAAAAGTGGCCGGAAACTTCCGCCGGGGCCACAACCGCTTCCGATCATCGGAAACCTCCACCAGCTGGGCGCTCTCCCGCACCGATCCCTGAACGAGATGTCAAAAACATACGGCCCCATAATGTACTTAAAGCTGGGGAAAGTCCCATTAGTGGTGGTTTCTTCGCCGGCGGCGGCGGAGCTGATCCTTAAGACCCACGACGCCGTTTTTGCGAGCCGGCCGAAGAACGACGCGGTGGACAACATCGCGGACGGGTCGAAGGGGATGGCGTTTGCGCCGTTCGGGCCTCACTGGCGGGGCAATAAGAAGTTTGCGACCCAAGAGCTTCTCACCACGGCGAAGATCGAGTCGTTCGCGGCGATGCGGAGGGAGGAGATGGTGGCGTGGGTGAAGTCGATTGAGGCGGCGGCCGGCGGGAAGGAGGCGGTGGATCTCACCGCGGAGGTGGGGAGGTTGATTGAGAACGTTACGTACAAAATGCTGTTTGGGTGTAGTAACAATGATAACCATGACTTGAAACTCATCGTTCAAGAGATTGTGTCTTTGATCGGAGCTTTCAATATTGCGGATTATCTTCCCTTTCTAAAGCCATTTGATCTTCAGTAAGAAATCGGTTACATGTTGTTGGGACAATTCCAACCAAGTTAATTAGTTAGCTCAGTAACTAATCTTTCAAGTTCTGACTCCTTGTGTGAGCGGTCTATGGACAACATATATAAACAGACTAATTTATTTTTTGTAGTCCTTTGTTGGCTAGCTAGAGTAGGATTTACCCAATGCAACCCCAACCAAATTGGTTAGACTGTTGGTTTGATAGTCACAAGGTTCTAACTTTGCCTCCCTGTGGGAGATTGGGAGCACCCGATTGGCCTAGCTTTTTGGTTTAATAAGCCGGTCAGCTATGGGCAACCAAGACTGATTTATTTCCTAGTAGTCCTTAGCCGCTAAGATCACACCCCTTTTTGGTTTAATAAGCCAGCCAACAATGGGCAACCAAGACTGATTTGCCTCCTACTAGTCCTTTGTCGACTAAGATCACACCTCACATAGTAGTCGTGGGTTTTTCTCATCATCTAAAAACAAATTGGTTACATGTTATGTGAAAACTAGCTAGCTAGGTTTGGTTTTATCAATTATTTATCCCTAATTCAACTATGAAAAATTGTTGCAGGGCTTGAACAAGAGACTTAGGGCACTTGGAAAATCAGTTGATAAACTATTTTTAGAAATCATCAAGGAGCATGAACAAGATGCAAAAAATGGTGTACAAAAGAGCAATAAGGACATTGTAGATCTGATGCTGGCCTCCCAGAAGAACCCTACATCGTCCCACAAGCTTGACTTGGCAAGCATCAAAGCACTTCTCTTCGACATGATCGTAGGATCTGTGGATACCTCGTACGCATGGATCGAGTGGACTTTAGCGGAAATCATGAGGAATCCCAGGGTGATGAAACTCCTCCAAGAAGAGCTAGAGAACAAAGTGGGACTGAACCGAATGGTGGAGGAGAAAGACTTGCCAAACTTAGAATACTTGGAGATGGTGATCAAGGAAAGCTTCAGGCTCCACCCTGTGGCCACCTTGCTCGTTCCCCGAGAGTCGTTGGAAGATATCGAGCTGAACGGGCATTTCATACCCAAGAAATCACGAGTTATGATAAACTGCTGGGCAATCGGGCACGACCCCAACATCTGGTCAGAGAATGTGGAGCATTTTTTCCCCGAGAGGTTCATGACCAAGAGCGTGGATATCCGGGGACATGATTTTCATCTTCTGCCGTTTGGGTACGGGAGGAGGGTATGCCCCGGAGTGAATTTGGGATTAATTAACGTTAAATTGATCGTTGGTCAGTTGATGCATTGCTTCAATTGGGAACTGCCCAATAAAATGTCACCTCACGAGTTGGACATGACCGAGACATTTGGTTTGGCATCTCCGAAAGTGCAGCACTTAGTTGCCGTTCCCTCTTATCGCTTGCTTTGCTGATTACCTTAAATTATAGTCTCATGATTTCCATATATGTTACAATTAATTTGGTTTCGTCTATTATTGTTTAGTCGAAATAATTTACTGTAATAATGTTTTGTACCTTTCCCCATAAAATACTGTTGTGACAGAGAGAATGAGTGTGTTATGACATGTAAGAAAGTCTAAACTATTGACCAATGTGGGGTCTTTCTTT
>Seq30013 [organism=Ipomoea trifida (H.B.K.) G. Don] PacBio-Illumina derived unannotated transcript Itc11989/f1p1/1622
GTTTCGGATAAGACACGCACAAACACAGAATAGCATAGCAGAAACAAGCTAAGGGGTCTGTCTACCAATGGCGTCTCCTCGAGTGCTCACCGACTGCTCCAACTCCTTCCGCGCTCCTCTCGAGCCCTCTCTACACAGCCACAGCTCCGCCATTTTACGCCGACATTTCCGAGCTTCCACCCCTGCTACCAGCCGCCGCCTTTCCCAGCGTCTGGTTGTCGCAGCGTCTCTCAGTCGCCGGCGTTTGATTGCCGAGTCTGCTGCTGCTGCTTCTCTCTCGCCTTTGGTTGGCCTCTGCCCGGCAAGAGCTGCCGACGAGCCGCTGTCGGAGTGGGAGAGGGTTTACTTGCCTATCGACCCCGGCGTCGTGCTTCTCGACATCGCTTTCGTACCGGACGACCCCAATCACGGCTTTCTATTGGGGACTAGACAAACAATTTTGGAAACTAAGGATGGAGGAAACACTTGGGTTTCACGATCTATTTCCTCAGCTGAGGAGGAAGATTTCAATTATCGGTTTAATGCAATAAGCTTCAAAGGGAAGGAGGGGTGGATTGTTGGAAAACCAGCCATCTTGTTGCACACTTCTGATGCTGGGGAAAACTGGGAGCGAATACCATTAAGTTCTCAGCTACCTGGTGATATGGTATATATAAAAGCTACAGGTGAAAACAGTGCAGAAATGGTAACTGATGAAGGTGCTATATATCTTACATCAAATAAGGGATACAACTGGAGGGCTGCTGTGCAAGAAACTGTTTCTGCTACACTGAATAGAACAGTTTCTAGCGGTATTAGTGGGGCTAGCTACTATACAGGAACATTTAGTACTGTAAACCGTTCCCCTGATGGACGTTATGTTGCTGTTTCAAGCCGTGGTAACTTCTATTTGACCTGGGAGCCAGGGCAGCCATTCTGGCAGCCACATAATAGGGCTGTGGCTAGAAGAATCCAAAACATGGGCTGGAGAGCTGATGGTGGCCTTTGGCTACTAGTCCGTGGCGGAGGGTTATATCTTAGCAAAGGAACAGGGTTAACGGAGGATTTTGAAGAAATTCCTGTGCAGAGTCGTGGTTTTGGCATTCTTGATGTTGGTTTTCGCTCACAGGATGAGGCTTGGGCAGCTGGTGGGAGTGGGGTTTTGTTGAAAACCACAAACAGTGGCAAGACATGGATTCGTGACAGAGCAGCTGATAGTATTGCAGCTAATCTTTATTCAGTCAAGTTTATCAATGACAAACAAGGTTTTGTACTGGGTAATGACGGTGTCTTATTAAAGTATCTCGGATAGATGACTGATTCCACATGGGTCATTGCAGGTTTTGGATGAGCAATTTTTTTTGACGTTGAACAGTTGTGAATGGAGAGTACATAATATTGACTTTGGAAGCAAATAGTTGAACAACTATCAACATGGCAGTTGCTTTTGTACAATCAATCATCCTTTATAATATTTAT
>Seq30014 [organism=Ipomoea trifida (H.B.K.) G. Don] PacBio-Illumina derived unannotated transcript Itc11995/f1p3/1969
CAGATCATTAACACCTGTATGAATGATCAGAAAGATAAGCTGTGGCCGATGTTGCAGAAACTTGGTGTGACTATGAAATCTGAAGAGAAGGAATTAATGGGCAAGGCACTGATGAAACGTGTCATGCAGACATGGTTGCCAGCAAGTAATGCACTTCTTGAAATGATGATATATCACCTCCCATCACCTGGCAAGGCTCAGAAATACCGTGTTGAGAACTTGTATGAGGGGCCTCTTGATGATCAATATGCCAATGCTATTAGAAACTGTGATCCAGAGGGCCCTCTCATGCTTTATGTGTCCAAGATGATTCCAGCATCTGACAAAGGCAGATTTTATGCCTTTGGTCGTGTTTTTTCTGGAAGGGTGGCTACTGGAATGAAGGTCAGGATCATGGGTCCAAACTTTATACCGGGAGAGAAAAAGGACTTGTATGTCAAGAATGTCCAGAGAACTGTTATTTGGATGGGTAAGAGACAGGAAACTGTTGAGGATGTTCCTTGCGGAAATACAGTTGCTATGGTTGGTCTTGATCAATTTATTACGAAGAATGCAACTTTGACCAATGAAAAAGAGGTTGATGCCCATCCTATCAGAGCCATGAAATTCTCTGTGTCACCTGTTGTGCGTATTGCTGTTCAATGCAAGGTTGCGTCCGACCTTCCCAAGCTTGTTGAAGGCTTGAAGCGTCTGGCCAAATCTGATCCTATGGTTGTCTGCTCTATTGAGGAATCTGGGGAGCACATTATTGCTGGTGCTGGTGAGCTTCACCTTGAGATTTGTTTGAAGGATTTGCAAGATGATTTCATGGGTGGTGCTGAAATCATTACATCTGATCCTGTTGTCTCCTTCCGTGAGACCGTCCTTGAGAAGTCATGTCGTACTGTCATGAGCAAGTCTCCCAACAAGCACAACCGTCTATATATGGAAGCTAGGCCGATGGAGGAGGGGCTTGCTGAGGCAATTGATGATGGTCGTATTGGACCAAGAGATGACCCAAAAGTTCGTTCAAAGATCCTGTCAGAAGAATTTGGTTGGGATAAAGATCTCGCTAAGAAAATTTGGTGCTTTGGTCCTGAGACAACTGGGCCAAACATGGTTGTTGATATGTGTAAAGGAGTTCAGTACCTGAATGAAATTAAGGATTCTGTTGTAGCTGGGTTCCAGTGGGCTTCGAAGGAAGGTGCTTTGGCTGAAGAAAACATGAGAGGAATCTGCTTTGAAGTTTGTGATGTTGTCCTCCATGCTGATGCCATCCACAGAGGTGGTGGTCAGGTGATTCCCACAGCCAGGAGGGTTATCTATGCATCCCAGATTACTGCCAAGCCCGTCTTTTGGAACCTGTGTACTTGGTTGAGATTCAAGCACCAGAGCAAGCTCTTGGCGGTATCTATTCTGTTCTGAACCAGAAACGAGGGCACGTGTTTGAGGAGATTCAGAGGCCTGGGACCCCACTTTATAACATTAAGGCATACCTTCCTGTCATTGAGTCTTTTGGATTCTCCGGTACTCTGAGGGCTGCTACTTCTGGGCAAGCTTTCCCACAGTGCGTGTTTGATCATTGGGATATGATGACTTCTGATCCATTGGAGACGGGATCACAGGCTTTCTTCCTAGTTTCAACAATCCGCAAGAGGAAAGGTCTGAAGGAGCAGATGACACCACTGTCTGAGTACGAGGACAAGCTCTAAGCCAAGAAGTTGGTATCCATGAATCCAGTATATTCTTCTCTGCTGAGCTTGAATATTTTTGATAGGTCTTAAATGGGATTTAGTCTTTTAAGTGAGTAGTCTCAATTTTATCTGTTGGTTGGTAGTGTCTAGTTTGTGTCAGTTTTATCATTGGGTCTTGCAGACTTGCAGTGTCTTTCTACCAACACATTTTCTTTTCGACTTATAAAATTTTGTTGCTTCTGTCGACCAACAATTTTGCTTGCCTAATACTCCGGAATATTTTAGATCCAAATTTTT
>Seq30015 [organism=Ipomoea trifida (H.B.K.) G. Don] PacBio-Illumina derived unannotated transcript Itc11998/f1p0/1761.1
AATGCACGTGATGAAGATGATGAAAACGGAGAAAAAGAAATCGTTGAAGACAGTGATTTCTGGGAAAATCAATACAATCTCTTACATGCTACATTATGCAGGACCACATCGGCAGAATCAAGAATCCGGAGTATCACTAAAGAAACATTAAAAGAAGCAAAGCAAGCCGGAAACATGTGTGCTTGTCAGAAACCGGTGAACGGCGGCTGCCGGAGCTGCCTAATGAATGAGGTTTTCCGGCGTCTACAAAACGCTGGTTTCAACTCCGCAATTTGCAAGTCTAAGTGGAAGAGCCTATCAGATATTCCATCAGGTATTTATTTATTTATTTATTTATTTTCCCTATTTACTGTTTTCTTTCTTTATTTTATTTAATTTTATCAGTCGCTTTTAACTTTTTAAGGATTACCACTATAAAACTTTTGTTTTCTTCGTGTCTGCCAGTCTTAGTGCAAAACTATACCTTCCAAAATATAATACTTTTTAATACAAATATTTTTCCAGAACTAGTAATTATTAACATATACTACATTGTAACAGAGTAACAGAGAAGTATTCTAATAATAATAATAATGTATTCCATCAGGTGAACACACATTTGTAGACGTGGTGGAGAGTTCAAATCCCAAAAGGGGAGAAATTCGGATCATAATCGAACTAAATTTTCGAGGGGAGTTTGAGATGGCGAGATCAAATGAAGAGTACGGGCGACTGGTGACGAGCCTGCCGGAAGTTTTCGTCGGAAAAATAGAGAGGCTATTGTCGGTGATCAAGATCATGTGCACGGCGGCGAAGAGGTGCATGAAGGAGAGGAAAATGCACCTGGGTCCTTGGAGAAAGCAAAAGTACATGCAAGCCAAGTGGCTCAGAACGTGCCACCGCACCACCGCGGCGCCGGAGTTCGCTGGTTACGGTGGCCGAGCACCACGGCCCACGGCGTCGATGCTCACCGTTGACTTGCTCGACCATTTGCCCGGTTTGCACCGCACGGCGGTGGCGGTCGTGTGAACATGGATCAATTATATTGATGATTATATATAATGTTAGCTAGCTAACTATATATTTGCTTATTATGCTATCTATTATATAAGTAAATTTATGATCCCCC
>Seq30016 [organism=Ipomoea trifida (H.B.K.) G. Don] PacBio-Illumina derived unannotated transcript Itc12001/f2p0/1642
GAAGATCAGACTCTCTTACTCTCTTCGTCGTCTTCGATCTTCTGCTTCTCCCAGCCGACGGCCGACGCAGCCACTCACCGTCGCCCAGGACGCAGTCACGAGCCAGCGATCTCCGGCAACCACTCCCAGCGAGGCAGCGAGTCAGTGATAGAAGAAATGGATCAGCAAGCAGCAGCAATGCCGGCGGATAATGAATTGCTGGAGAAACGGCCCGGAGTGCTCATCGTCGGAGCTCCTAATGTTGGCAAACGTACACTCCTCTCTCGACTACTTTCAATAGATTTGGACGACACCCCTGATACATCATCCGGCTTACTTGCCTATGGGTGGACAATCAACACAAAGTACTACACAGCTGATGTTTCTCTTTGGATGACCAATCTTCATGAGAAGTTTTCAGTTGAAGCCCTCCCAATATCTGATCAGCTGGCTGCATTAGTGATGGTTTTCGATATAAGTGATTTATCGTCTTTTCTTGAACTTAAAGATTGGGTGTCTCGCACTGATATCCAGAAGTTTGATATTTTGTTATGCATTGGCAACAAAGTGGATCTTCTTCCTGGTCATTCAGCTCATGTTGAGTATAGACGTCGTCTGCTGAAATGTGCAGAATCTTCAGGTAGTTCTTACACAGAAATATTAGACACTGGTATTGATGAGACAGAAGGGAGTAGTCTATTAGGTGATGACGAATCCTCATGGGAGATTAAGCAAGCATGCTTGCAATGGTGCATTGAACTCAACATTGAATACGTTGAAGCCTGTGCATCAAATGTTGACTTTGACAAGTGTTTATCTGTCGATGGCGATTCACAGGGTGTTGAGCGACTCCAAGGGGCACTGTCAGCTTATATGTGGCCTGGAATGGTACTTAAGTCTGGTGATAAAATAAATGAACCTTCATTGCCTCAAGAACAAGATGTGTCAGATGAAGAATCCGAATATGAACTTGAATATGAAATCCTATCTGCTGGTTCAGCAGAGCCCTGGGATGATGTAGATGGAGGCTGGATATCTGCAGATGGTCCTGTTACAGCAACAGGGACAGCAGAATCAAGCAAACAGAAAGAGAATGGTTCTGAAGGAGAGGTGGGGCCTTCAACATTGGAATCTCAGCTGCCGGGAGTGATTGAAAAAGAAGAAATACCAGTTAAAGATGAAGCTGACATAGTATCCGAGGCTGATAAGGGCACAACATACAATTTTGAGGATTTGGAGCAGTTAATGGCTGAGATTGGAAATGTGCGTGATAGCTTAAGATTGATGCCAGATTTTCAAAGGAGGGAAATGGCAGCCAATCTGGCCATGAAAATGGCAACCATGTTTGGTGATAGCAGTGGAGATGAAGAAGGATTAGATTGATACGAGAAGACTTTTGAAGTGTTCTGTACCGTTGATGCCTATTAGCAACCAAATATATCACAGATGTTTATCAACTATTGAAAACATGTTCACCTATTTTGTACAAACAAAGTGAAATCTATGGGCTCCTGCTAATGTTCTGTTCTTAAGGTAGGATCTCCTCTTGTCCCATGAAAGGTCTACGCAGGATGAACAAAGGTACACCGTACACCTCTCCGCTCAAGTGGGTTAGTTTAATTACATAAAACTTTTACATGAATATTTTCTCCTTTGCCTTTTTAT
>Seq30017 [organism=Ipomoea trifida (H.B.K.) G. Don] PacBio-Illumina derived unannotated transcript Itc12005/f1p0/1671
ACGCACTCACGCATTCTCAACTCTCTATCTGTTTCAGACAAGAGATAGAAAGAAAGAAATGGATGAAATTGAGCACAAGTTCATAGAGGTGAACGGGCTAAAGATCCATGTAGCTGAGATTGGGAGTGGGTCGGGTCCAGTCGTGCTGTTCTTACATGGCTTCCCTGAGATTTGGTACTCCTGGCGCTTCCAGATGCTTGCGGTGGCCAAAGCCGGTTACAGAGCCATTTCGCTCGATTACAGAGGGTTTGGCTTGTCGGATCAACCACCCCAACCTGAGAAGACCACCGTCCTTGATCTTGTCAATGACATTGCTGCAATTTTGGATACTCTTAGTATCCCAAAGGTTTTTCTAGTTGGGAAAGATTTTGGGTCGGCTGTTCTGACCTTATTCTTTCGTATCTCCCTCCAAGAAAATTATTTACATTCTGCTAGTGTTTATCTGTGAAATTTATGCAGAAAAAAAGGTAATTAGTAGTGGAGTAAGAGAACTTATCTGTGTTTGTGAAGGTTAGTGACTAAGTTAAACTAGCTTAGGGCCTAGGTTGCCTTGTGACTTTAGTCGGTAAATGCTCACAATGAGCTAAACTAGCCTAGAACTTAGGTTGTCTATAACTGATCAACTCAAATAAAGAAAACCAATAGACTGCACTTGTTGGGAGTCAAACTTGTAACTTTGTGGTTAACTACTAACCAACTTGTCTAGGTTGTCCCTTGCTTGTATATTTTGTGATGCAAAGTTAGGAGTGAAGAAATTTAATTGAGTAGATCTGTATCCCTGTCTGGCTGTTTACCTGGTCTCATATGCAGGTTTTTCTAGTTGGGAAAGATTTTGGGTCGGCTGTTCTGACCTTATTATACCTTCTCCATGAGGAGAAGGTAGCTGGGTGTGTTACATTGGATGTGCCATTCATTATTGCTCGTGCTGCTACATTTACTGAAAAGCTGCCTGAAGGTTTCTATATTTCAAGATGGAGGGTATGTATGCTGTTTCTTTCTCTTTATCATTCTCACAACGAACATCATATCTTGCAGCTTCTGAGATTCGTTTTCAGGAGCCTGGGCGAGCTGAAGCTGACTTTGGTCGTCTCGATGCCAAAACCGTTCTGAAGAACATCTACATCCTCTTCTCCAGAAGTGAAATACCAATCGCTAATGAAAAGCAGGAGATCATGGACATTGTGGAGCCTTCCACTCCCCTACCCCCTTGGTTCACCGAAGAAGACCTGGCAGCCTATGGAGCTCTGTATGAGAAATCTGGATTCCAAACTGCATTGGAGGTTACTTACAGGTCGCATGGAGATGATCGTATAAAGCTACCAGATGACCCAAGAATCAAAGTCCCTGCATTGTTCATTGGAGGTGAGAAGGATTATGTGCTGAAATTCCCAGGAATGGAAGAGTACATAAGCAGTGGGATGCTGAAAGCTTTCGCGCCTAATGTGGAGATAACCTATTTACCTGAAGGAAGCCATTTTCTTCAGGAGCAATTGCCTGAGGAGGTGAATAAGCTGATCCTCAACTTTCTTGATGCCCACCCTTGTTAATCATGAAGGGATGTGGCAGTGTTGTGGCAAAGTCATTTTAGAGGTTTGGCTATGGATGACTAAACCTTCTAAATTCAAATAAATTGAATACTGGGTTCAAAGTTCTAATAAACATTACTATGCTTCTGCAATTAGCTTCATACAAGTTGTGGGCACCACTGTCATGTATTCTATGATGGTAAAAACACCTAAATGAAAGGCTCTATGTTTT
>Seq30018 [organism=Ipomoea trifida (H.B.K.) G. Don] PacBio-Illumina derived unannotated transcript Itc12010/f1p1/2075
GCTTCATTCAACTTCTCAAACAATAAGTTCTATGGGAATTTGACGTCTGAAATTGGGAATTTTCGTTCAATTGATCTGTCGAGCAACTATTTCCAGGGATTTGTTCCAAGTAATGTTGGTAGCAGTGTAAATATTACCAATAATTGCTTGCAGAAGAAAACAGGTCAGAGAAATCCCGAAGACTGCAGAATGTTTTACGCTAATCAGAATGGGCCAGTGCGAATTCCATTGCAAGAAACTCACAGTCGCAAAAATAGATTGGTCTATATATTGGTTGGAGTTATTGGTGGATTCATTGTGCTATTGTTATTGGCAATAATAGCATTATACTGGAAAAAGCGCTCTAGCAGAACTCCAATCCAAAGTGAGTCTGCAAATGTGCGGCCTGTCCAAGAAGCAGCCAATACTGCACCACCCGATAAGGCTTCTGTTGATTTATCTGCTCTAGGAGAACAATTTATGTATGAGAAGGTACTTGAAGCCACAAATCATTTCAGTGATACAAACTTTATGACACATGGACACTCGGGAGACATCTACAGGGGAATGTTGGAGAATGGATGCCCCGTGGCAATTAAAAAACTAAATTTGCAATCCCTCGAGAATAAATCATACATATTAGAGCTGGAGTTTTACAGGGATTTCAATCACCCTAGGTTGATCCCACTTTTAGGGCATTGCCTGGACCAGGAGAGTGACAAGTGCTTGATTTACAAGTACATGCCAAATGGAGATTTGTCCAATTTATTGTACAGGGTATCAAATTCTGAAGGTGAAGATGTACAGTCCTTGGACTGGATAACAAGATTGAAAATTGCAATTGGGACTGCAGAAGCTTTGTCATACTTACACCATGAATGCTATCCTCCCCTTGTTCACAGGGATATTCAATCTAGCAGTATCCTTCTTGATGATAAATACGAGGTCAGGCTGGGAAGTCTGAGCAAAGTTTGTATTCAGGGCAGCGATAATCATGAGAATATGATCTCAAAATTTCTGCGAATACCACAGAGCTCTGGAAAGGGCACACATAGTATGGGGAAGCCACCATCCTCGACTTGTGCTTACGATGTCTACTGTTTTGGAAAGGTCTTACTTGAGCTTGTAACTGGCAAGGTTGGCATAAGCAAGCCAGACGATAGCTCTACAAATGAGTGGTTGGATAGAACTCTTCCTTTCGTAAGTATAAGTGAAAGGGAAAAGGTTGCCGGGATTGTGGACCAGTCGATGATTGTTGACGAGGACTTGCTGGAAGAAGTATGGGCAGTGGCTGTGGTGGCGAAGTCATGCCTTCATCCCAGGCCTTCCAGACGCCCCATAATGAGGCACGTCTTAAAAGCACTGGAAAGCCCTTTCAAGGTTGTGAGGCAAGATTTTAGCTCAGGAAAGCTGAGAACAGCTTCATCCAGGAGATCATGGACATCAGCTTTCTTTGGTAGCTGGCGCCACAGCTCATCTGATAGTACAAATGCGAGCCAAGGGAGCAAAGAAGGTACAAGTGGCGTTAAACAGACTTCTAGACTAGGATCTCATAGTAGTGGGAATGAGCATTCATCTTCTCGGAATAAATCCTCCAGCGAGATTTTCCCTGAGCCAGTGGAATCACATGATTTAGAAAGACAAGATACCAGCCAGCTAAGCCGAGAACTTTGAATTCATTTTATGCTTTATTGAGTGCCTTGATCAACTGCGTTTCTGCAGATCCAAGAGTGACCTCTCTTTCTCCAACAATGGCTTCTCTTGTGATGGGCGTATGAAGAAAATGGGTTTAAACCGTGAACAAGAGGCTTCAGGATTTTATTTGCATAAAGAGCTTGTTTAAAGTGTAAACAAGCCCACAGGATTTATAATGCCTTGACTGCAATAAGGTCCAGCACAAAATGTGAATGTAAATGCATAAGGTCTAGTATTGAATTTGTGTAACAGTATTGCTTTAGGCACCAGAATGCAATTCGTTATCAGTCCTTAGTTGAAGAATAATATGAAACCTTTCAAGGTACAAATAGAAAATTTTTGAGTGTGATTATATGTACTATTGATAGTTAACGCCAGTATTGAATTGAAATGCATTTTGCTTG
>Seq30019 [organism=Ipomoea trifida (H.B.K.) G. Don] PacBio-Illumina derived unannotated transcript Itc12020/f1p1/1834
TAAAACGTTTATTAAAGCAGAGAGGAAACTGTACAGCCAGTTCACTCAGTTCAAATTCGAAGTGTAAAGACATTTCAGCATAAGCCTCCAAAGCCCAAAAACAATGGCGAGCTCCGTATACAACGCTATGTGCTCTTCGCTGCCGCTCCAGCATTCTTTCCACAAATGGAAGCCATCTGTAAAACCAATTTCAAGCCCTCACATTTTCGGCAAACCAAAGCCTATTCCCGTCATTTCCAAGAACAACGAAGTTGGCTCCGTGGTTTCCGATTCCCTCGCCGGCAGCCGTCTATATTTGGGAATGGATTTTGGCACTTCCGGCGCTCGCTACGCGCTGATTGACGACGGCGGGAATCTTCTTTCCGAAGGGAAGAGGGATTACCCTTTGTATATGAGGGAGGAAGATAAATCGGTGGATTGGCTACGAGGTTGGAAAGAAGCTCTCTTCTTACTTCTAGGAGATGTGCCTCTCGGTCTTCGCCCCTATGTTGCTTCAATTTCTGTTGATGGAACTTCTGGAACCATCTTCATCTTAGACAGCGCTACAGCGGAGCCATTATCTAAAGCGTACCTCTATAATGAGAGTTATCCCGATGTTTTGCCGGAGGTGAAGTCTATGGCTCCGGCAAACCACTGTGTCCTCGCCGATTCTTCTGCTCTTTGCAAGCTCCTTTCATGGTGGAACTCTTACGAGTTTAGCAAGAAGTCTGCGCTGGTGTTGCACCATGCTGACTGGGTCTCATTTTTCCTACATGGCAAGCTCGGAATTACGGACTACAATAATGCATTGAAGCTTGGCTATGATCCAGAAGCTGAATGCTACCCGCGATGGCTGCTTTCTCAACCATTTTCTCATGTTTTGCCTGCTGTTCAAGCGCCTGGAAAATCAATAGATTTTTTAAAGGAGGACATTAGAAGACTTTATGGATTCCCGCAAGATTGTGTTGTGTGCACTGGGACTACGGATAGTGTAGCGGCGGTCATAGCAACACGTGCGTCCCAACCTGGAAAAGCGGTTACATCTTTGGGTTCAACTATAGCTTTAAAACTACTAAGTACTAAGAAGGTGGAAGATGTTCGGTTTGGAGTGTATAGCCACCGGCTCGGAGATAAATGGCTGGTCGGAGGGGCTTCGAACTCCGGCGGAGCTGTTCTCCGGCATATCTTCAGTGACGAGCAGCTTTATAAATTGAGTGAGAAGATCAATCCCCTAGTGCCCTCCCCTCTTGATTACTATCCCTTGAAAGTACCCGGTGAAAGATTCCCCTTGGCAGATCCAACAAAAGAGCCTAGGATGCACCCGCGGCCGGCAGATGATGTGGAATACTTGTATGGTCTTCTAGAATCGATGGCTCGTATTGAGGCAAAGGGGTACAGTTTGCTAAAGAGTCTTGGGGCAGCCCCAGTTGAGCAAATACTGACATCTGGAGGCGGATCAAGGAACCCAATATGGACAAAGATCCGTGAGAGGGTGCTGCGTATACCGGTAAGCCCGGCAGTTCAAACTGAAGCTGCCTATGGAGCCGCATTGCTAGCACTAAAAGGTGCATGTCAAAACAACAAGGTTCTTATAACTCCGTATTAATTATAAGACTATGTCTTATAATTCTAGTGTGTTGAAAACTGCAAAAAATAAAAAGAAAATAAAAAAAGTGTGTGATGTTTACGCTTGGTTGCAACTTGCCAAGTTGTGAACTTGTGATGCCGACGTACAAGTATTTTGGGGTCGTGGCACGAAGCCTCTTTTGCCTAAATCTTATTCCAATCTTTAAGCCAAGTGGGCCACCATGTGGATAACTGTCGTTTTAGTGGTTACGTTCATGTTAATTTTGCTTTTCCCAGTAGAGTAGATAGTATGCTTCTAAACATTATCAATTTGAATTTCGATTCCGCTT
>Seq30020 [organism=Ipomoea trifida (H.B.K.) G. Don] PacBio-Illumina derived unannotated transcript Itc12022/f1p1/1808
ACGGCGGCGGACGCCATACCCGGACTATGAAAATCCGACGAGAACACTCACCGTAGCGCCACAGAATCAATAAACAAACTGCAAAACTCCAGTTCATGGGAAGGTGGAGAGCTGCTGCTCTCACTCTCTCACGCATAGCCACAAAGCCGAAATCAACCGATCCCAACTCCCCCGCGAATCCGCCTCGCAGGTTCGCAGATTTTGCATCCTCCGCTTCAGCGCCCATATTTCGATTGCTGAATTTGAAGTCGTTTTCCGCCGTCCCTTGGCCGTCTCCGCTCTACATCGATGAATTCGAGTGCAATCCTGTTGATTTTGCTCAGAGCCCGAAGCGCAAAGCGGTCGAGGAATCTGGAAAAATTCCAATCAAAGCTTATTTTCTTTCCACCAGGTTCATTGTTTCATTTTTTTGCTCACAAGTCATATCCTTTGATATATTTGAAACTTTCCTTGTAATTGAGCTAGGGTTTAGATAAAAGCTCGTTATTACTATTATTATTTTTAAAGTTGTAATTTTGTTGATTCTTAAAAGGTATGTAGCATTGTAATAATTCCTAGTATCCTTTTCAGCATTCTCATTGCTTCGCCACAATCATGATGCTATTGTTAGATATAAATATAATCTAAAAATGAATTGAATAAAAGCTTAATTACTAGAAACCTAACCTCGTGGTAGCAGAAGCAATATTAGGATCAAAATATCTCTAACCATAGATGGTAGCAAGATTAGACGTTTTGTTTCACACTTGACTTAGAACTTTAGATGGTGTATTTGAGATTATTCATGAGCAGTGTATTTGTTTGTGATCTTGAATGGTTTTTATGGGATTCACTCCTTTGCTCATGATGTCTTTCGATGTTCTTTTTTTCCCCTCTATATGTCCTGCTTTCTCAGATTCATCATTTTGACAGTATTGATTTGAAGAGCTTGCAAGCAGAGCATTTCAGAAATGTCATTCCTCCAGCCTCTCGTTCATCAAACTATACAGTACTCAGATTTCGGAATTTTCCATTATCCACTGCCATTGGAATTGGAGAAAATGCAGACTGCTTCCACCACATGGTTGTCTTCCAGTATGGCTCAGCTGTCCTGTTCAATGTCGATGATGATGAAGCCGAATGCTACCTTCAAATAGTGAGAAGATATGCAACTGGATTGCTTCGGGAGATGAAAAAAGATGATTATGCAGTAAAAGAGAAGCCATCATTGGTTGAGGATATGGAGGGATGCCCAGACTACATTGTTCTGAAAAATCTTGACACAGATAGTATCCGTGTAATTAGCAGTGTGCTTGGGCAAAGTATTGCGCTTGATTACTTTGTCTCACAGATTGATGGAATGGTTGAAGAATTTGCTAATATAAATCGTGAAATGGAGAGAACTGGAAATTTCACAATGGACCGGAAGAAGCTCTTTCAGCTCGTTGGCAAGGCTAATTCTAACCTAGCTGATGTAATTTTGAAAGTCGGCCTTTTTGAGAGATCTGAAATTGCTTGGCGAGATGCAAAGTATGCCCAGATACTCGAGTACCTGTCTGAGGAATATGAGGTGACACAACGCTTTGCCAACCTTAACTTCAAACTAAAATTTGTTGAGCATAACATTCATTTTCTTCAGGAAGTTCTTCAAAACAGAAAGTCGGATCTACTAGAGTGGGTCATCATAGTTTTACTGGCCATAGACAACATTGTTTCTGTATATGAGATTCTTCGCGAGTCGACTGCTGTTCCTATGTGAACATCATATATATGCGCTAATCATATTCTTTTTGGCCTATAAAATTGATACAGAACACCCTCAAAGAAAGGGGATGTATTGTTTCATCTTCTATTTTGATTCAATATAACATGATCTCGA
>Seq30021 [organism=Ipomoea trifida (H.B.K.) G. Don] PacBio-Illumina derived unannotated transcript Itc12023/f2p1/2113
AAAATTAATGGCTTTAACTCTTCGTTCTTCAACTTCTTTTATCAATCTAAAAGAAATCAAAGGGGTTAAAAATCCTGATGATTTCCCTAGCACAGTTTGTTTTTCCCAGTTCAAGCGATCATGCCACCACGGCCTTCGAGCAAAATGTTCTATGCAAGAAGCTGCTCAACTTTCTCAGCCTCTAGAAGGCAGGGTGAATGAGAAAAGAGAGAGGCTTCATGGTCTAGCAGCAAATCAAAGCCACAGCAGCAGTTCAAGGGTGCCGGTTTTTATTATGCTGCCACTTGACACCATAACAATGGGAGGAAACCTGAACAAGCCACGCTCGATGAATGCAAGTCTGATGGCCCTAAGAAGTGCCGGAGTTGAAGGAGTCATGGTGGATGCTTGGTGGGGTTTAGTGGAAAAGGATGGACCGTTGAAGTACAATTGGGAAGGCTATGCTGCACTTGTGAAAATGGTTCAAGAGCATGGCCTGAAGCTTCAAGTTGTCATGTCTTTCCATCAATGTGGAGGAAATGTTGGTGACTCTTGCAGCATTCCATTACCTCCATGGGTTCTTGAAGAAATCAGTAAGAATCCTGACCTTGTCTACACAGACAGATCAGGCCGGAGAAACCCAGAGTATATTTCCTTAGGCTGCGATCAATTACCAGTCCTCAGAGGTAGAACACCAGTTCAGGTCTACGCAGACTACATGAGAAGCTTCAGAGAGAGATTCAAGGAATATATGGGAAACGTTATAGTGGAGGTTCAAGTGGGAATGGGACCTTGTGGAGAGCTCAGATATCCATCCTATCCAGAGAGCAATGGGACTTGGAGATTTCCCGGAATTGGAGAATTCCAGTGCTATGATAAGTATATGAGAGCTTCATTAGCAGCATCAGCAGAGGCACTTGGAAAGGGTGACTGGGGAAGAAGTGGGCCTCATGATGCTGGTCAGTACCATCAGTTCCCTGAGGACACAGGCTTTTTCCGAAGGGATGGGACATGGAAAACTGAATATGGACAGTTCTTCCTCGAATGGTATTCTGGAAAGCTATTGGAACATGGGGATAGAATCCTAACAGCAGCAGCAGGAGTATTTCAAGGAACTGGAGCTAAATTATCAGGAAAAATTGCCGGAATTCACTGGCATTACAATACAAGATCACATGCAGCAGAGTTGAATGCAGGATACTACAATACCAGAGAAAGAAATGGTTACTTGCCCATAGCACATATGTTAGCCAAACATGGTGTTGTATTCAACTTTACATGTATGGAGATGAAAGATGGCGAACAGCCTGGGAGTGCAAATTGCTCACCAGAAGGTTTAGTTAGGCAAGTAAAGGTAGCTACTAAAGCTGCCGGAGCAGAGCTTGCAGGAGAAAATGCACTGGAGAGGTATGACAGCAGAGCATATGAACAAGTTTTGGCAACAAGCAGGTCAGACTCTGGAAATGGATTAAGTGCATTTACATATCTAAGAATGAACAAGAATTTGTTTGAGCCAGAGAATTGGCGGAATTTAGTCGAATTTGTTAAAAGCATGTCAGAAGGAGGTCGTAGTACAAGGCTCCCAGAGTGTGACTCGAGCAGAACAGATCTTTATGTTGGACTCATTAAAAAGAGAAATGCCAAGAATGCTAACGAGGCTGTGCTTGTGTAAAGATGCAAATATATACTCATGTAAAGATACTCCACTTTAGACAACCAAGCTAAGGAGGAGGAACATGTCATAAGGTATAAATGAAATTTTTATAGGTCCATAAGCCCGTGAGAACCCAACAAGGATGAGTCTATTTCTGCAACAAAAGAAGGAAAGGTAGCAGCACTACAATGTCTAAACACCACGGTTAAGAGGCTTAAGTTCTTCCACTGCTTGGGGCCATCAGAAAGACGATAACTTTACTAATTCGTCTTCAGCTCTTCACTGCCACAAGGATAAAATGATATATTCTTTCCACTCTAGCACAATAAATTTGTGTCTTTGCAACTTTTATGAAATATAGAACCATTCTGATGTACCCACTACCCAGTGCATAGTTACATTCCAATCATATTTCTCTTGTATTTTTTTAATCATGATTTGTAATGACTTAATAAGTCTAAAAGAAAATTAAAGTGTTG
>Seq30022 [organism=Ipomoea trifida (H.B.K.) G. Don] PacBio-Illumina derived unannotated transcript Itc12027/f1p0/2364.1
CCATCACCTCTAGTATCTAATTTTACAAAACTAAGAGATTTCTGGAAGTCAGAAACAGATTTCTGCCATGTGTTTGGAGGAGCCTCTGTTGATGAATCATTATGCTTTGACGGTGGATCAATCATTCTAAATAGCACTGAGACTCCAAGTCCTCCAGGTGGTTTGTGCCTTGAGAGAATAGGAAATAATGCTTACCTTAATATGGCTGCTCATCCTGATGGCTCCAATCGCGCTTTTTTCTCAAACCAGGAAGGCAAAATTTGGTTAGCTACCATACCTGAGGTTGGTTCAGGAGGATCATTGGAGCTTGATGAAGCCAGTCCTTTCGTCGATCTAAGTGATGAAGTTCACTTCGATACTCAATTTGGATTAATGGGGATTGCGTTTCATCCCAAGTTTTCACAGAATGGCCGGTTCTTTGCTTCATTCAACTGCGATAAGCAAAAGTGGCCTGGATGTGCAGGAAGGTGTGCTTGTAACTCAGATGTCAACTGTGACCCTTCAAAACTGCCTCCTGATAGTGGTGCCCAGCCTTGCCAATACCAAACTGTTGTAGCTGAATTTACAGCTAACGGGACGCCCTGCAGCCTTCTGAGGCAAAAAGTGCCAATGCCCATGAAGTCAGAAGGATATTTACTATGGGTCTTCCATTTACTTCTCATCATGGAGGCCAGATTCTTTTTGGACCTGATGGATATTTGTACTTCATGATGGGGGATGGTGGTGGTGCAGGTTCCTCAGATCCATACAATTTTGCACAGAACAAAAAATCGCTACTCGGAAAGATTATGAGGCTTGATATTGATAACATCCCAAGTGCAACAGAAGTCGCCAAACTTGGCCTATGGGGAAACTACTCTATCCCCAAGGATAATCCTTACACTGACGACAAAGAACTGCAGCCAGAAATATGGGCCCTTGGGTTTCAAAATCCTTGGCGCTGTAGTTTTGATTCTGCAAGGCCATCCTATTTCATGTGCGCGGATGTTGGGCAGGATCATTATGAAGAGGTAGATTTAGTCACAAAGGGTGGGAACTATGGCTGGCGCGGTTATGAAGGCCAGTATCCATACACTCCTCCAAAGTCACCTGGAGGAAATACATCTGCCAACTCTATAAATCCACTGTTTCCAGTAATGGGATACAATCACTCTGAAGTACATAACAATGAAGGTTCTGCATCAATCACTGGTGGATACTTCTATCGTTCCACAACCGATCCTTGCATGTATGGAAGGTATCTGTATGCAGATCTTTACGCAGGTGGTATATGGGCAGGCACTGAAAATCCCCGGGGCAGTGGAGTCTTCAACACCAGCGAGATTCCTTTTGCCTGTTCTCGCGATTCTCCAATCAACTGTACCTTAGTTCCAGGAAGCTCAGTTCCTGCTCTGGGCTACATTTTCTCGTTTGGAGAAGATAACAACAAGGACATGTACATATTAGCAAGTAGCGGCGTTTACAGAGTCGTTCCTCCTAGTCGATGCAAGTACATCTGCTCCAAGGAAAACGATACTTCCACCATTGTTTCACCTTCTCCTCCTTCCTCTCCCTCAGGAGGAGTAACCCTCTCTGCAGTCCTTTATAACAATCTGCAGGTACTGCTGCTACTAACTCTCTACTTTCTGTTGGTCTGTTGATCTGCTTTGAATTTTGTTCTCTTCTCCTTAAACTATTCTGCTCCTGCACCCTCAAAGACCTC
>Seq30023 [organism=Ipomoea trifida (H.B.K.) G. Don] PacBio-Illumina derived unannotated transcript Itc12028/f1p0/1771
AACTGCTTCCCGGGAGACTGCCTCTGACACAGTTGCAAGGACCCCACCTCCTAAAGCTACTGTGGCTAGTTCTTCTGTTCCAACAACACCTTCAAGTGCCGCCATTGCTTTGTCTCCTACAAATGTGTCTAATGCCACAAAAGATGAGGAGATTATGGGCTTCCCAGATCGGAAATCTTCCCCAGCACTTTCTGAAAGTGGATTAAGAGGTGTTGGTAGAGGTGGCCTTCCTAGTCAGCCTGCAGTTAGTATTTTGCTTGGTTCCAGTACCAATGGTGCTATGGATGCTATTCCTTCATCTACTGAAGTAGCAAAGAAAAATATTTTAGGATCAGATGAAAGACTTGGGAGTGTTGGAATGGGGCAGCCTCTAGTTTCCCCCCTGGCTAACAGAAACATCTTGACACAAGCTACTAAGTCTAGTGATGGAATGGGCTCTACTGATAGTGGTAATGTTGGTGAGTCTAATGTTATGGCTGGCAGGGTTTTCTCTCCTTCAGTTGTGCCTGGCATGCAATGGAGGGCTGGAAGTTCCTTTCAGAATCAAAATGAACTGGGGCAGTTCCGTGGAAGAACTGAAATTGCTCCTGATCAGAGGGAGAAATTTTTGCAGAGATATCAGCAAGTACAACAAGGAGGTCAGATTAACATTCTTAGCATGCCCATGCTTAGTAGTGGAAATCAAAAGCAATTTTCTGCACAACAGAATCCACTATTAACACAGTTCAATTCTCAAAGCTCCTCTGTGTCACCTCAACATGGCTTGGGAGTTGCCCAAGCAGCTGGTGTTAATAGTGTCCCTTCATCTGCATCATTGCAGCAGCATACTGGTGTGATCCATCAACCATCTAATCAACAAAATTTGACATCTACAGCATCTAGAGATTCTGACATGAGCCACTCAAAAGTGGAAGAATTGCAGCAACAGCAAGCCCTTCCTGAAGATTCGCTGGCTTCTGTTCCATCCCCTGGTCCTGGAAAGAATGAGGATGATTTGAAGACTTATGCATTAGAAACACCTGGTGGAGTGGCCAGCCCTCTTGCAGAGCAACCCCAACTGCCGAGGGATACAGATCTCACTCCTGGTCAACCGTTACAATTGAATCAACCATCAGGAAGCCTTGGAGTCATTGGTCGAAGAAGTGTTACAGATCTTGGTGCAATTGGTGATAACTTAAGTTCATCACCTTCCAATTCTGGAGGAATGTATGACCAGATGTACAACTTGCAAATGCTTGAGGCTGCTTTTCACAAACTTCCTCAACCGAAGGATTCTGAGCGTGCTAAGAGCTATACACCGAAACATCCAGTGGTGAGCCCTCCAAGCTATCCCCAAGTTCAGGCGCCCATTGTTAACAATCCTGCCTTTTGGGAACGACTTGGAGCTGATGGCTATGGCACTGACACCTTATTCTATTCATTTTACTACCAACAGAATACTTACCAACAATACCTTGCTGCTAAGGCGCTGAAGAAACAAGCTTGGAGATATCACAGAATGTACAACACTTGGTTTCAGCGGCATGAGGAGCCAAAATTAGCTACCGATGACTATGAGCAGGGGACATATGTTTACTTTGATTTCCATATAGCCAACGATGAACATGCTGGGGGGTGGTGCCAGCGGATCAAGACGGACTTCAAATTCGAGTACAATTACCTTGAAGATGAGCTCGCGGTGGTTTAGAAATTTTGTAAGCATATTATGGTGAATTCCTTGTGCCATCAAAAGTATGTATCTTTGAAGTGAATCGTTTAAGTTTCAGTGAAAGAGAAACTTCTTAAAGTTCTT
>Seq30024 [organism=Ipomoea trifida (H.B.K.) G. Don] PacBio-Illumina derived unannotated transcript Itc12029/f1p1/1838
TTTTCACCAACCTTTCTCTCTCTCTCTCTGCTTTCTTCGCCGCCAGACGGATTAACCTATGCTCTCCACCTTTTCCCTCTTTATATACATTCAACGCTCTCCGATCTCCATTCTCACTCTTTCTCTCTCTAAGCCTCCGTTTCTCTCTCTTATACATAATTAAAGAAGCAAGATTTATACGATGGCTTTAGCTCCAGCTTCAGCTCAGCTATCAAAACCGATTTTTTCGAAGAAACCCTTTTCTCAAAAACCCCTATTTTCATTGCCCGCGACGTCTAAGATTCGGCCGCGGCAATCGGCAATCCGATGCTCCGTGGCGGTGGCTCCGACGACGGCCGCTGCGCCCGCGGCGGCGAAGGTGAAGTCCGTGAAGGCGAGGCAGATCATTGACAGCAGGGGCAACCCGACTGTGGAAGTTGATCTGGTGACTGAGGGCGGCAATGATGCGCTGTATCGATCGGCGGTGCCCAGTGGAGCGTCCACCGGGATCTACGAGGCTTTGGAGCTCAGAGATGGGGACAAGAGTGTTTATGGAGGCAAAGGAGTCCTAAATGCTGTGAAGAATATCAATGAAATCTTGGGTCCAAAGCTCGTCGGAGTTGATATTAGGAACCAGGCAGATGTTGATGCCCTTATGTTGGAGATTGATGGGACTCCAAACAAATCCAAACTCGGAGCAAATGCAATCCTAGGAGTCTCCTTGAGTGTGTGTAGAGCTGGTGCAGGAGCAAAGGGCATACCTTTGTACAAACACATTCAGGAATTATCAGGAACCAAAGAGCTCGTCATGCCGGTTCCTGCATTCAATGTCATCAATGGAGGCAGTCATGCTGGTAACAATTTGGCCATGCAAGAATTCATGATCTTACCAGTTGGAGCTACCACATTTTCTGAGGCACTTCGAATGGGTAGTGAAGTGTATCACACCCTCAAGGGAATCATCAAAGCGAAATATGGACAAGATGCATGCAATGTTGGGGATGAAGGGGGATTTGCTCCAAACGTGCAGGATAATAGGGAGGGATTGGTATTGCTAATGGATGCAATTGAAAAAGCGGGTTACACTGGCAAGATCAAAATAGGCATGGATGTTGCAGCATCAGAGTTCCTCACCAAAGACGGGAAGTATGATCTTGACTTCAAGAACCAGCCAAACGATGGCGCTCATGTGCTTACCCCCGAGAGCCTTTGCGAGCTATACAAGCAGTTTGTCAAAGATTTCCCTATTGTATCAATCGAAGATCCCTTTGACCAAGATGATTGGAGCTCATGGGCTGCACTGCAATCCGCTGTGGATATCCAGCTTGTGGGTGATGATTTATTGGTGACAAATCCAAAGAGAATAGCTGAAGCCATTCAGAAAAAGGCTTGCAATGCTTTGCTACTGAAGGTTAACCAAATAGGTACGGTGACTGAATCAATTCAAGCAGCACTAGACTCCAAAGCAGCTGGGTGGGGTGTGATGGTTAGCCACAGAAGTGGTGAAACAGAGGACAATTTCATTGCAGATTTGTCTGTTGGTTTAGCCAGTGGACAGATCAAGACAGGCGCTCCCTGCAGAAGCGAACGTCTAGCCAAGTATAACCAGCTTCTACGCATTGAAGAGGAACTCGGGAACGTGCGCTATGCTGGCGAAGCGTTCAGGGCGCCATGAGAAGGCGGATTCTTGATTTACGCTAGCTAGAACTCATTTATGTTCAATCATGTAGGAAAGGGTAGCAGGAGAACAATCAAAGTATCTATATTCTTGAAGAATAAGTTTGTTTTTCAGAAGTTTTGTGAAAAATGAGTTCTTTACTCTGCTTCAATGAATATTTTGCCTGTATAGCC
>Seq30025 [organism=Ipomoea trifida (H.B.K.) G. Don] PacBio-Illumina derived unannotated transcript Itc12030/f1p0/2069
TTGAACAATATCTTTTGGCTCATAATTTGGCGAGCTTGACAAAGGATGACTTCTATGAGGTGAAAAAGAGAGGTTTTAGTGACAAGCAGATAGCTTTTGCATTGAAATCAACTGAGGAAGAAGTTCGTTCAAAGCGTTTGTCGTTGGGCATAAAACCAGCATATAAGCGAGTTGATACATGCGCTGCAGAATTTGAGGCTGATACTCCGTATATGTACTCAACTTATGACGTCGAGTGTGAATCAGCTCCCACTCAAAGGAAGAAAGTTTTGATTTTGGGCGGTGGACCAAACCGAATTGGACAGGGAATTGAGTTTGATTACTGTTGCTGCCACACATCTTTTGCCCTTCAGGATGCTGGCTATGAAACAATCATGATGAATTCGAATCCCGAGACAGTATCTACAGATTATGACACAAGTGACCGTCTCTACTTTGAACCTCTAACGGTTGAAGATGTCCTGAATGTAATTGACTTGGAAAGACCTGATGGCATCATTGTGCAGTTCGGGGGTCAAACCCCGTTGAAACTGGCTCTTCCCATTCAGCAATACTTGGATGCAAACAAACCTAAGTGCAGAAGTGGGACCGAGTATGTTCGTATTTGGGGTACTTCACCTGATTCCATAGACGCTGCTGAGGATAGGGAGAGGTTTAATATTATCTTGAATGAACTAAAGATTGAGCAACCAAAAGGTGGCATTGCCAAGAGTGAAAAAGACGCTCTTGCCATTGCAGCGGATATAGGGTATCCGGTTGTTGTCCGGCCTTCCTATGTCTTGGGTGGCCGTGCAATGGAGATTGTTTACAGTGACGACAAGCTCGTGAAATACCTTGAAAACGCAGTCGAGGTGGACCCTGAGCGCCCTGTTTTGATTGACAAATATTTATCCGATGCCATCGAGATTGATGTCGATGCGCTTGCTGATTCACACGGTAATGTAGTGATTGGTGGAATTATGGAGCATATCGAGCAGGCCGGGGTTCATTCGGGTGACTCTGCTTGCATGCTTCCCACGCAAACAGTTTCGGCATCATGTCTCGAGACGATCCGGTCATGGACTGCAAAATTAGCAAAGAGACTGAACGTGTGTGGGCTGATGAACTGTCAGTATGCGATCACGGCTTCTGGGGATGTTTTCTTGCTCGAGGCTAACCCCCGTGCATCACGAACTGTTCCTTTCGTGTCCAAGTCAATCGGGCGCCCGTTGGCTAAATACGCTTCACTTGTCATGTCGGGAAAATCTCTTCACGACATACAGTTCACCGAGGAGGTTATCCCAAGACATGTATCCGTCAAAGAGGCCGTTCTCCCATTCGAGAAATTCCAAGGCTGCGATGTGCTCCTCGGCCCCGAGATGCGCAGCACTGGCGAGGTAATGGGTATATACTTTGAGTCTTCAGTCGCTTTTGCCAAAGCGCAGATAGCTGCCGGCCAGAGGTTGCCACACTCGGGAACTCTGTTCCTGAGCTTAAATGACCTCACGAAGCCCCAACTCGCCACCATAGGTCGAGCTTTCGCAGACATCGGGTTTCAAATAGTTGCCACTTCCGGAACCGCACACGTGCTCGAATTGGAAAGCATTCCGGTGGAGAGAGTGCTGAAAATGCACGAAGGGAGGCCGCACGCTGGCGACCTGATCGCAAATGGGCAGATCCAGTTGATGGTGATCACTAGCTCGGGCGACACGCTCGACCAGATTGACGGGCGCAAACTGAGGAGGATGGCGCTCGCGTACAAGATCCCGGTGATCACCACCGTTGCCGGGGCGTTGGCCACTGCCAAGGCAATCAAGAGCTTGAAACAGAACAAGATTGAGATGTCAGCTCTTCAGGACTACTTCAACATTCCCACAGAAGCAGAGTGTGGCAAAAACCTGCAATCTGCATCCTCCATTTCTTCTTCTTCTAGCTGATTACACATTAGAGATAAAGTCAAATCCATGTTTTTATGTTCCCTGCGTTTTTGATCTTAGTGTTCTCAAATTCCATTCCAGACTCTCTTGACTTGATGGGTTTGTTAAGGATGTATTCTTCCTCTTCATTGCTGCTTTGTAGATTACTCAGTGTTACTAATAAAAGCCACATCTTTG
>Seq30026 [organism=Ipomoea trifida (H.B.K.) G. Don] PacBio-Illumina derived unannotated transcript Itc12031/f1p0/1966.1
GAGACTCAAGAGAGAGAGAAGAAGAGAGAGATTTGATAGCTGCAGAACTGAGAACCCAACGGGTTGGTTGGGCTTCTGGAGATGCATATGTTCATCGAATCTTGACCAGAAAAAAAATAAAAAATTAAAGGGGTTTTGTTGAAGTTGAAGGTCTGGAGCTGTGGGGGAAAATGATGAAGTGTTTTCACGTTTTCAAGGACAAATCAAGGTCAAAGAGGAGGGGAGAGTCAGCCCCAGAACTGGGCAACAGAGGAAATAACAATTCTTCTGCAACCACCACCACAAGCAGCAGCAGAGCCACCAAGTCAACAGGTTCTGCTTCATCCCCTAGAGGCATCCCAGAAATGTACAGAGAAAAGTCACAAAATTTGAGGGCTTTCTCCCTTTCTCACCTTAGGGAGGCAACCAACAATTTCCATAGAACCTTAAAGCTTGGGGAAGGTGGTTTTGGGAGTGTATATAAGGGATCACTAATGCCTCCTGATGGGCAGGGTGATCCTCTTGTTGTTGCCATCAAGAAACTCAATACCCAGGGATTGCAGGGTCATAAACAATGGGTTGCAGAAGTTCAGTTCCTCGCTGTCCTGGAGCACCCTAACCTTGTTAAACTTCTCGGGTACTGCGCCACAGATGGGGAACGGGGGATCCAGCGCCTATTGGTGTACGAGTATATGCCGAATAAGAGCTTAGAGGACCATCTTTTCAGAAGAGCTATGCCTGCCCTTCCTTGGAGAACAAGGCTAAATATTATCCTCGGTGCAGCTCAAGGGATGGCCTATTTGCACGAGGGCCTGGAAGTCCAGGTGATATATCGAGATTTCAAGTCATCAAATGTTCTCTTGGATGAGAATTTCAACCCCAAGCTTTCCGACTTTGGACTTGCAAGAGAAGGGCCAATTGGTGACAGAACTCATGTGTCTACAGCTCCTGTTGGCACAGTGGGATATGCTGCTCCAGAATA
>Seq30027 [organism=Ipomoea trifida (H.B.K.) G. Don] PacBio-Illumina derived unannotated transcript Itc12031/f1p0/1966.2
CAGAACTCATGTGTCTACAGCTCCTGTTGGCACAGTGGGATATGCTGCTCCAGAATACGTTGAAACCGGGCATTTGACAATCAAGAGTGATATCTGGAGCTTTGGAGTTGTTCTATACGAAATCCTCACAGGTAGACGAACAATAGAAAGAAATCGCCCTACTTCAGAGCAGAAGCTTCTGGATTGGGTTAAGCAATTCCCTGCTGATAGCAACAAGTTCAGAATGATAATCGACCCACGGCTTCAGGGTCGATATTCTATTAACGCTGCGAGGCAGGTTGCAAAACTTGCTGATAGCTGCTTAACCAAGAACGCGAGAAACCGACCATCAATGAGTCAAGTGGTGGAAGCTTTGTGCCAAATTATGCAGCGTTCGGAGGAAGGGACGTCGGAAATCAGAGGCCCTGAACCAGTAAGAACTAGCAGAGCTGTTGCCTCGGATAAACAGTTTGGAAAGAAGCCAATATCTGGAACTTCTAGACAAATGACCCCAGTTTCTTAGGCTTAGATACTGAAGAAGAACTAAACACAAATATGATCAACTTCACATCTCAAGTGATGAGCTGCTGACTTGTGAGTTATGGTAAAGAGGAATTCTTCACATTTTTGAAATTTTCTTGGCTAGAAAAGGCTATGATCTTGGTGAATGAGAGAGTATGATTCATCCATTTGGGGTTTTCTGCATACTAGAGCTTTAAAGTTTTCTTGGGTAGCAACTAAAATTCCTTGTCATTGGTGATTTATTTTGTGAATATATAATAAGATTCTTTATTATTTTTCTAAAAAAAGGTTGTAATCTCTAATTTGGTGTTCTCAACGTTTTGATCGTACACTGGTTTCCTCTTCAATTCATATGAAAGGAACTTACTTTACA
>Seq30028 [organism=Ipomoea trifida (H.B.K.) G. Don] PacBio-Illumina derived unannotated transcript Itc12032/f1p0/1639
AACTCACTTTCTCTTTCATCTCTCTAAAACCTTCAAGCCTACGCCATGGGGAAGATCAAGATTGGAATCAACGGATTTGGAACGATCGGACGATTGGTCGCTAGGGATGCTCTGGGCAGGGAGGATATCGAGCTCGTTGCAGTCAACGACCCGTTCATCAGTACTGAATGCATGGCATATATGCTCAAGTTTTATTCTATGCGCTGTCAATGGGAACGCTTTGACGTGAAGGTCCACGATGAGAAGACCCTTCTGTTTGGCGAGAAGGCAATTCAGGTCTTTGGATGCAGGAACCCAGAAGAAATTCCATGGGGTGAAATTGGTGCTGAATATGTTGTCGACACTACTGGAGTCTCAACTGACAAGGATTATGTTGTCGAGACTACTGGAGTCTCAACTGACAAGGATAAGGCTGCCGGTCAATTGAAGGCTGGTGCGAAGAAGGTTGTGATCTTTGCTCCTCGCAAAGATGATCCCATGTCTCTTGTGGGAGTTTCAGAGCTTAACATTGTCTCAAATGCAAGCTGCACTACCAACGGTCTTTCTCGAGTAGAGATGTTAGAAGAGTTTGGAGAAGACCTACCTGGTTCATTGCTTAAGCTGCTTGAGTGTATAAGAAAACCTTTAGTGGTACGACAGATTTTGGAAGAACATATTGACGTTATGTTTCTGAAGAGTTCTGCAAATACTTGGTCCAATTTGCTCATGTGGGCCCACTCCCACTGCTCTACTAACACCCATATATCTCCATCTGAGACACAACCTTCCATCCAGAAAACACAGGCTTCTGGTTCCATACTCAGCTCTTGCTCAACAACATCACCGGCTCCGGCACAACATTCTTTGGACATGATAGTGGAAGGACGTTGTTCCCACTATCAGCAACCCTACAGCCCATTACATGAAGTTGCGCAGCTGTCCTCGTTGGAACTTCCATTGACTGCCATGGGAAGAACTGGCGGTCCTAAGACACTGAAATTTCGGGGCCGAATTGCAGGTCAGGATATTGTAATAATGGTGGACAGTGGTGCAAGCCTTAATTACATCTCTCTCGACTTTACCAAGAAACTGCCGATTCCACCGGAACCAACCACACCCTTTGCAGTCCAATTGGCGGATGGTCGTCTCGCTGAAATAAAAGGTAAATATTCTCAACTACATGTTTGTTTGGGCCAAATTGCAATGCCGATCGATTGCTTTGTGTTTCCCTTGGGTGGAGTTGACTTGATTCTGGGCGTAGCTTGGCTAGAGAGACTAGGGGATGTCACGTTGAATTGGGCAAATTTAACAATGACATTTAGAATTGGTGATATATTGATACAATTAGTTGGCGACCCATCTCTGGATGGACCTCCTATTCCCCACAGTTCATTGGATTGCTCACCAATGCCACTACACCTTATTGGAGCGTTGGATGGTCGGCAACCAGCAATCACTGTATAATTTTTATTAGATTGCCCTCATCCCTCTCAATATGAGATTGGGTGTATTTTCTGATACATATGTCTTTAGGGGTCAAACAAGGAAAGCCTACCTTGGGGAGACCGTGTCTAAAGCAACTAACGGTTTGTTGTAGCATATGTATTTTTTCTTTTTAAATACTCCGTAGTATATATTGTATTGGGTGGACACGGTTGTGATT
>Seq30029 [organism=Ipomoea trifida (H.B.K.) G. Don] PacBio-Illumina derived unannotated transcript Itc12033/f1p1/2033.1
ATCTCCTTGTCCATTGGATCTCAGTTTCGTGTCTCGCTCTCGATCTGGCATTAGAGAAGAACAAACGAAAAGTTTCATAATATGGGTGTGGCGGATAACAGTATTGGCATGGAGGAGGGAACTCTGGAGATTGGCATGGAATATAGGACTGTCTCTGGTGTTGCTGGACCATTGGTTATCCTGGACAAAGTGAAGGGACCCAAGTACCAGGAGATTGTTAACATCCGTTTAGGAGATGGAACAACCCGACGTGGACAAGTTCTGGAAGTTGACGGGGAGAAAGCTGTTGTTCAGGTCTTTGAAGGAACTTCTGGAATTGACAACAAATATACAACTGTTCAATTTACAGGGGAGGTTTTAAAAACTCCTGTGTCGCTGGATATGCTTGGCCGCATTTTTAATGGTTCTGGGAAACCCATTGACAATGGTCCTCCTATTCTACCTGAGGCCTACTTGGATATTTCTGGGAGTTCTATCAATCCTAGTGAGAGAACCTATCCAGAAGAAATGATACAAACAGGAATTTCAACAATTGATGTCATGAATTCAATAGCCAGAGGACAGAAAATTCCTCTATTTTCTGCTGCTGGACTTCCTCATAATGAAATTGCTGCACAGATATGTCGTCAGGCTGGTTTGGTGAAGCGTTTGGAGAAGACTGATAATCTTCTTGGTGATGCTCAAGAGGATAATTTTGCCATTGTCTTTGCTGCTATGGGGGTGAACATGGAGACAGCACAGTTTTTCAAACGTGATTTTGAGGAAAATGGATCCATGGAGAGAGTGACCCTTTTCCTAAACTTGGCGAATGATCCTACAATAGAACGCATTATTACTCCCAGGATTGCTCTGACAACTGCAGAATATTTAGCATATGAATGTGGGAAGCATGTTCTTGTCATATTGACTGATATGAGTTCATATGCTGATGCTCTTCGTGAGGTATCTGCTGCCCGAGAAGAAGTGCCTGGAAGGCGTGGATATCCTGGTTATATGTATACTGATCTTGCTACAATCTATGAGCGGGCTGGACGTATTGAAGGACGAAAGGGTTCCATTACACAAATTCCTATTCTAACCATGCCTAATGATGATATTACGCATCCCACTCCTGATCTGACTGGTTATATCACTGAAGGGCAAATATATATTGACAGACAGCTTCATAACCGGCAGATATATCCACCAATCAATGTGCTTCCATCTTTGTCTCGTTTGATGAAGAGTGCTATTGGTGAAGGTATGACTAGGAGGGATCATTCTGATGTGTCAAACCAGC
>Seq30030 [organism=Ipomoea trifida (H.B.K.) G. Don] PacBio-Illumina derived unannotated transcript Itc12033/f1p1/2033.2
AGCTGTATGCAAATTATGCCATTGGGAAGGATGTCCAGGCAATGAAAGCTGTGGTTGGAGAAGAAGCCCTTTCTTCTGAGGACCTGCTGTATCTCGAGTTTCTCGACAAATTTGAGAGGAAGTTTGTTACCCAAGGAGCGTATGATACACGCAACATCTTCCAATCACTTGATTTAGCATGGACACTACTTCGAATTTTCCCCCGTGAGCTTCTCCATCGTATCCCAGCAAAGACCCTGGATCTATTCTACAGCAGAGACGCAGCTAGTTAAGGGTTAGAGGCCAGATTCGTACTCTAGATATCTGCTGTGTGATTGCCTGCCTTGCTTGAGCGTTACTTTATGGTGCTTTCTTAGCTTGTGGATCTCTTTCCCGTTCAATAATAAAAGCTTCTTATAAAATGAGAGTACAAGCTCTTCTACGGCGTTAAGACACACATTCATATTCTTTGAGACCCAGTTAAATCATGTAATCCGTTTCTTATTTTTATTTGGTTTGTTTGTGACAATCCATATATATTAGTAGATTTTAAGTTATGTATAATGCCAGAGTTTTTATGTAATGTATTTGAACAAATAATTTAGTTTTTCAAGTGACATCGGCGCATTCCGCGTAAATAATAATTGGGCTT
>Seq30031 [organism=Ipomoea trifida (H.B.K.) G. Don] PacBio-Illumina derived unannotated transcript Itc12034/f1p0/2219
GGAGCCGTGGTCCGTGGAGTGACTACGTGTGCCAGACCGGCTGTGGACTGGGGACGGCTGAGCTGAGTATATAAACATAAATGCCTGAGACAAGAACTTAAAGCAAGAAAAAGAGATAAATGAGGAGTATGGCAGCCGGCCTGTTACCGGTAGGAATGGGAGTAGGACCAGTGGTGTCAATGATGGTTGTCCCAAAATCCAATCTTCGGCCTTGCTATCAACCGCTTGTCTTTACCCTCCATCCAAGTCTCAGTCACAATAATAGTACTAATAGGTCGTTACGCCGCTGCAATGCCAATTCACTCTCCTCCGAAGCTGAAGGGGATGTGTTCTCGGTCATCACTTCTTCTAACAGATCCCAAGTGGACTACCTCGGTCAAAGCACTAAAGGCGACTTGAACCTCAATTCTGGACTCAATGGCGCAACACTGGAAGGTCCCATTCAGGAAGTTGCCAAGGCAGAAGCTCAGGAAGCTGAGCACTTGCTGCAACAGCTTGGCATTGGGGGTCCATTTTCCACAAGACATTCACCCCGTGGGATATTTTGTAGTCGCACATTGAATCTGCGGTCAATCAGTGCGATTGGATATGACATGGACTATACCCTTATGCACTATAATGTTATGGCCTGGGAGGGAAGGGCTTATGATTATTGTATGGACAATTTGAAAAATATGGGCTTCCCTGTGGATGGGCTTGCTTTTGACCCTGAATTGGTATGGTAGAGCATTCCCCTTACATTTGCATGCATATTGTTATATATAATATATGTACTCACAGATGCAGAGAAGACAATGCAACATGGTTATGTAGGTCATTAGAGGGCTTGTTATTGATAAAGAGAAAGGTAATCTGGTTAAAGCAGACCGTTTTGGATATGTTAAGAGAGCTATGCATGGAACAAGTATGTTATCTACTCGAGAAATGAGTGAGATATATGGGAGAGAGCTGGTGGATTTGCGGAAGGAGAGTCGATGGGTGTTCCTCAATACACTATTCTCTGTTTCAGAAGCTGTAGCTTATATGCAGATGGTAGATAGATTAGATGAAGGAATCATAGCAGCAGAGCTTGGCCCACTTGATTATAAAGGGCTTTACAAGGTATCCTTTGCTGTGCTCAACATTATAAACTAATCTATGTCAGCTAAGACTGAGATAATGTCCAAACCTGAACTATTTGTTGAGCTTGATCCTGAGCTACCCTTGGCACTGTTGGATCAGAAGGAGGCTGGCAAGAGACTCTTGCTCATTACCAATTCAGATTATCATTATACAAACAAAATGATGCAACATTCCTTTAACCGATTCCTTCCGAATGATATGAGTTGGCGAGATCTATTTGACATGGTTATAGTCTCAGCCAGGAAGCCAGAATTCTTCCAAATGTCACACCCTCTGTATGAAGTGGTGACTGGTGAAGGTCTAATGCGTCCATGTTTTAAGGCTAGCCCAGGTGGCTTATACTCTGGAGGAAGTGCCCAGATGGTTGAAAGTTCACTCGGCATTCATGGAGATGAAATATTGTATGTTGGTGATCATATATATACAGATGTTAGCCAATCCAAAGTCCATCTGCGATGGAGGACAGCATTGATTTGCAGAGAACTGGAAGAAGAGTATAGTGCATTGATTCGTAGTCAAGGTCATCGAGCATTGCTGGTAGAGCTAATTAGTCAGAAGGAGGTTGTAGGAGGTCTCTTTAACCAACTTCGGCTTGCTCTGCAGAGGAGAACAATGGACCGACCTGCACAAGTGGGGTTTTATTTCTCGGGCAGGCCTTTGGGACAAAAGCCACTTAATGCGGCAAATTGAGAAGTATGCTGATATTTATACATCAAGGGTTTCAAATTTTCTCCAATATACACCTTTCATGTATTTCCATGCTCAAGAACAGTCTCTTGCTCATGACTCATACTCGTTCCACGGTCCAAGAGTTGATAAATTAGATGAGGGCAACGGCAACAGATATTCTGTCTAATAACTTCTATGTGCCGGTAGGTGCAATCTGAAGTTGAACACTGTACTGTAGAACATAATCGATAATTCACTGTGTTGTACAAAGTGAAATATTTGGGTAACTCTAGTGCTAGTACCGCAAGGATAACTGTATTTGAATAAAGCATGTATCAAGGTAAAGAAATTCACTATAGATTTGCCTTAATTTCTTCCTTTTATCGTGACCTATGTTATTCAATCACATAAAGTTT
>Seq30032 [organism=Ipomoea trifida (H.B.K.) G. Don] PacBio-Illumina derived unannotated transcript Itc12041/f1p0/2236
ATATCACCTTTGAAGCGCAGGAAAAACAAAAAACAAAAACAAATCTTGAATTCTAAATGGGTTTTTGCTGAATAATTTATCTGCAGGGCAAAGTTTTGATCATTTTTTTTCAGCATAAAATAGTATAAGTTAAGTTTTTGTAGCAGGCTCATCAATGGCGTCGCAGTCAGCGAATTTGTGGGTGTTGTTGGGATTAGGGTTGGCTGGGATACTGATAATGACGAGGAAGCTCAAGAAAGCAGTTAAAGCTGACTTCGGGGCTTTCGTCGAGCGGCTTCAGCTTCTGCCACCGCCTCAGCCTCCTCCGCCTAAAGCTCCCCACCCTCTTACCGGCCTCTCTTTCGCCGTTTCTGATGTGTTTCATATAGAGGGATTTGTTACTGGGTTTGGCAATCCAGACTGGGCAAAGACTCATGAACCTGCAACGCAGACATCTACTGTGGTCACTGCTCTTGTAGAAGCTGGTGCAACATGTGTTGCGAAAACAATTGTAGATGACATGGCTTTTGGAATAAGTGGTGAAAATAAGCATTATGATGCACCAACTAATCCTGCATCTTCTTCACGAGTACCTGGAGGTCCATCAAGTGGAGCTGCAGTGGCTGTTGCCGCAAATCTTGTAGATTTTTCTTTGGGTATTGATACTGATGGTGGCGTGCGAGTTCCTGCTGGATATTGTGGAATTCTGGGATTTCAACCATCATTTGGGGCTGTCTCTCACATGGGGATAATTCCCGTCTCACAAAGCCTCGATGTAGTTGGATGGTTTACTAGGGATCCCAATATACTGCGTCGTGTTGGACATGTGCTGCTGCAGGTTCCATTTACTGCTCAACGTAATCCAAGGAACATCGTGATAGCTAATGATCTGTTTCAGTCATTAAATATTCCTACTGATCGCACCTCTCAAGTAGTGATAAAAGCCATTGAAAAGCAGTTTGGAAGACAAATGATAAGACATGAGAATCTAGATGCCTATTTGAGTAATAAAGTTCCAAGCTTAAAGTCTTTTAAGAAATTAAATGGTGAAGCTAAATTGTCCACTACAAGATTGTTAGGACATGTTGTCCAAGTACTCAAGAGACATGAATTCAAGCGAAATCATGATGATTGGATCGACGATGTGAAGCCTACACTAGACCCTATTATTACTGCACAACTGCATGAGGGGCTGGAGGTGGCAGATACAGAGATTGATAAATGCCATGCTGTCAGGAATGAAATGAGATCAGCTCTAAGTGATCTTCTAAAGGATGATGGAATTTTGGTTATTCCCACTGCTATTGATCCTCCTCCAAAAGCTGGTGCAAAGGAGACTCAATCCATCGACTATGTATCTAGAGCGTGTTTGTTTGCTAGCTTGGCTAGTCTCTCAGGTGGTTGTCAGGCCTCCATACCTCTTGGATTTCATGACAAATGCCCAATTTCTGTCTCCTTTGTATCAAGGAATGGGGGTGACCGATTTTTACTCGATGCAGTACAGGCTCTATTTGCATCTCTGCAGGAGCAGGCCGAGATAGCTGCACAGTCGAAGTCATCTAATAATGCTATCAGTAAGGAAGCGTCTGCTGAGATGGCTAAAGAAAAGGGTAACCAAGCTTTTAAAGAGAAACAATGGCAGAGGGCTATTGGCTTCTATACAGAGGCTATCAAACTCAATGGCAATTGTGCAACTTACTTTAGTAACCGGGCTGCAGCATATTTGGAACTTGGAAGCTTCATCCAAGCTGAAGCCGATTGTACAAAGGCCATTGAACTTGATAAGAAGAATGTAAAAGCGTACTTCAGAAGGGGCACTGCAAGGGAAATGCTAGGTTACTATAACCAGGCAATAGAAGATTTCAGATATGCACTTGTCCTCGAGCCAACCAACAAAAGAGCAGCTCAGTCTGCTGAGAGGCTTGCAAAGCTGTTTCATTAAGTCATTAAAACATAATTGGGGTCCTTGATACATTTATGCTCACCGGAACTTGTTCTTTTGGGAACCGATAGACATCCCCCCATGATACAGAAAATGCGAACAACTCTCTATTGCCATGCACATCAGAGGCATCCAATTCTTTCTTTCATGTTAAAGTTTGAAGGCAGGAGTAATCAGAGTACAATTTCAGCTGTTGATAGGGAGGGATGATTTTGTAATTATAGTGCAATTTTGTTTACTTCCTGTTTGCATTCGAATTGTATGTCTATCAAGGAGCTGTCAATCTGTTATTTTAAGCATTCTGAATCAACCTTCAATTTTTTGAAATGAATTCTTGGTTAGGAATTGAAAAAGAAGACAGTTGGATTTGTAAA
>Seq30033 [organism=Ipomoea trifida (H.B.K.) G. Don] PacBio-Illumina derived unannotated transcript Itc12047/f1p0/2119
GTCGCCGAGAAGTAAGCAGCGAAAATGGAGGAAGGAGGAGGCAGCGATCCTCAGAAGCCGACTGCGATTACTGTGAATGTGAAATTCGCCGGAAGGAATATTCCGGTGGAAGTCTCCGCCGACGCGACGGTCAACGAACTTAAGTCTCTACTTCAGCCGCTCACAAATGTCCTCACTCGCGGCCAAAAACTCATCTCTAAAGGGAAATTTCTTGGTGACGAAATGACACTGAGGTCCTCCGGCATTGTTAATGGCTCCAAGATCATGCTCATGGGCGCCCAAGGTCTACACCAAGGGGTATCTTTCTCTCGGAATTTCATTTTGCACTTTTCTGTTTTTAGAATTCTCATAGCATATGTTCGCATGCGATATTCAATTTTGTTTTGTGTATGTGTGTTAATTTATTCATGGCAGCAGAAATTTTTCGAAACTAATCACATGCAGTTGAAGTGAAAATTAGTGATAGAATAAGAGATTAGGATTTGATTCGACTAAGCCTTTATTGTGAAGGAATTATTATGTTTTATGTTTCTAAGGATGGGCCAATTACAAAAGAAGCTTCACCATTGTCAACTGTGAGAAGGCCACGTGAATCTCATGGACCAAAAATGGAAAAATCTCAGGTTTATGTTGACAGTAGTGACCATGAAAAACGGTGGAAGGCTACTGGGGTATTAGGATTATCTGATAGAGGTCTGAAGGCCATTCCTGATGAAATATGGAACTGGGGACAATATGCTAGACTTCTTGATTTGAATAACAACTCAGTGAAAGATGTTCCGGCTAAAATTAGTTGTTTGGGTTCTCTTATGAAACTATTTCTTAATGCGAATGGCATTGAGGATAAATCTCTTAGCTGGGAAGGGATAGCGTCTCTGAAACATTTGGAAATTCTTTCTTTGAATGAGAACCAATTAACAATTATACCTTCCAACCTGGGCGCGTTGAGAAGCCTGCAGCAGCTTCATATTGCAAAGAACAAGTTAACCTCTCTCCCCACTGAGATAGGCCTTTTGACTGCACTTGAGGTTTTGAAAGCCAATAATAACAGGTAATATGCGATGGGAAATTGGTATTATTCCATGTGCACCTCTTCTCTTCCCCACTGACTGACTCCCTTTTCCCCATGGAATGGATATTCTTAAAACTAAGGGTCAAATGTTCTCATGTCTCTAGTGTCTGTACCTTTTACTTCTTTTGTAGTGCAAACAAATTGTTTGTTTGTAAGTTTTCATTTTGAATTGGTTTAATGTTTACTCATTCTTCTATTTGGACAGATGATTTTTTATATATATTTTCCCTTCAATTGCTGCTAATATCATATGTTGCTCCCAGTTTTCTTTCATTTATCCCCTTCGTGAAATTGTAAATTGATGGGTGCCCATCAAATTCTAACTAATGAATATCTAGCGTAGTACAGGTTAAACACCATTCCAAATAGCATAGGTGGATGTGCTTCTCTTGTTGAGATTGATCTTTCCTGTAATCTTCTGACTGAACTGCCGGATACGCTTGGCAAGCTGAAGGATTTGAAGACATTGAATCTCAAAAACAACGGTCTTACATCTCTTCCTACTACTATATTCAAATTCTGCACTAAACTCTCAACACTGGATCTCCATGCTACTGAAATAACAGTAGATTATCTACGCCAGTTTGAAGGATGGGATAGTTTTGATGAGAGGAGGCGTTTAAAGCATCAAAAGCAGCTGGATTTCCATGTGTCTAGCTCAGGCCAATTTGATGAAGGTGCTGACAAATACTGAACAGTGCAAAAAACTCTTGCATGAGTTGGCTGTCTGATGACATCTTTGTACTCCATCCATCACATTGGCAGTCATTCCTGACCCACGATAGATACAAGTTCAATCCCCTTACCCCCAACATTGATAGGGATCTACAAGCTTCTGTTGCACAAGGAGGGCAAAAATGACAGTATGTAACTATAATTGTATGAGCTTATAGATTTGTATTTGCTATAGAACACCCCATTCCCCAAAGGATAATTGTTGTTATGATTTTTGGGGTTAGGGATATCACTATATGACTATACGCAGCCATGCAATCAGCACATAGCGAACTATTCTTTTGCCTTTTACTAAAGATATCACTATATG
>Seq30034 [organism=Ipomoea trifida (H.B.K.) G. Don] PacBio-Illumina derived unannotated transcript Itc12048/f1p0/1689
AGTCCGGAGACGTCGGCGGGGGCCTCGGGAAGAGTTATCTTTTCTGTTTAACAGCCTGCCCACCCTGGAAACGGCTCAGCCGGAGGTAGGGTCCAGCGGCTGGAAGAGCACCGCACGTCGCGTGGTGTCCGGTGCGCCCCCGGCGGCCCTTGAAAATCCGGAGGACCGAGTGCCGTCCACGCCCGGTCGTACTCATAACCGCATCAGGTCTCCAAGGTGAACAGCCTCTGGCCAATGGAACAATGTAGGCAAGGGAAGTCGGCAAAATGGATCCGTAACTTCGGGAAAAGGATTGGCTCTGAGGGCTGGGCACGGGGGTCCCAGTCCCGAACCCGTCGGCTGTTCGGCGGACTGCTCGAGCTGCTTCCGCGGCGAGAGCGGGTCGCCGCGTGCCGGCCGGGGGACGGACTGGGAACGGCTCCTTCGGGGGCCTTCCCCGGGCGTCGAACAGCCAACTCAGAACTGGTACGGACAAGGGGAATCCGACTGTTTAATTAAAACAAAGCATTGCGATGGTCCCTGCGGATGCTAACGCAATGTGATTTCTGCCCAGTGCTCTGAATGTCAAAGTGAAGAAATTCAACCAAGCGCGGGTAAACGGCGGGAGTAACTATGACTCTCTTAAGGTAGCCAAATGCCTCGTCATCTAATTAGTGACGCGCATGAATGGATTAACGAGATTCCCACTGTCCCTGTCTACTATCCAGCGAAACCACAGCCAAGGGAACGGGCTTGGCAGAATCAGCGGGGAAAGAAGACCCTGTTGAGCTTGACTCTAGTCCGACTTTGTGAAATGACTTGAGAGGTGTAGGATAAGTGGGAGCCGAAAGGCGAAAGTGAAATACCACTACTTTTAACGTTATTTTACTTATTCCGTGAATCGGAGGCGGGGCATTGCCCCTCTTTTTGGACCCAAGGCTCGCTCGCGGGCCGATCCGGGCGGAAGACATTGTCAGGTGGGGAGTTTGGCTGGGGCGGCACATCTGTTAAAAGATAACGCAGGTGTCCTAAGATGAGCTCAACGAGAACAGAAATCTCGTGTGGAACAGAAGGGTAAAAGCTCGTTTGATTCTGATTTCCAGTACGAATACGAACCGTGAAAGCGTGGCCTAACGATCCTTTAGACCTTCGGAATTCGAAGCTAGAGGTGTCAGAAAAGTTACCACAGGGATAACTGGCTTGTGGCAGCCAAGCGTTCATAGCGACGTTGCTTTTTGATCCTTCGATGTCGGCTCTTCCTATCATTGTGAAGCAGAATTCACCAAGTGTTGGATTGTTCACCCACCAATAGGGAACGTGAGCTGGGTTTAGACCGTCGTGAGACAGGTTAGTTTTACCCTACTGATGACAGTGTCGCAATAGTAATTCAACCTAGTACGAGAGGAACCGTTGATTCGCACAATTGGTCATCGCGCTTGGTTGAAAAGCCAGTGGCGCGAAGCTACCGTGCGTTGGATTATGACTGAACGCCTCTAAGTCAGAATCCGGGCTAGACCGACGCATGCGCTCGCCGTCCGTTTGCCGACCCGCAGTAGGGGCCATTTGGCCCCCAAGGGCACGTGTCGTTGGCTAAGCCGTCGTGGCAGAAGGGTCGCGGCGGCTGCCTTGAATTACAATTCCGATCGAGCGGTGAGCTGAATCCTTTGCAGACGACTTAAATACGCGACGGGGTATTGTAAGGGGTAGAGTGGCCTTGCTGCCACGATCCTCTGAGATTCAGCCCTTTGTCGCTCCGATTC
>Seq30035 [organism=Ipomoea trifida (H.B.K.) G. Don] PacBio-Illumina derived unannotated transcript Itc12049/f1p0/2120.1
GGATAATAAATGGAAAGGGTGAAACATTCTATCCCAGATCATCATTCAAAATTGACTGCACTGGTGATGTCTGCAAAGGGGATGTTGTATTATTCACACAAGAAGTATATAAGAAGTATTCTCCATACTTATCTTGTGTGTTTTCAAGTACTAGATAAATATTCTAATGTAGATCTTTAATTTTGTTTTTCCTCATATTCAATGAGTTATGTTGATCAGTTTTGACAAGGTGACAAGGAGTGCAGATGTTTTAGGGAAGAGAACTGTTGCTGGGAGAATTGTTAAGGAAAGTTATGGTGCTGCGAAACAACAACATACTTTTACTGTTGAAGTGTTGTGGAGCCAAGGTGTTAAGAAGTTGCCTCCTCTTTTCCCTTTGCTTGTTAAGGGTCGGAATCTCTATAAACTGAAGACTTTGAGACAACGGTGGCAAAATGAGAAAGAAAGATTAGGAGTGCTTGCAGAGAAGCATAGACGAGGAACAACTGCTAAATTGGTTAGAGAAACTAGAAAAAAGAAAAGATCAATGAAGAGAAAGCAATCCTTTACAGAAACAGGTGGTGTCAAAAAGCAAAAGTGTGATTCATCTCAAGTGAGACAATCCATGAAAGGTCGTAAACCAGAGAAAGAAAAGCAAACCCCTAAACGTGGGAGCAAGAAAAGTGGAAAGCTGCCTCCTACTGGAAAACAGAAGATGAACCAGGGTAAAAAAACCAAAGCCACCTCATCTCATCAAAGACCTCCCAATTATGCAAATTCTTATCAGTTTAGAGAGAGCTCATTTCATATGTTCGCCTATCAATCTGATATATACCACGAGGGCACATTTGTTCCACCCCAGAATCACCAATTTCAATCTGGGACTTACAACCAGAGAATCCCACACCCTTATTCTCATGATAGGGCATCTGCATCTACAATGAATAAGCCACGCGGAAGCTCTTCATCTTCTGCAATGGCCAAGGGAAAGCAACGTAAGTAAGGGCCATAGAAATTAGTCACTCCCTTAGCTATGTACATAAGGCCAGTTAGTCTGTGCACCCCACTGAATGATTAACATCCAGAGCTAAGTGTTGTGTGTTGATTCGCATGCTATGTATGTAAGACCAGTTAGTCTGTGCACCCACTGGGATGATGAACATCCAGAGCTAAGTGTTGTGTGTGTTAATTT
>Seq30036 [organism=Ipomoea trifida (H.B.K.) G. Don] PacBio-Illumina derived unannotated transcript Itc12049/f1p0/2120.2
TAAGGCAATCATATATCTCTCTCCCAAAACCCTCATTTTTTTTTTTTTTTGCGCAACTCCCAAAACCCTCATATTCAATCGCATATTGCTATCCACCAACCTGAGATGATGGGGAAAAGGGGAAGATATGAAAAGCGAGCTCGCATTTACATTTCTTACTCCTCGTCTGGATCAGAAGAAGGCTGGGAAACGTCGGAGTCGGAACACGAATGTCACTGCGGCGCTGTAGATACATCGTCTTGCACTTCACGTGATAGTAGTTCCGAAGACTACGGAAGTGATTTTAGTGAGTCGGATGATGAACGGGACGAGTCTTCCGAGTACGAAGATGTCAAGGAGGAAGGTAGTGATGACCATGTCAACAGAGCTATATGTCTCCTTGGAGGAGGGGGTGATCTACAGGAATTGAAGTTGGCAGAGTGTAAAGCGTATTTGCGAAAAAATGGATTAAGGTTATCTGGGACTAAAGACGAATGCATAGAGAGGATATTGGAGCACTGGAGGTAAGTTTTCCTAGTTACGGAGTATTTGATTTGCTTGTGCTAGTAATCTCTCAGGCTTCAATTTAATGTTGATTTACTAATTAGTATTCCGTAATTGATTGCTGCTGTTTGAGCCCTGAATCAGCCTTAACTAGCATTTCGCTGTTCTTGATAAAACATGCTCTGCTATCTGAGCACCTCCCTGATTTATAAATACTTCATGGTTGATTACTTTTGTTCTAATGCATTAGTTTGTTGTAGTTCTTGAATTTTATTCAATAAATAGGAGGATGCTAATATATA
>Seq30037 [organism=Ipomoea trifida (H.B.K.) G. Don] PacBio-Illumina derived unannotated transcript Itc12051/f1p1/1781
ATTCAGCTCCCCTTTCATTATTATATACTGTCTCTCTCTCTCTCTCTCTCTCTCTCTATCTCTCTCTCTTCTCTTATTCTATACTCGGCGGCACATCATCTAAAATCTCAACGTCCACGAACTCTTCAAGCAAGGTCTTTACGGAGTTTCCACGTCTGTACTAAGGCTATAGTTTAATGCCCTGAGAATCAGTTTTGCACGGTATCTTGTGATTCAACAGCCTAAAGGCTAAAGTAGAGGCTCAACTTTTGGAATTCAGTAGGAAGAACTCAATCACATCCTTTTGCAGAGAATTTCCGTGGAAAAACAGGAACTAGAGGTTGCTGACCTTTAGGACTACCATTCTTGACGTTTTTGTGGGGTATAGTTATATTATATATGTGATTCTTGCGGTGAGAACACATGCTAAGGTCTTGCGATGGGGTCTGCAAACATGGAGAAGAAATGGGTGTTTCATCTTTGTATCAGCTCACTCATATGTATCTTCCTTCTTGCGACCTCGTTTAATATGGGCCTGCTTTCTTCACTGCAAATCAATTCAATTTTCTCAATCTTTCCATCCCGGCTTGCGTCGAATCAAACCAGCTCGTATTTTGCTGAAGCAAAAGTTAGGCAATCTCCACCTCCTTCTAGCGGTCCTTCTGTTCCACGTTTTGCTTATCTGATATCCGGTTCAAGAGGTGATCTAGAAAAGCTATGGAGGACATTGCAAGCGCTGTATCATCCACGGAACTACTACGTTGTCCATCTAGACCTAGAATCCCCGGCAATAGAGAGGCTAGAGCTTGCCTCCAGAGTAAAAAAAGATCCCATTTTTGTGCAGGTTGGGAATGTCCACATGATTTCCAAAGCTAATATGGTTACCTATCGAGGGCCCACAATGGTTGCTAATACACTTCATGCCTGTGCCATTCTTCTCAAGAAGCACGCTGATTGGGATTGGTTTATCAACCTCAGCGCGTCAGATTATCCCTTGGTGACTCAAGACGATCTTCTTTACACATTCTCTGATTTAAAGCGAGAGTTAAACTTCATTGAGCATACAAGCCGGCTAGGCTGGAAGGCGGGTCAACGGGCGATGCCATTGATTATAGACCCTGGTCTATTTCAGAATACCAAGAAAGACATATTTTGGGTAACTCCACGGAGAGAATTGCCCACTGCCTTTAGACTCTTTACTGGTTCAGCGTGGATGATCCTCGCAAGGCCATTTGTGGAGTACTGCATATGGGGTTGGGATAATCTTCCCAGGACCCTACTTATGTACTACTCAAATTTCGTCTCGTCTCCCGAAGGATACTTTCAGACTGTTGTATGCAACGCCCCGGAATTTGTACCAACCGTGGTCAATAGTGACATGCACTATATTTCTTGGGACGTTCCTCCAAAGCAGCACCCGCACACTCTCACCCTGAATGATACGGGCAAGATGGTTGAGAGCTGTACTGCCTTTGCTCGGAAATTCAAGAGGGATGATCCTGTATTGGATAAGATTGACAAGGAATTGCTTCACAGACGAAATGGTAGCTTCACCCCGGGTGGTTGGTGTGCTGGAGACCCGTCTTGTTCAAAGGTTGGAGATCCCACTGAACTTAAACCGGGTCCTGGCGCTAAAAGGCTCGGGCGTCTTGTAGGTAAACTAGTTTTGTCAGCAAAGTTGAATCAAAATCAGTGTAAGTAGAATAGTGTTGTATTAATCTTGCGTGTTGATTGAAAATGAAAAGTGGGATTAGAAAGTCTGTTTATGGAAGCTCAATAATATCAGTCAGGGATTTT
>Seq30038 [organism=Ipomoea trifida (H.B.K.) G. Don] PacBio-Illumina derived unannotated transcript Itc12056/f1p0/1502
ATTGAATTGGGAAAAAATAAAAAACATATAAAAATATTTTCCCGATTTTTCAGTGGCTTAGCTCTCACTTCCATACTTGCAGCTCTCTGTTTCGAGAAAAAATAAAATAAAGAGCTTATTTTTTTGTGATAAATAATGGGTGTGAAAGATATGGACCCGCTTTCGCAGCTGAGTTTGCCGCCGGGTTTCCGGTTTTACCCGACAGACGAGGAGCTTTTGGTGCAGTACTTGTGTAGAAAGGTGGCTGGGCATGACTTTTCTCTGCAGATCATCGGAGACATCGACTTGTACAAGTTTGATCCCTGGGATCTTCCTAGTAAGTTGATTTTGATTTTTTGATTTGTTCCTCGTTAAGCAATTTGAGATATATGGACTGTATTAACGAATGTGATTTGGGTTGATGATTTGCAGGCAGGGCGAATTTCGGGGAAAAAGAATGGTATTTTTTCAGCCCACGAGATCGGAAATATCCGAATGGGTCGAGGCCGAATAGAGTCGCCGGAACCGGCTACTGGAAAGCCACCGGAACCGACAAGATAATAACCACCGAAGGACGGAAAGTTGGGATCAAGAAAGCCCTTGTTTTCTACGTGGGTAAAGCACCAAAAGGAACAAAGACTAATTGGATTATGCATGAATATAGGCTCTGTGAAGCACCCAGGAAGACCGGAAGTGCAAGGGTACGTGTTTCTGTGTGTGTTTTTTTTCAAATTAAAAACATCTTCAAAAACATTAGTTTCATCGAAAACTTAGTCTAACGGTCTTGTTTTCTTGATACAGCTTGATGAATGGGTGCTATGTCGGATTTACAAGAAGAATTCAAGTGCGGCTGCGGCGGCGGCTCAGAAGCCGGTTTCTGGAGTTCAGAGCAAAGATTACAGCCACGGCTCCTCTTCCTCGTCTTCATCTCAATTCGACGACATGCTGGAATCTTTGCCGGAAATTAACGACCAGTACTTTAGCTTGCCCAGAATCAACTCGTTAAAGAATCTTAATCTCCAACAAGACGACAAGTCAAGTATCCTACGTTTGAACTCCGGGAGTTTTGACTGGGCCACCTTAGCCGGGATCAACTCCATACCCGAATTGGGTCCGGGCAATCAAATCCCCCAATCGGGTCATCTGAACCACGCCAACCCGGCTGACATTTATGGCGGCCATTCAATGGCATTGAGTTTTCCCGTAGACGATGAAGCGCAGAGCGGAATTCGGGTCGAGAATAATTCGGGTATCTACCAGCCGCAAAACCCGAACGCGTTCACTCACAACTTCTCCAATTTACTTGACCCGTATGGAATCCGATATGCCAACCAACCGGGTAGCTTAGCGTTCAGGCAGCAGTAAAAAAATATTAGGGTTAAATTTAGAATACCAGAAGATTTAAGGGGCATGCCGGCCACTCCAATTTATTCTCTTCAATTCGCCTAAATATGCTTTGTTCATTTCACTTACTTGGAGCTATTATTAGAGGAGATCGAAACTTTTGGAAAATCATAATTTAATTCTAGATCGATCAAGCAAT
>Seq30039 [organism=Ipomoea trifida (H.B.K.) G. Don] PacBio-Illumina derived unannotated transcript Itc12065/f1p0/2877.1
AGTAAAGGTTATTGAGGGATCTGTTCCTGAGACCACTGCTTTACTGGAGCAAAAATGGGATAAAATATTTTACACAGGAAATGGAAAAGTTGGGCGCATTGTCATGGCAGCCGCTGCAAAACACCTAACTCCTGTGGTTTTGGAGCTTGGTGGAAAATGTCCCGTAGTTGTGGATTCAAACATTAATTTAAAAGTTGCAGCAAGGAGGATAATTGCAGGCAAGTGGGGCTGCAACAGTGGACAAGCTTGTATTGCCCCTGATTACATCATTACTACAAAAGAGAATGCACTACAGTTGCTTGATGTCATGAAAGTAGAACTCGATAAATTCTATGGAAAGGACCCATTATGTTCAGTAGATCTGTCTCGCATTGTAAACTCCAATCACTTTTACCGCTTAACAAAGTTACTAGATGATGATAAGGTCTCAGGTAAGATAGTCCATGGAGGTCAACGAGATGAAAAGAAACTAAAGATTGCTCCCACCATTTTGATGGATGTGCCAGAAGACGCCCTAATCATGAAAGAGGAAATATTTGGTCCTCTACTTCCTATTCTCACAGTCAATAAAGTGGAGGATAGTTTAAGAATCATTAACGGTAGAGACAAGCCACACAGTTTAAGAATCATTAATGCTAGAGACAAGCCACTTGCAGCATATCTGTTCACAAGCAACAAAAAACTGGAGCAGGAGTTTGTTGCAAATTTATCAGCTGGGGGCTTGCTTATTAATGACACAGCTTTGCATGTTGCAGTCCACACGCTGCCGTTTGGAGGAGTAGGAGAACGGA
>Seq30040 [organism=Ipomoea trifida (H.B.K.) G. Don] PacBio-Illumina derived unannotated transcript Itc12067/f1p0/2181.1
ATTAATTTGTTATTGATTTTGTGGAACTTGTTGTTTTTGATTGCTTGGTTGATCGAAGGTTGAGACTCAGAGCGAGGAGCAGAGGTTGAAGTATTTGGAGTTCGTGCAAGTTGCGGCGCTCCACGCCATCCTCTGTGCTGCAAAGGTCTACAGTTACGCTAAGGAGAACTTGGGCCCTCTCAAGCCCGGCGTTCAGACCGTGGAGGGAACCGTTAAGACCGTCGTCGGTCCCGTTTACGATAAGGTTCATAATGTTCCTGGTGAAGTCCTCAAGTTTGTCGATCGCAAGGTATTTTAATTCTTCTTTTTTTTTCAATTAAAATTCCTACATCTCTTGCGATCCAAAATCGATTAATTTGATGATCTTCGTTATGTTGGATGATTAAATTCTTGAATTATTTGAAGTAATCTCTAATCGGTGAGTATCGGATTTGATATATTCCTGAAATAAGGTTCTTTTTGTGACGCCTGAGTTCTCAATCTTTGAATATGAATGCTTCTTACTAAGGGAGTTTTTTGATTGTTTATTATATTGGCCTATCTTGTTAAACTTTCTTGTTCTCCACTTTTCTCTAAAACTTGAATATCAATTTGTTGGCCTGAACTATCTTGTTAAACTTTCTTGTTCTCCACTTTTCTCTAAAACTTGAATATCAATTTGTTGGCCTGAACCTGAAGCAGTTTTAAAAGGAGGATTGTTATCTTGCTATTTGGTCATCCTGTAATCTCTAGACCATTAATTTTATACTTCCAATCATTCTACATGTACAGAGTTCATTTCTTCTCTTTCATGCTCAGATTAGAGTTATGAAACCATTTTAAATTTTACTATTTTGGTTGCATAGCTAAGACATTTATGGGTGACATCATGTTGCGTATACTGTTCAATACTTCTCTGACCCTATGGTCCTCTACTTTTGGAGTGATGATGGAAACTTGCAACCACTATTCTTCGATAGTGTGTAGTGGGTAAACCTCATCTGCTGATCATGGTTGGCAGAGGATCAGGATCATAAAGAGGTAAACCAACTTAGTTGCTCGTAGATAGCCTTCTCAAACCAAGAAGGTCGGGTGTTCACGTGACCTTGTAATTATAAGTTTGTATGCTTAGTCATCTTGGCGGCTGAGGTTACCCCTATGGTCCTCTACTTGAAGAGGGCCAAGATATAGTGCCTATGGTCCTCTACTTGAAGAGGGCCAAGATATAGTGCAAGAGCCAAGTCGCAGAGTGCTCATATTAGAGGCCATTAGCTTCTTTCTTAAGCTGCTATGGTTTACAAACTCTGCCCTATCCATGCAGGTGGATGAATCCGTTCACAAGATTGAGGATCGTGTTCCTCCATCCGTCAAGCAGGTGTCAACCCAAGCTTTCTTAACTGCACAGATGGCTCCAGGGTACGTCCGTGATGTTGTATCTGAAGTCAAAAGTACTGGTGTAATTCTGGCGAAAAGTGTATACACACAGTATCAGCCTGCTGCCAAGGGGCTGTACAACAAGTATGAGCCAGTAGCAGAGCAGTATGCTTCGTCTGCTTGGCGGTCTCTGAATCAGCTCCCCCTTGTTCCCAAGGTTGCTCAAGCTGTTGCTCCAACAGCTTCTTACTGGTCTGAGAGATACAACCACACTGTTCAGGTTGGTGCCGAGAAGGGGTACAAGGTTGCGTCGTATCTTCCATTGGTGCCTACTGAGAAGATTGCTAAACTGTTGAGCAATGGAAGTCCTGTGGAGACCAGCTGAAAGGAGTGATTGTTTTCTAATGATAGTTCTTTGTGTGGGTTTTACTTTTGTCTGATATATTTTAGTTTCTTATGTTGCCAATT
>Seq30041 [organism=Ipomoea trifida (H.B.K.) G. Don] PacBio-Illumina derived unannotated transcript Itc12068/f1p0/2029
GATCGCCCTAAGATTTTCTCAGACTCTAAGCTTAAGGTTAATTATATGTGCTTTCAAGAAGGTCTTTCCTATTTTTTTGATAAGCTGAGCCGCTGAGGGGTTGACCTTAAATGTCTCGGACTAGAGATTGCAAGTAGTGTGTTATTTTATGGAAGATCAGAATTTTTTTGTTGGTCAAGAATTCCGTGATGTCAAAGCCTTTCGTAGTGCAATCAAAGAGGCTGCTATTGCACAACACTTTGAGCTTCGTATCATAAAAAGTGACCTTGTCCGTTACATTGCAAAATGCGCATCAGAAGGATGTCCATGGCGCATACGTGCAGTTAAGCTTCCGAATGCCCCTACATTTGCAATACGAAGCCTTGAAGGAGCGCATAGCTGCGGAAAAAATGCACAAAACGGGCATCATCAGGCTTCCGTGGATTGGATTGTGAATTTTATAGAGGAACGGCTTCGTCAGGATATAAATTACAAGCCAAAAGATATTTTGCATGATATCTATGAACGATATGGGATAACAATACCATATAAGCAAGCATGGCGAGCAAAGGAGCGTGGGCTGCAAGCTATATATGGTTCATCTGAAGAAGGATACTGCCTTCTACCAGCATACTGTGAGCAACTAAGAAAGGCCAACCCGGGAAGTGTTGCAGATGTATGTACTGCTGGTGCTGATAATCGCTTTCAACAGCTGTTTATCTCATTTAATGCTTCTCTGTGTGGATTTCTTAATGGTTGTTTACCAATCATTGGACTTGGTGGATTCCTGCTTAAGAGTAAATACCTTGGCACCCTACTGTCAGCCACCTCTTTCGATGCTGAAGGTGGTTTGTTTCCACTTGCCTTTGGTGTTGTTGATGTGGAGAACGATGAAAGCTGGATGTGGTTCTTATCGCGGTTGCAGAAGGCATTAGAGATGAATAGTAGCCAGATACCAGAGTTTGTCTTTATATCTGATGGGCAGAAAGCCATCACAGATGCCGTGAAAAGAAAGTTTCCCAAATCTTCTCATGCAATTTGTATGCGGTACTTGAGTGAAAGCATTGCTAAAGAGTTCAAGAATTCCAGGCTAGTAAATCTCCTGTGGAAAGCTGCATATGCCACCACCACTACTGGTTTTAAAGAAAAAATGGCAGAAATTGAGGAAGTTTCTTCAGATGCAGCAAAATGGCTTCAGCAGTATCCTCCTTCGTGTTGGGCATTGATGCATTTTGAATCAACACGATATGGTCATTTCTCTTCCAACACTGAAGAGTTCAATCAATGGATTCTCGAGGCCCGGGAGCTTCCCATAATTCAGGTGATCCAACGGATTCATAGTAAAATAATGGAAGAGTTTGAGGCACGCCGTGCAAAGAGTAATTCATGGTTTTCCTTTCTTGCCCCATCCACCGAGAGGCGGGTTTTGGAAGCCATGGACTCTGCTTCCAAATATCAAGTACTAAGATCAGATGAAGTAGAATTTGAAGTCTTATCAGCCGAGCGATCAGACATTGTGAATATTGGCACCCATTCTTGTTCTTGTCGCGACTGGCAGCTGTACGGGATACCCTGTTCTCACGCCATCGCTGCCATCATCTCATGCGGAAAAGATGTATACGCCTTCACGCAGAAATACTTCACCACTGAAAGTTATCGCGCAACTTATGCAGGAGAGGTGCGCCCCATCCCTAATAAGATTGCTTGGAAGAAAGAAGGCGAGCTCACGATAAAAGATGATGCCCGCATTGTCCGGCCTCCCAAATTTCGTCGGCCGCCTGGCCGGCCTGAAAAAAAGCGACTGTGTGTTGAGGATCTGAATCGAGAAAAGCACACTGTCCATTGTAGCCGGTGCAATCAAACGGGGCATTACAAGACAACCTGCAAAGCTGAGGCTGTGAAGAGTATCGAACAGTTTTAGATGTTTTAGTTCTGCAAAACTGCAACATATATAATACTGTATCATATCATTTTGTGAGGAGATCATAGACTATTTAGGTGTTGTAAAATAGGGCAGCTTTTATGTATACATATATATATAATAGCGTTT
>Seq30042 [organism=Ipomoea trifida (H.B.K.) G. Don] PacBio-Illumina derived unannotated transcript Itc12075/f1p0/2346
GAAATCAGTGGAAATGGGAGGTTCTGAAAAACCCAAAGCCCCAATCTTGCTAGGGTTGCTACTGTTGACTCTGCTGGAATCGGCGGCGGGGAGGTTCGTGGTGGAGAAGAACAACTTGAAGGTCTTCTCGCCTGATTCCATCAAAGGAACTTACGATTCTTCTCTTGGGAACTTCGGGATTCCTCAGTATGGCGGCAGCATGACTGGGACTGTGGTCTACCCTAAGGATAATCGAAAGGGGTGTAAGGGCTTTGATGGGTTTGGGATTTCTTTCAGTTCCAAGGCTGGTTCTTTGCCCACCTTTGTTATCGTCGATCGGGGAGATTGCCATTTTGCGTTGAAGGCCTGGAATGCTCAGAATGCTGGTGCTTCAGCGATCTTAGTTGCGGATGACGTTGAGGAAAGGTTGATAACCATGGACTCTCCAGAAGAGACTGGTTCTTCTTCGAATTACGTGGAGAACATAACGATTCCGTCTGCTCTTATTGAGAAAAGTTTTGGGGAGAAGTTGAAGAAGGCAGTCAAGGATGGGGAAATGGTTCATGTAAATCTTGATTGGAGAGAAGCTGTCCCTCATCCCGATGATAGGGTGGAATATGAGCTATGGACTAACAGCAATGACGAGTGTGGGTATAAGTGTGACATGCTGATGAGGTTTGTGAAGGATTTTAAAGGTGCTGCCCAGATCCTCGAGAAAGGTGGCTACACCGAATTCACACCTCATTATATAACTTGGTATTGTCCTCAGGCATTTACAGTAAGCAGACAATGCAAGTCGCAATGCATTAATCACGGGAGATATTGTGCTCCTGATCCTGAACAGGATTTTAGCTCAGGTTATGATGGGAAGGATGTTGTTATTGAAAATTTAAGGCAACTTTGTGTCTTTAAAGTTGCCAAAGAGACCAAAAAGCCATGGATTTGGTGGGATTATGTGACTGATTTCCAAATCCGCTGCCCCATGAAAGAAAAGAAATATAACAAGGAATGTGCTGATGGTGTCATCAACTCTTTAGGTCTTGATCTGAAAAAGATTGAGAACTGTATGGGAGACCCCAATGCTGATGCTGATAATTCTATTTTAAAAGAAGAGCAAGATGCTCAAATTGGTAAAGGATCACGAGGTGATGTCACCATATTGCCCACCCTTGTTGTCAACAATAGGCAGTACCGAGGGAAGTTGGCAAAAAGTGCTGTATTAAAGGCAATTTGTGCTGGTTTTGAGGAAACTACCGAGCCTGCAGTTTGCCTTAATGAAGAGATGGAGACAAATGAATGCTTAGACCACAATGGCGGCTGCTGGGAAGACAAAGTTGCCAACATTTCAGCCTGCAAGGATACTTTCCGTGGAAGAGTGTGCGAGTGCCCCTTGGTTGATGGTGTGCAGTTTAAGGGAGATGGTTACAAGTCTTGCAAGCCAAGTGGACCTGGCCGATGCCAACTCAATAATGGAGGTTGCTGGCATGAAACTCGAAATGGACATACTTACTCTGCGTGTGTGCCTACTGAAGAGGGCAAGTGCACTTGCCCTCCAGGATTCAAAGGCGATGGTAAGAGTTGTGAAGATATTGATGAATGCAAAGACAAGACGGCCTGCCAGTGCCCTGAATGCAGCTGCAAGAATACCTGGGGTAGTTATGACTGCACTTGCAGTAATGACCTGTTGTATATCAGAGATCACGATACCTGCATAAGTAAGATGGCTACCGAAGTCAAATCTGCATGGGCTGCCGTGTGGGTCATTTTGATAGGATTGGGCGTGGTTGCTGGTGGGGCGTATCTCGTATACAAATATAGGTTGCGGTCATACATGGACACGGAGATCAGGGCCATAATGGCGCAGTACATGCCGCTCGACAACCAGAGTGAAATTCCAAATCACGTCAGTGATAGCCGGGCTTGAGAGGCTGGTTGGCGTTCAGATAAGTTCCCTAATATACACAACCGCAAGTCCTGCTGGAGAAGGAAACGCCCGATCATCATTACTCCGTATTCTTTTCATATTTTCGGATAATGAGGGAATTACACCTGATACTTGTCTCCAACCAAGTATACAACAGTAAATTATTTTTAGTAGTCAAATATGGACACAATAATGGTGGAACTAGTGATCTTGTTGTCATGAGTTAGGGAGTTTAGTCAAGGAACAAAAATGGTGTTTAGTTCATGCATGCAGATTGCAGCCATGTAAATGTTCTCTTGGATGAATGTTCCTCATCATGCGTGCGTGATGTTGATGTAAGGGGAGTTGTAATGCTACTTAATTTGTACCCATACATTTTAGTAGTTGAAATGATGATAGCTAGTCTTCCAGTTGCG
>Seq30043 [organism=Ipomoea trifida (H.B.K.) G. Don] PacBio-Illumina derived unannotated transcript Itc12077/f1p0/2855.2
CAAAGTAGTAGTAATAATAATAATAATAGTAATGCTATTATTATTATTAATATTATTATTCAAGACACATAACCTTCACGGGTTCACCAACCAAAAGCAAAACAAACACAATTCACCAGCAGTGCCAAATTACTATGCTTTGGCACTCAACAAACACAGACAGACCAAACAAACAGCAGCATTCAAACAGAAGGGCCATGGGCTCTTTAGAAACCACCACGGAGACGGAGAACAAGGTGCAGGGTGGACTCTTTCTGGATGTTATAATCAGCCAGAGTCCTTCCATCTTCCAACTGCTTTCCAGCAAAGATCAGCCTCTGCTGATCTGGTGGGATGCCCTCCTTGTCTTGAATCTTGGCTTTCACATTGTCAATAGTGTCAGAGCTTTCCACCTCCAAAGTAATGGTCTTTCCAGTCAGGGTCTTCACAAATATCTGCATACCACCCCTCAGCCTGAGCACCAAATGAAGGGTAGACTCCTTCTGAATGTTGTAATCAGCAAGGGTGCGGCCATCCTCCAGCTGCTTTCCAGCGAAGATAAGCCTCTGCTGATCTGGGGGAATTCCTTCTTTGTCCTGGATTTTTGCCTTCACGTTATCAATTGTGTCGGAGCTTTCCACCTCGAGGGTGATGGTCTTGCCGGTGAGGGTCTTGACAAAGATCTGCATGCCTCCCCTCAAACGGAGCACCAAGTGGAGGGTGGATTCCTTCTGGATGTTGTAATCTGCCAGGGTACGGCCATCCTCAAGCTGCTTTCCGGCAAAGATCAACCTTTGCTGGTCTGGGGGGATTCCCTCCTTGTCCTGGATCTTGGCCTTGACGTTGTCAATGGTGTCAGAGCTCTCAACCTCCAGGGTGATTGTCTTGCCGGTAAGGGTCTTAACAAAGATCTGCATGCCACCTCTCAAACGGAGGACCAAATGGAGGGTGGATTCCTTCTGGATGTTGTAATCGGCCAGGGTACGGCCATCCTCAAGCTGCTTTCCGGCAAAGATCAACCTCTGCTGGTCTGGGGGAATTCCCTCCTTGTCCTGGATCTTGGCCTTAACGTTGTCAATGGTGTCGGAGCTCTCAACCTCGAGAGTTATGGTCTTTCCGGTGAGAGTTTTCACGAAGATCTGCATCCCACCTCTGAGACGGAGCACCAGGTGAAGGGTTGACTCCTTCTGGATGTTGTAATCGGCGAGGGTACGGCCATCCTCAAGCTGCTTACCGGCAAAGATCAACCTCTGCTGGTCTGGGGGAATTCCCTCCTTGTCCTGGATCTTAGCCTTGACGTTGTCAATGGTGTCTGAGCTCTCGACCTCGAGAGTAATCCCGGTTAGGGTTTTCACGAAGATCTGCATCCCACCCCTGAGACGGAGCACCAG
>Seq30044 [organism=Ipomoea trifida (H.B.K.) G. Don] PacBio-Illumina derived unannotated transcript Itc12080/f1p7/1952.1
GAGCAGAGAGGTTGTGTTGAACTCTTCTTCCTGAATAGCAGGGATCCATCTCTATCTGGAACTGTACTGTTTTCGACGAGTTTGCATTGAACTGGAATTGTTGAATCTCTATCCCACTCTCGGTTGATGATAGACATGATGGCTGGGAAGGTCTTGTTTCTCCTTATTTTCTTGAATGTGATCTCAAATATAGTGATGGCTGCTGGTCCACCAACATGCCCTGCAGATATTAAAAGTGATTGTGCAAGTGACTCAGGTGAATGGGAAGGTGAATTCTTCCCTGGAATTCCCAAGATTAAATATGAGGGTCCTTCTAGTAAGAACCCACTGTCTTTTAAATGGTACAATGCTGAGGAGGAGATTCTTGGGAAAAAGATGAAGGATTGGATGAGGTTTAGTGTTGCATTTTGGCATACATTCCGTGGCACAGGTTCTGATCCATTTGGTGCACCTACAAAATTATGGCCATGGGAAGATGGCACTAATTCCCTGGCCATGGCTAAGAGGAGGATGAGAGCAAACTTTGAGTTACTAGACAAGCTTGGAGTGAATAGGTGGTGCTTTCACGACAGAGACATTGCTCCTGATGGCAAAACACTAGAGGAGGCCAATGCAAACTTGGACGAAGTGGTAGCACTTGCTAAAGAGCTTCAGGGTTCAAAGATCCGGCCTTTATGGGGTACAAGTCAGTTGTTTGTGCATCCACGATACATGCATGGTGGTGCAACTAGCTCTGAATTAGGAGTATATGTCTACGCTGCAGCACAAGTCAAGAAGGCTATGGAGGTTACACATTACCTTGGTGGTGAGAATTATGTTTTCTGGGGTGGGCGAGAGGGTTATCAGTGTCTTTTGAACACAGACATGGAAAGGGAGCTGAACCATTTGGCAAGATTCATGCAAGCTGCTGTTGCTTATAAGAAAAAGATTGGATTTAATGGAACATTGTTCATTGAGCCTAAGCCTCAGGAACCTACCAAGCATCAGTATGACTGGGATGCTGCTACAAGTGCTAATTTCTTGCGGAAATATGGCCTTATAGATGAGTTCAAATTGAATATTGAATGCAACCATGCCACTCTGTCTGGTCACAGTTGCCATCATGTGAGACAGCAAGGATTAATGGTTTGCTAGGAAAT
>Seq30045 [organism=Ipomoea trifida (H.B.K.) G. Don] PacBio-Illumina derived unannotated transcript Itc12080/f1p7/1952.2
TGGTCACAGTTGCCATCATGAAGTTGAGACAGCAAGGATTAATGGTTTGCTAGGAAATATTGATGCAAACAGCGGCGATCCCCAAACTGGCTGGGATACAGATCAGTTCCCAATGGATGTAGCAGAAGCAACTCTAGTTATGCTCTCTGTTATTAAAAATGTATGTCTGAAGATGTGTTGTTTATATTGTTCTGGATTTCGTGGGGGAAGATAAATGCCGGGGGGGTTATTAATGAATGATGTTGTTTTTGTTGTGCTTCAACCTCAGGGTGGGCTCGCACCAGGAGGATTCAACTTTGATGCCAAATTGCGGAGGGAGAGCACAGATGTTGAAGACATCTTTATCGCTCATATTGGCGGTATGGATACCCTGGCCCGAGGCCTTCGAAGCGCTGCAAAGCTGATTAAGGACGGTTCTCTGAATGAACTTGTTCGCAAGAGGTACCAAAGTTTTGATTCTGAGCTTGGTGCTGCCATTGAGGCTGGAAAGGCTGATTTTGAACTGCTGGAGAAGAAAGCTATGGAATGGGGAGAACCCAAAGTCCCTTCTGCCAAACAGGAACTCGCTGAGATGATCCTCCAATCTGCACTCTAGAAGACGGATCGGATCGGATGTGAGAATAATAGACCCGACCCATCGCAGCCATGTTTAGCAATTAGCCTTAGCTTTCCTATTAGCCATAATGACAGACAGACAGACAGACAGTGTTTTAGTGTCGCATTCATAAATATAATGTTTAATCAATCCCTCTACTTTCTACTCTAATAAATTATATTTACG
>Seq30046 [organism=Ipomoea trifida (H.B.K.) G. Don] PacBio-Illumina derived unannotated transcript Itc12082/f1p0/1917
TTTTTATCGTCCGCCGGAGCTTTCCTCTCCTTTTTAAAGCTCAATGAGAATCTCCCCGAACCCTCAAAAGTTCTCCCAGGAATCTTTGCAATGAATACTTCTTAAGCATTGCTCGCTTTGTTTAGTGTCTCAAAATAGCAAATTTTGCATGCCCATCTTGCAAAATTCCAATCTCTCTGCTTTTTCCTCCTTGTGAATATTTCTTGAGTTGAAATATCAAAAAAAAAAAAAAAAATAGTATCTGTCTTGGTGTGCTTTTATTCCTCTGCGTTGAGTTTGATAATGGTTTCTCTACAAGATTCTCAGGCTCACGCAAATTCCGGCAGCAATAGCTTCAACCAAACGCGGCCTTGTTACTACTACACTCCGCCGCCGCCTTCGGCCAGAATCCAGCGGTCTATTGGCCGTTCCATGAGGACCATCCGGTCGAATCTTTACAGAAGCGGATGCTCCGTTTCTGAAAAGTCCGGCAACGTATCCGAGAATCTGACGGACTCCGTCGTTGATATCCGGCTTGGGGAGCTCGCTAGTAAGCCCGCAATCAACAAATCCTCCTGTTCGGAAGAGGAATTTCTGGAGATTTCACAAACATTCAGCGATTTCTCGGCTTGTAGCAGTGATATTTCCGGCGAATTGCAGCGGCTCGCTAGCCTGCCGACTGCGGCGGATCCGGTTGAGAGCCAGAACCCTAACTCAGAGCCGGAGCCGGAACCTTGTCAAGGGTTTCTTCAGAGAGACACGTTTTCGACTGAAATAATCGAGAGCATATCGCCTGAGGATCTTCACCCTACGGTGAAGCTCTGCCTAGACGGCTTACAATCTTCCTCAGTAGCGGTGAAACGATCAGCCGCCGCAAAGTTGAGGCTTTTAGCTAAGAACCGAGCCGATAATCGGGCTTTGATAGGAGAATCCGGCGCAATACCCGCACTTATACCTCTTCTCCGCTGCTCCGATCCCTGGACTCAAGAACACGCCGTCACGGGGCTTCTAAACCTCTCCCTTCATGAGCCTAACAAAACCGTCATAACCGACGCCGGCGCCATAAAATCACTGGTTTACGTGCTTAAAACCGGCACAGAGACGTCCAAACAGAACGCGGCTTGCGCTTTGTTGAGCCTGGCTTTGATTGACGAAAATAAGTTGTCAATTGGGGCTTGTGGTGCCATTCCACCATTGGTGGCTCTGCTCATCAATGGATCCAACCGCGGTAAAAAGGACTCGTTAACCACGCTTTATAAGCTCTGTTCAGTGAAGTTAAACAAGGAGAGGGCTGTGAGCGCAGGTGCTGTGAAGCCGCTGGTGGAGCTCGTGGGAGTGAATGGAACTGGGCTTGCCGAGAAGGCTATGGTGGTGTTGAACAGCCTGTCTGCCATCGAAATTGGCAGAGATGCGATCGTGGAGGAAGGAGGAATCGCAGCCCTGGTGGAGGCTATTGAGGATAGTTCCGATAAGGGGAAGGAATTTGCGGTGCTCACGCTTCTGCAATTGTGTATTGATAGTGTTAGGAACCGGGGAATGCTCGTGAGAGAAGGTGGAATTCCTCCTCTTGTTGCCTTGTCTCAGAATGGAACTGTTAAAGCTAAGCACAAGGTGAGCTTAGTTTGTTTGATGCCATTTTGGATGAAATTCTTGATGATTTACCGAAACAACAATTTACCAAGAAAAGAATGAATCTTTTAGCGATTTTGATTCTATTCTATTCGTTAAGTTGTGATAAATAGAAATCTCAGAATTCTTAGCTAATTGTTTAGATGATTTTTACATGCTTCATAGTATGTATTTTGAGCTTTTAATTGGGTGGGTAGACATATTCCACTTGTTAGTTAGTTGAGATTTTAAGAATGATTTTGTAAAATATTGAAAGAATTGAAATTTGAAACACAGCTGAATCTGGCTATTCTGTGAGG
>Seq30047 [organism=Ipomoea trifida (H.B.K.) G. Don] PacBio-Illumina derived unannotated transcript Itc12085/f1p0/1613.1
ATTCCAGTTATACATATTGCTGATCCAGGATTTTGTAAAGTTTGGGTTTCAATCGTCGATGAATTCCATTCTCTAATCTCCAGTTCTTCGAAATGTCCGGGACTCCAGAAACCTTATTCATAGGTCAAGCTTCGTCGCCGACCGCTAGCGTAGCCACCGCATCCGCCGCCGGCAATCACTTTATTTCCCGATGGTTTCATGCAAAGAGGAATATAAAGAAGCTTAGGAACCGTGGGTCTTATGTAATGATTGCATATTATGCTCTATTGTGGTTTGCTACTCTGGTAAACTTTGCCTGGTCATCCCTGCAGGCATGGCAGTGCGCTCCTGGAAAGGATGTTGCGTGGAATCTTTTGTCATTGTTTGCAGCCTCTGGAATGTTATGTTTAGAGATTAGTCTAATGTCCTTCTTACTTCACGAGAATTATGCCACTGGATTGGAAACTTTAACACGCACTTTCTTTGTGTCTGGCCTTTTTGTTGGCGTGGATGTTCTATTAAAGGTAACACTTTATCCATCTCCAAAGTATGAGACTATGGTTATGATGCTTCATGTATATTTCTTCCTAATTGAGTGTGAAAGATCACTGTTGAGTTCCAGCTTCTTCTTTTTCTTCCTGAGAAAGATGTATGTTTTCACTCTGCTTTTGTATACATAAAATGCTTTAGATCATATTTTAAGCAAATGGATCAATGCAAGAAGGCTGGTAAATGCAATGGACTGGGCTACAACTTACAAATAACAATTCAGTCTTATAAAATGCATCTCATATTTCTTCACAAACCAACTTGGTGGCATTTGTTCTTTTTCTGTTCAATTTTAGCCCATGTCATATTTTTTTTTAATGTCCTTGTTGGGAGTTTGTTTTCCAACAGTGGTTAATGGTTGAT
>Seq30048 [organism=Ipomoea trifida (H.B.K.) G. Don] PacBio-Illumina derived unannotated transcript Itc12085/f1p0/1613.2
TGTTCTATTAAAGGTAATTCTTGTATTTGGATTTAGGATTCCACTTTTTGTTGATGTTGGATTAGCAAATGGAGGAAAATGGGCCATATGGTTTACCTATAGGCTTCTGCTAACTGCAGCTTATGGGTACATATATTTTGTGCACTTCTCAAAGTGGAGAGATAATCTGCCTCCAAGGCCAGCCTTCTACAACTATGTCATAGTCATGTTCGCAACTAATGTGGCAGTATTGTTTGCTTGTGGGCTTGGTGTATTTGGGATTGGCTTTGGTGCCTGGTTATATGATTTGAGCGTTGTCTGCTATCACTCTCTGTATCTTCCCTTTATCTATGCTACGTTTTTGGCCGACTTCTTTCAGGAAGAAGATTGGCTTCTGGATGAAGCATACTACTCAGAGATGAAGGATGCGGGATTCTTTGATGCTGATTGGGAATAACTCGTATATATATAATAATATAGTATAATTGTGAATATTATCCATTGGAGAGAAATGGGCACAACCCCCCTAGTGTTTGTGTACGTAGAATGAGCATTCGGTGTTGCAAAATATACAACTAACTGTAAATCATCACTGTTATGATTTCAATAATAAGTCCTCTAT
>Seq30049 [organism=Ipomoea trifida (H.B.K.) G. Don] PacBio-Illumina derived unannotated transcript Itc12091/f1p0/2172
ATGATTAAACCCGTCAGCCATGATGCGAGTCTCGCTCAGAGAGACACCACCGAGAACGAGAATCTAGAGAGATTTTCCGGCGATGCGGAGGGGCGATATTGATATAGAGAGCGCGGGGGAGAAGAAGAAGAAGAGGGGAGGCAATTACGCGGCGGCGATCGACGACGAAGGGGACAGTCATTGGATTTCATGGCTCATCCCTGTGTTCGTCGTGGTCAATATTGCGCTCTTCGTTGTTACGTTGTACGTTAACGATTGTCCTAAGCATACAAACGGGTGTGTGGCTAGCTTTCTCGGACGGTTCTCTTTCCAGCCCCTCCATGAAAATCCTCTCTTTGGCCCTTCTGCTTCTACATTAAGGAAGATGGGTGGTCTTGAGTGGGACAAGGTTGTGCATCATCATCAAGGATGGAGGCTTATATCATGTATCTGGTTACATGCTGGGGTTATTCACCTGGTTGTAAATATGCTGAGTCTTGTGATTATTGGCATTCGTCTTGAGCAGCAATGTGGCTTTGTTCGGATTGGAATTATATACTTCTTGTCAGGATTTGGGGGGAGTGTGCTTTCTTCGTTGTTCATACAGAGGAGTACATCTGTTGGTGCTTCGGGGGCTCTTTTTGGGCTTCTTGGAGCGATGCTTTCTGAGCTTCTTACTAATTGGTCAATTTATACCAACAAGGTCGCTGCTTTACTCACACTTCTGGTGATAGTGGTCTTCAATCTTGCAGTCGGAATCCTGCCACACGTTGACAATTTTGCCCACATCGGTGGATTCTTGACAGGTTTCCTTCTTGGCTTTGTCTTGCTGCCCCGGCCTCAGTTAGGGTGGATAGAACGTAGGAATCTTCCAGCTGAGATTCGTGTCAAATCCAAGTACAAGCCTTATCAATATGCGCTGTGGTTTGCATCTCTGGTTTTACTGATAGCAGGGTTTTCAGTAGGTTTGGTTATGCTGTTCCGCGGGGAGAATGGGTATCGTCATTGCCATTGGTGCCGCTACCTGAGCTGTGTGCCAACTAGTAAATGGAAGTGTGATGAAACTTGATTACTTCTTCATTAGTTGTAGATCCTATATAGTTTGTAGAGTTGTTTCTTCCCATATATACACTGCTTTTGCACTTGTGTTTACAACTCAGAATTTATGTTCAGTGTGATTTTACTGTCTTTTTCAAGCACAACAGCAGAAAATTTTTGCACTGTTTCTTTTAGCTTTGCTTTTGTTTCAGTAGTACACAGAACTGTTTTGAGTAGATTAAGGTATACTTGGAATGTTGCTAATACACTTTGAGGAGTGATATATTATTCCCAGGATCTTGGTACAAGTCATCAAACATTTACATGAAACATGGCTGGCAACAAAAAACATTTCGAGCTAAATCCTCACAAGACAGTGATTGTCGTGTCTCAACCTAGGCGGCTGGATCCCGGATAAGCCTTGCTGCTGAGGCTAGGGCGAGAGCTCCATCCCTTTTCCGAGATTGTGTCTGTGTCGCGAAGAACATTTGCGAGCTTCAGCTGCATTCTTTGCCTCGGTGCACTCTGGGACCGTGCTTTCGCCAAGGATGACTCTGTGTAAGCCATGAAGTTTGGGTAGCTCGGGTAGCCACAGAACGTGGTACTCGTGCTAGGGGCGAAGGGGCCTCCTCTTTGGCTTCCGGTGCTGCTCCCAGGTCTAGATGGTAAAGAATGGAAACCCGGGCTGTGCTCGAGTGTCCATGCAGCAGCAGCTGGCTTTTCGGGTTCTTGAGGGAATATTATCGACCTTAGAGACGAGACTTCTGCAGAAGAAAGACTAGGGCTTGGCTTCTTCATATTAGAATGCTTGTTGGTTCTATTTCCCTGCCCACTGTCATTCCAAGCCGAAAAATACTGTGAATTCTGTGAGGTTCTATTGCTTCCACTGGGGTTCTGGCGAGGCTTCCAAGTATCAATCTCGAGTATCTTGTCACTCTTCTCATCATCAGCTCCCCCGTCCTTGAGGTCAGAATTCTCGTAATTGTTCCATGCATGTTCTTCCATCCAACGATCTAACCATTTTGAGCATAAATCCTTCCTTCCCATGCTTACATTCTCATTCATATTCGATTTGGAATAACAACTCTTCAAATTTGACCCACGATGAGTAGAACTGTAGGAACGTTGTTGCAGGTCATGTTTATCGCGA
>Seq30050 [organism=Ipomoea trifida (H.B.K.) G. Don] PacBio-Illumina derived unannotated transcript Itc12095/f1p0/1580
GCTAGTTCCAAACCCCACAGAAGGGAGGCTAAAATCTCTCAGATATATCAATCCCATTTCCTGTACTCTCTAACCCCATGGCTTTGTCCGTCGAGAAAACGAGCTCCGGCCGCGAGTACAAGGTGAAGGACATGTCTCAGGCCGATTTCGGCCGCCTGGAAATCGATCTCGCCGAGGTTGAAATGCCAGGGCTGATGGCTAGTAGGACGGAATTTGGTCCGTCTCAGCCCTTCAAGGGCGCCAGGATTACTGGGAGTCTGCATATGACGATTCAGACGGCCGTTCTGATCGAGACCTTCACGGCGTTGGGCGCGGAGGTGAGATGGTGCTCGTGCAACATCTTCTCCACGCAGGACCACGCGGCCGCGGCGATTGCGCGTGACAGCGCCGCCGTGTTCGCGTGGAAGGGGGAGACCCTCCAGGAGTACTGGTGGTGCACGGAGAGGGCGCTGGACTGGGGCCCCGGTGGGGGGCCGGATCTCATTGTGGATGATGGTGGTGATGCTACTTTGTTGATCCATGAGGGGGTGAAGGCGGAGGAGGCGTTTGCTAAGAATGGGGCTCTTCCCGATCCGAGTTCTACTGATAATGCGGAGTTTCAGATTGTGTTGACTATCATTAGGGATGGGCTTAAGGGGGATCCCCAGAAGTATACTAAGATGAAGCAGAGGCTTGTTGGGGTTTCTGAGGAGACTACCACTGGTGTCAAGAGGCTTTACCAGATGCAGGATAATGGCACCCTCCTCTTCCCTGCCATCAATGTCAATGACTCTGTCACCAAGAGCAAGTTCGACAACTTGTACGGATGCCGCCACTCCCTACCCGACGGTCTGATGAGGGCCACAGACGTAATGATCGCCGGAAAGGTAGCAGTGGTGTGCGGGTACGGAGACGTCGGAAAGGGCTGCGCCGCAGCTCTAAAGCAGGCGGGCGCGCGCGTGATCGTGACAGAGATCGACCCGATCTGCGCTCTCCAGGCCCTCATGGAAGGCCTGCAGGTCCTCACCCTGGACGACGTCGTAAGCGACGCCGACATCTTCGTCACCACCACCGGCAACAAGGACATCATCATGGTAAGCCACATGCGCAAGATGAAGAACAACGCCATCGTGTGCAACATCGGCCACTTCGACAACGAAATCGACATGCTCGGGCTCGAGACATACCCGGGCGTGAAGCGGATCACCATCAAGCCCCAGACCGACCGGTTCGTGTTCCCCGAGACAAAAACCGGCGTCATTATCCTCGCCGAGGGTCGGCTCATGAACTTGGGGTGCGCTACCGGACATCCTAGTTTTGTGATGTCGTGTTCTTTCACTAACCAGGTGATTGCCCAGCTGGAGCTTTGGAAGAGAAGAGCTCCGGGAAATACGGGAAGAAGGTTTATATTTTGCCCAAACACTTAGATGAGAAGGTTGCGGCCTTGCATCTTGGGAAGCTTGGGGCTAAGCTCACTAAGCTTACGCCGGACCAGGCTGCGTATATTAGTATTCCTGTTGAGGGGCCTTACAAGCCTGCTCACTACAGGTATTAAATCAACGGAGTAGAAGTATTGTTTGGTGTGGGCATTTTGGATGGGATGTTTTGAAGCAAAAAGTCTTTGGCTTGAATAAGGTTGAGATGGAGGGGTGGTGTGGTGTGTCTATGCCTTTGTTTTAGACTTTTAGCGGCTGCAGTACGTAGTTAATTAGATTCTCTCCTTTCTGTTTATGAATTTTCGTCAGAAATATATTGAGATC
>Seq30051 [organism=Ipomoea trifida (H.B.K.) G. Don] PacBio-Illumina derived unannotated transcript Itc12106/f1p1/1509
TGAGATGGGATTGCGGGCGTGGCCTCGTTGAAGATTAACGAGGCAAAAACATGTCCGTTGACCCTGATTGGGCGAATCTCCCGCCGGAGCTCCTCGACTCCATAGCCAAAAAGCTTCGAATCCACAAAGACTATGTCCGATTCCGAGCCGTATGCGCGAGCTGGAGGGGATCGGCTTTGAAGACGCCGACGCATCTTCCCTGCCAATTTCCATGGCTAATGCTATCACAGAGGCAATCCAGCAGGCTCGGCTTCTTCAGTCCTCTGGATGATAAGTTTCACTTCCTCATCCTCCCGGAGGCCTCCAATCGCCGCCGCCGCTGCGGCTCCTCCCACGGCTGGCTCGTCATCCTCGACGAGTCGCCGTCGGTGTTCATCATCAACCCGCTCACCCGAGCCAAACTCAATCTCCCGCCTCTCTCGCGATTCCCTAACGTCCTCGATTTCAATTTCTACAACGTTGGCCGTGAATACACTCTCCGATCCGACGGCGAGATCCATACCTGTAGTTTGAAAGAAATGCGCGACACTTTTATCAAAAAGGTTGTCCTCTCCGGTAATCCTCTGCTTCAACCGAACTTCATCGCCATGGCGATTCTCAACCAAACAGGCGACCTGGCGTACTGCAAAAACGGTGAGAATTCCTGGAATTTGATTGACGATGCTAGGTCATTTTGTGAGGATGTGATTTACAGCGACGGATTGTTCTTTGCTGTGAATAAATTTGGATCAATTGTAGTCTGCGATGTTAACAGCGATTCCCCCAGGGTTTCATTCATCGACACGCCGTTACAAACTGGGGGCGATATGCAGTATCTGGTGAAGGTAGATGATGACTTTCTGCTAGTCACTAGGTATCTAGAACTCGACGTTGATATCCAGAACCACCGCCTTGATATCGTGTACAAAACAGTCGAATTTCGCGTGTTTAGGCTGGATTTGAGCGGGGAGAAATGGGAGAGAGTTACAAGTTTGGAAGATAAGGTGTTGTTTCTGGGAGAGAATTCTTCCTTGGCTCTATCAACTCCAGATTTTCCAGGATTCAAGGGGAACAGGATTTACTTTACAGATGACTATTCCGAGATGAACTATGAAGGTGCTAACGCGGATCATGATGTTGGGATCTATAACATGGAGGATGGTAGCTTCTCAGAATTCCCCTGTTGCCCTCGCAACCCGCATTCTGTGCTCTGCTGGCCTCCTCCAATTTGGATCACTCCCAATCCATGTTAAGCCTGCAAATATCTCAACAGTGAATATCTCAGTGAAGAATGAATGATCTATGAATTGGCTGAAGTAACATTTCACCTGCTTTTCTTCACTATTGGATTGTATATATTGTTGTATTATATATAAAGATGTGATTTTCCAGAGCTGTTAGCTTTGAAGTCTGTATTAGTGTAGAGGGATTGCTATTTAATGAATTGTTATCCAATTCAGGCATCAAATGACCCCTCTATGGATATGTATAACCATTCAATTCCAAGCCTGTTTC
>Seq30052 [organism=Ipomoea trifida (H.B.K.) G. Don] PacBio-Illumina derived unannotated transcript Itc12107/f1p0/1997
GAGTCTAATCTACTTTGGGATGAGTAAAGACTGAACGCACTTCCCTTCTTCACACTTTCTAGTTTGTATCGTCATCGCCTTATAGAAGAGGAAGAGCGCGTGAGTGGACATGGCGAGTCAGTCCGATTCTCCTCCTAATCCAGTCGACAATAAGCCGCAAATTCCAGAGTCTGTCCAACGAACTCCTGAAGAACATCAAGTTTCAAACCCAGAAGCTCCAAGGGAGAAATCTTCACCTTCTGTGTTTGTAAATTCAGAACCAATGCGTGAAGATCAAGTGCAAAATGCTGTGAAGTTTCTTTCACACCCGAAGGTTAGGGGATCTCCAGTCATGTATAGGCGTTCTTTTCTTGAGAGGAAGGGCCTCACAAAGGAGGAAATAGATGAAGCTTTTCGCCGGGTTCCTGATCCTACCCCAGCCGTTTCTAGTACACAAACTACTGTTGCAAATCAAGAAGGACAGTTGAAAACTTCATCAAATATTCAGCCACAGCCAGTACCTGCTGCATCTGCAGGTACCATGACAAAAGTGGGCTACTTTTCTCAATTCCATTGGAGTCATGCAGTGGTTGTGGTTGGTGTACTGGCGGCTTCAGGAGCTGGTACTGCAATTCTTTTTAAGAAAACTATAATTCCTCGATTGAAGTCTTGGATTCGGAAGGTTGTACTGGAAGAAGAAGCAGCAGAAGAGGGTGCTGTGAAGGGAATCAATTTGAAACCTAGTTTGGCCGAAGAAGCTGCTGTTGCTGCAAAAGCTGCAGCAGCTGCAGCTGCTGATGTAGCTCGTGCAAGCCAGGAAATGTTGGCCTCAAAAACAGAAGAGAAGAAGTACTTCAAGGAGCTTACAGATCTATTGAATTATCAAGTACAAGAGATGAAATCAATGACTACTGCAATACAGAGGTTGGAAGGACCAAATAACGTGTCTGGCAGACCACCATTCTCAGAGCAAGATAATCGCAAAATTTCAGTCTCTAGTTCACAGCCATCACAGCAATTCTATACAAATGGCAAAGTGGATACTGATGCACGCTCAGTAAGATCTTCATCGCCACCCACATCTGTGGAACCTTCTAACCCTCCACATCCAAAATCTTACATGGAGATAATGGAAATGGTTCAAAGAGGGGAGAGACCTTCCAACATTAGAGACATTAATGATCAACCACCGAATCCTCATCAACCCATACCTGAACCTCTAGTAGCACCAAAGCCTAAGCCTTGGGAAGTTGGTCAAACTCAGAACAGTTCAAGCAATTTTATTCAATCTCAAGGCAGCGGTGATGCCTCGAGTTACAGTGTCCAAGATAATAATCAGTTCAATGGAAGCGCTTCAACCCCTTGGTGGCAACGCAAAAATGCTAGAGTTACAGAAATCGAATATGAAGATGAACAGAGGTTCGGGGGGCCTTCTGGTGTGCCAACCAACGAACGACCTCCCCCACGGTCCTGGGTTCCTCCCCAGCCACCTCCAGTTGCAATGGCCGAAGCAGCAGCAGCGATCCGACAACCTAAAAAGACTTCATTGCCGAAAGATCAGCTGACAGACGACCAGTTGCTGGGGCGCTCATCGGAAATTTCTGATGACTTACAGAGGATTACAAAGATCTCTGAATCAGGTGGTGTTGGAGAAGCCAATGGTGTGACTCAGACACCATTAGCAGATGATGTGCCAGCTTTGGAATAAACTAAGAAGTCATATATGTTTGATTTTACTTCTTCCCCCTCCCCAGGAACTCAACCTGATCTTGTGCTTGTTCTGCAATTCATTATTATGGTCAATACTTGATATCATAGTAATAATTACCAGGTCTTCTGTGCCTTTTGTGGATTATATAATACCATATCTCATTTCTGGATTTCCTTTGGAAATAAACAAACAAGATAGTTTCTTACTGGATAGAATAGAATTGTAACCCTAGCTGGTATGGACTATCTAGACTGATTTACCTAGTCATATTGTGGATCATGGTGCAAATTGTAATATGG
>Seq30053 [organism=Ipomoea trifida (H.B.K.) G. Don] PacBio-Illumina derived unannotated transcript Itc12109/f1p0/2321
TGCAACTGGATGGATAACACCAGAGTGACGACCCAACTGTCATAGAGTAGAAGTTTTGCTGCCAAATCCTGCATTTTCCATTGATTCGTTAAAAAAATTAAATAAAAAAATCCATGGAAGCTTTCACGTCGACCGTTGCTTCCCACCATTTCTCTTCTTCTTCATTTTCTTCGCTTCCACTGACCAAAGTCTACCTATCAGACATCCCTAGAAGGTCATATAATCCTCCTTCGTCTTCTTCTTGGATTGGTTCTACTCATTCCCTCTCTTTCTCCTCTCGAAACTCTTTCACTAGAGAGGCATGGAGGGTGATAAATTTAAAGAATGCAGTAAATTCTAGAAAAAAGAGCGTCATTAGAGCCGATATGTTTGGGCAGCTCACCAGCGGACTTGAAGCTGCTTGGAACAAGCTCAAAGGGGAAGAGGCCTTGACAAGGGAAAACATTGCTGAACCTATGAGAGACATTAGGAGGGCTCTTCTGGAAGCAGATGTCAGTCTCCCAGTTGTGAGAAGGTTTATTGAATCTGTTACTGAAAATGCTGTTGGTACTAGCTTGATTCGGGGAGTGAGACCTGATCAGCAATTGGTCAAAATTGTACATGAGGAGCTTGTGAAACTGATGGGTGGAGAGGTTTCTGAGCTGGTTTTCGCAAAATCTGGTCCCACTGTCATTTTATTGGCTGGTCTACAGGGTGTTGGAAAGACAACCGTTAGTGCAAAATTAGCTTTCTATCTTAAAAAACAGGGAAAGAGTTGCATGCTAATTGCAGGAGATGTGTATAGACCTGCTGCAATTGACCAGCTTGCTATTTTGGGAGAAAAGGTTGGTGTGCCTGTTTATAAAGCAGGAACTGGCGTTAGGCCTGCAGATATAGCTCGACAAGGTTTAGCAGAGGCGAAAAGAAATAAAGTAGATGTGGTCATAATGGATACAGCTGGAAGACTTCAGATAGATAAGGAGATGATGGATGAATTGAAGGAAGTGAAGCGGGTACTGAACCCCACAGAAGTTTTGCTTGTTGTGGACGCAATGACTGGCCAAGAAGCAGCAGCTCTGGTTGCATCATTCAATCTTGAAATTGGAATTACTGGTGCCGTTATGACAAAGCTAGATGGGGATTCTAGAGGTGGAGCAGCTTTGAGCGTAAAAGAGATTTCAGGAAAGCCAATCAAGCTTGTAGGAAGGGGTGAGCGCATGGAGGACCTGGAGCCTTTCTATCCTGATCGTATGGCCAGTCGAATCTTGGGGATGGGAGATGTTCTACCTTGTCGAGCTATATCTGCAGGCCTAACGCCAGTTCCTGCTTTATAAACAGGCACACCAACCTTTTCTCCCAAAATAGCAAGTTGGTCAATTGCAGCAGGTCTATACACATCTCCAGCAATTAGCATGCAACTCTTTCCCTGTTTTTTAAGATAAAAAGCTAATTTTGCACTAACAGTTGTCTTTCCAACACCTTGTAGACCAGCCAATAAAATGACAGTCGGACCAGATCATGAGTGCTAAATTTGACTTCAATGACTTCCTCAAGCAAACCCGTGCAATTGCACAGATGGGTTCCATGGCCCAGGTTATCGGAATGGTTCCTGGCATGTCTAAGGTAACTCCTGCACAAATTCGACAGGCAGAAAAGAACTTTAAGATGATGGAATCAATGATAGAAGCAATGACCCCTGAGGAGAGGGAGAATCCGGAGCTGTTAGCCAGCAATCCAGTTAGGAGGAGACGCATTGCTCAAGATTCTGGAAGAACTGAGCAGCAGGTGAGTCAAGTAATCGCACAATTTTTCCAAGTGCGTGCTCGTATGAAGAATATGATGGGTGCAATGGAGGGTGGATCTGTTTCTAACTTTGAAGAGGCAATGCAATTTGAACAGCAGGCCACTGCTGGAACTGCAAAGAGGAAGCAGAAATCGAAATCTAGGAAGCTATTTACAGAGTCAGCATCGACAAGACCAAGCGCTCGTGGCTTTGGGGCCAAATAGGGAACTATGTTTTCCATAATAATTGAAGATCTGGTCTCTTTTGCTGATATGGTCCATTGAGAGTCTGAAAGACACAGTTTGCTGAGTCTCCTCTAATCAAGCTTTAACACTATCTTTCTGGGGATGGAGAAAAGAGGCAGAAAAAGAAAAGCCACTCCATATAAGCTGAATGTTGTTTATCCCCTTGCCTGTTCTGTTATTTCATACTTGAATTCCTTCATGCTACTGCTACATGTACATCTTTTGTTCCTAATCTATGTCTATTTATC
>Seq30054 [organism=Ipomoea trifida (H.B.K.) G. Don] PacBio-Illumina derived unannotated transcript Itc12110/f1p0/1974.1
CCCGAGATGCTGGGCCGTGTTGTCGACGCCCTCGGCAACCCCATCGATGGCAAGGGCCCCATCAACTCCAAGGAGAAGCGTCGTGCTGAGGTCAAGGCCCCCGGCATTCTGCCCCGCCAGTCTGTCAACCAGCCTGTGCAGACCGGCCTCAAGTCCGTCGACGCCATGGTTCCCATCGGCCGTGGTCAGCGTGAGCTGATCATTGGTGACCGTCAAACCGGCAAGACCGCCGTCGCCATGGACGCCATCCTGAACCAGAAGCGTTGGAACAACACCGGCGACGAGTCCAAGAAGCTGTACACCATCTACGTTGCCGTGGCCAGAAGCGGTCCACCGTTGCCCAGCTCGTCAAGACCCTCGAGGAGAACGACTCCATGAAGTACTCCATCGTCGTTGCCGCCACTGCCTCCGAGGCCGCTCCCCTGCAGTACCTTGCCCCCTTCACCGGTGCCACCATCGGTGAGTGGTTCCGTGACAACGGCAAGCACGCCCTGGTCGTCTACGACGATCTGTCCAAGCAGGCCGTCGCCTACCGCCAGATGTCTCTGCTGCTCCGTCGCCCCCTGGTCGTGAGGCCTACCCCGGTGACGTCTTCT
>Seq30055 [organism=Ipomoea trifida (H.B.K.) G. Don] PacBio-Illumina derived unannotated transcript Itc12111/f1p0/1548
CGACATTTTTGTTCGATTCTTGGGGTTTTTACACGAAAAGTTTTGAGCTTTACGGAGTATCTTTTTGTTTCGAAATGTAAATCTGAACATTTATGTTTACCCAACTGCTAGAAAAAAAAAATCGTGCCTTTTCTTTTGCGCGCTTTGTTTTCTGTAGCCGCTGTTGGGTTTCAGATAGTTAATATTTTTGAGCTTTTTGGGAACTGTGGAGGAGAATAGAGGAAAGATTGAGGAGAAATTTGTATTTTTTTTCTTGGTTGATTGCTGTGATAAAAGGGTCTGAGGTGAAATTTAGGACGAATATAAAGAGCCTGACTTTGAATTGTTCTATTAGTGGTTCTTCATGTAATCTTAGCAAGGATTTGCAAACATGAACAACATCAGAAGAATGGGATTTCATTATCTGCACAAATTGAATGCGGAAAACATACCAAGAGACCTGATAGAGAAGGGGCAAAAACGTGTTATTGAGGCATCTCTTACACTTATCCAGGAGAGGGCTAAGCTAAAGGGAGAACTTCTCCGTGCTCTTGGGGGTGTTGTAGCATCATCATCTCTTCTTGGAGTTCCTCTGGGGCATAACTCCTCATTTCTCCAGGGCCCAGCATTTGCTCCTCCTCGAATTCGAGAGGCTATATGGTGTGGCAGCACAAACTCTACAACTGAAGAAGGCAAAGACTTGAAAGATCCACGTGTCTTGACTGATGTTGGTGATGTGCCAATTCAAGAGTTACGAGATTGTGGCATAAATGATGATGGACTAATGGATATTATTAGTGAATCTGTCAAGCTAGTGATGGAAGAGAGTCCACTGCGCCCCTTAGTGTTGGGGGGTGATCACTCCATATCGTATCCTGTTGTCAGAGCTGTGTCTGAGAAGCTTGGAGGACAAGTTGATATCCTTCACCTCGATGCTCACCCTGATATCTACCATTCCTTTGAAGGAAACAGATACTCACATGCATCTAGTTTTGCTCGGATTATGGAAGGTGGCTATGCTAGGAGACTCCTACAAGTTGGAATTAGATCAATCACAAAGGAAGGTCGTGAACAAGGAAAGAAATTTGGCGTTGAGCAATATGAAATGAGAACGTTTTCCAAAGATCGCCAATATCTGGAAAATCTGAAACTAGGCGAGGGCGTAAAGGGTGTGTATATTTCTGTGGATTTAGACTCGCTTGATCCTGCATTTGCTCCGGGAGTATCTCACATTGAGCCGGGAGGTCTCTCTTTCCGTGATGCCCTCAACATACTCCACAACCTTAAAGGCGACATCGTGGCGGCTGATGTGGTCGAATTCAACCCACAGCGCGATACTGTTGATGGGATGACTGCAATGGTTGCTGCAAAGCTAGTTAGAGAATTAGCTGCTAAGATATCTAAGTGATAAGTAAACGATCGATTCGTGCTACCGAATATGTATTTAGTCAAGTAATGCCTTTTCAATTCTCAAAATAGCTCCTGTCAGTTTCAATGTTTTCATGCTACACTTGGATTTTGTATGTTTTTGCCCTATGGGGAATGATGAATTACAATGCTTAGCT
>Seq30056 [organism=Ipomoea trifida (H.B.K.) G. Don] PacBio-Illumina derived unannotated transcript Itc12120/f1p0/1935
GGGAGGAAGAATGCGAAGATAATAACAGGAGGAATAGGAAGAAGAAAAAAGCGGTGGAGCCGGAAACGGAACCCTCGGCCGGGGAGGAGGAGGAGGAGCAAGATGAGCCGCAGGAGGACGCGAAACCCGTGGGAGATGTCGTTAGGGTTAGTGGCAAAGGCCGAGGACGGAGGAAACACTTCGACGCCTTCGAGTATGATGGATTTCGTTATGATCTAGAAGATCCAGTGCTCTTAGTTCCTGCGGAGCCAAATCAGAAACCTTATGTTGCTATTATTAAGGATATTTCCCAGACCAGCAAAGGGAGCATGATGGTTACTGGACAGTGGTTCTATCGACCTGAGGAGGCAGAAAGTAGAACAGGTGCAAACTGGCCTTCACGTGATACAAGGGAATTGTTTTATAGCTTTCACCGTGATGAGGTTCCTGCAGAGTCTGTCATGCACAAGTGTGTTGTACATTTTATCCCCTTAAACAAACAGATTCCAAATCGCAAGCAACATCCTGGTTTTTTCGTCCAAAGAGTCTATGATACCGAGCAGATGAATCTTTTTAAGTTAACAGATAAGGATTATGAAGATAACAAGCAGCATGAGATTGATCTCCTTGTTCAGAAAACATTTTCGCGACTTGGAGATCTTCCTGATATTGTGCTCGAGGATGCTGCAGCTGTACAGGAAGATCATTTTTTTAAGAGTAAACGTCTTTTGAGGAAAAAGAGCATCCCATCTCTGGATGTCTCTAGAAAGGATGATGCATCCAGTAGAAATGGCCAATTTCTAAAGGCAGAAACACCAGGAAGCTGTATAGACACTGCATCAGAGTATTTCAAAATGCTTTCAGATTTCAATGCACTTACTGGTGAAAAACACCGTGACAAGTGGTTGGAAAAGCTGCTTCAAGCTATTCAGTTTATGAGTAACCCTGGGGGTAGTGGTAAGGATGATGCGAAAGAAAAAGGTGTTTCTGATGTCACTGATCTTACAAGTAAAACTAGTTCCTCAAACCTTGTAAACGAGTCTGACGAAAACAAGTCAAATGGAGACGCAAATATTTGTTGGCCAGACACTGCTGTTCCTGCAGTAGTTGCTGTTGAGAAAGCTGCACATGAAGCACTTTCGTCTGATTTCCAGAAGTACAACCAAAAGATGCGGCAGTTATCTTTTAATTTTAAGAACAATGTGCAATTAGCCCAGCGGCTTTTAAATGGGGAGTTGGAAGCGTATCAAATATTGAACATGTCGCCAAATGAGTTAAAAGAGGGATTGACAGCAGAAGAGATTGCACGCAGAAAGCCTGATGAGCAAGAGCTCATACAGATGACTGATGCTCGGTGCAACAGATGTACTGAGAAACAAGTGCGTCTCTTAGAAATCATTCAGACGGGACATGGGGACCGTTATCAGCTGGAGTGTGGACCTTGTGGTAATACCTGGTACGCATCAAGAGACGAAGTTGCAACGCTCACTATACAAGAGCAAACCGCCAGAAAAAATGTTGGCACTAAACCATTGGTCACTCCAAAGTTTGATGACAGAGAGAAGTTGGCTAATGCCCATACAGACGAGGAAGAAGGCAATGACGTTCTTAAGAAATCAACGGAGGCAGGGCTGGATAGTCAGAAATCACCCGACAAAGCTAGACCCAAAGATAACTCTGCTGCTAACAATGCCGAGTGACCATGCTACTAGTTTCTGGCCGGCTTCAATACACCAGGTTATTTGTGTATATATTTAGTTATACCAATACAGCCATACTTGTTGCTTGCTAGTGTACTCATCAATCATCATAGTCTTTTATAAAGTTGACAATAATGCTAGGGTTTATTTAGTTTGTACGGGTGCTCCCCCTTTTACATAGACATTGGTGGTGTCTTTATAGAAGTTTTCAGGCATTGTTGCT
>Seq30057 [organism=Ipomoea trifida (H.B.K.) G. Don] PacBio-Illumina derived unannotated transcript Itc12126/f1p0/4289.1
AGGAAACTGTAAGCCGATATTTCTAGCATTAGAGTTTGCAAGAGATTTTAGGGAATAATGTGCAATCTGGAAATTTGTCACTGGAGAAACATTGTAAATACTCTCAAGAGTATTCTTTAAGGACTTCAAATCAATACAAAGGCCTATTATACACTCAACTACCATATGCATATATATACTCCATGCAAAGAGCAATTACATTACATATATTCCCAGCCTAAACCTTTGGTAATTAATGAAAGCCAACATGCTCACGCCTCAGCATTATCAGCACAAGGAAATGTGTGGGATTCTTCAGCTATCTGATGAAGTTCTTGCTCACAACATCCTATCACGCTTAACTCCAAGGGATGTAGCATCCATTGGATCTGTTTGCAGAAGGATTCGGCAATTAACCAAAAATGAGCATGTCAGGAAGATGGTGTGCCAAAATGCATGGGGAAGAGATGTCACAGGAGCCCTTGAACTCATGACTAAAAAGTTAGGTTGGGGTCGTCTGGCTAGGGAGCTAACTACACTTGAAGCTGTTTGTTGGAAGAAACTTACAGTTAGAGGTGCAGTTGAGCCATCACGTTGCAATTTCAGTGCATGTGCTGCAGGTAATCGGCTTGTCTTGTTTGGAGGGGAAGGTGTCAATATGCAGCCAATGGATGACACATTTGTTCTCAATCTTGATGCTGCCAATCCAGAGTGGCGCAGGGTAAGTGTGAAATCTTCTCCACCAATATGATGGAATTCCACGTTCCTCTGCAATCTCCTGTAGGTGTGAAGTGTTGCTTGAGTTCCATCCACCAATCACCAACATAAGATCCAGCTGCTCCTCAACCAGCTTATACATGGCATCTTGCCGCTCTTGAGTTGCGTCACAGATTGTGTTGAAACTTATGAAGTGATTATTGACATTTTCCACTCCATACTTCCGCATCATAGTCCTCTCAACTAACTTGCCAATCTCTTCAGTTTCTCCTTTCAACATTGTTGTTTGGTTAGCAATACCAACTTTAGTGAGATCAGAGTCTGGATCAAAACCTTTGGAAACTGCACATTTAAATTTCTCCAGAAACGCCTCTTTGGTTGAGCTAGAGCCATCAAGCTGACCTCCAAGAATGTAATCACAAACATATGTTGCCTCTGCCATGTTCTTCACAATAATGTATTTCCCTGCAAATGATGCAGTAGCAACAGTTTCCTCGTGTGAATATTTACCATGGATGATGGATGTATATTCTCCCTTCTTGTGCTTTTCAACAGTATTCCAAACCTTAGAGACCCATGGGCAGGTCGTATCAACTATCTGTACATTCTTTTCACTCAAAGTCAACATCTCATCCACACCAGCCCCAAAAGCAGGCAAAACCACAACATCACCTTTGTTAACAACATCAAAAATTTTATTTCCTTGATTCACAGGGATATTCTTAACATCCATATCCTCTAGGCGCTTATTCACTGTGGGGTTGTGTATGATCTCATTAGTGAGCCAAATGTTTTCTGTGGGAAATTGTTTTCTTGCTTCATATGCAATCTGGACAGCACGCTCAACCCCCCAGCAGAAACCATAAGCTTCTGCAAGCTTCACAGTAACGTTTCCCCATGTATATTCATAGCCATTGTCCTTCAACTTCTTTATAATATCACTAGTATATTCGCGATTCATGAGCTCAAGAGTGGCCTCTTTGTGTCCAAAGCCCTTGCGATTGTAATTCGCGC
>Seq30058 [organism=Ipomoea trifida (H.B.K.) G. Don] PacBio-Illumina derived unannotated transcript Itc12126/f1p0/4289.2
AGTGGAGAGAGATTCCAACATCTTGGGCTCCTCCTTCAAGATTGGGGCACTCGCTCTCTGTCTATGGAAGGACAAAGATTCTAATGTTTGGTGGGCTTGCCAAAAGTGGGCACTTGCGCTTAAGGTCTGGTGAGGCATACAGCATTGATTTGGAGGATGAAGAGCCACGTTGGAGGCAGCTCGAGTGTGGTGCATTCACTGGGCAAGGAAGCCAGAATGTGGTAGTGCCTCCGCCTAGACTTGATCATGTTGCTGTAACCATGCCTTGCGGGCGGATAATAATCTTTGGGGGTTCAATTGCCGGGCTTCATTCTCCATCACAGCTGTTTTTGCTGGATCCTTCCGAGGAGAAACCTTCATGGAGGACTCTGAATGTTCCTGGGCAACCTCCAAAATTTGCGTGGGGGCATAGCACTTGTGTAGTTGGTGGAACGAGAGTGTTGGTCCTTGGGGGTCATACCGGGGAAGAATGGATTCTTAACGAACTGCATGAACTCTGCTTAGCCAGCAGGCAAGACTGATCCATGGATCTGTTCTGTTGTAGCTGTTGCTGCACATCTCAGAAGAATTTTTCTGTGCATATCTCAAGGAGTCATTACACGATGCAATGTCCTATTTATGGTATGAGAATTTGTATTATCACCGTATTATGTATTTTTGGGGTGGTTTCTTTTATGTATGAATGGTCTTTGCTGTGTAAAAAAAAAAAAAAAAAAAAAAAAAAAAAAAAAAAAAAAAAAAAAAAAAAAATAAAAAAAAAAAAAAAAAAAAAAAAAAAAAAAAAAAAAAAAAAAAAAAAAAAAAAAAAAAAAAAAAAAAAAAAAAAAAAAAAAAAAAAAAAAAAAAAAAAAAAAAAAAAAAAAAAAAAAAAAAAAAAAAAAAAAAAAAAAAAAAAAAAAAAAAAAAAAAAAAAAAAAAAAAAAAAAAAAAAAAAAAAAAAAAAAAAAAAAAAAAAAAAAAAAAAAAAAAAAAAAAAAAAAAAAAAAAAAAAAAAAAAAAAAAAAAAAAAAAAAAAAAAAAAAAAAAAAAAAAAAAAAAAAAAAAAAAAAAAAAAAAAAAAAAAAAAAAAAAAAAAAAAAAAAAAAAAAAAAAAAAAAAAAAAAAAAAAAAAAAAAAAAAAAAAAAAAAAAAAAAAAAAAAAAAAAAAAAAAAAAAAAAAAAAAAAAAAAAAAAAAAAAAAAAAAAAAAAAAAAAAAAAAAAACAAAAAAAAAAAAAAAAAAAAAAAAAAAAAAAAAAAAAAAAAAAGAAAAAAAAAAAAAAAAAAAAAAAAAAAAAAAAAAAAAAAAAAAAAATAAAAAAAAAAAAAAAAAAAAAAAAAAAAAAAAAAAAAAAAAAAAAAAAAAAAAAAAAAAAAAAAAAAAAAAAAAAAAAAAAAAAAAAAAAAAAAAAATAAAAAAAAAGAAAAAAAAAAAAAAAAAAAAAAAAAAAAAAAAAAAAAAAAAAAAAAAAAAAAAAAAAAAAAAAAAAAAAAAAAAAAAAAAAAAAAAAAACAAAAAAAAAAAAAAAAAAAAAAAAAAAAAAAAAAAAAAAAAAAAAAAAAAAAAAAAAAAAAAAAAAAAAAAAAAAAAAAAAAAAAAAAAAAAAAAAAAAAAAAAAAAAAAAAAAAAAAAAAAAAAAAAAAAAAAAAAAAAAAAAAAAAAAAAAAAGAAAAAAAAAAAAAAAAAAAAAAAAAAAAAAAAAAAAAAAAAAAAAAAAAAAAAAAAAAAAAAAAAAAAAAAAAAAAAAAAAAAAAAAAAAAAAAAAAAAAAAAAAAAAAAAAAAAAAAAAAAAAAAAAAAAAAAAAAAAAAAAAAAAAAAAAAAAAAAAAAAAAAAAAAATAAAAAAAAAAAAAAAAAAAAAAAAAAAAAAAAAAAAAAAAAAAAAAAAAAAAAAAAAAAAAAAAAAAAAAAAAAAAAAAAAAAAAAAAAAAAAAAAAAAAAAAAAAAAAAAAAAAAAAAAAAAAAAAAAAAAAAAAAC
>Seq30059 [organism=Ipomoea trifida (H.B.K.) G. Don] PacBio-Illumina derived unannotated transcript Itc12128/f1p0/1897
AGGCGATTGTGTAGTTGTTCTGTAGTCTGTTTCAGAGGTGTTTGTTTAAGGATTATAGAAGTGTGAGGTTCTGTTGTTGTCTGCTTTGCATATACTCATAAAAGATCCAATTTCCCTTTAAGAAGAGGATGACGATTGAAAACATTACAGTAACAAAGGAAAAGAGGTCAAGAAAGAGCAAGCAGGTTGTGGTTGATGAGAAATCTCCATTGTTGCCTACGAAGCACGGGGAAGATGCTGGATTTGATGAATTCAATGGGGCCTCGTTTAGTGGGGCGGTTTTTAATTTGTCCACCACGATTATTGGTGCTGGAATCATGGCTTTACCTGCAACGATGAAGGTTTTGGGGCTTTTTCTAGGGATTGCGATGGTCATCTTTATGTCGTTCCTGACAGAAGCTTCGATCGAGTTGTTGATTAGGTTTAGTAGGACTTCGAAATCGGTTTCTTATGGAGGTCTCATGGGTGATACCTTTGGAAAGTTTGGAAGGATTATGCTCCAATCATGTATATTAGTGAACAACATTGGTGTCCTTGTTGTGTACATGATTATCATAGGCGATGTACTCTCTGGAACAACCGAAGATGGAATTCACCATACTGGTGTTCTAGAAGGGTGGTTCGGGGCACAATGGTGGAATGGAAGGCTCTGTATTCTTCTGGTCACTACCATTGGCATATTTACACCATTGGCTTGCTTAAAGCGTATTGATTCATTGAAATTTACGTCTACATTATCAGTTGCACTGGCTGTTGTATTCCTTGCTGTAACTGTGGGAATCACAATATACAAGATAATAAACGGAACTGTTCTGATGCCCAGATTACTTCCTGATGTTGATAACCTGACCTCACTTTTTAAGATCTTCACAGTAGTTCCGGTCCTTGTTACTGCGTATATCTGTCACTACAATGTTCACTCCATTGACAACGAGCTTGAGGACAGCACACAGATTAAGTCAGTTGTCAGAGCCTCTCTCACGCTTTGCTCAAGTGTGTATGTATTGACGAGCCTCTTTGGGTTCCTCCTATTTGGTGATGGAACCCTCGATGATGTGCTAGCAAACTTTGACGCCGACCTTGGACTTCCACTCGGTTCTTTGCTCAATGATGTTGTTCGTGTCAGTTATGCTGCTCACCTAATGCTCGTCTTTCCAATTGTTTTTTATCCCTTGCGTCTGAACTTGGACGGTCTGCTCTTCCCATCTGCAAGGCCTCTGGTGTTGGACAATGTGAGGTTTGCAGTGATCAGTATTGGGCTTATAGCTGTCGTCTTTCTAGGTGCAAATTTCATCCCCAGCATTTGGGATGCATTCCAATTCACAGGTGCAACCGCTGCTGTGTGCATTGGCTTCATATTCCCGGCTTGTATTGCTCTCAGGGATCGGTATGGCATAGCAACAAAACGGGATAAGATCTTGTGTGTATTTATGATCGTCCTTGCTGTGTTCTCAAACCTGGTGGCCATATACAGCGATGCATATACATTGTTTAAGAAGAATGCATCAAAACCTGAATGAATGTGGCTGGAACTGTGATCTATATTCACGGGGAAGGCTGGTGGTTATTTTCCCCCAAACCGGGAAAACAACAAGCATGGAAGCGTGGCAGGATCATGTGAAGACTGAAGTGCATCAGAGAAACGCGTTTTTAATGAACTTACTGAAGTCAAGTTTGAATAAATTCATGCATTCTGTTCAATGTCAAATTGAGCAGCGATGTTCGACATCTATGCAAGGGGCTGTGCAGATCTGGCTACATTCCTGTCGTTTTCGTTTTCGTTTTCGTTTCTAGTTGAGATTGCTTTGCATGGATGCTGCATGTAGAATAGAATGCAGATTGTAGAAAACTCAAATGTGCTTTATGTGAAATATATATATGTAAGGATATTGGTTTCTTAGTTTG
>Seq30060 [organism=Ipomoea trifida (H.B.K.) G. Don] PacBio-Illumina derived unannotated transcript Itc12131/f1p0/1662.1
TTAGTGTTTTGACTGATGAGAAGTATTTTAAGGGAAGCTTCGAAAACCTTGAGGCTATAAGGAATGCTGGAGTGACGTGTCCTTTGTTGTGCAAAGAATTTATTATAGACGCATGGCAACTTTACTATGCTCGAACCAAAGGGGCTGATGCAGTTCTTTTGATTGCCGCTGTTTTACCTGATCTTGATATAAAATATATGATTAAGATCTGCAAATTGCTTGGGATGACTGCACTTGTTGAGGTACATGATGAGAGGGAGATGGATCGTGTGCTTGGAATAGATGGGATTGAACTGGTTGGCATCAATAACAGAGACCTAGGAACTTTCAAAGTTGATATTAACAACACAAAGAAACTCCTTCAAGGAGAACGTGGGGAAAAGATCCGTGAGAAGGGCATAATTGTTGTTGGGGAATCTGGACTATTTACTCCTGCTGATATTGCATATGTACAAGAAGCTGGTTGCAGAGCAGTTTTGGTGGGAGAGTCGATTGTGAAACAGCAAGACCCTACAAAAGGAATTTCTGAACTATTTGGTAAAGATATTTCCTGCTGAGTTCCCAGAAGACTAAGGCTATGTATCTCTTTGGGCCTTTGGGGTTTAATTGAACCTTGAACAGGTTCTTATACAGTTTTGTGTTGTATCTAGTACCTTAAATCCTTAAAGTTCCCAAATTTGGTTACTTATCTCTCTCAGTGAAATACCCAAATAATTATTAGTTGTATCAACAAACTGCTTTTGCTATTTCAATTTGAGCTGAGAATTGAGACAAAAAAAAAAAAAAAAAAAAAAAAAAAAAAAAAAAAAAAAAAAAAAAAAAAAAAAAAAAAAAAAAAACAAAA
>Seq30061 [organism=Ipomoea trifida (H.B.K.) G. Don] PacBio-Illumina derived unannotated transcript Itc12131/f1p0/1662.2
GATGGAAGCTTCGTTGCAATTCAGAACCACCGCACAGGCGGCGAGGGTGAGACCGGCGGTCTCATTTCGAACCCCAATCAATCTCACACCCAAAAGGTTCGGCTTCTCCAGGGCCGGGGCTTTCATGTCTAATCCGAAACGCATTTCCCTCTCTTGTTCTCCAATTCGAGCTCAACAGCCTGACTTGAAGGAAGAGTCCGCAACGCTTCCTGAATCGAATATATCGGAAGCAGATGCCCTGAAAATCAAGGAATGGGAAGTGCAGAGGCTCCAGGATGAGGTTGCTGCTAACCAGGGTATAATGATTCGGAGAAGGCCGCCTACAGGGCCGCCGTTGCATTACGTTGGCCCTTTCGAGTTTCGGTTGCAGAACGAAGGGAACACACCTCGGAACATTCTAGAAGAGATTGTTTGGAACAAGGAAAAGGAAGTTTCTGAGATGAAGGAGAGAAGGCATCTTGGCACGTTGAGGACAGCACTTGCAGAAGCACCGCCTGCTCGAGATTTTGTTGGTGCTCTTAAGGCATCTTATTCTAGAACTGGATTGCCTGGCTTGATTGCTGAAGTGAAGAAGGCTTCTCCAAGCAGAGGGATATTGAGAGAAGATTTTGATCCTGTTGAAATTGCCAAAGCTTATGAGAAAGGTGGAGCAGCATGCCTTAGTGTTTTGACTGATGAGAAGTATTTTAAGGGAAGCTTCGAAAACCTTGAGGCTATAAGGAATGCTGGAGTGACGTGTCCTTTGTTGTGCAAATATA
>Seq30062 [organism=Ipomoea trifida (H.B.K.) G. Don] PacBio-Illumina derived unannotated transcript Itc12134/f1p0/1742
GGACTATCACTGAGACACTGACTGATTCCTATTCTCTCGCTTCTCTTGTCAGATGCTACAACTATCATACCAAACGTTTTCAGCATGATTGATGTGGAGGATGTGGTGCCGCAGCAGGTTCACGGACTGGGAGGAGACGAGGCCGGCGTTTACTATTCGATCGACGAGGCGCTTTCTGCGGCGGAGTTTGGGAGATTCCAGTATTCGGTGCTTGCATATGCAGGGCTGGGATACCTTATGGACGCCATGGAAGTGATGCTTTTGTCGTTTATTGGCCCCTCTGTTAAGTCCCTCTGGGGACTTTCCGCCGCCGAGGAAGGCTTAATTACTACCGTCGTGTTCGCCGGCATGTTGATCGGAGCTTATTCCTGGGGCGTCTTCTCCGATAATTTCGGAAGAAGGAAGACTATGCTGAGCATAGCAATTGTGACTACCATATTTGCTCTTTTAAGCTCATTTTCCCCGAATTATACATCCTTGCTCGTTCTTCGTGCATTGGTTGGTACCGGCCTGGGTGGCGGGTCTGTATACTTGTGTTGGTTTCTTGAATTTGTACCTCCAAAAAACCGCGGCATGTGGATGGTTATCTTTTCAACTTTCTGGACAGTTGGGACAATTCTTGAGGCTATTTTGGCATGGGTTGTTATGCCAGGATTGGGTTGGAGGTGGTTGCTTGTACTGTCATCCTTACCATCTTTTGCAGCAGTTGCCTTTTATGGGTTTTCGGTAGAATCTCCTAGGTATTTATGTACCATAGGTAGGATAAAAGATGCTCATAGCATTTTACAAAGGATAGCTGAAGTCAATCAGACAAAACTTCCGGTTGGAATGCTTGTTTGTGAGCAAATGACTGTGGTCAATCAAGAAGCATTATTACCCAAGCAAAACAACAGCTATGCTAGATATAAAGCCGGATTTTCATCTCTGTTTTCAGTTTTTTCATCCAGTTTGATAGGAACTACCCTTCTCATATGGGTGCAATATTTTGGGAATGCATTTCTATATTATGGGGTTGTTCTGATGACCTCAGAGCTTAGCAGTGACCAAACTAGCTGCATGTCAACTATTTCAGACTCAAATGACGGGTCTAGCCTCTATAGAGATGTATTTTTCACCAGTCTAGCAGAGGTTCCTGGTCTTATTTTAGCAGCAGTCCTTGTGGACAAAATAGGTCGAAAATTCTCAATGGTGTTTATGTATGCATTGGGCTTCCTATTTCTTTTACCACTTGTTTTACAGCAGGATGAAGCTTTAACTACTCTCTTATTATCTGGAGCTCGTATGTGTTTTCTTGGAACATTCACAATTACTGTTATATATTGTCCTGAGATATATCCTACCTCCGTCAGGACAACTGGTTCTGGAATTGCCAACGCCGTTGGACGAATTGCGGGCATGATCTGTCCTATTGTTGCTGTTCAATTTATTTCGGGGTGTGAAATAATTGCTGCCATACTTTTATTTGAGGTTATAGCAGTTGTTTCAGGACTTTGTGTTCTGCTTTTCCGGACGGAAACCAAGGGCCAGCAACTTAGTGATGCGGTGGTTGCTTCATGAACATTTGTTTCCGACTATTCAAAAACTGCGTGCTACGCTTCTCAGTAATCTTAATAAAATGTATTCGTGTTTGATTTGTATCTTGCAAATTATTGTATGGACCATGGTCTACATAGTTGTGTTGACCATGAATGCAATATACATATTT
>Seq30063 [organism=Ipomoea trifida (H.B.K.) G. Don] PacBio-Illumina derived unannotated transcript Itc12138/f1p0/2099
AGCCCTGCATTCATTCCTCCTCCTTCTTCCAACTTTTCGTTTTCAGCCGCCCAAATCCTTTGATTTACACGACCTATACACGCTTTGATCTTCATTAAACCCCCAACGATTAAAAAAGACTTCTCTTTAGCTTCAACAAACTCTGCTTTGATTTTAATGGCGTTCCTGTTTGGCCTTGTGATCGGAGTAGTTGTTGGCGTAGCTTTAATAATCGGCTTTGTCAAATCTGAAAACGCCCGATCCAAACGCCGTGCCGAACTCGCTGCTACTGTTGCGGCGTTTGCAAGAATGACGGTGGAGGATTCCAGAAAGATTTTCACCCCGGACCAGTACCCTTCTTGGGTTGTCTTCTCTAAGCAGCAAAAGTTGAAGTGGCTCAACAGTCACCTTGTAAAGATCTGGCCGTCTGTGAATGAGGCAGCCTCAGAGTTGATTAAGATGAATGTAGAGCCGGTTCTGGAATCATACCGACCTGTGGTTTTAGCCTCATTGAAGTTTTCAAAGTTCACTCTTGGCACTGTTGCTCCACAATTTACAGGAATTTCTATCGTCGAAGATGGAAGTGATGGTATTACTATGGAGTTAGAGATGCAATGGGATGGAAATCCTAATATAGTACTTGATATTAAGACTTACCTTGGTGTTGCACTACCAGTGCAGGTGAAAAACATTGCTTTTACTGGGGTTTTCAGGATGATCTTTCGTCCACTTGTAGAAGAGCTTCCTTGCTTTGGAGCTGTATGCGTATCTTTAAGACAAAAGAAAAAGCTGGATTTTACACTCAAAGTAGTTGGTGGTGATTTGACGGCAATACCTGGCATTGCTGATGCAATTGAGGGTACAATACGAGATGCTATTGAAGATTCTATCATGTGGCCTGTTCGAAAAGTTATTCCTATATTGCCTGGGGATTACAGTGACCTTGAACTGAAGCCAGTTGGAAAGTTAGATGTGAAACTCGTTCAAGCAAAGGGGTTAACTAATAAAGACCTCATTGGGAAGTCTGATCCTTATGCTGTGTTATATGTACGCCCTGTACGAGATAGAACTAAAAAAAGCAAGACAATTAACAATGATTTGAACCCAGTCTGGAACGAGCATTTTCAGTTCATTGTTGAAGATCCATTAACACAACACATGGTGGTAAAGATCTATGACGATGAAGGTTTGCAAGCAAGCGAACTGATTGGTCTTACCCATATACGATTGAATGAGCTTGAACCGGGAAAAGTGAAAGATGTATGGCTGCCGTTGGTGAAAGACTTGGAGATTCAAAGAGACAAAAAAGATAGGGGGAAGGTGAACTTGGAGCTGTTGTATTGCCCTTCAGGCATGGGTAATGGGTTTACTAGCCCTTTTGCTGAGAAGTATTCTATGACTTCTTTAGAGAAAGTTCTTAAAAGTAGTAATGAATCGAAAGAAGCTGCTGAAAATGGGGGCGATACCAAAAAAAGGGAGGTAATTGTACGAGGGGTGCTTTCTGTTACTGTGATATCCGCTGATGACCTTCCCGCAGCAGATCTACTCGGGAAAGCCGATCCTTTTGTTGTGCTTACTTTGAGGAAGGCTGGTACAAAGAACAAAACAAGGGTTGTGATGGATAGTCTAAATCCTGTCTGGAATCAGACTTTTGACTTCGTGGTTGAGGATGGGTTACATGATATGCTAATTCTTGAGGTCTGGGATCACGACACATTTGGGAAGGATTATATGGGACGGTGCATCATAACTTTGACGAGGGTGATATTAGAAGGTGAATATAAAGTAACGCATGATTTAGATGGTGCGAAATCAGGGAAGCTCAACTTGAATCTCAAGTGGACACCGCAACCTATTTACAGGGACACCTAAGTGAAAAGCGCAGATCGTGTTTCTTTGAAATGCGCACTCGGGTCTCATCTCGGATTTTGTAGATACTTGCTTTAATGCGTCGCCCGAAGCTCGAAGGATCGCCAATGTAACATTTCGTGTATAGAATATAGCTCCATTAATTCTGAGAGAGAGTTTTATAGAGGCCTAGAGCTGCTATACTGGTATAGCCAAAGAGAATAAGAGGGAACTTTGACAGGATTAGGAAAATCCAGTATTTGACATTCATGTTTCTTGTGTTATTTCCACTTATTGACTTTAACCTTTTTTGGTTAAATGGTGAAAGTTGAATACATTGTTTT
>Seq30064 [organism=Ipomoea trifida (H.B.K.) G. Don] PacBio-Illumina derived unannotated transcript Itc12140/f1p0/1597
ACAATTCTCGGTGTTGCACAACATTTCTTCCGTTTTTCGCGGCGACTTTGAGGAGAGCGATTCATTCGAGCAAAGATGGTAAAGATTTGCTGTATTGGTGCTGGATATGTTGGGGGGCCCACCATGGCGGTGATAGCACTCAAGTGCCCGGACATTCAAGTGGCTGTGGTTGATATCTCTGTGCCTCGGATCAATGCCTGGAACAGTGACCAGCTCCCGATCTATGAGCCGGGTCTTGATGATGTAGTGAAGCAGTGCCGAGGCAAGAACCTCATCTTCAGCACGGATGTGGAGAAACATGTATGCGAGGCTGATATAGTCTTTGTTTCTGTCAACACTCCTACCAAGACCCGAGGGCTTGGAGCGGGCAAAGCTGCAGATTTGACGTATTGGGAGAGCGCTGCTCGCATGATTGCTGATGTTTCGAAATCCGACAAAATCGTGGTTGAGAAATCAACTGTTCCAGTCAAAACTGCCGAGGCTATTGAAAAAATCCTGACCCACAACAGCAAGGGAATTAATTTTCAGATCCTCTCGAACCCCGAGTTTCTTGCCGAGGGAACTGCAATCGAAGATCTCTTTCAACCGGATAGAGTCCTTATTGGAGGTCGGGAGACCCCAGAAGGCAACAAGGCAGTCAAGGCACTCAAGGATGTCTATGCTCACTGGGTCCCGGTAGATCGCATCCTCACCACCAACTTGTGGTCTGCCGAGCTCTCAAAGTTGGCTGCCAATGCCTTCCTAGCACAAAGGATATCCTCGGTAAATGCCATGTCAGCTCTGTGCGAGGCTACTGGAGCAGATGTTACCGAGGTGTCATATGCTGTTGGTAAGGACACGAGAATCGGTCCCAAGTTCTTGAATGCTAGTGTTGGTTTCGGTGGCTCTTGCTTTCAGAAGGATATTCTTAACCTCGTTTACATTTGCGAGTGCAATGGCCTTCCCGAGGTGGCTGAATACTGGAAGCAAGTAATCAAGATCAACGATTACCAAAAGAACCGCTTTGTCAACCGTGTTGTTTCATCCATGTTCAACACAGTCTCGAGCAAGAAAATTGCCATTCTAGGGTTCGCTTTCAAAAAGGACACCGGTGATACCCGTGAGACCCCAGCTATCGATGTTTGCAAGGGTCTATTAGGGGACAGGGCTCTTTTAAGCATATACGACCCTCAAGTTAACGAGGACCAGATCCAGAGGGACCTCACGTTGAAAAAGTTCGATTGGGATCACCCCCTCCATCTCCAGCCAATGAGCCCCACCACGGTGAAACAAGTTTCCGTCGTTTGGGACGCATACTCAGCAGCAAAGGATGCTCATGCCCTCTGCATTCTCACCGAGTGGGACGAGTTCAAGACTCTCGACTACAAAAAGATATACGACAACATGCAGAAACCCGCTTTTGTCTTTGATGGTAGGAACGTCATCAATGCCGAGAAGCTGAGAGAGATCGGGTTCATTGTCTACTCGATAGGTAAGCCGCTCGATCCCTGGCTCAAGGACATGCCTGCTGTCGCTTAGAGCGAACATCACACACATTGTTGAGCCGAACATCACAGTAACGATTCTTATCATATCACCCGGGATTCTTTAGCTTTTAGCGTGTTTATACATTCCGAGTTTCATATCCCCTGTAGTGAGTGGATCACCATTGTTGCTACTTGTGTTAAAGCAAGTAGTTTTTTTTACTTATGTGTATTGATGATACCATTCCTTTATATTGTTTACTTCTCTTGTGTAAGGGACCTGATTCGTTACTTTGAATTTATTAAAGGCTATTA
>Seq30065 [organism=Ipomoea trifida (H.B.K.) G. Don] PacBio-Illumina derived unannotated transcript Itc12143/f1p0/1499
ATACTCAACAACAACAAAGCAAAAATCAAGGAACAATCTCGTTGCGAGCTGCCATGAAAGCTTCCGCGAGCTTCAGGTGCGTATGGTTCGCCCTAATCGTGGCGATATCCAGTCCGTGGCATTGCTGCTCTCTGCAAACTCGGTTGGGATCGGAGACTGTGTCGCAGCTGAGTCGGGATCTCTTGGACTCGGCCAGGGATCCCGAGTTCTTCGATTGGCTGAAACGGGTCCGGAGGGCTCTCCATGAGTACCCGGAGCTGGGGTTCGAAGAGCACCGCACGAGTCAACTCATCAGAAACGAGCTTGATTCGCTGGGAATCGGGTATTCCTGGCCGGTTGCGAAGACTGGGGTGGTGGCGGCTATTGGCTCCGGGAGTCAACCTTGGGTTGGCTTGAGAGCTGATATGGATGCTCTCCCAATTCAGGAATTGGTTGAGTGGGAGCATAAGAGCAAGATTAATGGCAAAATGCATGCTTGTGGTCATGATGCTCATGTCACCATGCTGCTTGGAGCAGCTAGATTGCTTCAGAACAGGAAGGAGAGCTTGAAGGGCACTGTTAAGCTTGTCTTCCAACCTGCTGAAGAAGGCATGGGTGGCGCGTACCATATGATAAAGGAAGGAGCCCTCGGTGATATTCAATCCATGTTTGGGATGCATGTTTGGCCAGGTATGTCTGTTGGTACAATTGCTTCAAAACCAGGGCCATTGCTTGCTGGATCAAACAGGTTTTCGGCTGTAATACAAGGCAAAGGCGGGCACGCTGCAGCCCCACATAAAACCCGAGACCCTGTTCTTGCTCTATCTATGGCTATTCTTGCTCTCCAACAGCTTGTTTCTCGAGAAACTGATCCTCTTGAGGCCAGGGTCGTTTCAATTGGATACGTTGAGGCTGGTCAAGCCGCGAATGTGATACCAGATCAAGTAAAATTTGGTGGAACTTTTCGCTTCTTGACTTCTGAAGGTTCATCCTATCTTCAGCAAAGAATCAAAGAGATCATCGAGACTCAAGCAGCTGTCCACCAATGCACTGCAACGGTAACTTTCTTGGAGGGTGACCGGACGCCCTACCCACCAACAGTTAACGATCAAGCAATGTATGAACACGCCAAGAAAGTTGGAGAAACCCTGCTCGGTGAGGAAAACGTGGAGCTTGCCCAGATCACCATGGGTGCAGAGGACTTCAGCTTCTATGCACAAAGAATGAAAGCTGCGTTCTTTTATATCGGTGTAAGCAATGAGACGATGAAGCCTATGAGAGAGATACACAATCCTCACTTCACCATTGATGAACGCGTTCTACCCATAGGAGCAGCTCTTCACGCTGCAGTTGCAATTACTTACATGGATGGCCAAGTTGAGGAACAATAGGTTTCCTTGGAGACGCGCTCAATCCTTATTGTATTCTTACACTGCAGAAATCAGTTTGTGTATTCTGAAAGCCCAGAATTACAAGTTAGGATGTGAACATACAAAATCATGAATAACAACATTTCATTACACC
>Seq30066 [organism=Ipomoea trifida (H.B.K.) G. Don] PacBio-Illumina derived unannotated transcript Itc12155/f1p1/1745
CTCCACTCCTCCCTCGTCTCTCACCGCCGTCCGCCATTTGTGCCTCAAGCTCTCCGGCTCCGGCCCCTCCGCCTCGTCAACACTACACTTGTGTCAAGCGGCCGCTCCCTCACGCCCTCCGGCCTCTCTTCATCTCAGCGGTGACCGGACCTCACCTCAGCCAGTCATCCCTCTGCGCCTCTGCTTCATTGTGTCACTGTAACTCCAAGCCTCAAATATCTGTCGTAGAGCATGGCATTATCAATTTCTAGGAGGCTTTTGCGGTCGTTTTGTTCATCTGATTCCCCCGCCGGTTTGCTCCGTTCCCTCTCTGGATCTACAGCTTCAAATGTAACCTCTGCGAAACATTTTTCTGTTGCTAAGAATGAACCAATTTTCCTTGCCTTACGAAGAATTTCGACTTCAATCCTAACTCCTGATTCAGGTGAAAGTGAATTTCCATCAGATTTATTGACAAAGAAACGTGTTTTAACTCCTGATCGAGAAATAGGGCTCTATCAGGACCTGGTTGTTCCAGTAACAAACTTTCATAATGAAGATAAGGGCTTTATGGTGTTGGCTGGTGATGTTTTCGATGTGCCAATTAGGAAGGACATTATACATCGTGTTGTTAGATGGCAGCTTGCTAAACGCCAGCAGGGAACACATTCAACTAAAACTATTAGTGAGGTCAGTGGTACTGGGAGGAAGCCTTATCGGCAGAAGGGTACAGGTCGAGCAAGGCATGGGACACTCCGTGGCCCTCAGTTTCGTGGCGGTGCAATAATGCATGGCCCAAAGCCCCGAAGTCATGCTATCAAGCTGAACAAGAAGGTTCGTCGATTGGGATTGAAGATTGCTTTGTCTGCTCGTGCAGCAGAGGGAAAGCTCATGGTTTTTGAAGATATGGAACTACCTACACACAAGACCAAGAATATTGTAAGCTATGCCCAGAAAATGGAGAATGCCAAAAAAGTTTTGCTTGTTGATGGTGGCCCCATCAACGAAAACCTCAAGTTGGCCACTCAAAATATACATTATGTCAACGTTCTGCCTTCTATTGGTTTAAATGTCTACAGTATTCTGCTACATGACACGCTAGTCATGTCACGTGATGCCGTAAATAGGATAGTCGAGCGGATGCACACTCCAATCAATCGCTAATTGAGCTTCTCTAGGTTGGAATGAGTGTAGATTTTTTCTTTGTTTCTTGAAAATAGATGATGAGACAGTAGAATATGCATACTGCTATCATCGATTGAATTGCTTAGGTTTTTTGCACCGTTTTGGCAGCTGTGGTTGAGACCAGTTATGAATATGCCGCAGCAGACAAACCCAAGTTATTATTCTGCATTCAACTGCTTACGAAGAACCTTGTTCAACGGGCTTGTGGAAGAAAGAAAGATATGATTATGTGGGAAGAATTGGATTGAACTGTTTCAGTGGATGCATTTTATTTCATTGGTGATCATAAGCAGAAATTGTGCCTTATCTTGGGTTTGAACATTGTAAAACGTTTCCAAAAACAACTTTTTCAGGTTTCAGGTTTAAGGTTTAAGGTTTAAGCCTTAAGGTTTAAGGTTCTGTCTAGCAGAAAACTAAGAAAAGCATAGCAGAGAATTGAAGGGTTTTTGATTTGATTAAGGGAGAGGCGGAAAAAGGGCGTGTAGAATGGAGTGATCATCCAAATCTTCATCGAAACTTCATCTTGTTTGTGTGAGGTTCGACTAATTTGAACTGATGGAGCCATATGCAGCTTGTATTTCAATATATTTATTAATAAAATAAATTTTTAATTTT
>Seq30067 [organism=Ipomoea trifida (H.B.K.) G. Don] PacBio-Illumina derived unannotated transcript Itc12157/f1p0/1899
CACGAAAGTTCGCAAGAGAATTTGCTCCTCCGCCGCTATGAATCACTTGTTCAGGAATTCGGCGGCGGCGCTGACGCGGCGGTTGTGGCCGCGCGTGAGGAACAGTGGGCGGCGGCTGTGCGGGTTTTCCGGGGAGATTGAAGCGGAGTCGTGGAAATCGATGGAGGGGCTGCTAAAGTGCGCGGCGAATCATGCGCCTCTGACCCCAATAAGTTTCTTGGAAAGAGCTGCCGTGGTTTACGCGGACAGAACATCGGTTCTGTTTGGTTGTTCTGTTAGGTTTACCTGGGAGCAGACCTACCATAGATGTCTCAAACTCGCCTCTGCCCTCACCCATCTCGGCATTTCTCGTGGAGATGTGGTGGCAACCCTGGCTCCAAATGTACCAGCAGTGCAAGAGCTGCATTTTGCGGTGCCAATGGCAGGGGCAGTTCTGTGTACATTAAACGCTCGCCACGATTCGGCTATGGTGTCAACCCTACTGAGGCATTCAGAAGCCAAAGTCCTTTTTGTGGACTATCAGCTTCTCCCAGTTGCTCAAGGAGCCCTTCATCTTCTTGCAGATGGCAAAACAAAACCGCCTATTCTCGTTTTGATCTCAGAATCCGAGAATGTCTCTCCGGTTTCCAATTCTAGCCCGCACCAGTACGAGTACGAGGCTCTCCTGGAGAATGGGGATGGCAATTTCGGGATCAAGTGGCCGAGAACCGAATGGGATCCGATCAGTGTGAATTATACTTCTGGCACGACTTCCAGGCCGAAAGGGGTTGTGTATAATCATCGAGGTGCGTATCTTAATACTATAGCGACGATTGTTGTTCATCAGATGAGTTTCTTGCCGGTTTATCTTTGGACCGTCCCTATGTTCCATTGTAATGGATGGAATATGGTTTGGGGCATGGCTGCATTGGGTGGGACTAATGTATGCCTTAGGAGATTCAGTCCCGAAGACATATTTGACAACATTTCGGTTCATAAGGTCACACATTTGGGCGCTGCCCCAACCGTGTTGAACATGATTTTGAACTCGCCACCAAGCGCCCGAAAGCCACTGCCTCATATGGTTAAGATAATGACAGGCGGTTCTCCCCCGCCTCCCCAAGTCCTCTGCAAGATGGAACAGATGGGGTTCGGGCTGATTCACATCTATGGCCTAACCGAGACCTATGGCCCGAGCACGTTTTGTCTGTGGAGGACCGAGTGGGATTCTTTGCCCGAAGAACAGCTGCAGAAGATGAAAGCGAGACAGGGAATCCCGCATTTCTGTCTGCAGGGCGTTGACGTTCGAGATCCTGTCACCGCACAAAGTATCCCAGCCGATGGTAAGACAATGGGGGAAGTTATGTTCCGAGGGAACACCGTCATGAGCGGATATTTGAAAGATCAAAAGGCAACCGAAGAAGCATTTAAAGACGGATGGTTCAGGAGCGGCGATTTGGCTGTAAAACACCCCGATGGGTATATCGAAGTGAAAGACCGGTCCAAGGACATCATAATTTCCGGGGGCGAAAACATATGCACGGTCGAGGTCGAGAGAGTGCTGTACGATCACCCCGCGGTTCTCGAAGCAGCGGTGGTGGCGAGGCCGGATAACCACTGGGGACAGACACCTTGTGCATTTGTGAAGTTGAAGGAGGGGTTTGAGGTTAAATGTGAGGAGATTATCAGTTTCTGCAGGGAACATTTGCCACATTATATGGCACCTAGGACTGTTGTGTTTGAGGATTTGCCCAAGACTTCAACAGGGAAGATTCAGAAGTTTGTTTTGAGGGAGAAAGCCAAGGGGTTTGGCAGTCTTTTCTGAACAGTAAATTAATAAAATTACCTCTGCATATACTGTAAAAAAAAAAAAAAATACCTAAAATGGATCCATATTTTGGTCATTGGATGCTGCAGTGCTGACAATATGGAACATAATTCTTG
>Seq30068 [organism=Ipomoea trifida (H.B.K.) G. Don] PacBio-Illumina derived unannotated transcript Itc12163/f1p0/1962
TTGATCACTTTCTGCGACTTTTCCCACTTTCACACTTAGTCTGAAAGTCTTCTCATTTTCCTTTGCTTTTCGTTTTCAATTTCCATCGACTCTTCCATCTCGATCAACAAATGTAGATTCCATAAACTCAAATATGTATACTATATTTATATCACTCAAATCAAAGTTTGGATAAAACACAAGTATTTACTAAAAAAAGAGCAGCAAAAACAAGTAAAAAATGGAGTTGGTCAGTCTCCTCCTCCAAGCAACAAGATTCGCTTTCCACGTTCTCTCCTGGCCCTCAGTGACTGTGGTGTGCCCTTTGTATACTTCAATAAGGGCTATAGAGAGTGATAAGGAATCCTGCTACCAGCACTGCCTTAAATGTTGGGTCCTGTTTGCTATAATCACTCTCCTGGAATGGACTTTTGCAGAATTTGTACTATGGATTTACTATTGGCCTCACGTAAAAGGATTAGCATATCTCTTGCTTGCTCTGCCTTATTCTGGTTCTGCTTCTTTCATCTATTCACGATATGTTAAGCCATACATCACACCAGATTCCTGCGTGCATAGCATCTTTCTTATCCCAGAAATGATAAATTTCACATTCGGCAAAGAGAACGAGTGCACTGATGCAGCATTGGCACATATCGAAGAATATGAAGAGGAAAAATGGGAAAGTTTATTCAATCATAAGATTGAATCTTATCATACTTTGGAGCAGAAATCCAGTACAAAGGAAATTCAATATGAGGAAGTACGTGAGAATTTTGTTACTTTCAAGGGTGAATCTGATCTTACTTTGAACCAGCACAGCAAACCACAGAAAGTTCAAAAGCAATGGAACTGTGCAGTCTGTGAAGTGAGTGCAACGAGTAAGAATTATGTGGGGAAGCATATGAAGGGAACGAAACAGAATCAGGAAGAGGAACTGATTGCCACTAACAAATTAGCGAGATCAGCTCAAGAATATAGAGAGGAAGTATCAGCAAGATCGGTAATTTGTGAGACTTATTACCAGCGAGCCAATTTGAAGAATGTTCAAAAGGAGTGGAGCTGTCCTCTCTGTCTAGTGAGCACTAGCCGTGAGAAAAACTTGCGGGAACACATGCAAGGTAAGAAGCACAAGCTGAAGGAAAAGGAATTCAAAGAAATCGAAGCAGTCTGTTTAAAAGAAGTCCAAAGTGCATCAAAAATAAATGCAGCAGATTATCGTGTGACGGGTTTACTTGAGAGTTTGAAGTTGATACAATTGACAGGCTTATTTAATCGGCCCATTAAGTTATGCAGTTGGAAAAAGCCTGATCGTGGATGGATCAAGTTGAACACAGATGGGTCTGTAGACAAGGGACACGCAGGGTTTGGTGGGTTGTTGCGTGACCACAATGGTGCGCCTATATGTGCTTATGTTTGTAAAGCTCCGCGAGTTGATTCATTCATGGTCGAACTGTGGGGCATATGGAGAGGCGTCCAACTTGCCTCGAATATGGGGATTAAGTTTATATGGGTGGAGTCGGACTCGATGAGCGCAGTGAAAAGCATCAACCGAGAACAACCGTTGTACGCCCCAATGGCTAGCGCCTGCCTTGAGTGTATTTGGGAAACACTGACGAAATTTGACAAGTACCGAGTGAGTCATTCGTATAGAGAGAGTAACAAAGCAGCTGACTGTTTATCAAAGATGGAGGTAAAGGGAAGAGATGATGTTGTACTATTGCCAGTTGATTTTCCCAGATGCCTCAAGAAAATGATTCAAGATGATGCCCAGGGGAAGTGGTATTATAGATCATGAACTCCATTTGATTCTGGGTGTGTCTTTTTGCTTTGTACTTATCCTTTCTCTTGTACCTAAAGAAAGACTTGGTGGGGAGTGGGGAGTGCCTAACATAATCACTCCAGCTCAAGACTAAAGGGGTAATACTCTCTTGTACCAATGTACATGTTAACGC
>Seq30069 [organism=Ipomoea trifida (H.B.K.) G. Don] PacBio-Illumina derived unannotated transcript Itc12168/f1p0/4373.1
GCAGCTTACATTGTGGCGGCTCCGCGGCGGCAATGGCTACCAGTAACAGGAAAATGAGGGCGTTCAAAAAATGGATGAACTGGAAAGGCGTAGAGTGGAGCGACGCTTTGGAGCTAGTCGCAACGGAATCCTCCGTCTTCGTTAGAGCGGTATGCGATTTGCACGAAGGCGATTTGGTGGCGAAGATCCCGAAGGAGAGTTGCTTGACGATAAAAACTTGTGGCGCTCGGCAAATGATCGAGGAAGCTGAGCTTGACGGATACTTAGGCCTGGCCGTGGCGCTGATGTATGAAAGGAGTCTCGGACCGGTTTCTCCTTGGTTTGGTTATCTTCAGCTGCTGCCACATTCTGAGCCTATTCCGTTGCTTTGGTCGCTCTCTGAAATCAACTCTCTTCTCGCTGGCACTGAGCTCCACAAGATAATTAAAGAAGACAAGGTTCTTATCCATGAGGACTGGAAAGAGTGCATCCAGCCTCTTTTGGACAATGCTTCATTGGGGCTTAACCCGGAAGGCTTTGGTATTGAAGAATATTTTGCGGCAAGAAGTCTTATTTCTTCTCGATCATTTCAAATTGATGATTACCATGGATTTGGGATGGTTCCCCTGGCAGACCTTTTTAATCACAAGACTGGTGCTGAGGATGTGCACTTCACATCCATATCCTCCGATTCTGAATCAGATAGTGGCGCAGATGATAACAATAATAACACTGAGTATGAGAATAATAGTGACCATGAGCCAATTAGTGAAAATCCACATTCAGGAGATTCTTTGAGCGGGAGTGACTTAGATTCTTCTTCAATGTCTGGGAATGACCCTACAGCTCTAGAAATGATCATGGTGAAAAATGTCAAAGCTGGAGTTGAGGTATTTAATACATATGGATACATAGGCAATGCTGCGTTGCTGCATAGATATGGATTCACAGAACCAGATAAA
>Seq30070 [organism=Ipomoea trifida (H.B.K.) G. Don] PacBio-Illumina derived unannotated transcript Itc12168/f1p0/4373.2
AGCACAGACCAAGAATGCTACCGGGCGGCATCTTGTGTCTTCATGCGGCTTCTTTTACCTTTCCTTTTTGTACCTTTCTTCGATGTAGCACCTGCTGAGGCGTAAGTCCTTAATTTCTGAAGGATCTTCCTCTCACTTATACGTAGCACGAGAGAGTGATACTGTTTAGGTTCGCTTAGCTGAGAGCACCCATTCAGCTCTTTGATATCCTTTTTGAGAGAATTTGAACCATATAAACTTTCCCGGGAATCTGCTAGTGACAAGAGAGCCAAGCAAACGCTTTCTGTAAGCAATGAATTCTTGCTAAGTTCTGATCCATTTTCCAATGGAACTCCTTGCTTTGATAAAAAGAGTTGCCAAGATTTTTCAACATCACCCATTGTAGACACAGCAAGATGAACTTCACTATATGCTTCTTCTGACAACAACAATATGTAAAGCAAAATTATTAACTCAATTTGGGGTTCCCCATAATATGAGATTTCAAAATATTCAGAGTCTTGACTGACGCATCCAGAACAATCCAACTCTCTCCATAGTGATAACCTCCTCCTACTGTGACGGTATGAGAATCGAGATGAACTCCACTGAAGTACCAGTTCAAGATCTAAGTTCAAAATATCATACGGATTATCTGGTTCTGTGAATCCATATCTATGCAGCAACGCAGCATTGCCTATGTATCCATATGTATTAAATACCTCAACTCCAGCTTTGACATTTTTCACCATGATCATTTCTAGAGCTGTAGGGTCATTCCCAGACATTGAAGAAGAATCACTCCCGCTCAAAGAATCTCCTTCTGAATGTGGATTTTCACTAATTGGCTCATGGTCACTATTAT
>Seq30071 [organism=Ipomoea trifida (H.B.K.) G. Don] PacBio-Illumina derived unannotated transcript Itc12172/f1p1/942
GCCACACAGACACACCAGTTAATTAACGCAGAATTGAATTGAAGTAGCAAAAGCTGAGAGATAATGGCAGAAGTAAAGGTCCTAGGTCACTGGGCAAGCGCTTTTAGCGTAAATGTTGAGATTGCTCTCAAACTCAAAGGAGTTGAATATGAGTTCATACTAGAAGATCTGCCCAACAAGAGCCCCTTGCTTCTCAAATCCAACCCAGTCCACAAGAAAATCCCTGTGCTCTTGCACAATGGAAACCCACTACCTGAGTCTCTCGTCATCATCGAGTATATCGACGAGACCTTCCCGGGAACTCCCATTTTGCCTAAAGATCCTTACGAGAAAGCCATGGCTCGTTTCTGGGCTAAGTTCATAGACGACAAATTCTTTTCTGGGGTTAAGAAAGCGCTATTTATCAGAGGCGAAGAGGAAGAGAAGGGAAAAGAGGAAGTTTGTGAGGCTCTGAAAATTCTGGACAGTGAATTGAAGAACAAGAAGTTCCTTGGAGGGGAGACGCTCGGACTTGCAGATTTAGCCGCCAGTTTCATCGCCTTATGGATGGGAGTTTTTGAAGAAGTTATAGGGGTGAAATTGGGCGTGACGGAAGAAAAATTCCCTCATATATATCGGTGGAAGAAGGATTTTCTCAACTGTGATGTAATTAAGGAGACCTTACCTCCAAGAGATAAACTTTTTGCTTTCCACAACAAGAGATACAACCCAGAAGCGACAAGTGCTACTCAGTAATAAGCAAATGCATTTTCAGTCTTTTTTTTTTTTAGTCAGAGACTTCTGCTTGCGTTAAGTTGTTGAAACACATTTTAGACTGAGACGTTTGTAAGAGAATAGTTGTACTATTCTAGTTTTATTTCTGTTTTAATAAGGTAATGTTTATGTTTCATCTATGTTGCAACTCTTGTTTGGTTATTATTAATAAAATAATAAGAAGAGGTCATT
>Seq30072 [organism=Ipomoea trifida (H.B.K.) G. Don] PacBio-Illumina derived unannotated transcript Itc12178/f1p0/2484
AAAATGGCGCAAGTTAGCATCGTGAAGGCCTTCCTCTTCGCCGTCGTTCTCGCCGTCTTCTCCGCCGCTGCTACGGCTCAGGAGATCGGATCTGCTCCAGCTCCTTCGCCGACGAAACATCAGATGAGTGCTACAGTTAATCTTTTCACAAGCAGATATTAGGAGCCGTTCTTGCACCGTTTCTAAATTTATATATTAGTACATAGGTCCTGAACATTTGACAGCCGTTCTTGCACCGTTTCTAAATTTATATATTAGTACATAGGTCCTGAACATTTGACAGCCCTAAATAGTTCTAATTTAGTTTGCACAGTATTGATATTTATATCAGTACACAGGGACTGTTCTAATCTAAACTTCAATCTGTGGTGGCAAAAAAGCATCACAAAAATCACCAGATTTGGTCTTTATTGGTTTTTATTACTGCTATGTCTAACTGAGAGAGATCATGTCAGAAACTCCAAGGCATCAAATGGGAAATTTGGGTCTAAAGTTGCAGGGTGAAGTGAGTAGTCCAAGTCCAAGCTAGCCCACAATTGGAGAGTTTGTTGATGATGTGTTGGCTGAGGATATATGAACTCCCTTGAAGGCATTTGTGTGTTGCTGTCAAGCAGAGAAGTAGTTCGATTCAGGAGTACATAACAGGGCAATATACATATGTTTGCAAAACACATTGACAGGGAAAATATAAGAATAACTATATACCATAATCTTATCCTTTATATGCTCAGAGTGACACAGCTAACCAAGTAGTGAAAATGAACATATTGTATTTTGTATATAGAACATATCTCTATTGATGGGGATTCCATAGATTCCTTTTTCTTAATTCAAGTCATATTAAAAAGCTTGCTACTTTATTTGTGCAGATATCTCCAGTGGTTAATTGAAGATAAGGAGTTGGACGACACTCAGTTTCATACAACATATGCTCTCTTGCTTGCAAAGTTAGCTCTTGATGCTTTTGAAATAGAGCATTTGTCAGAGAATTCAATCTTTGATAGTCATGTCAGAGAGAGGCTACATATCTTTTTACAATCATCTGACTTGTATGATCCAGAAGAGGTCCTTGATTTAATTGAAGGTTCTGAGTTATGGATGGAGAAGGCTATTCTTTACCGGAAGTTTGGTCAGGAAGCACTAGTCCTCCAAATTTTGGCATTAAAGCTAGAGGACTGTGAAGCTGCAGAACAGTATTGTGCAGAGATTGGTAGACCAGATGAATATATGCAATGAGATAAGTTGGTGACATTCTTGACAGCTCAAGAGGAATGGAAGAGGTCAATGGGGAAAGACCATATAATTCTTGCCCACCATCCTAATAGCCGGCATGTTGGATGCAAGGACCAAAACTGTGGCCTGCAATGTTTATTCTGTCAGTTTTTGGGAGGTACCCTCCCTCCATAGCTAATGTTGAGAAAGATGCGATTGCGCCTTACAAGCACATTGTTGGGAGCTATGTCAATGACACTTATTTTGCTCTACTTTCAAGGAGTAGAAAAGATGTAAGTTATTAGTTCTCCTTTGTAGTTCTTCTAGCTACTGAATCACTGGTTTCACTTGCTGCAAATTATTTT
>Seq30073 [organism=Ipomoea trifida (H.B.K.) G. Don] PacBio-Illumina derived unannotated transcript Itc12183/f1p0/2586
GTGAACACCATTCTTCAAACCCAAAAACTGAAACGTTTGAAAATCGGAGAGAAGGGGTGAAGAGTTTGTAGGAGAGAAATCAGCTGGTAATCAATCTGAACACCCTTCACTTGTAAGGGTGTTTTAGATTCTCACCCCCTCGGTTCCTCCTCCTATCGTTGTTTAGATAGATCCGACAAAAAAATTGAATCTTGATCTTGCCCCATCATTTTGTTTCTCAGATCTTGTTTGCCAAGGTTGATTCCGTGCTGGTGGTGGTGGTCGACAATGGGGGACGACAACAAGAAGAAGTACATTTCGTCGGAGGAGTTGAGGAAGCACAGCACCAGAGAAGATCTGTGGATTTCTATCCAGGGAAAGGTGTACGATGTGACGGAATGGATTAAGCAACATCCTGGCGGAGATATTCCAATCCTCAATCTTGCTGGCCAGGATTGTACCGATGCCTTCATTGCATTTCATCCCGGCTCTGCCTGGAAACATCTTGACAGATTCTTTACAGGCTACTATCTGAATGACTACGAGGTTTCCGAGGTGTCCAGGGATTACAGAAGCCTTTGTTCTGAGTTTTCCAAAGCTGGGTTGTTTGAGAAGAAAGGGCATGGGGTAATTTACTCTTTCACCTTTATTACATTGTTGATTTTGGCCTGTCTTTACGGCGTGCTCCGTTTTGAGAGTTTTTTGGTTCACATGGTGTCTGGTGGACTATTGGGGCTTGCTTGGATGCAAATATCCTACCTTGGTCATGATGCCGGCCACTATAACATCATGGCCACGCGCGGATTTAATAAATTTGCACAAATTCTGACCGGAAATTGCCTCACCGGAATCAGCATTGCTTGGTGGAAATGGACTCACAATGCCCACCATGTAGCCTGCAACAGCCTGGACTACGACCCTGATCTGCAACACCTCCCGGTTTTTGCAGTCTCCTCCAGGCTGTTTCAATCACTGAATTCCTACTTCT
>Seq30074 [organism=Ipomoea trifida (H.B.K.) G. Don] PacBio-Illumina derived unannotated transcript Itc12184/f1p0/1687
AGACCCTGAAAACCCTGAACTCCAAGCCCAAACTTATGGCACCAAAGGCAATCCATATTTGGGTTGGGGAGGTTGATACCACCACCCCAGCCCAAAGAGAGATTGTGGATTTAACAAGAAGATAATTAATTATATTTTGCTAGAGTTCTGCATCCATTATAACCATTAAGCACTGTAAAGTGTAAGCATTGCCATATTGCTGAAACTGGTAACTTTCATGCTTTCTGTGGGAGTATTTTTCACTGTGGTCCCTATTCTTTACCCGTCATTACAGCCTAATCCCTAGTTTTAGAAATTACCCACTCATCATTCCTCCACCATTCAACATTGCCTTCTTTCATCCATATGTACCCTTTAACCATCTGTTAGTGACTGCATCAAAATCTAATAGAAAACATATATGTAAGATGCATGTGGCTCCTAACTTTCCTCCCCTCCCTTGTCTCCTCGAAAATTTTGGCCAGAAAAAGTTAAAATTAAAAAAACTATAGAAATGTACCTGTGTTTTATCCTTTAAAAAAGTGGAGACATTTGCCCCTAAAAGTTGCATTTACAACATCAAAGATAAATTCAAGTTTTGCAAATGTTATGAGGCCATTGGTCAGTAGCTGAATACTACTGGTTTATCAATGCTGGTTATCAACTTTTTTACCATTCCATCAATATTGGTCAACATTATTTACTGTTAGTGAGGGTAATTTTGCACGTACTTGATGAGTTGATGGATACCTGCAATTTTTATTTGGACACAGATATATAAATTAAAACTTTATGCTCATAAATTATACTATAAGTATTGTTAGGGTGTTCATATACTGTATAAATTATTAATTACTCCGTATTTATCTTTAGTGTACTTTATTTATAGCATACTATTTTTATTCATAAGCATAAATAAGAAAACATGTCATTTAGTTGAGAAGCTAATCGATAAATTAAAACTTATAAAAATGGGCACCCTATGTACTAAAGATTAGAGGTTAGATTGACACAAGGACTATATAGAGTAGGTATAGAAACAGAAACAATAAAAAATAAAAATTCAGTAGTATGGATAAGTGATTACATAACTAATTAATTACTGATCATGTAGGTTGAAAGACCAAAAACTGTAGGGTAGGGAATAGTTGTCGAGGCTTAAGATAAACGAAAACATTATTGTGGTAATTGTAGAAGTGTGTCGTTCTGATTAAACCAATGATTGAGAATTGTTGTATTTGGGGAATTTGACGATATTTTGGACATTGACTGCCATGTTTGCTGGTGCTGATGGATTTTTGAGTCGAAGAAAATCTGACATTACATATATGCCCTACATCTTCACGTTGTGTTGTAATAGGTAAAAGGGATGTGGAGTCACTTAAACTGTTTGCATTAGAAGAAGCAGAAAAGGCAGAAAGGAAAGCAGAAAGTGGCGAGGATAAAGAAGAATTATAATTGATGGATACAAGAACAGGGGATGAGAATTTTCCAGGCCAAGCGTGGCACTTTAGATTGATTGGATAATGCTTTTAGTTTTGTTTTGCTTTTTTATTCTGGTTACAGATTTTATTGTTAAAATTGTTAAAATATATTAGAAATCACGTTTTATTAAATCAAATTCAGTTAGTTCTC
>Seq30075 [organism=Ipomoea trifida (H.B.K.) G. Don] PacBio-Illumina derived unannotated transcript Itc12186/f1p0/1883
GATACTTGGTGAGCCCAGCTTTCCAGAAGTTAATCCTTGCATTCAGCTCACAAGCACAAAGAATCTGTATTGTTGATGACCATGAGGTGTTTTCTATTCCACAATGATGAAAAGGAGGAAGAACCAATGATAGTGAAGTCAACTCCGGTCCTCTCATCCTGTTCTGGCTTTTCTGATCATGATGCGAGGCAGTCTAATCTTGAATCTAGCTCTCAAAATGCATCAGATACTAGTACAGAGTCCAGGGGAAGGACTCAATTTCCAAGTATGAGTGAGAGGCCATCCAATCTAAGGGATTTTTCATTCTCAGAATTGAAATCAGCAACGAAAAATTTTAACCGTTCAACCAAGATTGGGGAGGGAGGATTTGGGCCAGTGTATAAGGCAACAATCAAGAATTCTGAAGATCCAGCTAGAAGAGTTGATGTGGCTGTAAAACAACTTAGTAGAAGAGGACTGCAGGCAAGATATTTTCACCTATCTCTTTCCTTGGTGTTTTAATTATAATGTAAAACAACTGCCACTACTTTGAGATGCTATGATTTCTTGTAAATCTGTCATAAAACTTAAACGTCTGTTTGATATTTGTTTTTATTTGTCTAGTTCAACAGTCAGCTCATAATGCAAGCTTTAAATTTCAGTTTCTCCAAAGGGTTTTTAAGATTGGACTTTAACCTGCATCTTTCCCAACTTGGATTAGTATTCAAATTGTTACTATCAGTCTAGTTCTTATAGCATAACTGGCATTTTACTGCATCTAGTCTATATAATTATCTACTTTCCCACTTTATAATTCAGGGACAAGAGAATGGGTCACAGAAGCGAATGTCCTTGGCGTGGTTGAACATGAAAATCTTGTGAAACTAGTTGGGTACTGTGCAGAGGATGATGGGAGGGGAATCCAGGTGCTTCTTGTGTATGAATATATGCCTAACAGAAGTGTGAAAAACCATTTGTCAGCTAGGTCAGAAACACCTCTCTCCTGGGCAATGAGGTTGAAAATAGCTAGAGATGCTGCTTGTGGCTTAGCATATCTACATGAAGGAATGGATTTTCAGGTTATTTTAAGAGATTTCAAATCTTCAAATATTCTCTTAGATGAGCAATGGAATGCAAAGCTCTCGGGCTTTGGGTTAGCTAGGCTTGGCCCTCTAGGACTGGCTTATATCTCAACTGCAGTAGTTGGTAGTATTGGATATGCTTCTCCTGAATGTTTTCAAACTGGTCGGTTCACATCCAAGAGTGATGTATGGAGCTATGGAGTCTTTCTTTATGAACTCATCACAGGGAGACCACCATTGGATAGGAATCGCCCCAGGAGAGAGCAGAAACTCTTAGAATGGGTAAAGCCACATCTGTCAGATTCCAAGAAGTTTCGACAGATCATAGACCCTAGGCTTGAGGGTAATATCTTAAAGTCTACCCACAAGCTCTCTCTGGTTGCAAACCGCTGCTTGGTCAGACACCCCAAGTCACGACCAAAGATGAGTGAGGTTCTAGACATGGTAAACAAGGTTTTAGAATCATCAACTGGAGTGGGCCGGGGGATCCTCGTCCATCTATAATTCATTTGGACCCAATTTCAACAAAAGATGAAGTTGATAGAAAAGGCAAACAAAGGATAACTGATATGAAAGTTGGAGATGGTAGCTGGTTAGTTCGAATTTGGTCTTTAAAACAGCTGAAAACCTTCTGACTGCTGCATTTACATGACAGTAAAAGAACTTACAGAAGAATCCTTTAGGATAACATGAAGAATTGTGTTCTAGCCATAGTCATAATTGTTGTTTACTGCTCTCTGTAAATGGGTTTCAGTTTACCATTGCTTTCTACAAGCAAGAAGTATTGTTTTAGATGACAAAATTAAAGTAGTTAACAATTCT
>Seq30076 [organism=Ipomoea trifida (H.B.K.) G. Don] PacBio-Illumina derived unannotated transcript Itc12190/f1p0/1609
CGCCTGGAAGGAACCATCTTTTTGTTCCGGGACCTGTCAATATCCCGGATCAAGTTATCCGTGCAATGACCAGGAACAATGAGGACTATCGTTCCCCGGCTGTTCCAGCACTGACAAAGACTCTACTTGAGGATGTGAAAAAGATTTTCAAGACTACCAGTGGGACTCCATTTCTGATCCCAACTACAGGGACTGGAGCTTGGGAAAGTGCACTTACCAACACGCTGTCTCCTGGTGATCGGATCGTGTCTTTCCTCATTGGTCAGTTCAGTTTGCTCTGGATTGATCAGCAGCAGCGTCTCAACTTCAATGTTGATGTTGTGGAGAGCGAATGGGGGCAAGGCGCAAATCTTGACGTTTTGGCTTCAAAGCTAGCAGAGGATACAGCGCATACCATCAAGGCTATTTGCATTGTACACAATGAGACTGCAACTGGAGTTACGAACAACTTGGCTACTGTAAGAAAATTGCTTGGTAAGTGTCCAACTTATGCAAGAAAGATTGAATTAACACTATAATGCTATATGAACTTGTTAGGATCAAACGCTTACCACTACGCCAAAAGCTATAGCTCGTAGCTAAGGCGTAACTTTATTTCCTTATACCACCATATTTTTTAGAGGCAGGGTGCTGGACTTGACCCTTTAGGCCTTCGCCCAGCAATCCCCTAGCCACCAATTGCTGGACTCGGCCCTTCACCGGCCTCCGCCCAACAATTCAAGCTACATACATTATTTTTCTAAGAATAGTATCAACATTCAAACCTGTCTGTGCTTCTCAGATCACTATCAGCATCCAGCTCTCCTCCTTGTTGATGGTGTGTCCTCCATTTGTGCGATTGATTTCCGCATGGATGAATGGGGTGTTGATGTGGCATTAACTGGTTCACAGAAAGCTCTGTCTCTTCCTACTGGTATTGGAATTGTCTGTGCAAGCCCCAAGGCTCTTGAGGCCAGCAAAACTGCAAAATCAGTGAGGGTTTTCTTTGACTGGAAGGACTACTTGAAGTTCTACAAGATGGGGACATATTGGCCATACACTCCTTCCATCCAACTTCTTTATGGACTGAGAGCAGGCCTCGACCTTCTCTTTGAGGAAGGACTTGATAATGTGATTGCAAGGCACACTCGCCTAGGTACTGCAACAAGGCTTGCAGTGCAGGCGTGGGGCTTGAAGAACTGCACCCAAAAGGAGGAATGGTTCAGTGACACAGTCACTGCTGTGGTTGTTCCTTCATATATTGACAGTTCAGAAGTTGTCAAAAGGGCATGGAAACGCTACAACTTGAGCTTAGGTCTAGGCCTTAACAAAGTGGCAGGGAAGGTCTTTAGAATAGGGCATCTTGGTAATTTGAACGAGCTGCAACTACTGGGCTGTCTCGCTGGAGTGGAGATGGTACTAAAGGATATCGGTTACCCAGTGAAGCTTGGCAGCGGAGTTGCAGCAGCTTCTGCCTACCTGCAAAACAGCACTCCCATGATTCCATCCAGAATTTAATTCAAGTGTGTTATACTTGCATGTATTTGTTTCTTTCATCTTGTTCAGGCTACTCTGTAAAAACTACATACTTTCGTTATGCAGTATTTGAAATAATGTCATTAAACTCTGGTTTACTGCACATATTCAT
>Seq30077 [organism=Ipomoea trifida (H.B.K.) G. Don] PacBio-Illumina derived unannotated transcript Itc12191/f1p0/1626
ATAAAAAGCTGTAAGTAAAGAAGAAAACAAGATCCACCTCGAACCCCCCTCCACCCCAGCTATTCATTGTGTTCATCTATCCAAAAATCAGGCGCTTTCTGAAAGGGAGATTGAGGATAAATGATACCCATCTCTAAAGATTTCATCTTTTCTCTGATTCTCCCATTTCCCTGCACTTCTTTCCAGTGTTTACCCCCTCCCGAGAGAGTTTGAGAGCTTCGCTGGCTAAAAAGTTGGAATCTTGAAATTCCGGCGGGATTTTGCGGCGGCGGAGATAGTGGGGGAGCCACGGCGGAGGAGAAATGAGGGAGGAGGATTCCAATTGGTTCGCGAAACAGGAAGAGGAGCTTCCCCCTCCGGATGAGCTTATGCCCTTATCCCAAACCCTAATTTCTCCTGATCTAGCCATGGCGTTTGATATTCAGAACCCTCCCAGCCCTCTCCACGCGCCGCTACAGCCGCCGTTGATGGCGGTTCAGACGCCGCCGCCGCCGTCCTCCTCCCAGCCCAACTCCTCCGCCGAATTTGACTCGGCGGACATCGCCGGCGCCGCCTCCGGCGGCGCCGGCGCCGACGAACCCGCCCGCACCCTGAAGCGGCCCCGCCTCGTGTGGACCCCGCAGCTCCACAAGAGATTCGTGGACGCGGTGGCGCACCTGGGGATCAAGAACGCCGTCCCCAAGACCATAATGCAGCTGATGAGCGTGGACGGGCTCACGCGCGAGAACGTGGCGAGCCACCTGCAGAAATACAGGCTCTACCTGAAGCGTATGCAAGGTCTCTCTAATGGAGGAGGGGCCGGAGGAGGAGGAGCAGGAAATAACTCCGGGTCAGGAGTGGACCCCGCAACAGACCATTTATTCGCCAGCTCACCGGTGCCACCACATTTCTTACACCCTGTCAGGTCAAACTCCGACCATTTCCTCCCATTTGTGCCGGTGGCGGCGGCAATGCAGCACCACCACCAGATGGTGGGGCACCACCCTCAGCTCCAGCAACAATACCGGCACTTCGGGTCGCCCCCGAACGGGGGGCAATTCGAGCATACATTCCTATCCCGGCAATCCCAGGTTCAGAGGATAGGGGCACCAGTACATAGTAATAATAACAATAATAATAATGCCACTTCTTTGGTGCCATCATATGTGGAAGATGTGGAATCAGCTAATGGGAGAAAGGTGCTCACTCTGTTCCCCACCGGGGGCGATTGAGAATTCGATTGCCCCTCGATGGTTGTTATTGAATGTCAAAACTTATGCAATTTCGCTCCCCGGGTGGTTATTGAATGTCAAAACTTATGCAGGATGGAATAACATTTTAGCAGGATTTTAGATTCTTTAGTTCTTATGGTGGTGGTGGTGGTGTAACAGCCCTTTAAGTACTACTCTAGCTGGTTTCGGAATTGTGAATTCCGGCCTCCTCCCTGATCGAATCGAATTCATTGTTGCTTCTTGTTCTGTGTTTTTTTGCTAGGATTTGTGGGTACTAAATTTGGGAAACTTAGTTTTTTTTTTTTTTGAAAAAATCTACAAGTGTAATTATGTTCTGGCCACTCTTGTGCTTTCTGTGTCAGCTTCTTTTTTATCTGTTGGCTACTAGTGATTTTGGCCTTGATGTCACATGCAATAATGTCCTAATCAGCCCCACTCATAATGTTGT
>Seq30078 [organism=Ipomoea trifida (H.B.K.) G. Don] PacBio-Illumina derived unannotated transcript Itc12192/f1p0/1950
CAATATATAACTAACAGTATTGAAGAATTAAAAGAAAGTAATAAAAGAATAATAGATATTGTTAATGAAAATATGAAAACAATAGAAAGATTAGAAAGATTAGAAAGAACCTTAGAAGACTATAAGATGATGAAAAAATTAAAAACACCCCATGAATCCATGCCTATAAATCCTTTTCACAAACTTACAATTTCCCCTGAAACATCCACTAGTATGGCTGATAAGGTAAAACATTCAAAAGATTTAAGAGAAGTGTATGAAATTATTAATCAATTTTATGATTATAAAACTGATAATACAATATTAAGAAGTGGAAAAAAAACTAAATATCCTAGATTTATATGTTATGAAAATGCTGATCCTGATATAGTATTAAGATTATTTACATATGGATTTATATATTCAATTATAGTAGATGAAACTCTGAATAGTATTAGTAAACTACCCCATATAATTGTAGAAAGTATGGTCACAATGATGGAGTCCTTTGGAAAGGGAATCTATGGAATCCAAGTATTTGATGCTAGTACAGATTTAGTTGGAAAACCTATAATAGTTTGTCAAATGTTTAAAGTAGGAAAAAATACTAAAATACAAGGAGATAATAATATTACTCTAAATATGAAAATACCACGCAAATTTGAACAATTTCATGAATGGCTATGTGAAAAAAGAGCATATGGAATAGTAGCTTTAAAATCTAAAATTCAAAATATGATAAAAGATGAAAAAGCAAATATTTTAGCACAAGATAAAGGAGGAGAAATAGAAGAAATTATAACATTATATTATAATACACAAATATCAACAAGTGACATTACAACTCTACAAGAAATGTATGAAAGAATAATAAATTTAAAACATACTCATGATAAAAAGACTGTAGAAAAATACAATTCATTGACAAAGGAAAGACCAATAATAAGTACAAAAGTTGAAATAAATTCAAAGAAAAGAAAATATTAATCCACTCTAAAAGCACCATGTGAACTCTTGAAATGTTATCATGGCGAATGCCACACCACTAGATGGGGTAAAAAAACTGCTGATCAACAAGATCACACCAATGCATGGGAATGCAAAGATATTATCAGGCCCAATGTAGTCTTACTACAGTAAGCCCAATATTATTAACTATATTAGCAGGCCCAATGTAGTCTTACTACAGTAAGCCCAATATTATTAACTGTATTAGCAGGCCCAATGTAGTCTTACTACAGTAAGCCCAATATTATTAACTGTATTAGCAGGCCCAGTGTAGTCTTTACTACAGTTAGCCCAATATTATTATCTGATATACCATATGATGAAAGAAGAAATTGGAAACTGAAGAGCTGGAAGAATATGCCAAGGATCTTGTGGTCCAGTGGCATCAAACCCTTCCCTGTATACGGGAGGTAGTGGGTTCGAGTCTCAGTAGAGTCAATGCTGACTCTTGTGCTTCAATTGGTTGAGAAAGTAGTTATGAACAGATACTGCATTCTAATAGAGTCAGAAGTCAGCTGGAAGCAATATGATGGATGGAGCAGAATATTACAGCCAAAGGCATCCATAACAGAAAATACTAGAGATTGAATTACAAAGCAGCCCAGAAGTCTCAGATAATCAAAATTACTATGACTCAGATTGTATTACAATGAGAAACTCAATCAGATGGATCTACAAGACAAAGTAAGAAATATGCTGGAAGAAACTAGAAGGATATTTGGCAAGGCGGACAACTCAAGCTTATCAACAAAGACAACTGGAAGAAAGAAAAAAAGATGAAGCATTATGGCAGACAAAGTACTGTTTTTCTTTTAAAAAATTCTATGTAAAAACAAAATAAAGTAATGTAGTCTATTATAATTTTACGACTTTGTAAATATTAAAGTACTTACTTTACTTTCGAGGTTATCTATATAAAGAACCTCTATGTAGCTTGTAAAAAATCATCATCAGAAACCATCTAAATAAATTTTCTTTGTATC
>Seq30079 [organism=Ipomoea trifida (H.B.K.) G. Don] PacBio-Illumina derived unannotated transcript Itc12194/f1p0/1976
GATTACATGTTTGGTAGGAGAGGAAGTTGAAGTTGAACATCTTCATTGTTGAAGCTCTCATTGCATTTTACCAGTGCACGGAACCTGCGTTTGGCAGCGAGGAAGTTGGGCTGAATATCCGCAGTACTTTACCGAATTGCAACTGAATATAGGGAAGAATTTCTCGGCAGCAACAGTGCAGTTGTGAGCGGCATGGAAGCTGAGAAGGTTTTGATGGATTACTACATTCCTGATTACATACTTTTGCCCGGAATAGAAGCAACGGTGAATCATGACTTACCTGCTTGTCCTGTCATAGTGTTTATCAATTCTAGAAGTGGTGGCCAGCTTGGGGGCGAACTTCTGTTGGCATATCGTACTCTTCTCAACCAAAATCAGGTTTTTGACTTGCGAGAAAGGGCTCCTGACAAGGTGCTACACCAGCTTTACTCCAACTTGGAAAAGCATAAGCAAAATGGAGATAGCTTGTCTTTGGAAATTGAGAAAAGACTGAGAATCATTGTTGCAGGCGGGGATGGAACAGCTGGCTGGCTTCTTGGAGTGGTTTCAGATCTTAAACTAGCCTGCCCACCACCAATTGCTACAGTACCTTTGGGAACAGGAAATAATCTCCCATTTTCATTTGGTTGGGGGAAAAAAAATCCTGGTACAGACTGCAGTTCTGTGAAAGCCTTCTTGGATCAAGTAAGGAATGCAAAAGAGATGAAAGTTGACAGCTGGCATATTCTTATGCGAATGAGGGCTCCTACTGAAGGTTCTTGTGACCCTATTGCCCCTCTTGAGCTGCCACATTCAATGCATGCGTTTAAGCGGGTGTCTCAAACAGATGCCTTAAATGAGGATGGTTACCACACATTTCGAGGAGGATTCTGGAACTACTTCAGTATGGGGATGGACGCACAAGTTTCTTATGCATTTCACAGAGAGAGAAAGCTACATCCAGAAAAATTCAAAAACCAATTAGTTAATCAGACTACCTATGCAAAGCTTGGCTGCACTCAAGGATGGTTTTGGGCTTCTCTTACACATCCATCTTCAAAAAACATTGCACAGCTGGCTAAGGTTAAAATTATGAAAGCAACAGGTGAATGGATTGAACTCGAAATACCTAAAAGCATCAGGTCTATTGTCTGCCTCAACCTACCCAGCTTTTCTGGTGGACTCAATCCTTGGGGAACTCCCAATAAGAAAAAGCTCCATGAGAGGGACTTGACTCCTCCCTATGTTGATGATGGTCTCATTGAAGTTGTTGGCTTTCGGGATGCTTGGCATGGCCTTGTTTTGCTTGCTCCAAAAGGGCATGGGAGACGTCTTGCCCAAGCACACAGAGTTCGGTTTGAGTTCCACAAAGGTGCTGCTGACCATACGTTCATGAGGATTGACGGCGAACCATGGAAACAGCCCCTTCCTCTAGACTCAGACACCGTTGTTGTGGAAATTTCTCATTTTGGGCATGCCAACATGCTTGCTGCTCCCAACTCCCGATCTAGAAGTGTTCATGCTCCACACCACACTCTAGATGTTGGTGATGATGTTGATGATGATGATTATGACAGTGATGAAGAGGATTTTGAGTCGTCTGAAGAGCGGAGGAAGTTCGGTGCGGCCAACACTTTTCACTATTCGGATAGTGTTGATGGTGCACAAAGCTAAGCTGTCTGGGATTGCTACTATACAATCCCACTGGTTTCTCATTCTTTTTCACTCTGTTGGATTGATTCCTTTATTCCTTTTCGCCGCGCATCGGAGAAGCAAGATACAAGTCAACTGTAACTTTAATTTGCCACGATATGCGGTTAGGCTTCTTAAGTAGTTAGTAGTAACCCATGCTTAGTCTAGTCACTGAACGAACTCATTTAGTCATTTGGTCTCGAAACCTTAGCTTATGTGTATATTGCCCTCTCAGTTTATCACAATTTGTATTTTTTATAAAAGCTTGTATGAATTGCGGCAAAAAATATATATCCTACTCTTATTCCGT
>Seq30080 [organism=Ipomoea trifida (H.B.K.) G. Don] PacBio-Illumina derived unannotated transcript Itc12195/f1p5/2629.2
TTGAAGACAAGAGTTATTATGCCGCGACACGCATCATACTCAACTATATATTCTATTTATTTATTATTTATGCATGTCACTTAACTAATCAATGAATGAATGAATTGAATTGGAAAAGAATTGAACTATCATCAGGCTAGAGAAAGAAAAAAAAGAAAAAAGAAAAGAAAGAAATATGAAGCATTCCTCCTCTCAGTTACTTCCTACTACTCTTATCCAAAGATGAGAGCTTTTCCTCCCTCCGCCCATATTTCTAATGTCTAACAATAGCCGGCGATGCCACCATATTCAGGCAGATTTCTCATAACCATAGGGATTTTTGCTTGCCCAATTCCACTGATCTCGGCACATCTCTTCAATGCCATATTTTGCCATCCATTTTAATTCCCGTTCTGCTTTCCCGTTTGCTGCATACACAATTTCAGCATCACCAGGTCGCCGGGCAGCCATCACCAGTGGAATTTTCTTTCCTGATACTTTCTCGAATGCTGTTACCATTTCCAAGACTGATGTACCTTTTCCAGTTCCCAAGTTGTATACTTCACAGCCTACGGAAGGATCTGCCAATTTCTTCACAGCAGCAATGTGACCA
>Seq30081 [organism=Ipomoea trifida (H.B.K.) G. Don] PacBio-Illumina derived unannotated transcript Itc12195/f1p5/2629.3
CGCAGCGTTCCAGCCGAAGCCGGACCCGAAAGCTCCGGATCGGATTCTGGAACGAGCGGATCGGTACCCGAAACCTACGGATCGGATTCAGGATCGGGCGGGTCATCTCCCGTTTCGGATCTAACGTTTCCGGATTTCACGGACGAAGAGTCCACGTGGGACATGTTCTCGGAGCTGCAAAAATATCCATCTCACGAGATTGATTGGGCATCTCTATAATTAGTCTTTTATTTTAATATTATGTAATATTTTTAGTTTTTTTTTTTTTTTTTTTTTTTTAAATATTTTTAAGGCAAAAAGAGGAGTGGTCCAAGTCACATGTGGTCACGTGACGATTGGTGTAGGGTGGGCCCGGCTGCAAGAAATTTTTGAAAATTGCAGGGAAGGCCTTAGCATGTTGATTATTATGGAGTCAGTCCTTGTAGTTATTGTTATTACTAGGAAGATCCTCAACTGGCTAGCCAGTGGTTTTAGTCTTGGCTAGACCAGTGAATTTTATGTTTTTTTTTGGGGTAGAATTTGTGTTTATGTTGGTGTCTATATTGTATTTTAATATGAACGG
>Seq30082 [organism=Ipomoea trifida (H.B.K.) G. Don] PacBio-Illumina derived unannotated transcript Itc12202/f1p0/1564
GCGAAAAGCGTTTTCGTTTTGGTTTTGGTTTTGGTTTTGCGTTTTCTTCCTCTTCTACTTCCTGTCCTTCTCCGCGAGCACTGCGCAGCACAGCAATGGCTGACGTCTCTATTTCATTGCTTCAACTCCTCAACGACGACAACGATGACTTCCGCCGACACGACGTCGTTGAAGACCTCAACTCTCTTCCTTACTGGTCTCACGATTTCGATGCCTTCGACGTCTTCGCCTCCGCGGATCTCTCCGATTTCCAACCCTCCGACCTGCGGCCCCAAATATCCACCGTCCGTCGGAGTCCGGTGGATCAATCGTTGAATGGAGACGCTTTGGAGCGAGAATACATGGACTTCCTCGACCGCGAGAACCAGGTTAATTTCGTCATGGACCTCTTCCACCAACGCGTCGAGCAATCGCCGTCGCCGTTGGAGGTAATTATGGACCCTAATTTAGTGGAGCCGGACCCGGGCTTCGTCGAAGAAATGGGGCCGGGTGAATTGGAGCTGGATCTCGTGCAAGGGTTAGGTCTTCGAGGGGAAGAAATCACCGGAAACGGTGAGAATTCTGGCTTTGTCGTGGAAAATTGCGACGGCGAGGAGCACTTTATGAGTGCGCTTAGGGCTCTTGATGTTAGGTCGGACTCGGATTCGGATGAAAATGCAAATTCGGGGCTGAGTTTCAATGCAGTGGTGGTGGATGATGATATCATTTATGAAAACGAGAGTGATCTTCGTTGGGAATCATTTGGAGCGGAGGAGGAACATAGGGAGGTTAATGAGGAGGATTTGGAATGGGAAGAAGTGGATGAAAGGGAGGAGATTCTGGGCATGTTTCTGGATCCCCAAGAGGAGAGAGTTGTATTGGGGAATTTGGAGTGGGAGGTTCTGTTGAACGATCACCATAACTTCGATCCAAATCCAGAATTTCAAGATCAAGATCAAGATGAAGAGTACAATTACGCCGCAGAATATGAGGTGTTGTTTGCACAATTCAATGACGCAGAGATTGCTGCTTCAATCACCACTAGCAGGCCACCAGCTTCCAAAAGTGTCATCAAGAACCTGCCAACAGTGATTTTGAACAAAGAAGATGATGATGATTCTGAGAAGGCTGCTGTGTGTGCAGTGTGTAAGGATGAAATGAGAGGCGGGGAGAAGGCGAGGCAGCTGCCTTGCACGCACAAATATCACGACCAATGTATCCTCCCATGGCTCAGAATTAGAAACACCTGCCCAGTCTGCCGCCATGAATTGCCCACCGATGACCCTGAATATGAAGAAAGGAGGAGAACACAAAGAGTTTGAAGATGATATATTTATTCAGGAGTTAATCCCCCCTAATTCTTATGCTCAGGCTATTGGTAATAAGCTACAATAATTCTTCTATATGCTGTTTATTAGGTAATACTATTTTTCTTTCTTTCTTTCTGGAATATGTATGGTACTCTTCTTGATTTCTAGTAGTTTTTGTATATAACATATTTGTG
>Seq30083 [organism=Ipomoea trifida (H.B.K.) G. Don] PacBio-Illumina derived unannotated transcript Itc12207/f1p0/1593
GTCGGGCCATGTAGTAGCTCGTTTTCGTTTGTTCTTTCGTACCCACAGCTAGGCTAAAGTGTTTTAATCGCTTCCGGTAGAGTGTTGGTGTAGTTGGGAAGATGTCGTCGTCAAGTTCTTCATCGCAGACCGGAAAACTGATGCCGCATCTGGATGCGCGGAGCACGAAGATGCTCAATCTCACTGTTCTGCAGAGGATCGATCCTTGTATTGAAGAGATCTTAATCACCGCCGCTCACGTCACCTTCTATGAATTCAACGTCGATCTCAATCAGTGGAGCCGGAAAGACATAGAAGGGTCACTATTTGTAGTTAAAAGAACTACGCAGCCAAGGTTCCGGTTCGTTGTTATGAACCGGCGGAATACAGAGAATCTGGTGGAGGATCTCCTTGGAGACTTTGAGTTTGAAATTCAGGTTCCATATCTATTATATCGTAATGCTGCTCAAGAAGTTAACGGAATTTGGTTTTATAATTCGCATGAATGCGAGGAGGTTGCAAACCTATTTAGTAGAATTCTCTGCGCATACTCAGAGGCATCTCCAAATCCACAGCTAAGTTCAACCAAAAGTGAGTTTGAAGTTCTTGAAGCAGCCCCAACCAGTGCAGTTATTGAAGAGCCTTTGGAACCATCATTTCCAATACATGCTCATACTGAAGTTCCTGAAGACTCCTCCTCATTTATGAATTTCTTTAATGCCGCTACTAGTATTGGATCTAACTCTGCAAATATTACGACTACTAGACAACTGGGTTATACTTCTGCTCAAACTGTCTATTCAACCTCACATGTTCCTGGCCCCCAATCCTCACCTTTGTCACCTTCCACTCTTCAGTTCTCTGCATTTCGTCCATCAGCTCCATTGATTCCTTCAATGTCCGTTCGTGATGGTTCTGACCCCACCAACAAAGCAAATCAGGTTTCCAGTCTTGTCAAGCCCTCTACTTTCTTTACACCTCAATCATCACCTGCATTGCTACTTGCCCCAATCTCGTCATCTATCTCAACACCTGCTGTGCATCCTCCTTTGAATCTACATCGCCTACATGATGCACCAATGCTTCAACACTTTCCACCACCGTCTCCCACCTCTAACCCTACTCCTAGTAATGCACCACTGGACAGAGAAAAGATTCGAGACGCACTAATAATGCTGGTTCAGGACAATCAGTTTATTGACTTGGTCCATCAGGCATTGTCAAAAGTACACAAATCATGACTGTGTACAAATGTGAATCCTTGTAGACTTGAAGAGTTTGTTTATTAATGTACAATAGGAATGTGTGTATCCCCAAATATTAGGAGAATGCACATTTCTTTTCACCTCAGTTTTCATATGAGAGAGAGGGAGAGGGAGAGGGAGAGAGAGAGAGAGATTGTGTGTATTAATCTACAGATTAAAGTCAATGTACAACTGTATATATTGGGATTTTGGGAGTGTATTTATGCTGCGTTGCTTATATTTTCATCCTGAACTTCGAAGTTCGAATGGAACAACATTTTCTAGTCATTTTGCTCTACTGTTTTGTATTGCGTATTCAAATATATTTTAACTACACATTTATTTCGAACTATACTCATTGTAGTTCTGTGTATGGAGCTCCTAAGTATTTTAAAGGGACAATATTATTCGTC
>Seq30084 [organism=Ipomoea trifida (H.B.K.) G. Don] PacBio-Illumina derived unannotated transcript Itc12211/f1p0/1875
ATGTCTGCAATTTCATGTGTCTTCGTGGGACTTCCTGCCGATGATTAATACAACTTCAATCTTCCACTATTACTCTCCTTTCTGGATGAGTATTCTTCACTCTTGTCACATGGGTCTTGACTTTCCTCTTCTTTTATCAGGTATTTTGAGCTTATTTTACTATTTCTTGTGCTAATTTTTCATAAATTCTGGGGAAAAAAAGCCAATTTCTTGATACCCAAACTTTAGTTTCTCCAAAATTATCCGATTCCGGAAGCATAGGTACTATGAATGTTTGATTTCTTGGTTGGGTTTTTAGAAAGTTGTGATTTTTCAAGTGTTTGAAGATGATAGCTTGGTAGGCACCGATGTCATTTGCGTGCTGTCTGCCAATTGTTGAATGTGTGTACTGTTTAGCCTGTGCCCGTTGGGCGTGGAAGAAGTTCCTTTACACTGCTGGCAGGGAAAGTGAGAACTGGGGCCTTGCAACTGCTAGTGAATTTGAGCCTGTGCCTAGGCTTTGTCGCTATATTCTGTCTGTGTATGAGGATGATCTTAGAAACCCTCTTTGGGCTCCTCCTGGAGGGTATGGTGTTGATCTGGATTGGATAGTTCTCAGGAGAAGTTATGAGGATACTCAGGGAAAAGTTGCACCTTATATGATATACTTGGATCATGGCAATGAGGAAATAGTTGTGGCTATTAGGGGTCTTAACTTGGCTAAGGAGAGTGATTATCTTGTCCTGCTCGATGACAAGCTCGGGCAGGCTGAGTTTGATGGGGGGTTCGTTCATAATGGGCTATTGAAGTCGGCTCAATGGGTTGAGGAAACAGATTCGAAGGTTTTGGGGGAGCTAATTGAGAGATATCCAAACTACACCTTGACGTTTGCCGGGCATTCTTTAGGGGCAGGCGTGGTGACGTTGTTGGCAATGTTGGCTGTGAAGAACCGGGAGCAATTTGGCAATGTGGAGAGAAGACGGATTAGATGCTTCGCGATTGCTCCTGCAAGGTGTGTGTCACTAAATTTGGCAGTCAGATATGCGGATATCATCAATTCTGTTGTCTTGCAGGATGATTTCTTACCTCGGACTACTGTAGGACAGGAAAATGCCTTCAAGTCACTTTTCTGTTTCCCATGTGTGCTCTGCATAATGTGCCTGAAAGACACATGCACTATGGAGGAGAAGAAGCTTAAAGATCCAAGGCGCCTCTATGCACCGGGTCGTCTTTATCACATCATTGCCAGGAAACCCTTCAGCTCGACAAAGATATCACCTGTTGTCAGGACGGCTATACCTGTTGATGGACGGTTTGAACACATCGTTCTCTCTTGCAACATGACGTCTGATCATGCAATTATTTGCATTCTAACCGAAGCTCAAAGGGCACTTAATACAATGTTGGAGAGAGACCACGCGTTGGACATTCCCACGCAGCAGAGAATGGAGCGGCAGGCATCTCTTGCCAAAGAGCACAGGGAGGAACACAGGGCAGCATTGCAGCGGGCAGTCGCACTGGATGTTCCCCAAGCGTACTCGCCTTCCTCTTATGGTACTTTTCATGAACTCGAGGAAGGAGAGAATTCTGGAAAACTAGAAGAGAAAGCCCTTCTTTCATAACGATAAACTGAACTAGGAGATGTATAGTGTTCATTCATTTATTTATTTCCTCATTTTTGGGTTCCCAGATAATAATAAACTTTAGTGGGTAGCTAGCTAGATAGAGATGGTCAGTGAAATGGACATTATTAAGTTACCTTCATTACAACTGTGTCTCCATACCCAGAGGATCTAGGTAGGTAGTACAAACACTGAAATGGGAAACAGGACAAGGAAAAAACAATTTAGAAACAAGTGTTTTTAGGAAATGAGTTGTTAATTTTCACATTAA
>Seq30085 [organism=Ipomoea trifida (H.B.K.) G. Don] PacBio-Illumina derived unannotated transcript Itc12216/f1p0/1710
ATTTCCCTTCCATCATTGACTGTCTATCTGTTACGCTCTCTAACTCACTGTACACTCCTCGTGACATTCGTCCTTCTCCTCTCCCTTTCCTCTTCTTCATCTCCACTCGCCTCCCCCGCATTACTCTTCACATTTTGCGCCATCTCGGAGCATTCTGATTCATGCGTACGCACCAAGCCACATCCATTCAATCGCGTTCTACCTGGATTCGCCAAGCTCTCGAGATTCAGCAACTGAGCTGTCTATTCCCTTCATAGTTTGCCCCAACGCTGGCCAGTGGTTCTCTTCAGATTCTGGTGGACACTGTACTGCTGATTAAGAAAATATTTTTCTAAATGATTACATATGACCAAGATCCTGATGTGGTTAGGTGGGGTCTCCAGCTATTTGACGGTGATCCATATTCTAACTACTATGGCTGCTCCATCACCCAAAGTGGTCCAGATTATTATCAAGATCACTACTTTAAAGAAGGTATTTATAATCTAGCTTCTAGCCTGGAAAACAATGAGTACAATGCATGCTCTCTTGGGGAAGAACTATCACAGCTCTCAGTTGCTGAACCCCATTCAGACGTCCATCCAGTGATAGATCATACACAAACACCCTATTATTCTCAGGGATGGTTTAGTCAACCTATGGGTAGCTATACATTTGGAGATGAGAATGGTGAAGAAGAAACAACTAATGTTGGACCATCCAGTTCATGTTCTAGTCCTCGAGAAGGGTCATACTCTGAGGAGGAGTGGTCCTATTCTCTTGAATTATTGGATGAATATGATCTTGATGGTGAAGTAGGCAAAAGGTTGAACCAGATGGTTCCTATTCCACATATTCCTAAAATTAATGGGGAAATACCATCAATTGATGAGGCTACTTTAGATCATCAAAGGCTCTTGGACAGACTGCAGATGTATGAGCTAGTAGAGTCTAAGGTTCAAGGGGATGGTAATTGTCAGTTTCGGGCTCTCTCCGATCAATTTTACCGTAGCACTGACCATCACAAATTTGTTAGACAGCAAATTGTGAATCAGCTCAAATCGTGTAGAGAGATCTACGAAGGATATGTGCCCATGGCATATGATGATTATCTCCGTAAGATGTCAAAGAGTGGTGAGTGGGGAGATCATGTAACATTGCAAGCTGCAGCAGATTTGTATGGTGTAAAAATATTTGTCATTACATCTTTCAAGGATACTTGCTACATTGAAATAGTCCCCAACATTCAAAAGTCTGAACGAGTTATTTTCTTGAGCTTTTGGGCTGAAGTTCACTATAACTCGATACATCCCGAAGGAGATGTTATCGCGGTTGATAGTAAAAAGAAGATAAGTTCAGCCTCTGCCGATGAGCAGTTGGAATCTCAAGATAATTACAGCTGATATATTGATTCGAAGCAATTAGCTGCTGGCGTGACTCTACTTGTACGAGAATTACCATTTACGAAGATAAAATCTGAACTTTAGTGCACCTTATACATTAGTCCCCCAATCTCAGGTGTTTGATCTCATTTCTCTTCTCAATCAACTGCTGAGATTGAGGCACTAATTGCAGCTGCAATTGCCAACATTTTAGTACTAGTATCTGCTAATTAACTCGATTGTGCAGCGAAAGTCCAACTTCTGATTCAATCATTGCTTCAATGTATTGTATTCGTAAGTCTACTTGCCAAAGAGGCAAGATGAATTATTCATAAATTCAGC
>Seq30086 [organism=Ipomoea trifida (H.B.K.) G. Don] PacBio-Illumina derived unannotated transcript Itc12218/f1p0/1273
CTTAACATATTTATTTCTACTACTCTCAATCAATCTTTCTTTCTATTTACTACATTTCATCAAACAAAGAGAATATGCCTTCAGCAACAGCACTCTCCACTGTTCTCTCCGACATCAACGACTTTGTCGTGAGACAAGGCCACGGAGTGAAGGGCCTTTCGGAGCTTGGCCTCCAAACACTTCCCAACCAATATGTTCACCCGCCGGAGGAGAGGTTATCCAGCATGGACGTCGTTACCGATGACTCCATTCCGGTCATTGACGTCTCAAACTGGGAGGACCCAAAGGTGGCTAAGCTCATTTGCGACGCCGCTGAGAAGAGGGGTTTCTTCCAGATTGTGAACCACGGGATTCCCCTTGAGATGCTGGAGAAGGCTAAGGCCGCCACTTACCGGTTCTTTAGGGAGCCAGCTGAGGAGAAGAAGAAGTACTCTAAAGAGAATTCTGCTACTAGCCATGTGAGATATAGCACAAGCTTTCTTCCACAAATAGAGAAGGCTTTGGAGTGGAAAGATCACCTCAGTATGTTCTATGTTTCTGACCAGGAAGCTGCTCAATATTGGCCTCCTTCTTGCAGGGATGATGCACTGGAGTACCTGAAAAGCTGTGAAATGGTGAGTAGGAAGTTATTGGAGGCATTGATGCAAGGACTGAACATAAATGAAATTGACGATGCAAAAGAATCCCTTCTAATGGGCTCACGTAGAATCAACATCAACTACTACCCAAAGTGCCCCAACCCGGATCTCACCGTCGGCGTGGGCCGTCACTCCGACATCTCCACCCTCACACTCCTCCTCCAAGACGACATCGGAGGTCTCTACGTTCGCAAACTGGAGCACGAGGCCTGGTCACACGTGCCGCCGGTGAAGGGCGCTCTGGTAATCAACATCGGCGACGCTCTCCAGATAATGAGCAACGGTCGATACAAGAGCATCGAACATCGCGTTATGGCCAATGAGAGCAACGACAGGATCTCCGTCCCTGTTTTCGTGAACCCCAAACCTAACGACATTGTGGGGCCGCTCCCGGAAGTGCTGGCCAGCGGGGAGAAGCCGGTATACAAGGCGGTTCTCTACTCCGACTACGCCAAGCATTTCTACCGGAAAGCTCATAATGGGAAAGACACTATTGCGTTCGCCAGAATAGAATAGACTAGGGAAGAAAGTTGAATATGAAGTAATCGTATGTGATAAATACATATTTGCCACTATGTACCCAATAAGTTCGAGTACGTGAAATTAATAAGAAATTTCAGCCGATTCTTTA
>Seq30087 [organism=Ipomoea trifida (H.B.K.) G. Don] PacBio-Illumina derived unannotated transcript Itc12222/f1p0/2109
CTTCACTGCAGAGAACAACGAGACGGCCCTGCGGCGATGCTCCCGGAAGCGAACGGCGACGGTAGCCGCTCATCCCTCCGATGAAGTGCCGTACATCCACCATCGCCACAGCCTCCCTATGCCGGAACACCGTGACCGGTAGCGGCAGCCACACCCAGGAGCTCTGACAAGACGGCCAACGCCGCCACCACCGTCACCGGCAACCATCCGGAAGGTGTCCTGAAATACAACAGGTGCTACTCAGTTACGGGACTCGTTCGAGTATTTTGATTTTTGTTGTAGCTGCTTGGCTAGAGAATGGATAGGGAAGTAGGGTTGGAGCTTTCTAATGAAGAAAATCTTATCCAACCATTACTTATTGCTTCAAAGTCTCCTACCATAGAAAAGGCTCTAGAGCAGCTTATTGACATTGCCAAAACTGCAGAAGGTCGTTTGGAACTTGCTTCCCAAAATATTGTTTCCAATCTCCTGCAACTATGCTCATCTATCCCATATCCTGCTGGTTGCTACATCCTTTTGCCGGCTTTGAAGCTACTTAGAAACCTGTGTGCAGGAGAAATAAGAAATCAGAATGCTTTTCTTGAACAAAATGGAGCTGAAGTTGTCTCGACTATTATTAGATCTGTTGGATTTGCTTCTGATTATAATGGCGAGATTGTTCGAATGGGGCTGCAACTTCTGGCTAATTTTGTATTGGCTGGTGGAGAACATCAGCGTGCTGTTTGGTGCCAATTCTTTCCACATGGATTCTTGAATATTGCTAGAGTAAGAAGTAGGGAAAGCTGTGATCCCTTATGTATGGTTATTTACACATGCTGTGAGGGTGATGATGGGCTATTAGCTGATCTGTGTAATGAGCAAGGGTTGGCAGTTGTCATTGAAATTATACAGACTGCATCTGTTGTTGATTCCATAGAAAAATGGTTCAAGTTGCTTATATCAAGAATTTGCATTGAAGAGTCCTACACTGCATCAGTTTTCTTCAAGTTAGGTCGAGATTGTGGTGTCGAAAGTGGGCATTTTGTTGCTGAACAAGCATACATTTTGAGCATCCTTTCAGAGATACTGAACGAAAGAATAGAGGGTATAATTGTAAACCCTGATTTCGCCCTGTGCATTCTTGGGATACTGAGAAGTGCCGGCGGGGTTGTTGATTTTTCCACTAGAGGGGAAACTGGTCTACCAACTGGCAATGCTGTTATTGATGTTCTAGGGTACTCATTGACCATTTTGAGAGACATTTGTGCCTGTGATCATCCCGCTGGAGGTTCAGATGATGTTGTGGGCATGCTAGTTTCATCAGGACTAATTGAATCGCTGCTCGCTTTCCTCACCAACCTTGAACCTCCAGCAACAATTAAGAAAGCAATGGACCGAGGGGAGACCACGTCTTCTCCAATTGCACGGTGCCCTTACAAAGGCTTCCGGAGAGACATTGTTGCTGTCGTCGGAAACTGTGCATACCGGAGAAAGCAGGTGCAGGATGAAATCAGAACGAAAAATGGTATTATTTTGTTACTACAACAGTGTGTTACTGATGAAGATAATCCGTTCCTGAGGGAATGGGGCATCTGGGCTGCAAGGAATCTACTGGAGGGAAATACAGAAAACCAAAAAGTAGTTGCAGATTTGGAGCTTCAAAGAAGTGTAGTAGATGTTCCTGAACTTGCTAGGCTTGGTCTCCGAGTAGATATAGACCCTACAACTCATCGTGCAAAGCTTGTTAACATACCCCACTCTGAGTAGTAGACTCATGGTGATGGACATCATTTCTGGTTATCAACAGATTTTTTTCCCTTTTTCATATGACATGATTTGATGTCATTAACGCACGCTAGAGATTCCTTGTCTCATGTCATGTTGATGAAATATTTGGTCTAGACAACTTATTTACACATGTAATTAACAGTAATCTGGACATGATAGCCCTGATAGATGTTAAGGCAGTCCAATTACTTGGTCAGTCTTGCTTTTATTGTTTTGGTGTAGTATGTAAATAAGAAAAAAAAATGCTGATTTCATCC
>Seq30088 [organism=Ipomoea trifida (H.B.K.) G. Don] PacBio-Illumina derived unannotated transcript Itc12230/f1p1/2092
AAACAGAAGAACAAAAAGGCTTCATATTTTCCATTTTAATTCCGCTGGATTGAGACCATTCAAAAACACCCACATCCAAAGAAATGGCAGCGGCGGTAGCTTCCACTTCCATGGCGGCCGCGGCCGTCTTCAGACCAAGATTCCCTGTTTGCTCCACCCCAGCTCGCCGCTCCGCCATGCCTTACTTGCCGCCGCGATTCTCTAACACGGCCTTTCTCAAACTTGCAGGTCATCTCTGCCACTTATTTTCTCTTTCTTTCTTTGTTTTTCTCTTTTGTTTTTTTTTATTTATTTTTTATTTTTTATATTTTCCTTTACTTGCATTTTACTTTGGGGAGAAGGGGTAGTTGACTTCTTTGTATTGGGGGAAACACGGCAACTTTTGAAGTTACAATTCAATCGACATTAGGAAATTGAACTTGGAATGGTTAATCGATGATGCCCAGTTTTCAATTCTTTAGCCTAAGTAGAGTGTAACTGAATACACACAATACGGCATTTTTCTCAAGAAGTTCACTTTTTCTGATTTCTTGGAATTTTAGATCATAATTGTGGAATATTTCTGGCTTCAATGCTATTAAGAAACATACGGCAAGAGCTTTACTTGTCTTCGTGAACATAGAGAGGAGAGGGATGCCTGGCCAAATTGAATGTAGGTGGATTTGTTGGTTTAATTTCATGATTAATAAAGAGATTGTGAGTTCTTCCACAGTGTGAAACTATCTGATTGTATAATTTCACCACCCGCAAACCTTATCTGAGAATGTGCTCTGGGTAAACATGCCTTAACCCTAACCGGCAAAGGATTACAAGGAGGAAAACCAACCTAGATTGCTTATAGTTGATCAACTCAATCCAGGTAGGCCAATAGGTCCCTTCCACTAGGGGTTGAACTTGTAACCTTGCAGTTATCAAGCCACTACTCTGACCAACTTAGCTGAGGTTGCCCCAAATTTGCATGCTTCTTTCTAGGAAGGTAGCTCCAATATTTAATGGCATGACTTTTCTCTTCAAACCTCTCTTGCTGGGCTATATATAAATGGGGATACCCAACTATCAATTTATCAATGTGTTTAGTGTTTTCCAATTACACCAATCTTCTTTCATGTTTAACAATTTCTCAGACTTGAGCACCATCTGAAATAATCCTCTTTTAATTTCAAAAACAAAAAGTAGGGTTTTTTTGCCGTTTCACTTGGCTGAGATTGCATGTGGTATAGTGCAGCCATCATTATTGCAATCATTAAGTTTTCTTTTCATCTATTGAGATCTTATTATTGATAATTTGCTTTTGTGCCTTTATGTGCCAATCTCCCTAATTTAAATGCAATAAACGTTCTTAGATTTTCAAAACTGTAAAGATAGAAAGGACGTGGAAACTCTAGTTTTCTGGAACCTTGATGTGATCTACTAGAAAATGCTAGGAGAAAAATGGAGTTCAATTGAAATTAGGAAGTGAAGATTGCAATTACTAGCCAAACTTTTCTAATGATTCTCAGCAGTTCCCAGTAAAAATTCCAGCCAAATCTATATTCAAGGTGGATGGGAGCAAACTGTTGCATGTCCTCGCTGTTCACTCACCTCAGTCACTATTTTTTTAGTAGGTCTAAAGAACCCAAGAGGTCTTCACTGCTCCAGGTCAAGGCCACTTCATCAGAGGATACATCAGTTGATCCTAATGAGCTGCTAACTGATCTAAAAGAAAAGTGGGATGCTGTTGAAAATAAATCTACCGTAATAGTTTATGGAGCTGGGGCAATTGTTGCAGTTTGGCTCTCTGCAACTCTTGTTGGTGCTATTAACTCAATTCCTTTGCTCCCAAAAATCATGGAATTGGTGGGGCTTGGATATACTGGATGGTTTGTCTATCGCTACCTCCTCTTCAAGTCAAGTAGGAAGGAATTGGCAACAGACATTGAACAATTGAAGAAGAAGATCACTGGAGCTGAATAGATGCATTTGGCTACATAAATCCTGGCATCAGTTCAAATGGCTTTATTATGTTTCTGTATAAGAGGCACATACTCATGTTATGTAGAGCAGTAGGTTTCCACTGTGTATTTTTTTCAGCCATCTCTTCCAATAAGATTGCATATTCTG
>Seq30089 [organism=Ipomoea trifida (H.B.K.) G. Don] PacBio-Illumina derived unannotated transcript Itc12233/f1p0/1610.1
TCGGTTGAATTTGTATTTTTATATATGATGAATTGATGATCAGTGTAATTTGCAATTGTTACATACTTTTTCAGTTGGGTATGCTATAAATACTACACTTGCACCCGCACTTGGCTTGCCATTGAATCCACAAGCAGCAGCCGAAGCTGAGAAAGTCCTGTTGGCATCCCTTGATAAGATCGAGTCCTTTTGGCTCCAAGGAAATGGACGTTTTCTGCTGGGAAGCACCCAACCGTCCATTGCAGACCTTAGCTTAGTTTGTGAACTAATGCAGCTCGAGGTTGTGGAAGAGAAGGATCGGGGAAGAATATTAAGCCCATACAAGAGAGTTTTGAGTTGGATTGATGATACGAAGAAAGCGACGACTCCACATTTTGATGAAATACACACTGTTCTCTTTAAAGTCAAAGCCAGGCTGCAGAAACAAAGATCTGCAAAAGCAAACTTACACTCAAAGATGTAAGACATTGTGGTTAATTGATACTGACCTAAAGTAATGTTGTAAGTTTGGTCCTCAATCTCTCAAATGTACCAAATAAGATGGACAAATCACGAATCCCTCAAAAGTAAAATGCATTCTTGTTGCTTGAAGCGATGAAGAAATTTATTAATCTATGAAAAATGTTG
>Seq30090 [organism=Ipomoea trifida (H.B.K.) G. Don] PacBio-Illumina derived unannotated transcript Itc12234/f1p0/2044.1
GTTTCAAGGTGCACCGGGATGCATTAATGATTCTCTGTTAACTGGGGTGCAGTTTGTTGAAGGCTTTGAAAGCTACTTTTTTGTTTCTCGATGGACAATGCATCAACTGTTAGTAGAATGTCCATCAATCTATGAGATGCTGCCAAACCCTGACTTCCAGTGGAGCAAGACACCTGAAATTCAGGTGTGGCGAAAAATGTCTGAGGATGGAGAGACTTCGGTTGAGCTGGAGTCTTATGGCCCTAAAGAAAGTGTGACCTTATTTGAAGAAGCATTAAAGACAAATGAGCTGGAATATAATGGGAATACAGTTGCTCTACCTTTCAACTTTTCAATTCTCAATTGGGCCGTTGGTACTCGCAAAATTGTTCAAAGTGCCCAACTACCTAAGGGAATTGATTTCTATAACATCTATGGAACAGCTTTTGACACACCTTTTGATGTTTGTTACGGTTCAGAAAAAGAACCAATTGAGGATTTATCTGATATCTGCCATACACTGCCTGAATACTCCTGTGTGGATGGCGATGGAACTGTTCCGTCTGAATCAGCAAAGGCTGATAACTTCGAGGCAGTGGAAAGGGTGGGAGTGTGTGCTGGTCATCGGGAACTACTAAGCAACGAAAATGTGTTTGAACTGATTAAAAGCTGGTTGGGAGTGATGGAGACGGGCAAGGTGAATCGAAAGAGCTGCAGAGTTATGGATGGTAGTTTAAGCGGACAAGTGTAAACTTACAGACAGACTTGTGTGTTGTGTTTCCTTTTCAATTTATGAAGTCTGGTGTTGTGTCTCACATGGAAAACATATCCTGTGCAGAGTGGATTACAGTTAATCTTATACTGATTGTTCT
>Seq30091 [organism=Ipomoea trifida (H.B.K.) G. Don] PacBio-Illumina derived unannotated transcript Itc12235/f1p0/1575
GCCATCAAAAGCTTACTAAAACCAAGATGAATATCATGCTGAGGCTTTCATGGTTGCTAGTACTTCTATCTCACAAACAAGTTTTTCTCATTACATTCTGTCATGCTAGTCAGGTAGAATACCTTAGCAAGCTGCTCGAGTCTCGAATAACTGAAAACCATCTCAATTCAGAGATGTGGTCTAAGCTAGAAGATGTTACAGACACTACTTCTCCAGTATATGTTGGACCTCAAGAAGGGCTAATGGAGGCTGACAAGATTGATGCCTTGCCAATGCAGCCTCCTGGAGTCAACTTTAATCAATATGCAGGCTATGTGACAGTAGAACCTAAGGCGGGAAGAGCTCTGTTTTACTACTTTGTTGAATCTCCACAGGATTCTTCCAGCAAACCTCTACTCTTATGGCTCAATGGAGGACCAGGATGTTCATCTTTTGGCTATGGAGCTATGGAGGAACTTGGACCTTTCAGAGTGAATAGTGATGGAAAATCATTGTACGTGAACGAATATGCATGGAACAAAGTGGCAAACGTACTTTTCCTGGAATCACCGGCCGGTGTAGGATTTTCCTATTCAAACTCTAGTTCTGACTATGACACCCCTGGTGACAAGAGAACAGCCAAGGATTCTTATACTTTTCTAATAAACTGGCTCGAACGATTCCCACAGTACAAAACTCGAGATTTTTACATTGCTGGAGAAAGCTATGCTGGTCATTATGTGCCTCAGCTAGCATACACTATTCTAGCCCACAACAAGATTTCTAATCAATCATTCATCAACCTCAAAAATATTGCGATTGGGAATGCTTTGGTACATAATGACATAAACATTCAAGCCATATATGACTATCTTTGGTCCCATGCATTGATCTCAGATGAAACTCATGCAGCAATAAACAAGTACTGTGATTTCCTTAATGGAAACTACTCAGACACATGCATTGGATACACAGGTCAAGTAGGTAATGAGATAGGCTATATAGACATATATAACATTTATGCTCCACTCTGCAATGAAAAGGTGGCAAAGCCTAAGTCATCTGATATGGAATTTGATCCTTGTTCAGACAGCTATGTTGAATCTTACCTCAACCGTGAGGAGGTGCAGAAGGCTCTCCATGCCGTCAACACCACTTGGTTCATTTGCAGCAACAAAGTTGGATGGGGGAACTGGAAAGACATGCCAGGAACTGTCCTGCCCTTAATCAAGATGCTCATTGCAAATCAAATAAATGTATGGATTTACAGTGGGGATATAGATGCGCGAGTTCCAGTAACATCATCAAGGTATGCAATAAACACCATGAAACTTCCCTTGGAGAATTCTTGGCGTCCATGGTATTATAATGGTGGCAAGGAGGTGGGTGGATATGTGGAAGGGTACAAGGGATTGACATTTCTTACAATTAGGGGAGCTGGGCATGCAGTTCCTAGCTACCAACCAGAACGTTCACTAACTATGATTTCATCATTTCTTCAGGGGAAACTGCCCCCTGCCTCTTTGTAGGATAAGATTCCATCAACATGTATAAGCCATTATGCTATGATAGTGAAGTTGGATAG
>Seq30092 [organism=Ipomoea trifida (H.B.K.) G. Don] PacBio-Illumina derived unannotated transcript Itc12237/f1p0/926
GCTGTTGTCCAAGCTCCTGAGTCCTGAGTCCTGAGGCAGAGCGATCCGAAGCTGCTGTGATCTTTTCATCAAAATTCTCTCTCTAACAATGGATTCCTGCCCTTCAGTGAAGAACATTCTACTTCTAGATTCTGAAGGAAAGCGTGTTGCTGTCAAGTACTATTCAGATGAATGGCCAACAAATGCAGCAAAGGATGCATATGAGAAGGCTGTTTTTACCAAGACTCAAAAGACTAATGCAAGGACAGAAGCCGAGATAACAATGTTTGAAAACAACATTGTTGTATACAAATTTGTTCAAGATCTTCACTTCTTTGTTACTGGGAGTGAAGATGAAAATGAACTAATACTAGCCACAGTGCTTCAAGGATTCTTTGATGCAGTTGGTATTCTTCTTAGGGGCAATGTTGACAAGAGGGAGGCACTTGAAAATTTGGATCTTATTCTTTTGTGCCTTGATGAAATTGTAGATGGCGGAATCATTCTCGAGACAGATGCAGATATTATAGCTGGGAAAGTTGCAAGTAACAGTATGGATGCTGCAGCACCTTTGTCCGAACAGACTATTAGTCAGGCACTGGCCACTGCTCGTGAACATCTCACTAGATCTCTTTTGAAGTGATACATTGAACAAACAAGAAATGATGAGCAATGCAATGCAATTCAAACCTTCACCACACCTGCAACTTCTACACATACTTTGCCTGCTAAAAGCTTCCTTAGAGGTTCTTGTTTCTTCATTTTAGGACATGCAATCTGCAAACTTGTTTCATGCCCGAGGAAGACTGGAGAGGAACTTTTTGTAATGCCATTATACAATGTGACATTTTCTTGGTTTTCTAGTTTTCCCCCCTCCATCCCTTACAATGTTTAGCTTACAACTCCAGTTTTGCTTTGTGTTCTCATTTATATCTATGAATTTGTGG
>Seq30093 [organism=Ipomoea trifida (H.B.K.) G. Don] PacBio-Illumina derived unannotated transcript Itc12239/f1p0/1700
GTGAACAACAGCGGCGGCGAGGCGGCCGTTTCCGATTCTCAAAGTTCGCCCCCAAAACAACCCCCAATCGAAGCAAAGAACATAACTTTAACAATTTTTTTACTTCCAAATTCAAGGAATTTGTAGTTATAATCCCTCCTACCCTAATTCTGTCTCTATTTTAATCGGAAAGCGATGGACGAGGTGATGACGGTTGGGGATACATCGGCCGGCGCTCGATCCTACTCCTTGGAGCCATCCGTCGTGCCTTCCAACCTCCCTCTTCTCACCGCTTTCCTCGCCTGCGCTATCGCTCAATTTCTCAAGCTTTTCACCACTTGGTTTAAGGAGAAGAGATGGGATTCAAGAAGGATGCTAAGCTCCGGTGGAATGCCGTCCTCGCATGCCGCCACAGTTACTGCCCTTGCCATGGCAATTGGACTGCAAGATGGAGCTGGGGGATCGGCTTTTGCTGTTGCAGTGGTTTTGGCTTGTGTTGTATGTACTTTTAAACCAGGTTTTCTCTGTTCTTTCCATAGTTCTGTCTATTTTGCCATTTTTGTCTGGAGACTTTGAACAAGAAATGTACAACCCTGGATCACTCGATATGTGGTATGGAGCAGGGTGAAATCTCTGAGATATCCTTTTCATCTCTTATAGTTTTCATATCGTTAGCTTTTACGTCCCAAGCGGCCAAGCCTGCTTTCAGCTTTAATTCCAGTTAATTTCATGTGTGAAATTTAGATACTGTGCAGAATGTTTTAAAGAAGGGCATGATGTAGGTAATATAATGTCCTTTTTGAGTATTACACTCTGTTACGATGTAATATCTGTTCATAGCTACTTTCAACCTACTGAAGCACAAAGAGTCAACAGTTGCCTCCACTGAGGCTCAAACCCACTCCCATCATCCATGTGGGAGTGTAAACCGGGACATCGGGTACCACTAGACCACAAGGTCTTTGGCTAATATAATGTCCTTTAGAACCATAGACAAAAGGCATCTAGGTTTATACATTGGATTTGAATCAAGCATGTTGGTTTCTCAGATGTAAAGTTGCTAAACACTCACCAGTTAATATTTTATGCATTTTATTCTATTGTATTATAGTGTTTAACGCTTGGCCGTGCCTTGAATTTGTCTGTATCAGTTGTGGTTATGATCTGTATCGCTTTTCACAGTTACTTCATGTATGCTGCATAAGACAAATTTTGACTCAGACATTTGGCTAATAATTTTCTTTTGGTATAGGTAATGTATGATGCTACTGGTGTTAGGCAACATGCCGGTCGACAAGCTGAATTGTTAAATCAAATTGTTTGTGAATTGCCTCCTGAACATCCGGTTGCTAGTGTTAGACCTTTACGGGATTCTCTTGGCCACACGCCTCTTCAGGTTCTTGCTGGTGCATTACTCGGATGTCTAGTTGCATACCTAATGAGAAGATCGAGTTAGGGACAAGCCATCCGGGATGCTCTCCAGCGCGGTATCGCATCGTTAGATGTTAGAAGGCCCCCAAGCAATCTAGGCTTTGGACAGATTTTTATTTTTATTTTTATTTTTATTTTTTTTTTGGGCTGGGAGTGGGGGGTGGTGTGTGACTCCTAATATACCAAAATGAATATAAACTTAAGCCAACTGCAGGAAAATTATATAATTACTAGATGCTTCCTTGTTATGTACTTTATGTAGCAGTGTAATGAACTACCAAGTAATGTTACTTTGCATTTGTTCTT
>Seq30094 [organism=Ipomoea trifida (H.B.K.) G. Don] PacBio-Illumina derived unannotated transcript Itc12255/f1p1/1691
AGAACAATGAGGCGTTACTGCAGAAAGGGGAGAAATGCTACTATGAGAAGTGCCCAGGGTGTAAGGTGGAGCAGCAGAAAGAGTTGCAGACACAGATTCCCCTCAAAATGCTTATCACCATTTGGAGTATTGTGCTCTGTACATCACTCCCAATAACTTCTCTCTTCCCATTCATTTATTTCATGATAAGGGACTTCCAAATTGCAGAGACAGAAGAAGATATCGGCAACTATGCAGGTTATGTAGGATCTGCATTCATGCTTGGGAGGGCATTGACATCTGTTTTCTGGGGGAGGATGGCGGATCGATTTGGTCGAAAACCAGTTATTATATTTGGCACAACCACAGTGGTGATTTTCAATACTCTCTTTGGTTTTAGCGTCAACTTCTGGATGGCCGTCATTACTAGATTTCTTCTTGGAAGCTTCAATGGTTTGCTTGGACCAATAAATGCATTTTCTGCAGAATTCTTTCATGAAAGATACCTATCTTTGGGAATGTCCGCGATTTGCACGTCCTGGGGTATAGGCCTAATCATTGGCCCAGCTATAGGAGGCTTTCTTGCGCAGCCTGCGGACAAGTATCCTTCATTGTTCTCGGCAGAATCTCTATTTGGGAGATTTCCGTACCTCTTGCCTTGTCTCTGCATTTCACTGTTTGCATTGGCAGTGACCATTTCTTCATTTTGGCTACCGGAAACACTACACAAACATGATTCGGCAAGTGTTTCGACTTGCGGCTCATACAGGGTTTCAGTCGTTGCACCTCAAGTAGCAGAGGATGATGAGAAATCAACTCCCAGAAAGAGCATTTACAAAAACTGGCCCTTAATGTCAGCCATCATAATATATTGTGTCTTCTGTCTTGATGATATTGCCTATTCAGAGATATTCTCATTATGGGCTGAGAGCCCCAGAAGACTTGGTGGTTTAGGTTATTCTACAGATGCTGTTGGAGTGGTTCTTGCAATCTCAGGGTTCAGCCTTCTAGTCTTTCAAGTTTTGCTATATCCCAGCATTGAGAGAGCCATTGGCCCTATAACAGTAATGCGAATTGCAGGAATAATGTCAATACCCTTGCTGACAAGCTACCCCTACATTGCAAACTTATCTGGGATTTCCCTCTCTCTAGTGTTAAGCTGTGCATCTCTCTTAAAGAGCATTTTGAATGTGGCAATTATAACAGGACTTTTTATACTGCAGAACAAAGCTGTGGAGCAAGATCAAAGAGCAGCAGCTAATGGTGTTGCAATGACTGGAATGTCAATCTTCAAAACTATAGGTCCAGCAGGGGCTGGAGCACTATTTTCTTGGTCAGAAAAGAGACAAGATGCTGCTTTCCTTCCAGGCAATCATATGGTTTTCTTTGTTCTAAATGTGATTGAGGGAATTGGTGTGTTGCTTACATTTAAACCATTTCTTGTTGTACGCTGATACACCACTGTCACATACCTGCAAAGCGAGAAATACTGTCATCATGCATACAGAGGAAGGTGATACAGGTGTCATGAAGGCAAGAGGTGGGCTTGGTAGAGACAGACTAAGGAGAACGCGTAAATTGTCGGGTTACCTTGTTGATTATGCGCATCCACTAGTGTAGTTTTGATCCTACTTTTAAGCTTAGTAGCTATTTTACATCTTATATAAAGCTATGTAATAAGAAGTGTTGAACATGA
>Seq30095 [organism=Ipomoea trifida (H.B.K.) G. Don] PacBio-Illumina derived unannotated transcript Itc12257/f1p0/4225.1
GACCAACGCTAAAGCCGCGCTTGTCTGGCTATTCAAAGTCCACATTCAGACGACTCAGACCTCGACCCCCGCCTTCTCTTCATGGCCTTCTCCATCTCCGCCACCGCACCCGCCGCTAATCTCTCGCCGCTTACGCCGCCGCTAGAGAAGCTCCTTTTCTCTTCCTTGAGATCATACTCTCTCTGCTCCAAAACCGCCCAAAAACCCCTCGTACTGGCGGCGGCGGCTTCGAAGAACCCCGTCTCCGACGTCAGATCGGACGAAACTTCTTTCGCTTCTTATTTTGATGAGGACCGCACCGACCGTCCCCGAGAAGAGTGCGGCGTCGTGGGAATCTACGGCGACCCGGAGGCCTCCCGCCTCTGCTATTTATCTCTTCACGCTCTCCAACACCGCGGCCAGGAAGGCGCGGGCATCGTGTCGGTCCACGACAACGTTCTCCAACATATCACGGGTGTCGGCTTGGTCTCCGAGGTTTTTAACGAATCCAAACTCGACAAGCTTCCCGGTGAAATGGCCATCGGGCATGTCAGGTACTCTACAGCTGGCTCATCCATGCTTAAAAATGTTCAGCCTTTTGTTGCCAGCTATAGGTTTGGCTCCGTCGGGGTGGCCCACAATGGCAACCTAGTAAACTACGAAGCCCTGCGCGCTGCTCTTGAGGAAAACGGGTCAATTTTCAATACAACCTCCGACACAGAGGTGATTCTTCACCTCATTGCGATATCAAAGGCGAGGCCTTTTATTCTTAGGATTGTCGAAGCGTGTGAGAAGCTTGAGGGGGCTTATTCTTTGGTGTTTGTGACTGAGGATAAGCTAGTGGCGGTTAGGGATCCTTTTGGGTTTAGGCCATTGGTGATGGGTAGAAGGAGCAATGGGGCCGTGGTGTTCGCCTCTGAAACCTGTGCTTTGGACTTGATTGAGGCCACATATGAGAGAGAGGTTTATCCAGGTGAAGTGGTGGTGGTGGATAAAGAAGGGTTTCAGTCCCTTTGCTTGATGACTCACCCAGAGTCTAAAGCTTGCATCTTTGAGCATATTTACTTTGCCCTTCCAAATTCAGTGGTTTTTGGGATGTCTGTGTATGAGTCTAGGCACAAATTTGGTGAAATTTTAGCTACTGAATCCCCTGTTGAATGTGATGTTGTGATAGCTGTTCCTGATTCTGGGGTTGTGGCTGCACTTGGTTTTGCTGCTAAAGCAGGGGTTCCATTTCAACAAGGGCTAATTAGGTCACATTATGTTGGTAGAACTTTCATCGAGCCGTCACAAAAGATTAGGGATTTTGGGGTGAAGCTCAAGCTCTCACCCGTGAAGGCCGTGTTGGAGGGGAAGAGGGTTGTGGTTGTGGATGATTCGATTGTGAGGGGAACCACTTCTTCCAAGATTGTTAGGTTGCTCAAGGAGGCAGGGGCCAAGGAGGTTCATATGAGGATTGCTAGTCCTCCGATTATAGCATCTTGTTATTATGGGGTGGACACACCTAGTTCAGAGGAGCTGATATCGAATAGGATGACTGTGGAAGAAATCCGGGCGTTTATTGGATCAGATTCACTTGCATTTCTCTCATTTGATAGCTTGAAGAAACATTTAGGGAGCGACTCTCCAAACTTCTGCTACGCTTGCTTTTCTGGGAGGTACCCGGTTCTGCCAACAGGCAAGGTGAAAAGGGTTGGCGATTTCATGGATGACGGATTGAGTGGAAATATGGGGTCTATTGATGGGGGCTGGTTACACAAAACTAAGATGCTGAATGAAAATGAAGAGGCGATAGCGACGCCTGAACTTTAGTTGGTTTCTACATATAGTATTATGAGTTGGTAAAGTTGGAAGGCTTGGTAGATTGCTTATGCTCAAATGGGATCAACTCTGTCAAGATCTCACTGTTCTGAATTTGTTTGCAACTACCACGATACAGTTTTACAGTATTGTTTACCTGTTCTTGAATCTTGGCATGTCTCTAGTGTTTTAAATGTTGGGGCTAGAGATTAACTTTTCCCAGATTGACTTGAAAAGATTATGAATTCTAAATGTGCCAAATTAAATG
>Seq30096 [organism=Ipomoea trifida (H.B.K.) G. Don] PacBio-Illumina derived unannotated transcript Itc12262/f1p1/1349
AGAGTTTTGAGAGTTTGGGATTTTGATTTTATTTTTGGATTTTGCCAAGGAAAAAAAGATAGAGCTTTCGGGGATAAATTTTGTTGTTTATGGAGGTGTTGCCGATGAGATACGTACTCGTGGTTGTTGTTGTATTGGTGTATGAATTTTCTACTTTTAGCTACGTATCTTCGTATTCGAATCCGTATGCTTCCGAATCGACGTGCCGGCGCCGTCAGTCTCCTTCGTTTCTCTACGATCTGAAATTTCAGTGCTCCCTTCCGATCTCCAAGCCTTCTTTTCCCATTGAGATGGATGGAGAGTCCCTTGACAAAGTTCTGGACTCCAGTCAAAAGGATGGGCTTACTGCTGTTTTATTCTATGCGGCATGGTGTCCTTTCTCCAGCCGTGCTAGACAAGTGTTTACCACTCTTAGCTCCATGTTCCCACAGATCAAGCATGTAATGGTTGAGCAATCTGCAACAAGGCCAAGTGTTTTCTCGAGGTATGGTATTCACAGCTTGCCTTCAATTTTAATTGTGAATCAGACAGAAATGTTGCGATATAATGGCCACAAAGATCTCCATTCTCTTGTGAAGTTCTACAAGAAAACTACAGGTCTTTATCCAATCATGGATATGAGTGAGAGTGAAAACAGCTATGTTGAGAAAACCCAAGAAATTTTCATTCCATGGAATGGAACCTCATTGAAGGAAACGTTCAGCACGGAGCCATACTTGGTACTTTCGGCAGCATTTGTGTTATTAAGGGCTTTATTGTATTTCTTCCCGGGGATAGTATCTCGTGCTGTGGCTCTGTGGGCTGCATATGTACCTCATCTAAACATGAGCGTATTTGGCGAGTCAAAGCAGCTTTTAGGGCATGTTCTCCACGTGATTGATCTGAAGAGGGTATTGAGCAAGCTAAAGCTGTGCAAAGCAAGGAACTTCCACCGAGGTGCACGGAATGCTCGAGTTTGGGCTTCGTCTCTGACTTCCGTTTCCCTAGGAGAAGCTTCCTCTTCGAGAGACTTGTGAGTACGAGTACGAGCTGGTGGGGTGGGCGTTCAGTTCACATCCAAACATCAGAATCCAAACTGCAGGCAGGACTTAGATCACTGAAACCAGCTTCTAAAGCATGTAGATTTTGCCCTTTTTTGCCCTTTTTCTTCTTGCTAGTTATTGTTGTGGCTCTGCTAAATCATTTGTTTTCTTTCTGCAAAGAATTATAGTGTTGTGCTTTGGAGCTGGAAGTATACAGCAGTGAATGTAAATTTCAGAAGAGATGCTTTCCTCCTGTGTATATTATTATGGTAAGTGAAGGAAAACTGACTTGCAAGCAAACTTGTTAATCAAAATGAATGTTGGTTGTTCC
>Seq30097 [organism=Ipomoea trifida (H.B.K.) G. Don] PacBio-Illumina derived unannotated transcript Itc12264/f1p0/1693
CAACAACACAAAACACAAAGAGAGAAAGAAAGAGAGAAAAGAAAGAAAAGAAGGCATGGAAGAAGAGAAGAAGGTGTGGGAGAACATGAAGGTTCTTTGCATTTCTGTAGTGGCGTGTTTGTTTGTGCTGAGGGGGATGGCGTATCTGTGGTGGAGGCCCAGGAAGATGGAACACCACTTTGCCAAACAAGGCATAAGGGGACCTCCTTACCGCTTCTTCATCGGCAATGCTAAGGAGATTGTGAGCCTAATGGTGAAAGCCTCATCTCAATCCATGACTTATTGCCACAACATTCTCCCTAGAGTCCTCCCTTTCTACCATCATTGGAAGAAAATCTACGGTGCAACATTTCTAGTGTGGTTCGGGCCGACGGCGCGTTTGGCGGTCGCTGATCCGGACCTGATTAGAGAAATTTTCACGTCAAAATCAGAATTCTACGAGAAAAATGAGGCGCACCCTTTGATCAGACAGCTAGAAGGCGACGGGCTTTTGAGCCTCAAGGGTGAGAAATGGGCACTCCACAGAAAAATCATCACCCCCACTTTCCACATGGAGAATCTCAAGCTGTTGATTCCGGTGGCCGCCGGCAAAGTGGTTGAAATGTTGGAGAAATGGGTGGGAATGTCAAAAGAGGTTGGAGATGGAGAGGTGGAAATTGAAGTCTCGGAATGGTTCCAAACTTTGACAGAAGACATTGTTGCCCAGACAGCTTTTGGCCATAGCTATGAAGATGGCAAAGCCATTTTTAGGCTTCAAGCTCAACAAATGGTTCTCGCCAGTGAAGCCTTCCAGAAAGTTTTCATCCCGGGCTACAGATTTTTGCCCACGAAAAGGAACATAAGATCTTGGAAATTGGGGGAAAGAGAATCTTGAGAGTGGGCCCAAGGATTTGCTGGGACTCATGATCCAAGCTAGCATGAAGGAAGCTTCTAAGAAAGGGGGCGAGGTGTCGCCGTCGCCGGCGTCGACGATCACGGTGAACGACATTGCGGAGGAGTGCAAGACGTTCTTCTTCGCCGGGGAGCAAACGACGTCGAACCTGCTGACGTGGACGACGGTGCTGCTGGCGATGCACCCACAGTGGCAGGACCAAGCACGTGAGGAGGTGCTCAAGGTGTGCGGACCACGTGACATACCCTCCAAAGATGATATTGTCAAGCTTAAGATGTTGAGCATGATTCTGAACGAGTCCTTACGTCTCTACCCTCCGATTGTTGCCACCATCCGTCGGGCAAAGGCTGACGTGGAGCTGGAGGGTGCAAGATCCCGCGTGGGACCGAGCTACTCATACCCATCCTAGCCGTTCATCATGATCAAGCCATATGGGGCAACGACGTCAACGAGTTCAACCCGGCCCGATTCTCAGAAGGGGTGGCCCGCGCAGCCAAGCATCCCGTGGCTTACATTCCTTTCGGGCTGGGCGTTCGTCAGTGCATCGGACAAAACCTCGCAATCCTTCAGACGAAGCTAACATTGGCGATCATGCTCCAACGCTTCTCCTTCCGGTTGTCGCCGCGTTATAAACACGCTCCTACGGTGCTGATGCTTCTGCACCCACAATACGGGGCTCCTGTCATATTTCAACGTCTACCCGAACATGAACCCGAACCCGAACCCGAACCCACAACCGTACAAGATCAAGGGTCATGGTAGCGCATAATACCTAAACTACCCCTATCCTTCCGTTGTGTGAGTGCATATATGCTTAGCTTCTCAAATGACC
>Seq30098 [organism=Ipomoea trifida (H.B.K.) G. Don] PacBio-Illumina derived unannotated transcript Itc12274/f1p0/1531
AGAGTAAACCCCAAATTTCACGATTTGCATACGGCGAACGGGCATCGTTGTGGAACACAAAAGGGCTAATTTTTCCTTGCTCTCAGTTCGATCGGGTAGATCAACTGCCTATTCCGAACCCGAATTCAGGTTCCTGTGCAATAATTTCACGATGATCGTTTTTTAATTCAGAATATCGGTTTGAGGCGGCTGTGATATATATTGAATCAGTAAAGATGTTTTCTCGGATTTTCGGAAAACCTAAGGAGGAAACTAATGCTCTCACAAGTATAGAAAAGTTAAACGAGACTCTGGAGATGCTTGAGAAGAAAGAGAAAGTTCTTCAAAAGAAGGCTTCTGCAGAGGTTGAGAAGGCTAAAGAATTTACAAGAGCTAAGAACAAGAGAGGTACTGCTAGATTGTATATTATCCTGCCTTGTAAACCCATTCATTTGACTGATTGGTCGACTTCTATTTTTAGTGTTAATGATTATTTGGGAATTCAAATTATTTTCACTAACTAATTACAGATTTTATATGATGTTTGGCTATATGTTAATGTGTAATGGCCGGTGACTAGACTAATAAGTAATGAGGGACTTTTAAGATACTAGGACATTCTGTACTGTTTTATCTTCAAAAAAAAAAAAGACTATTAAGTAATGAGGGACTTTTAAGATACTAGGACATTCTGTACTGTTTTATTCACTTGCAGCGGCTATACAATGCTTGAAAAGGAAGAGGCTTTATGAGCAGCAAATTGAGCAGCTTGGCAATTTCCAGCTGCGCATCCATGATCAGATGATAATGCTAGAAGGAGCAAAAGCTACAACTGAAACTGTTGATGCTCTAAGAACTGGGGCAGCAGCAATGAAATCTATGCAAAAAGCCACGAATATTGATGACGTGGACAAGACAATGGATGAAATAAATGAACAGACTGAAAACATGAAACAGATACAGGAAGCATTGGCTACTCCAATTGGTGCAGCAGCTGACTTTGATGAGGATGAATTGGAGGCAGAACTTGAAGAATTGGAAGAAGCTGAGTTGGAAGAACAGCTGCTTCAACCTGCAACTTCAGCCCCAGCTGCTCCAGTGCGAGTCCCAACAGGCAAACAACCAGCTCGCCCTGCTCCTAAGCAGCAAACAGAAGAGGAAGATGAACTTGCAGCTTTGCGAGCAGAAATGGCTCTGAGCTAATCCCATTTCTGTTGGTTTAGCTGGTATTTATTACGACTTCAACAAATTACAAGGAAGCTTATGGAGAGTGAGTGTATATACAAGCATCAGTAATAAATAAGGTGTGTATATAAAAGATGTTATAGATATGAATTCTGTGAACACTGTACTATTGTCCTTGCTTGGAAATATTACACTTTCACTTACCTCCGCTGCTGTTTGGGTCAATAGTCTGTAAACTTGGCACTGTAGGAAATCAAATTCTGTGGAAATTGTGACTTTAGGTCTTTACCATAAAGGGAGACATAGACTGTATGTTTGAACTGATGAAAATTTTCATCAATAAATAAGATGGGTAAGGATTTGTAC
>Seq30099 [organism=Ipomoea trifida (H.B.K.) G. Don] PacBio-Illumina derived unannotated transcript Itc12275/f1p1/1459
GGCTAAGGGATTATTAGGCGGAGCCGGTGAAGGACCAAGGCCAGCAACGCCCGTCAAAAATATGATGGCGGGGCTATAGCTTTTGGCGCACTTATCTTAACAAGTGATATTAGAGCTAGGTCACATGTGCAGTTAAAACTGGTAGGTGCTGGGGGAATTGTTGGGCGGAGGCACCTTCCTCTCGAAAATGCCATTTCTTGATATGACTTATGAATAATTTGCTGTGATTGTGATACCCTCTGCCATTAGGGTGATTGTATCATTCCTAAGTCCAATGCTATGGGGCAGATTAAAGGTAGCTTGGTGTCCCCAGATATTATAGAAGTCTGCTATGGGAATTTATGAAATTAAATGTATACAGTAGAAAGGTCTTTTATCTGTGACATTACTCGTACTTTCTTCATGTCCACTTTGATTACTAGTGATCATATATGTGTGTCTGTGGAAGTCAAAATGGTGGACATGAAAAAGTACATATTGGGGAAATCTTTAGGAACTGCCATTTAATTAGGGCAGCCAGTATGCTATTTCAAAAGAAATTCGTGAAGTATTTGAAGATCTATTGCTTCTGCAGAGTTCATTTCTTTAATAAGAACTGTAAATGGATCATTGTCCCTTCAAATTGTTGAAGGCGAATTCATGGTTGCTTGTCTAGTACATCTAGAAGTGCCTGAATGCAGAATTATCTATTTGTTTACATCATGTCTTTATGGCCCATGTTTTGCACTATGGGTAGGGGTGTTACGGATGGTATTTTTGTTGGCAACATTGGTTCTGATATGTCCACTGTCCTCTCCAGGTAACCTTTGGTATAGTTCTATCTTATCCTAAAACCTGGACATCTCCCCTCTTATAATTTAAGATTGGGCTAGGGTCACTCAACTCGGTTATAATGCACAAGTCAAACCACACTAAAAGATTGAATCCAATTAATTAGCTAGTCTAATCCATGGCCTAATAAACGCATATGTTTTTTCTTATTTTATCAATGTGGACTCAACATCCACAATGCATATGGTTTCTTGTGCTCAGTCTAAGACGGAAAGAAACATCCATCGGGACTTCCATCTATACCAATATATGGGTTATTTTTCTGGTTTTTGTGTCCTGTTAGTGTTCTTTAGCATTTCAGTCCAGAAGGCTTAACAATAACCGAATTTTTGCTTTCGCAGAAAAGCCTGGTGTGCTGCAAGTTGTCCGAAGTCAAACGGTGCAGTTACATTCACGACCTGGACTTGCATGAGACAAGAATCACAACCCATATATCGTACTAAGGATATCTGCTGCTTATGTTTGTATAGACTCCTGGCCCATCGTTTCTCTTCAATGTATGAAATGTTAAAGATAATGTCATGACTTTTCGTTTGTACTATGTATTGACTACCACATCAATAGTATTACGCATGTACGGAGTATAAATAAGAAGGGAATGGATGGGATTATCCATTAGGAGAGTGTGCTAATAAATGAATTATATATAGAGT
>Seq30100 [organism=Ipomoea trifida (H.B.K.) G. Don] PacBio-Illumina derived unannotated transcript Itc12280/f1p1/1564
TGAAAGCAAATCTTCGCTCAAGAGCTATGGCTTCTTCTAGCTCTTTCTCTTCCAGAAATCTCATTTCCCTCTTCAATAGAACTCCCAAAGTGACACCACTGGACTTCTTCAATCACCGCTATTCAGCTTTCTTCTCCACTCACATTGTTGGGGACTCACCGATTCTCGTAGTTTCTAACTTTCTATCACCTTTGTTCATATAATTTTTTTTTCTTATAAAGTTATGATTTGGTTGGGGGATTTTGATGTGAAGGTTAGAGATTTTATTCACAAGGCACTGTATGATCCCAAGCATGGGTACTTCTCTCAGAGGTCTGATTCAGTTGGAGTTCTTGACAAAAGCATTAAATTCAATCAACTTGAAGGCAGGAAAGCTTATATGAAGCATTTGGATAGAATTTACAAGCAAAGTGGCATTTCATGGTTTACACCAGTGGAGCTTTTTAAGCCTTGGTATGGTCATGGAATTGCAGAAGCTATTTTGCGAACAGCTAATCTATCTGTTCCACTAAAAATATATGAAATAGGTGGAGGATCAGGCACCTGTGCAAAGGGAATTTTGGATTACATAAAGTTGAATGCGCCTACAAGAATTTATGAGCATATGACGTACACCTCAGTTGAAATTAGTACGGCACTTGCTGCAAAGCAGATTCAAACTGTTGGAGAAGTTCATAGTCATGCATCCAAGTTCAAAGTCGAGTGTCGTGATGCTGCTGACCGGAGTGGGTGGGGGGAAGTGAACAACCAACCTTGTTGGGTTATCATGCTTGAGGTCCTTGACAATCTTCCACATGATCTTATCTATTCCGAAAATCGAACATCACCGTGGATGGAAGTATGGGTTGAGAGGCAACCACAAAGGTCAGAACTTTCTGAGTTGTATAGGCCTGTCCAGGATCCATTAATCACAAGTTGTATGGAAATCATAGATATGAAGGGTGATGGTTTAAGTAATAGCAGCAAACTGACTTCAATGGCGAAAAATGCTTGGGCAAAAGTATTTCCCAGGCCTAGAAGATGTTGGCTTCCGACTGGCTGTTTGAAACTTCTAGAAGTTTTACATGGAGCTTTACCAAAGATGTCTTTAATTGCTTCCGATTTCAGTTTTCTCCCTGATGTTAGAATTCCGGTGAAAGAGCTCCACTGGTTTCAACTAAGAGAGACGGAAGCAGTTCAGATTACAACAGTTATTTGGAAGCAAAGGGGGATGCTGATATATTTTTTCCAACCGATTTTTGGCTCTTGGAATGCATGGACCATTATTGCTCTGGATGGATGAAGCAGCAACAAGATATATCAACCAAGCTGGGGAAGAAAAGACGCACATTAACGCTTGACACATCAGCTTTCATGGAAGAATTTGGCCTTCCCTCGAAGACAAGAACCAGAGATGGGTACAACCCTCTACTAGATGACTTCAAGAACACTAAATTTTATCTTAGTGTTCCTACACACAATATAAAGTAGAGGAGCTGCCCATTACTTCTTGAGGATATGGATTCAGGTATTATCATGCTTATGTAGCTTGCAATTCGAGAAAATACATGTCCGAGCTGAATTGAG
>Seq30101 [organism=Ipomoea trifida (H.B.K.) G. Don] PacBio-Illumina derived unannotated transcript Itc12285/f1p0/1839.1
TGGTTTAAACTTTCCAAAGAATTTTAAATTTTAAAAAAAAGTTCTAATACACCTTTTTACATCATACAACAATGTAATATAAAGGACAGCAAAACTTTGAAGTCTGGGTATAAAACCTTGCAGTCAAAATCTATTGAGTAGAATGCTAAATGGTGCTGATTCTTGAGCTAGATCCTAACCGTTCAATTATGGAGATGCTGCTGTATTGCGACGAAGAACGGAAGGATTCATGGCTTAGAGGCAATGGGCGATCTGGTAATGTTGGGATATCAATGTCACCTTCAAGCATTTTCAGAGCATCAGAAATGGTAGGTCTAAGAGCCACCATAACATGTGCACATAGAATCCCCACAAGAGCAAATCTCTCCATCAGTCTCTTTGGTCCTTCCTCTCTTATGGAAATGTCGAAAATTTCCTCTGCATTGCTCGACTTCACCAGCGCCCATGCCCAATCCGCAATCAGAACTGAACTAGTGCTCGACATGTCGAGCGCCCTCCTCCCGCTCACAATCTCGAGAATCAGTATTCCGAAGCTGTACACGTCGCTCTTCTCTGTTAACTGCCCGTAGAGGGCGTATTCAGGGGCTAGGTACCCGTACGTCCCTGCCACCCTCGTGGTGATATGAGACTGCCCTTCCTCGGTCTGCTTGGCCAACCCGAAATCCGCCACTCTCGCCTTCATCTCGGAGTCCAGGAGGATGTTAGTCGGCTTTATGTCCCGGTGGTATATCCCGGGCTTGATCTCGTGGTGCAAGTAGGCCAACGCCTTCGCCACGTCGAGAATGATGTTCTTGCGCTGAGGCCACGACAGCTTCGGCCTGTTCCTGGACTGGAGAAAGAGATGATCATGAAGGCTGCCG
>Seq30102 [organism=Ipomoea trifida (H.B.K.) G. Don] PacBio-Illumina derived unannotated transcript Itc12291/f1p0/1853
CTTTTATTTTTCAGCTCAGCCGCTGCTGCCCTCAGGACCGATAGACTCGAATGTTTTCATCAATCACCCAAAAAAAAGCCATTTTCACAACCCCAAAGCTTTCCATCTAAACGCCCTTGAAAAAAAGTTAAAGTCTTTCACTCCCTGAGATGCTAATCCGCCGCTCCACTCCACTTTATTCCCTCTTTCATCCGCGTGCTGTTATTCCCTTTCCTCAATCTTGATCTATACACCCACACCCACCAGCTCATAATCTCTAAACCATACGCAGATACAGGCGGGATTTTATGGATTCTGTGGCTCTGGATGATATAATCAAGAGGTTGTTGGAGGTTAGGGGGAGACCCGGGAAGCAAGTGCAGCTTTCTGAGTCGGAGATCAGGCAGCTGTGTATGCAGTCCAAGGAGATTTTCTTGCACCAGCCTAATCTTCTTGAACTTGAGGCACCCATCAAGATCTGCGGGGATATTCATGGTCAATATTCTGATCTACTCAGGCTCTTTGAATATGGCGGTTTACCTCCGAAATCTAACTACCTTTTCTTGGGCGATTATGTGGATCGTGGGAAGCAAAGTCTAGAAACAATATGCCTTCTGCTTGCTTATAAGATTAAGTATCCTGAAAACTTTTTCCTTCTGAGGGGCAACCATGAATGTGCTTCTGTTAATCGTATATATGGATTTTACGATGAGTGCAAACGGAGGTTCAATGTTCGGTTATGGAAAATATTCACAGATTGTTTTAACTGCCTGCCCGTGGCAGCTCTGGTCGATGAAAAAATATTGTGCATGCACGGGGGGCTTTCTCCGGATTTGCATGATTTGGATCAGATAAGAAGCCTACAACGACCTACAGATGTTCCGGAAACTGGTTTGCTTTGTGATCTTTTGTGGTCTGATCCTAGTAAGGACGTCAAAGGGTGGGGGATGAATGATAGGGGTGTCTCCTACACTTTCGGTGCCGATAAAGTGACCGAGTTTCTCGAGAAACAAGATCTTGATCTTATTTGCCGTGCTCATCAGGTCGTTGAAGATGGATATGAGTTTTTTGCAGACAGACAACTCGTGACGATATTCTCAGCTCCTAATTATTGCGGGGAGTTTGACAATGCTGGTGCCATGATGAGCGTTGACGAGACGTTGATGTGCTCTTTTCAAATATTAAAGCCTGCTGAGAAGAAGCCGAAGTTTGGATTTGGTAGCACGACAACCGCTAAACCAGGAACCCCTGCATCGAAAGCAAAGGTATTCTTGTTTGTTAACCTATAATTGTTTGTTATTTGGTCAACAATCAGCCCGAGGTAAGTCCACCTTTCTTTTCTATTATTCCCATCACATCGATCTTCAAATCTTCAAAACGCATCTCCATAACTCAGAGTCAGCTATAAAACGCATGCCTTTTACCTTTCACCGTTTTCTTTATATTGCCTTTTACCAAAATGCCCTAACCTCAGCTCGTGCCACCTTTGTGCTTTGTGTGTTTATCTTGACAGCTCGGTTTCTTTGTTTGCAGTCGCTTCTCGGTAAAATAGGATGAACATAGTGAACGGAAGCGAGAGTGGATCCCGGGGAATGTGAACATAAGGGACAAAATGGACAATGGCAATTGTCTCTCCTGGAGTGAAATCAGGAAGGCTGTAATAATTTTTCTTTTTCTTTTTCCTTTTTTATTTTTACTTGTCTGTAAAAATATTAGCCAGTTGTGGTGGTTATGAGTTTGGCTAAGGAGCCACCAAAATGGTTTCACTGACCCTTTTTAACTTGAAAAATCAGAGAACTTATTTGGTGTAATCTGTTACTGTGGAACAAGGTTAGCAATTGTGTCACTCTCTAATAATTGGTGACAATATTG
>Seq30103 [organism=Ipomoea trifida (H.B.K.) G. Don] PacBio-Illumina derived unannotated transcript Itc12293/f1p1/1817
CCGGCTGCCCGCCATACCTGCAAGCTGTCAACCAAACCCGAAACCTCCATACGTGCAATCGATGCCGCTTTGGGATTGTAACCCAAAATCAACTCAAATATCTAATGCATACGCTTCGCGCCTCGGCCGGAGCGGCTAGATTTCCCGGAGGAACAGAGAAGAAAGGGTAGAGAAAGGGGGAGAACACGGCGGAGGTCCATTCATCTGTGCTCGCATTTCTGGAAGTAAGGTAAAGCAGTGTAGCGATCATTTTATCGTAATTGGGGAAATGAAATATTGGGGCGGGATGTGGCCGTCGGAATCGGGAATTGGATTGCTGGTTTCGTCGCCGGGAAAGTTCTGGGAAGAAAGGATTGATGGAGGAGGAGGAGCAAGGGGATGGACTCTGAGCGGCTGTTCATATGCCTGTACTATGGGGGTCGTGCTCATCATACTAACTTGCCAATTGCTCAACAGAATCCGCTCTTCCCGTCTCCGATTGTCGTTGTCTTCTTCTTCTTCTTCCTTTTTATGCAAATCCGCCGGTAAAGGAGATGTTGCTCCTCCATGTTCCGGCACTAACCGCGAGCCTGCTGCACGCATTTCTTCATCCCTTCTCCCCCAATCTAGGATTTCTACAATTATATCTGATTTGGACCTGAAGGATTTGATAGAAAACTTGGACGAGAAGCTCAACTGTAATGAGAAGTGGGAACATGTCATTGACCGAAGAGCTGATCTTTTTTCCTACACTGCAAAGTGTTGTAAGCCAAAGGATGGGCCTCATAAGTATATAAGTGGTACAGTATTTGAAAATTGCTCCATTGAATTGCTGAGAGATTTCTACATGGATTATGATTTCCGGCAAACATGGGATAAAACCCTAGTCGGGCATGGACAAATACAAGTGGACACAGGTAGTGGAACTGAAATTGGCTGGATGATAAAAAAGTTCCCCCTCATGACTCCTAGAGAGTATGTAATAGCTTGGAAATTGTGGGAAGGCAGTGATGGATCAATATACTGTTTTAGCAAGGAGTGTGAACATCCTTTAATCCCGAGACAGAAGAAGTATGTACGGGTTGCACTGTTCAGGTCTGGTTGGAGAATCAAGAAAGTTTCTGGTAGGAATGCCTGTGAGATCAAAATGGTGTACCAAGAAGATTCTGGTATGAATGTTGAAATGGCAAGGCTAGCCTTTGCAAAGGGCATATGGAGTTATATTTGCAAGATGCATACTGCATTTCGTAAATACTCAACTATTGGCCATTCTCAACTAAATTCTGGTGTGACAGCAATCACATTAATTCAGAAGGTCCCACCTGAATTGGAGGCTATTAGCAACACAACCGACGCAATACATCCCGGAACCTCCACAAGCAGTGCACACCTCCATCATGGATTGCCACATGAAACGAGTGCAAGGAAATTATTGAGTAAGCCATCAATTAAATTGATGAAAGGTGCATTTTTTCTAATTGGAGGCGCAATCTGTTTGTCTCGCGGCCATTCCAACTTGGGCGTGAAGGTTGCCATGGCATGCATCTTGGGGAATCTCACCAAGCAAAATGCTTCAGCCTTCAAGAAGCAAAAGAGCAAGGAGAGAGGCGGCCTAGCAGGTCTTACTAGTCATGAAGATTGTGGGACAATCCAGTAACCTACCCATAGCTGATGGCATCGGCTTTGTATAATTATGGGCTGCCTAATTGCTGGAAATTGCTAGTTTAACATTGCTTCTTTGTCTGCTAATACAACCCATGTATTTGTAATTATAATTTGATCTGTCCATTATGAGATCATTTAAAATAGAATGTATAGTTTAAAAACTTGTCTTCTACAGTTCTACTTGCT
>Seq30104 [organism=Ipomoea trifida (H.B.K.) G. Don] PacBio-Illumina derived unannotated transcript Itc12297/f1p0/1587
AGCCTAAAGCCTAAAGCTCTCCCTCGCTCCTCACATTTCTCTCCCCTTCCTTGTTCAACAACCAAAGTTTTGGCTGGCTGGCTGGCTGGCAATGACTGCTGCTCCTGCTCACTGACTTTTCAACATCTGTAATGCATCTCCTCCTGTCCTGGACTGCTTATTTTTGAGCATCAACTTATATCATTAACTGCTGTGCCTGCCTGCCTGCCTGCCTGTGCAACACCTACTAACTTCACTCACTCACTCACTCAACACAATAACATATTCTCAACCTTATGGGGGAGTGGGTTATTGGAGCCTTCATCAACCTTTTAGGCAGCATTATCATCAACTTTGGAACCAACCTTCTTAAATTGGGTCACGATCAGAGAATAAAACATTCTGCCCTAGGCAATGAGGGAACAAACGGGAAGGCTTCAATGAAGCCCATAATACATTTCCAAACCTGGAGAATTGGAATCCTTTTCTTTGCTCTTGGAAACTGTCTTAATTTCATTTCATTTGGATTTGCTGCTCAGTCGCTCCTTGCAGCTCTGGGTTCTATACAGTTTGTCTCTAATATTGCATTTGCCTACTTTGTATTTAACAAAACAGTTACTATCAAAGTACTGGTGGCCACAACTTTTATTGTTCTTGGAAACATCTTTCTTGTGGCATTTGGCAACCACCAGTCACCTGGTATGATATTCCCCATACACATTACTATCTGTCTATGTTATTTCCTATATATATATCCATACTAAATTAATTCTGAATCATTTTCCCTGTATATGTTATCGTTATAGAGAAAACATTTTATGTAAGATGTTTGATATCATGTAGATAAAAATGTTCACATAATCGTAATTACTGTCTTTTCAACTACAATATTGATTTGATGATTGAGCAACCATCAAGTGTTAATCCTCTCCCATTCTAATGTACTTCTAGGCTTCTAGCCTAAAGTTTCATTTCGGTAGAGCATTATTGTATATTTGTATCATATTTGATTCTTGTACTGTTTGCAGTTTACACACCAGAACAGTTGGCGGAGAAGTATAGCAACATCACATTTCTTCTATATTGTCTGATTTTGGTTCTAGTAGTTGCTTTTCATCACTCAGTGTACAGGTAAGAAATCAAGAGTATTTGGTCTGGTCTACACCCTTTTTGGGTAATCGAAGAATAATTTGTATTAATTTTTCATTTCTTACTTTATGGAAAACCCACAAATTTCAATTATATGCAGGAGAGGAGAACTGTTGCTCAATGTCCCTGGAAATGACCTGAAGCCCTTTTGGCAAATGCTGCTTCCATTTTCATATGCTATTGTTTCAGGCACTATTGGGTCATTTTCAGTATTGTTTGCAAAATCACTCTCAAACTTGCTAAGGTTGTCCATCTCAAACAGTTACCTATTACACAGTTGGTTCACGTACTCGATGCTTCTGCTATTTCTTAGTACAGCAGGATTTTGGATGGCTAGGTTAAATGAAGGACTTTCTCGGTTTGATGCAATACTTATCGTCCCCATGTTTCAGATTGCTTGGACCTTCTTTTCTATTTGTACAGGATTTGTGTATTTCCAGGAATATCAGGTTCTCTCTCTCTCCCTTTCCCTCC
>Seq30105 [organism=Ipomoea trifida (H.B.K.) G. Don] PacBio-Illumina derived unannotated transcript Itc12299/f1p0/1411
TCCAGAGAGAGAGAGAGAGAGAGATATTGCAGGAAGTAAAATGGGAGTGGTGTCCTTCGTCCCGACCATCCCATCTTTGGTTCTTCCTCCTTCTAAAACTACCCCCAGACACTCCATTGCACCTGGCACAATCTGTTGTAAGCTCGACTCCAGTGGTAGCCATGGGGATTCCTTCCGTAGACGCGATTTTCTTCATTGCCTTGGTGCTACCGTAAGCTTGAACCTCATAGGAGGATCCAGTTCATTCATTGAAGTGGCTAATGCTGCTGATTTGATACAACGCAGACAGCGCTCGGAGTTTCAATCAACTGTCAAGGAAATCCTCTACACTGCTATAGAGGGAAATCAGGATCTCATCCCATCCTTGCTGACTCTGGCTATTAATGATGCTTTCACTTATGACAAGCCTACAAAATCCGGAGGTCCCAATGGATCAATTCGCTTCAGCTCAGAGATCAGCAGACCAGAAAATAAGGGGCTAGCTGCAGCTCTAAATTTGTTAGAGGAGGCAAAGAAGGACATTGATGCAAAGTCCAAGGGTGGGCCGATCTCATATGCAGATCTGATCCAATTTGGAGCACAAAGTGCGGTTAAAAAAACCTTTCTTGATGCTGCAATTCGGAAATGCGGTGGGAATGCTGAGAAAGGGGCTCTTTTATACAGGGCATATGGCTCAAATGGACAGTGGGGCCAGTTTGATAGGCAATTTGGAAGGTCTGATTCCACAGAACCTGACCCAGAGGGAAGGGTCCCTCAGTGGGGAATTGCTAGTATTCAGGAAATGAAAGATAAGTACAAAACAGTTGGTTCTGGCTTTGGCCCCCGCCAGCTAGCAGTAATGTCTGCATTCCTGGGGCCTGATCAGGCTGAAACTGAGGCAAAACTGGCTTCAGACCCAGAGGTCCTCCCATGGATTCAGAAGTACCAAAGGAGTCGAGAAACAGTATCCCAAACTGATTATGAGGTTGACTTGATTACTGCTCTTACAAAATTAAGTTCCCTGGGCCAACAGATCAATTACGAGGCATATACATATCCTGTCCAAAGGATTGATGTGACCAAACTCAAATTGTAGAAAGTAGAGTGCATGAGGTTTTTTGCCATCATGAGATATGTTCAACTGCTGCAAATACTACATAAGTTTTGCAAATGTTGTAGAGCAAGGAACTACATCAGAGCAAAGATTGAATTTGGCGAAATAGCGTTTTCTCTTATTGTACTATTCACATCTCGCAACGATCAGTTCATTCCGTTGAGACATCGAAAGTTCTTAAAAATTCACGGGAAAACTTTTGTTCCTTTACCCTTTTTAAATTTAAAGTGGATTGTAGTTATGGTTTTATCGAGACCGAATCCACTATAAATCGGGTGTAATGATATCGAGC
>Seq30106 [organism=Ipomoea trifida (H.B.K.) G. Don] PacBio-Illumina derived unannotated transcript Itc12300/f1p0/1708
CCAAACCCTAGTCCTCCATCTCTTCTTCTCCTTCTTCTTCTTCTTCTCTCTCTCTCTTTCCCTCTCTCTCTCTCTTCGAGTGATATATCTGAAGGCCATTGAAAATGACTGAGCCTTCAAAGGTCATTCACGTTCGTAATGTGGGCCATGAGATTTCCGAGAATGATTTGCTTCAGCTGTTCCAACCATTTGGAGTTATAACAAAACTTGTGATGCTAAGAGCGAAAAATCAGGCCCTCCTTCAAATGCAAGACGTCCCTTCAGCTGTAAATGCATTGCAATTTTACACGAATGTGCAACCTAGTATAAGAGGGCGGAATGTTTATATTCAGTTCTCATCACATCAAGAGCTAACAACTATGGACCAGAACACACAGGGCCGAGGCGATGAGCCTAATCGAATTCTCTTAGTTACAATACATCACATGCTATACCCTATAACTGTGGAAGTGCTGCATCAAGTGTTTTCTCCACATGGATTTGTAGAGAAGATCGTCACATTTCAGAAGTCGGCTGGTTTTCAAGCTTTGATTCAATATCAAGCAAACCAAAGTGCTGTATCTGCAAGGAATGCTCTTCAGGGCCGCAATATTTATGATGGCTGCTGTCAACTGGATATTCAGTTTTCAAACCTAGATGAACTACAAGTGAACTATAATAATGACAGATCAAGGGATTTCACCAACCCAAATCTACCATCTGAACAAAAGGGGAAATCGTCTCAACATGGATATGGAGATGCTGGTGGGATGTATTCCTTACAAGCTCCAGTTGGATTTCCTCAGATGGGGAACGCTGCTGCCATTGCTGCTGCCTTTCCCGGTGGATTGCCTCCGGGAATAAGTGGGACGAATGACAGATGTACTATTCTTGTTTCTAATCTAAATCCAGATAGAATAGACGAAGACAAGCTTTTTAACCTTTTCTCAATTTATGGAAACATTGTCAGAATCAAACTACTTCGCAATAAACCTGACCATGCACTGGTTCAGATGGGTGATGGTTTCCAAGCTGAATTAGCCGTGCACTTTCTGAAGGGAGGTATGCTGTTTGGTAAGAAGCTGGAGGTGAACTTCTCAAAGCACCCAAACATTACCACGGGACCAGATACACACGACTATTCCAACTCTAATCTCAATCGTTTCAACCGTAATGCTGCCAAAAACTACCGATACTGTTGCTCCCCTACCAAGATGATCCACCTGTCCACCCTCCCCCAGGACGTGAGCGAGACAGAGATCGTAGCCCACTTGGAGGAGCACGGCACCATTGTCAATAGTAAGCTTTTCGAGATGAATGGCAAGAAGCAGGCTCTCGTTCTTTTTGAAAACGAAGAGCAGGCTACTGAAGCCCTTGTGTGTAAGAATGCCTCTTCCCTCGGTGGATCAACAATTCGGATCTCCTTCTCTCAATTGCAGAACATCTAAGTAGTAATTATTTCTTCATGAAACTGTAATCTAAGGATTTGAAACAGGGGGGTTGGGTTCTTCACTTCTACTCTTGTATTCAAATTGTCATTGTAACTTTAATTTCTGCTACATCTGTACCACCTATCCTCAGCCACAGGAGAGCCATTTGGTAACATTTTGTTTCTCATCGTTTCATCTCTACTTCTGTAAAAC
>Seq30107 [organism=Ipomoea trifida (H.B.K.) G. Don] PacBio-Illumina derived unannotated transcript Itc12301/f1p0/1227
ATACCTCTGTAGTCAAATTAGAATTATCCCATTTCTCTCTCTCTCTTTCGGGACCAAAATCAACGAGCCCTAAACGCGAAATCTCTACAGCTCCATCTCCGATCTTCCATCCAATTGAACTTCGTTGTTGGCGCAATTCTTCGCCGGTATCTGCCATGTCGACGGTGCCTTCAACATCCGCAGCTGCCGCTTCTTCTTCGTCGCAGTACACGTACTCCAATGGCACCTATTTTCCGACTCCTTTTCATCTTCAACAGCAGCCGTCGCAACCCTACATCGGCGCCGCCCCTCCGCCGGCTCAGCTCCCTGCTCCTCCCGCTGTTCCTACCGTCTATCCACCTCCGGCCCCTCTTCCCGGCGTATATTCTTTGCCTCAGTACCAACAAGCGCAGCAGTTGTTTCAAAGGGATGCCCAAACAATTACTCCAGAAGCACTTGAGAATGTGAAAGCTGCACTTGCTAGCAGTGATATTGAGCACAAAGTTGAGGCTAAGAAGAAAGCCCTGCCTCGTAAAGCAGCAGGGCAAAGTTGGGAGGACCCCACTCTTGCTGATTGGCCAGAAAATGATTATCGTCTGTTTTGTGGTGATCTTGGAAATGAGGTGAATGATGATGTTTTATCGAAAGCATTTTCAAGATTCCCTTCTTTTAACATGGCTAGGGTTGTGCGAGACAAGCGGACTGGTAAGACTAAAGGCTATGGATTTGTAAGTTTCTCAAACCCTTTGGACCTTGCTGCCGCCCTTAAAGAAATGAACGGTAAATATGTTGGAAATCGACCAATTAAACTCCGGAAGAGCAAGTGGCAAGACAGGATTGATAATGATGCTTTGGAAAGACAAAAGAACCACTCTCAGAAGAAGGGTAAAATGCCAAGGAAGAGTGTATTGCACAAGTGAGCACTATTATGCAGTCGAGCAACTGATGGACCGGGTAGAGAAGTTCCAGATGTAAGATCCACTTGTGGGCATGCATCCTTTATGCAAGGGTTACCTGTGACTTGTGAAGTTGGTGTAATAGATGTCCTTGTGAGAAGTACGTGCTCAAAAATTTGGAGCATAATTCATGTACTGGGATGACAAGTATAAGGCTAACATTCTACTGTTGACAAACATCATCTGCATGTATGTTTTGCTATACTATTATTCAAGTTTGTAGTCATGTTAATTGTATGACTTGAGAATTTAACATGTTTTAAAATGCTGCAGCTGTTTTAC
>Seq30108 [organism=Ipomoea trifida (H.B.K.) G. Don] PacBio-Illumina derived unannotated transcript Itc12302/f2p0/1809
AACAACTCACCAAATAGTACTTCCACTGTCATGGAGACTCAACTCCGAACCACTCTCCCATGCGCGTTCACGGCACTCGCCCTGTTTCTCATATTTCTCATCACCCCATGCAACGCCTTAAATGAAACGGTTCTAGTCAGCGAAGCCGCGAGCGGGGAAGGCAAATGGCAACTCCTCCTGGAAAACACGGGAGTTGTGGCCATGCACATGGCGCTCACTCACCGGAACACCGTCGTGTTCTTCGACCAGCGGGGTTCCGGCGGGTCGGGGTACCAGCTGAGGCGCCGCTTCAACGGGACTAGATGCAAGGGCTCCCGAGAAGACCTGTCGGATCCGTCTTGCTACGCGCATTCCGTCGAGTACGACCTCCTGAACAACACCATCCGCCCCCTCCGTTTCATCTCCGACACGTGGTGCTCCTCCGGGACGATTCTCAGCAACGGGACCATCATGCAGACCGGCGGGTACCGCGACGGGTCCAAGCGGATCCAGTTTTTTTCCCCGTGTGTTGACAGGATGTGTAATTGGCGGCCTGGGAGAAAGCATTTGGCTGACGAGAGATGGTACGCTTCTAATCAGATCCTCCCGGGGAAAAACGATAGAGTTATTATAGTAGGTGGGAAAAGAGCTTTCACGTTTGAATTCGTGCCGAGATTCCCGAACATGCCGAAATCCACGGACCTTCCGTTTCTACACCAGACCTACGAGAGAAACGCCGGCGGGAACAATCTTTACCCGTTTCTCCACCTCTCGTCCGACGGGTACCTCTTCATTTTTGCCAACCGTGATTCTATTCTGTTCAACTATAGAAAAAACAAAGTGGTAAAGAAGTTCCCACGGATGCCCGGGGAGGGCTCCCGGAGCTACCCGAGCACCGGGTCGTCCGTTATTCTCCCGTTGGACCACAAAAACCGTTTCCAGAGAGTGGAGGTGATGATCTGCGGCGGGGCGACCGCGGGGGCGTATGCAGAGGCGAAACAGGGGAGATATGTGGAAGGGCAGAAGAGCTGCGGGAGAATGGTGATTACTGGGAACAAACATAAGTGGAACATGGAGAACATGCCCGGGCCGAGGCTCATGAACGACATGGTGATTCTCCCGACCGGGCAGATTCTAATCATCAACGGCGTCAAGCGGGGCTGCGCTGGCTGGGGAAACGGGGCCAGCCCTGCTTTCGAGCCCTACATTTACAGCCCGGGGAAAACCGTCGGGAAACGCTTCTCCGTCCTCAGGGCGACCAAAATCGCGCGGATGTATCACTCCACCGCGACGCTCCTCCCCGACGGGCGCGTTTTAATCGCCGGGAGCAACCCCAACGACGGCTACTTTTTCACCAACGTTCCCCACCCGACCGAGCTCCGATTGCAGGCCTTCGTGCCCGACTACATGGACAGGCAATACGACAACCAGAGACCCAAAAACGTGACGGTCTCCGTCGACGGGTCCCCGGGCGCCGTGGTCACCTACGGGAAGCCATTTCGGGTGCGTTTCTGGCTAGACAAGAAAAGGCCGAGCAACGACTTGGATTTCAGCGCATACTCGCCTCCATTTACTACACATTCAATAGCCATGAACCAAAGAATGCTGAAGCTCAAGTGCAGAAGTATGGAAAGGGGTGATAATGGAATGGTGAATGCTGTGGTGGAGGCTCCTCCGTCGCCGATGGTTGCGCCGGCGGGGTATTATATGCTCACCGTTGTGCACGGGGGAATTCCCAGCATTTCCCATTGGGTTAAGTTCATGAATGCTGCGTGATTCAAAACGTTTCAATGATTTAACCTAATAATATATGTAATTGTTGTTTTAAAATTCGCTTTATGTAATATTTGAT
>Seq30109 [organism=Ipomoea trifida (H.B.K.) G. Don] PacBio-Illumina derived unannotated transcript Itc12304/f1p0/1582
TCTGAATCGCCGTAGCCTGCAAGTTGAAACAAAAAACAATGGATTGTTTCCACTTATCCTCCTAAAAACAAATCTAAAATCTTTAAACAATTGTAAAGATTTTCCACGGTTCTCACCACTCTCCCCCACTCACTCCGTATCCATAGATTAGAAAAATTTTCACTCTCTTTCTCTCTATTTATTTTTCTTCTCTCTCTTTCTCTTCCTCCACATGGGTATCTCAAAGAGTATTGATTCCACTATGACTTGAGCATCAGTTATCCCCATAATTGCCCTTTGCTTTTTCTTTGATTCCAGATGCGTACTTGTCAGCTCCAAAGCATGCCTACATCTTTATACACACATACATGCAGAGAGATACAGAGAGAGAGAGAGAGAGATTCGATAAAGAATAGTAGCTCAAGAGTCTACTTCTAAAAGTTGAAAGCATAAGGGTTGGTGATTTTTTATTTTTTTTAAGAGCGTGAAAGTGACAAAATGCTGTCTTTAAGGATTCCGTTCACGTTTGTTCGGAGATTTTAGGGAGTGGGTCGAGAACAGAAATTGATGTTAGCTCATGAGAGAGGCGAAAAATTGAAACTTTCTGGGAATTCCAATTCTTGGTTTGGGGTTTTGTTGGGCGAGGGAAGAAAGATGATTTCTTCCGAGACGAATTTGGTGATGACAGTGATTGGGTTTGCAGTGAGTACCATGTTCATTGTCTTTGTTTGCACAAGGCTAATCTGTGCAAGAATTCAATTGAGCTCCACAAGGAGGTCTCTGGCCAGGGCTTCTGGATCTGACCTTAGCATTTTAGAACGCGGGCTGCACGGTCTTGAACCTCTTGCTGTGAGCAAATTCCCGACTAAGAAGTATAGTGATGTGTTTTTCACCTCGGCGGAAGACACTCAATGCACAGTATGTCTCGCTGATTACCAGCAAGAAGATTCGTTGCGCATCCTACCATTCTGCGGGCATTATTTTCACGCGACGTGCATTGACGTGTGGCTGCAGCAGCACTCCACTTGTCCAGTCTGTCGAATTTCCCTGCGAGAGGTCACCGAGAAAAAGCGGTTTATGCCACCGCTGTTCAGTTCAGCTGTCCGGTGTCACCATGCCATGGCATCCATGAACGTTAATCCCCACCAGTGCATTCGTTCCTGGAATAGGCTCTCATCCACGCCACACGACAGATCAGGGTCGAACATCACCTCATCAGACAATAGAACAGTAGCTGCTGCAGAGTGCGATTCTGTCTCGATTCAAGCTACTACTACAGTGGCTAAAGTCTCAGCAAATAAACAAACCGAGAGCCCATCGAACATCTGAATGGTTTGGCCAAAATGGAAGAAGTTTGCTGGTTTTCCCGTCATCGCTTTCTGTACATATCTCAGGGGTGAGTTCATGTGTATAAAGTGTTTTTTTTTTCTTGACAGTTTTAGCAGTGACTTTTGTAGTTTTGTTGTAAAATAGCTTTGGGTAATTCTTCAGCTTCCAGCTATTTTGTGTGCCTCTCAGCACACATATTGCTTGTCTTGCTTGAACCATCTGAATCAAAATACCTACTGATATCCGA
>Seq30110 [organism=Ipomoea trifida (H.B.K.) G. Don] PacBio-Illumina derived unannotated transcript Itc12305/f1p0/1892
TCAATGGGGTTGCGTTTTTCTTCATTTCCTCTCTATCTCTCTGTAAAGATTAGATTTTTAATCTCTGGGCAAAAGGCGATCACCTTTTTCTGTTCTTCATTTTATTTTTTTTCCAAATATTTTGGGGTTTTTTTTCTCTCCGGGAGAGATGGGGGCATGCGTTTCAAGGCCGGAGAGCTGTGTAGGCGGCAAGTCTGGAGCTCAAAAGAGGAAGAGAAGAAGGATCACTGCTATCAAGAATAGGGCTTCTTCTTCACGTTCATCTGATCGTTGTAGTGATCAAGTTGAAAATGCTTTGCCTTCAGATGGCTCCTTCAACAATCCCAGCTTTTATGGGAGTGTTGAGGAAGCGTGGTTTGATTCTGCTGCAATATTCGAATCTGACTGCTGCAGTGACGAGGAATTCCAGAGTGTTGCTGATGATGCTCACTCTCTCGATGGCTTTGAAACCGAGCATGTTCACATGCCCGGGAATTCATTAGCCAGCTGCAATTCTACTTGTAACTCTGTCAGTGGGATTGCTAAAACTCGTATCCAACCAAACAGCTCAGTGTATCCTAAAGATGCTGATTCTGGACAGTTAAATGAGGTAAAACCTGTGTTCCTCAGTGAAACCTCGTTGTCTATGAATGGAAGCGCTGGGTTGGATAATTATAGGATTCTTCCGAACAACTGCCTGCCCTGTCTTGCTTCTACTGTCCCTCCCGTTGAGAAACGAAGATCCTTGAGCTCCAGTCCTCGAAAGAAGGCTGCATTAAAACTGCCCTTCAAATGGAAAGACGGGAATTCTAATTCTTCTTTAGTTTCATCGAAGTCGCTTCTGCAAAGACCAAATGCGGGTTCTCAAGTACCAGTTTGTCCCTTGGAGAAGAGAATCCCAAACAGTTGGTCTCGCATTGAAGCCGGTTCATTCAGAATTCGAGGAGAGAACTACTTCCGGGACAAGAAAAAGGACTTTGCTCCAAACTATGCTGCATATTACCCAATTGGCGTCGATGTATTTCTATGCCAGAGGAAAATAAACCACATTGCTCAGCTCGTGGAGCTTCCTGTTATCGAATCTTCAGCCAACCTTCCACCCATTCTCGTCGTGAATGTCCAGATACCATTATACCCAGCCACGCTTTTTCAGAACGAAACAGATGGAGAAGGAATAAGTTTTGTTCTGTACTTCAAGCTTTCTGATAGTTACGCGAAAGAGCTTCCATATCATTTTCAAGACGGTATAAGAAAGCTGATCAACGACGAAATGGAAAAGGCGAAGGGTTTTCCAATAGACAACATCGTACCATATAGGGAACGGTTGAAGATCCTTGGTCGTGTAGCAAATGTGGACGATCTGCCTTTGAGTGCAGCAGAGAGGAAGCTAATGCATGCCTACAATGAAAAACCTGTCCTTTCTCGTCCTCAACACGAGTTCTATGAGGGAGAAAATTATTTTGAAATTGATTTAGATATGCACAGATTCAGTTATATCTCCAGGAAAGGTTTTGAAGCATTCTTAGATAGGCTAAAATACTGCATCTTGGATTTTGGCCTCACAATTCAGGCTAACAAATCCGAGGAATTGCCAGAGCAGGTGTTATGTTGTATAAGGTTAAATGAAATTGATTATGAGAATTATCAGCAACTAGGGTTGAATCAAGAGCCCCTTGAATAGGTGGATATATAGGTTTATAGTCTTCAAAGATGGAAGATTTTTGCTCCCGAAGTGAGGGCAATTTACCTCTTCTACATGATTTGAGGAATACTAAACAAGAGTTGTTTATCCAATGTATATATCTTTAGTGGTGACCGCGGATTGATGGTTTACCTCTTCTACATGATTTACAGATTATTACATATGATCGGTTTATTCAGTGTACATCCTCGTTGATTATGGATGGGTGGTTTACCTCTTCT
>Seq30111 [organism=Ipomoea trifida (H.B.K.) G. Don] PacBio-Illumina derived unannotated transcript Itc12307/f1p0/2014
TCCATAATATAGAGAGAGAGAGGGAGGGAGATCAGATTCATTTATTTCTGTGTTGATTTATAAGGTTAGCATTATTGGGGTTTTATTCTTTTCTTAGGTTGCATTCAATGCTAAGTAGCCATGACAGTGGCAGAAGTTTGTGATCTCCAAATCCATATCAATGGTCAACAAAGGTTCTTTCTGCATGAGAAAGTCCTGTCAAGATTTTCTGGGAAGTTGAGGAAGATAATCAAGCAAGAAAGGAGGAGAACCCAGGCCAAGAATTCAAGGATAGATATTGATGATTTCCCAGGAGGGGCAGAAGGGTTTGAATTGGTTTCAAGGTTCTGTTATAGCAGTGGGGAGGCCACAAGAATCACAGTCTCAAATGTGTCAATTCTCCATTGCTGTGCAGTGTTTCTTGGGATGACAGAAAAGGTGTCCCCTTGCAATCTCTTGCATCAAACCCAGGCTTTTCTTGAAGGGATGTTCTATTGGTCTTGGCTTGACATTCTCACATCTCTCAAGACCTGTGAGCCCTTTTTCCTCTATGCAGATTCCTGTGGGCTTATCCCAAAGCTCATCAATGCCCTTCTAGCCAAGATTGCCCAGAATTCAGATATTAATGTCCTTTTTGGTTCCTCGTCTTCCTCGTCTTCCTCCCCGGATACCGGGAAACCCGGTGGCCTAATCCGGGCCTCTCCTAACTCCAAGAACACACCCGAGCTTGTTAAGCCGAGCAAGGCCTGGTGGTTTGATGACATGACTGTTTTATCCCCGGTGACTATAGAGCAGTTTGTGAAGACCTTAGGGGCTTTTGGGAGTGAAAACAACAGCCTAGTCCTCACCAAATTCCTCCTTCATTACCTAAAGACTGTTTCCCAGTGCAAGGAGGGCAAGGGTGTAAATTCAAGATCCTCCTTAGAGTACAGTGGCCTAGCAGACACTGCAGTTTATGGGGTGATTTTGATGGGCACAACTGCCTTTTCTTGCAGAAATCTTTTCTGGGTTTTGAGAATTTTGTCTGGTTTTGGGGTGAGCAAAGATTGCAGGGCAGGACTGGAGAGCCTGATTGGTGGGATGCTTGAACAGGCCACCCTGGATGATCTGCTGGTGTGTGGGCACAATGGGAGTGTCTATGATGTGAGCCTTGTACTCAGATTGATCAGGTTGTTTGTTCATCATCATAACACCAAAAGTTCAGCACACAAGATGGTGAAAGTTGGAAGATTGATTGATAGGTACTTGGGAGAGATTTCCCCTGACCAGAGCCTTAAAATCTCAAGATTTCTTGCCATTGCAGAGAGCCTCCCAGATGAAGCAAGGGATTGCTTTGATGGAGTCTACAGAGCAATAGACATCTATCTTGAGTCCCATCCTACACTCACATTTGAAGAAAGGTCAAGACTATGCAGATGTCTCAACTATGAGAAACTAAGCCTGGAGGCCTGCAAAGACCTAGCAAAGAACCCCAGAATCCCTCCAAGAATCGCGGTTCAGGCGCTCGCTTCCCAGTGCCCAAATGTGCCCCCTGCAATGGACTTTGTGAATGAAACTTCATCATCAGCAACAACCCAAATGGTGTTGTACAACAAGTGTGAGAGCCCCACTAGTGGGAGCTTCTCAGAGGATCAGAAGAGTGAAGAACTGAGGCTAAACCTTCAGAGAATGCAGTGGAGGGTGGTGGAGTTGGAGAAAGTCTGCAAGGAGATGAAAGGCCAAATGTCAAAAATGGTGAAGACTGGTGTCATTATTCCCCCTGCACATGGTAGACCCTTGCCTAGACTTTGCTGAGAACCAATGAGAAGAAGAAAGGAAGGTATTTTTAATTCATATATATGAGGAAGTTTTTTGCTTGCCTTCTGTCATATGCTGTGCCATTCTTATTAGTGTGCTGTTCAAGATTATAGTAATGGGAGTGCAGTATTTCTTTATTGAGGC
>Seq30112 [organism=Ipomoea trifida (H.B.K.) G. Don] PacBio-Illumina derived unannotated transcript Itc12308/f1p0/5007.1
TCAGAGCTTTTCTTTTTTGATACTTGTGAACATGAAACATCAAAACCCCAGACACAAAAACATAACCTTTTCCTTAAATGAAGACATCTGAATATGATTATAACAAGCAGGTACCAAGTATATATATATATATATGTCTCTAAAGTGATTTTCCTCTGTACTTGAAATACATACAGGTGATTGTCTCTTGTGAAAGATCCAAGGAGAAGAGGGGAGTTCACATAATCACATCTTCCAATTCCAAAAGCTAAAAATTTAATAATATTCCAAGTTCTATTCTTGTCTTGGAAACAGCCTTGAACCCAGTTCTTTGCCCATAAAGAACAATCCAAAGAGACATCAATTTTCAAGAACAGAAGTTGGGCTTTAACATCCTCATCACAGATTCGATGAAAGCCCATGCTCACTCGTGCTCCCCTTCGACAGGATTTTCAACCGTTGCCAGAAGTTCCTTTTCGTGCTCGTTCCCAATGGAGCAGAGTAGAATTCCCGCTTGATAGGCTCAGATTCTGGCGCTTCGAGTCTAGCTGATGAACTCTTCAAATCCCCAGCTGACAATGGTATCTTAGCATCAAAAGAGGAATCATATATGGAGATTGCTTCATGGGCATGTAAACCTTCCACAAACTCGCCCGTTTCTCTGCTATCCATATCAATACAAAGTTCCTCCTGGCTGCAGCTTCTCGACATAGGCTCTCTCGTCTCATCAAACTCGTTGCAAATGAGTTTCAAGGCTTGAACGACTTCGCCCATAAAGGGGCGGTGAGATGCTTCTGGTTGGACACACATGGCTGCGATTGCTGCAAATTTGATCACACTATCAAATGGAATGTCAGACTTTATACCCGAGTCAATGAGCATTTCTAAACCTTCCTTGGTTGTGAGGAGAGGCCGAGCCCATGCAACAAGATTCTCCTGCCCCGGGGGTTGTGAT
>Seq30113 [organism=Ipomoea trifida (H.B.K.) G. Don] PacBio-Illumina derived unannotated transcript Itc12308/f1p0/5007.2
GACAAATCCACTGGCTTTCGTCCCGTTAAAAGCTCGAGGAGGACTACACCATAACTATACACATCGCTTTTCACAAGGAGGTGGCCTGTCATTGCATATTCGGGAGCTAGATACCCAAAAGTGCCCATAACATGAGTTGAGATTTGTTTATTTCCCTCATCCAATGCTGATCTAGCTAATCCAAAATCCGACACTTTTGGAGTAAAGTCGTGCTCTAGCAGTATATTGCTCGACTTGAAGTCCCTGTGTATTACACGGGGGTTTGAATCCTCGTGCAAATAGGCCAATCCTTGAGCTGCACCGAGTGCAATCTTCATTCTAGCATACCAATCAAGTCGAGAAGCCTTCATATCAACCCCATGTAAATGTGATTCCACACTCCCGTTGGGAACGAGTTCATAGACCAGGCAACGGCAATGGTCCTCTGTGCAGATCCCTATCAGTTTGACCAAGTTTCTGTGATGCAGACGACTTAGCATCTCGACTTCTGCCAAAAACTCACGGCTGCCATGCCGATCATATCTCTTTAAAATCTTTACCGCTACCTCCCTTCCATCATCAAGAGTGCCACTGTATACTAGTCCAAAGCCACCTTCCCCGAGGATCCTTGTAGCATTGAAGTTATCAGTCGCCTTTTCTATATTGTATGCAGTG
>Seq30114 [organism=Ipomoea trifida (H.B.K.) G. Don] PacBio-Illumina derived unannotated transcript Itc12323/f1p0/1957.1
ACAGCAAGCTGTTTTCAAACAGTTTGGTGGGGGCTTTGGAGGTTCAGAATATGCTGGAACAGATGAATCTGAACTCCACCAGCATCAGAAACTGGAAAAACTTTACATATCCACTCGTGCTGCCAAGCATTTCCAAAGGGATATTGTCCGTGGTGTTGAGAATTACATTGTTACAGGGTCCAAACAAGTTGAGATAGGAAGTAAACTGTCAGAAGAAAGCAGGAAGTATGGATCTGAAAATACATGTACAAGTGGTGCTACATTATCAAAAGCTGCATTATGTTTTTCAAGAGCTCTTGTCCAAATGGAGAAGGAGCGTGGAAATCTATTGAAAGCCCTGGGCACACAGGTTGCTGAACCATTAAGAGCTATGGTAATGGGTGCTCCACTTGAAGATGCTCGGCATCTAGCACAACGATATGATAGAATGCGGCAAGAGACGGAAGCACAGGCTGTTGAAGTATCCAAACGACAAGCAAAAATGAGAGAGGGAAATGGCAATCCTGACATGGCTACGAAACTGGAAGCTGCTGAAGCAAAATTACATGATCTGAAGTCAAATACTGCTATATTGGGAAAGGAAGCTTCTTCAGCAATGGCAGCTGTAGAAGCACAGCAGCAGAGATTGACATTACAGCGTTTAATTGCCATGGTTGAATCTGAACGAGCTTACCATAAAAAAGTGCTTCAGATACTTGATCAACTAGAAGCAGAGATGACGTCAGAGCGCCAAAGGATTGAAGCTCCTGCTCCTAGTGTCGAGAGTATGCCTCCGCCTCCATCATATGAAGAAGTAAATGGTGTATCAACTTCTCCAATGCAAAATGGCTCAACTGATAGCATGGGCTATTTTCTTGCAGAAGCAATGTTTTCATATCATGCTGAATCTGATGTGGAGCTTAATTTGTCAGCTGGAGATTATATCGTTGTTCGAAAGGTTTCAAATAATGGCTGGGCTGAAGGTGAATGCAAAGGCAAAGCTGGATGGTTCCCTTATGGTTACATTGAGAGAAGGGAACGCGTACTTGCTAGTAAGGTTGTGGGTGAAGTTTTCTAAATCACTGTGCTCATTTATGTTGTGCTATAATGTTTGTGCAGTATTACAACATTTTCTCCAATTTCATATAAGATCGGTTTACTATTATTTGTTTCAAAAATTATTTGTTTTTGGAACCTTTGTTTTTATTTTATTTTTATTCTTGTATATGATTCTTGCACTTTCATATGGTTTATATTTTTGTTGCT
>Seq30115 [organism=Ipomoea trifida (H.B.K.) G. Don] PacBio-Illumina derived unannotated transcript Itc12328/f1p0/2293
TTACAATACCGAACATCTTTTCTTCGTCTCGTTCTCTCTGAAACGCAGATTCGATTTCATAACCCTTTTGATAAATTCCGAATAGAGAATTACCTATTTTTCGTTTGGCGTGTTTCATTTTGATCTAATTGTGTTATCTCTGTGATAATAGTAACGAATTGTGGTAGAGAAATTCGATATTCTGAAAAATGATGAACGGGATGATGGATCCGGAGATGTTCAGAATCGCTCAAGAGCAGATGAGTCGTATGTCACCCGCTGAGTTGGCTCGGATTCAGCAGCAGATGATGTCTAATCCTGAGTTGATTAGAATGGCTTCCGAAAGCATGAAAAATTTGAGGCCTGAGGACCTGAGGAATGCTGCAGAACAGTTGAAGCATACCCGGCCAGAGGAAATGGCCGAGATTGGTGAGAAGATGGCTAATGCATCACCTGAAGAATTAGCTGCCATGCGTTCCCGTCTAGATGCACAGATTAATTATGAACTAAATGCAGCTGAGATGCTTAAGAAACAGGGGAATGATCTTCACAACCAGGGAAAGTTCACTGATGCCTCACAGAAATATTTGCTTGCAAAGAAAAACTTGAAGGACATTCCTGCCTCGAAAGGCAGAAATTTGTTAATGGCATGTTCTTTGAATTTGATGTCATGTTTCTTAAAGACTGGACAGTATGATGACTGCATAAGGGAAGGCACTGAGGTTTTGGAATATGATGCAAACAATATTAAAGCTCTTTACCGGAGGGGTCAAGCTTATAAAGAACTGGGACATCTAGAAGATGCAGTGTCTGACTTGGCTAAGGCACATGAAGTTTCACCTGATGATGAAACTATCGAAAATGTCCTAAGGGATGCTAAAGAACGGTTGGCAAAACAAGGCAGTGGGCATGCTTCAAGAAAATTAGTGATTGAAGAAATAACTGAAGAGGAGCCAACTGTGTCATCTAAAAAACCTGAAAATTCAACTGCTGAAAGTTTTATATTACAACCACAAGGAACAAAACAAGAGGCCTCTAGTTCAGAGCATTTGCATGAAAAAGCAATACATGGCGGACCTCCTTCATCTAGTTCTGAGTGTTTGCAAGCTTTAAAAGATGATCCTGAATCAATCAGATCATTCCAAAATTTTGTTTCTCGTGCTGATCCGGAGACTTTGGCTGCCCTTAGCGGTTCAAATGCTGAAGGCATACCTCCTGATATGGTGAAGACTGCATCCAATATTATTGGCAACATGTCCCCAGAAGAACTTCAAAGAATGGTTCAAATGGCTTCTACATTCCAAGGAGAAACCCCATTTACAAAGAGAGGTTCATCAAACTCAACTAGTGCTAGCTTTGGTCCTGGTCCTGGTCCAGTGCCTCCAAATATGACTCCTGATATGATGAAAATGGCAACCGATATTATGGGTAAGATGTCTCCTGATGATCTCCAAAAGATGTTTCAAATGGCATCCTCTTTCAAAGAAAAGAATCCTGCAACAGCTGCTTCAGTATCCAATTCTAATGAACAGTCGAGAGCTCAAGAGATTCGTGAAAATTTCAAAGTGGACGATATCGGTACTAGTAGCTCATCCCAGGGACTTTTAAATTCTAGAAATGGTTCTAACTCTGGTTTATCAAGCTCAACTGCTGATCTGCAAGAACAAATGAGAAACCAAATGAATGATCCAGCTATGCGGGAGATGTTCTCCTCCATGGTTAAAAACATGAGCCCAGAAATGATGGCTAACATGAGCAAACAATTTGGACTTAATCTTTCTCAGGAGGATGCAGAAAAAGCTCAGCAGGCCATGTCATCTTTATCACCAGATGACTTGGAAAGAATGATGAAATGGGTAGATAGAATTCAAAGAGGAGTAGAGGGTGCCAAAAGGACGAAAAATTGGGTTTTGGGAAAGCCTGGTATGATCTTGGCGATACTTATGTTGCTCTTGGCCATCCTCCTCCACTGGCTGGGCTTCATAGGCCATTAGTTTTGACATGCTACAATAATCCAAAGACTGGCAGAAGTGCCAGTCATCAGGCTCACATAATTGGCTTGTTCAGGCCGTCTTTGTCGTGCATCATCACCCTGTGAGTCTTGGCAGAGACTAGGTTGGAATTTTGAAGGCACCTGAAATGATCTCAGTCAGTATTTCTGGAATGTGTTAAATGAGGCATTGGAGACTGCATATTGTTAATGTCTTGTGTTTTTGGTTGATGTAGCTTCTGTGACTCAATGAAATTGTTTTATTCTTTGTTATGGATATTGTAGAAAATAACCTTACTATTGTAGACATTTTACTTCATATTATTGAATGCATTAGTTT
>Seq30116 [organism=Ipomoea trifida (H.B.K.) G. Don] PacBio-Illumina derived unannotated transcript Itc12332/f1p3/2001
CACACGAAATTCACGTTCCCATTATATTCTGAGCCGCGAAGGAGAGGAGGAGGGCGGGGAATGTTTCCTGTCGTCTCCTTTATAAACAGAAGCAGTAGGTGATCGAAAGCAGACAATCTTGGATCATCCCTCTCTCTCTCTCTCTCTCTGAATTCAAAGAATCTTGATTTGTTTTTGGACTGATAAGCTCTGGTTCTAGAGAACCCAGAGCTAAAATCCTAAAAAGTCTTGATTTTTTGTCTTCGGAGCACTGTAATGGCGAGTTGGGTGTTATCAGACTGCGGTGTTAGGCCACTCCCACGGGTCTTTCCAAAACCTAGGGCTGTTTCACCTTCTACCCATTCTCTCAGCTTACCAAAGCTGAAAGCTTTGGGAACAGATCTTGGTGGGTGTTCGTTTTCATTGGCAGGGATTAAAGAGAGGAACTGGGCATTGAGGGTTAGCACACCAGTGAGAGCTCCATTGCTGAGTGAAGAAGAGAGGGAGGGATTGAGTAGTGTGAGTGGGAATATTGGGAAAGATGAAGAAGAAGTTGAAGGGTTTGATCCTGGGGCACCCCCTCCCTTCAAGCTGTCTGACATTAAAGCAGCAATTCCTAAGCATTGCTGGGTTAAGGACCCTTGGAAGTCCATGAGCTATGTGGTTAGGGATGTTGTGGCTGTGTTTGGATTGGCAGCTGTGGCTGCTTATTTCAATAATTGGATTGTTTGGCCTCTTTATTGGTTTGCTCAAGGAACCATGTTTTGGGCTCTTTTTGTTCTTGGCCATGACTGTGGCCATGGAAGCTTCTCAAGTAACCCTAAGCTGAACAGTGTTGTTGGGCATCTCCTTCATTCTTCAATTCTTGTCCCTTACCATGGATGGAGGATTAGTCACAGGACTCATCATCAGAACCATGGCCATGTTGAGAATGATGAATCTTGGCACCCAATAACTGAGAAACTTTTCAACACTCTGGATGATGTCACAAAGAAATTGAGGTTCACCTTACCATTCCCCTTGCTTGCATACCCTATCTATTTGTGGGGTAGAACGCCTGGGAAAAAAGGCTCTCATTATCATCCAAACAGCGATTTGTTTACTCCACATGAGAAGAAAGATGTGATTACCTCGACATTGTGTTGGACAGCAATGGTTGCTGTTCTTGTTGGATTGTCGTTTGTGACGGGACCTCTCCAATTGCTCAAACTCTATGGAGTTCCTTATATGGGTTTTGTAATGTGGCTGGATTTAGTTACCTATTTACACCACCACGGCCATGAAGAAAAACTTCCCTGGTACCGTGGACAGGAATGGAGTTATCTTCGGGGTGGCCTTACTACTCTTGATCGGGACTATGGATGGATTAACAACATCCATCACGACATCGGGACTCATGTGATACATCACCTCTTCCCTCAAATACCCCATTATCATTTAATAGAAGCTACTGAAGCAGCGAAACCTGTGCTTGGAAAGTATTACAGGGAGCCAAAGAAATCGAGCCCTCTCCCGTTTCATCTGCTGGGAGACCTCATAAGAAGCATGAAGTCCGACCACTATGTAAGCGATTCTGGGGACGTCGTATATTATCAATCTGATCCTAAGCTTTCTGGATCAGAGAAGAAAAATTAAACTTTCTGTCAAAGATGGCTTCTCTCAAGACTGAAGATTTCTCGAGTAAATTTTTAATATTTTTAGCTAATTTTTACTGATATTGAGGGAAATACCTCAGTTAGATTAAATTCATTTTTCCCATCCAGAATGTGAAGGGATATAGGTTCCACATTCACTATATAGTGATTGCTAAATTTAGCTGTTATTTTTGTTGTAGTTGTTTTTTTTTTTTTTAAAAGTATTTGGTGATTCTTGAATTATACTATGAAGAAACTGTCACTATTTTATGCTGGTTGTGGACCACTGAGAATAGTGACAAACTGTTCC
>Seq30117 [organism=Ipomoea trifida (H.B.K.) G. Don] PacBio-Illumina derived unannotated transcript Itc12333/f1p2/1769
GGGTGGAGATGGTGAACCGGTTCCAAAACGGTTCGCTGTCGAGCCGGCTCGGGATTCCGATGATATATGGGATTGATGCTGTTCATGGGAACAATAATGTCTACAAGGCTACTATTTTTCCCCACAATATTGGATTGGGTGCAACAAGAGATCCTCAACTAGTGAAGAGAATTGGTGCTGCAACTGCCCTTGAGACTAGGGCTACTGGCATAACTTATGCTTTCGCTCCATGTATCGCGGTATGCAGAGATCCAAGGTGGGGACGGTGTTATGAAAGCTATAGTGAAGATCCTGAAGTAGTGAAAGAAATGACAGAAATCATAGTTGGCTTACAAGGAGATGTTCCCCAGGATTATCCCAAGGGCTTTCCTTACGTTGGTGGCAAGAACAAAGTAGCTGCTTGTGCAAAGCATTTCGTGGGGGACGGAGGTACAACGTACGGAGTGGACGAAAGCAACACAGTTATCGACTGGGATGGATTGCTAAGCATTCACATGCCGGCGTATTACCCCTCCATCCTCAAGGGTGTCTCCACCGTAATGGTCTCCTACTCCAGCTGGAACGGCAAGAAGATGCACGCCAATCGCGCTCTCGTCACCGACTTTCTCAAAGGCACTCTTGACTTTAAGGGTTTTGTGATCTCAGATTGGCAAGGGATAGATAGGATCACTGTCCCGGACCATGCAAACTACACGTACTCGGTTTTAGCTGGTGTTGGAGCTGGGATTGACATGATCATGGTCCCTTATAACTACATAGAGTTCATCTACACTTTAACTTACTTGGTGAAGAACAAGTTTATCCCCATGAGCCGGATCGACGATGCCGTTACGCGGATCTTGAGAGTGAAATTTGCCTTGGGTCTCTTCGAGAATCCACTCGCTGATCTTAGCATGGCTGATCAACTTGGAAGCCAGGCTCACAGAGATTTGGCAAGAGAAGCCGTGAGGAAATCACTTGTTCTATTGAAGAATGAGGCTTTGCTTCCTCTCCCTAAAAAGGCAACAAGAATCTTAGTTGCTGGAAGCCATGCTGACAATTTGGGCTATCAATGCGGTGGATGGACTATCACTTGGCAAGGACTTAGTGGCAACAGCACTATCGGAACAACCATATTGAAAGCTATATCAGACACAGTTGATCCAACTACAGAAGTAGTGTACAACGAAAACCCGGACTCCGACTTCATTAACTCCAACAATTTCGCCTACGCCATCGTTGTCGTGGGAGAGCATCCCTATGCCGAGTACGACGGGGACAACATGGACTTAACCATCCCGGAGCCCGGCCCCGCCACCATCACCACCGTCTGCGAAAACATCAAGTGCGTGGTGGTGCTCATCTCCGGCCGGCCGCTAGTGTTGGAACCCTATCTCCCCAAAATGGACGCTCTCGTGGCTGCATGGCTCCCCGGAAGTGAAGGACAAGGCGTGGCTGATGTTTTATTTGGAGATTATGAATTCACCGGAAAGTTACCTCGGACTTGGTTCAAGACCGTAGACCAACTCCCTATGAACATCGGGGATTCACACTATGATCCGTTGTTTCCATTTGGGTTTGGACTAACAACTGAACAAGTACAACCTATTGCGGATTCGTGAGGGCTATATATAGTATAATAGATATCTAGGTAGAATATATATATTGTGGATCAGATCGACATTTTTTCGAGATGATCCAAAATATTTAAATAAATATAGGGTCAGAATTATTATTCTTATATGTAGATTGTAATAGATTGTCGCAATAAATAATGCATATATAGTC
>Seq30118 [organism=Ipomoea trifida (H.B.K.) G. Don] PacBio-Illumina derived unannotated transcript Itc12336/f1p0/1954
TGGGCAGTGATGCTGAGAGACAAAAGCCCTAATTCTCATCAGAGCCGCCCTTTACTCTGGCTGCTCCGGTGATTCGTTTCTACTGATCATTCCGCCGGCCGGTATTTTCTCGAAAAGATTTCATTTTCTCCGTTGGCGATTCGATTTTGGATTTGGCTTTCGGAGCTATGGGCAACCAATTATGGTAATTCTTTTTCCAGTTAAGATTTGGCAAATAATCTTTCTGTTGGAAAGAAAATTCAGTGCTCAGAATGAATGGCTATAGCCCATTAGAGCATACACTCCGCTACATTATTTGCGCAATCAGTCCCTCAAAAGATGACTGGTCTATAAGATTTCAATTAATTGAAGAACTACGAGCCGTTGTGGAACCCATAGAAAGTTTGAGAGGTGCAACGGTTGAACCATTTGGATCTTTTGTATCTGATCTCTTCACAAGGTGGGGTGATCTTGATATATCTATAGAGTTGGCCAATGGTTCCTATATCGCAAGTGCTGGGAAGAAGCACAAACAAAATTTACTTGAAGATGTACTAAAAGCATTGAAAATTAAAGGTGGCTGTCGGAAATTGAGGTTTATTACCAATGCAAGAGTCCCTATATTGAAGTTTCAGGGCAAGTATAACATCTCCTGTGACATATCAATAAATAATTTGACTGGACAAATGAAGTCCAAATTGCTATACTGGATCAGTACAATTGATGGACGTTTTCGTCACATGGTTTTACTGGTCAAGGAATGGGCAAAGGCACAGAGTATTAATGATTCAAAATCTGGAACTCTAAATTCCTATTCTCTTAGCTTGCTTGTTATATTTCACTTTCAGACTTGTGAGCCTGCTATTTTACCTCCATTGAAAGAAATATATCCGAGAAATATGGTGGATGATCTTACAGGTGTGAGGGTTACTGCAGAGAATCTTGTTGAGGAAACATGTGCTGTCAACATAAACCGATTTAAATCTAATAGTTCCAGAGCTCAAAACGACAGTTCTCTGGCTGACCTCTTCATCTCATTCATTGGGAAGTTCTGTGACATTAGTTCCAAGGCTTCAGATCAAGGCATAAGCACCTACACTGGACAGTGGGAAGACATTGAAGGCAACATGAGATGGTTACCAAAAACATATTCACTATTTATTGAAGATCCGTTTGAACAACCTGCTAATACAGCAAGGAGTGTTAGCAGTACACAACTTGCAAACATATCTGAAGCTTTTCAGTCAACCTACAATATGCTTACATCTCCCAATCAAGATAAAAAATTGCTCTTGTCTACTCTCATGAAGCCACCCACTACGAAATTTGCGGGGGGAACACCTACTAGAAACTATGGCAACTATAGTAGAGATGGCGTCAGGATTCAACAAGCTCAAAGAACCACGCAACCATCATTACAACATCAGTTTCAAGACATGAGGATCAACAGGCAGCAGCCGAACAGGGCAATTCATAGACCTTCCCAGGATTCTCCTGCTCAATTACAGCCAGTATGGAGGCCTAAATATGACAAAAAGGTTGCAGAATAGTTCTCCTGGCTTAGAGTTTGCATCCTTGAAGAAGCTGAGGTTCCATTACGTTTCGTGATCTCCTTTTTCATCAGAGAGGTGCCTGTACCCGGAGTTGGAAGGGAAGACCTTATGATGAATCTGTTGTTTGTGCTCATTTCCAATTCAATACACAACTGTGCATTGTTCTGAATCCAGTGTTTTGGACCTTTTAAATTTGATAATAGGATTTTAAAAAATGTAATGAGATGAAGACTGAACTCTAAGAACGTGGATAACATCTTTGTTTGATACTTTGTGGAATTGTGCTTGTGCTTTGCTCCGTAGAGTTTTTGTATTAATGGTTAACTCTGGCCAGTTGGAC
>Seq30119 [organism=Ipomoea trifida (H.B.K.) G. Don] PacBio-Illumina derived unannotated transcript Itc12338/f1p0/2136.1
ATTCAAAGCTGTTCGTGCTCCAAAAAGGTGCCTGATTCTTGAGTATTTGTGTTGGTAATGTAATGTTATGTTCAGCCATCTACTCTTCTTTTCATCTGCATTGATTGCTCGCCCCTTTTCATTTCTAAATCCCCAAGGGTTTCTGGCGAATTTTTGGGTGTTTTCAAATTCTTGAATCTTTGGGGGACTTCTCGAGGAAGTGAAGGCATTGATTGGAGCAGGGTTTACTCATAAGAGGCTTCCGATTTTGGGTGATTTTGGTTATGCATGAATTTGGGTTGTGGGAAAGATTTTATCTTTGATGTGAGTTTTATCAAAATTTTGTATTTCTTTGAGATAGCTTTGGAGATTGAAGACTTGTGTTATTATTTTTGTTGGCTTGAACGACGATTTTGTTCTGTTTCTAGTTGCCCCTTAGACTACCGTTTTAGAGGTTGATGCTTGTACTATTGTTCTAGAGGTGGCATTGTTTCATTGTTTACATCTGAATTCACATTGTACAATTGCTGGGGGTCTATTAAAATTTGAGGTCTTTGATTGGTGCTCCTTTGGTAAGAGTACAATTTTCTTGAATGAAATTTTGAGAGAGAGAGAGAGAGAGCTACAATTAACTTTTTGGTTAGATTCTATTGTGAATATGTCGGGTGGATCACCAACAGTTGGAGGTGGATATATGAGGCAGAGGTACAGTCAAGGGTATTTTTCAAGTGGTGATGACCTTGAGGATGATGCCTGTTCTAGAATATGTACGGAATCACCTTCATTCCCAACTACACGAACATGGGTTGAGATTGTAGAAAATTTTCTTTGGATTAGTTCAGCACTTTTTATCATCTACTATGGCGACCGGCACTACAATTTTATTTACATACTTTGGCATGATAATCGCATAAGAAGAATACCATTGTATGTGGGGATGTTTGCTATTGGCTTGAATAGTCTCTTTTTCTTGTATACTAGTACATTAGCCTGGGGAATCAGAAAATCCAGTGAGAAGTGGGAAATTTCAAGTGCAGCTGCTTTGCCATTTGTAACTGTTAATGGACTCATATCATTCTGCTTGTTTGTGTACGCATTGTGGCCTATTTGGAGTTTCTTGACTCTCCCTCTCGTGTTCACTCTGTTTATGGCTTGCATGGTTATATTTCCATATTTGGTCCTTGGGACATTTAAGCCTCAAGCAGACATGCTTCGTACAGATTAGACGTTATTGGACTCGTTAGGACAGAATATCCCCAAGCTGACTTAGTTTGATGGTGTGTGCATTATATGGTTATCTCCGGTTCTTTTGAGGTTGAAGCCTTCTTTTGACATTGTTGCCGAAAAGGAGACTAGTTCCAGCACAGATGCAATGTATAATAGGAGCTTGCTCCATTTACCTAATTTATTAATTCTTCCTTCTTCACCTTCCCCCCTCCCCCCAAAAGAGTACGTAAATAAGTTGTATTTAAGGCTTTTAGATTTGGCAGTTCTGCTGGAACCTTGTAGTCGACAGAAGAACCTATATGAAATCAAAACACTCGGAAATTTGTCAATGTTTTCACTGGCAGAAAAGAAAGTAGAAATGGGTAGAAGGACAGAAGGAAGCAGGTAGCGTACAAGCTCCACATCGTCTTTGCTTATCTAGAGCTGCTGGTCTTTTTAATTACTGTTCTTGCTTTAAATCTCTACAACTTCTATATGTGGCAGTACAAACTGGCAAAAGTGTTGGAATTGCATTTGAGCTTCATAGTGTGCTGATCCAACTACACGGGGATTACAGCCGAATCAAGTTGAGTACATACAAAGTATTGTTGGGAAAACCCGAATTATAGTCCAGGAACACCATGTTTATCTGATGAAAAAAGTAGCGCTGATACTCTGGTTCCGAAATCAGACCTCTTATTCCAGCATTGTAATCTATCAATATGAAAAGTTTCATTATACTTGTTTCTGTCCATAGCTTTTCTTTGCAAAGAGTGGCTCTCTTTTTTCCCCATAATCATTGCAGATTGCAGATATCTTAGCCTCCCAAA
>Seq30120 [organism=Ipomoea trifida (H.B.K.) G. Don] PacBio-Illumina derived unannotated transcript Itc12339/f1p1/1729.1
TAGGGATTCCTACTTAGGAAGGACAACCTCTATACTGGGTACTGGGTTTTTGTGCTCATTCTTTGTTCTTAAGGGATGGTTCATTGTTGTCTGATACACTTTACTGGAAAAGAGTTGACTATTCAATTTAGTTTTGGATAACATTTTTCTTATTCTCCCAACTATCAAGCTGTGGTGGATAGAACCATTTCAGTTATGAAAATTTAACAAGCTTTGCAGAAGGGGAGGATGGTGTAAGATTTTACATCTAGATTGCATAGAATATAATGAATGCTAGTAAATTTGAGCACAAATACTCCTATCCTATTCGTATTTCTTTCCAGTCAAGTCAATCTACCATTCTACCTACCAAAAAAAAAAAAAAAAGTAAAAAATATATTTTTTACCTATTAAGAGGTCCCACATTGATAAAATAAGAGAAAACATATGGGTTTATAATGCTATGGGTTAGACTAGCTAATTGATTGGATTCAGTCTTTTATTGTGGTTTGGCTCATGTGCTTGGTCCACTTTGTATTTGCCCAGTTGTTTTTATTAATGCTAAAGGTGCACTTTCTATTGTGAGATTCTATAGCTTGTGGAACACCGAGTTGAAGTCCATGAATATTTTAGCTGATAATTTTTAGTATTCGATACATATTTATGTACATAGGGTAGTAATTACTGATTAAAATACAAGATTAAGACATATCAAACTTGATCCATTCAGATGCAGTCTGATTAGAATATCATAGTTTTGAGTTCATATTTTTGCTTCCACCTCCACCCCCAATAAATTGCAAAAAAAATAGAGGGGGTGGGCGGGATTACATCTCCTTCCATGGCTTTGGATTTGAATTCTGCTTCCAAGTGCATATCCACTTATTTTGCAGGTCTTGGGTACTCCTACCAGGGAAGAAATTAAATGCATGAATCCAAACTATACAGAGTTCAAATTCCCACAAATTAAAGCTCATCCATGGCACAAGATATTTCATAAGCGTATGCCACCAGAAGCAGTTGACCTGGTTTCTAGGCTTCTGCAGTACTCTCCAAATTTACGCTGCTCTGCTTTGGATGCCTTGACCCACCCTTTCTTCGATGAGCTACGTGACCCCAGCATTCGCCTCCCAAATGGACGCTTTGTTCCACCGCTGTTCAACTTTAAGCCACATGAGTTGAAGGGTGTGCCAACAGAAACCATAATGAAATTGGTTCCTGAGCACGCTAGAAAACAATGCCCCTTTCTGGGATTGTGATTCCTGAAGAGCACGGCAGATAAATGATGAATCAAGCGTTCCTTTCGAAGCTCTTTTTCTCCCGTCTGTAACCATTATTTTCCTATCTATCTTTGTATTGCCTTGTCTTAAAAGCGCAGATGTAAGGAAATGCGTTCAACAATCGCCTCGGCTTCAACTTGTGGTGTACCATGTATCCTGTCTTTGTATGACCTGTAGTTGTAACATCATGTGGTTTAAGGAATTTGAATGTACTGTTGAGATTGAATGTCAAATGGTTGGAATTC
>Seq30121 [organism=Ipomoea trifida (H.B.K.) G. Don] PacBio-Illumina derived unannotated transcript Itc12340/f1p0/2192
CTCAAACCTAAAACTTCATCCTCTCCGCCGCGGCTTCTGCTTCTCCGTCGTCTCTCACCGCCTCTGTGCCTCACGCCCTCCGCCCTTGGCGACTCTCCGGTCAGCGCGATCGCACTCTCACGCTCTCTGTCTCCGCCTCGCTCCTGTCAGACCTCACTTCATCGACTCAGCACTCTCAGCGGCTCTGCGGACCTCACGTCAGCCTCGCCCTTCAGCCAATCAGCCCTCTGCTTCACTGACTCCAAGGCTCAAAGAATCGGATAAGCAAAGCTAAGCCATGGCATCTCACATTGACATGAATCCTTGCAAAGAATCTCATATAAAAGAAGAGAAGAAAGAAGAGGAGATATACAAGAAGAATGAAATGAATATAACTAATCCAAACTCCAGTCGGGTTCTAGATCCTCCGGAGTCTTCTGCATTGGGTCAAATTCCAATAGATAGGGATCATTCCAAAGACCATAAAAAAGAAGAGAAGAAAGAGAAAGAAGAAGAGAAGATAGAGAAGAAGAAAGAGGATGACAAATACTATTCTTTTAAATACTGCACTAATATTTACATTACGCAGAATACAGGTCAAATTCCCATCGATAGGACCCCTTTCAAAGAATATGCCAAAAAAGAGGGAAAAAAAGAAGAGAAGAAAGAATACAAAAAAGAAGAGCCGAAACTGCAGCTAATATACGATCATAAGGCTCTACACACACCAAGTTTTTCTGAAGAAGAATGCATATTCAGAGTGCATGGTGGGCTGCGTACAACTCCGGCAGATTATGAACCAATGCTCATTTCCATTGGCCCCTATTTTCATCGGAATATGCAAAGGTATTCGCCCAACCCCAAAATGATGAACTTGAAACAGCAGTATTCGCAATCATTTTTAAAAAGAGCAGAAGGGCGCGGATTGAGTAAGGAGAACATTAGCAATAAATTAAAGGGTTTGGAAAGCAGAGCAAAAAGTTATTATGGTGATCCAATAATGGGTATGGGTGGAAATGAATTCGTAGAAATGTTAATACTTGATGGTTGCTTTGTAGTAGAATTTGTTGTTAGATCAAAGTCAACAACAACCGGATGTAGTAGTGATCCTCCTCCTATTCACGTGCCTGACTGGATGCGAGTTCAAATTGTTCGAGACATGTTGCTGATGGAGAACCAGCTCCCCTTCTTTGTTCTTAATGAACTCTATCAATTGATAATGGACACGACGCAAGACAGGGAACCCTTCTTGAATTTGGTGGAATTCACATTTTCAGATGTGCTATCAAAGCTCAGGTATTTCTCCTTGATCCTGAATGAGGTGAATGACCAAGAGATAAAGCATTTACTTCAACTGGTGCATATTCTTTGCCGCCCTCATCAATCCAAAGTAACTCAAGTAAGGACACAACACCCTGCAGCTTCCCTGGAATCAACCTATATACGTTGTGCAAGCGAGCTTCTAGAAGCAGGAGTTGACTTCAAAAAGGTTGCAGGTCATAACATGATGAGTCTATTTGATATAAGATTCAATCGCGGCACACTTGAGATCCCCTCTTTCAGACTTGGTGATTCATCGGTCAGCCTCTTCAAGAATCTCATAGCCTACGAGCAGCATTCCGTTGATGTGTATCCCAAGTATTTCTCAGATTACGTGGTATTCATGGATGATCTTATCAAAACAGACAAGGATGTCAGCATACTTCGTCTGAATGGAATTATCTTGAATGGGTTAGGTAATGACACTGAAGTGGCTCATCTTTTTAACACCCTATCTAAAGGGGTTGTGTATTCCAGTCGTGACTACTGTTACGCTAATGTGTGCTACGGTTTGATTCAACATTGCAACAAACCAAGGAATGTGTTGATGTCAAAGTTAAGACGTGATTATTTTCACAGTCCATGGGCAGGGCTTTCAACCCTTGCAGCTATACTGCTTCTTATCCTCACTGCTACACAGACTATCACAAGTATCTTGGGTCTTCTGCATAAATAATGCCATTATTCATGCCATCCAATAAGTGTGTGTGTTCAGTTTTTTTTTTTAAGTCTATTATGCAAAGTGTGAGCAATAAACACTGTACTTTTATCATTTTACCTGGCCTGGCCTGCACTTCAATTCTCTCTTGTAACAAACCAAGTTGCTTAAACCTTTGTGTTGAATGTGTGACCTTACCTTTTCAATAATAATAACTGCAA
>Seq30122 [organism=Ipomoea trifida (H.B.K.) G. Don] PacBio-Illumina derived unannotated transcript Itc12346/f1p0/1758
AACCTAAAATCCCCGCTTCACTCCAGCTTCATCTCTCAGTGCTTGGATTCCCATGGCGGTTGGTAACATTTTAAAAGATGAAGCTTCCGAAGAAAAGGGCGAGCGAGCTCGAATGGCATCCTTTGTGGGGGCAATGGCAATTGCTGATTTGGTGAAGACAACGTTAGGGCCAAAAGGAATGGACAAGATTTTACAATCAACTGGCAGGGGTCACAGTGTTACAGTTACAAATGATGGTGCAACCATCCTAAAGTCCCTCCATATAGATAACCCAGCTGCTAAAGTTCTTGTTGACATCTCAAAAGTCCAAGATGATGAGGTTGGTGATGGGACAACTTCAGTAGTTGTTTTGGCTGGGGAGCTTTTGAGGGAGGCAGAAAAGCTCGTAAATTCAAAGATTCATCCTATGATAATTATTTCAGGTTTTCGGATGGCAGCTGAATGTGCACGCAATGCATTGTTAGAGAAAGTTGTAGATAACAGACAGGATGCAGAGAAATTCAGATCAGACTTGATGAAAATTGCAATGACTACTTTGAGTTCCAAGATTTTGTCTCAAGATAAGGACCATTTTGCAAAGCTTGCCGTCGATGCTGTTATGAGGTTGAAGGGCAGCACCAACCTCGAATCAATCCAGATTATTAAAAAGCCTGGAGGTTCACTTACGGATTCATTCTTAGATGAGGGGTTTATTCTGGACAAGAAAATTGGTCTTGGCCAACCTAAAAGAATTGAAAATGCAAAAATCCTGGTGGCTAATACTGCAATGGATACAGATAAAGTAAAGATTTATGGTGCACGTGTTCGTGTTGACTCCATGGCAAAAGTTGCTGAGCTAGAAGCTGCTGAAAAGGAAAAAATGAAGGAGAAGGTGCAAAAGATTATCAGCCATGGAATAAACTGTTTTGTTAACAGACAGCTGATCTATAACTTCCCAGAGGAACTTTTTGCTGATGCTGGGATTCTTGCTATAGAACATGCTGATTTTGATGGCATTGAGCGCCTGGCTTTAGTCACAGGTGGTGAGATTGCATCCACCTTTGATAATCCAGAGTCAGTTAAGCTGGGGCACTGTAAACTTATTGAGGAAATCATGATTGGTGAAGACAAGTTGATCCACTTTTCTGGGGTCAACATGGGTCAGGCATGCACAATTGTCCTGAGGGGTGCAAGCCCTCATGTACTGGATGAAGCTGAAAGATCACTGCATGATGCTTTGTGTGTGCTGTCTCAGACGGTGAATGACAGCAGGGTACTACATGGCGGTGGCTGGCCTGAAATGGTGATGGCAAAGGCAGTTGATGAGCTGGCTAAGAAGACTCCGGGAAAAGATCTCATGCAATTGAAGCTTTCTCCCGTGCGCTTTTGGCCATTCCAACAACTATTGCGGACAATGCTGGTTTGGACAGTGCCGAACTTATTGCTCAACTCCGTGCTCAACACCACACAGATGGATGTACTGCAGGGATTGATGTCATCTCCGGATCTGTTGGAGACATGGCAGAGCTGGGGATATCTGAAGCATTCAAAGTAAAACAGGCAGTGCTGCTCTCTGCAACCGAGGCTGCTGAGATGATTCTACGAGTAGATGAAATAATCACCTGTGCACCACGGAGGAGGGAAGATAGAATGTGAAAACAACCAGAGCTGCCTACGTTGCTGATCTTGGCATTTATTTATTTATTTTAAGTTGAGAACGCTTTTCCAAATCTGTTATGGTTTTGTATGTAGCTTCAACAGTGTGGGCAAGTAACAAATTTTGAGTTTTCC
>Seq30123 [organism=Ipomoea trifida (H.B.K.) G. Don] PacBio-Illumina derived unannotated transcript Itc12349/f1p0/1612.1
GACAGCTTCAGTGAAGAAATTCTGATCAAGTCAGCCAAGCATAACAGGAACAAATCCGAAACCACACTGGACCAGTCTTCACCGGATTCCCCTGCAACGGCGATCCACAAGTGGTTTTCCGACATCCTCAAACCGCCCAACAGCACCGTTTCCATTCCCGACAGCCCCCCCGCCGGCGACCACTCACCTTCAAGCCCAAATGCTAATCAGACGAACCTAGCCCTCCCGCCCCGCCAATCAACGCTCAGAAAGTCCCGATTCCAAAATGCATCTCAGACAACCAAGCGAACTTTTAAACCTCCCGCCGTTCCCGATGATCCGGCAATCTCTCCGCCCAAAAATTTCTTCGATTCGTCTCGCAGGGGATCGATCTCCTCGGCTCCCAACGGCAAGATTCTGTCCCCGCCGAGAAAACTGGTGGAGTCTGTTCACCGGAGATGCATATCTGCGTCCACTTGCTCCATGGACAAGATATACCGAAAGAACAACGGAGAGGATGGTGTCCAG
>Seq30124 [organism=Ipomoea trifida (H.B.K.) G. Don] PacBio-Illumina derived unannotated transcript Itc12352/f1p0/7132.2
TTTTGTCCGATGATGATGGTGAGATGGTTTCTGATGGAGTCCTTGAACATTACCATGCTCATGCGGCTAATAACCAATCTTCTGTAGAGCAGACGTTTCTTGCTCTGGGAGGGCCACGTGTGTCGTCGTCCTCGGCTTCCTCGACATGCGACCACGCTTATGGGTTCTTCCCCTGCGCGGAGAACATCCCGGGCTACCTTTTCCAGATAGTGATTTTCCAGTACTTGATGAGCGTGGCAGAGCAGCTGGTGAGCAGTTCAAGCAAGAAGATCTTTGATACTCTGGGCACTGGGATTTTCGGCGCTACTGTCTTCCGAATCCTCATGGTTTTCCCCAGAATCATCATGACCATCTCGTCGGGGATATTCAACAGCCAAGAGGGTGCACAGAACCAGGTGTTCTTTGGTATCAGGGTTAACGCCGGAGCCACCATCTTTAACCTCACAATACTTTGGGGTCTCTGTGTGATAGTCGGCCGGAGAGACAGAGCGGCTCAAGAAAATAAAGATTCCCAGTCTCAGCCCTCAACCCAATCTTTCGCTTCCAATTGGTTGAAGAATTTGACCGAATGCGGTATTTCAACGGACGCCTCAACTAGTTTCACGGCGGGGCTTATGCTGTTGTCGTTGGTGCCTTTTGTGTTGGTGGAACTAGTCAATGTTGTCTCCTCCGCGTCTGGGCAGCGAATTGTGGTTTTGGTTGCTCTCATTATCACCGTTGCATTTCTTCTCGCCTATTTCGCTTATCAGATTATAGATCCAACGATCCAAAAAAGAAGCTTGCACTATTCAAGGTTTGAGAATCTCCTCACGCAAAATGGGAAGCCCAATGTTTCACGCATTCGACTTTTCTTCCATTTGTATGATTCGGACAACAACGAGCAGATGTCGTCACAAGAACTGGAGAAGTTTCTTCGATTAATAGTGACGGATGAAGTGCAACGTATGACGGCAGTGAGGACGATGATGAAGGATCTGGATGCAGATGGGAACAGCAGAATCACCGAACAAGAGTTTCTTAATGGAATCGAAAACCTGCTTGCCAATAATTCCTCAGCGGACAACGCCGCCGCCATACCAACTTCCACACCTGAAAATGACCAGGAGAAAACTGAAGAAGTGACGAACGGCGGCGCAGCGGGAGAGGTAGAGCAGGCGGGCGGAAATGAAATTTTGACATGGGATTTCTTAGTAACGGTGTTGCAAGTGATATTGGGAGTTGTGATATTGACGTTCTGTGCACAGCCCTTAATGACTAATGTCATATCATTCTCTGGCGCTGTGGGAGTGCCTACCTTCATCATCTCCTTCGTCGTGCTACCTATAGTCATCAATGGCAGGATGGCCATAGCAGCCATTTTTCCAGCAAGTCAAAAGAGCTCCAAGGCTGCTTCTTTGACATTTTCCGAGATATATAATGGAGTGACAATGAGCAACCTAACAGGGCTGCTATCATTGCTAGCAGTGGTGTATGCTAGAGAGTTAACATGGGACTATTCCGCAGAAGTGTTGGTGGTTTTTGTCATATCTCTCACAATAGGCTTTCTTGCATACTGCAAAACCACATATCAACTATGGACCAGCATCTTTGCCTTCTTTCTTTATCCCTTCTCCTTGGCTCTCTTTTACGTTCTCCAGCTAATGGGATGGGACTAACACCCCCAAAACTCTAGCTTAGTTAGCTAGCTTTTTGTTTTTATGTGCATGCATGTATTGTTTAATTATGAAGTTGTAAGCTGATCATTTCATTATTATATGCAGTGTAAAATCATTGTCCGATGAGATATAATATTTGTGTTGAATTATTAATGTATG
>Seq30125 [organism=Ipomoea trifida (H.B.K.) G. Don] PacBio-Illumina derived unannotated transcript Itc12352/f1p0/7132.3
ATGATGGTGAGCTGGTTTCTGATGGAGTCCATGAACATTACCATGCTCATGCGGCTAATAACCAATCTTCTGTAGAGCAGACGTTTCTTGCTCTGGGAGGGCCACGTGTGTCGTCGTCCTCGGCTTCCTCGACATGCGACCACGCTTATGGGTTTTTCCCCTGCGCGGAGAACATCCCGGGCTACCTTTTCCAGATAGTGATTTTCCAGTACTTGATGAGCGTGGCAGAGCAGCTGGTGAGCAGTTCAAGCAAGAAGATCTTTGATACTCTGGGCACTGGGATTTTCGGCGCTACTGTCTTCCGAATCCTCATGGTTTTCCCCAGAATCATCATGACCATCTCGTCGGGGATATTCAACAGCCAAGAGGGTGCACAGAACCAGGTGTTCTTTGGTATCAGGGTTAACGCCGGAGCCACCATCTTTAACCTCACAATACTTTGGGGTCTCTGTGTGATAGTCGGCCGGAGAGACAGAGCGGCTCAAGAAAATAAAGATTCCCAGTCTCAGCCCTCAACCCAATCTTTCGCTTCCAATTGGTTGAAGAATTTGACCGAATGCGGTATTTCAACGGACGCCTCAACTAGTTTCACGGCGGGGCTTATGCTGTTGTCGTTGGTGCCTTTTGTGTTGGTGGAACTAGTCAATGTTGTCTCCTCCGCGTCTGGGCAGCGAATTGTGGTTTTGGTTGCTCTCATTATCACCGTTGCATTTCTTCTCGCCTATTTCGCTTATCAGATTATAGATCCAACGATCCAAAAAAGAAGCTTGCACTATTCAAGGTTTGAGAATCTCCTCACGCAAAATGGGAAGCCCAATGTTTCACGCATTCGACTTTTCTTCCATTTGTATGATTCGGACAACAACGAGCAGATGTCGTCACAAGAACTGGAGAAGTTTCTTCGATTAATAGTGACGGATGAAGTGCAACGTATGACGGCAGTGAGGACGATGATGAAGGATCTGGATGCAGATGGGAACAGCAGAATCACCGAACAAGAGTTTCTTAATGGAATCGAAAACCTGCTTGCCAATAATTCCTCAGCGGACAACGCCGCCGCCATACCAACTTCCACACCTGAAAATGACCAGGAGAAAACTGAAGAAGTGACGAACGGCGGCGC
>Seq30126 [organism=Ipomoea trifida (H.B.K.) G. Don] PacBio-Illumina derived unannotated transcript Itc12352/f1p0/7132.4
ACCGAACAAGAGTTTCTTAATGGAATCGAAAACCTGCTTGCCAATAATTCCTCAGCGGACAACGCCGCCGCCATACCAACTTCCACACCTGAAAATGACCAGGAGAAAACTGAAGAAGTGACGAACGGCGGCGCAGCGGGAGATGTAGAGCAGGCGGGCGGAAATAAAATTTTGACATGGGATTTCTTAGTAACGGTGTTGCAAGTGATATTGGGAGTTGTGATATTGACGTTCTGTGCACAGCCATTAATGACTAATGTCATATCATTCTCTGGCGCTGTGGGAGTGCCTACCTTCATCATCTCCTTCGTCGTGCTACCTATAGTCATCAATGGCAGGATGGCCATAGCAGCCATTTTTCCAGCAAGTCAAAAGAGCTCCAAGGCTGCTTCTTTGACATTTTCCGAGATCTATAATGGAGTGACAATGAGCAACCTAACAGGGCTGCTATCATTGCTAGCAGTGGTGTATGCTAGAGAGTTAACATGGGACTATTCCGCAGAAGTGTTGGTGGTTTTTGTGATATCTCTCACAATAGGCTTTCTTGCATACTGCAAAACCACATATCAACTATGGACCAGCATCTTTGCCTTCTTTCTTTATCCCTTCTCCTTGGCTCTCTTTTACGTTCTCCAGCTAATGGGATGGGACTAAACCCCCAACTCTAGCTTAATTAGTTAGCTAGCTTTTTGTTTTTATGTGCATGTATTGTTTAATTATGAAGTTGTAAGCT
>Seq30127 [organism=Ipomoea trifida (H.B.K.) G. Don] PacBio-Illumina derived unannotated transcript Itc12355/f1p0/2039
TATGAGTGGGAAGCACTAGATGAGAAAAGAGCTGCTGTAGCTAAAGAATTGGAAAATGTCAGAGAAGAGAAGGAGATGCTTGAAAAATTACAGCATGATGAAGATGAAAGATTAAGAAACAAGAAGACAACCACAGAGGAGTACATAAAGAGAGAGTTAGAAGCCATTAAAATAGAGAAGGAATCATTTGCTGCAATGATGAGGCAAGAGAAGTTAATGTTATCTGAAAAAGCTGAGAATGACTATAATCAACTCCTCCATGGTTTTGAGGCTCGAAGAAAAGACCTTGAGACTGATTTGCACAATAAACAAGAGGAAATGGAGAGGATTTTGCAGGAAAAGAATAGAGCATTTGAGGAGGAGAAAGAGAAAGAACTTAGCAAACTCAATTACTTGAAGGATGTAGTAAATAAGGAAAGGGAAGAAGTGAGATCTGAAAGGCTCAAGTTAGAAAAAGAAAAGCAAGAAATCTCTTCTAACAAAAACAAACTGGAAGAGCATCAGCTTGAAATGCGCAAGGACATCAATGAGCTTGCTGTTGTCAGCAAGAAACTCAAGCATCAACGGGAACATTTTGTAAAGGAGAGGGGCCAATTTCTTGCATTTATTGAAAGGATAAAGAATTGTGATCACTGTGGAGAAGTAATAAGAAATTACACTCTCTCTGATGTTCATTTGGTGGAAATAGAGAATAGTGAAGCTTCTCCCCATTCGGTGCCGGGAGATGAAATTTTGGAAAAGGTTGCTTCCTATGTAGAAAAGTCTCCAACTGCAGAGGAGCAAAAGTTGTCAGACTCTGGTGGTCGGGTTTCTTGGCTCCGCAAATGCACCTCAAAAATATTTAAGTTGTCTCCTAACAAAAAAACTCAATATTTGGAGTCAACTTCATATGCAGTCGAAGAGAATCAGCAACATAGCAGTAATGTTGGTGTAGAGATTAGAGATTCAGAGGGACCCAGCACTCGACAACCGGCATCAGTGAAGATCATTGAAGATGCAAAGGAACATGCAGACGATGTGAACAACATAGACAACAAGAGACAAGAAGTACCTGAGGAGTCGCAGCAATCTGACATAAGTGTTAGACGCACCCGTCGTGGTAGAAAAGCTAATGATGGAATACGTAGGACGCGCTCTGTGAAGGCAGTGGTTGAAGATGCTGCTGTGATTCTCGGTAAGACGTCAGAATCGCTGCAACCACACGATAATCATTCCAAGGATGTGGTTGAAGTAAGTCGTGCGGACTCTAGTACTGCCACAACACGGAGGAAGAGGACTCGTGGGCAGAACTCTAAATTGACAGGGGCTGAACTGGACGCTGATGATAGTGAGGGACACTCTGAAAGTGTTACAACAGGTGGTCGACGGAAGAGGCGTCAAACAACTGCTCCGGCTGCAAATAATACAGGAGAAATGCGCTATAATTTGAGACACAGGACCCCAGGAATGACGGTTGGTAAAGCTTCAGTTGGTAGTGGGAGAACAGGTGTAGATGAGCGCAGCAACAACAATCGTGGAGTTTCAGGGAATGTAGAAGTTCCTCCTGCTCGAGCACCAGAAGTTGCTGGTGAGAATGGCCATCCAACTACTTCGGTCCAGGTTGCCAAATCCAAAGTTGTCGAAACTGAAATTGTCTCCTCCAGTAGGGGTGTAGCGTTGAAAGCTCCAGAAGATGGCAATGAAAATGATGCCAATACGGCAAAATTAGTTGAAAAAACCAACATGAGTGAGGAGGTAGATGGTACTCCAGAGTGCAACGAGGAAGATGAGTACGAGAGCACATTGCATGCTGATGAAGGGAACGATGGTGCCAGTGATGACGAGAAAGACAATGACAGTGATGGAGAGGACGATGACAACTCAGATGATCCTGGTCAAAAGTCAATTGGTAAAAAGCTGTGGACATTCTTCACCTCATGATCGTTGGTTGTTCGGGTTAGTTCAATGTTGAGGGATAAGTCTCTCCTTGTACACCCTTTTCTTGTACCATGCATCATAGTTTAGACTACTGTACACTTTATTCAATGGAGGAAATCGCATGTTCATTTGACAAGG
>Seq30128 [organism=Ipomoea trifida (H.B.K.) G. Don] PacBio-Illumina derived unannotated transcript Itc12356/f1p0/1768
GAGAGATGATGAAGCTGACGGCGTTGCAGCAGCAGGCCCGCCGGAGCAACAGCTTCAGGGGATCGTCGCCTCTGGATTTGTCGTCCGACGGCGCCGTGAAGTCTCCGGCTGCTATTTTCTGGCTTCTCCTCCACGGCCTCTGCTGTCTCATTAGCCTAGTCCTCGGATTCAGGTTCTCCCGCCTCGTGCTCTTCCTTATCTTCTCCAACTCCGCCACCCCGAGCAACAACCTCTACTCCGCCCGGTTTACTGATCCCGGCGCCGCCACCGTGGCTGTTCAGCAGGCTGTGGACCACGGATCTCCGACGTTGACGAATAGCCGAGTGGTTGTGGGGCGGCACGGGATCTTAATCCGCCCGTGGCCGCATCCTAACGCCACGGAGGTGATGCAGGCTCATAAGATAATTGAGATTGTTCAGAGGGAGCAGAGGTTTCAATATGGAGTCAAAACTCCGAGGACTTTGATTGCAATCACTCCCACCTATGTCCGAACCTTCCAGACCTTGCATCTCACCGGAGTTATGCATTCCCTGATGAACGTGCCGTACAATGTCATCTGGATTGTCGTCGAAGCCGGCGGCGCCACCAACGAGACCGCCTCATTGCTCGCCAAGTCAGGACTCAGGACTATCCACTTAGGACTTCGCGACAAAATGCCTATTATGTGGGAAGATCGCCACAAATTGGAGTCAAAAATGCGAGTTAGGGCTTTGAGATACATTAGAGATGAGAAACTGGATGGATTGTTGATGTTTATGGATGATAGTAATATGCATAGTTTGGAGGTTTTTGATGAGATCCAAAAGGTTAAATGGTTTGGTGCCCTACCTGTTGGCATTATAGCTCATTCATCTGGCGCTGATGAGGAGCTCTCAGTGATCAAGAAAAGCGGTGAAAAGAATTCGCAGCTACCAGTTCAAGGTCCAGTTTGCAATTCTTCGAAGCATCTGATAGGTTGGCATACCTTCGATTCATCCCCCTTTGTGGAAAGGAGTGCGAGATACATTGGTGACAAGGCGGTTGTGCTGCCAAGAAAGCTTGAATGGGCTGGCTTTGTGTTGAATTCTAGACTGCTGTGGAGAGATGCTGATGACAAGCCAGAATGGGTTAAGGATTTGGACATTGCAACTGAAGCCGGGGAAGATATTGAGAGCCCGTTGTCTTTGTTGAAGGACTCTTCCATGGTGGAGCCTCTTGGGAGTTGTGGACACAAAGTTATGGTGTGGTGGCTTCGCGTTGAGGGAAGGGCCGACAGCAAATTCCCTGCGAGATGGATAATTGACCCTCCGCTGGATGTTACTGTCCCAGCAAAGCGCACGCCATGGCCGGATGCTCCTCCAGAGCTGCCCACTGTCGAAAAGTTAGTCAGCAACCAAGAGAACAACATCGAGAAGCGCACTGCAAAACCACGAACCAAAAGGCGCAGTTCTAGGAAGAGGAAGCATGTAGCAAAGAATGCAGATGAAAACATCTCCACCAAGAATTCCATCGAGAAATAGTAAAGATCCTGAATTGGATGGCTATCACCATTGTTTATACTCACTCATCTACAGACAAATAGTCATGCCTTCAACATCATCAAGTTTGAGAACTACACGACCATCCTTGTTTCGTAAATATGAGATGGCACCCCTTACCATAGCAGTTGATACATACATACTTGTTCAGCCCATCTAGTTTTCATATATTCTTTTTTCTTTCCTCAGTTTTTGCCCCATTTTGTTTATTGTCATTGAATTGTGAACTGTTTCAAAAAGAAATTTAGTCTTGCAACATTTCTGCTTGGCTGAAAGCC
>Seq30129 [organism=Ipomoea trifida (H.B.K.) G. Don] PacBio-Illumina derived unannotated transcript Itc12358/f1p0/1476.1
GCGAGGATCAAGAAAACGGAGAAGAAGAAGAAGAAGAGAGTCCAAGAACTAAGAAAAGTATGACAAAAATCATAGCTTTTCTCCCCTCAGCTGTCATAATCTTCTTGCTCGGTCTAATTCTAGCGATCATAAGAGATCCCAGCGCGGTTAAACGGTTCAAATTTGGGCCGTCTTCAATTAAAGTTGTGAAGATTTCTAAGCATTCATGGAAAGAAGGGTTCGTGAAGGGGACGATTCCTCAGTTGCCGTTATCCATCTTGAACTCTGTCGTCGCCGTTTGCAAGCTCTCGACGGATTTGTTCCCGGAGAAGGAGGTGTCGGCGACGTCGGTGTCGGTGACGGTGGGGCTGATGAATCTGGTGGGGTGTTGGTTTGGTGGCATGCCGTGCTGCCACGGCGCCGGAGGGCTGGCCGGGCAGTACAAGTTCGGCGGGAGGAGCGGCGGCTGCGTGGCGGTTTTGGGTGTGGTGAAGGCGGTTTTGGGGCTGGTTTTGGGGAGCTCAATAGTGAAGATTTTGGTGCAGTTTCCGGTTGGGGTTTTGGGGGTTTTGCTGTTGTTTGCTGGGATTGAGTTGGCCATGTGTGCTAGGGACATGAGTTCCAAGGAAGAGTCCTTTGTTTTGTTGGTTTGTACCGCGGTTTCGCTTGTTGGGTCCAGCGCTGCACTAGGGTTCTTGTGCGGGATTGTCGCACATTTGTTGTTGAAATTTCGAAAACTCACGGGTATTAATCAACGTAAGGTTAGTTGTTCCATACCCATACCATAAGTGGCAAAGTCGAACGGTACGGTGTTGATCGTTACAGATTATCCATCTTTACATTGAACAACGATTTACCTCAGCTCGTTGAGTCGAGTGCAACACGAAGG
>Seq30130 [organism=Ipomoea trifida (H.B.K.) G. Don] PacBio-Illumina derived unannotated transcript Itc12358/f1p0/1476.2
TCTCTCACTGTTCATTTACGGCTATGCAGTACACACCGCCGCAACTAACCGCCCGTTCACCGCTCGAACCCGGCGGCGGCGTTCGACGCCCCACCGCCGCCGCGCTGGTGCGACGGGTGAGCGGGAATCTCGTGTTCCGGTCGAAATGGGCGGAGCTGAACGGCGCAATGGGGGATTTGGGAACTTATATTCCGATAGTGTTGGCCTTGACACTCGCCAAGAACCTAGACCTCGGTACGACGTTGATTTTCACGGGCGTTTATAATTTTGTCACGGGGGCTGTCTACGGTGTTCCCATGCCCGTCCAGCCCATGAAGTCCATCGCCGCCGCTGCATTTCCAGCCCGAGTTTCGACATCCCGGAGGTGATGGCCGCCGGAATTTGCACCGGCGGGATCCTCTTCATCCTCGGCGTGACTGGGCTGATGCAGCTTGTGTACAAGCTCATCCCGTTATCTGTGGTCCGAGGGATTCAGCTAGCACAAGGTTTGTCATTTGCCATGACGGCGGTGAAGTACGTAAGAAACGAACAAAATTTTTCCAAGTCAAAATCCGCCGGCGAGCGCCGTGGCTAGGGTTAGA
>Seq30131 [organism=Ipomoea trifida (H.B.K.) G. Don] PacBio-Illumina derived unannotated transcript Itc12360/f1p0/2180
TAGAATCATTGGCTGGCCTGGGCAGTCTTTGTCTTGCAAGTTTGTCATCACCGTTAATCCAAGATTCCTCCATATCTACCACCTTCCATTAAAGGTGAACGTAACATCTATCTGCGTAGGATGGGTTTTGTTTTGAGTGAGAGCTGTGGCACACCAAATTAAAAGGCCGGGAAATGGACAAATCCAAGCATGAGGATTTTGGGGTATATAGCGGGGCGCGATAAGATTAATTCAGATTCGGTGTATAGTTCGTGACACGATAAGATTAATTCAGATTCGATTCGATTCAGAATAGCACGACTTGATAGCTAAGCTAGGTTGTATATATGCAGGTACGTACTGCATTCTTTCATTTCTTGCCGTCATCTTCATCTTCATCTTTTTCTCTTCTCGAATCCCAGGCTACTGTTCAGATCTACTGTTAGCTCATCAAGATCTCATCGTCTTGCTTCACAGCCCACAACACTCACTCTAGAAGGTGCAGTTTGCAGCTAGCGGCTTATTAGGGTATGAAAGTGCAAATTCTGTACTGTTTTCTTGAATAATTGCCTCTTCTTTTCTTGATCTGATCTATTCAATGTTACAAATTTGAAAGGTAGGGATTGAATTCATTGTTTGGTCAATAGTTGAAGCAAGAAAGTGTACGTTTTCTTGATTTTTGTTTGTACTGTGAAGAAGTTTTCTGAGATTTGAGTTTGAGTTTATCCTTTTAGGGTTATGTACTGGCATCCGGAAACATGAGTTTGAATTTTCCACTTTGTTGTAGTCACCTTTACGCTTAAAGTCTATTTATTTACAGTAGAAAATAGAAAGGAAAATTAAGAAAGAAGGATAAGAGTGGAAACTCCAAGTAAGTTATTGGTGGATAGTTGATTGGGTAATGATAAGATTTTATCTTTTTTGAGTATGATATTTTGTGGAAATATTTATTAATTTTTTTGGTTTGAATTAATTAGTTATGACAAATTTAGGATGTAGTCTTTTTGTCAGTTAGCTAGGGTCATAAGACAGATAATTTAGGCAAGTTTAAAATTTAACAAAAAAATTTGTTAGAAAAATACTCCGTAATAAAGTGTAGATTAGAGTGCGAGGAATCTCAGATCCAATCTAATTAGTTTTAAGGTTAACTTAGTAACTACGCATACTTTCAACTTCAATTCAATTCCCTAGAAGTTGTCTTTCGCAGTTTGATGATGTTTTCAATTTGAGTCGGTCAACCATAAAATTGTAGCAGTTGTGATCTTTCCTGCAAGTCAAATCAAATGTTAAAGCTATCATATAGACATTCGAATTAGACTTTTTGTGATCTTCATGAAAGTTTTAGCTATTTGAGTTAACTTTCCAATAAGAATTAATTGATTTGGATATTCCTACATTGCGATATGATCAAAACACTGAGATGTCTCCTGACAAAGTAGAGCATATCACACTAACGATCACTCTTGTGATTGCCAACATGACACTTGCAGATCCTCACTCAAAAATTGATTTTTCTTCATTTTCTTTGCTCCTTTATTAGGTCCCTGGTCATGCGAGGGTACTTTAATTTTAACTTGCTATTTTTCACTTCCTTAGACCTTAACCTTGTATGGCTATTGGGGCACGCCTTTGTGTCAAGATAACCTCAAAATAATACACATAATATAATTAAGCTCTAATTTATATGATTTTACAATCAATGCTTCCAAATCACCCAAATGACACAAATGAATCAAATAATCACATATTCTCAACTTCAAATTAGCACAAAATAATATGAATTTGATGTCAAATATGCACATAAAAATAGTAAAAATTGACATGTATCAATAGTATAACCTAAACCAAACGCCTTTAATGAAATTGTACAATGGTGAATGGATAAATCACAGTGACCTTTTTAGATGAGAGGATCAATATTTGGTGTCCACAAGGAGTTCATCACATTGATTAGATATAACCCCGGCCTTATCTTGCAGTTGCTAAGTTTCGATTATGTGTTCTTAGTCACAATCTACCACCTGAGTACCAATTAAGATCACTTGACAGGTTGATAAGATACAAATTATGTGCAGTGGAATAACCGCTGCCTAGCTTAGAAGTGAATTTCTTGCTACTTATGTAGCTAGGTTCACAATATCAACATCACCCCAAGGTTTACTAAGTTATTCTTTTCTCATTTAAATACTAGATGTCAAGTAACTATGACTATACATTGTTTGGCTGAATCATGGCCATTTACCAACTTGTGAGAATGTGAGTTGTGACCATCCAAACAAATATTAGGGGTTGTTAGATGTTTTGACTTTGCATTTTTC
>Seq30132 [organism=Ipomoea trifida (H.B.K.) G. Don] PacBio-Illumina derived unannotated transcript Itc12364/f1p0/1638.1
GGGCATTTGGGAAAGTCGGGCCGATCGGGTGTCTTCATTCAAGCGACGGTACAGAAGAAGAACGAAACGAAGTGAGAGGCCGGGGGGCAGGGAAAAGAGTCGAGTCGATCAGGCTCGACGATCGGGAGAAGCAAAACGAAATCAGGATTTGGCCGAAAAAGAAGCAAGGCTATGGATACCATGACCAATCACCATCGATAAAGAAGACTCTTTCTAAATTACTTCGGGTCAGCGGGGCCTTCAAGCATCCGAAATACGCCGGGATTGTAAATGACATAGCGTTCCTGATAAAAAATGACGACTCCGTCAGAAAAACTAAGTTATTCAAGTTCTTTTTCCCAAAGAAGTCCCGCTCCGACCGCCCGACGAGTCATCTACTTAAAAGGACCCTCCCTGCAGTGCGCCCTTCCTTGAATTATTTGGTCATGCAATACTTATTGAATACAAAGAAAAAAATGAATTTCGACCCCGTCGTAGTTCTCAATCATTTCGTGGCACCGGGC
>Seq30133 [organism=Ipomoea trifida (H.B.K.) G. Don] PacBio-Illumina derived unannotated transcript Itc12368/f1p0/1686.1
ACTGCTACTCCGATCACCAACTTCTCCATCTTTTCCGATCGCCTGATTCGCCTTGTGAATTCTCGTTTTTCTCCCTCCCTCCGATCTGCCGCTGTTTGCAAGGGCCGAAATGGAGCCTATGGACATCGTTGGTAGAACGAAAGAGGATGCTTCGCTTCCTAAAGCAACTATGACAAAAATTATTAAAGAAATGCTGCCTCCAGATGTTCGTGTAGCCCGGGATTGTCAGGACCTTTTGATTGAATGTTGTGTAGAGTTTATCAATCTGATTTCCTCAGAATCTAATGAAGTTTGTAATAGAGAAGATAAGCGAACAATTGCACCAGAACATGTCCTCAAGGCGCTAGATGTAATTGACTAATCCTTGCTGTTTGGATAACTTTGGTTTATTTCATTTGTGATTGATGACTAATCCTTGCTGATTGATAATTTAATTGCTGCCACCTTGCAATAGTCACATGTAGTTTTTAGTTTGGTGTTGTTCTCGATGATATGCAGTTAGCATTCTCCATGAGTGCAATCTGCTTTTAGTTTTCTCAAGTTCCATTGGTGTGAGCTTCTATCGTCAATGCTATTATTATTTTATTTAATTTTCCTATTTCCTTGGCATTAAAGTCCAATTATTGCCATGGACTCTGGTGGGTAACTAACAAGTTATTCTGATTTGTAGTTGGTAATAAATATGAGCTCTGGTTCTTATTTTAGGATATATGTTGGACTAGTGTGTGAATTGTGGCAGAAACAATAAAAATTCAATCTAGATTTCCAGTTTTTAAAAGTTGTGTCTGCCTCTTCTGAAGGATTAAGAGTTGATCTTTTAGGTGAAAGGAGATCTAGGTCTCTTTTAGATTCATG
>Seq30134 [organism=Ipomoea trifida (H.B.K.) G. Don] PacBio-Illumina derived unannotated transcript Itc12373/f1p0/1917
TTAGAGTTTTATCGGACGACAGAGACAATCAAGAAAACAAGGATCAAAAAGATCGGATTTGTTAATGGCCAGCCGTGTAGGGAATCCCGGAAAAATCGCGAAGAAGATTCTGCCCTGTTTCGTCCGGCGTCTGAACTCGGCTCCCTCGTCGTTCACCGCCGCCGTGCCGCCGCTCAACTTCGCCGACAAGCCCGACCACCCAATTCCCGCCGCTGTTGCCGCCGACAAGGTCGTGGACTTTGAGGATGCGAAGGAGCTGTTCTCGTCGGTGGGGACGTCGAAGTTGGTGAAATCGGCCGTCGCGCTTCACTTGCTGGCGATCGAGCCCGCCGTCGACGTGGGGATTCGGGTGATGAATTCGCGGCTCATGACGATTCCGGTGGTGAAGGAAACGGTGATGGGGCTCGTCGAGCGTACGTTTTACGGCCAATTTTGCGCCGGCAGGGATTTGGAGGAAGTTGCCCGGACTGTCGCCGGCTTGTCGGAGACCGGACTCAAGGCTATGCTAGATTACGGGTTGGAGCACGCCGACGATAATGAGTCCTGTGATCGGAGCATGAATCATATCCTTCAAACCGTCGACGCAGCCAAGTCGCTACCGCCGGTGAGTTTCGTGGTACTGAAGATTACAGCAATCTGTCCACCAAGATTGCTGAAACGAGTAAGCGATTTCTTGAGATGGCAGTACAAGAATCCAGCTTTCAATCTCCCATGGAAGCAAAAGAGCCTTCCAGTTTTATCAGACTCCAGCGCTCTATACCACACGTCTAAAACCCCCGAGCCTCTAACCCAGGAAGAAGAGCGCGATCTCGAATTAGGCCACGAAAGACTGCAAAAAATCTGCAAATCGTGTTTGGAGGCAGGGGTTCCATTGGTGATCGATGCAGAGGACACGACAGTTCAACCCGCGATTGATTACATTACGTATTCTGCAGCGGTTTCGTACTATAAAGACGACGGCCCTCTGGTGTTTGGGACAATTCAGGCGTACTTGAGAGACGCGGAGGAGAGATTGGTGAGGGTGAAAATGGCGGCTGGGAAGATGGGGGTTCCTATGGGGTTCAAGCTGGTGAGGGGCGCTTATATGACGAGTGAGAGTGGATTGGCTTCTGCTTTGGGCGCTGAGTCTCCGATTCACCGCACCATTCACCACACCCACAAGTGTTTCAATGATTGCGCTTCTTTCATGCTTGAGGAGATTGCTGCTGGCTCTGGTGGGGCAGTTGTTCTTGCCACCCACAATATTGAATCTGGGAAGCTAGCTGCAACCAAGGCAACAGATTTGGGGATCAAAAAGGACAATCAAAAGCTCCAATTCGCACAACTATATGGAATGTCAGAAGGCCTATCCTTTGGCTTGAAAAAAGCAGGGTTTCAGGTCAGCAAGTATTTGCCATTTGGACCTGTGGACCAGATCATGCCTTATCTTCTAAGGAGAGCTGAAGAAAACCGAGGGCTTTTATCAACTTCATCTCTCGACAGACAACTCATGAGGAAGGAGCTGAAAAGAAGGCTGGCATCAATTATTCTTTAGCAGAGACAAGACAAGATTCCTAGGCCAGCCACAATCAGTCTTGATCATTAGTGTTTATGTAATTATAATTATATATACGAATGAATTGAAGCAGCCACAACCTGCATTTCGAAGAATGTAAGCTAGAATGCCCTAAGAGATTGTGGCTTTGTTTGGAAGCTCTAGTTTTTTTTTTTTGTTTTTTGTTTTTGTTTTTTTTGAGTATTACTAGACTTTGTTACAGCGTAGTATCTGTTCATATATACCTTGTAATCTATAGTTAAATTTATATATAGTAAAATG
>Seq30135 [organism=Ipomoea trifida (H.B.K.) G. Don] PacBio-Illumina derived unannotated transcript Itc12379/f1p0/1941
GAAGCATACCAGATTCCACTTCCTTTACATCCACGGCCACGGAGCATTTGATTTCTCCCCTTTTTCTTTTTTCTTTTTGCACTTTCCGACACACCACTCTAATCGATCCAATTGCAGCTATGACTGTTGATCAAAATCCCATGATTCTTGCTTGCGGGTTTGCACGCTTGACAAACATTTGATCTTTATTTTGTTTCTTATCCTATACTACCGCCAAAACGCTAAATCTTGAACCGAACATTTTTGAGCCTGGCTCTATCGCCAAAACTTTTGAGATCCTGCTCGATTTATTTAGGGATTTCACTTTGGGGATTTGACACTCTGTTCACATAGTTTCAGATTGTAGTTTGTGAATTTACTTGGGTTTAGTAGACTTATGTTGAGCCTATTGGTTATTTGAGAAGATATGGAGTACCTTCCTGTTGAGGTTATTGGAAATATATTATCTCGCCTTGGGGCTGCTCGAGATGTTGTGGTTGCTTCAGCTACTTGTAGAAAGTGGAGAGAGGCTTGGAGGAATCATCTGCACACCCTCGCGTTTAACTCAAATGATTGGTCTGTGTATCATGAACTCACCAGGAGCAGACTTGAGATCATTATAACACAGACAATTTTTCAGACTAGTGGACTGGAGTGCCTTTCAATTATTATGGATAATGTTGATGAGTTTTCTGCTTCTCCGGTGATTGCTTGGCTAATGTATACAAGAGAAACATTGCGCCAGTTGCATTTCAATGTAAAGACGACACCAATCATTAATATACTTGAGAAATGTGGTCGCCAGAAGCTGGAAGTGTTGACACTGGCACACAATACGGTAACTGGTGTTGAGCCTAGTTATCAGAAATTTCCTTGTTTAAGGTCTCTTTCATTGAGCCATGTCGGCATATCAGCTTTGGATTTGAGTCTTTTGCTTACAATTTGCCCCAAAATTGAGATCTTGAATCTTGTCAGCTTAGATATTGTCATGTCAGATCCACAGGCAACTATGGAATTGAGCAGTAACTCACTTAGTGATATCTATGTTGAAGCAATTAACTTGGATAAGATTACTTTGGAGGCTGATAGCTTGGAGAAGTTGCATCTGAAAGATTGTACACTTGAGGTTTTTGAGCTTGTAAGCAAGGGAGCATTGAGATTCCTCAAGATTGATGATGTTAGTGTCATTCATCTTGATATTGGGGAGAGCACTGAAAATCTTGACACTGTGGATGTTAGTAATTTCACAATCATGTGGTCCAAGTTCCATCATATGATCTCAAAGTCATCAAAACTGAGAAGGCTTCGGCTGTGGGGAGTAGTGTTTGATGATGAGGATGAGGTTGTAGATATAGAGACAATTTCTTCTTGCTTTCCCCAGTTAAGTCATCTATCCTTAAACTATGAACTAAGAGATGCAGCACTTCAGTATGGCATGCAAGGTTCTTTTCAGTTTGAAAATGTGGCTGTTTTGGAGCTTGGTTGGACAGTGATTAATGACCTCTTCTCACACTGGGTAGCAGGACTCTTAGAAAGGTGCCCTAACCTCAGGAAGCTAGTTATTTATGGGGTTGTGTCAGAGACCAAAACCCATGACGAATGCCATATACTAGCTAACTTCACATCCTTCATTGTAAGGCTTATGAGGAAGTATCTACATGTTGAGGTTCAGTTTGAATATGAGTAGATATTTGCAACTGCATGCCACTCTCTGAGTTTGAAGTGAATTGAGTTGCACACAAGGAGTAAATGTATGATCTTCAGTGTTGGTTGTCATTCTTCTGGTCTTCAAAACATTGTTGAGTCCACAGAAAATTTGGGTTTTTAAGTAATTGTAAATCATTTTTGTTCTTTGTGTACAAGTTCACATAATGTTTGCATTTATTGATTTTCTTTTCATTCTGAGTTAGTGATCTTATGTGCATTTTTCAG
>Seq30136 [organism=Ipomoea trifida (H.B.K.) G. Don] PacBio-Illumina derived unannotated transcript Itc12389/f1p0/1656
AGAGAGAGAGAGAAGATGAAGTTGGTGGCATGGATTTCATGGTTGCTGCTACTGCTACTGTTATCTTCTTCCCAAAATGGGGTTTTTCATATTCAAGGAAGCAGCCAGGCTGAGTACCTTTACAATCTCATAATGTCTCGATCAACACAGCATTCAGAAGAGTGGCCTGAGCTTGAAGACGCTGAACTCGCCATTTCTTCTTCATTTTCAGCAAATATTGAAGCTCAAGAAGGATCAATGGAGGCTGACAAGATTGATGCCTTGCCGGGGCAACCTGCGGGAGTGAAGTTTAACCAGTATTCCGGCTATGTAACCGTCGACCGCAAGGCCGGAAGATCTCTGTTTTATTACTTCGCGGAATCACCCCACAATTCCTCCACCAATCCTCTGGTCTTGTGGCTCACCGGAGGGCCAGGATGCTCATCTCTTGGATCTGGAGCACTGGATGAGCTTGGACCTTTCAGAGTTAACAGCGATGGAAAAACGTTATTTGAAAACGATTACTCATGGAACAAAGTGGCAAATATGTTGTTCCTGGAATCACCGGCCGGAGTGGGATTTTCCTATTCCAACACCAGCTCCGACTATGACATCACAGGTGACAAGAGTTCAGCCAAGGATGCATACACCTTTCTCATCAACTGGCTGGAGAGATTCCCTCACTACAAAAACAGGGATTTTTACATAACTGGAGAGAGCTATGGTGGCCATTATGTTCCTCAGCTAGCTTACACCATTCTAGCTCACAACAACAAACCAAATCGACCATTCATCAACCTCAAAGGCATTGCTATTGGGAATCCTTTACTGGATTTAGTTATAACCCTAAAATCAATCTATGAGTATCTATGGACCCATGCTTTGATATCAGATGAAACCTATTCAGTGATTTCCAAGGAGTGTGACTACATTCATATGAACATCTCAGCCACCTGTGGATTGTACCAAGCCAAAGCAGTTATGGAGATGGGACTTGTTTCCTTGGCTGACATTTACACTAATTACTGCTTTAATGATGTCCCAAAACCACAATGCCATAGTTTGGGATATAATCCTTGCTCGGCCGGTTATGTCATATCTTACCTCAACCGAGAGGAGGTGCAGAAGGCCCTCCATGCCATCAAAACATTTTGGATAGTTTGCAGCCCAAAAGTTGGATCGAGTCATTGGAAAGACTCAGCAATAACAACCTTGCCCATAATCAAGCAGCTCATTGCAAAGAAGCTAAAAATATGGATATACAGTGGTGACACAGATGCATTACTTTCAGTAGCATCAACCAGGTATGCAATAAAAGCCATGAAACTACCTGTCGAGGTTGGTTGGCGGGCCTGGCATTGTGATGGTTGCAAGGATGTGGGAGGGTATGTGGAGGGGTACAAGGGATTGACACTGGTTACAATAAGAGGAGCTGGGCATTCAGCTCCTAGCTACCAACCAGAAAGAGCATTTACTATGATTTCATCTTTCCTTCAAGGGAAACTTCCCCCTCCCTTCAGCTCGAAGGTGTGATAGACACGACACGCGAACAAACTCTATATGCAACTGCGACCTATGATTTATTATTCACAAAACCGGCTAAAAAACCCGTTAATATTATTGTGTCGATCCATTTATACACGAATCTGTTTACACAAAACCAGCTAAGAAACCTACAC
>Seq30137 [organism=Ipomoea trifida (H.B.K.) G. Don] PacBio-Illumina derived unannotated transcript Itc12393/f1p0/2050
AAACTAGATTGAGATTGAGCTAGGTAGCCAGCCATGGCCACTTCAACTCATCCAAAAATTTCATGCACCAAAAACATTTCCTTCTCCACCAAGTCTTCTCCCCTTAACTTTTCCAGACCTTCCCAAATCCTTCTCAACCCCAGCAGGGCAGCTGCAAGACGACGTGGTGACGTCAAGATCCGGTGCGCAGCCTCGTCGGAGGGGCGTGAAAACCCGGACAGTCTCTCTGAGGCGAAACTTGACCGGAGAAACGTCCTTCTGGGCCTCGGGGGTCTCTACGGCGCTTACAACTTGGCCGGCGGCTCCAACCCCTTTGCCCTTGCCGACCCTATCCCGGCCCCTGACATTTCCAAGTGCGGCACTGCTATCATTTCCAACAGCACCGATGAAGTGCCGTACTCTTGTTGCCCTCCCTTCGACGGCACTTTTGTGGACTATAAGATCCCCACATTTTCAACGCTTAACTGCAGACCGGCTGCTCACGCCGTGGACGACGACTACTTGAACAAGTACAAGACCGCCATTCAGAAAATGAAGGAGCTTCCCGCCGATGATCCCCGAAACTTCTACCAGCAAGCTAACGTCCATTGCGCTTACTGCAATGGAGCTTATCAACTCAACGATAAGTCCTATCAGATCCACTTCACATGGCTCTTCTTCCCTTTCCACAGATGGTACTTGTACTTCTACGAAAGGATCTTGCAAAGTCTGATAGACGATCCAACATTCACATTGCCGTACTGGAACTGGGACAATCCACAGGGCATGATTCTCCCTGAGATCTTCGACGACGACGAGTCGTCGCCGCTGTACGACCAGTACCGCAACCAGGACCACCGCAATGGATACGTGTTGGATCTAGCATACGCCGGCGAAGAAAACACCGCCAACGACTTCCAGAAGGTGAAAAACAATCTTGCGGTTATGTACCGCCAAATGTTAACCAACGCGCCGTGTCCGTTACTCTTCTTCGGCAAACCTCTTCGCGCTGATAACGACTCCGAGAACTCGGGCATGGGGACCATCGAGAACGTCCCGCACAACTCTATCCACCGATGGGTGGGTGATCCTAGGACTGCTCATAATGAGGACATGGGTAACTTCTATTCTGCTGCTAAAGATCCGGTGTTTTATTGCCACCATTCCAACGTAGACCGCATGTGGACCCTTTGGAAGACCCTCGGTGGCAACCGTAAAGATATCCCCGACACCGATTGGCTCCAAACTGAGTTCCTCTTCTATGACGAAACCAAGACTCTCGTCAAGGTTAAGGTTGCTGATTGTCTGGACAACGAGAGGCTTGGCTACACTTTTCAGGATATGCCGACTCCATGGAAGAACTTCAAACCCACGAGGAAAAGAAAGGGAAAATTGAAGAGAACTGCCAAGTCAGTATCCGCATCCACTAGCGTGTTGCCGGCAACCTTGGACAAGATTACAACGTTCTACGTGACGAGGTCGTCGACATCGACACCGGCGGGGAAGGAGGAGCTGCTGGATCTGGACCTAGAGTACGACGACACGCAGTTCATACGGTTCGATGTGTTCCTGAACGAGGACGAGGAGGTGAATACGAAGGAGCTGGACAGGATCGAGTACGCGGGCAGTTTCTCCAACTTGCCACATGTGCATGACGACACCTCCACTAGTAAAGTCACGACCTCCACTTTTAGCCTGGCCATCTCGGAGCTGCTTCAGGACTTGGGGCTGCAAGGTGACGACAAGATTCTGGTGACTCTGGTGCCCAAAGCTGGGGGTAGTTGCGTCACCGTCAAAAATGCCTATACCGACACTATCGATTGCTAAGATCGATCTATCCTATCCCTATCCATCCATGAATATAATATATTGAATGTATGCTTATGTTGTTCGTCTGCCTCCTTACCGTACGTACCCGTGGCGCTAAGGTAGGTCTTTAATTGTTTGATGTAATAATAAGTGCTCACTCCTCAAATCCTATCAGTTCAGAGTGTGAGGGTCCGGGGTGAATGATTTCGTCTTTGTGGGCAAGTAGCGTTTTAATGTATGTATGTATGTTGGTAATTAGGGTTCTGCAATCAATAATTGTATTGT
>Seq30138 [organism=Ipomoea trifida (H.B.K.) G. Don] PacBio-Illumina derived unannotated transcript Itc12395/f1p0/1713
ATATTTACTTATATTAGAGAGATAACAATATGGAATCCGCATAAGAGAAGTTGGTTCCAGAATTCTGCAATAAGAGAGGGTTTACTTACCGAGCTGTCAGGTGATGATTGGTACTGTCTCTAGATTATTTGCTGCTAGCTGAAGTTTTAGAGATCCATTTTTGTAAAGATTTGATCTTGATTAGGATTTAAGTGGTTTAGAGTGAGGAGGATTTTCAGGATCGCTTGCTGGATTGTTTGAAAATGGAATCAGTGTATGCTAAAAGTTCTGCTTATACAGATGGTGGAGCATATGCATATCTAGTGTATGCTATTTTGCCACTGTTGAAACTTATTTGTTTGACAGTAATTGGTCTAATTCTGGCCCACCCAAAGACCAAAATTGTTCCCAAAGCTACTTTCAAGCTTCTCTGCAAGCTTGTCTTTGCTCTATTCTTGCCTTGTACCATATTTATTCACCTTGGGGAGGCTATTACTCTCAAAAATTTTATGCGGTGGTGGTTCATACCGGTGAATGTGATTGTAAGTATTGCGATTGGTTGTTTATTGGGGTACTTGGTGACGAAGATATGCAGGACGCCACCAGAATTCAACAGGTTCACAATTATTGCAACTGCATTTGGGAACACGGGCAATCTGCCCCTTGCGATTGTTGGATCGATTTGTCATAGTGAGGATAATATTTTTGGTCCAGATTGCCATAGTAATGGTGTGGCTTATGTATCTTTCTCCCAGTGGATTGCGGTGCTTCTTGTTTATACTCTTGTTTATCACATGATGGAGCCCCCGCTGGACTATTATGAAGTTGTTGAGGAAGGTCTCGAGATTCAGGAACATTTGCCACCTGCGAATGATCTGAGTAGGCCACTTCTTCTGGAGGCCGAGTGGCCTGGAATGGAAGAAAATGAAACTGTACATTGCAAGACACCATTTGTTGCAAGGATTTTTACTAGTGCTTCTAGTATCTCACAAAATTCTATTCCAGATCCCGATTTCTTAGAGGCAGCAGCTCCAAATAGATCTTCGGTGGAGGAAGCACCCCCAAGTCCGAAATCAATTAGATGTTTGGTGGAGCCACGGGTGGTGAGAAAAATAAGAATTGTTGCAGAGCGAACCCCAATTCAGCACGTCCTCCAGCCCCCAACGTTTGCTACATTATTAGCTTTTATTGTCGGAATGATTCCCCCAGTCAAATCCTTTGTTTATGGCGATGATGCGCCTCTTTCCTTCCTCACTGACAGTCTGGAAATAATGGCTCAAGCTATGGTTCCTTCAGTAATGCTTATTCTGGGAGGAATGCTTGCCGAGGGTCCTAATGAATCTAGACTTGGCATTCGCACCACGGTTGGCATCATCGTTGCAAGACTCCTGGTGCTCCCATTGTTGGGAATCGGGGTGGTTACTTTGGCTGATAAGGCGAACATTTTGATCCCCGACAACCAAATGTACCGTTTTGTGCTCTTGTTGCAGTACACAACTCCGACTGCCATCCTGCTGGGAGCAGTCGCTCGACTCAGAAATTATTCGGTCAGTGAAGCCTCTGCACTTCTCTTCTGGCAACATGTGCTCGCGTTGTTGTCTCTATCGATATACCTGATTGTCTATTTCAAGCTACTGCTGTCTTAAATTTGATGAGGTCTGTTTCGACAACATATGGCTCTGTTGTGTTGTTATCGCCATATAATCGATTCTTGTAATAATGTTTCTACTACTTGCAGTGCATTCAGTATGGCAATGAAATCTTTGTATTTCCTCCCTG
>Seq30139 [organism=Ipomoea trifida (H.B.K.) G. Don] PacBio-Illumina derived unannotated transcript Itc12397/f1p1/2078
AGGCATTCTATTTTGGCGCATTCTGCTCTTACTACTGTAACTGTTGAGGCGACGACGGGGGAAGATTCCATCGGCGGTGCTGTCATCGACGCTAAGTGATATTCGAGTTTGGCAGACGCGAAAATGATGTCTGCAATTGCTCGCATGGCGACTCTTTATGGTAGTAGTCGCAACCTTTTCCTTTGCCGCTCGGCCTCATCTCACATGCCACTCGCACTTGCTCGAGCGGTAAGTACTGAATCATCAAGTGTAGCTACTCGCCTAAATAGCTCTGGGTTGTTGAAAAGTCAGGGCCTCATCGGAGGGAAATGGGTTGATGCTCATAATGGAAGGACTATAGAGGTGTGCAACCCTGCAACAGGGGAGGTAATAACTGATGTCCCCTGCATGGGAAAGAAAGAGACCAATGATGCAATTGCTTCAGCCTCCAATGCATTTCATTCATGGAGCAAAGTTACTGCTGCTGAAAGGAGCAAATGCTTAAGGAAATGGTTTGATTTGCTAATGATCCACAAGGAAGAGCTTGGACAACTTATGACACTAGAGCAAGGAAAACCTTTAAAAGAGGCCATTGGCGAGGTTAGTTATGGGGCTGGCTTTATTGAGTTCTTTGCAGAGGAGGCTAAACGAGTATATGGTGATATCATTCCAGCAACATTACCAGATCGCCGCTTGTTTGTTTTAAAGCAGCCTGTAGGTGTTGTTGGTGCGGTAACACCCTGGAATTTCCCATTGGCTATGATTACACGAAAGGTTGGTCCTGCTCTTGCCTGTGGTTGTACAGTGGTCATAAAACCTTCTGAACTTACACCTTTGACTGCCTTAGCAGCAGCCGAGCTCTCTTTGCAAGCTGGAATACCACCGGGTGTGGTAAATGTTGTTATGGGAAATGCTGCTGATATTGGGGAAGCTTTGCTTGAAAGCCCACAGGTAAGGAAAATTACATTTACAGGTTCAACTGCTGTTGGAAAGAAATTGATGGCTGGTTCTGCTGCTACAGTAAAAAAGGTTTCACTTGAGCTTGGTGGAAATGCACCTTGCATAATTTTTGATGATGCTGACCTTGATGTAGCTGTGAGAGGAACTTTGGGAACTAAATTCCGAAACAGTGGGCAAACATGTGTCTGTGCAAACAGAGTACTTGTTCAAGAAGGGATTTATGACAAATTTGCTGAAGTTTTTTCAAATGCTGTCCAAAATATGAAAGTTGGAGATGGCTTTGGTGAAGGTGTTGTGCAGGGCCCTCTAATTAATGAAGCAGCAGTACAAAAGGTCGAATCACTTATGCAGGATGCCATTTCAAAGGGGGCTAAAATCTTAGTTGGAGGCAAGAGACATAGTCTTGGCATGACCTTCTATCAACCTACTGTGCTAGCTGATGTCAAAAGTGAGATGCTTCTTTCAAGGGAGGAAATATTTGGGCCTGTTGCACCTCTTTTGAAGTTCAAGACTGAGGAAGAAGCTATCCAATTGGCTAATGATACCAATGCAGGTCTAGCTGCCTATATATTCACATCAAATATTCAACGATCTTGGCGAGTCACAGAAGCTCTTGAGTATGGAATTGTTGGAATTAATGAAGGAGTAGTTTCAACTGAGGTGGCTCCATTTGGTGGCATGAAACAGTCAGGTCTGGGCCGAGAAGGTTCGAAGTATGGGATGGATGAATATCTAGAAATGAAATACGTATGCCTGGGAAATATGAGTTGATAAAACCAAGGCTCGAGTGTGCGATGCAATCTTGTGTCAAGTCCTCCTCGCACATAAAGCTCGAGTGTGCGATGCAATCTTGTGTCAAGTCCTCCTCGCACATAAAACTGCCCGGCCCCATTCTCAAGCCGCCAAAAAGTCGTTGCTGTAACTTTGTTAAGTTACAAATCTTTGTTTTGTGGTGGGAGCTATACTGTTAGCAGTTTTTTGAAAAGACTGGGTTTTCACTTTTCAATTTAATTAATGTGAATGTTGCAACCATCAATAATAATACCTGTGCTACTGTTGGATATGAATAATTTTGTAAATACAACTCATGGTGCAAGGTTGTTG
>Seq30140 [organism=Ipomoea trifida (H.B.K.) G. Don] PacBio-Illumina derived unannotated transcript Itc12398/f1p3/1896
AGAAATAATGAAGATGGTGAGCAGCTTTACCGTTGCAATATTTTGTTCAGTAGTTTTCTTGGCTTATTGGGCCTGGAAAACCTTGAGCTGGTTATGGTTTGAGCCAAAAAAGTTGGAGAAGAGACTCAGACAACAGGGTTTCAATGGAAACTCGTACCGGCCGCCATTCGGGGACCTTAAAGAGACTGTCAAGTTGATGGAAGAAGCCAATTCCAAGCCTATCAGTTTCACCAACGAAATTTTGCCTAGACTTTTGCCAGCCCTTGACAAAACTATCAAGAATTATGGCAAGAATGCTTTTATGTGGATGGGGCCCCAACCAGAGGTCCTCATCATGGACCCTGAACTTATAAGGGAGATATTCTCCAAATACACTGTGTTTCAGAAGCCTCCAAGTAACCCACTGATTAAGCTGCTAGCCCAAGGACTGGCAACTTATGAGAAAGATAAATGGGTTAAGCACAGAAGACTTCTTAATCCAGCTTTTCACGCAGAAAAACTGAAGAATATGGTACCAGCATTCTATTTGAGCTGTTCGGAGATGCTAAGCAAATGGGAAAAACTTGTGGGCGCAGAAGGATCAGAGTTGGATGTTTGGCCTTATCTCAGAACACTAACAGCTGATGGGATTTCAAGAACAGCCTTTGGCAGTAACTATGAAGAAGGAAGAAAGATATTTGAACTTCAACAGGAACAAGCTGTGCTTGCTGTTCAAGTAGCACGCTCCTTGTACATTCCAGGTTTGAGGTTTTTACCAACCAAAACGAACAGAAGGATGAAGCAAATCTTTAACGAAGTGAGATCATCAATACTAGGAATGATTGATAAAAGAATGAGGGCTATTGAGGCAGGGGAATCAAGAAATGATGACTTGTTGGGCATAATGCTGGAATCAAACCTCACTGAAATCCAACAGCATGGAAGTAAGAGCTATGGAATGAATATCGACGAAATAATTGACGAGTGCAAGCTATTCTACTTTGCTGGGCAGGAGACAACCTCAACTTTACTGATCTGGACAATGATCTTACTAGGCAAGCATTTGGACTGGCAAGAACGAGCTAGACAAGAGATTTTACAAGTCATTGGCACAACAGAGGAACCAGATTCCGACAAGCTAAACCAACTCAAAATTGTAACTATGATCTTGAACGAGGTTTTGAGGTTGTATCCACCGGGGGTTCTATTCGGTCGAGTGATTGAACAAGACACCAAACTAGGAAACATAACCTTACCTGCCGGAATTCAGATCCTCATGCCACTGATTCTGCTGCAACAAGACGAAGAAATGTGGGGCGAAGATGCAAAGGAGTTCAACCCCGAGAGGTTCAGCGAAGGGATCAGCAAAGCAACGAAAGGGCAGTTCTCCTTCTTCCCCTTCGGGTGGGGACCTCGGATTTGCATCGGACAGAACTTCGCCATGTTAGAGGCCAAGATGGCATTCGCTATGATCCTACGCCGCTATGCTTTCGAGTTGTCCCCGTCTTATGCGCATGCTCCTCAAGCTGGAACTGCTCTCGTACCTCAGTATGGCGCTCAGTTAATTCTTAGAAAACTAGAGAACAATTAGATGGAGAAAAATGAATACTGCTTAGCTTCTTGAATCTTGAATGCGTGTTTTAGCTCAGACTACTCTGACAAGAGTCACACTTGTGTGAGAAGGTATTATGGACTTTAATTCGCGACACTGGTAGAATATAGAATAACTGTTTGTTCCTCATGATAGAAATCATAGTATTTATTACAGAAAATTTTACCAATTTGAAATAAATAAATCGTTATTTATATAATAGGTATATATATTGTAATATTTATATGTGATTGTAATTAAATTTATTTAGG
>Seq30141 [organism=Ipomoea trifida (H.B.K.) G. Don] PacBio-Illumina derived unannotated transcript Itc12402/f1p1/2085
GAGATGAAGAAGAAGAGCAGACAAAAGTTAAGGTGAAGCCTGATCGTGCTGAAGGACTCCCATCTAAGGCCACACTCAGGTCTGTTAACCATGAGGCATCCAAAGAGGAGCTGAGGAGGCAACACCAGGCAGAATTGGCACGTCAAAAGAATGAAGAAACTTTAAGGAGGCTCACAGGAGGCAGTGCTGGGGTGGCAGATAATCGTGGTGCTGTAAGAACCAGTGGAGATCTAGTTGCATATAGGAACATTAATGACCTACCTTCTCCCAAAGATTTGATGATTCAGGTTGATCAGAAGAATGAGTCTGTCCTCTTACCTATTCATGGAAGCATGATTCCATTCCATGTTGCCACAGTGAAAAGTGTATCTAGTCAACAGGATACAAATCGTACTTGCTATATCAGGATAATGTTTAATGTGCCTGGCACGCCTTTCAATCCTCATGACTCAAACACACTAAAGTTTCAGGGGTCTATATATGTTAAAGAAGTTTCTTTTCGTTCGAAGGACACAAGACACATTAGTGAAATAGTCCAACAGATAAGAACTCTCCGCAGGCAGGTTGTCTCTCGGGAGTCGGAAAAGGCTGAGAGGGCAACCTTAGTGACACAGGAGAAACTACAACTTGCAGGAGCCAAATTTAAGCCTATAAAGTTGACTGATTTGTGGATCCGTCCTGTATTTGGTGGCCGAGGGAGAAAACTTCCTGGTACTTTAGAAGCTCACACAAATGGATTTCGTTATGGAACTTCAAGGCCAGATGAGAGAGTGGATATTATGTATGGCAACCTCAAACATGCATTCTTCCAGCCAGCAGAGAAGGAAATGATCACACTGCTCCACTTTCATCTGCACAATCACATAATGGTGGGAAACAAGAAAACCAAGGATGTCCAATTCTATGTTGAAGTCATGGATGTGGTTCAAACGATTGGTGGTGGAAAAAGATCTGCTTATGATCCTGATGAGATTGAGGAGGAGCAGCGAGAGAGGGAGAGGAAAAATAAGATAAACATGGAATTCCAGAACTTCATAAACAAAGTTAACGATCTTTGGGGGCAGCCTCAATTTAAAGCGCTTGATCTGGAATTTGATCAGCCATTGAGAGAACTTGGGTTCCATGGTGTGCCACATAAATCAACAGCTTTTATTGTCCCAACCTCAAGCTGCCTTGTTGAGCTTGTTGAGACACCTTTTGTTGTAATAACCCTTGGTGAGATTGAGATTGTCAATTTGGAAAGGGTGGGGCTGGGCCAGAAGAATTTTGACATGACAATTGTGTTCAAGGACTTCAAGCGAGATGTTATGCGGATTGATTCCATCCCTTCAACGGCACTGGATGGAATCAAGGAATGGCTTGACACGACAGACCTGAAGTACTATGAAAGCAGGTTAAACCTTAACTGGAGGCAGATACTAAAAACAATCACTGATGATCCAGAGGATTTCATTGAGAATGGTGGATGGGAGTTCCTCAATTTGGAGGCCTCTGATTCTGAATCTGATAACTCGCAGGATTCTGATGGTGGTTATGTGCCCTCAGATGTAGAGCCTGAGTCTTCAGATGAAGAGGATGCTGACAGTGAATCACTAGTGGAGTCGGAGGATGATGAAGGTGATGATTCTGAAGAAGGCTCTGAAGAAGACGAAGGAAAAACATGGGAGGAGTTAGAAAGGGAAGCAAGTAATGCAGACAGAGAGAAGGGAGACGATTCAGATAGTGAGGAGGACAGAAGGAAGAGGAAAATGAAGGCTTTTGGCAAAGCCCGCGCACCAGAGAGAAAAAATCTCGGTAGCAGCAGCAGCAGCCTAAGTAAGAGGCCCAGGTTTAGGTAAACATTGATGTTTTCGTGCTCTTTCTACTAGTAGTTGAACTTTATTATGGTTACCAAATCAGCTGTATAATAGTTAGCTCTCAACTGAGTGCCAACTTTTAGGTTTTCTACCAGTTGTATGTAAGATAGTTTTCGTAATCTATGATGTGTGGAAGTTGGACCTTTTGTTCAGGTGAACCCAGGACATATTGTGCATGCATGGAACTTCATATTGGTGAAATTGCACATCTTAATAATATCATGG
>Seq30142 [organism=Ipomoea trifida (H.B.K.) G. Don] PacBio-Illumina derived unannotated transcript Itc12403/f1p0/2171
CAGTAATCGCACGAGCATAGGGCTGAAAAGGAGGTCGAATTGGCGGCTAAGATGGAGGAACAGATGATTTCATCGTCATCTGATGCGAAGAAAAGATCTCTTTGGCCGTCGGCTCTCCGGTGGATCCCTACCTCCACTGATCACACCATCGCCGCCGAGAGGCGTCTTCTGTCTCTTGTCAAGACACCCTATACTCAAGAGCATGTTAACATTGGTTGTGCTCTGCCACGTTCCAAAATCAGATGGTTTCAATCTACAAGCAGTAAGCCGAGGTTCATAAATACTGTCACTTTTGACAGCAAGGAGGGATGCCCTACTCTTGTTATGCTTCATGGCTATGGTGCTTCCTTAGGTTTTTTCTTTCGCAATTTTGATGCCCTTGCCAAGCATTTCAGAGTCATTGCTATCGATCTACTTGGGTGGGGTGGATCAAGCAGGCCTGACTTCACTTGCAGAAGTACTGAAGAAACTGAGGCTTGGTTTATTGATTCATTTGAGGAGTGGCGCAAAGCCAAAAACCTCAGCAACTTTATTTTGCTTGGGCATTCGTTTGGAGGATATGTTGCTGCAAAATATGCGCTCCAGCATCCTCAGCATGTTCTACATTTGATTCTTGTGGGACCTGCTGGCTTTACATCAGAAAATGAAAGCATCCCCAAAAGGTTTATGTTCAGAGCAATATGGAAAAGAGCTCTTCTGAATCATCTATGGGAGTCCAATTTTACCCCTCAGAAGCTCATTAGGTAAAGTGTTCATATATATATATATGTGTGTGTGTGTGTGTGTTATATTTATTATGAATATGTTAAGACTGAATGAATGGGACCAAATTACTAAAATGACCCCAGTTAAAAAAATTAGAAAACTATGACAGGTCAATTTTTACCCTGGTGAGAAAAAATTTTTACAATACCATAAAGAAAATGGGAAGATAGAGAATAACATCTCATTGAACTTGCTTTCAAATTTTATTCAATAGTCATTTATTATTTCAATATTATACAGAGAGAGAGAGTGTGTGTGTGTATTTATTCATATTTAAGTCCACCAAGCTAACAATCGTAACTGTTCATGCTGTCGTATTTTCTATCAATGGAGAATATCTCCTTTCAACCACAATCTTCCCTTGTAAAACAGAAAAATGATCAATTAGTAATTCTCACTCATCTCTTTCTAGTTCTGGCTTCCTATTACATCCATTTATGCTTGTATCAAAATTTATGCATAAACCTTATACTCTGGCATAATTATATTTTGGATGTATATCTGATTGCATTCACTGTATAATAGTTACCTGTACTATCTCACGACTAACTTGCTTGCATACTTGCCAGTTGCCACCCTCATCTGTGGTAAGCCGAAAACATAAGCTCTTTCTATAGATCTGCTGAATGTGCTCCATTTTATCTTCTACTAAATACAGGTTCTCCAAAATTGAGTCTTTCCCTTAACGTCTATGGGAAGTTGAGGGGATTTGTTATTTTATTTTATTTTTCTGTTTTATTATTTACATGTTTGTTGCTGCTGGGGCTTGTTAATGCAGAAGTTTTGGTCCATGGGGCCCAGATATAGTTCGTAGGTATACACTCGCCACATTTGGTGGAAATAGAATTGCTGAAAGTCTCATTGAGGAGGAGTCTCGAGTATTCACAGATTATATATACCATGCTCAGGCAGCCAAGGCTAGTGGAGAACTGTGCTTAAAATATCTATTCTCCTTTGGAGCATTGGCTCGGAGTCCTCTTTTACATAGGGCCTCAGAATGGAAGGTGCCAACAACCTTTATATATGGGTTTCGTGATTGGATGAATTATGAAGGAGCAGTAGAAGTACGCAAGAATATGAAAGTTCCATGTGAAATTATAAGAATTCCTCAGGGGCGTCATTTTGTGTTTGCACAAAATCCAATAGGTTTCTATTCTGCTGTATGCTATGCTTGTCGTATGTTTATTCCACCAGACCAAAGCAATCACTCACTTCCTGAAGGTCTACTATGCATCTAGTTTAGACTTTAGATATAAGAGGTATTATTATTTTGTTATTTATTGATGGTGGTTCTAGACTTCTAGTAAGTATACATTTCATTAGCACTAGTTCATTTACTGCAGTCATCATTTTTCCAAAATGTATTCATGAACTCAAATTTTGTTTTCTATGAAAGTATGGTTT
>Seq30143 [organism=Ipomoea trifida (H.B.K.) G. Don] PacBio-Illumina derived unannotated transcript Itc12407/f1p0/1158
CAATCGCAAACCCTCAGAATTGAAGAGAACAATGGCGATCTCTTCAACTCCGACGCTCCTTCTCCTCGGCGCCCTCCTACTCCTCCTTGTCTCCGCCAACCATTCTCTGTCTCCGAGCGATGCCGTATCGGAGTTGACCCGCCTCCGATCGCAGTCCCCCACCGGCGTAATTCACCTTACCGACTCGCTCATGAGGCGCATCATGTCCGTCTCGGCTCCTCGCCCCTATTCTATCCTCATCTTCTTCGACGCCCAGCAGCTCCACTCCAAAACGGAGCTCTCCTTGCCCGCCCTGAAGACTGAGTTCGCTCTCCTGGCATCCTCGTTCCTCGCAAACAACCCCGATTCAAAAATCAACAGCAAGCTCTTCTTCTTCAACATTGAATTTCAGGAATCCCAGCAGACTTTCTCGCAATTTGGAGTCAATTCGTTGCCCCACATCCGTGTTGTCCCACCTTCAGCTACTGACCTGAAGAAGGATTCAATTCAAATGGACGCCTCGGATTTTTCCCGAATGGCGGAGTCGATGGCGGAGTTCGTGGAAGCGAAAACAAACCTCGAGGTCGGGCCGATTCATCGCCCGCCCGTTGTTTCTAAGAAGCAGATGATGTTTATAGTGGCCATTTTACTGATATGGAGTCCGTTTTTAATAAAAAAGATTCTTACTGGTCATACTCTTTTGCACGATAAGTATATTTGGATGGCTGGGGCGATATTCGTCTACTTTTTCAGCGTCGGAGGGGCAATGCATAATATTATTAGGAAAATGCCTATGTTTTTGGCTGATAGGAATGATCCTGGGAAGTTGGTCTTCTTTTACCAAGGGTCTGGAATGCAGCTGGGAGCTGAGGGATTCTCTATCGGGTTCTTGTATACCATTGTTGGAGTGTTGTTAGCCTTTATGACTCATGTTCTGGTTCGGGTGAAGAGCAGGAGTGCACAGATGATGGTCATGGTTTTCGCACTCTTTGTTTCATTCTGGGCTGTGAAGAAGGTGATTTCCTTGGATAATTGGAAGACTGGTTATGGGATACATGCTTACTGGCCTTCCAGTTGGATGTGAAGTGATGATCTATTATTGGTGGTTCACTGAGTTAGCCTGATTTTAGTAGGTATGAATTTTGTACTAGCTTACTCTGTGTCCGATGGTATTGTTGAAACGATATTATTAATTAAAATTTCCAGATTCCTCTCACTTGTATGGACTACACGTTGTATTAAAGCATTTATATGCTAGTTGTACTTTTGAAAATGGATTATATGCCTAATATGCACTGCTTATTATGTATGTGGGCAATTTCTTGTTCTAGCTTC
>Seq30144 [organism=Ipomoea trifida (H.B.K.) G. Don] PacBio-Illumina derived unannotated transcript Itc12411/f1p0/2035
GTTACAATGTAGTATTTGTTCATAGCTACTTTCTCAATTAATAAAGCACAAACAGCTAATATTATCTCAACTAAGACTCGAATCCATCCTTCTAGGTTGTGGTCTTTGGCGGTTCTAAATATGTTCGTTTAGACTAGTCATAGTAGTAATTTTCTGCTATAATCTGTTGGTTTGTCATTAATAAATACAGCTTTACTCGTAACTCACAGGTGTTCGCCCAGTATGGATCATACTGGCGGGTGTTAAGGCGGATATGCTCGGTGGAAATGTTCGTGCACAAGAAGGTGAACGAAACAGCCGCCGTCCGGCGAAAATGCGTCGACGACCTGCTCCGGTGGGTAGAAAACGAAGCTGCCGCAGGTTCTGGGATTCACGTAACGCGCTTTGCTTTCCTGGCAACATTCAACATGCTGGGAAACTTAATGTTTTCCAGCGATTTGGTGGACCCTGTGTCGGAAAAAGGGTCCAAGTTTTTCAACGCCATGATGGGTGTCATGGAGTGGGGTGGCACTCCGAACATCTCCGACATCTTCCCATGTCTTAGGTGGCTGGATTTGCAGGGTTTAAGGGGGAAGACCGACAGAGATCTGAAAATTGCGCTGCAAATTGTTTCAACTTTTGTGAAGGAACGTTGTAAAGAGGGAGTACAGGACAGTGGAAAAAGGAAGAGTGATTTCTTGGATGTTCTGCTCAGGTTTGAAGGCAATGGAAAAGATGAACCAGCCAAGCTTTCAGAACACCAGATCAATATATTTATGCTGGTAAGTAATAATTACTTCTTAACACCATGCATATTCCATGGATTTTAGCCAAATCATATCTCAGAAAACTCTTATCTCTATTCTTTATAACAAGATTTTAAGTTGGTCTCTTGATAGGAATGATTATATTAACCTAGCTAGTCTGATTTTCTTTACTGATTAGGGTTACAAGACCATAACTAGCCCGTGCATACCCTAAGGCGACCAATTTTCGTTGTCTTCTCCTTAAAGGCGACCAGTTCTTATAACCTAGGCAACCATCGGCATACGTTTTTCTGTGTCGGCAACTGACGACGATCACAGTCAATTTTTGGTCGGAAATGATGCCAAAACTCTAGTGACTTGCTATCACGGGTCACTAGTATGTTTTTTGGGCTTCGCTACATTAAAATAAAATATTAATGGGTTTAATTGCAACTATAAAAAAATTTACACCTAACTGACTTTTTAGGTAAAGTGCCATCACTTATTTGATATTTTTTCAAGAAAATTCTTATCTTTTACCTGCTGGAAATGTTTTTGGCTGGAACAGACACAACTAGCAGCACGGTGGAATGGGCACTAACGGAGCTCCTGCGCAACCCGAAAGCAATGACCAAAGCCCAAGAAGAGATTCGTGGAATTGTGGGACCAAACCGGAGATTCGAGGAAACAGACATTGATAATCTGCAGTATCTGCAAGCTGTGGTGAAAGAAACATTACGTCTGCATCCCCCGGCACCTCTCTTGATCCCAAGAAGAGCAATTCAAGACACTAAATTTATGGGCTATGACATACCCAAAGACACTCAGGTCTTCATAAATGTCTGGGCAATTGGCAGGGACCATGAAAGCTGGGAAGACCCTTTGTCTTTCAAGCCTGAGAGGTTCCTGGGCTCCAACATAGATTTCAAAGGACAAAACTTTGAGTTTCTGCCATTTGGTGCAGGTAGGAGAATCTGTGCAGGTCTGCCATTAGGTAATAGAATGCTGCATTTTCTTCTGGGATCATTGCTTCATAGTTTTGACTGGGAACTTGAAGGCAATGTGACCTCAGAATCTCTGGACATGGCAGAAAGAATGGGAATCACAGTCAGAAAATTTGAACCTCTGAAAGTAATACCAAGGAGAGTTGTGGCTTAAATTAGCTTGACAGAAGCTAGCTAGAATTCCACCTTGTAATTATTCTCTTTTAGTTTCCAATGAATAAGGTAAATGGATATGAAAACTTCATCTGCTT
>Seq30145 [organism=Ipomoea trifida (H.B.K.) G. Don] PacBio-Illumina derived unannotated transcript Itc12412/f1p0/1764
GTCAACAAGCAGTTCTAAGATCTTCCTTTCAGAGAACTTTGTCTTCGTCTTTCTTTCTTTCAAGTTTCCCAGTATTTAGCACAGAGAAGATTAGATGATGATGATGTCGATTTTCAGTTCTTTTGATGCTCTTTCTGCAGAGCTCTTCGGCCAAAAATTGGGCCTTTCTTGGGTACCCTTTTCCGCCAAGGAACAGAAAGAGCTCCGGGCTCCGGCGAGCGGTGGTTCCGACAAGGCCGCCTCTCCGGCGCCGGCGTATGATAAGAAGCCGCGGCAAGAACAGAGGAGGCCGAGGTTCGCCGTTGAGTTGGATGGAATCCACTGTTTCGAGACAATCATTCCCAATTGATTGGTTCTTGAACGTAGGATTCTTAATTCTTTTAATTAATTAACGATGATGACAATATTGTTTCGTGTATGTGAAATCCAATGAAAATTTATATGCATCATTCTTGAAAATTTTGTTTTGTTTTTGTTTCTTTGTATTTATATTGTAAGAAATTCTAAGATGGGGCGTGGGTATAAAGAAATTTTGTTTGGTGAGAAGATTTTACAACTGTATGATTGGTCATGGTGTTTTCAAACTCTAGTACACTAATCACAAACGGGCGAACTATGCAACTTTACAACATCTCGCGGGATTTTCTCTGGTAAAACTGTTGTTTTGTCACAAGTTTTTATGTGGTGCGGAAGAGTTGAACAAGGAGGACTCTAATTGCTCAACACAACTAACTACCTCGTACTGTACAAAAGAATGATGATGATGATCATGTTCCTGGGCGCGGTCTCCGTCCAAGATTTGCAAGTTTTCTGGCAATGTCGAATAAGAGTGCTTTGGGTAATAGCAATAGCCCTCCATCAAGAGTGCAAGCAACGGCTACAGCCCCGGTAACAAGAAGGATCTTTGGGATGTTTACAGGGCTGGGTTTTTTGGTTGGTGAATCCAGGAATTGAGTATTGGATGATGATGAATGCTCATCGTCGCCCTCGAGATGGAGGGGGTCGATTTTCGTGTTGGTTTGAGCCATGGATGCACAATGGGAGATTGGTTCCCCAGAAGCTCTGGCTTGCTGGTATGCCCTTAAGCCACTCTCAATCTTCTTCACTGCTCCCCACATGCCCTGCCTCGCCCCGAATTTTATGAGCTCCCAAGGGATACCCATGTCTTCATGGTGGAAAAGAATCACCTCACAAGCTGTCAATTCTCCATTTCCTCTCCTTGATTCCACTGTCAAGTTATTTCAAGTTAGGAGAATGAATTGATTGGTGTACTTAACTCTCTCTGGGTTCGGGGGTACCTGCTTGAATGAACCAACTTGAATAGTACAAATCAACACGCCTTGGTCTGTCTCTCCTTGGGACAGAAGAGCATTGAACACCCTGGTTTAATCAGGACAACAAGTAAGCTAACTTGTTGATTCTCAAAATCAACTACTAGAGAGAGATGCTCTAAAAATGAGAGGATAGAACCTTTGTAATGCAATAATATGATCTTTCTGATTCCCACATTCTGCGCCCAATGATGTATTCTCTGTCACTGCAGAAAAATGGGAACTGCACAAACACCACATTCACAACATTATTCACCATGTGGAACTTTCAAAGTTGTCACTGAAGAGTAGCCCATGGAGATGTTTTGT
>Seq30146 [organism=Ipomoea trifida (H.B.K.) G. Don] PacBio-Illumina derived unannotated transcript Itc12413/f1p0/2131
CTGAGAGCAACTATGTATTGCCATGTTCTTTTTCTTCTATTGCTACAAGTGATTGGAGTTACAAGTAGGCCTTTGCAGCAGAGTTTTACAGAAGTGATTTCAGATGGCACTGATCGCATTCAAGAGAGTTCTTCGCTTATCCGTTTATATGGAGAGGATTCTGCAGAGTTCTGCGAGCAAATGTATGGATTTCTTCCATGCTCTAACATCTCCCAGGACACCTCTTCCTTATCTTGGTTTATGAATATCTGTTATTCCATGGAGAATCCTATGTTGCTGCGGGAGGTGAACGGATATTCAAGATTCTTGGCCCCGGTGTCTTTGGTGCTAGTGCATTTCAGATTCTTGGATTTCTACCTGAGACTTTGATACTCCTAGCATCAGGCCTCTTGAACAGTGAAGAGGTTGCCCAAGAATATGTCTTAACTGGAGTGGGATTGCTAGCTGGAACAACAATCTTGCTTCTCACCATCATTTGGGGAACTTGTGTAATTGTTGGGAATCAAGAATTAAGAAATGACACCCAATCTCAACCTCCATCCCATTCAGAAGACCAAAAAACCCATCTAGAGGCATTTCTATCACGATCGAAAGGTCCTGGTGTGGTCACAGATTTGGAGACATGCAAGACAGCAAGGATAATGGTATCCTCACTGATACCTCTCGCGATCATGCTAATTCTAAGATTTCCTAGTTACTTTTCTTCATGGGAGCAACTAACAATCCTGATCTGTCTAGTTGTCTCTGTTGTGTTCCTGCTCCTTTACTTCTTCTACCAGATTTGTCAGCCATGGATCCAGAAAAGGAGATTAGAATATGTAAAGCATGAGCACCTGGTAGTGGACATACTCAAGCATTTGCAGAACCAAGCCATTGGGAAACTCCTTACAGAAGATGGCACCTTAAATGTACCTGCAATAAAAAAGTTATTTGACGAAATTGATCAAGACAACGATAGCTTTATATCGGTCCTTGAGCTGAAGGAACTCTTAAACAAAATCAGATCAAGGAAGTTAAGAGAGGACAAGGATCACATAACAGAAGAGATATGGGGGGATTTGGATCATGACTCTGATGGCAAGATAACCTTCGAAGAATTTATGGAAGGATTCACAAAATGGATAGATGAAACAAAGCAGACAATGAATAAGCGATATCACTCTACAAGATCTTTAAAAGATTTATACGAGATTCTCAAACCATGGATTCAAAAGAAAAAAGAAGAACATGAAACGATGAAGCATATTATATCAGTTATCCTTAAACATGTTCAAGATTCTGCTATAGGAAGCCTCTTGACAGAAGATGGGAAACCAGATACGAATGCCATAAAAAGACTATTTGAAAGCATTGATAAAGATGGAAATAGGGTCATTACACGTTCTGAGCTGAAAGAACTGATAAATGGGATCAAGTTTGGGATAGTACCTTCAAATGCCGAAGAAACAGTGGACAAAATAATGGAAGAACTTGATGCAAGCGGAGATAAACTGATCAATGAGGATGAATTTGTTAATGGAGTATGCAAATGGCTACATATTACCAACAAGCATGTTCCCAATTCTGTGGAGTCCAAAGATGATGTCTATTACCAAAAGAACTTGAAAACAATTGACAGGCTGCTAGAGAATCGCCTTGATGGGTCTACACTTGCCTGGACTAAGGCCATAATGCTTTTGGCTCTTGGAATAACTATGCTAGGCCTTCTAGCAGAACCTCTTATACAGAGTGTACAGAATTTATCTGCAGCTGCAAATGTTCCTTCATTTTTCATATCATTTATCTTAGTCCCTTTGGCTACAAATGCCAGAATTGGCATCTCAGCCATCAAAGAAGCCCGTCATAAGAAACAGAGAACTACATCCTTGACTTTTTCTGAGATTTATGGTGGGGTATTCATGAACAATGTGTTAGGCTTCTGTGTTCTTCTTTCGCTGATCTATTTTCGCGGATTATCATGGCATTTCTCAGCTGAAATACTGGTTTTGCTTATGGTTTGTGGCATAATGGGATGCCTTACAAGTTTGAGCACCTTCTTCCCAGTTTGGACATCAGCCATAGCATACTTGCTTTATCCCTTGTCTTTGGTCTTGGTTTATGTTTTTGATGATTCTTTCAATTCTTTCTCTACCTAAATGTAATTGAATGAATTTTGCATAAAAAATAAAAACATTAGAGCAAAACAGTTTGTTAATATAGGAAATAAAGTTTATGTTCATC
>Seq30147 [organism=Ipomoea trifida (H.B.K.) G. Don] PacBio-Illumina derived unannotated transcript Itc12418/f1p0/2053.1
AGCTCATTCCTTTAAGCTTCAGTATCCTTCAGGTTAAGGTTTGATCGGAGCAGAAGAATGAGGTTGGTGGTGGTGGGATTTTGGTGCTTGGTCTTGGGGTTGATCTTGAATCCAACCCAGTTTTGCGATGCTGGAGTTACCAGTAGCTATGTGAGGAAGAGTCTGTCGGCTTTGCCCAATGCTGAGGATGTTGATATGCCATGGGATAGTGATGTGTTTGCTGTCCCCTCTGGTTACAATGCTCCCCAACAGGTTCATATTACTCAAGGAGATTATGAAGGGAGGGGTGTGATTATCTCTTGGACCACACCTTATGATAAAGCCGGGGCGAATACAGTGTATTATTGGGCTGAGAATAGCAAAGTTCAGAAGCGTGCTATGGGCACCGTTGTGACCTACAAGTATTACAACTACACCTCGGCTTTTATTCATCATTGCACCATCAAGGATTTGGAGTATGATACGAAATACTATTACAGATTAGGATTTGGGGACGCGAAACGCCAGTTCTGGTTTGTTACTCCTCCCAAACCTGGACCTGATGTGCCATATGTATTTGGTCTGATAGGGGATATTGGTCAGACTTATGATTCCAACACCACATTGACACATTATGAGCAGAACACAGCAAAAGGACAGGCAGTGTTGTTTATGGGAGACCTCTCGTATGCAGATAGGTGGCCGAATCATGACAACAACCGGTGGGACACGTGGGGGAGGTTTTCAGAGCGAAGCGTTGCATATCAGCCTTGGATTTGGACTGCAGGGAATCACGAGATTGATTATGCTCCTGATATTGGTGAATATCAACCTTTCGTACCTTTCACAAATCGGTATCCTACACCACACGAAGCATCGGGGAGCGGTGATCCACTTTGGTACGCCATAAAACGAGCTTCTGCACATATCATTGTTCTGTCTTCTTACTCAGGCTTTGTTAAGTACTCTCCACAGTATAAATGGTTTACGAGTGAACTAGAAAAAGTTAACAGGAGCGAGACGCCTTGGCTCATTGTGCTGGTGCACGCTCCGTTGTATAACAGCTATGAAGCTCACTACATGGAAGGGGAAGCCATGCGTGCGATATTTGAGCCCTATTTTGTCTATTACAAAGTGGATATCGTGTTTTCTGGACATGTTCACTCCTACGAACGATCTGAGCGCATATCAAACGTTGCATACAACATTGTGAATGCAAAGTGCACGCCTGTAAGCGACGAATCAGCCCCGGTTTACATTACCATAGGCGACGGGGGAAATTCAGAAGGATTAGCCTCGGAGATGACACAGCCACAGCCAAGCTACTCTGCATTTCGCGAGGCGAGCTTTGGGCATGGCATATTCGACATAAAGAACAGAACTCACGCCCATTTCTCGTGGCATCGCAACCAAGATGGGGCCTCGGTCGAGGCTGATTCACTGTGGCTTCTTAACAGGTACTGGGCGTCCGAGGATGCATCATCTGTGTCTGCAATGTGAAAAAAACCATTCATGAACTGTGATGTTGTTTGTGTTGGTTAATGTATGTAACTATGTATGGTTTTTGTTGGTTGAATTGGTTGCATTGATCCTCCTTATAAAGATCTGAATGGCCATTATTGCTGTTTCTTCTGTAGCTCTGTGAAGAATTGAAGCTTTCTGTTCCATTAGAGAATAAAGGATCTGAGCAACTGCTGTAGAATCTCTAGTTCCTATTAATAAACTTGCAATTATGTATTATTACACAATTTGTAACAGCAATAACCACAATGTCCTGAAAGGGGCGATCTATTGACAGGTGGAGTATGTTCTCG
>Seq30148 [organism=Ipomoea trifida (H.B.K.) G. Don] PacBio-Illumina derived unannotated transcript Itc12422/f1p0/3125
GGAAGCCGGAGGGAAGAATCGGAGTGCTAAGCAAGCAAAGCCACTAACCGCCATGGATACACAGCAACAGCAGAGAGACGCCGCTCAGCAAGGTCAACAGTCACGTCGTTCACCGTCACAAGCCGCCGGCGCCGGTGGTGGATCAGACTTCACTCCCATACTCTTCGTGTTCTTGTCCTTTATTGCCATTTTCGTCATGGTGGTGACTCCTTCGCTGTCTACTAGCAATTTTTCTACCCTACATCAAGTACCTGAAGGTCATGTTGGGGTCTACTGGAGAGGAGGTGCCCTTTTAAGCACAATAACAAATCCAGGTTTTCATTTGAAACTGCCCATTATTACTCAATTTGAACCCATTCAAGTCACTCTTCAGACTGATTTAGTGAGGGATATTCCATGTGGAACAAAAGGAGGTGTAATGATCAATTTTGAGAAAATTGAAGTTGTTAACCGCCTTCGAAAGGAACATGTGTATGACACCCTGCTCAACTATGGAGTAAATTATGACAACACATGGATATATGACAAAATCCATCATGAAATTAATCAGTTCTGCAGCAGCCACAGCCTTCAACAAGTTTATATTGATATGTTTGATCAGATTGATGAGAAAATGAAAGATGCTCTTCAGGCCGACTGCACACGTTATGCTCCTGGTATTGAAATTATCAGCGTACGTGTCACAAAACCAACCATCCCAGAAAGCATAAGAAGAAACTTCCAACACATGGAAGAGGAGCGCACTAAGGTCTTGATTTCTGTGGAGAGACAAAGAGTTGCTGAGAAAGAAGCAGAGACACAGAAGAAGATTGCTATCAGTGAAGCCGAAAAGAATGCTCATGTGAGTAAGATTCAGATGGAACAGAAGCTGATGGAGAAAGACAGTGCAAGGAAGGAAGAGGAAATTGCTAATGCGATGTATCTAGCACGTGAGAAAAGTTTGGCAGATGCTGCATACTATCGCACAATGAAAGAAGCAGAAGCTAACAGGTTGAAGCTCACACCACAGTTTCTGGAACTCAAATTTATTGAAGCAATTACAAACAACTCAAAAATGTTCTTCGGGAACAAGGTACCAAATATGGTTCTTGATCAAAGGATCCTTGGGAACTACCTCCAAGAGTTCTCCGAGAAGGAGAAATCTGAAGCCTAAGCCCCCAGTGTTACATTACTTTTGTGGCTTAAGAGTGGACTTTTATATACAACTGCAAATGGAGGAAAATAATACTTCCTTTTTGTTTATAGTTTTGTGTAATTTCCTCAGCTATTACTGTGTTTCTCTGCAAAAGGTGTTCCCCCCTTCTCTCTAGGAGAGTGTAAATTACCGAAATAATATTTTGACTATAATTATTTTATCACTCCAGTTTTTTATTTTCAATTATCAAATTTGTACTATTGTTTCTTTCAAGATATATATATTTATTTTAGTCTTTTAGAGAAAAAAAAAAAAAAAAAAAAAAAAAAAAAAAAAAAAAAAAAAAAAAAAAAAAAAAAAAAAAAAAAAAAAAAAAAAAAAAAAAAAAAAAAAAAAAAAAAAAAAAAAAAAAAAAAAAAAAAAAAAAAAAAAAAAAAAAAAAAAAAAAAAAAAAAAAAAAAAAAAAAAAAAAAAAAAAAAAAAAAAAAAAAAAAAATAAAAAAAAAAAAAAAAAAAAAAAAAAAAAAAAAAAAAAAAAAAAAAAAAAAAAAAAAAAAAAAAAAAAAAAAAAAAAAAAAAAAAAAAAAAAAAAAAAAAAAAAAAAAACAAAAAAAAAAAAAAAAAAAAAAAAAAAAAAAAAAAAAAAAAAAAAAAAAAAAAAAAAAAAAAAAAAAAAAAAAAAAAAAAAAAAAAAAAAAAAAAAAAAAAAAAAAAAAAAAAAAAAAAAAACAAAAAAAAAAAAAAAAAAAAAAAAAAAAAAAAAAAAAAAAAAAAAAAAAAAAAAAAAAAAAAAAAAAAAAAAAAAAAAAAAAAAAAAAAAAAAAAAAAAAAAAAAAAAAAAAAAAAAAAAAAAACAAAAAAAAAAAAAAAAAAAAAAAAAAAAAAAAAATAAAAAAAAAAAAAAAAAAAAAAAAAAAAAAAAAAAAAAAAAAAAAAAAAAAAAAAAAAAAAAAAAAAAAAAAAAAAAAAAAAAAAAAAAAAAAAAAAAAAAAAAAAAAAAAAAAAAAAAAATAAAAAAAAAAAAAAAAAAAAAAAAAAAAAAAAAAAAAAAAAAAAAAAAAAAAAAAAAAAAAAAAAAAAAAAAAAAAAAAAAAAAAAAAAAAAAAAAAAACAAAAAAAAAAAAAAAAAAAAAAAAAAAAAAAAAAAAAAAAAAAAAAAAAAAAGAAAAAAAAAAAAAAAAAAAAAAAAAAAAAAAAAAAAAAAAAAAAAAAAAAAAAAAAAAAATAAAAAAAAAAAAAAAAAAAAAAAAAAAAAAAAAAAAAAAAAAAAAAAAAAAAAAATAAAAAAAAAAAAAAAAAAAAAAAAAAAAAAAAAAAAAAAAAAAAAAAAAAAAAAAAAAAAAAAAAAAAAAAAAAAAAAAAAAAAAAAAAAAAAAAAAAAAAAAAAAAAAAAAAAAAAAAAAAAAAAAAAAAAAAAAAAAAAAAAAAAAAAAAAAAAAAAAAAAAAAAAAAAAAAAAAAAAAAAAAAAAAAAAAAAAAAAAAAAAAAAAAAAAAAAAAAAAAAAAAAAAAAAAAAAAAAAAAAAAAAAAAAAAAAAAAAAAAAAAAAGGAAAAAAAAAAAAAAAAAAAAAAAAAAAAAAAAAAAAAAAAAAAAAAAAAAAAAAAAAAATAAAAAAAAAAAAAAAAAAAAAAAAAAAAAAAAAAAAAAAAAAAAAAAAAAAAAAAAAAAAAAAAAAAAAAAAAAAAAAAAAAAAAAAAAAAAAAAAAGAAAAAAAAAAAAAAAAAAAAAAAAAAAAAAAAAAAAAAAAAAAAAAAAAAAAAAAAAAAAAAAAAAAAAAAAAAAAAAAAAACAAAAAAAAAAAAAAAAAAAAAAAAAAAAAAAAAAAAAAAAAAAAAAAAAAAAAAAAAAAAAAAAAAAAAAAAAAAAAAAAAAAAAAAAAAAAAAAAAAAAAAAAAAAAAAAAAAAAAACAAAAAAAAAAAAAAAAAAAAAAAAAAAAAAAAAAAAAAAAAAAAAAAAAAAAAAAAAAAAAAAAGAAAAAAAAAAAAAAGAGAAAAAG
>Seq30149 [organism=Ipomoea trifida (H.B.K.) G. Don] PacBio-Illumina derived unannotated transcript Itc12424/f1p0/1554
CATACTTAATTACCTTACAGATCGGATACAGAGAGAGAGAGAGAGAGAGAGCTCATCATCATCATCTTAACATATATACATACATACTGATACTGTATAGTATAGTATTAGAGTACAGTGATCAAGAAATTAAATGATGGAAGGCAGTGTTAAGAAACCCTACTTGGCTGTTCTGGCAATACAGTCCATATATGCAGGCATGTTCTTGCTGTCCAAGGTTGCTTTTGACGTTGGGATGAACACCTCTGTGTTTGTGTTCTACAGACAGGCCGCCGCCACTGTGTTCCTGGCTCCCATCGCTTTGCTCGTCGAACGGAAAACTGCGCCCCGCCTCACCTTCACCACTTTCTTCATGATTTTCATGCTCTCTCTCATTGGGATTACGATTAGTTTGAACATCTATGGGGTGGCCTTAAAATATACTTCTGCAACTTTGGCTGCTGCAACTACTAACAGCCTTCCGGTTGTCACTTTCCTACTTGCCCTTTTGTTCAGGATGGAAAGGGTGGAGTTGGGATCGGTGGGTGGAATAGTGAAGGTGTTGGGCATAGGTCTGTGCATGGGAGGAGCAGCCACCATTGCCTTCTACAGAGGACCAACCTTGAGGCTGTTGATGCAACACCACCTTATCAACCACCATGACCAACAACTTCAACTTAACCCTTCTTCTGGCCAAGCTTGGGTGAAGGGTGTGTTTCTCATGATCCTTGCCAACACTTGCTGGAGCTTATGGCTTGTCGTGCAGGGCCGTGTTCTGAAAGCTTACCCTTCCAAGCTTCTGTGCACAACTCTTCAATGCTTTACCAGCACCATTCAATCATTCGTTGTAGCTATTGCTTTGGTGAGAGACCCCAGGGAGTGGCAGCTCGGATGGAATGTCAAACTACTATCTGTTGCTTACTGTGGAATTGTAGTGACTGGGGTTACGTTTTACTTGCAAGCTTGGGTGGTTGAGAAGAAAGGTCCACTTTTCTTGGCAATGACTACACCTTTGGCATTGATCATCACCATAGTTACATCAGCTTTGCTTTTGGGAGAGATTATCAGTTTAGGAAGCATATTGGGAGGACTGTTGCTGGTTGGAGGACTATACAGTGTATTATGGGGAAAGAACAGAGAGCACAAAATCGAATCAGATATCACTTTCGTAGATGACATTGAGAAGGCAGGCGAGCCAACGAAGGCGGTAGAGACCACAGCAGTCAAAAACCCCGCACCTTAATCAACGAAGTCAAATGTCCAAAACAACAGGATGCCTAAACCGGTTGAAGAAATGAATTCACAATAGAATCGTAGTGAAATCTTTAGATAATTATGTGGCTGGTCCGATTTGGGCCTAGTTGAGCCCCAGAAATGAAATGTTTATATAATTATTTGAAGAATATATAGTTTATGTTAAAAAAACCCAGAATTTGTTTAATTTGTTCATAAAAATAGAATGTAAGCCACAGCGCGGATAGCCTTCCCTGAGATAATTACAGGAAAGACTCGAAAGACGAGGTGGCTATCATTATAGCTTATGAATAAATGTTAAGTGTTGCT
>Seq30150 [organism=Ipomoea trifida (H.B.K.) G. Don] PacBio-Illumina derived unannotated transcript Itc12425/f1p0/3536.1
CAATCTCTGTTGATGATGGGATTCGTCCAAATGCCAATATTGGAGACCTGGCAAAGTTGAAACCTGTGTTCAAGAAAGATGGGACCACCACTGCTGGAAACTCTAGTCAAGTTACTGATGGGGCTGGTGCTGTACTGCTTATGAAGAGGAGTCTTGCAATCCAGAAAGGACTTCCAATCCTTGGTGTATTCAGGACTTTTGCTGCTGTTGGTGTAGATCCTGCTGTAATGGGCATTGGTCCAGCCGTGGCAATTCCGGCAGCTGTTAAATCTGCTGGACTTGAACTCAATGATATTGATCTTTTTGAGATCAATGAAGCATTTGCATCACAGTATATATACTGCCAAAAGAAGCTGGGACTTGATCCAGAGAAGATCAATGTAAATGGAGGTGCCATGGCTATTGGTCATCCTTTGGGTGCAACAGGAGCTCGGTGTGTTGCAACTTTGTTGCACGAGATGAAGCGCCGTGGCAAAGACTGCCGCTATGGTGTGGTTTCCATGTGCATAGGCACGGGAATGGGTGCTGCTGGTGTTTTTGAGAGAGGCGATGCTTGTGATGAGCTCACCAATGCCCGAAAAGTCGAAACTCATGGCTACTTGTCTAAGGATGCTCGGTAGACCTCTCATGGTGTATAGGTCTCTTGGTTTCATCAATAAATTATGAAGTGGGAAGCAGTGATATCAATAAGTCAAATTTTTAAAGGTAGTAGCCTAAGCCCAGGGAAGTTTTTACTATGGCACTTCAATTGTATGATTGGATTGGAAATTCCCAGACTTTAATAATATGTTGTATTATT
>Seq30151 [organism=Ipomoea trifida (H.B.K.) G. Don] PacBio-Illumina derived unannotated transcript Itc12425/f1p0/3536.2
GAAGAAAGCTCTGGAAAATGCTGATCTCGGAGCTGAGGGAATCGGGAAGATTGATAAGGAGCGAGCTGGGATTCTTGTTGGAACTGGAATGGGTGGTCTTACAGTTTTCTCTGATGGTGTTCAAGCCTTAATTGAAAAGGGTTACAGGAAAATAACTCCGTTTTTCATACCTTATGCCATAACCAACATGGGTTCTGCTTTGCTTGCTATTGACCTTGGTTTTATGGGACCAAACTACTCGATTTCAACTGCTTGTGCTACCTCCAACTACTGCTTCTATGCAGCTGCCAATCATATTCGTCGAGGTGAGGCTGATTTGATGTTAGCAGGTGGAACAGAGGCTGCCATAATACCCATTGGACTAGGAGGTTTTGTGGCTTGCCGAGCTTTGTCTCAAAGAAATGATGATCCACAGACAGCTTCTAGACCATGGGATAAAGACCGTGATGGTTTCGTCATGGGTGAAGGAGCTGGAGTATTGGTGATGGAAAGCTTGGAACATGCAATGAAACGGGGTGCACCAATAATTGCCGAGTATCTGGGAGGTGCAGTAACTTGCGATGCTTATCACATGACTGATCCTTGATTG
>Seq30152 [organism=Ipomoea trifida (H.B.K.) G. Don] PacBio-Illumina derived unannotated transcript Itc12428/f1p0/1656.1
GTAGTATAGTTCGGGATGTTAGGGATAGCTTCGGGAGCTTATCGAGACGCAGCTTTGACGTGAGGCTGTCCGGTCACCACAGGGGCAGATCCCACGGTTCATTTCACGACTTGAGTGACCAGCCGTCTGTAATTCAGACCAGTTGTTGGGCTAATCTCCCGACCGAGCTCCTTTTCGACGTAATCAGAAGGTTAGAGGAGAGCGAGAGCGCATGGCCCGCTCGCAAGCACGTCGTTGCTTGTGCTGCAGTTTGCAGGTCGTGGAGGAGTATGTGTAAAGAGATCGTGAGAGGTCCAGAAATTTGCGGGAAAATCACTTTTCCAGTTTCCCTAAAGCAGCCCGGGCCTCGTGATGGAACTATCCAATGCTTCATCAAGCGGGACAAGTCTAACTTAACCTACCATCTTTTCTTGTGTCTTAGCCCAACTTTGCTAGTTGAAAACGGGAAGTTCCTTCTCTCTGCGAAAAGAACGAGGCGAACTACTTGCACAGAGTATGTTATCTCGATGAATGCTGAGAACATCTCAAGATCCAACAACACGTACATTGGAAAACTGAGATCGAATTTTCTGGGCACGAAGTTCTTAATATACGACACGCAGCCCCCGTGTACTGGAGCGCCCATCGGGGCACCAGGGCGCACGAGCCGGAGATTCTCTTCCAAGAAAGTGTCTCCCAAAGTTCCGACTGGAAGCTACAACATAGCTCAGGTAACATACGAGCTAAACGTGCTTGGGACCCGAGGTCCACGAAGGATGCACTGCATCATGCACTGTATTCCCGCCTCGGCCCTCGATGCTGACGGCACAGTGCCTGGCCAGCCCGAGCTGCTCCCGAGGCCCCTCGAGGACTCATTCCGGAGCATCTCCTTCTCGAAGGCCCTCGACCACTCTACCGAGTTTGGCAGTGCAAGATTCTCCGATGTCGGCGTATCGTCTTCATCCAATGAAGACGACGATGGTGGGAAGGCGCCTCCCTTGGTTCTAAAGAACAAGGCGCCCCGCTGGCACGAGCAATTGCAGTGCTGGTGCCTCAACTTTCGAGGGCGGGTCACGGTTGCATCCGTCAAGAACTTCCAGCTGATCGCTGCCGCTCCACCGCCGCCACCTCCGCCTGCTGGTGGGCCCACAACCTCCCAACCGCCAAGCCAGCCCGATCACGACAAGATCATCCTACAATTCGGGAAGGTCGGGAAAGATATGTTCACCATGGATTATCGCTATCCCCTCTCTGCATTTCAGGCTTTTGCCATCTGCTTAAGCAGCTTTGACACCAAATTGGCTTGTGAATAAGGAAAGAATATTTTTTCATCATTTTGCTGTCATTTCCTCCATTAGAGATTTCAATATTGTAAAACAGATTAAACTGATTTGCCTTGTCTGGTTACCTTTCTAGTTTTAACATAATCTAAGCCGCC
>Seq30153 [organism=Ipomoea trifida (H.B.K.) G. Don] PacBio-Illumina derived unannotated transcript Itc12433/f1p0/1941
GCCGTTCATACTTTCCCTTCACTTCTTATATATACTCCTTATTGAGTATTGACTCTTACCCCGCTACACGCTTTCTATCTTCTTCACCGTTACATTTCGAAACCCTTCTGATTCTACTGTCCTCCGATCATGGCCGAAGAAGCAACAAGCCCTAATTCTCAACCTCAGTCCGAGACGGTTGAGACTCAGAGCGAGGAGCAGAGGTTGAAGTATTTGGAGTTCGTGCAAGTTGCGGCGCTCCACGCCATCCTCTGTGCTGCAAAGGTCTACAGTTACGCTAAGGAGAACTTGGGCCCTCTCAAGCCCGGCGTTCAGACCGTGGAGGGAACCGTTAAGACCGTCGTCGGTCCCGTTTACGATAAGGTTCATAATGTTCCTGGTGAAGTCCTCAAGTTTGTCGATCGCAAGGTATTTTAATTCTTTTTTTTTTCAATTAAAATTCCTACATCTCTTGCGATCCAAAATCGAATTAATTTGATAATCTTCGTTATGTTGGATGATTAAATTCTTGAATTATTTGAAGTAATCTCTAATCGGTGAGTATCGGATTTGATATATTCCTGAAATAAGGTTCTTTTTGTGACGCCTGAGTTCTCAATCTTTGAATATGAATGCTTCTTACTAAGGGAGTTTTTTGATTGTTTATTATATTGGCCTATCTTGTTAAACTTTCTTGTTCTCCACTTTTCTCTAAAACTTGAATATCAATTTGTTGGCCTGAACTATCTTGTTAAACTTTCTTGTTCTCCACTTTTCTCTAAAACTTGAATATCAATTTGTTGGCCTGAACCTGAAGCAGTTTTAAAAGGAGGATTGTTATCTTGCTATTTGGTCATCCTGTAATCTCTAGACCATTAATTTTATACTTCCAATCATTCTACATGTACAGAGTTCATTTCTTCTCTTTCATGCTCAGATTAGAGTTATGAAACCATTTTAAATTTTACTATTTTGGTTGCATAGCTAAGACATTTATGGGTGACATCATGTTGCGTATACTGTTCAATACTTCTCTGACCCTATGGTCCTCTACTTTTGGAGTGATGATGGAAACTTGCAACCACTATTCTTCGATAGTGTGTAGTGGGTAAACCTCATCTGCTGATCATGGTTGGCAGAGGATCAGGATCATAAAGAGGTAAACCAACTTAGTTGCTCGTAGATAGCCTTCTCAAACCAAGAAGGTCGGGTGTTCACGTGACCTTGTAATTATAAGTTTGTATGCTTAGTCATCTTGGCGGCTGAGGTTACCCCTATGGTCCTCTACTTGAAGAGGGCCAAGATATAGTGCCTATGGTCCTCTACTTGAAGAGGGCCAAGATATAGTGCAAGAGCCAAGTCGCAGAGTGCTCATATTAGAGGCCATTAGCTTCTTTCTTAAGCTGCTATGGTTTACAAACTCTGCCCTATCCATGCAGGTGGATGAATCCGTTCACAAGTTTGAGGATCGTGTTCCTCCATCCGTCAAGCAGGTGTCAACCCAAGCTTTCTTAACAGCACAGATGGCTCCAGGGTACGTCCGTGATGTTGTATCTGAAGTCAAAAGTACTGGTGTAATTCTGGCGAAAAGTGTATACACACAGTATCAGCCTGCTGCCAAGGGGCTGTACAACAAGTATGAGCCAGTAGCAGAGCAGTATGCTTCGTCTGCTTGGCGGTCTCTGAATCAGCTCCCCCTTGTTCCCAAGGTTGCTCAAGCTGTTGCTCCAACAGCTTCTTACTGGTCTGAGAGATACAACCACACTGTTCAGGTTGGTGCCGAGAAGGGGTACAAGGTTGCGTCGTATCTTCCATTGGTGCCTACTGAGAAGATTGCTAAACTGTTGAGCAATGGAAGTCCTGTGGAGACCAGCTGAAAGGAGTGATTGTTTTCTAATGATAGTTCTTTGTGTGGGTTTTACTTTTGTCTGATATATTTTAGTTTCTTATGTTGCCAATT
>Seq30154 [organism=Ipomoea trifida (H.B.K.) G. Don] PacBio-Illumina derived unannotated transcript Itc12434/f1p0/2146.1
GAGAGAGAGAGAGAGAGAGAGAGAGATGGACATGGATGCAAGGAGGCTGGAAGAGCTAAAGTACTTCGTTGATCACTGCAAAGCTAACCCTTCGATTCTACACACTCCTTCACTTTCCTTTTTCAGGAGCTATCTCGAAAGGAGGAAGATGATGAAGAGTTTCATGATTACAAGAAGCCCAATTTTCCAAGTGACAATAGCATGGATGAAGATATAGTTGAGTCTGATGTTGAATTGGATAGTGCTGATGTTGTGGAGCCTGACAATGATCCTCCACAAAAGATGGGTGATCCTTCAAGAGAAGTAACTGAGGAAAGCCAAGATGCTGCTCAAATGTCAAAGTCTAAAGCTGTGAATGCAATCTCTGAGGGGAATCTGAATGAAGCCATAGATCATTTAACAGAAGCTATCATGTTAAATCCAATTTCAGCAATACTATATGCTACCAGAGGTAGTGTGTTTATTAAACTTAAAAAGCCAAATGCTGCAATCCGTGATGCTAATGCAGCTTTACAGATCAACCCCGACTCAGCAAAAGGATATAAAGTACGAGGAATAGCAAGGGCAATGCTAGGCTTATGGGAAGAGGCTGCTAGTGATCTGCATGTGGCATCAAGAATAGATTTTGATGAAGAGATTAATGATGTGCTCAAAAAGGTTGAACCTAATGCTCGTAGAATTGAAGAGCACCGCCGGAAATATGAACGCTTGCGGAAAGAGAGAGAGCTAAAGAAAATGGAACGTGAGAGACGATGGAGAAGTGCAGAGGCAACTATTAAAAAGGAGGAGAAAATGGGACAAACTTCTGTAAGTAAAACTTCTGGTTGCTGTTTTCTTCAAGAGTGGTGTTTCCATTCTGTCGTTATATGGGATTTATGTGAACATATTGCTAAGCAGTTTTCTATTTGAGTCCCATTAAGGTTGGCTTAAAGTTGCATTCTAATTTATATTGTTACTTTGTTAGATATTGAAATTAGGTATAGCCTTTTGGTTGGCAAAAATGATGCTCACGAGTCACACATGCCACTGTTCAATTTTTTCCTCCATTTAAACTATTAAAAGTTTCTGTAGTGCACTTTTAATTTAATTAATTTATTTGTATCTAAAGTTTTCTTCCTC
>Seq30155 [organism=Ipomoea trifida (H.B.K.) G. Don] PacBio-Illumina derived unannotated transcript Itc12434/f1p0/2146.2
CTGATTTTTGTCTCCTAAGTTTGTTCTGCTTATCAGAAGGCCCTCTCTGCCCACCTATAAAAAATAAATAAAAGTTCCTTGTAGCTCTGTACTCAATCTCACATTGGTTTTATGGTGCAAAGTTGTTTAAATGCTCCCTTTTTGGGTTTACAAGGGCTGAAGTGTTACTCTACGGATGATGACAATTTGCTTTATTTGCTTTCTCATTATTACCAGTTTTAACTGATCTATCAAATATTAGTGGCCTCGCACAAATATGCAGCTAAATAGAATCCCAATCCAAACAACCAAGCTGGCTATGTAAACAAATATTTGAATCTTTTGCACAAACCAGTTCCATGTGGCATAATTTGGAATTGATGCTACTTATATTATCCAGAAAAGTATTGAGTTTGAAGTTGATTAGTCTCTTCTTCCAATTTCCAGTTCTCTTAATATTCTTCCTTGAAATGGTTGTAGGGTCCTGAAGCTGCTTCTGTTCTCAAGGATGGACAAGTTATTGGAGTCCATGCTCTGGATGAATTGGATACCAAATTAACTGCTGCTTCACGAACATCTCGGCTGGCAATCCTTTATTTCACTGCAACATGGTGTGGGCCCTGCCGTTATATGTCCCCGCTTTATACGAGCTTGGCTGGGAAGTATCCAAAAGTCGTATTCTTGAAGGTTGACATTGATGAGGCAAGAGACGTGGCTGCTCGATGGAACATTAGCAGTGTTCCGACTTTCTTCTTCATAAAAAATGGAAGCGAGGTTGACAAGGTGATAGGTGCCGACAAGAATTCCCTTGAGGAGAAGATTGCTCGACATGCTAGTTAACAGAAAATCTGTGAAAGGGAATCCAAGTTTTACTGACTCTCTGAATAAGCTTAATCTAGGGCTTTGTTAGGACAAAAAAGAAACTGAACAAGAATGCTTTTTACCTTTTGCAGTTGAACTAATTGCAGAAATGTAATATGGTCTGCATATGAGCGTTTGTGAATGTTATCTTACATATGATGATATGAT
>Seq30156 [organism=Ipomoea trifida (H.B.K.) G. Don] PacBio-Illumina derived unannotated transcript Itc12436/f1p0/1762
AGGAAAAGGGTAGATATTGCTGCCAAGACTGATCAGATATGGGATGCAGAAAAGGAGGACTTGCAGAGGAAGAAAACGCCGCCGCCGCCGCCGCCGTGTCGGAGGTTTTGCTGTTCACCACCATGTGCATCATTGGCCTCCCGGTGGATGTCCATGTGAAGGATGGCTCAATTTATTCCGGCATATTCCACACGGCCTGTGTAGAGGACAGCTATGCTATTGTATTGAAGAAAGCAATGATGGTCAAGAAGGGGACTCGGAAAGCGAATGTAACTAGTGGAAGTGTGATTGATACGCTCGTTATTCTATCTGAAGATCTCGCTCAAATTGTTGCTAAGGGAATTACACTTCCAGCTGATGGTATTCCTGGATATGTGAAGGGTGACGATGGAGGAGCCATAGCTGACGATATTCCTTCCAATGAGGATGCCGAGAGGGAGGCAAAGTCTGCAAAGCCTAATGAGTCCAGCACAGATGCGCTACTGCCCAATAGAAAAAAAGATGCGCATCAAGACAGCGTGAAGGATAGACCAAAAGATAATGGAGAGAGTACTGTGTTTCAACAAGGGAAAATTCCACATGAAGCTCGAGGCTCAAATCCACATTTGAATGTGTGTGAAACTCAATCAAATGCTGTAGAGAATATTAGTGTGAGGCCAACCTTGGAACGGTCACTGGCTAATGCGTCTTCTGACTTTCCCCTTGTGTCTTTGGTCAAACTTGATCAGAACTTCGAACAGAAGAACATTCATGAGCGACGAAGCATAGAAAATACTCAAAGTTCTGCTACTCCTCCATCTAGTGTTCTGAAAGATGGTACACCGATTGCAGGTGTTACCTCTAAGGTGTCCCTCAGTTCATCATATGTGCAAACTGATCTAGTGCCCCCACGAAATTCAAGCTGTAATAAAGCTGCAAAGGAGTCTAAGCTCAACCCAGGAGCCAAGATATTTCGTCCTTCCCTTGGTCACCATAGAGCGGTTAACCCTCCTGCAGTGCCAACAATGGCTTATGCACCGGACTCCTGTCCCGTGTTACCTGTTGCTACTCCTGAACCCGAAGTTGAAATAAGTCCATTTGTTCCTCGATCTTCTGTACCTATTAAGTTTGTCCAGTGTAACAATATGGTAGCAGGAAATGGCAATATCGATGTACAGTATTCCCAACCTGCAATGGGATATGTGGGAAACCGGACAGCACCAACTAGGTATGCTAGTCAGTATCATCAACTTCAGAATGGGACTGGATATGTTCATCCAAACTCGGAAAATGTCATGGTTGGACGACTGGGACCAGTTCTTTATGTGCATCCTGTTTCTCACAGTGGATCAGCGTTCTCCCAAGTATCCTCGTGTCCTTTGTCGAACCCGCATCAGGCCCATCTTCCTAAGCATCAAGGGAATGCAACCACGCAAACATTGCCCGTGTGTATGACTCCCCCTTTCATCGCTGGTGCGCAGCAAACATACACAATCCCGAGTCAGATTCCTATTTCACATCCTTCTTTCCCTGTTCTGCGACCGATGCAAGTTCCGGGGTCCAACGGTTTTTTCAGCCCTAAATTCGCGTGATGCCCGCCAGCATCACCGGCGGCAACGATTCTTCTTTCGTTCTCTGAGTTCCAGCAAGTTTTGGCTTTTGATTTATATCTTTAATGTTATAGCTTATTCATTTTTACTGCATATGAGAGCAGGTTATTCTTTCATATAGACTGGATATTGTAAATTGAGTTTTGGCAGTTGAAACTGTTAGTTTTCATTTTT
>Seq30157 [organism=Ipomoea trifida (H.B.K.) G. Don] PacBio-Illumina derived unannotated transcript Itc12437/f2p0/2083
GATCAGCAGCTCAATTTCGCAGGATTCTCTCTCGATTTTCGCTAATTCAGATTGGAATCGTTGAAAAACCTCCGGGATTGTCAAGGGGAGGGGTTTGAGGATGGGTGGCGGCGATGCTAGCGTTGCAGGAAACCGCGATGGCGGTGGTTCGGACAGCGAAAACAACGCCGAGGCGGGCGGTTGTAGCGGGACTCAAGTGGCCGTGTTTATCCGATCCTCGAACGGCTCCAAGTTCGTGGTGGAGGCGTCTCTCGGCATCACCGTCGGAGCCTTCAAGTCCTTACTAGCTCAGCAGTGCGACATCCCCCCCGAGCAGCAGCGGTTGATCTACAAAGGCCGGATCCTGAAGGACGAGCAAACCTTAGAAAGCTATGGTTTGGCGGCCACTCACACTATTCATTTGGTTCGTGGCTTTGCTCCAGCTGCCTCTACAAATACCTCTACGAATGCTGCAAGTGCAGGTAATCCTGGTGCTCCAAGTCCTAACCAAAATGCACCGAGGGATACTGGCCCAAATGTGAATGTAGGTGGAGCATTTGATGGATCAGGTTTAGGAGCTTCATTGTTTCATGGGCTTAATGTGAACAGACCTGGAAGTGGTGCAGGGTTATTTGGAGCTGGACTTCCAGATTTTGATCAGTTTCAGCAGCACATGAGTCAGAATCCCAACATGATGAGAGATATATTGAACATGCCTCTTTTTCAGAATCTAATGAATAACCCAGAAATTATCCGCAACTCAATCTTAAACAATCCTCAGATGCGAGATATTATGGATCGCAATCCAGAGCTTGCACACATACTAAATGATCCTGCTACTCTTCGCCAGACAATGGAGGCTGCAAGAAACCCTGAACTCATGCGTGAGTTGATGCGCAATACTGACAGGGCTATGAGTAATATTGAATCTTCACCAGAGGGATTTAACATGCTGAGGCGCATGTATGAAACAGTCCAAGAGCCATTCCTGAATGCGACCACCATGTCTGGAGATATGAGAAGTGATACGGGGTCAAACCCTTTTGCTGCACTTCTTGGAGGCCAAGGTGTGGGTCAAGGCCGGGATCAACTGAATAATCCTCCAACTACTGGTTCTGAAACAACTCCCACATCTCCTGCTCCTAATACTAATCCACTTCCTAATCCTTGGGCATCTGCTGGGACTGGAGGCACACAAACAAATACCACTGCTAGGTCTAACCCTGCTGGGGATGCTAGGGCAGCACCGCAAGGTCGCTTAGGTGGACGTGGCTTACCTGATCTGCTCAGTGGCATGCCTGATGCGAACACAGTAAATCAGTTAATGCAGAATCCAGTTATCTCGCAGATGATGCAATCTGTTCTCTCCAATCCTCAGTACATGAACCAGATTCTTGGCCTTAACCCGCAATTACGCAGCATGCTTGATTCCAATCCTCAACTTCGAGAGATGATGCAAAATCCTGATTTGCTTCGTCAATTGACTTCCCCTGAGACAATGCAGCAACTCATGAATTTTCAGCAATCACTCAGTTCACAACTTGGTAGAAATCGGACTAGTCGAGATCCAGGTCAAAATGGTGGAGCAGCAGGGTCGCCTGACAATACAGGATTAGAAATGCTGATGAATATGTTTGGTGGACTTGGAACAGGGGGTTTTGGAGTTCCCAACCAACCCAATGTTCCACCTGAGGAACTATACGCCACTCAGCTTACACAGCTTCAGGAAATGGGTTTCTTTGATACACAAGAAAACATAAGGGCACTAGTAGCCACTGCTGGGAATGTCCATGCTGCCGTGGAACGTCTTCTAGGAAACCCCGGTCAGTAGAATTCTATTCGATGTTACTATATGTTGGGGATTCGATGTTACTATATAAGTTTCTGTTGGGGACAAGATGGAAACCGGCCAACTTGAACAAACCTGCATCAAATCTTTGTTTGGAAATAATTGGATTAGAGTGATTTTTTAAACTCTTTGGCCTGTCCCCATTCTCTATCTACATATAGACCAAACAAACAGGAAAAAGAACAAATTCTGGAGTTCCTTGTACATACAATGTTAAGATTTGTCAGCTTAAGTGTTGGTAATAAACGTTTGGTTCTC
>Seq30158 [organism=Ipomoea trifida (H.B.K.) G. Don] PacBio-Illumina derived unannotated transcript Itc12443/f1p0/1972
AATCCGGTTGGAGGACAAATGGTTCTCGGAGCCTTGTCCCCTAAACCACAGTTGTTCATAGAAGGTGAAGAAGAAGATGAGGTGATTGTGTTTAAGCCATCCATGAGTGAGAAACATATGGATGGATTCTCCTCAAATATGATTACTTCACATGTTCCTGTATCTAGTGTTACAACCGTGAACGCTCCTCTTCCTGCTGTTAATGTGTCGGGGGTTGATTTAGGAATTGATATGGGAGTGTTTTCATCTGGGCTTGATGGATTGCTTATGCAAAATGGTTTCAATCCTAGCTTAAGGCTGCCTACCAGTGTTGTTAATAACAATACCCATTATGTGTCATCAATCCAACCAAGTTCTTCTATATGGTCGTCGGAACAAAGCAGTGTTACCAATGGATTGGCCCACTTGAATTTAATGGAAAATGGGTCTGCTAAGTCTGAGATGCAGGATCATTCTGGACTAATGCAGACTGCTGCATATTCAGTCCCCTTTCCACAGTCACTTAATTTTACTACTGCTGATAATATTCCCATCCAGTTTTCTGAGGTTTGTGTTCCATCAAAGTTAAATTCAATTTCAGTAGCTGGTTTGGATTGCATGGCAGTGAAGTCTTCATCCATCATCTCTACTGGCTCAAAGAAAAATCCAGTAAGTCGACCTATTAGACACAGGGGTCCACCTCCTGGATTTGGTTCTGTTCCTCCTAAAGTCATGGATGACTCATCCTCAGCCATGGCCTTGAAGAATGAAAATACACATGCTCTCCCAATGGATGATTATAGTTGGCTTGATGGCTATCAGTTACCTTCAACAAACCAAAGCTCAGGATACAGTACTATTAATCAATCAGTGCAGGCAAGTCAACCTCCCAACAGCAGCAACTCTATGGGGATGGCTAGCTTTCCTTTCCCTGGGAAACAAGTATCACCACTGTATGTCCAGGCTGACAACCAGAAAGGCTGGCCAGACTTTCAGATGTCCGAACAAATGAAACTATATCAGGAACAACAGCAACAACTTCAGAGAGGAAATCAACAGACTGTTGCACTGCCTCAGCAGTATCAGGGGCAGTCTCTGTGGGAAGGTCGTTTCTTCGTGTGAGACGAATATGGAATTTTAGATGTTTTGTACTTACTGTGGTGAATGTCCAATGGTCCATTGCTATGAAGTTCAACCATCATGTTTGCAGTTTGGGCAATGTTATTAAGGTTTTTTATGCTGCATGGATGGTCTGAGATTGTTGCAGGCACTTGCTGTTGAAGAGCAGCTTGTGCCAAGCTTTCCAGACTGGATGAGTGGAGGTTGTGGCATCAATAGGGTACAGGAATTGGTAACTTTGAAATTTATGAGCCTTTACCTGGTTGAATTGTTATGCACAAGGGATCATATGAGATTTTGATGGATAGCTGGTTGGGAGTCGGGATGGAAGGAAGTTCCAGAAAATCTACCTAGCTGATAGGTGTGCTACATGCAATGCATCGATGGGCAATTTGAACTGTTTATACACTATATATGTGTCTGGCAGTTCCCATGTCTGCTGTTATCTGATGAGAGCTTTGAAACAGAGATTATGTGGAAGGATAAAAAAATCATGGATGCCAATAAAATATGCGATCATGGACGCATTTTATATTTCAACTTTTACTGGTTGATGTATTGCCTCTTGGTGGCAATATACATACTACTACTACTATTGTTTAGACTACTGTTTTTTTCTTTTTTTGTTGGTGTTTTTCACTAAGCTATGCTATGCTAATTACATTACGTATCTGAAT
>Seq30159 [organism=Ipomoea trifida (H.B.K.) G. Don] PacBio-Illumina derived unannotated transcript Itc12454/f1p0/599
ACAGAAAAGCAAGAATGAATTCAGCATTTTATATAGAGAGAGGGCAAAAGTGAAGAAGATGGCAGTTTGTTGGTGACTTTGTACCCAAAACTGTGGGTCATGGTTTCATCTCAGCTTCAGAAGATCTCAAGATAATGTACAAGAAGACATGACCAGCTAGCCATTTCGCAAACAACTCAGGGAACATTGAGATTTATGCTTAGTTTAATTTAATTTGCTTCATTCTTAATCATATTTAATTTTTATGCTTCTACTTAATTAGGTACATGTTTTGTATTGTAATCCAGGATTGAGGGTTTCTTCTGCTTTGCTCAAGTGCTTGATTAGTTCAGCTGGAGCCAATTGAAGACCACAACCACAATATCAAGAAAATTTCAATTGTAAAGCAAAGAAGTTTATGTTTTGTTTGCCTTACATTTTGGAACTCAAACAATATTATATTGGACTTGTTGGGCCATGGTCCTCCCAAGAATATAGTTTATAGGTTTGGGTTTGTGGACTACCCAGGCCATTATCTACCTGGGTCCAATGTACGTGCCTCTAAATTATCATACTTCTTATACTTCATGCCTCACAAACTTAATTAAATTTAATTTGCC
>Seq30160 [organism=Ipomoea trifida (H.B.K.) G. Don] PacBio-Illumina derived unannotated transcript Itc12461/f1p1/2107
ATCCCAAAGTTGAGCATTCAGGTTTGGCAGTTAGGTGAGACACCCAACAACCTTGAATTTCTCGCCGCTGTTCGTAGGCCTTCGGAGTGAGGATTTGAAACCAATGCTGAGTTGAAACCAGATTTGGTATTGTCTGCATTGGTCAACCCAAGGTGAAGAAGCTCAAGAATCAAGATCCCCTCCATATCTGAGAGAGTTGACTTGTTGACCCATTGTTCACTTTATCCATCTTGCAAGCCCAAAATCCCCCATTTCTGAGCTGGGATTCTTGTAATGCTGAACAAGATTTGATCTTGGTTTCCCACCACTGTTCTGGTGAAATTTCAAGATCCCCATTTCTGAGAAAGTTGACTTTTTTTGACACATTTTTCACCCAATAATCCCCAATTTCTGAACTGGGTTTCCTCTAATTCTTGCTATTTTGCATGGGGGAGGAAGAGAAGCTCCCCATTCAAAGCAACCAAGTCCAGGAAAATGAGCTCTCAGGTGGAGGGAAAAGGTGGTGGGGCCCAGTGTATTGGCTCAGAATGCTGGCCAAGGAAACGCACTGGAGCTTTGTGTTTGGGGTGGTGGTGGTGTATGGGATCAGCCAGGGATTCGGCGGCGCGTTTGGGCGCGTGAGCACGGAGTATTACATGAAGGATGTGCAGAAAGTGCAGCCCTCTGAGTCTCAGGTGTATACAGGGATTACTGCCATTCCTTGGCTTGTTAAGCCGCTCTGGGGTCTCCTCACTGATGTTGTTCCAATTTTGGGGTATCGCAGGAAGCCTTACTTCATTTTTGCTGGTTCTCTTGGAATTGTTGCTATGCTGTTCTTATCATTGCACAAGAAGCTGCATATTGTGCTTGCACTGCTCTCCTTAACAGCTGGAAGTGCCGGGGTTGCAATTGCTGATGTCACAGTTGATGCGTGTGTAGCACAGAATAGCGGTGCTCATCCTTCCCTTGCAGCCGATATGCAGAGCTTGTGTGCCTTGAGTGCCTCTATTGGTGCGCTAGTCGGGTTCTCTTTAAGTGGTATTGCTGTCCATGTAATCGGGCCTAAGGGGGTGTTTGGCTTGTTGGCTATACCATCAGGGCTCGTGTTTTTTGTTGGAATTTTGCTCGATGAACCCAAGACACACAATTTCCGTTATCAACAGGTAAGCCAGAATTTTGTGGATGCTGCGAAAGCTATGTGGAGAACTTTGAAATACCCTGTTGTTTGGCGGCCGTGTCTGTATATGTATTTGTCCCTTGCATTGAGTTTCGATATCTCTGAAGGAGCGTTTTACTGGATGACAGATGCAGAGGGAGGACCTCGTTTTTCTAAGGAGAGTATTGGTTACATATCTGCTATTGGATCCGTTGGATCTCTGTTGGGCGCTATACTTTACCAGTATGGATTAAAAGACCACCCGTTTAGAGAACTGCTCTTCTGGACTCAGTTACTATTTGGTCTCTCGGGAATGCTGGATTTGGTGTTCGTACTACGCCTAAACTTGAGATTTGGCATACCGGACTACTTTTTCGTGGTGATAGATGCCAGCATTTCTCAAATGATAGGCCGGCTCAAGTGGATGCCCCTTCTGGTCCTAACCGCTAAGCTCTGCCCTCCCGGCATCGAGGGCACATTTTTCGCCTTGCTCATGTCAATCGACAATACTGGACTTCTTACATCATCGTGGGGCGGAGGCTTCTTGCTCCACATCCTAAACGTCACAAGGACGCAGTTCGGTAAACTCTGGCTAGCCGTCTTGATAAGGAACATACTAAGAGTCACTCCTCTTTGTATGCTATTCTTGGTCCCGAGAAGCGACCCCAACTCTTCCCTCCTCCCGAGCGAAGTTCTGGGCTCTGGGGATGGTGCTCACGAGGCTCCTGCATCACCCCGGGACCAGAACGTCGAGCTTGTTTCCCTCGTGGAGAGCATGGATACCGCCAGATAGCTCGAGGTAAAAAAAAAAAACGCAAACCTTTGGAGTAAAAAAAAGTTTGATTCTTATGCAGGATGCTACTTGAACTTGACAAGATACATAGATACTATAGAACACAAACTCTTCTAGTCCCACACTGCTATTCCTTGCAAATTCATTCATTTTGCATTTGAGTTTTAAATGGTGTAATTGATTG
>Seq30161 [organism=Ipomoea trifida (H.B.K.) G. Don] PacBio-Illumina derived unannotated transcript Itc12463/f2p1/2205
GTATCATTTCCCACTGACAATCCCCTCCAAGATTTGAGCTTCCTCTACATAGGCAGTTGGGGAAGAAGGAGAGCAGAAGTTGAATGGGGGTGGCTAAAATGGGGAGATCTGCAAGACCCTTGGTGGGTTTTGGGCTGCTGGTTTTGTGCTTCATGGCAGGCATGGCAGAAGGTGAGTACTTGAAGTACAAGGATCCCAAGCAGCCACTGGGAGCTAGAATCAAGGATTTAATGAAGAGGATGAGTCTTGAGGAGAAGATTGGGCAGATGACTCAGATTGAGAGGAAAGTTGCCACTGCTGATGTTATGAAGCAGTACTTCATAGGGAGTGTATTGAGTGGTGGAGGAAGTGTGCCTGCACCTAAGGCCTCTGTTCAGGATTGGGTTAATATGGTGAATGAGATTCAGAAGGGGGCGCTTTCAACCCGCCTTGGGATTCCTATGATCTATGGCATTGATGCAGTTCATGGCCACAACAATGTCTACAAGGCTACCATTTTTCCTCACAATATCGGGCTAGGCGTCACCAGGGATCCAGAACTTGTGAAGAGGATTGGAGCTGCAACTGCACTTGAAGTCAGAGCCACTGGCATCCCTTACGCTTTTGCTCCTTGCATTGCAGTGTGTCGAGACCCTAGATGGGGGCGTTGCTACGAAAGCTACAGCGAAGACCACAAGATTGTGCAGATGATGACAGAAATCATACCTGGTTTACAAGGCGATCTCCCACCCAAATCCCGCTCTGTTCCCTTCGTTGCTGGAAAGACAAAAGTTGCTGCCTGCGCGAAGCATTTTGTTGGGGATGGGGGGACGGTTAAGGGCGTTGATGAGAGCAACACTGTGATCAACGTAAAGGACCTGTTCAGCATTCATATGCCTGCGTACTACGATTCAATCAAGAAGGGCGTCGCCACTGTTATGGTGTCTTACTCGAGTGTGAATGGCGAAAAGATGCACGCTAATGGCAACCTCGTAACTGGCTTCCTCAAGAACAAGCTCAAGTTCAGGGGGTTTGTCATCTCGGATTGGCAGGGCATTGACAGGATTACTAACCCGCCTCACGCTAACTACACTTATTCAGTCTATGCAGGAATTCTCGCGGGGATTGACATGATCATGGTCCCAGAGAACTATGCAGAATATCTTAGCACTTTGACAGAGCTAGTGAAGAAGAACGTTATCCCTATGAGTAGGATCAACGACGCTGTGAAGAGGATATTGAGGGTTAAATTCGCGATGGGACTGTTCGAGAACCCATTGGCAGATCTCAGCTTGGCAAACCAACTGGGAAGCCAGGAACATAGAGAGTTGGCTAGAGAAGCAGTGAGGAAATCTCTTGTGCTTCTGAAGAATGGCAAGAATCCTCATTATCCATTGCTGCCCCTCCCTAAAAAAGCAGCAAAGATTCTTGTGGCTGGAACTCATGCAGACAACTTGGGGTTCCAATGTGGTGGCTGGACTATTGAGTGGCAAGGTGTTCCAGGCAATGATCTCACTGCAGGAACCACCATTTTAACTGCTGTGAAGAACACCGTTGATCCATCAACACAAGTAGTATTCCAGGAGAATCCCGACGCGGGATTCGTCAAGTCCGGCGGTTTCTCCTACGCCATAGTCGTCGTCGGCGAGGTGGCCTACGCGGAGATGTTCGGCGACAGCGCCAATCTCACCATCGCCGGAACCGGCGGCGCCGCCATAAACAACGTGTGCGGGGCGGTGAAATGCGTGGTGGTGGTGGTTTCCGGGCGGCCGGTGGTGATTGAACCCTACGTGCCCAAAATTGACGCCCTTGTGGCGGCTTGGCTGCCGGGAACGGAAGGGCAGGGTGTCGCCGACGCGCTTTTCGGCGATTACGGGTTCACCGGGAAGCTGGCTCGCACGTGGTTCAAGTCGGTGGATCAGCTCCCCATGAACGTCGGGGATCGCCATTACGACCCCTTGTTCGCCTTCGGATTTGGGCTCACAACTAAGCCTAAAGTGAATTGAAGCCGCCATGAAAATGAAAATTAAAGCTAGCTTGAGTTGTTATGGTGTCATCAATGATATGATGCCATTGTTGAACAGAACAGACAAGACAATTTGAATGTTAAATCAATTTTACTCCGTATTAAATTTGTTTTGTTTGTGTTTTTTTACTTTTTGATTATGTTATGTAATTATTCCAGATGATTAATAATAATATAATTCAAT
>Seq30162 [organism=Ipomoea trifida (H.B.K.) G. Don] PacBio-Illumina derived unannotated transcript Itc12468/f1p0/1760.1
TTTGCCTCAGGAGGCACCCAAATCCCATACTTCTATAACCACTACTTGAGCAATGCCATTGTCTGCATACTGCTGCTATGTTCATGGCTGTACCGAACAACAATTTCATTCTTCGTGTGTGTCCTGTTCCGGCTGATATGCTACCTCCAGATACTAAGGCTGGAAGACTATTCTCGGGTTTTTGAGAAAGAGTCTGATGTTTCTGCAATCTTGATAGAACATCTTCGTATCAGACGAACCCTTCGTGTCATAAGCCATCGCTTCAGGCTCTTCATAATGATGGCTCTTATACTGGTCACAATCAGTCAGTTTATGTCCTTGCTTGTTACGATGGAGTCTAGCACCAATACCAACCTCTCTACAGCTGGAGAGCTTGCGTTATGTTCGATTACTCTGGTTACTGGGTTGTTCATATGCTTGAGGAGTGCAGCAAAGATCACACACAGGGCTCATGCTCTCAGTTCCCTGGCGGCCAAATGGCACGCCTGTGCAACTCTTAGTTCATTCGAGTTTGACCCTGAGACTCCCTTGGCTCGGACAGAAACACCTCAGATGATATTTTCGGCAAGTCTTGCGAACTGGGACAGTGAAAACGATGAAGGGTATGAAGACGAACTGGATGACACCAACATGATGGCTGTTAATGCCCATACTATATCGTACCAGAAAAGACAAGCGCTTGTGACATACTTTGAACACAACAGAGCTGGAATCACTGTATATGGGTTCATGCTAGATAGGAGTTGGCTGCATACAATATTTGCGATTCAGTTATCTCTTACGCTTTGGATACTCAACAAGACAATTGGTATTTCGTGATTTCCCATCAATCCCATGTATGCTGCATCACTTTGCATGTATATATATACAAAACCCATTACCTACATTGTGTGATTTGCCAAATTTTGAAAGCACTTGCTGTATTTGTATATGGTTTTCTCAAAGTTGGGAGTTTTTGGAGTCAGGATATGGAGGTGTTTGCACTAATGGAGTGTATGCCTATTTATATCTGTGTCAAAAGTTGCACAGTGGTTTTTTGGTTTTTTATACGCCTTTTTTTTAATAATAAAGATTTG
>Seq30163 [organism=Ipomoea trifida (H.B.K.) G. Don] PacBio-Illumina derived unannotated transcript Itc12468/f1p0/1760.2
ACAGAAACCTAGAGAATCCATGGAAGAAGGAGCAGAGGTCCCTCTGAGGAGGACGGCGAGCAAAGCCTCATCACCATCGCCATCACTGCCGTCGGAGCACGCCGCCGAAGTGAAGAGCTTCAAATCCGATCTCAAATGGCTGTTCCTCGATCAATCCACCGTCTTCAGCGCCGCCCTATCCTGGTCGCTCTTCTTCATCTTCACCATCGCCATCCCCCTCGTCTCTCACCTGATCTACGCCTGCCACGGCTGCGATACGGTGCACCAGCGGCCGTTCGACGGCATCGTGCAGCTGTCGCTGTCGGGGATTGCGACGCTGTCGTTCGTCAGCCTCTCCGTCGCCGCCAGGAAGTACGGGATCAGGAGATTTCTGTTTCTCGATAAGCTGTGTGATCAGAGTGAGAAGGTTCGAGATGGATATACTAACCAGATTCATCAATCAGTGAAGATCCTAGCAGCTTTTGTACTCCCCATTTTCGTAGCAGATTGTGCCTACAAGATCTGGTGGT
>Seq30164 [organism=Ipomoea trifida (H.B.K.) G. Don] PacBio-Illumina derived unannotated transcript Itc12473/f1p0/1628.1
CACCTAAATCATGATTTTCATGGTTGTCTCCAAACTCCATGCCAAAACTGTACCTTTCTTTCCCGTGTCTTTGCCAAACTCCATTCTCTGCAAACTAGCACCTACATTTAGTTGTCTTCGAAGGGGTGAAGAAACCCAAGAAATTCCTTGTTTGAGAACATAACAAAGCGAATCTTGATTATTAATATACTATTCTTGGGGGATTTTATAGTTGGCTCTGCATATGCAGTCAGATTTTGATATATTTCTGGGGATTTCATAATCTGGGGGATCTATATATACAGTCAGATTTTGATTCCACTAGATTGAGAGACTTAGATAATTATTGGGTTGTTTGGTTACAAGAAAATGTTGCCAGTTTCTAGGTTAGTTGGTTCAGAGACGATGACTACTACAATGTTTTCAAGCTTCTGTTTGGAATCTAAAGTAATGGGTGGTTCCAGAGTTAGTCCCACGTTTTGTTCTTGGAGAGGCATTTATTTGAAGGCTTCTTATTCAAAGACTTCCCATGATGCAATTAGTGCAGTTGCGGAGGAAAAATTCTTAGTTGAAGCTTTTCCTTATCATATCAATGGAAGAAACGGTTCGAGTTTGTACCTTAGGGAAACTAGAGTCCTTGATGCCTCTGATGATGAGTATGGTGGAGTAGTTGTTAATCCAGGAAAGCTACCTTCCAACCCAAATACATTTACCTCTATGCTTCGTGCATCTCTCTCGCACTGGAAACTAAAGGGAAAGCAGGGTGTTTGGCTTAAGCTTCCAATAGAAAAATCGGACTTGGTCCCTGTGGCTGTGAAGGAAGGATTTGAATACCATCATGCGGAAAAAGGGTATGTGATGATGACTTACTGGATACCTCAAGGGCCTAGCATGCTTCCTTCTAATGCTTCTCACCAAGTTGGAGTAGGGGGTTTTGTGATCAATGACAAGAACGAG
>Seq30165 [organism=Ipomoea trifida (H.B.K.) G. Don] PacBio-Illumina derived unannotated transcript Itc12473/f1p0/1628.2
AGGTGCTTGTTGTTCAAGAAAAACATTGCGCTCCAGAGCTTTTTGGTCTTTGGAAAATACCAACTGGTTTCATTCTTGAGTCAGAGGAGATCTATACTGGAGTTGTGAGAGAATGACACTGAATTTGTCGAAGTTATAGCCTTCAGGCATGCTCATAATGTGGCATTTCAGAAGTCTGATTTGTTCTTTGTCTGTATGTTAAGACCCGTATCGAAACAGATCATGGTAGATGATCTGGAAATTGAAGCAGCAAAGTGGATGCCTTTAGTGGAGTTCGTGGAGCAGCCCCTCATACAATCAGACAGCATGTTCAAGAAAATCATGGACATCTGCCTTGCACGTCTGAGGAAGCGTTACTGTGGACTGTCTGTACACCAACTTGTGTCGAAATTCGATGGCAGACTATCCTCCTTGTACTTCAACACAGTCGAGAATTCAGATTCAAACTGCCAGGCTAATTGACACTTGCGCCACCCTCATCTACCTCCATTCACAATATCATTATATTGCCTCCTCTCCCTCGGTGATGAAGCTGCGCAGATCAGAGTTAGAGTTGAACTCCACTATTAATATAACTGGCCCTGGCCGGGCCACATCTTTCTGCATGTATTTTAGTGTATGTATATATTCATCTATGTTGATATATGATATATTCTTGTACATAAGTGGAGAATTTGCTGTCACCTCATCATCTTAGCTACCTAATTTAACTTCCACAAT
>Seq30166 [organism=Ipomoea trifida (H.B.K.) G. Don] PacBio-Illumina derived unannotated transcript Itc12474/f1p0/1410
CCCAAGAACTCAATGATGTCAACATCCATGTTCATAATCCTGATACCAATTATACTACTCTCCTTCAATGCAAGATTCCTTGAAGCACTGGAGGGGCGTATTCCTCAAGATGAATTAAATGCACTTAAGGAAATAGCAGATCAACTGGGGAAGAAGGATTGGGATTTTGGACTAAATCCTTGTGACAACAATTCCAACTGGTTGACACCACAAGGGAAAGATACGCGTCTGTACACTAATAATCTCACCTGTGATTGCAATTTCCCTGGTGGTATTTGCCATGTGCAAAGCATAAATTTGAAAGGACAGAATCTGCAGGGTGTCCTTCCTCCTGCCTTGGTGAAGTTACCTTTTCTCAAGATAATTGATCTCTCTCAAAACCAGTTATGTGGTACAATTCCCATTGAATGGGCTTCTATGAAATTGGAACTTATATCTCTTTGGGAGAATCAATTGAATGGGTCAATTCCAAGATACTTGGGAAACATAACAACTCTTATAAATCTAAACCTGGAGAACAATATGTTCAATGGAAGTGTTCCACCCGAGCTTGGGAAACTTGTAAACCTAAAGCATCTGTAAGCTTTAATTAATCAAATTTATGAATCAATCTCATCACTATCTGAATATGATATGGGTTAAATTTTAAATCTTTGTTGTGACTTATTTGATGCTCTCTTGATTTTTGCTGTATGTAGCTTTCTTAGTGGTAATTATCTCACAGGTGAATTGCCAAAAGAACTTTATGCTCTCACAAATTTGAAAACTCTGTAAGTGCATATTTTTCAGTTATACACCTCTTTAATACTCCGTATGTTATTTTTCTTTGATCTATACTTTATGTTGACTTGTCATAAATACAGTAGACTCGTCGGAAATAAATTCAATGGGACAATCCCTAGCTTTCAAGATTTGAAAAACCTTCAAACGCAAGAGCTTCAAGCAAATAGTTTTGACGGACAAATCCCTCAAAATTAACATGGTGCTGGACTTGATGACTTTCCAAGTCACAACACAACAATTTAAGGCAATTTATATCGTGGACCAGGGTGTACAATGCCAAAATGTTACGAGTATGAGTTCCGTGTATTTTGTGTCAATATTCTATGTATTTTATTTTGTGTCAATATTCCGTGTATTCTATGAAGACATTCTATGTATTCTAGACAACTGTTCTGCGTATTTATGTTAGTAACACAGGTTGTGATGTGTTTGTGCATTCGAATATTTAGGAGGATTAGTTCTCTGATATGTATATTGTGTCAATATTCTGTGTATTCTAGGCAACCGTTCTGTGTATTCATGTTAGTATCGTAACACAGGTTGTGATGTGTTTGTGCATTCGAATGTTAGGAGGATGAGTTCTGTGTATTTTGTGTCAATGTTCTGTGTATTCTATGAAGACATTTTGTGTATTCTAGG
>Seq30167 [organism=Ipomoea trifida (H.B.K.) G. Don] PacBio-Illumina derived unannotated transcript Itc12480/f1p0/1485
TGACGGCTTTGCTTCTCCACCTCTCCTGAAGAAGAAGAACCCTAGGGTTTTACGGTGGTCGAAGCCCTATTATTAACCAAGCTGACAGATACTGCTTTTCAAATACTGAAGATCGAATAGAAGAAAAAAGAAGAATGCAAATTGAAAGTGCTTTGTCTGTCATTGGTCCAAGACCAATGGATCTGTCTGTTCCTTTCAGTGGTCCTCAAGCACCTGGACCAAATGGGAAACAGCGAACATCCGGCTTGGAATCTCCAATCATGTTACTATCAGGACATCAAAGTGCCATATACACAATGAAGTTCAATGCTGCAGGAACTGTAATTGCATCTGGTTCACATGATAAAGAAATTTTTCTTTGGAATGTATACGGTGAATGCAAAAACTTTATGGTGTTAAAAGGGCACAAGAATGCTGTTCTGGATGTTCAGTGGATGACTGATGGGTCAGCCATAATATCGGCAAGCCCTGACAAGACTCTGAGAGCTTGGGACGTTGAAACTGGAAAACAGATAAAGAAGATGGTTGAACATTCCTCTTTTGTTAATTCATGTTGTCCTGCTCGAAGGGGCCCTCCTCTTATTGTTAGTGGCTCCGATGATGGCAGTTCTAAACTTTGGGATATGCGTCAAAGAGGAGCAGTACAGACATTTCCTGACAAATATCAAATAACTGCAGTCAGTTTCTCTGATGCATCTGATAAGATATATACTGGTGGCATTGACAATGATGTGAAGGTGTGGGATCTTCGTAGGAGTGAGGTTACGATGACACTTCAAGGCCATCAAGACACGATAACGGGTATGTCATTGAGTCCAGATGGCTCTTATCTTCTAACCAACTCCATGGACTGCAGTCTTCGCATATGGGACATGCGCCCATATGCTCCACAAAATCGCTGTGTCAAGATTTTGGAAGGGCACCAGCACAATTTTGAAAAGAACTTACTTAAATGTAGTTGGTCACCAGATGGAAGCAAAGTAACTGCTGGCAGCTCTGACCGTATGGTTTACATTTGGGACACAACTTCCAGGCGCATTTTGTATAAACTTCCTGGCCACACTGGATCTGTGAATGAGTGTGTCTTTCATCCCACCGAACCTATCATTGGTTCATGTAGTAGTGATAAACAGATCTATCTTGGTGAAATTTGAGTAATCAGATGATTTGTAGTAAAACTCGGGAGTTGAGATGTGTTTTGGCTGTCAGGTATTGTCTAGATTGTAGTTCCTTCCCTAGTTGGATTTTACATTTGTGCGAGAGCATGAAGACTCATAAAAGTTTGTTCTCCTGTCCTGTGATTGTAAAAAAGGATAGTCAACGAATTGGATGAGATTAATTTTTCGTTTCTGTTCGGG
>Seq30168 [organism=Ipomoea trifida (H.B.K.) G. Don] PacBio-Illumina derived unannotated transcript Itc12481/f1p1/2202
AAAGAGAGAGATGAAAAAAAGGTGGGAGCAAAGTGGGGAAGCAGGGCCAGCAGAAAAGCAAGAAAATTTGGGGGAAAAGTTGAAGAAAGTAGTGAAAACAAGAGGTGGGCACTCCACTCCAGTAATACCTTTTCCCATTCTCCACCTCCAACAACAGGAGAACCTCCCAGATAGCGCTTTTGCTCACGCCCCATTTGATCTCCCTTCTCTTTCTTCAAGAAAGCTCGCCGCCACTCTCTGGGAGCTCCATCACTACAACCTCCCCGTTTCCACAATGCCCCAGGGTCTCAATAACGCCCCGCCTCCGCGGTTGCGCCGCCTGCAAGCACCGCGCCATGACCACCGCCCCCATCGCCACCTTTACGAGGATACCAGGATGGTTGAACCCTCTGATCCTTCTCCCAGTTCTCCTGACTTGTCAGGAAGTCCGGGCAGTTTAAGGCGGCGTCTTGCTGCATCACTAATGCAACATCATCGACCAATTGAGAGGAACAATCATGCCATTCAGCCTGTATCTCCGGCCAGTTATGGCAGCTCGATGGAGATAACCCCTTACAACCCTGCAATGACTCCTTCAAGCTCTATAGATTACAAGGGGAAAATTACGGAGACAGGTTATAGCCTCAAAACGTCCACAGAACTTCTTAAGGTGCTGAATCGAATCTGGATCCTGGAAGAGCAACACGCATCCAACACGTCCCTTGTGAAAGCGTTAAAGAAAGAGCTTGACCGTGCTCATACCCGTATCAAAGATTTGGTGCGGAATCAGCAAACTGAGAGACACAAAATGGATGAATTGATGAAGCAGATTACGGAGGACAAACTGGTAAGGAAAAGCAAGGAGCAAGATTGGATCAATGCTGCTTTGCAGTCTGCGAGGGATGAGCTGGAAGACGAAAGGAAGCTAAGAAAACGCTCGGAGAGCTTGCATCGGAAGCTAGCCCGGGAGCTTTATGAGGTGAAAACATCTTTCTCTGGTGTCTCGAAAGAGCTAGAAAAAGAGAGGAATTCTCGTGAGCGTTTGGAAGAGCTCTGCGACGAGTTTGCCTGGGGTATTAGGGATTATGAACAGGAATTTCATTCTCTGAGACAGAAATCTGACAGGAACTGGACAGGAAGAACGGACAAAGATCGCCTAATTCTCCATATTTCTGAATCATGGCTTGATGAAAGGATGCAAATGAAGCTAATCCCCAACAACAATGGAGCAGAGAGAAGCTCTGCAGTGGAAAAACTAAGCTCCGAAATCGAGACCTTTCTCCAAGCCAAAAGGACCGGTAAACCCACCTACCGCAGAAGCTCTCTCGAGTCCATCCCTCTAAATATGGCTACTAGTGCCCCTCGAGACGAGGGCGATGAAGATGATTCTAGTGATAGCGATTCACATTGTTTCGAATTACAAAAAGGGAGTACAATTGACTTGAAATCCCACGTAATTGAAGCCGAGGAGCACGATGTTGAAGAAACCCTAAATCCAAACTATTCAACAGCAAAACTTGCATCTCGGAATAAGAGTCGAAGTCCATCCAATTTGCAGGTTAAGTTTCAAGAGCACATGACAGATTTGAAACCGGGAAAAGAAACCGAAGAAAATCTAGCTGAAACAAGCCCTTCTAAGAAACCTGGTACGCACGAGATTACAGAAGAAGAGAATAGTCCTGACAGAAAGAACAAAACCAATGGACTAAACCCTAACCACGTTATTGGCGATATGATAAGAAGCCACTATGAAAACGAGAACAGTGTGGCTTCCTTCAACAATCCCGTGTGGAGGGCCAGTCCAGTCCGGCAATGGACAGAGAAGCTCCCCCCGAGCCACGAGAACGAAATATCTGAATCATCTTCAAAGCTGCCTCTCGAGTGTAAGGAGAGTACATTGAAGGCAAAGCTATTAGAAGCAAGAGCACGAGGTCAGAGGTCACGTTCGCGCCTAAAAGGTTCGAAGGTTTCCTTATAATTTTCTGTGATTCATAGGTTGAAAGAGAGAACCTTGTCTGGCTCTAATGGTTGCTATGAATCTGTTGTTACTGTCATACTGTTGTAATAAGTGTGTGAGTTGATTATGCTATACTATACTTTGACATGGAGATCATACTATACGGATGTAAATTGTGCTTATAAACGCATTCCTAACTTAATTTTCATAATATCAATCTTAGAGATCCTTT
>Seq30169 [organism=Ipomoea trifida (H.B.K.) G. Don] PacBio-Illumina derived unannotated transcript Itc12485/f1p0/2180
CTGAAGCATTTCTGTCTTCCCGGAGGGCTTATCGTCGCCGACCGCCGTCGCAATGCAAGCCAACTTAATATCCTCGCGTACCCTCACACCTTTGCCTACCCACAACTCTTCTGCACCAATCTTTAAGACCCGTTTCTCTCCATGTAGGCCGGGGCAAAAAAAGCCGCCCATTTTCACCATCCGGGCCGTCGCCGCGCCGGAAACGGTTCCCCCGCCGCCCCAGTCTGCCTCCGCCGCCGAGAAGATCAACAAGTACAGCTCTCGCATCACGGAGCCCAAGTCCCAGGGCGGCTCGCAGGCCGTGCTCTATGGGGTGGGCCTCTCGGATGATGATATGCATAAACCCCAGGTCGGCATTTCATCCGTGTGGTACGAGGGGAACACCTGCAATATGCACTTGCTCAAGCTCGCCGAGGCCGTGAAGGAGGGCGTCGGAGAGGCCGGCATGGTTGGGTTCAGGTTCAATACTATTGGGGTCAGTGACGCCATTTCCATGGGGACCAGAGGGATGTGCTATAGCCTTCAGTCAAGGGACTTGATTGCTGATAGTATTGAGACTGTCATGTCTGCTCAGTGGTACGATGGGAACATATCTATCCCCGGCTGTGACAAAAATATGCCAGGTACAATTATGGCAATGGGGCGGCTGAACAGGCCAAGCATCATGGTTTATGGTGGAACTATCAAGCCTGGTCATTTTCAAGGACACACATTTGACATAGTCTCCGCCTTCCAGGTTTATGGAGAGTATGTAAGTGGTTCTGTTAGTGATGAACAGAGGATGAATGTAATTCGCACTTCATGCCCTGGAGCAGGGGCCTGTGGTGGAATGTATACAGCAAACACTATGGCATCTGCTATTGAGACAATGGGGATGTCCCTTCCTTATAGCTCTTCCACACCAGCTGAAGATCCTCTGAAGTTGGATGAGTGCCGCCTTGCTGGCAAGTATCTTTTGGATTTACTAAAGATGGACTTGAAACCCCGTGACATCATTACTCCAAAATCACTGCGAAATGCTATGGTAATGGTCATGGCACTAGGTGGATCAACTAATGCTGTTCTCCATTTAATTGCTATTGCAAGGTCTGTTGGGTTGCAACTACATCTTGATGATTTCCAAAAGGTTAGTGATGAGGTTCCTTTCCTAGCAGATTTGAAACCTAGTGGAAAATACGTCATGGAGGATGTGCACAAGATTGGAGGCACACCTGCTGTCATTCGCTACCTATTGGAGCTTGGGTTGTTAGATGGTGATTGTATTACTGTCACGGGAAAGACCCTAGGTGAAAATGCAAAGCTATTCCCTTCTTTGGCAGAAGGTCAGCAAATTATAAGACCTTTGTCTAACCCCATCAAAGAAACTGGTCACATTCAAATATTGTATGGCAATCTTGCACCGGAGGGCTCTGTTGCAAAAATAACTGGAAAGGAAGGACTGTTTTTCTCAGGTCCTGCTCTTGTTTTTGAAGGAGAAGAGTCCATGATTACAGCTATCTCAGAAGATCCAATGAGTTTTAAGGGGAAAGTAGTAGTCATTAGAGGGGAGGGTCCTAAGGGGGGACCAGGCATGCCTGAGATGCTGACACCAACCAGTGCAATAATGGGAGCCGGTCTTGGAAAGGATGTTGCATTGCTTACTGATGGAAGATTTTCTGGAGGTTCCCATGGATATGTTGTTGGACACATATGTCCTGAGGCACAGGAAGGTGGTCCAATTGGTCTTGTTCAAAATGGAGACATAATTACCGTAGACATTCAGAAAAAGAGGATGGACGTCCATTTAACAGATGAAGAATTGGAAGAGCGACGAAAGAATTGGAGCCCCCTTCCCTACAAGGCAGACAAAGGGGTTCTTTACAAGTACATAAAAAACGTGCAATCTGCATCAAGAGGATGCGTGACTGATGAGTAGGGGCGCGGTTTATATTTGGTGCGTTGCGTAGTAAACCTACCAATGAACCCCCGAGTCGCTAGAGGATTTGAGCGAGGCATTTGTGCGGCTTATTTAGGCGTCTGCGATCCATAGAGGGTTATGATCATCTTGTGCAATTGATGTAATGGCTTGTTCTGGAATTGCAGAACCTGAATCTTGTTTCATCTTTGATTTTGATGTTATGTAATGTTTTCTGAAGGGTAATAAACACAATCACTGTCGCAATTATTTTATATATGCCAAAGACA
>Seq30170 [organism=Ipomoea trifida (H.B.K.) G. Don] PacBio-Illumina derived unannotated transcript Itc12490/f2p0/1668
ACACGCTGACTATATGTATGACCAAAATTCCTACGTGATCCAAGTGTTTGTGTGAATCGTGATCGGCGGCTAAGCGATGGCGTTACACAGGAAATTGTTGAGCAAAACCCTGAGATCACTCCTGCCAAAATGCGGCTGGATTGGGGCTCCGCGCGCTTTCGCCGCGGCTTCTGCGGCGTCTCCGCCGGAGCTGCCGCCGTTTGACTACCAGCCGAGGCCGTACAACGGACCGTTGGCCGATGAGGTTCTCGAGAAGAGAAAGAAGTATTTGGGGCCTTCTCTCTTTTACTACTACCAGAAGCCCCTCAACATTGTTGAAGGCAAGATGCAATATTTGTTTGATGAGAATGGAAAGCGGTATCTAGACGCTTTTGCTGGAATAGTTACTGTGTCCTGTGGTCACTGCCATCCAGACATCTTAGAAGCCATCACAGAACAAAACAAGCTTCTTCAACATGCTACTACCATATATCTGCACCACGCAATAGCTGATTATGCTGAGGCATTAGCAGCTAAAATGCCTGGAAACCTAAAGGTTGTATATTTTGTAAATTCAGGGACTGAAGCGAATGAATTGGCGATGTTGATGGCACGCTTATACAGTGGTAACCTGGGTATGATTGCCTTAAGAAATGCGTATCATGGTGGAAGCTCTAACACAATTGGACTAAATGCTCTCAACACGTGGAAGTACCCTATTCCACAGGGTGAAATCCATCATGTTCTGAATCCCAACCCATATCGTGGAGTATTTGGATCTGATGCTCAGCGCTATGCTGATGATGTACAAGATCATATTGATCATGGCACTTCAGGAAAAGTCGCAGGTTTTATTGCTGAAACCATTCAGGGAGTCGGGGGAGCAGTTGAATTAGCACCCGGATACTTGAAGCTGGTTTATGATATTGTTCGCAAGGCTGGAGGTGTGTGCATAGCTGATGAAGTACAAACTGGTTTTGGTCGTACTGGCAGCCACTATTGGGGTTTCCAGACACAAGGCGTTGTTCCCGACATTGTTACCATGGCAAAGGGAATCGGCAATGGCTTACCTCTTGGGGCGGTTGTGACCACACCAGAAATAGCCAGTGTGATGGCTCAAAAGATACAGTTTAATACTTTCGGTGGCAACCCCGTATGCTCTGCAGGTGGACATGCAGTGCTTAAAGTTATTGACAACGAGGAACGCCAAAAGCATTGTGCTGAAGTTGGCTCTCATTTGATTGGACGGCTGCAAGATTTACAACAAAAACATGACATAATTGGAGATGTGAGAGGCAGGGGCTTGATGGTGGGAATTGAGCTAGTGACCGACAGGAAACTGAAGACACCTGCCAAGGCGGAAACTGGAGTTGTGTTTGAGAAGCTCAGAGAGCTCGGGGTTCTGGTTGGAAAAGGCGGTCTACATGGAAACGTTTTCAGAATAAAGCCTCCAATGTGCTTCACCAAAGACGATGCAGATTTCCTAGTCGATGCACTGGACTATGGCATCTCAAAGCTATGAGCGTTTAGATGACAAAGAAAATCCAAATCCAGGTTTTGCTTCGACGCCATTGATGCAGCTGTGAAGTGCAATAAGATTGTCTGAACAGAAGCAGAAAATGCAAATTCAATGTTATAGCTTCTGTATTCAATATGAAGTGGATTAACAGGAAAACCATATGAAATGAAAACACCATT
>Seq30171 [organism=Ipomoea trifida (H.B.K.) G. Don] PacBio-Illumina derived unannotated transcript Itc12491/f1p0/2011
GGCAACAATAACGGGAGTCAAATCTCTCTTTAAAAAATTCTTCTTCTCCACTCTCGCAACAAGAAAATGGCGAAGTTTTTTATCGCCCTCGCCGTCGTCTTCACTCTCTCCCGCTCCGACCCGGATCAGACCCCATCGGCCTCCATCCGAGGAGCTAATCAAGTACGGATTTCCCATTCGAAGAAAATCGTATCGCCGAGCTCGACGGGATCAGCGTCAGGGCTTTCTTCAAGTGGTGGGGCATCACTGGAATCAGATCTTGGTGTTCGAGGTTGGAATGGTCACCGCCAAATACCCTTCTAAGAATTTCGACGAGAGCCCTGAGTGTGAGTGAGGGCAAGCGCTCCTCTTCTTGAATCTTGAGGGTATGTACTGTCTTTTGCCCCCCTTAACTTTTAGTTCCTTTCAAATCTGCTTTTTACTTTCTGAAATTTCAGTTGAATTACTAAATTCAGTTGCACACACCCATTCTCTCTCTCATCAAACAAATGATAAATAAACGTGTGAGCAGACGTGATTTTGTGGGTATGTATATATATACACCTGATAGATCATAGATGTATTGAAACTTACATGTGCAAATTAAACTTTGAGAATCTCGAGTGAGTGAGCAATGAAGAATCAAGAATCAGCAATGGCAGGAAGATGGTCTCTTCAAGGCATGACTGCTCTTGTTACTGGTGGTACTCGTGGCCTTGGGCATGCGACTGTGGAAGAATTTGCTAGTCTTGGTGCGACTGTATACACATGCGCGCGTAACCAGAAGGAACTTGATGAGTGCCTTAAAAGCTGGAAAGATAAGGGTTATTGTGTTTTTGGCTCTACTTGTGACATATTACAACCATCAGAACGTGAACATTTAGTACAGTTGGTTTACAAACAGTTTGATGGAAAACTTAACATCTTAGTAAACAATGTGGCTAGACTCATTACAAAAAGTGCTTTAGATTATGACGCTCCCCAAATCGATTTCTGAGATCTGAAACTCCACCACAATTTCACTCCAGCAGCTTCAGCAATCTCCCTCATACTAGTCATCCCCACCCCTCCCTCCTGAATTGGCTTTGCTAAGATACCCCAAGAACTCCAGTGACTATTGATTGCATATGACAATGGACTAATAATACTTTGGGATGTCATTGAAGCCCGAATTCTCATTGTTAAAGGTGACAAGTACCTCCAATTGAAAGATGACATGATTGATTCTTCAAGGAATTCTGACACTAGCCTTGTGGATGATTCATCACAACATCAGTTAGAAGAAAAAGAGATAAGTGCCCTGGAAGGAGAAAAGAATGGGCATCATCACATGCCTGAAACAAGAGGACTTTGCTTGTCAGAAGAACAGACAGTCAGCACTATTTTGAGGCGGCCAAGAATCGGGGGGCATAGAATCACAGATATGTTCACGGAGCCATACAGGCTAATTCGTAGATGCGAAGTGACTGCAATACTCATCTTGTATGGCCTTCCGAGATCAAATGCAAACGCTATTAAACATGATGAGGATGTAGATTATACTGAAGGTTCCATTTCACTAACTGGCCGTAATTTTGATAGAGTAGCTCACCGATATCCAATTTTGGTAGTGAACTTCTTTGCGCCTTGGTGCTATTGAGGCAATTGTTTGATATGACCCAGAAATGGATGGACGAATCCTTTTGAGAAAGGTTGATTGCACTGAAGAAGTTGATTTATGCAGAAGTTCATCCGAGAGTATACTGGCAAAGTTGACGAATTAATCAAGATAAAATTGATGCTCAAAATTGGGCAAAGGCTAAAGAGAATGAAGAAAAGGATGTTCTTAAGCAGCAGATTATTCTCTAAGTTATTTGTTCATAGTATGGAGTGAGCATCGGTGCAAGCTAGACTTTCACGGTGTATTTTAAAAGTTCACTGTGTATTTTAAAAGTTCGTAGATGTATTTTTATTGACTCTTTTATTTTCTTAGGAATATTGACAATATTTTAATCTTTTTTTTATATATATTTGTTGTGTATGTTTGTAGC
>Seq30172 [organism=Ipomoea trifida (H.B.K.) G. Don] PacBio-Illumina derived unannotated transcript Itc12493/f1p5/3521
GTTCACCACACGACCGCCTTTTCGTACGCTCTCCGTTCTCTCGTAACGTTACGCTAACAGAGAAAACTCTCTCTATGGATCCTTATCAGCACCGTCCATCGAGCGCCTTCAATTCACCTTTCTGGACAACCAATTCTGGTGCTCCAGTTTGGAACAATAACTCATCCTTGACCGTCGGAACCAGAGGGCCAATTCTCATTGAGGATTATCACTTGGTGGAGAAACTTGCTAATTTTGATCGTGAACGGATTCCAGAACGTGTTGTGCATGCCAGGGGTGCAAGTGCCAAGGGTTATTTTGAGGTCACTCATGATATTTCTCATCTCACCTGTGCTGATTTCCTTAGAGCTCCAGGGGTTCAGACACCTGTTATTGTTCGATTTTCCACAGTTATCCATGAAAGAGGAAGCCCAGAAACCCTCAGGGACCCTAGGGGCTTTGCCGTAAAGTTCTATACAAGAGAGGGTAACTTTGATTTGGTGGGCAACAATTTCCCTGTTTTCTTTATCCGTGATGGAATGAAGTTTCCTGACATGGTTCATGCCCTGAAACCGAATCCCAAGTCTCATATCCAGGAGAATTGGAGGATCCTTGATTTCTTCTCCCACCATCCAGAGAGTTTGCATATGTTCTCATTTCTATTTGATGATTTGGGTGTCCCGCAAGATTACAGACACATGGAAGGTTCTGGTGTTAACACCTACACACTGATCAGCAAGGCTGGGAAGGTACATTATGTGAAGTTCCACTGGAAGCCAACTTGTGGAGTGAAGTGTTTGTTAGAGGAAGATTGTGTTAAGGTTGGAGGTGCCAATCACAGCCATGCAACCCAGGATCTCTATGATTCTATTGCTGCTGGAAACTATCCTGAATGGAAGCTTTTTATTCAAATAATTGATCCTGATCATGAGGATAAGTTTGACTTTGATCCACTAGACGTTACCAAGACCTGGCCTGAGGACATCCTGCCCCTGCAGCCTGTGGGTCGCTTGGTTTTGAATAAGAATATTGACAACTTCTTTGCAGAGAATGAGCAGCTTGCATTTTGCCCAGCCATTGTGGTTCCTGGGGTTTATTATTCAGATGATAAGCTCCTTCAAACCCGAATATTCTCTTATGCTGATACTCAGCGACATCGTCTTGGTCCAAACTATCTACAGCTTCCTGTTAACGCTCCCAAGTGTGCTCATCACAACAATCACCATGATGGCTTTATGAATTTCATGCACAGAGACGAAGAGGTTAACTATTTCCCATCAAGGTATGATCCTTGTCGTCATGCTGAGCAGCACCCCATCCCTCCACGTATCTTGACAGGAAAGCGTGACAAGTGCATCATTGAGAAGGAGAACAACTTCAAACAACCTGGTGAGAGATACAGGTCCTGGTCACCAGACAGGCAAGAAAGGTTTGCGTGTCGATGGATTGATGCTTTGTCTGATCCCAGAGTCACCCACGAAATTCGCAGTATTTGGGTTTCATACTGGACTCAGGCTGACAAGTCTTTTGGACAGAAGCTAGCTTCACGACTCAATGTGCGGCCAACAATGTGAACGGTAACGTGCAGGGTAAAATGTTTGGTGAGGTCTTGATTATGTACGGAGCATTGGGAAGCTTTTAATAATATGTTCCGATTTACAGTGGTTGATAAGTTATAAATTGTAGTCATGTGTTGTATTTTGTAATAAACAACTTTTAAGTTTTAATACTCCATTATGCAACTTTCTTCAAAAAAAAAAAAAAAAAAAAAAAAAAAAAAAAAAAAAAAAAAAAAAAAAAAAAAAAAAAAAAAAAAAAAAAAAAAAAAAAAAAAAAAAAAAAAAAAAAAAAAAAAAAAAAAAAAAAAAAAAAAAAAAAAAAAAAAAAAAAAAAAAAAAAAAAAAAAAAAAAAAAAAAAAAAAAAAAAAAACAAAAAAAAAAAAAAAAAAAAAAAAAAAAAAAAAAAAAAAAAAAAAAAAAAAAAAAAAAAAAAAAAAAAAAAAAAAAAAAAAAAAAAAAAAAAAAAAAAAAAAAAAAAAAAAAAAAAAAAAAAAAAAAAAAAAAAAAACAAAAAAAAAAAAAAAAAAAAAAAAAAAAAAAAAAAAAAAAACAAAAAAAAAAAAAAAAAAAAAAAAAAAAAAAAAAAAAAAAAAAAAAAAAAAAAAAAAAAAAAAAAAAACAAAAAAAAAAAAAAAAAAAAAAAAAAAAAAAAAAAAAAAAAAATAAAAAAAAAAAAAAAAAAAAAAAAAAAAAAAAAAAAAAAAAAAAAAAAAAAAAAAAAAAAAAAAAAAAAAAAAAAAAAAAAAAAAAAAAAAAAAAAAAAAAAAAAAAAAAAAAAAAAAAAAAAAAAAAAAAAAAAAAAAAAAAAAAAAAAAAAAAAAAAAAAAAAAAAAATAAAAAAAAAAAAAAAAAAAAAAAAAAAAAAAAAAAAAAAAAAAAAAAAAAAAAAAAAAAAAAAAAAAAAAAAAAAAAAAAAAAAAAAAAAAAAAAAAAAAAAAAAAAAAAAAAAAAAAAAAAAAAAAAAAAAAAAAAAAAAAAAAAAAAAAAAAAAAAAAAAAAAAAAAAAAAAAAAAAAAAAAAAAAAAAAAAAAAAAAAAAAAAAAAAAAAAAATAAAAAAAAAAAAAAAAAAAAAAAAAAAAAAAAAAAAAAAAAAAAAAAAAAAAACAAAAAAAAAAAAAAAAAAAAAAAAAAAAAAAAAAAAAAAAAAAAAAAAAAAAAAAAAAAAAAAAACAAAAAAAAAAAAAAAAAAAAAAAAAAAAAAAAAAAAAAAAAAAAAAAAAAAAAAAAAAAAAAAAAAAAAAAAAAAAAAAAAAAAAAAAAAAGAAAAAAAAAAAAAAAAAAAAAAAAAAAAAAAAAAAAAAAAAAAAAAAAAAAAAAAAAAAAAAAAAAAAAAAAAAAAAAAAAAAAAAAAAAAAAAAAAAAAAAAAAAAAAAAAAAAAAAAAAAAACAAAAAAAAAAAAAAAAAAAAAAAAAAAAAAAAAAAAAAAAAAAAAAAAAAAAAAAAAAAAAAAAAAAAAAAAAAAAAAAAAAAAAAAAAAAAAAAAAAAAAAAAAAAAAAAAAAAAAAAAAAACAAAAAAAAAAAAAAAAAAAAAAATAAAAAAAAAAAAAAAAAAAAAAAAAAAAAAAAAAAAAAAAAAAAAAAAAAAGAAAAAAAAAAAAAAAAAAAAAAAAAAAAAAAAAAAAAAAAAAAAAAAAAAAAAAAAAAAAAAAAAAAAAAAAAAAAAAAAAAAAAAACAAAAAAAAAAAAAAAAAAAAAAAAAAAAAAAAAAAAAAAAAAAAAAAAAAAAAAAAAAAAAAAAAAAAAAAAAAAAAAAAAAAAAAAAAAAAAAAAAAAAAAAAAAAAAAAAAAAAAAAAAAAAAAAAAAAAAAAAAAAAAAAAAAAAAAAAAAAAAAAAAAACAAAAAAAAAAAAAAAAAAAAAAAAAAAAAAAAAAAAAAAAAAAAAAAACAAAAAAAAAAAAAAAAAAAAAAAAAAAAAAAAAACAAAAAAAAAAAAAAAAAAAAAAAAAAAAAAAAAAAAAAAAAAAAAAAAAAG
>Seq30173 [organism=Ipomoea trifida (H.B.K.) G. Don] PacBio-Illumina derived unannotated transcript Itc12494/f1p1/1605
AGATGGAGAGTTCAGCGTCAGAAGTTAGAAGTCCTCTAGTGTTAGAGGCAAGTAGAGAAAGATGGTGGAGAAGGGCAATGGACTTGGAAGAATCGAAGCATCAAATACTGTTCGCCTTACCAATGATTCTCACCAACGCCTCTTTCTATTTCATCCCTCTCGTCTCCGTCATGTTTTCCGGCCACCTCGGACAGCTTCCCCTCGCCGCCTCTAATCTCGCCAACTCTTGGGCCTTCGTCACCGGCCTCTCTTTCATGATTGGCCTAAGTGGTGCACTTGAGACACTATGCGGACAAGGATATGGCGCAAAGTTGTACAAGATGATGGGGATTTACCTCCAGACATCATGCATCATAACCTTTGTTTTCTGCGTTATTGTTGCTATTATTTGGTACTTTTCCGATTCCATTCTGATTTTACTACACCAAGAACCTCAAATAGCACACATGGCTGGCCAGTACCTCAAGTTTCTAATACCCGGATTGTTCGCCTACGGTTTTGTGCAAAACTTGCTTAGATTTTTACAAACACAAACGGTTGTTTTACCATTGGTCGTGTGTTCAGTGGTGCCGTTAGTAATCCACATCGGCATCGCATATGTTTTGGTTCGATTAACGAGTTTGGGTTTCAAAGGGGCACCTTTGGCTGCTTCCATTTCGTTGTGGATTGCGTTTCTTATGTTAAGCGCTTATGTGATGTTTTCGGAGAAATTCAAGCATACTTGGACGGGATTTTCATTCGAGTCATTTGATCATATCTATAAAACCTTGAAGTTGGCCCTGCCCTCTGCTGCTATGGTGTGCTTGGAATATTGCGCTTTCGAGATTCTGGTGTTGTTGGCAGGCATTATGCCAAACTCGGAAATAACAACTTCACTTGTTGCCATGTGTGTGAATACTGAAGCCATAGCCTACATGATCGCATATGGTCTTAGCGCAGCTGCCAGCACCAGAGTCTCCAACGAGTTAGGAGCCGGGAATCCTAACCAAGCCAAGCACGCCATGTTTGTTGCTCTCAAGTTGTGCATTCTTTTGGCTATTGCAACCGCCCTTTCTCTAATTTTCGGTCGCGATGCATGGGCCAGTCTCTTTAGCAATAGCTCGGTTGTGATATCAAATTTCGGTTCAATGACGTACCTTCTTGTTACATCGATCATATTCGATTTTGTCCAAGGAATCTTATCAGGGGTGGCTAGGGGGTGCGGTTGGCAGCACTTGGCTATGTGCATAAACTTGGCAACATTTTATTTCATTGGAATGCCAATTGCTGCACTCTTTGCTTTCAAGTTGAAACTCTATGTCAAGGGGTTGTGGATTGGATTGATCTGTGGTCTGGTTTGTCAAGCTTGCGGTTTGTTGTTGCTCTCCATCTTCACCAAGTGGAACAGACTGGTACTCTCAACTACCAACAATAATGAAAAACCATTATTGGCTTAACTCAAGCTACCATTATTATGAGCTTCTTCCTAATATTACTCTATTTGTTTTGGAGAATTCCAAGATCCAAGTATAGGTAGTTTAATGCATTTTGAGAGCGTTACTATATAGTAAGCTATACTTTATTTTTTATTTTAATGATTCCTTG
>Seq30174 [organism=Ipomoea trifida (H.B.K.) G. Don] PacBio-Illumina derived unannotated transcript Itc12495/f1p0/1921
AGGGAGAGAGAGAGAGAGGCGCCGCCATGTGTGGAATACTTGCAGTGTTCGGTTGCACAGATAACTCTCAGGCGAAGCGGTCCAGAATCATCGAGCTTTCTAGGAGGTTGCGCCATAGAGGGCCCGATTGGAGTGGATTGCATTGCCAAGGTGATTGTTATCTTGCACATCAACGATTAGCAATTATTGATCCTGCTTCTGGAGATCAACCACTGTACAATGAAGACAAAACCATTGTTGTCACGGTCAATGGTGAGATATATAACCATAAAGAACTAAGGGAAAAGCTCCCGTCTCATTCCTTCCGGACTGGTAGTGATTGTGAAGTTATTGCACATCTTTATGAAGAATATGGAGAAGATTTTGTTGATATGTTGGATGGAATGTTTTCTTTTGTGCTTCTTGACACCCGCAACAACAGTTTCATTGCTGCCAGGGATGCTATTGGTATTACGCCACTTTATATGGGCTGGGGTCTTGATGGGTCTGTATGGTTTGCTTCAGAAATGAAAGCCTTGAGTGATGATTGTGAAAGATTCATGAGTTTCCTTCCTGGACATATATATTCAAGCAAAACTGGAGCGCTCAGAAGATGGTACAACCCACCATGGTATTTGGAAGACATTCCTTCGACTCCATATGATCCTCTTCTCTTACGCAAGGCCTTTGAGAAGGCAGTAATGAAAAGACTTATGACAGACGTGCCCTTTGGTGTACTTTTGTCGGGTGGACTGGATTCATCACTTGTTGCTGCTGTGGCTAGCCGGTTTTTGGCCAACTCTCAAGCTGCCTGCCAATGGGGATCGCAGTTGCATACCTTTTGCATTGGTTTGAAGGGTTCTCCTGATCTTAAAGCTGCCAGGGAAGTGGCAGACTACCTTGGAACTCGTCACCATGAGTTTCATTTTACAGTACAGGAAGGAATTGATGCACTTGAGGAAGTTATATACCATATTGAAACTTATGATGTGACCACTATCAGAGCCAGCACTCCAATGTTTCTCATGTCTCGAAAAATAAAATCTTTGGGAGTGAAAATGGTTATATCTGGGGAAGGTTCTGATGAAATTTTTGGTGGTTATCTATATTTCCACAAGGCACCCAACAAGGAGGAGTTTCACAAGGAAACTTGTCAAAAGATTAAAGCTCTGCATCTTTATGACTGCTTGAGAGCCAATAAGTCAACTTCTGCATGGGGTGTTGAGGCTCGTGTGCCCTTCTTAGATAAGGAATTCATCAACACTGCAATGAGTATTGATCCTGAATGGAAAATGGTAAGGCCCGATCTTGGAAGAATTGAGAAGTGGATTCTGCGCAATGCTTTTGATGATGAGCAGGAACCTTATCTGCCAAAGCATATTTTGTACAGGCAAAAGGAGCAGTTCAGTGATGGAGTTGGGTATAGTTGGATTGATGGCTTGAAGGATCACGCAAACTCACTGGTTTCTGACTCAATGTTGGCAAATGCAAGCTTCGTTTACCCAGAGAACACCCCAACAACGAAAGAAGCATACTATTATAGGACAATCTTCGAGCGTTTCTTCCCCAAGAACGCTGCAAGGTCAACAGTTCCCGGGGGGCCAAGCGTGGCATGCAGCACTGCAAGAGCTGTAGAATGGGATGCGTCCTGGTCAAAGAATCTAGATCCGTCTGGCAGAGCAGCTCTCGGGATTCATGCAGCAGCGTATGAAGATGCCCCGGATGCAAAGACGACCACTTCATCTGAAACCTCAGCTCAGAAACTGGAAGTAGAGAAGGCTAGTGTTGCAGTTTGATCGTGTATTTAGTCGCAAAGGGTATCAATTTCTTTGGTTTTGCAGATTTGAAAAGAGCGATAGCATATCGCACTGCAAGTTTGATTGTGTATTTTATGTCACTGGTACTGTTAAAACAAACATTAGCTCTGCAAGTTTGATTGT
>Seq30175 [organism=Ipomoea trifida (H.B.K.) G. Don] PacBio-Illumina derived unannotated transcript Itc12498/f1p0/1764
AATGGGGGAAGGGTTTTAGCTGATAGATTGCGAGAGAGATTGTAGCTTCGAACGATGGAACACTCACCGGCAGTTGATCTGGTTGACTTTTTGAACGCGTCGCCGACAGCCTTCCATGCCGTCGAGGAAGCGAAGAAGAAGCTGAAGAGTGCAGGATACCAGCAAGTCTCAGAGAGAGAAGACTGGGATTTGAAAGCCGGCAATAAGTATTACTTCACCCGGAACCACTCTACCATCGTTGCCTTTGCTATTGGCCAAAAATATGTTGCTGGAAATGGGTTCTATATTCTTGGAGCTCATACTGATAGCCCCTGCTTGAAACTAAAGCCGACTACAAAGGTATGTAAAGGTGGTTATCTAGAAGTTGGTGTACAAACATATGGAGGTGGTCTCTGGCATACGTGGTTTGATCGTGATTTATCTGTTGCTGGGAGGATAATAGTAAGGGAAAGGAAAGACGGGTCAGAGTCCTATGCACAGCGGCTGGTGAGAATTCAGGAGCCTATAATGAGAATCCCAACTTTGGCAATACACTTGGACAGGGGAGTTAATGATGGATTTAAAGTGAATACACAGAGTCATCTTCTTCCAATGCTGGCTACATCAATTAAGGCGGAGCTCAGTAAACCAGCTGCTGATTCAGTTGAAAATGGGGCTCCAAGTGATGGGAAGTCTAGTGAAAAGATAAACACTAATGCCAATAGGCATCATTCCCTTCTTCTGCAGCTACTTGCTGATCAGGCTGGCTGTGAACCTGGTGACATATGTGATTTTGAGCTGCAAGTATGTGACACTCAACCAAGTCTTATTGGTGGTGCTATGAAGGAGTTTGTGTTTTCTGGAAGACTTGATAATCTTTGCATGTCCTTCTGTTCTCTAAAGGCATTGGTAGATTCAACCTCTTCTGAGAACAGTCTACAGGATGAAACTGGTGTAAGAATGGTGGCCTTGTTTGATCATGAGGAGGTTGGGTCCAATTCAGCCCAAGGAGCTGGATCCCCTGTCATGCTAGATGCTCTCTCTCGAATTACAAGTTCCTTTGACTCTGACTCGAAGTTGGTCACAAAAGCAATCCAAAAGAGTTTGCTAGTCTCTGCTGACATGGCACATGCCTTACATCCCAATTATATGGATAAGCATGAAGATAACCATCAGCCAAAAATTCATGGCGGGCTTGTGATTAAACACAATGCAAATCAACGATATGCAACCAATGCTGTGACTGCGTTCATTTTCAGGGAAATAGCTGCCAAACACAACATTCCTGTTCAGGACTTTGTGGTTCGCAATGACATGCCGTGCGGCTCAACCATTGGACCCATATTGGCAAGCGGGGTGGGAATCCGAACTGTTGACGTCGGGGCTCCTCAGTTGTCAATGCACAGCATAAGAGAGATGTGCGGAGTGGATGATGTGAAGCATTCATACCAACACTTGAAGGCCTTTTTCGAAGAATGCTCACATCTCGATGCCAAGATCAACGTGGACATGTAGCCAACACGAGCTGCGGCCCAAATTCCTGCCTTACAAGCAAAGCTTTGATCTGTATTGTATTGGACTGGATTTCCCTTGTTAATCTCAACTTTTAATGATTTGGTATCCAAGTTGGTTGCTTTATTTACTTGTTCACTCCATTTGGTCTGAAATATCCAAAATTTTATTCTCTGCTGCATCAACCCCAATACTTAATCGAAGGCTTGCT
>Seq30176 [organism=Ipomoea trifida (H.B.K.) G. Don] PacBio-Illumina derived unannotated transcript Itc12500/f1p1/1775
ACTCAAAAGCTTTATATCCCTCGTTATGAATAATCAAACCCTGATCTTTTTCAAGATCAGTGCCCCAATCTTCTAAAGTTTCCCCTGCAGAAAAGAAAAAAAAAAAAAAGATTCCCTGTTTAGAGCTTTCGGTGAGAAGACAGAGTAATGGCTGGCAGTCACGGAATCAACTTTCGTGAATCCAAGAGTGTGGTTCCACTCAACACTTGGGTTCTCATATCAAATTTCAAGGTTTCTTACAATCTGCTCAGGAGGCCTGATGGCACATTCAACCGTAATTTGGCTGAGTTTCTTGACCGGAAAGTCGGTCCAAATACCGTTCCAGATGATGGGGTTTACTCTTTTGATGTTTTGGATAGGGCCACCAACATTGTTAATAGGATATACAAGTCTGCCCCTGATAACGAGGCTCGTTGGGGATTGCTAGAACTTGAGAACCCTTTGAGTACAACTGAGGTTGTTCCTGTTATTGTGTTCTTCCATGGTGGAAGCTTCACTCACTCCTCGGCTAATAGTGCGATTTATGATACGTTTTGCCGGAGGGTTGTTAAGATTTGCAATGCTGTGGTGGTTTCTGTGGACTATCGTCGGTCCCCTGAGCACCGATACCCTTGTGCTTATGATGATGGGTGGTCTGCTCTTAAGTGGGTTCACTCTAGGGAATGGCTTAAGAGTGGGAAGGAGGGTAAGGTCCATGTTTACCTAGCTGGTGATAGCTCTGGTGGAAATATTGCTCACCATGTTGCGGTTAGGGCTGCAGAAGAGTCGGATATTGAGGTCTTGGGCAATATTCTTCTGCATCCGATGTTCGGTGGGCAGCAGAGGACCGAGTCGGAGATGAAATTGGATGGGAAGTACTTTGTGACGGTTCGAGACAGGGATTGGTACTGGAGGGCCTTTTTACCAGAAGGGGAAGATAGAGATCATCCGGCTTGTAACATATTTGGCCCCAGGAGCAAAAGCCTCGAAGGGCTAAAGCTCCCGAAAAGTCTTGTTGTTGTGGCTAGCCTTGACATCTCTCAGGACTGGCAGTTGGCTTATGTTGAAGGGCTTCAGAAGTCCGGGCAAGACGTGAAACTCCTGCATCTTAAGCAGGCAACCATCGGGTTCTATTTCCTGCCCAACAACGACCATTTCTTTAACCTTATGGACGAGATAACGGATTTCATCCATCCCAACTGTTCATAAATCCACCTAACTTGAATTACAGGCAGCTATATACATAACATAAGCTTTGACATATCTCCCCTTCCCCTACCCCACCCGTGTTTTTGCTTCCTTTTGCCAGTTAATATTATCGTGTGTAGTTAGTTATATAAGGTTGTGTAGATTTACTTATTCCTGTTTTGGACTAGTGGAAACTCTGCATCTTCAGGGACTTCGCGAAGAGATCAAGGTTGTCTGATCTTCCTAGGTATCGAAAGTCTTATGTCTGTCCTATGGTTCCCAGTTCACATCACTCACAGGAGTCCTGCAGATCTGTAGCTCGAGCCTCTCGCGTTTCAGCAGGTTTGGTGTTGATTCAAGCTTCCCCTCGTTAGTCTATCCGTCTGGCTGTGAAGACGCAAATCGTGGATCAAAATCTCATCTGTTGTTATGCTTTTAGCTAGATAGACTTCACTGGAGTGATGTATTGCATCTATTCAGTTACTGAGTACCAAAAAAAAAACTAATTTTAGGACATGAATTGGGAAACCTATGGTGTTGTTAGCTTTTGTTTGTATGTTTTACCATATATGTTGTGCCTTAGAAATACATAAAACATTTTGGTTTCTCC
>Seq30177 [organism=Ipomoea trifida (H.B.K.) G. Don] PacBio-Illumina derived unannotated transcript Itc12502/f1p2/1611
CTCGATCGAAACCCTAAACCCCACTCCCGCAAGTGAAGTGGCCTACGGCGGTTTCTCAGAACAAGTAGCTGTGGTCGGAAAATTGTGTTGGAAGATTCTGTTCTGAAGCCATGGCTCTGGTTCTGCATTCTTCCGATGGCAACAAAAACGCATTCAAGGCACTCATTGCTGCGGAATACTGTGGTGTGAAAGTTGAGCTTACGAAGAACTTTCAGATGGGTGTGTCAAACAAGACTCCTGAGTTTCTTAAGATGAACCCAATTGGAAAGGTTCCTGTGCTTGAAACACCCGATGGTCCTATATTTGAGAGTAATGCCATTGCACGCTATGTTGCTAAGCTGAAGCCTGACAATCCACTTTTTGGCTCTTCATTGATTGAATATGGTCACATTGAACAATGGACTGACTTTGCTGCTACAGAGATTGATGCTAATATTGCAAAATGGTTGTACCCACGGCTTGGCTTTGTGACATATTTGCCTCCGGCTGAGGAAGCTGCAATTGCTACGCTGAAGAGATCGCTTACTGCTTTGAACACCCATCTTGCCTCTACCACTTACTTGGTTGGGCATTCTGTTACACTAGCCGACATTGTTATGATCTGCAACTTGAGTGCTGGATTTAAGTGGATCATGACTAAGAGCTTTACCAAGGAATTTCCACATGTTGAGAGATATTTCTGGACATTGGTTAATCAACCGAAATTTGCCAAAATAATGGGTGAGGTTAAACAAGCAGAATCAGTTCCACCTGTTGCATCCAAGAAGCCTGCACAACCAAAAGAATCTGCTAAACCGAAAAAGGAAGAGCCAAAGAAAGAGGCTAAGAAAGAAACTAAGAAAGAAGAGACAAAGCCTAAGGATGAGGCAGATGAAGAAGAAGCACCCAAGCCAAAGCCAAAAAATCCTCTTGATCTCTTGCCTCCAAGCAAGATGATTCTTGATGAGTGGAAGAGGCTATATTCCAACACTAAGACCAACTTTCGTGAGGTTGCCATTAAAGGTTTTTGGGATATGTATGATCCAGAGGGATACTCTCTTTGGTTCTGTGATTACAAGTACAATGATGAAAACACTGTTTCCTTTGTAACCATGAACAAGGTGGGTGGTTTTCTGCAGAGGATGGATCTGGCACGCAAGTATGCCTTTGGCAAGATGTTGGTAATCGGCTCAGAGCCCCCATTCAAGGTGAAGGGGCTATGGCTTTTCCGCGGGAAAGAAATTCCCAAGTTTGTTATGGATGAATGCTATGACATGGAGTTGTACGAGTGGAAGCAAGTAGACATCAATGATGAAGCTCAGAAGGAGCGGGTTAGTCAGATGATCGAGGATGCTGAGCCTTTTGAAGGTGAGGCTCTTCTAGATGCAAAGTGTTTCAAGTAAACATATTTCCACATCATATCACCTATAACTCGAGTTTCGAGTTTGTAGCTTACATATTTCAAATTTTGAATTTTCTCTGTTATGAACTATGTATTTTCTTTACTGAGAGTATTTGTAGCGGTTTTGAATTTTGACTTGTGTTTTTGGCAAGAATGTTATTTATTATCAATTGGATGGATGATTGTTAAAAAAAAAAAAAAAAAAAAAAAAAAAAAAAAAAAAAAAAAAAAAAAAAAAAAAAAAG
>Seq30178 [organism=Ipomoea trifida (H.B.K.) G. Don] PacBio-Illumina derived unannotated transcript Itc12505/f2p0/2311
GACGAATAGTTGAATACAATCAAAATGATATTAACCTCTAGTTTCTGAGACGTTACGAAGTCTGCATATTCTTCTGATTTCATTCCGATTCCTGCTACTTTTTGTCCATTTGTCTTCTTCTCCAGTGAAAAATCAGCTACAGTAGCTCGGAGTAAGCTGGAATGGGCCACGGGAACTCGAAATCGGGCTCGCCTTCTTCCGACGAGTCCTCGCACAACGGCTCGAGGTCGGCTCACTCTTCCCGCGCCGGAAAGTTTGGTCAACGGCTTCAGCTTCATCGCTCCCACTTCCGTCGCCATGGTTCCGGTTCCGGTTCTAACCAGTCTAAACTCCTCAAGGAAGAGGATTTTGCCGGCATCGCTAGCCTTCGTCTCATTAGCGCGGAGATGAAATTCAAGGACAAATGGCTTGCTTGTATTACGCTTGGTCTACAAACTTTCCGCACTCATGTATCTGATCACACTGACAAGCCTACCTGGAACTCGGTGAGGAAGCTTCTTTTAGAAAGAAATGGGGCACATATTGCAAGAATATCTGTGTTTGAGACTAATAAATTATCCAAGAACAATTTGGTTGGTCATTGTGAGATTGATCTACTTGAATACCTCTCCCAGGACTCTGATTCTGATGTTGAGGCTTTTGACTTGTTGGACCCATCATTACCATCTATAGTCGTTGGCAGTATATCTATTTCATGTTCTATTGAGGATCCAGTTGAAACAGAGAAAAGTTTTACAAAGCGCATCTTGTCTATAGTGGATTATAATGAAGATGGAGAGCTTTCACTGGCTGAGTTCTCTGATTTAATTGATGCATTCGGCAATCAATTGGCTGTTGAAAAGAAAGAGGAGCTATTTAGACAGGCTGACAAGAATGGAGATGGTGTCGTCAGCTTGGATGAGTTGGCTATGCTTTTGACTGCATATCAAGGAAAGGAGGCGTTGATGAACTGCTGCCCAGTTTGTGGCGAGGTTCTTGAAGGTTCTGATAGTTTGAACGGTATGATTCATTTGACCTTGTGTTTTGATGAGGGAACTGGGAACCAAACAATGACGGGAGGGTTCCTCACTGATAAGCAGGCTTCCAGTGGATGGATGTTCAAACTGAGTGAATGGGCACATTTCTCAACATATGAGGTTGGTTTGAGGTCTGGTTCAAGTGCATCACATATATTGGTATATGATCGAAGAAAGAAGAGGTTAGTGGAGGAAATAATTGATCCCAAGATTGTTTTATCAATGAGAGCCATTTATCAATCTAAATTTGGGCTTGGCCTTATGGATACTGGGGCAAAAGAAATCCTGCAGAGCATCTCTGAAAAGCAGGGCAAAAAAATGGATACCCTTGATTCTGCTAAAGATATACCAACATTTGTTGAATTTTTTAAGGATCAACTCAGCGTGGATGAAACCAAGTACCCACTGGATCATTTTAAGACATTCAATGATTTTTTTATAAGAGAGCTGAAGTCTGGTGCAAGACCAATTGCCTGCCCAGAACGCAATGATATCGCTGTCTGTGCAGCTGATAGCCGCACTATGGCATTCAACAATGTTACAGATGCTGCAAGATTTTGGATTAAGGGCCGAAAATTTTCCATCCAAGGCCTTTTGGGGGATGAAGCATGCTCCAGTGCATTCGTTGATGGAAGTTTGGTGATATTTAGGCTGGCACCACAGGATTACCATCGTTTCCATCTTCCTGTCTCTGGAACTATTGAGAAATTTATAGACATACCTGGATGTTTATATACTGTAAATCCTATTGCTGTGAATAGCAAGTATTGTAATGTCTTCACAGAGAATAAGAGGGTTGTGTCAATAATATCAACAGAAGACTTTGGAAAGGTGGCCTTTGTTGCAATTGGAGCAACAATGGTTGGCAGCATTACTTTTTCAAAGAAGGAGCATGACTATGTCAACAAGGGTGATGAGTTTGGGTATTTCTCTTTTGGTGGAAGTACAGTAATTTGCGTCTTCGAAAAGGACTCCATAAGGATAGATGAGGACCTCTTGGAAAATAGTGCACGATCTCTTGAGACATTAGTAATGGTGGGAATGCAGTTGGGGGTGTCCATAAAGAAACAGGCAGATGTCAAGTCGAAGTTGGAAAATCTTTCTTTATAAACATGATCAGTTTGCTTTCCTTGCATATTTATTTCATTTGGTCTTGCCCTAAATTTGTAGAAACAAAATACAAATAACAGTGGGGGAATTCACGTTCTTAGTTACATTCAAGGAATCCAGGTCAGTGTTGTTGATGTATCATAGGGCTATGTTCTCATTAGTGGAGTGCACTTCCAAATATTTG
>Seq30179 [organism=Ipomoea trifida (H.B.K.) G. Don] PacBio-Illumina derived unannotated transcript Itc12508/f1p1/2112.1
TGATTCTTTTTCGGATGGAGGCAGAGGGATCACAGATCTGAAGTCTGCTCTTCAGTGTATTTTTGCAGAGAACCTTGTTGAAGAAAAAGAGGTGTTCCTGCAGACCTTCTCAACTGAAAGGCATTACATTAAATCTGTTGTCTCAAATGCAGAATTGTTGCAACACGAAACTTCAACTGAACATAAGGTATTTCGCATTGTTGGAGAACCTTTGGGACTCCTGTACTGTCGGTTGGTGCCACTTGTACTTCTCTTAGTTGATGGTAGCAACCCTATTGATGTTACTGATCCAAGCTGGGAAATATATCTTTTGGTCGAGAAGTGTTCTGATTCTCAAGAGGATGAACATCTTCAGATGCTTGGTTTTGCAGCTGTTTATAGGTTTCATCGTTATCCTGACGGTGCACGCATGCGACTTGGGCAGATACTGGTGTTACCCCAATACCAACGCAAGGGCTATGGCAACTGCCTTGTCAAGGTGCTAAACAATGTTGCTATACGTGAAAATGTTTATGACCTGACTGTTGAAGAGCCAGAGGACTCCCTTCAACATGTTAGAACTTGCATTGATGTTGAGCGCTTGCTGGCATTTGATCCAATTAAGAGTTCGCTAGAGTCAGATGTCTTGCGTTTGAAGCAAGAAAATCCTTCAAAAAGGACCGTTGGTGATGTACGTAGATTTCGTCCACCAGCAAGTGTTGTTGAGGATGTTAGGAAAACTTTGAAAATCAACAAGAAACAATTGCTGCAGTGCTGGGAGGTTCTCGTCTATCTCCGCTTGGATCCAATTGAAAAATATATGGAGGGGTATAGAGCCATCATTGCAGATAAAGTAAAGGCCGATGTTATAGGAAAAGATTCTGAAGTTGGTGGAAAGCGCGTGGTTGATGTCCCAACGGAGCACGACCAGGAGATGTCATTTGTGATGTTCAAATATGATGATGGTTTAAGTTGTAGGAAGGATGATGAAAATCAAGCTAATGTGGAAGAGCAACTACAGAAACTAGTGGATGAAAGGATGAAACAGATCAAGTTAATTGCAGACAAGGTTTCTGCTCAACCTTGAGTATTTGTGAACAGGAAGGATTATCATCTGCCTGCTTTAACCAAAGTTGCTCTTAGCTGTTGGAAACTGTGCTTGTTTTAGTCAAACTAACATACCTTAGCATTTGGTTGTAAGAGATTAAACTGGGTTGGTTGGGTTTCTTGCCCTTTTAGTGAACCTATTGATTG
>Seq30180 [organism=Ipomoea trifida (H.B.K.) G. Don] PacBio-Illumina derived unannotated transcript Itc12513/f1p0/1417
ATCGTAATGCCATAAAGAAACCCTAATACCTAAACCCCTCCGGCCGTCTCTTAAAGCCCCACTTTCCAGGCGGAACCTTGGCCGGTCTTCTCATTCGGATCCAGCCAAGATGTCGATGTCCAAAACTTCCAAGATGCTTCAATACATCAATTATCGGATGCGGGTCACGGTCCAGGACGGCCGTCAGTTGGTCGGAAAATTCATGGCTTTCGATCGCCACATGAACCTCGTTCTCGGAGATTGCGAGGAGTTCCGGAAGCTTCCACCGACTAAGGGCTCGAAAGAAGAGCGCGAGGATCGCCGCACTCTCGGCCTTCTCCTCCTCCGTGGCGAAGAAGTTATCTCCATGACTGTTGAGGGTCCGCCTCCTCCCGATGAATCCCGCGTCAAGGCAACTGGAGCTGCGAATGGCGTTCCCGGGCCCGGTATTGGTCGTGGCGCTGGGAGAGGGATTCCTACTGGGCCGTTGGTTCAAGCCCAGCCTGGACTTGCTGGTCCGGTTCGTGGTGTTGGTGGGCCCGCTCCGGGAATGATGCAACCTCAGATCTCTCGTCCTCCGATCAACTACCCTCAGCAACCGCCTCCGGGAATGGCTCCTCCACCGCAGCCCTTGATGGCTAGACCAGGCGTGCCTCCAATGGCAGCGCCGCAGCAGTTCCGACCTCTTCCGCCAGGGCAATTCCCGCCGCAGTTTGGGCAACGGCCTATGGTGCCGCCTCCTCCTATGATGAGGGGTCCACCTCCTCCCGGAGCTCTGCCGAGGCCCAATATGCCTGGACAACCTCCTCGCCCTGGGATGCCGCCTCCACCGCCTGGTGGTCAAGTTCATGTGTTTGGACCTCCCCGTCCTGGAATGCCGCCCCCACAGAATCAGTAGTTGTGGGATTCAGTGCACTACAGAACTTGTGTAGCAAGTGTTTTTGTCACCCTGAATTAGGGAGCTATTGCAGTTTGTACTCAAAATTAAGGTAAAAAAGGGTGAGAGGATTAAGAAACTGGTAGCAAGTAGTGACATAATTTATCTTCTCATGTTGATTTCCTTTTTCCTGCTGCCCCCTTTTTGGTACATAAAGTAACTTATACAATTTGGGGATGTTTTTAGTTGAAATCCATGTAGGGATGAGGTTTTTCTTGTTTGATATGACTATATGAGGGATTAAGTTTAGAATATAATTGCCAAGGACCTTGTGGTCTAGTGGCACCAAGTTGTTCCCTCTATGGGAGATTGTGCGTGGCGATATTGACTCTTTGTGTTTCAATTGGTTGAGAAAGTAGTGGAGACGATTGAAAAGTAGTTATGAACAGATACTCTATTGTAATAGAGTAAGTACTAAGTAGTATTCAAAAAAAAGTTTAGAATATAATTAGTTTTTTCTCAAGTTTATCATTAACATTTACTCAGTACTTTGTAAATTGTAATGTATATTGGAAATCTATATTATAGCAAGGC
>Seq30181 [organism=Ipomoea trifida (H.B.K.) G. Don] PacBio-Illumina derived unannotated transcript Itc12514/f2p1/1932
ACTGAGCTCTTCTTTTAACTCTGGTTCTGAATTTCTGCCCCCGTGGCCGGAATTTTCTCATTGATGCTGGGAAAATGCTTCCACGAAAGATCTATTTCACTGTTTTCTTGTTTCTCTACCTTCTACTGTCTCCTTCTTTTGCTTTATCCTCCTCTTTGAGGAAGAAGAAGAAGCACGAAATCGATGGAGCCATTAAAACAATTGTTATTTTGGTGATGGAGAATCGGTCTTTCGATCACGTTCTCGGGTGGCTCCGGGCGTCCCGACCCGATATTGACGGGTTGACGGGTTCTGAATTCAACCACGTCAACGCCTCCGACCCCTCGTCGTCGAAGGTCTTCGTTTCCGACGATGCCGTCTTCGTTGACTCCGACCCGGGGCACTCGATTCAAGCAATGCGGGAGCAGATTTTCGGGTCGGATGACACGTCGGCTGACCCGGCTCCGATGAACGGGTTCGTGCAGCAGGCATTGAGTATGGACGTGGAGGGTTTAGAGGAGACGGTTATGAAAGGATTTAAACCGGAGCTGGTTCCGGTTTACTCGAAATTAGCGAACGAGTTCGCCGTCTTCGACCGGTGGTTCGCGTCGGTGCCGGCTTCGACTCAGCCGAACCGGTTCTACGTCCACTCCGCTACTTCTCACGGAGCCTCCAGCAATGTGAGGAAAGATCTCATCCATGGATTCCCCCAGAAGACAATCTTCGACTCTTTGGACGAAAATGACCTCAGTTTCGGCATATATTACCAAAATATCCCCGCCACTCTCTTCTTCAAATCCCTCAGAAAACTCAAGCATATCGTCAAGTTCCATAACTACGATCTCAAGTTCAAGCGCCATGCTAAGAAGGGGAAGCTTCCGAACTATGTAGTGATAGAACAGCGATACTTCGATGTTAATATCTTCCCTGCAAACGACGATCATCCCTCGCATGATGTGGCGATTGGACAGAAGTTTGTGAAGGAGGTGTATGAAACTCTGAGAGCCAGTCCACAGTGGAAAGAAATGGCATTGTTGATCACTTACGACGAGCACGGCGGGTTCTATGATCACGTGCCGACGCCAGTTTCCGGCGTGCCTAATCCCGATGGGATCATTGGACCGGCGCCGTACTACTTCCAGTTTGATAGGTTGGGCGTGCGCGTGCCAACACTGTTGATTTCTCCATGGATTGACAAGGCCACTGTGATCCATGAACCTAATGGTCCACAGTCATCTTCACAATTTGAACATTCTTCCATACCAGCAACAGTTAAGCGGCTTTTTAATCTGGAATCAAGCTTCTTGACCAAAAGGGACGCATGGGCTGGAAGCTTTGACAGCTACTTTCGTCTGCGCCAGACTCCCCGTGATGATTGTCCAGAAACACTCCCGGAGGTGACAAAATCATTGAGGCCACGGGGACCTCAAGAAGATGCCAAACTCTCTGAATTCCAACTGGAGCTGATCCAGCTTGCATCTCAGCTTTGTGGCGATCACGTTCTAAATACTTACCCTGAGATCGGGAAGAACATGAATGTTGGGGAAGCCAACCGATACGTAGAGGATGCAGTGGAGAGGTTCTTGGAGGCTGGAAGGGCTGCCTTAAGAGCCGGAGCAAATGAATCAGCAATTGTCACAATGAGACCAGCTCTCACTAGTCGACCATCGGTGGGAACTGCCAGTGCTTAACATCATTCTAGTTTATCCAGTTATTGTACATACCTTCTGTAATGTGGGCACACGTGGTGTTGGAAGTCATCAACTCTCCTCAATGCATGTAAATAGTCGCTCAGAACCATTTCAATTGTCTCTATATTTGTATCCTGCTATATCTCTATGCATTGCCTGTGCCATGCGGGCTGCTAATCTGTATTCTATTTATTCACTGTGAAAGTTCTATATGTATAAATTACGGAGTATTTCAGATGCCATTCGAATCAAACCGTGTTCATTCCTAT
>Seq30182 [organism=Ipomoea trifida (H.B.K.) G. Don] PacBio-Illumina derived unannotated transcript Itc12515/f1p0/1871
AAAAAAAGTCTGGGACTGCAACTGCTTAAACTATATGGATCATCAACAAAAAATCCTACTACCCACTAGTTATTATAAATTTCCATAATTATTACAAGCACACAGGTCATTTTCTTCACCCTCTTCCTCCTCCTTTCTTCTTCTTCACTTCTCCTTCTTGCAGATCTTTCCATGGACCCTTTGACTCTCAAGATCAGGCTCTTCTTCCTCCACTGGATTCACTGCAGATCTCACCCCAGTAAACCCCCCCTCCATTCTTGAAATTCTGTGTTGTGTTTTTGAAATTGCACCCCAGAATTGCCACTTGGTTTAGTAGCTTTAATTTTGGTTCAGTGTCCTTAATCAAGCACTTTTCATACAAGGATATAAAGAGAGCCACTGATGGATTTAGAAGAATCTTTGATACCTCTTCCAATGGGGGGGTGGCATATAGAGCTAGGTTTCAGAATGGCCAGGTTGCTTTTGTTAAAGAAATCAAAATTCTTGATGATCAAGACGACGATGTGTTCTTTGGTGAAGTTCGGCTCCTTGCGCGTTTGCATCATCGCCACATTGTTGCTCTTAGGGGTTTCTCGAGTGGACCTAAGAGGTTTCTGGTGTTTGAAAGTACGGAGAATGGAAGTCTGAAGGATCACCTGTCCGACCCTTTGAAGACTCCATTAAACTGGAGAACAAGGTTGCAGATAGCCATTGGCATAGCTGCTGCTTTGGAATACTTGCATTTCTTCTGTGATCCCCCGCTCTACCTCGCTACCATCAGTTCAAGTACCATTATGTTGGACGAGAACTTCACCGCAAAACTTGCTGATATCAGCCTCCTTTGTTCTGTTGGAAGTGACACAATGCTGCCAGAATCATCATGCTCAAAAGTATGTAGGGGTGAGAGATGCAAGAACTTGGTTTTCCAGCTGGGAGTGCTGATCCTGGAGCTAATCACTGGGCAATCTGCAGAAGATGGGGGTGGCGATTTAGTGAAGTGGGTACAAGAATCTCGATTCAGAACATCAATATACAAAATGTTGGATCCTGATCTTGGAGATGAGTATGATTCCCAGGAGCTCAAAGGTCTTCTAACAGTGGCAAGATTGTGTATAAAATCTGCTAACAAGCCAGCAGTAAAGACATCCCAGATTTTATGGTACCTCCAAAACAAAATAAGGATCACCCAAGATGTTGTCCAATAGTGGTTCTTTATATGTCGTCTCATATCATAAATACAAAAGTACATGGCTTTTTGGTTTGATCAAGAAACAAGCTGTTTGTTTACACATTTCACAGTTCCAATATAGAAGGATTTATAAAAGGAAAAAGGGCAGAAACAGGTAGTTTACTGCTGAGCACATTGTACTCTCTGGGCTCCACCATGCATATCATCACCATCCTCTTCATATGCCTCCTGCTGGTGGGCCCGCTTTCGCCGCATCTCCTCCTCGATGTTAACATCGTGCAAGGTGGTCTCCTCGCATTCGTCGATTTCCATGTCCGAGTACTGTGACTTTTGCCTTGGTGGTAGGATGGCCTCCAGTGCCTTAACCTGTTCTGGGCTGAGGGAGTCTGGGAAGTCTACAATGAAATGAATATACAGTTTTCCTTTCATGAATGGCCTCTGGTATGCTGGCATTCCTTCATCATTGATTGCTTTGAACTGATCTGAAAACAGTGAGTGAATATATCAAAGTTAGTTGGTTAGTGTTGAGTGGAGGCTGATAAAAAGCTAAGTCCAGCAATTGGTTACTAAAGAATTGTTGGGCCGAGACTGATAACGGGCCAAATCCAACATCTTGTCTATCGAAAACGTGTGACAGTATAAAGAAATAAAATTGCGCCTTCGT
>Seq30183 [organism=Ipomoea trifida (H.B.K.) G. Don] PacBio-Illumina derived unannotated transcript Itc12516/f1p1/1993
AGAGATAGCCGTAGGGAGAGGAAGGGAGAAAAAAGGATTACTCATCACTGAGAGGGTATCCCTTTCTCATCCACATGTCTCTCTCTCTCTCTCTCATCTTTCTCTCTTTCTATATCTCTCTCTCTACACTTATTTGTTCTTACATGCATGGTTTAAAGAATTGGATTTTCTTGATTTTTAGCAAGAAAAGCCATTGATAAACCAAGGGGAACACAGGGTTCTTCAAATCTTGATTTTAGCAAGAAACCCCCTTTCTTCTTTCTATTTTTTTTTTGGTTTTTGGTTTTTCAAATTTTGAAAAAACAAGAATTGTCTGTTAGGTTGAGGCCAAAGGAGAGAAGGAGGAGATACATAGCTTTCTGGTGATGATGATGAAAGGTGTGATGATTCATCAACCAAATCTGCAGCAATCCCCAGCTTTGGACAATCAAGAAAACATGTCTAATGTAACTTCTGCTGCATCTGGGGAAGCCAGTGTGTCTTCTAGCAATGGTGGAGTTTACCCTCATCAACAACACTACTTTGGTGGGAACACCATAAATAATCAACCTCAACCTCAACCCCAGCAAATCAAGAAGAAAAGGAACCAACCAGGGAACCCAGACCCAGATTCAGAAGTGATAGCTTTATCACCCAAGACTCTGATGGCGACCAACAGATTTGTGTGTGAAATCTGCAACAAAGGGTTCCAGAGGGACCAGAATCTGCAGCTTCACAGGAGGGGCCACAATCTGCCATGGAAGCTGAAGCAGAGAAGCAGCAAGGATGTGGTGAGGAAGAAGGTGTATGTTTGCCCAGAAACTAGCTGCGTTCACCATGACCCATCTAGGGCCCTGGGAGACCTCACTGGGATTAAGAAGCATTTCTGCAGAAAACATGGGGAGAAGAAGTGGAAATGTGAGAAATGTTCTAAGCGCTATGCGGTTCAGTCTGATTGGAAGGCTCACTCTAAAACATGTGGAACAAGGGAGTATAGATGCGACTGTGGAACCCTTTTTTCTAGGAGGGATAGTTTTATCACACACAGAGCTTTCTGTGATGCATTAGCAGAAGAGAGTGCCAGAGCCATTAATACTGGGAATAATAATGCATTTCATCATCTCAACCCTCAACCCCGTTCCTCGCCGGCGCCGCTCAGTAATATAAGCCTCCATTTTCAGCCGCCGCCGCCGCAATTTGCGGCGCCGCCGTCGTATTCCATCAAGAAAGAGCAGACTAACAGCAGCGCCGCCCTCGCCGGTTTCAACCTCCGCCCGGAAATCCCGCCGTGGCTGCTCCCGTGTCCAACCGGAGGGTCTCCACAGCCGCCGCCGCCTGCGGCGGCGGTTGACTTGACCCCGTCGATTTTCCAAGAATTCGGTGGGGCCGGGCTCCCGGGGTTTCATTCGGCGGTGGGATCTCCGCACATCTCCGCGACGGCGCTGCTCCAGAAAGCCGCCCAGATGGGCGCGACCATGAGTGGTGGGACCGGGAAGACCGGGGCGGGAGGAGGGGGACCAACAACGTTGGTGATGTCTGGGCCCCACCTCGCTCACGTGTCGTCTGACCAGCCTGCGAACAACAACAGCAACAACCACAGCAACGCTGATTTTGGTCTCAATTTGTCGTCACGCGGCGCCGGCGGCTTACTACTCGACGGCTTGGCTTCGTTCGGGGGCAAAACTACGGTGTCCGCGGCTCCACCCTCCGCTTCCCCTGCACCCTCACCCTCCTTTCTCCAAGATATGATGATCAACTCTTTCTCCTCCAATAATACCCCCTTCGAAGACCCCCTCTTCGGCTCCTTCTTGAACAACAAAAACCCCGGCGACGGCGCCGTCGCCGGCGACGACATAACCAAGGATTTCCTGGGCTTACGCCCACTCTCCCGGTCCGACATTTTCAATATAACCACCGGCGGCCAGCTTGTTAATTCTCCGGCGGATCATCATCATCATCAGGGCGGTCAAAGTCAAAAGACATGGCAGCAGCAAGCTTAGCTGCAATCTTATCATCAGATGAGATCAGATCATCTTAATTTTAAACAACCTGCATATGATAATAATCAGTCTTAGATTCTG
>Seq30184 [organism=Ipomoea trifida (H.B.K.) G. Don] PacBio-Illumina derived unannotated transcript Itc12519/f1p0/1853
ATATGGTGAAGCAAGCAAGCAGAGGCTTGATAGGGCAATTCTTACCTTTTTTCAGCACTTCAGAAAGTCTTATGTAGGTGATCAGGCTATGCATTCTTCAAAGTTGTATGTCCGATTGTCTGAGCTTCTTGGACTTCATGATCATCTTTTGTTATTGGATTTCTTTGTCCGGAAAATTGCAACAAACCTCAGGTGTTATACAGAGAGTGAAGAACTTATTGACCATACATTGAATCTGTTTCTGGAGCTGGCATCTGGTTACATGACTCAGAAGCTACTTCTCAAGTTGGATACTGTTAAGTTTATAATTGCGCATCATACGAAAGAGCACTTCCCATTTCTAGAAAATCATGTATGCTCTCGTAGTAGAACAACCTTTTACTACGCTATTGGATGGCTGATCTTTGTGGAGGATAGTTCTGCAAAATTCAAATTATCAATGGATCCTCTTCGCCAGGTTTTTCTCACTTTGGAATCAGTACCGGACACAATGTTTCGAACTGATACAGTGAAGCATGCGCTAATCGGACTCATGAGGGATCTTCGTGGGATTGCTATGGCTACTCATAATCGAAGGACTTTTGGACTACTTTTTGACTGGATATATCCTGCCCACATGCCAGTACTTTTAAAGGGCATCTCACACTGGGCTGATACTCCAGAGGTCACAACGCCATTGTTGAAGTTTATGGCTGAGTTTGTGTTAAACAAAGCTCAGCGTTTAACCTTTGATTCATCTTCCCCAAATGGCATACTTCTTTTTAGGGAAGTTAGTAAATTGCTTGTTGCCTATGGATCAAGAATCTTGTCAATTCCAAATCCTACTGATATTTATGCCTACAAATACAAGGGAATATGGATTTCTTTAACCATCCTTTCAAGAGCTCTTGGCGGGAATTATGTGAACTTCGGTGTGTTTGAACTCTATGGAGATAGAGCACTTGCAGATGTACTTGACATCACCCTGAAAATGACACTGTCAATTCCTCTGGCTGATATTTTTGCTTATAGGAAGCTGACAAAGGCATACTTTGCCTTTTTGGAAGTCCTATTCAACAGCCACATAGTCTTTGTACTGAACCTTGATACAAAAACATTTATGTTTATGGTTGGTTCACTGGAATCTGGTCTGAAAGCTTTGGAAGCTGGTATATCCACTCAGTGTGCATCTGCAATTGATAATCTAGCTTCATTCTACTTCAACAACATCACAATTGGGGAAGCACCCACTTCACCTGCTGCTGTTTGCCTCGCTAGACATATTGCAGAATCTCCAAATTTGTTTCCTCAAATACTAAAAACACTATTTGAGATTGTTCTTTTTGAGGACAATGGCAACCAGTGGAATCTGAGCAGACCAATGCTTGGCTTGATACTCATTTGTCAACAGATATACAGTGATTTAAAAGCTCAGATTCTGGCTTCTCAGCCAATTGGTCAGCACCAGCGCCTCTCCTTGAGTTTTGACAAGTTAATGACGGATGTCACCAATAGCTTGGATTCAAAAAACCGCGACAAATTCACCCAGAACCTGACAACATTCAGGCATGAATTTCGGGTTAAATAGCTTCATACCGTTCTCATGGGTAGTATACTGTGTTACATTGCTGGGAGATTTTTTGAATCCTTTTTCTAGACTGGGTTAGTTTTTTGGTCACATGAATGAGAATTCATGTGGTGAAATCGAAGAAAAGCGCCTTCAAAGTTTATATTTTGTGGATGAATTTGTGCTGGTAGAACTGTACAGCTATTGTTGTGTTCTTAAAAGATGAAAATGTGATATCTGAAATGTAGATTAATAGCACATCTCAAATAGCTTTATTCTGGTGGCTTGTAATGCCAAATGTAAATACTATTATTAATTTATTAGATTTTGATTGG
>Seq30185 [organism=Ipomoea trifida (H.B.K.) G. Don] PacBio-Illumina derived unannotated transcript Itc12520/f1p1/2265
GCTGGCCAAAGGCTTTCACCTTCTTCTCTCGGCGCTCCACGCAATCTCTTTTCTTTTACTTGCAAATTGTGGTTGGGAAATAAGAGAATCTTAGGATTCTCTATGGAGATTGATGTGTTTTGCAGTGGTTAGAAGTAGGGTTTTTGATAAGGAGGTTGGACATGTTTAAGGAAAGAAGATAAGGTTGGTATCTGTTTTGTATGTGGGAATGGATTTACATGGAAATCCTCAGGGTGAGTATGGAAGGTTTGAGCAGATTCTTTCTCAGTTTCTTTTGAAGAGTTTGCATATAATATTGGATTCGAGGGTTCCTTCTATCCGATCTTATGGACATACCAGGGAAGTGAAAAAGAGTGACAAGTGGTTCAATATGGTGTTGGGAGATCGTCCTGCCTCTCTTGATAATTTGAATTTTTGGCATAGGAATTTGATGGAGCCTATGATTATTGATATTATACTTGTTCAAGACAAGGCCAATTCTTCAGCAAAGCAGTATTCAGGTACCACATTAGGGGATACATTCACAGAAACTGTTATAGAGAGGTGGGTTGTTCAATATGAGCATCCGAGGAGTTTGCCTCCTCAAGTCGGTGATTCTTCTTACAAGAAAACATACAAGAAACTAATTATACTTTTACGGTCCCTTTATTCAATGACAAGGCTCCTTCCAGCTTATAAGGCCTTCCGGAAACTATCTTCTTCTCAAAGTTGTGATTTTGATCTTAATTACAAGGTCTCTTCGTTTACTGTTCCATTCTCTAGGGCGGAGGAACCATTGATAAAACATTATTCTTTTATTCCAGTTGATGCTCAACATGGTTGTTTTTCTTTATCTTTGACATACCGTGAAAATCTCTCTGACTTCAACCTGGAGACTTCTGTGTGTTTTCCTCCAGAGATTATTACAGATTATGTTGGTAGTCCTCTCGCTGATCCTATGAGGTCATTTCCTTCCACATCATCAGAGAAGGGTGTCCGTGCTACGTCATATCCACTAAGGCGGTCACAGACATCTACCTCAGGACCATTTCAGCGTCCCCATAGTTGGACAAGTGGCCTCCACAAGGGGCCCTCTTTAGCTCAGAATGAACATAGTCTAGGATCTCCACCTCTGTATCGCTCACCATATGACCTATCATCTCCACCTGTTAATGTACATGGCAGAAGGATCTCAAACTACAGAGTTCCCACTCATCATAGAACAACAAGCTCTGAAGATTACCAGCTTTCACCACCATTCAGCCCATTCTCAGCATCTCCATCTCCATCACTGTCCCCTCCTACACACGTCTCACATGGAAATCCTGCATTGTCTCGGTTGTCTTCAGAAACTTCCCCTGTCAATATCCCACACCAAATGACTAGCAGAAATTCTGGATTCCCTTCTCCTAACTTCTCTGACCCAAACAGGCACTCACTTCCACCTCAATCCCCCAGAAGCATAAAGCATGATTCCTCACATCATGAATTCCCTACTGGAATCAGGTCATTAAAGAAATCAGATTCAACAAGGGCTGGAGAGTCAAGTTCTGGGACTGCAAATCTGGGTCTGAAGGTGTTAAGAGATGCCAAAGATGATTCAGGACGTTTCTCTGGTTTGCATTCTTCAAGTGGTTCACCACGTATTGAATTCTCTAGGAGTTCTAGTAGATTATCTTTCCCAGACGACTTGGATGACTGTGATTTTTCTTGTCCATTTGTTGTTGATGATGTTGATTCCCAAGCCAGTCAAAACCTCGATGCAAAGAAGGATTCAGAATCTCCTTCACAAACATTCCTAGGAACCAGAAAATCTCAAGATGCTGCTGTTGGTGCGCTTATTCAGATGCTGAAGACAGCTCCTCCATTATGCCAAGATTCTAGCTGTTATTCCCCACGTTCTGTGAAAAACGATCCGGAGGGAGAAATTGGTACTTCTTCCGGGTTTTCTGCTCCTCGAAAGATTTCAGATGCAATGGAGGATCTCAGAGCTTACAAAGAATTAAAGGATCTTCTTCTTTCCAAGAGTGCAACTCAGTCGGTCCGCAAGGCAGATTGATTCTTAGCCTGCTGAGTGCTGAGTTATTCCATTTGGCCATGTGAGCTCCTAATGGAGATTACCAGACAGGATTTTTTATATAAGGTTTTGGCTAAAATGGTGCTCATGATTCTTACTGTAATTGGATATATAGATTAACCAAACTGTGTACATAGCTGACATTGAAAACTAGTCATAGCAAAACTGGTGACCTTTGTACTCTGCAATTTGCAGACATCAACAACTACTGAATGGAATTATTTGAATTGTTT
>Seq30186 [organism=Ipomoea trifida (H.B.K.) G. Don] PacBio-Illumina derived unannotated transcript Itc12528/f1p0/2144.1
ACGCCCTAAAACACACAGAGCCGCACACCTCCGACGGGTTTCCTCCGACCGCCCACCACCGTCGCACACCGCCCCAAGCCGCTGCCCACCGCCCCAAGCCGCTGCCCACCGCCCACTCTCCTCACCCAAGTCGCAAACGCCCTAACGCCCCTGTCCGCGCCTCCCTTGACTCACTCGCATTTAGGCTTTACTGGAAACGCCGCCCCTGTTTGTGATTTAGGCTTACTGGATTTACGCCCTCCACTTCGTCGACCGCCGGGGCAAATGGCTATTGGAAGGCAAATATATGTTATGTTATAGGGAGATACCCTAGCTTCAGCAAATTTCCCAAAGAATCCGTTTGTGTATGCAACGAATTAGGATTTAGACATGAGACACAGCTGGGGAAAGCTTCCACGCTGCTGCGCAATCTCCGCCCGTCAATCTTTCATTTCTTCCGCATTCTCAACTTCCTCCGGCGGCAGCGGATGGGGCCGAGGTCGTGGAGGTGGTGGATTTGGCTCCGACAACTCTCCCATCTTTGGAATTACTCCTAACAATGATGCGAAGGATGATAAGTCAGCTGCTGCCCCACAGCCACCGAGTGGAATTGGGCACGGTCGTGGAAGCGGTAAGCCCTTTCCCTCCTCCTCAGATCCGTTTGTGGCAGATAATGCTTCTGCCAACGCCCCTGCTGGCCGCGGCCGAGGTGTTCCCGGACCAATTTCTGTTCCACCACCATCCCAACAGCGGATGCCGCTGCAACAACCGCAACCTATGTTCTTCGTGGAAGGAGAAAAGTCTTCCGATTCCCAAACCAAAGCGTCTGCGGATTCCAGTCTCCCTCCGAGTATCCTTTCCGTGCTATCCGGTGCTGGGCGTGGAAAGCCCACAGTAACACCTCCTGTTTCAGAAAAACCTAAGGAAGAAAACCGGCATCTAAGGGTGAGGAAAACTCCTCAAGCTGAATCTAGCAAGCCTCCCAGCCCAAGATTGAGCAGGGAGGAAGCAGTTAAAAAGGCAGTTGGGGTACTGTCTAGGGGTGATGATGATGGTGGGAGCGGAAGAGGGCAATGGCTCCACGGGGTGGACG
>Seq30187 [organism=Ipomoea trifida (H.B.K.) G. Don] PacBio-Illumina derived unannotated transcript Itc12528/f1p0/2144.2
GAGGAGGAAGGGGAGGAGGGGGAAGAGGAAGAATGGGAAGGCGAGAAGGTATACAGCAAGATAGTGGTGATGAATATGGTGATGTCTTTGAAGTTGGTGATGATGCTGCTGCGGAGAAATTGGCTCAAAAGGTTGGTCCTGAAATCGCGGATCAATTGGCTCAAGGCATTGAAGAGATGGGTCCTAGGGTATTCCCATCTCTGATTGAGGATGCTTATCTTGATGCACTTGATACCAACCTAAAGATTGAATGTGAAGAAGAGTACATGATGGGAGAGTTTGACATGAATCCTGATATTGACGAGAAACCTCCAATTCCTCTTCGTGATGCTCTTGAGAAGATGAAACCATTCCTTATGGTGTATGAAGGAATTGAAAGCCAAGAAGAGTGGGAGGAAGTCATGAAAGAAACCATGGAGGTGAGGCTCCCCATTATTAAAGAGATTGTTGACCACTACAGTGGCCCTGACAGAGTAACAGCAAAGCAGCAGCACGAGGAGTTGAACAGAGTTGCAACAACTCTTCCACAAAGTGCACCCACTTCTGTGAAGCTGTTCACGGAGCGTGCTGTTCAGTCACTGCAGAGCAATCCAAGTTGGGGATTCCACAAAAAATGCCAGTTCATGGATAAGCTTGTGTATCAGGTTTCCAAGCAATACAAGTGAACACGCGAGAACACTCGTAACCTTACGAGTTCCTAATTCTTACAAAGATCATAAACGGTTAGACATGCCAAGATGCATTTTCTGGCAGAGTGGATGCTGCTTCATTTTTATGTTACCTCAAGCAAGCACCATAAGCTTTTTTATGTGATGTTTTACAAAATATTTTATCGCATTGCTATTAATTTGTCATACCTACTTATTTAGTAAATTTTTTTGGCAACAAAACCTCATTTTGTTTTTCAATTTGACTATCAATTATTG
>Seq30188 [organism=Ipomoea trifida (H.B.K.) G. Don] PacBio-Illumina derived unannotated transcript Itc12529/f1p0/1723
CATGATTCGCCCTGAATCACGTCTAGGTTATGAACCTAATAGGCCACATCTGCAAATTCGCATAATCCGGCGCATTTGCTCGGCTAATTTCGACGGAAAATTCATCAAGCTTTTGCGTTTTCTGCAATTCCCAGAGAGTGGCAGAAATGGCATTTGCGTTAAGTTCAACAGCGATTCATGGCAGCTCTCTATCTCAACATACAAAAGGATCACAAATGGGATGTTTTCCGGCGTGGGATGGGGCGCATCGGCCACCGCCGGCGGTGAGTTTCTCCGGGCGGCATTCCGCCGTGAGGCCATTGAAGGAAGAGGCAAAACGCAATGAGTCGGCTGTTGCCTCAGCCTCAGCCTCAGCAGCAGCCATTGTTGCTTCAGATGTTGCTGAGAAAGTAGAGGCAGAAGACTATGGGAAGCTAGCTAAGCAACTGGAAAATGCTTCCCCTTTTGAGATTATGGACATGGCTCTTGAGAAATTTGGGGATGAAATTGCTATTGCTTTCAGTGGCACAGAAGATGTTGCTTTGATTGAGTATGCACGCCTAACTGGTCGACCATTTAGAGTATTCAGTCTTGATACTGGGAGGTTAAACCCGGAGACATATAGATTTTTCGATGTAATCGAGAAACACTATGGTATTCATATCGAATACACGTTTCCTGATGCTGTTGAAGTCCAAGCTTTGGTGAGGAACAAGGGGCTTTTCTCTTTTTACGAGGATGGCCATGAGGAATGCTGCCATGTGAGGAAAGTGAGGCCCTTGAGGAGGGCGTTGAAGAGCTTACGTGCCTGGATCACTGGGCAGCGGAAAGATCAATCCCCTGGCACCCGATCTGAAATTCCAGTTGTTCAGTTAGACCCGTCGTTCGAGGGGAAGGATGGCGGGGTTGGAAGCTTGGTGAAGTGGAACCCGTTGGCGAATATGGAGGGCAACGACGTTTGGAGCTTCCTTAGAACCATGAACGTGCCTGTGAACTCGTTGCATTCCCAAGGCTACATCTCCATCGGGTGTGAACCCTGCACGAGGCCCGTCCTACCCGGGCAACACGAGAGAGACGGGAGGTGGTGGTGGGAAGATGCAAAGGTCAAGGAATGTGGTTTACATAAAGGCAACATCAAAGACGGAGGAAGTTTAAATGGCACCGGAAATGGCGCTTTCCATGCCACTAAAGCGGATATTCTAGACTCCAAGCATATCATAACCTTAAGCAGGCCTGGAATCGAGAACATGTTGAAAACCGAAGAAAGGAGAGAGCCGTGGATGGTCGTTCTTTACGCCCCTTGGTGCCGATTCTGCCAGGCTATGGAAGAACCATACATTCAATTAGCCGAGAAATTGGCAGGGTCGAGCATTAAGCTCGCCAAGTTCAGGGCTGACGGTCCACAAAAATCCTTCGCCCAACAAGAACTACAGCTCGGCAGCTTCCCAACAATACTCTTCTTCCCCAAGCACTCTTCTCGTCCTGTTAAGTACTCATCCGAGAAGAGGGATGTAGACTCGTTGCTGGCTTTTGTGAATGCCCTCCGATGAAGCATTGCTCTTGGAGCGAGCGACAACCAAATGAAATCGATAAAAACAGGTAGAAGATGAGGAATTGATATCTGCAGAATAGGTGATAGTTTAGGAAGCTCTGATATTGTAGGGATTCTTTAGATAGAATTAGGAACTGCAGAAATATGTTATCACTTTTCTTCCAAATCC
>Seq30189 [organism=Ipomoea trifida (H.B.K.) G. Don] PacBio-Illumina derived unannotated transcript Itc12534/f1p15/2004
TACACATTCGCCTACACATTTCTGTTTGAGAGAGAGAGAGAGAGAGAGAGAGAGATATGGAGAAGGCAATTGAGAGACAAAGGGTTCTGCTTCACCACCTACGACCTACTACGTCTTCCCTCGATTGCATCGAATCCTCTATTTCTGCATCTGTATGTGCTGCTGGGGATAGTGCTGCATATCAGAGGAATTCTGTTTATGGAGATGATATAGTCATTGTTGCTGCATATAGGACACCTCTTTGCAAATCAAAGAGGGGTGGCTTCAAAGATACTTACCCAGATGATTTACTTGCCACCGTGCTAAAGGCATTGGTTGAGAAAACTAATTTGAACCCTAGTGAAGTTGGGGATATAGTTGTTGGTACAGTCTTGGCCCCTGGATCTATAAGAGCAAGTGAGTGCAGGATGGCTGCATTTTATGCTGGATTTCCTGAAACTGTTCCAATTAGAACTGTGAACAGGCAATGCTCTTCTGGTCTCCAAGCAGTTGCAGATGTTGCTGCAGCTATCAAAGCTGGATTTTATGACATAGGCATTGGGGCTGGCTTGGAGTCAATGACTGTAAACACCATGGCATGGGATGCCTCAGTCAATCCTAGAGTTAGTACAATACAGCAAGCTCAAAATTGTCTTCTTCCCATGGGCGTTACTTCTGAAAATGTTGCACATCGCTTTGGTGTGACAAGGCAAGAACAAGATCAGGCAGCTGTTGAGTCACATAGGAAGGCTGCTGCTGCAACTGCTGCTGGAAAGTTCAAAGATGAAATAATACCTGTGACAACAAAGATTGTTAACCCAAAAACTGGAGATGAGACTACCGTGACAATCTCTGTTGATGATGGGATTCGTCCAAATGCCAATATTGGAGACCTGGCAAAGTTGAAACCTGTGTTCAAGAAAGATGGGACCACCACTGCTGGAAACTCTAGTCAAGTTACTGATGGGGCTGGTGCTGTACTGCTTATGAAGAGGAGTCTTGCAATCCAGAAAGGACTTCCAATCCTTGGTGTATTCAGGACTTTTGCTGCTGTTGGTGTAGATCCTGCTGTAATGGGCATTGGTCCAGCCGTGGCAATTCCGGCAGCTGTTAAATCTGCTGGACTTGAACTCAATGATATTGATCTTTTTGAGATCAATGAAGCATTTGCATCACAGTATATATACTGCCAAAAGAAGCTGGGACTTGATCCAGAGAAGATCAATGTAAATGGAGGTGCCATGGCTATTGGTCATCCTTTGGGTGCAACAGGAGCTCGGTGTGTTGCAACTTTGTTGCACGAGATGAAGCGCCGTGGCAAAGACTGCCGCTATGGTGTGGTTTCCATGTGCATAGGCACGGGAATGGGTGCTGCTGGTGTTTTTGAGAGAGGCGATGCTTGTGATGAGCTCACCAATGCCCGAAAAGTCGAAACTCATGGCTACTTGTCTAAGGATGCTCGGTAGACCTCTCATGGTGTATAGGTCTCTTGGTTTCATCAATAAATTATGAAGTGGGAAGCAGTGATATCAATAAGTCAAATTTTTAAAGGTAGTAGCCTAAGCCCAGGGAAGTTTTTACTATGGCACTTCAATTGTATGATTGGATTGGAAATTCCCAGACTTTAATAATATGTTGTATTATTTCATGGATCTAAACTTTCCACGAGTGAAGGAAGAAATTTGGCTGCGTTTACTTTAATTTTCTTTTTCTTTTCCTGGGAAGACCTTTTTTTTTTTTAAAAGTTACTAAACAGACAATTATTAATGGTCCCACACAGTTATATGAACTATACTGTTAAATAATATACATTTAGTACACAAATAATGTATTTTTAGTATATTAAAAATGT
>Seq30190 [organism=Ipomoea trifida (H.B.K.) G. Don] PacBio-Illumina derived unannotated transcript Itc12536/f1p0/1563
CGCTCTTATTCCTCTCAGTGTTCTCCAGTCCAGAGTCCTCTCCTTCTCTCTCTTTCCCTGCATCTCGATATTGATTTTATTGAATAGAATGGGTAAGGAGAAGGTTCACATTAACATTGTGGTCATTGGCCACGTCGACTCTGGTAAGTCGACCACTACTGGTCACTTGATCTACAAGCTTGGAGGAATTGACAAGCGTGTTATTGAGAGGTTTGAGAAAGAAGCTGCTGAAATGAACAAGAGGTCATTCAAGTATGCCTGGGTGCTTGACAAGCTCAAAGCTGAGAGGGAACGTGGTATCACCATCGATATTGCCTTGTGGAAATTCGAGACCACCAAGTACTACTGCACTGTGATTGATGCCCCTGGACATCGTGACTTTATCAAAAACATGATTACGGGTACCTCACAGGCAGACTGTGCTGTCCTCATTATTGACTCCACCACTGGTGGTTTTGAGGCTGGTATTTCCAAGGACGGACAGACCCGTGAGCATGCTTTGCTTGCTTTCACCCTTGGTGTGAGGCAAATGATTTGCTGCTGTAACAAGATGGATGCCACCACCCCCAAATACTCTAAGGCTAGGTATGATGAAATTGTTAAGGAAGTCTCATCCTACATGAAGAAGGTTGGATACAACCCTGAAAAGATTCCATTTGTTCCCATCTCTGGTTTTGAGGGTGACAACATGATTGAGAGGTCAACCAACCTTGACTGGTACAAGGGACCAACCCTTCTTGAGGCTCTTGACATGATCCATGAGCCCAAGAGGCCATCTGACAAGCCCCTCCGACTTCCACTTCAGGATGTCTACAAGATTGGTGGTATTGGCACTGTGCCTGTGGGTCGTGTGGAGACTGGTATCCTGAAGCCGGGTATGGTTGTTACATTTGGACCTTCTGGTCTTACCACTGAAGTTAAGTCTGTTGAAATGCACCACGAAGCCCTTCAGGAGGCACTTCCCGGTGACAATGTTGGGTTCAATGTGAAGAATGTTGCTGTGAAGGATCTGAAGCGTGGTTATGTTGCCTCTAACTCCAAGGATGACCCTGCCAAAGGAGCTGCTAGCTTCACCTCTCAGGTCATCATCATGAACCACCCTGGACAGATCGGTAATGGATATGCTCCGGTGCTGGACTGCCACACCTCCCACATTGCAGTCAAGTTTGCTGAGCTTTTGACCAAGATTGATAGACGTTCTGGTAAGGAGCTGGAGAAGGAGCCCAAGTTCCTGAAGAATGGTGATGCTGGTATGGTGAAGATGATTCCCACCAAGCCAATGGTTGTTGAAACCTTCTCTGAGTACCCACCACTTGGTCGTTTTGCTGTGAGGGACATGCGTCAAACGGTTGCAGTTGGTGTTATCAAGAATGTTGACAAGAAGGACCCAACTGGTGCCAAGGTCACCAAGGCTGCTCAGAAGAAGAAGTGAGCATGTGTTGCTATTGAATATCTCTTCTTTAAAGGACTATCTTTTTTATCTGCTTTTGTTATTTAAATTTTGATAAACTTTTTAAGACTTTCTGATATAGCCCTTTTAAAGACTTTATTATATGGCTCTAGTTGC
>Seq30191 [organism=Ipomoea trifida (H.B.K.) G. Don] PacBio-Illumina derived unannotated transcript Itc12542/f1p0/1724.1
ATCCAAAACAATAAGATATCTCTTACCTTTCAAGCATTTGGATACCTGCTTAGCTAGTAGATCATCATCATCATCATAGATCAAGAGTTGTTCTCTTTCTAGTTTCATGATTTGGCTCTGCTAGTGTCAAAAGAAGGTCGTGTAGCGTTTGCCTCATGGTGTACTCCCCAGACATAGTAATCCAAGCTCGAACATCAAAGTGCGATGCAACTGATGAATCTTCATAGACGCTCGCAGCTAAAGTTGTCTTTCCAATACCATTCATCCCGACAATTAGGATTACTCTTCGTTGATCGCTATAGAGGAGTTGATTCTTCACTAGTAAGTAATCATGGCGACGACCCACCATTCTGCCCTCCAGCTTTGGAGGCTGCAGCCGCAAGGATGTGTCCAACGACCAAGGAATCAGTGATTGACATTCATTTGACTCATCATCAGATTCGTTGCTGATTTTCAGCAAGTGAGCTGCGTTTTCTTCTGCTTCTCGCAAGGTTTGATGGATT
>Seq30192 [organism=Ipomoea trifida (H.B.K.) G. Don] PacBio-Illumina derived unannotated transcript Itc12547/f1p0/1767
CTCTCTCTAATATTCATTTCAATTCAACTCAAAATCATGGCGGCTTGCAACGAAGACTTCTGCTCGGAATATGCCGAGCTGAAACCGGAAGAAGCTAGCTTCTTAGATTGCCTCCGCATCCTGTTTTCGCCGGAGTTGGGAGGGACAGACTGTGTCGACACTAACTCCGTGCCCGCCGCCGGCCACCTGAGCTTCCGTAGCCGGTGGCTCATTTTCATCTCCGTCGTCGCCCAAAAAATCCTCATTTACTTGAAAGACCCTTTGGCGTGGCTCGGATCCGCCCTAGAAATCTTTCTCAATTACCCTTCTTTCAACGGCGGAATTTTCTGGCTCGTCCTCAATTTCCTAACAGGGAAGATGGTGCGGCCGGAGACGACGTCGGAGAATTTCAGATCGTTCATAGCGAACATGGACGTGAGGGTTGACTTGGATCGGAAAATCAAGAACGGCGACAGCCGGTATGCTCCGCTTTTGTCTATCATGGCTGCCAAGTTGTCGTACGAAAACGAAGCCTTCGTAGAAAGAGTTGTTACGAATAATTGGAAGATGGAATTTTTGGAGTTCTATAATTTCGAAAACGACTATGCTGACGATAAGTCAACACAAGCAATAATGTTCCAAGACAAAGCAGAAGATCCAAACCTGGTGGTAGTTGCGTTCAGGGGGACAGAGCCGTTCAACGCGGACGACTGGCGGACTGATTTGGACCTGTCGTGGTACAAGCTGGAAGGAGTGGGGAAGCTTCACGCCGGATTCATGCGGGCCTTGGGCTTGCAGCAGAACAAAGGGTGGCCCAAAGAGATAGAGAGAGGCCCGGGAAAGAAACAGTTTGCTTACTATGAGATCAGGGAGAAGCTGAGGGAAATACTGAGGACTAATGAGAATGCTAAGTTTGTAGTGACAGGGCACAGTTTAGGAGGGGCACTGGCGATTTTGTTTGCGGCTGTGCTGATTATACAGGAGGAGGAAGAGCTGTTGGGGAAGATGGAAGGGGTTTACACTTTTGGGCAGCCCAGGGTGGGGGATGTGGAGTTTGGGGATTACATGGTGGAGAAGCTGAAGAAATATAGGGTGAAATATTTTAGGTATGTTTATGCTAATGACATGGTGCCCAGGTTGCCATATGATGACAAGACTTACTTCTTCAAACACTTTGGCTCTTGCATTTACTACAATAGCCTCTACAATGCCCAGGTTCTTGAGGAAGAACCAAACAAGAACTACTTCTCACTGCTGTGGGTGATGCCGAAGATGATGAATGCAGGTTTTGAGTTGATGAGGGGGTTCATGCTTCCATGGATAAATGGAGGAGATTATAGAGAGGGTTGGGTTTTAACACTAGGTAGGATGGCAGGATTATTGATTCCAGGAATATCAGATCACGGCCCTGAAGATTATGTTAATCTCACCCGATTGGGAACGCCACCTGAATCCCTTCAGTTTCCAGAAACAGTTCAACAGCAAGGTCTTAAACATGATTGATCTACAAGATTCCAAGTCATTCATTGTCAGCTAATAATGCATCAAATAGCTTTACCTGGTGTTGTTAGGTCGTTTCACTTTTCTGTCTGGGTGAAATGCTAACAATATATAAATATATATATTCCCAGGTTTTATAACAAAGCATGGTCAGAAACATCATAGGAGTCCTCACATCCATCAATCTATATATATATACAGATTCAAATTCAAGATCTGTATGAACAACATGATTCCTAAGTAACTTGTGCTACAGCGAATAGTTCATTTCTTCTCCACCATAGGAGATTAT
>Seq30193 [organism=Ipomoea trifida (H.B.K.) G. Don] PacBio-Illumina derived unannotated transcript Itc12549/f1p2/1894.1
AAATTTTGTAACTTGATTAATCATTTCCTGTTTTTATATACTTTTATTTTTAAACAACAGAGCACAAGCTTTTTGTTGGTATGCTACCAAAGAATGTTTCTGAAGCTGAACTCTCGGCCTTATTCTCACAATATGGAACCATTAAAGATTTACAAATTATTAGAGGGTCTCAGCAAACTAGTAGAGGATGCGCTTTTCTAAAATATGAACAAAAAGAACAAGCTGTTGCAGCCATAGATGCCCTTAATGGAAACCATAAGATGGAGGGTTCTACAGTCCCTTTAGTAGTCAAATGGGCAGATACAGAAAAGGAAAGGCAATCTCGGAGGGCTCAAAAAGCTCTATTTCAAGCATCTAATGCACCTGACTCTGGACAGCATCCATCTGTATTTGGAGCTTTACCTATGGGTTATATGCCACCATATAATGGATATGGTTATCAGAGTCCTGGAACATATGGAATCATGCAGTATCGCCTGCCACCAATGCAGAACCAACATACTTTCCAGAATATGATTCCACCCGCGAATCAAGTAAGTCCAGTACGTGGCACCAATTCTGATCTTTCACCCAGATTGACTCCAAGAAATTATGCATTGTCACCTACAAGTTATTTAAGATCTGCTTACTCTGTGCCTGGGGTTCAGTATCCTGTGCCATATCCTGGAGGAATTGTGAGCAATAGACCTTTTAGTAATTCTCCTGGTGCTCAACACCCTGGTACTGCATACAGCCAATCTGCAGCATCTTCAAGCATCAACTCAGGATCAGGGGGTCAGATTGAAGGTCCACCTGGTGCTAATTTATTTATTTACCATATTCCTCAAGAATTTGGTGATCAGGAGCTTGCAAGTGCATTTCAACCATTTGGTAGGGTCTTGAGTGCTAAGGTTTACATTGACAAGGCAACTGGTGTTAGCAAATGTTTCGGATTTGTGAGTTACGACTCTCCCGAAGACGCACAGACTGCAATAAACAGAATGAATGGCTGCCAGTTAAGTGGTAAAAAATTGAAGGTTCAACTTAAAAGAGACAATAAACAAAGCAAAGCTTATTGATGTTTCAAGGTCTGGAATTCTTTGCATAGATGATCACACAACAGCTTCAAGGGAGTTACTGGCTTTTAGGAGCCATTCAGGAATTTGACACATTTAACACTACCCGATACTGTTTGTAGCCTCTCCTCATGGGATTCAAGTCCCACAAACTTGTAATTCTTGATTTATTTTGTACCAATGTAATTTGTGATTCATATAATGTTAATTTTCATTGAGACATTGGTTAATTTATTGATTCTTCTCTTAATGGACCTGTTTTCCCTGAGAACCTGCTTTTGTTTGCCCCTCTAACAATCAAAAGTTT
>Seq30194 [organism=Ipomoea trifida (H.B.K.) G. Don] PacBio-Illumina derived unannotated transcript Itc12549/f1p2/1894.2
GATTCAACGCAGAAGAAGAGAATAGTGAGAGAAAACGAGCGACACGGAGCGAGATCGGCACGAAGCAGCCGTCAACGACAGGAGAAGAAGAGAGTGAAAAGCTAGAGAGAGAGAGAGAGTGAGTGAGTTGACGTGTCGCGGCGGCATTAATGGCGGAGGGGCAAACGGAGCAGCCGCTTAAGCACGGCGAAGAGAGCGTCAAGCTCTTCGTCGGCCAAGTGCCGAAGCAGATGACGGAGGCGCAGCTGCTCGCAATGTTCGCGGAGTTCGCTATCGTTGATGAAGTCAACATCATCAAAGACAAGACTACGCGAGCTTCTCGAGGGTGTTGTTTCGTGATATGCCCGTCGAGAGAAGAAGCGGACAAGGCTATAAATGCGTGCCACAATAAGAAGACGCTTCCCGGGGCTTCTAGTCCATTGCAAGTAAAGTATGCAGATGGCGAGTTGGAAAGGCTAGAGCACAAGCTTTTTGTTGGTATGCTACCAAAGAATGTTTCT
>Seq30195 [organism=Ipomoea trifida (H.B.K.) G. Don] PacBio-Illumina derived unannotated transcript Itc12550/f1p0/1911
GTGAAACCCGAAAACCCTAACTCCGCTGCCGCCTCTAAGAAATCCAAGGAAAGTGACCGTCGCCGGAGGAGGAGAAAGCAGAAGAAGAACAATAAGGCGTCTGCAGCCGCGAATGGAGAAGATACAGATGCTGCTGCCGAAGACGCCAACAACACCGCTGGGGATAACGCCGACGAGAATTCCTACTCCCAGAAGTCATTGGAGCAAGTCGAAGTGGAGTATGTTCCAGAAAAAGCAGAACTGGATGGTGCTTTGGATGAGGAATTTAGAAAGGTCTTCGAAAAATTCAACTTTACTGAAGCTGCTGCTGAGGAGGATGATAAAAAGGATGTTCCTGCTGCTGATGCTGCTTCAAAGAAAAAGGCAGATTCAGACTCTGATGAGGAAGAGCAGGATAATCAACAAAAAGAAAAGAGTGGCATCTCAAATAAAAAGAAAAAGCTTCAACGCAGGATGAAGATAGCTGAATTGAAACAGATTTGCTTTAGGCCTGATGTAGTTGAGGTGTGGGATGCCACAGCCTCAGATCCTAAGTTGTTGGTATTTCTGAAATCATACCGAAATACAGTTCCAGTTCCAAGACACTGGTGTCAGAAACGCAAATTTTTGCAGGGGAAGCGTGGTATAGAGAAACAACCCTTTCAGCTGCCTGACTTTATTGCTGCAACAGGAATTGAGAAAATTAGACAATCTTACAATGAAAAGGAGGACAGTAAGAAGCTTAAACAAAAGCAACGGGAGAGGATGCAGCCAAAAATGGGGAAAATGGACATTGATTATCAGGTCCTCCATGATGCCTTTTTCAAGTATCAGACTAAACCAAAGCTGACATCACATGGCGATCTTTATTATGAAGGAAAGGAATTTGAGGTGAAGCTGAGGGAAATGAAACCTGGGACATTGTCACATGAGCTAAAGGAGGCACTTGGTATGCCTGAAGGTGCTCCTCCTCCTTGGCTTATTAATATGCAGAGATATGGCCGCCCTCTGTATGGTGATGTTTTTGGTGTGTTGCAACAAGAGCAGCCTAATTATGATGATGAACCTGTTGATAAGACTAAGCATTGGGGTGACTTGGAGGAAGAGGAAGAAGAGGAGGAGGAAGAGGAATTAGAAGAAGAGATGGAGGAAGAGGAGCTGGAAGATGGCATTCAATCGGTGGATAGTCTTTCAAGCACTCCTACTGGAGTTGAGACTCCTGATGTTATTGATCTCCGCAAGCAGCAGAGGAAGGAGCCCGAGAAGCCTCTCTACCAAGTGCTTGAAGAAAAAGAAGAAAAGATAGCTCCTGGAACCTTACTTGGAACAACTCACACGTATGTGATTAGCACCGGCGCACAAGATAAGAGTGGAGCTAAAAGGGTTGATCTACTTAGAGGTCAGAAAACAGATAGGGTTGATGTCACATTAGCTCCAGAAGAGTTGGAATTGATGGACAATGTGTTGCCAGCCAAGTATGAGGAAGCTAGGGAGGAAGAGAAGCTCCGAAATCAGCGGGAGGATTTCAGTGATATGGTTGCAGAGAATGAGAAGAAAAGGAAAAGAAAGATGCAGGAAAAAGATAGCAAGTCAAAGAAAAAGGACTTCAAGTTTTAAGGCGGGCGCGGATAGGAGGGTTTTGTTTGTAGTAATGTAGTAGAAGAAAGATAACTGTGAGTAGCAAGCAGTACGAGGCAGACAGCCTTTAGCAGTGTCACAAATCTATCTCTGTATGATTTTGATGAGATACAAATGCGCTACCATCCATCATCTGTGCTCTATGTTTTTCTTTTCTTTTCTTTTAGCCGGGGAGACATGTATACTTGGCCCTGCTACTATTTCAATGTACTGAATTTGAAGCTTATAAGAAATGTACTCAATTTGAC
>Seq30196 [organism=Ipomoea trifida (H.B.K.) G. Don] PacBio-Illumina derived unannotated transcript Itc12557/f1p0/1632
AAAGTAGCAAAACCCTACTTCTCTTTTGCGCCGATCTCCCCATTATCGCCAAACCAGCTTCTGATGAAGACGAAGAAGAATTCCAGGGACGAAGCTCCCGATTTTCTGGTATGTTGTTCTCGACTTTCGTTGCTGGTTATCATCAATTTTATTATTGTACATAGATAAAGAATAGAAAGTTTTTGCTGGCCGGCGGCGTGGGAGTTTGAGAGAGATGGAGACTATTTCCAGTGGATTTGGTACTGTGATGTCTTCGTTTTTGACTGGCCGGCAACTCCTGAATTATAAATTTCGATACGCTAGCTCATCCGTTGCCTGTCTCACGCCTGGTACGGGATAAACGGAGGGTGGGATGGGTTCTTTGTGGAGCCGTTTATAAAGTGGTTATTGAGAAATTAGGTTTCCTGGCTTTATGGTAAGGGGTCAGATATAATAGGATTTTAACCGCTTGTTGGAAGCTCAAACCTCGTGGGCTAGCTCCCCCGTTTCTAACGAAGTTTTATCCGGCTTCCTTGTTCTGCCAAACAACCTTGCTTTTCGGAGGATCCAGGGGTCGAAGGGCGGGCTGCGGCTTATTAATTTAGGACTGCACAAATAGAAAGTAACAAATGGAGGATTTCCCTGCCCTATCTCTAATTATAACCAACTATAAGCTATGTATTAGCAGGCTAGTAGCTAATGTCTGGTCAGAGATCAATCCTGCTCCTTGTACTGCATCTATCTCTGAAATTTTAATGTTATCTGCAGTGACCGGATTGGATTATATCTTGTCCTTTAATTCCGGACAACTATGTATATATTCTATATTTGAAACCTTTTCACTTCATGTTTCCAAGCTTTTCACTTTACTTTTGCAAAATGGGGATATACTGAAAGAAAAGGTTAATTTCAAAATGATTCCTTAGTTATTTAAATATTTTGTATTTCTCTGTGAATAATTAGCCATTGGAAGGTGGACCAGTAAGGAAGATTCCAGTTACTGAACTAAGAGATACTAAAGCAACAGTTTTGTACATTGGTAGAATTCCACATGGATTTTATGAGAATGAAATGGAAGGATTTTTTAAGCAATTTGGTACTATCAAGAGACTTAGAATTGCTAGGAATAAGAAGACTGGAAAATCCAAACATTTTGGCTTCATAGAATTTGAGTCCCCTGAGGTTGCAAAAATTGTGTCTGAAACAATGCATAATTATCTATTGTTTGAGCATGTCTTGCAAGTTCATCTTGTTCCTCCCGAGCGTGTTCATCCAAAACTGTGGAATGGTGTGAACCGTTGGTACAAACCTTTGGACTGGGTTAACATTGAACGAAAGAATCACAACAAGGAACGGACATTGGAAGAGCACAAGAAATTGGTTGAAGGAATAAAGAAACGGGATCGCAAGAGGCGTAAGAAGATTGAGGCTGCTGGTATAGATTATGAATGCCCAGAAATTGTTGGTTACGTTGAGTCTGCTCCAAAGAAGATTAAATTTAATGCAGATTAGGACTTTTTTTTTTGGCAATTTAAACTATGGATCTGTGCAAAGTATGGGAAGCTTAAGCCATGGCCTTTGCAAAACAGTTTTGTGTGTGTATCTTGTTTCTAGAGCCCTGGCATAGGTCCATATAATTTTGTATTTGAATCAGGCGGTATGCCCAGTAGTTGTACTCAAAACTATGATTTCTTTTGGAT
>Seq30197 [organism=Ipomoea trifida (H.B.K.) G. Don] PacBio-Illumina derived unannotated transcript Itc12564/f1p0/1602
GGAAAATGGTGGTTTTTCAGGCTCCGGGGAAAGTTAAATCGTCGGAGAACTTCAAGAATTTCGTTCTAATCTGCTCTTTTCTCTGTGTAGTGTACCTGGTTTGTACCTTTGTTCTTGTTCCCAGCACCAAGCTTCTCCACGTTTCGGTTTCTTTGCAGGATGTCTCGTCCCCTACTTCTCTGGAACACATTGTTTTTGGCATTGCGTCGAGCGAGAAATCGTGGGCGAAGAGGAAGGAGTATGTGAAGCTATGGTGGAGGCCTAGTAGAATGAGGGGGTGCGTGTTTCTTGATCGTGATGGCGTAAAGCAGGACGACAACGACACTGATTCTCTCCCTCCGGTGTGCATTTCCGGGGACACATCGAGTTTCCGGTACACTTACCGGGGTGGGAACCCGTCTGCCATCCGCGTTGCTCGTGTGGTCTCGGAAGTGGTCTCCCTCAACCATTCTAACGTCCGGTGGTTCGTGTTTGGGGACGATGACACCGTCTTCTTCCGGATAATCTGGTGAAGACGCTGTCCAAGTATGATCACGGGCTCTGGTACTATATTGGCACCAACTCTGAGGACTTTGTGCAGAATAATTTCTTTTCCTTTGAAATGGCATTTGGTGGAGCTGGTTTTGCCATTAGCTATCCTCTGGCAAAAGCTCTGGCCAATGTCTTTGATTCTTGTCTTCACCGCTACCCTCATCTGTATGGAAGCGACGGCAGAGTTCATGCCTGTTTATCAGAGCTCGGCGTTTCATTAACACACGAGCCCGGTTTTCACCAGATGGATATTCGAGGGAATGTGTTTGGATTGTTGGCGGCACATCCACTCAGACCTCTGGTTTCTCTGCATCACATGGAGGTTTTCGACCCGATCTTCCCCAACATGACGACGAAGGAGGCTTTGGAGCATTTGTACAAAGCCGTCAGCATTGATCCCCACCGGATTTTGCAGCAAACGGTGTGTTATGATCGGTGGTTTTCCTGGACTATTTCGGTTTCTTGGGGGTATGCAGTCCAAATACATGGAAACCATTTGCTTTTGCCAGATGCACTGAGAGCGCAGGAGAGTTACTCGCCATGGAGAAAGAGCAAGAAGGACATACCTTACGGCTTCGATTCCCGGGGTTACCACCCTGATCCTTGCCGCCGGCAGACGGTTTTCTACATGGATAGAGTGTCTTCTTCCCACAGAGATGGAATCACCAGTATTTACAGGAAACTGACAACAGACAATTGCACCTTTGACAAGGCTTCTCCCAGAAACCTTGATGAAATCAGAGTTTTTACCCAGAAGTTAGAGCTCGACAGTAAAGAGTTACTAGCACCGCGGAGGCATTGTTGCGATGTGCTGCCTTCTTCAGCAGATAAAGCTCTGGAAATCGGAATTAGAGAGTGCAAAGAAGAAGAACTAGTTTACATGCATTAATCCTATACTCCCCCTATCAATCACCATAACTAAAGACGATATACGACTGTTCTATCTGATTGACTCGGCAACAACGCCAGGTAAAAACAATGTATTAGCCAAACTACCTTACTTGCTATGGATACATTTTTCTGGTTAAAGCAAGCTTTGTAATTAGC
>Seq30198 [organism=Ipomoea trifida (H.B.K.) G. Don] PacBio-Illumina derived unannotated transcript Itc12567/f1p0/2072
GTAGGCAGCTGCCCAAGTTAATTCAATTCTCATCAAAACCACCTTCTCTCTCTCTCTCTCTCCCTCTCTCTCTCTCTCTGGAAGTTTGGCTGTTGAAACGCTAAGCTATGGGCATATAAGCTGAACTGCCCATCTAAGCCACCATTATTGAAGCTTTCTTGATTATCATTCTTTTTGTTCTGTAAATAAAATATGGATGCTGCAATTGAGAAATCTTTGGCGAAGGAGAATGGTGAAGACTCTTCCCATCCTCAGAAGACTAATGAATTGAGTGAAATTGTGGAGGAGTCATCTCTGAATGTGCATCAAACAAGGCAAAACTTGGTTTCAGAGACACCGAAACGAGTGACAGAAGAATCATCGGATGATTGTTTGAGGATAAACGTACCCCTCTCGCCAACTCCAAAAAGGGTAAACTTTTCTCCTTTACCGAGCCCTTGTCATGGTAAACTCGATGGATCTCCAGATTCGTCATCAAGGGGTAAATCGTCATCTGTGAAAAGCTTCATTCCAAAATTAAGCTTCAAGTTCCGGAATACAACATCAGACATTGAACGGGCTGCAATGCTAGCTCTGGGATGTTCCCCGGGGAGGCAGGAAAAGCCTTCGATACTGAGGCAGCTCTCAGTAACGAAGATTTTCAATCCAAGAATGAATAGAACATCGTCTTTGCCAGTGTCTCCAATTGCACACTCGAATCCTGAATCAGCACATGGAGGACTTAACTTAGCGGTATGTATTCATAACTTTTACCTCGTCTATAAATATGATGTGATGAAGAACCAATTTGCATAGTCAACTTTGATATTAACTCTAGCCCGAGGCCTAAATGTGTATCTATTGCGTTGCTATATGGTCCCTTTGCGTCTGGTTAGTATCTCGAGTCATTCAATCTGGATGTACTACTTTCCCCGGGCTGTAACTTAACTCCCATACTGTTTATTGTTTAATAGAAAATCGGTAGTGAGCACCCAATACACAGATCAAATTCAGTCCCGGATTTAAACAAAGATGGAAGCACGAGACAGGTTGGCTGTGTAGAGAGCCTATATCGCGTCATTCCCTCTACTCCTTGTGTTGCGGTCCAGTCTGTAGCAACATCAGCCGCAGCTCCAGCTGACACTGCGGATGGAACCGATGAGTTGGGCGAAGACATAACCCAAGAAGACGCTGTCTGCAGGATATGTCTGGTTGAACTCGGGGAGAATATGGACACGCTTAAGATGGAATGCAGTTGCAAAGGTGAACTCGCCCTGGCTCACCAAGAGTGTGCCATAAAATGGTTTAGCATAAAAGGGAACAAGATCTGCGATATCTGCAGGCAAGAGGTTCGGAATTTGCCTGTCACACTTTTACGGGTTCAAACCCGAGCACTTGGAATTCCCCAGTCTGCTGTTATTCAATACAGGATTTGGCAGGATGTTCCTGTTCTTGTTATTGTCAGCATGCTTGCCTACTTTTGCTTCCTAGAACAACTTTTGGTCGGAAGAATGGGATCTGGTGCCATTGCGATATCTCTTCCGTTTTCATGCATCTTGGGTCTCCTTGCATCCATGACATCGACTACTATGGTGAGGAGAAAATATGCTTGGGTGTATGCTACAACTCAGTTTGCTTTGGTGGTTCTTTTCGCACACATTTTCTTCAAATTGCTCCGCATCCAAGCAGTTCTGGCGGTTCTTCTGGCCACCTTTGCCGGTTTTGGTGGTGTAATGTGCGCGACTTCCATTCTTTTCGAGCTTATGAAGTGGAGGTGGCAGACTCGGGGGAATCAGCAACCGACTTCTCAAGAAGCAGAGCTTCCAAGTCAGTCTTCGCAATCCAATCCAACCCCGCAAACTGATCAGCATCCGATTGATGTTGAAACCGGGAATGCTGGAGTTGATCGTGGCCGTCAAGAACAGTAAAGATTATATGCAATTGGTGCAGGTTGTGGTTATTTTGGACTTTGGTGTGATCAAGGAAGGCCACACAAAAAGTCATTTAGTTAGGTGGATTTTCAGTCAAAATTTTTGTAAATGTTGTCACCTTCTCAAGTACAACTCTGATGAGGAATTGTTGTTTCTGGTT
>Seq30199 [organism=Ipomoea trifida (H.B.K.) G. Don] PacBio-Illumina derived unannotated transcript Itc12568/f1p1/2021
ACGGAATATTGAAGTTGGCGTTTGAAATGTTGGGTCCAAGAGTCCATCTCTGCTCCTTTTCAAGCCCACTCAATATATATATTTATGGAGGGTTTGTTGGGATCTGACACTCTGATATAGGAGCTCAAGAAATAGAGCTAATTAGTACCCACATTTCACATTTCCACTCATTCTTTCCAATTTTGTAGCTCAGATAGCAACCGGATAGTGTGATTCAAGCGGGGTTTGGAGATTAAGAAACAGAAATGGGGAAAATGGGGTTGAGGTGTTTGGTTTTTGCAGTCTTGGTTTTGTGGAGCTTCGCATCTATTGTGAAAGGAGAGGATGATTACAAGTATTTCACTTGGACTGCCACTTATGGAACTGCTTCTCCTCTTGGTGTTCCTCAACAGGTGATTCTCATCAATGGTCAATTTCCTGGTCCAAGATTGGATCTTGTGACAAATGACAATGTAATCCTCAACCTCATCAATAAGTTGGACCAGCCACTTCTCTTGACATGGAATGGGATCAAGCAGAGGAAGAACTCGTGGCAAGATGGAGTTTTCGGGACTAATTGCCCTGTCCCGCCAAATACAAACTACACATACAAGTTTCAAACGAAAGATCAGATTGGAAGCTATACATACTTCCCGTCAACTTCCATGCAAAAAGCCGCGGGAGGGTTTGGAGCGCTTAATGTTTATGCAAGATCAGTCATTCCAGTTCCCTATCCGAAACCAGCTGGAGATTTCAGTTTACTTGTTGGTGATTGGTACAAGACTAGTCATACGGCTTTACAACAAATATTGGATTCGGGAAAATCTCTGCCCTTCCCTGATGGCCTTCTTATAAATGGCCAGAGTCAGTCTAGCTTCAGTGTGAATCAAGGTAATACCTACATGTTCAGAATTTCAAATGTGGGTTTGTCAACATCCATTAACTTCAGAATTCAAGGCCACAAGATGAAGCTAGTTGAGGTTGAAGGATCCCACGTTGTCCAGAATATGTATGATACGCTCGATGTGCACATGGGTCAATCTGTATCTGTGCTTGTCACTTTGGACCAGCCGCCAAAGGACTATTTGATCATTGCATCTACAAGGTTCACCGGAAATGTTCTGAACGCCACTTCAGTGCTACACTACATAAATTCCGTCTCACCGGTTTCTGGGCCAATACCCGATGCTCCAGGCGGCCAATTCGACTGGTCTATGGTGCAAGCCAGAACATTCAGGTGGAATTTGACTGCAAATGCTGCTAGGCCTAACCCTCAGGGGTCTTTCCACTATGGAAAAATTACTCCATCAATGACGATTGTGCTGGCCAATTCAGCACCAATAATCGGTGGAAAGCAGAGATATGCTGTCAACAGAGTGTCCCATATTGATCCCGACACCCCTCTCAAGCTTGCTGATTACTTCAACATCACCGGAGTCTTTAGTCTTAATGCAATTCAGAGCTCTCCTTCCGATGGTACACCTTCCCTAGCCACAGCTGTGCTCCCCACTTCTCTTCACCAGTTCATCGAAATTGTATTCCAAAACGACGAGGACACCATGCAGTCTTGGCACCTTGATGGCTATGATTTCTGGGTTGTAGGATTTGGCTTGGGAAAATGGACCGGAGCTAGTAGACAGAGCTACAATCTTGTCGATGCACTTACTAGGCACACTACACAGGTTTATCCTAAGTCTTGGAGTGCTATACTAGTATCCTTAGACAACCAAGGAATGTGGAATTTGAGGTCTGCAATATGGGAAAAGAGGTACCTAGGACAGCAGCTCTATCTGAGAGTCTACAATCCAATTCAGAATTTTGCCAATGAATATGACATTCCTAATAATGCTCTGCTATGTGGAAGAGCTGTAGGTAGACGCCATTAGAGATGGTCATTTTTTGTGTTAGTTGGAACAGTCATGAAAGGTTGACTGCAAGAGATGATGATACCAAAAAGCAAATGTTTTTGTGCTTGAACTATATATGCCTCTTATTCAAATTGTATATCTGAAATCCTGAGTGTTGTTAAAACTAATTGTTGTTTTGTAGCATCATTATATTATTGATC
>Seq30200 [organism=Ipomoea trifida (H.B.K.) G. Don] PacBio-Illumina derived unannotated transcript Itc12570/f1p0/1824
AAGATATTTGGGTGTTGCACTGTAAGAAGGCCAGGCCGCCACCCACAATTCCTTTCTCCATTCTCTGCAGAAAAAAAAAGCTCAAAAATGCAGAGTTTTATCAGTTTTCTTCTGCTTTCTCTCCTCGCTTCATCGTCGTTTTCCGGCGCAGAAATTACACGGAGAATCGGAGTATGCTATGGACAACTGGGGAATAATCTGCCGAGTCCAGCAAAATCTGTGGAGCTCCTCAATGGATTAAAGGCTAAGAGGGTTAAGATCTACGATGCCAATCCGAAAATCCTGAAATCCCTGCAAGGTTCTCAGCTTCAAGTCTCGATCATGGTCCCTAATGGCCTCATCCCCAACATTTCCTCCAATCAAACATTGGCAGACCAGTGGGTACGCATCAATGTTGTCCCCTTCTACCCCAAAACCATGATCCGTTACCTCCTCGTCGGCAATGAAATCCTGAGCAACCAACCTAACACTACCTGGTTCCAGCTCGTACCGGCCATGCGCAAAATCCGGCGATCTCTCCGGAAATTCCGGCTCCGGAAGATCAAAGTGGGGACTCCTTTGGCTATGGACATGTTAGAGTCTTCATTCCCGCCGTCCAATGGAAGTTTCCGGTCCGATCTTTCCGCCCGAGTTTTCCGGCCTCTGTTACAATTTTTGAACCATTCTAGATCCTTCTTCTTCTTCGATGTCTACCCGTATTTCGCCTGGGCAGCTCAGCCTAAAGCTATTAGCCTTGATTATGCTCTAATGGAGCCCACTAATGTCACTTATTCGGACCCGGGTTCGGGCTTGACGTACACGAATTTATTGGATCAAATGATCGATGCGGTTCATTTCGCGATGAAGCGACTAGGGTTCCCGAATCTCCGTCTCTTTATTGCGGAAACGGGTTGGCCCAATTCCGGCGACGCCGATCAAATCGGAGCGAATATTTACAATTCCGCCACGTATAATCGCAACGTGGTTAAGAAATTCACTGCCAAGCCGGCGGCGGGGACGCCGGCGAGGCCGGGCGCGGTGGTTCCGACGATGATATTCGCGTTGTATAACGAGAACCAGAAGCCGGGGCCGGGAACGGAGCGGCATTTCGGGCTGTTACACCCCAACGGCACCAACGTGTACGAGATTGACCTGTCGGGGAAGACGCCGGAGTCGGAATTCAAGCCGCTTCCGAAGCCGACGAACGATATTCCGCCGGAGGGGAAATTCTGGTGCGTGGTGGCGCCGGCGGCGAATAAGACGGCGGTGATTGACGCCTTGAGTTATGCATGCGGGCAGGGTAAAGGGACCTGTGACCCGATTCAACCCGGTGGGAAATGTTATCAGCCAAATAATCTGGTCCCACATGCCAGCTATGCATTTAGCTCTTACTGGGCCCAGTTTAATAGCATAGGTGGGACCTGCTACTTCAACGGCCTTGCTATCAAGACTACAAAGGACCCTAGTCACGGTTCTTGCAAATTTCCAAGTGTTACCCTTTGAAGAATGCATCGACATTGGTAAAATTTTTGATCGACCAAGATTTTTTAACGAGTAATGTGTTACATTGTCATTTGGTATAATTTTTGGTCGATCACGATTGTTTTAGTTCTAATTAGATTATTAGATGGAGAGTAGAGGACCCCAAATTCACTTGTACCATTTTTTATGCTACTCTCGATTATTTTGAGAATTTAATTAGTATGTTCTGCAAG
>Seq30201 [organism=Ipomoea trifida (H.B.K.) G. Don] PacBio-Illumina derived unannotated transcript Itc12572/f1p0/4095.1
AGCAGAGAGCAGCAAAACTTGAATGGTGATAGGCAAGGAGTTGAAAATATGGCTCATAAAAAGCCTTGCAAGTCTAATGAAATAGTGAGCAATGCAAAAGCTACTGGAGGTGGTCTAAATGCAAGCCCTGAGGAAGAGGGAGTTGGAAAAATGATCCTGGGATCATGTAAAAAGCCTTGCAAGTCTAATCTCCAAGTGGAAGCTGTGGCTAGGTGTTTTATATTTTCCGGGCATAGGCTACAGAGGAAGGAGTTCCAGCAGGTCATTAAACGTTTGAGAGGGAAATCTTGCAGAGACTCTCACCAGTGGTCATATCAAGCAACACATTTTGTTGCTCCAGATCCTGTTCGCAGGACTGAAAAGTTTTTTGCTGCTGCAGCATCTGGAAGGTGGATCCTGAAGGTGGATTATCTAGCTGCTTGCAATGAGGCAGGAAAATTCTTGGAAGAGGAACCATATGAATGGCACGGAAAGGGATTGACTGAAGATTTAGCTATCAGCTTAGAAGCCCCAAGGAAATGGCGGCTCCAAAGGCAGAGAACTGGTCATGGTGCATTCTATGGAATGCGGATTATAGTATATGGAGAGTTAATTGTGCCATCATTGGATACTTTGAAGCGTGTTGTCAAGGCTGGGGATGGCACTATATTGGCAACTTCTCCATCCTACACTCGTGTCCTCAAGTCAAATATCGACTTTGCCATTGTGGCTCCAGGAGTCCCACGCAATGATGCTTGGGTTCAAGAGTTTCTGGAGCACAAAATACCCTGCGTTTCAGCTGATTACTTGGTAGAGTATGTTTGCAAGCCTGGTTACTCCCTGGACAAGCACGTTCAGTACAGCACCCATGCTTGGGCAGAGGAGTCTTTAAAGAAACTTGTAACACGCTGCGAAGAGGTTGAAGACCCGACACCATCGGGAGATGATAATAGTAGCAGTGACAAGATATCGTGTAAGGCTTGTGGGTCTGATGATGCGAGAGAAGGAATGGTGAAATGCGGGTGTGGTGTTGGCATTCATATTGGCTGCTGCAATCCTCAGCTGGAAGATGTGCCTAAAGAAGCCTGGCATTGCCCGGAATGTAAACCCAATGAAAGTGGCTCTAAGAAACCAAAGAGGAAGCGTTGCAAAGTTTGAGTCTTAACTCTTACTAGGAGGGCGTACATTTTGTGTTTTATTGATTATGTATCAATAGCTTTAAAAGCCATTAGTATAGTAGGTGACGTCGCTAGTGAAATAATGCGATTTGGTGTGGATCAACACTCAAAAGCTTGCGTTTTGGGCTGTGGCTGCATCCTTCTGGACTCAGCTGCTCGATATCTCCTTTTCCACTTCAATGTTCATCCTGCATGGCTTATCAAGCCTAGTGGACTAAGCATTCTAGTGTGAGTTATTAAGTGTTGTCTTGTGGGATTAATTTAGTTCGGTTAGTTTTATTGATCACCTAAAAGCTTTGTTTTAGTGGTGCAAAGTTGGTTTTTAGTGAGTGTTAAGTGAGTATCATCTTTAAAGAATGGTAAAGATGGGG
>Seq30202 [organism=Ipomoea trifida (H.B.K.) G. Don] PacBio-Illumina derived unannotated transcript Itc12572/f1p0/4095.2
TCCTGTAAGGCCGTGACCACCCATCTAGAATGGTAACAGAAGAAGTGTCATCACACTATATAGTAGTTGGCAACAGCTAAGAAACATAGACACTATTGTTCTCGACAACAAGGAAAACATAGACAAAAGTCTGAACAATATATATACAACCTAACCATGATGGAATCCTAAAAGCACAGTTTCTTGAGGATAGGATATACTAATCAGATCAAGAACCATATTACTTGGGAGATGAGTTATCTAAGAGATTTTCCATAGAGGTTAGCATAGACAGATTTTGTTCGGTACACTAGAATCGCGCTCAGACCAGATGCAATAATGCAAAGAGCACACATTATGAGAGAGGTCAAAAAGAAGCAGACAGCGCCTTCGCACTTGATAGACTCACCAGCAGTGAGAGTATAACGGCGTTCTTGGGCTTGCTTCTCGGCCTCTATATCGTATATACTGCTAGCAATAACACCCGAGAGGACTAATGAACCTCCCGGGTTTGCCAGGGTGAGGAAATTGTATAAAGCCCCAAAATTTCTTAACCCGAATAATTCAGAAGCAGCAGCTGGCACAATTGCCCAGTGAGCCCCATAGCCCAGACCAACCAAAAGAGTGCCAATGTGCATTGCCCCAGGCCAACCCATTGCAAAGAAGAAATGCCCAAATGCCATTGTAACCTGGGCAACACCCATAGCTACATGCCTTGGATAAGCATACTCCCTGACAACTATTTCAGAAAAATAACCGCCCCCAACTCGGCCAAGGAAGTTCCAAATGCTGATCATAGAAACAAAAACCTGTTCGTTATCATACCCTAAAGATTCACTCATTTGACCCAGATTATCAATCACTGTTAAACCAGATCCAGAACCAAACAGAAGAGAGAAAAATATAAGCCAAAAATCAGCCTTGATTAAAGCCTGAGTTAAGGTAAAGTCCTCCCCCCTACGAGGACCCCGTCTTCTTTTAATCCTCACCGCTCCTTCTGCTGCTGCATGGG
>Seq30203 [organism=Ipomoea trifida (H.B.K.) G. Don] PacBio-Illumina derived unannotated transcript Itc12572/f1p0/4095.3
CAATGTGGAAAAGCAATGAAAAATTAAACTCTGAGAAGGTTGATGTTCCTGCAATGGATAATGCAGATAGTAGCAAAGAGACTGGTAAAAGTAGATCTTTAGAATCTGAAGCTGAACAAACTGAACCCCTGTTTGATGAGACCGAAGCTCCAGATGACAAAGAGGAGGAGTTCAATGTGGCGGTCCAAAGAGATAATTCTAATGACATTGAATTGCAACATTCAGTAGATAATTTTGCGGAAGAGGAAATTAATGTCCACAAGACAGATGAACGAATCACTGAAAACAACTCAGGTACTGGTAACCATCCTGCAGGGCATGGTGCTCTGAAAACAATGGTTGATCAGACTGATTCTGTGAAGAATGCTACAGAGGTAAAATTGAAAAAAGATAAAACATCCCCCTTGAGTAGTAGTAAGAAAGCCAGTCCAATTGCTAAGAAATCTACAGAGTCTAGAAAAGGTGCTGAAAGAAAGAGAGTCATAAATGGAAAAAGTAAGAAGGGAGTGGGGAAGCAAAAAAGACAGGCATCTAGTACACCTGCAGGAGTAAACCTTGCTGATACAAATAAAGAAAACAGTTCAATGGAAGTGGAAAAGGATTGAACAATATTTTAGAAAATAAAAAATAAAAACATTATCAAACAGTACACTGGTTTTTTTTTTTTTTTTTTTTTTTTTTTTTTTTTTTTTTT
>Seq30204 [organism=Ipomoea trifida (H.B.K.) G. Don] PacBio-Illumina derived unannotated transcript Itc12575/f1p0/1720
AGACAGGGAGGATTTTACCTGTTCTGAACTCACACCGACGGCGATTCTTCGGCCCTTGATCGATTTCACTGCTTTACTGAGCAACACCGCTCGAGGAAATAAAAAACAAGTGAAAAAAACCGGCCAAAAAGGGGGAAAATCTCGAAGGTATTAATAATAAAAAAAAGGAATCGTATTTGCAGGCTTCAACTGGGAGCCACTGGAAAACAGCCTTTGTTTCTTCTCGTCGTAAGGCAATTCAAGTCCCCCACCTGAAGTGATCATTCAATAGTCCGTAATGACAGACATCAGTCCTATGACGGATACATCAACTGATGCAGATACTGAAGATAAAAACTCTAGGTTTCCAAGTGATCAATCTCTAGGCACTGTGGCTTCCAATGGCAGTGACAAGACAAAAGATCAAAAGACACTCCGCAGGCTTGCTCAAAATCGAGAAGCTGCAAGGAAGAGCCGTTTAAGAAAAAAGGCATATGTCCAACAGTTAGAGAACAGCAGAATGAAGCTGTCACAAATTGAGCAGGAGCTCCAGCGAGCTCGACAACAGGGCATATTTATTTCAAGTTCAGGAGATCACTCGCAATCCATGAGTGGAAATGGAGCCATGGCATTCGATGTAGAATATTCACGTTGGGTGGATGAGCAAAATAAACGTATCAATGAGCTAAGAGGAGCTGTTAATTCTCATGCTGGTGATGGTGAACTTCGCATTATTGTGGATAGCATCTTGGCACACTATGATGACATTTTCAGGATAAAAGCAGATGCTGCCAAAGGTGATGTCTTCCATATTTTATCAGGCATGTGGAAAACTCCTGCAGAAAGATGCTTCCTATGGTTGGGTGGATTTCGTTCATCTGAACTCCTTAAGTTGCTTATAAACCATTTGGAGCCTTTAACCGAACAGCAGTTATTGGCCATCCACAATTTGCAAGAGACATCTCAACAAGCTGAAGATACCTTGTCCCAGGGAATGGAGGCATTGCAGCAATCCTTGGCTGAGACGCTGATCGGGACTCTTGGCTCTTCAAGCTCATCAGGAAATGTTGCGAATTATATGGGTCAAATGGCCATGGCAATGGGGAAGGTTGGAGCTCTCGAGGGGTTTATATGCCAGGTGTTCGATCATTGTTTTCGCTCGTTTAATACACGCCTATTTATTTCAATTTACAGCAATATATAGGGTTGGTGGATGATAAGATGTTGATTTCAGGCTGATAAGCTGCGGCAGTCGACATTGCAACAACTGCATAACATATTGACTACTCGCCAATCAGCCCGCGCTCTTCTCGCCATCAACGACTACTTCTCACGCCTTCGAGCACTAAGTTCTCTCTGGCTCGCTCGTCCTAGGGAGTAACTAACTTCCTTTACGCAACACAATGAAGATTCATAGGGGCACTTGTATATCAGAATTCTCTGCCTAGAAGTTGTGATCTTGCTTGATCCCTCCAGTTTTGGAAGCCAGTGCTGCATTTATCCCTAATTATCGAGATTTCGTGACACCATTATAGTTAACTTGTTCATGTTGTACGGTTTATACTTCCTGTTTATCCGGTGTTGTCTGAACATTAGTGTTACAGTTGCTAATTTGTAATATAGATATAGATGTGATGTGGCTGGTGAATTGTTATATGTAATCTTTAGCATATCTAACAGTAACAGTGATGCATAATGGAAAGGCTACAATGTTGATGACCTCTCATGTGCGAAGTGTAATACAATGCTTTTGATGTT
>Seq30205 [organism=Ipomoea trifida (H.B.K.) G. Don] PacBio-Illumina derived unannotated transcript Itc12576/f1p0/1000
ACACAAAAACGCATTCTTCTAGTCTCTTCTTAAATCCTAAATCTCTAGTTCATTAAAGAAGCTTTGAGTTCTAGTGTCTGGTCTTCAATGGCGGCCGGAATTGTCGTGGTTTTCGACTTTGACAAGACGATCATCGACGTCGACAGCGATAACTGGGTCGTCGATGAGTTGGGCTTCACCGGATTGTTCGACCAGCTTCTTCACACCATGCCCTGGAATTCTCTCATGGATAGGATGATGAAGGAGATTCATGCGAGCGGGAAGACAATCGGAGACATCGAACGAGTTCTCCGGGGCATCCCGATTCATCCCCGGATTGTTCCGGCTATAAAAGCAGCTCACAGTTTAGGGTGTGATTTGAGGGTAGTGAGCGATGCAAACGTTTTCTTCATCGAAACCATCTTGAAACATCTGGGAATCCGAGAATGTTTCTCGGAGATCAACACTAATCCTGGCTATGTCGACGAGGAAGGCCGCCTCAGGATCCTCCCTTTCCATGACTTCCATTCTTCTCCCCATGGCTGCTCTCGCTGCCCTCCCAACATGTGCAAGAGTATGATTGTTGAAAGGATTCAAGCATCTATGGCTAAGGAAGGGAAGAAGAGGATGATCTACCTGGGAGATGGGATTGGGGATTTCTGCCCAAGTTTGAAGCTTAAAGCAGGAGACTTTATGATGCCCAGGAAAGACTTCCCAGTCTGGGAATTGATCAAAGAAAACAGGTCCCTTCTAGAAGCAGAGATCCATGAATGGAGCAATGGTGAAGACTTTGAGAGGATCCTTCTTCATCTCATTAACAGGATTTGCATTGAAGACAGTAAATTTCTGGCAGCTGAGTCCAAATTCCAGGCAATTTCCATTGAAGCTCTGCCCAAACCTATCCCAGTGCCTTTCTAGTTCTGTTCTTCAAGAACAGCATTTAATTATCCTTTTAATGTTGTATTCAGCAACTTAAGTAACATCAGTAGTTCCAGTTTCTGAATGAAATTTCAAGACCCAAAAGG
>Seq30206 [organism=Ipomoea trifida (H.B.K.) G. Don] PacBio-Illumina derived unannotated transcript Itc12579/f2p0/1911
GAACTTTTCATACATTTTTTCTCTCTATATTTGTGTTGAGTTTAAAGTCGAATCTCAGAAAACACACATCATCTACGCAAACTCTCTGCAGTATCAAACAGCGATGCATTCTAATCACTTACTACTGGAAGAACCCATCCGGATGGCCTCCATTTTGGAGCCATCAAAAGCTAGTTTTTTCCCGGCAATGACGAAGATCGTGGGAACGTTGGGTCCCAAGTCTCGATCCGTGGAAATTATTTCTCATTGCCTTAAAGCTGGGATGTCTGTGGCGAGATTTGATTTTTCATGGGGAGATGCAGATTTTCACAGGGAAACACTAGAGAATTTGAGAACCGCTATTAAGCTTACTAAGAAGCTCTGTGCTGTTATGTTCGATACTGTAGGCCCGGAATTGCAGGTCCTTAACAAAAGTGAGAAGGCTATTTCCCTCAAGGCAGATGCCACTGTCACCCTGACACCTGACAAAGGTGAAGAAGCGTCTTCGGAAGTGTTGCCTATAAATTTTGTTGGATTGTCTAAGGCTGTGAAGAAGGGAGATACCATGTTTATTGGCCAATACCTCTTCACAGGAAGTGAGACTACTTCTGTTTGGCTCGAGGTAGATGAAGTGAAGGGTGAGGATGTGGTTTGTGTTATAAAGAACTCTGCAACTTTGGCTGGGTCATTGTTCACTCTGCATGCTTCTCAAATTCCAATTGAGCTGCCTACTCTTTCTGATAAAGATAAAGAGGCCATAGGCTCATGGGGAGTTCAAAACAAAATTGATTTCCTTTCACTATCATCTACAAGGCATGCTGAAGATGTTCGTGAGGCTCGCAATTTTCTATCTAAGCTTGGAGATCTTAGTCAGACACAGATCTTTGCTAAAATTGAAAATGTAGAGGGCTTAACTCATTTTGATGAGATCCTTCAAGAGGCTGATGGTATCATTCTTTCTCGTGGAAATCTTGGCATTGAGCTTCCACCTGAGAAGGTGTTTTTGTTTCAGAAGGCTGCAGTTAACAAGTGTAACATGGCTGGAAAACCAGCAGTAGTAACACGCGTTGTTGATAGCATGACTGACAACCTTAGACCTACGCGTGCTGAAGCAACCGATGTTGCTAATGCTGTTTTGGATGGGTCCGATGCAATTCTTCTTGGTGCTGAAACTTTTCGTGGATTATACCCTGTTGAGTGCATTTCCATTGTGGGAAAAATTTGTGCCGAGGCAGAGAAAGTGTTTAACCAAGACATGTACTTCAAGAAGACTGTTAAGTTTGTTGGGGAGCCCATGTCACATTTGGAATCGATTGCTTCCTCAGCGGTAAGAGCAGCCATCAAGGTGAAAGCTTCTGTTATTATTTGCTTCACTTCATCTGGAAGAGCTGCAAGACTAATAGCAAAATATAGGCCAACAATGCCAGTACTATCAGTAGTAATTCCTCGGCTCAAGACCAATCAACTTAAGTGGTGTTTCAGTGGTGCATTTGAGGCAAGGCAGTCCCTTATTGTACGTGGACTTTTCCCCATGCTAGCTGATCCTCGACACCCTGCCGAGCATTCAAATCCCACAAACGAATCTGTGCTGAAAGTTGCGCTCGACCATGGGAAGTCTGCCGGAGTGATCAAATCGCGTGACCGAGTAGTGGTGTGCCAGAAAGTTGGAGATGCATCAGTGGTTAAGATCATCGAGCTTGAAGACTAGATTTTTACTTCATTTCTTCCCCACAATTTTGCAGTGTGTGGGGCTTTTTTCTGACTCGTGAGCGATTAGAGAACTAGGATTTTACCGAGGTTTTGGGTAATTTATAATTTGGCGTATAGCTTTAAAAGCAATATGGCATTCTGTGAAAGCCATTGTTGAAAACCACTGAAACTGATTTTGTTCACAAGGGTAAATAAAAGCAATATGGCATTAAGTTCCGGTCAATGCTATTGCC
>Seq30207 [organism=Ipomoea trifida (H.B.K.) G. Don] PacBio-Illumina derived unannotated transcript Itc12582/f2p0/1369
ACAGTGTTATTTGAGGGTATTTCTCGCTCACGTTCTAAAACCCCTACGGCTAAAATCTCCGGCTTTCCGGCGGCGCGTTCACTGAAAGTCTGACAATTATCCGAAAATGAAGGAGGAGAAGAAGCTAATAGCCCTAGGGTTCGAGGGCTCCGCCAACAAAATCGGCGTCGGAGTGGTGGCGCTCGACGGCTCAATCCTATCAAACCCCCGCCACACCTACATCACTCCGCCGGGGCAGGGCTTCCTCCCCCGCGAAACCGCCCAGCACCACCTCCAGCACGTCCTCCCTCTCATCAAATCCGCCTTAGACGCCGCCGGAGTAGCCCCGAAGGACATCGACTGCCTCTGCTACACCAAGGGCCCCGGCATGGGCGCGCCCTTACAGGTCTCCGCGGTGGTCGTCCGCGTCCTCTCCCAGCTCTGGAAGAAGCCAATCGTCGCGGTGAACCATTGCGTCGCGCATATTGAGATGGGCCGGGTCGTTACCGGCGCTGTTGACCCGGTTGTGTTGTACGTCAGCGGAGGGAATACTCAGGTGATAGCTTATAGCGAAGGACGGTACCGAATTTTCGGGGAGACCATTGATATCGCTGTTGGGAATTGCTTGGACCGGTTTGCTAGGGTTCTCAAATTGTCCAACGATCCAAGCCCTGGATACAACATTGAACAGCTTGCAAAGAAAGGAGAAAAGTTCATTGAACTTCCATATGTAGTAAAAGGGATGGATGTTTCATTTAGTGGGATCTTAAGCTATATTGAAGCCACCACTGAAGAGATGCTAAAAAATAATGAGTGCTCCCCTGCAGATCTTTGCTACTCTTTACAGGAAACTTTATTTGCAATGCTTGTGGAGATCACTGAGCGGGCCATGGCACACTGTGACACGAAAGACGTATTGATTGTTGGTGGTGTGGGATGCAACGAGCGATTGCAAGAGATGATGAGAACTATGTGCTCCGAGAGGGGTGGCAAATTGTATGCAACTGACGAGAGGTACTGCATTGACAATGGAGCGATGATTGCATATACCGGTCTCCTAGCTTATGCTCATGGAGCTTCGACTGCAATGGAGGAATCCACATTCACGCAGAGATTCCGAACAGATGAAGTGCTGGCAGTTTGGAGGGAGAAGGAATCAACCAATGCCAGCAATACTACTGAGGTTAGCATCTAACCAGGCATTTGGAGTTCAAGGCTCCCACTATTTTCTTTGTCTGTAATTGCTTGATATGAAACCGAGGTTTAAATTCTCGAATATTTACGTTATGATTAGTTTATAATGTGCATTTGTATTCTAAGTTCATACTTTTTGAGATTATTGATAACAAAGATGTAGTAATTGCACCGAAATAAATATTCTCGAAATTACAAGTACCATTTTTCT
>Seq30208 [organism=Ipomoea trifida (H.B.K.) G. Don] PacBio-Illumina derived unannotated transcript Itc12587/f1p0/2074
ATTCAAAGAACCCATTTCTAATTCACTTCTGGGCTTTCAAATTTCCAGTTTCTCGGCAACAAATTCAGCCTTCCCTCCACTGCAATACTTTCTCTATCTAGCACCTATCAGATCCATGGTTGATTCATTGGCTTTGTGATTGTTTTATGGTTCTAGGGTTGTAGTTTAGTGGTTGCAACTTTGCAACTTGCAAAGCATGACGGATACAGACACTGACATACCTCTATTTGAGAATGTGGTGGGCTGTGAAAATGGAGTTCAGCAAGAACTTCCAACCGCTGGGGAAGAAGTTACTGTTGACAAGTCTGATCGGATACCCAATGGCAGTACCACTATTGAAGAAGTGCAAGGGAGCTTTGAGAGTGCTGTGATTTTGAAGGACGATGAAGCTGTTGAAACTTCTATCCAAGAGGTTGAAGACAAACCAACAATGCCTCTATATAGCAATGGCAGTGCTGGTTCTAAGGAATCCAAAGTTAAAAATTCTGCAGAGCACAAGAGTGAAAAACCACAGAAAGCCCCTGGAAAGCTCAAAAATGGGAAGCCTTCAAGCACTGGACATACTGTGGTTTCTGGACTAAAGAAAGGCAACGATGGAAAACATGGTTTATCTAGCTCTGTTATTTCGAATGGGACCATCACCTCAGAATCGCTGTCTAAACAACCTACTGCTCTCAGTGCAAAGAGCAAATCATTTAATGAGAGGAAAGCTACTGAGAGAAATCCTAAGCAAGCGTCTTCTATTGTGAAGGCTAATCATTCTAAGACTGATAAAACATCTTCCCCAAGTGATGCACAGCCCGAAGACCTTGAGGAAAAACCTAAAGTTAAGCCACTGAAGAAAGACCCTCCAAATAAAGCTGAAGTTCCAGCTGAATCTTCTGTAAGTCCTACTGCTGCAGATGCCAAGTCGCATAGAGTGGGTGCACTTCCAAGATATAGTTTCAGCTTCAAGTGTAACGAAAGGGCTGAGAAAAGGAAAGAGTTCTACTCTAAACTCGAGGAAAAGATCCATGCAAAGGAAATGGAGCAGAATAATTTGCAAGCAAAGACTAAGGAAACACAAGAAGCTGAGATCAAAATGTTTAGAAAGACCTTAGCATTCAAAGCAACTCCAATGCCAAGCTTCTATCAGGAACCTCCACCTCCGAAGGTGGAGCTGAAAAAGATTCCTCCGACAAGAGCCAAATCTCCCAAGCTTGGTCGGAAAAAAGGGTCTCCTAGTAGGGAAGAGAACAATGACAACAACGTGCGCCCTAGTAGGTTGAGCTTAGATGAAAAAGGGCCCCGGGATAGCCCTGCCAAGGGACTTTCTCTTGTTAATGCTAAAAGGACTCAACGGAAGTCCCTTCCTAAGTTGCCATCTCAGAATACCAACTTAACCAGTGAAACAAAGAAATCTTCCAATAGCAAGACGAGCTTATCCAAGGAGGCCATTGATCAAAATAGCACATTTAAGGAGATCAATGAAACCGGAACTGATGTTCAGAAACAGGAGGCAACCATTGTCGAGTTAAGTGAAACTGAGCCAAAGGCAAACGATGAATCTTGTTTTGATGGTCAAGGACAGATGACTATGGTGCAGGAATATATTGTTGTGGACCATTAATAGCAAGAACCGGAGCCCCAGTTACATTTATTAAGCAGCTGAAAATCACGCTTTGCCTAAAATATTGGAAAATACGAATAAGGCTCGATTCATTATAAAATGAAGGTTTAAAAACTGTCTAGTTGGGCATGATGTGTTGTTTTATCCATAGTCGGAGATGAGGCTTGGTTTCTGATGTGTATTTTCTTATGAGATTCACGAGTGTGGCGCTTGGAACTGCAAGCAATTGCAAGGCTACCAAATTTGCAATTTGTTGGTCTTAGTCTTATGGTTTAGAACTTTAGATGTATTCTAGTTTATATTTACTCTAGTGAAAATATTTTTGAAATTTTGCCTCAGAGAAACATTTTAAGATCCAAGTCTTCATCAGTTTCAGAAGTTTGGCAAGCATGTTCAGTCTGTACTGGCCTGTTGGAACTGTGATGAACAGAGAACTACTGTTTGTTAATTGTAGTGTAT
>Seq30209 [organism=Ipomoea trifida (H.B.K.) G. Don] PacBio-Illumina derived unannotated transcript Itc12589/f1p0/2396
CCGAGATAGCGCTTCACCTACACCCAATCCTTTTCTCAACTTCCAGAAGAAGAAAGAAGAAAGTAAACAAGGGTCACTCACTGTATGTTCCTCCTTCGCTCCATTTCCCTTTAATCTCTTTCTTGATTTCCTGCATTTTTAATCTTTAAATGCTCAACCACTTTTTTTCACAACTTCATATGAAGTTTCTTGTCGTGTCTAAATTCTGGAGATAAGGAATTGTTTTTTATTCACGAAACTGTTCAATTCATGACTATGCTTATAAATTCGTCGCCTCCATTAACAAACCCATCTTCGGATCTCGCAAGAAAACCCTGCGAATTCTTGCCCGAAAGGCCCAAGCTTTATGACTCATTCCTGCATAAGAAGAGGTTTTGTAGAGTATTAGCCATTGCCCATACCCGTACTAGTAATTCTTGTTGGAAACAGAGCGAATTAGCCGTGAAAGATGGCATTTTTGTTCTGCCTAATTGGAATGTTGCCAGTAATGATAGAACAGCCAGAGAACTTAAGCTACATGATGCAATTCTGTATTTAGAGTATATGGTAGAGAAAGGTTATAAGCCTGATTTAACCCAGAAGCTACCAATCTGGTTTATGCCCTTTGCCAACACGATAAGGCCGGAAAAGCCACCCGAGTTATGCTAACAATTGTTAGGTCTGGGAGTACGCCAATGGCGTCTTCGTGTGCTTTCTTGGTTAAGTACTTGTGCAAGGTTGGGAGTGTTCGTCGTGCCATTTATCTCGTTGAGAAGATGGAGGAGTATGGGTACGTTGTGAATACGAAGACGTATAATATTCTTATAAGAGGGCTTTAAAAGCAAGGGTGCTTGAATTTGAGCCTCGGGTTTATTGATAGATTGATGCAGAAAGGGCTGGTCCCTGATGCGTATACTTATTCTATAATGCTTGAAGTTATCTCGAGGGAGAGGGGGGTTGATGAGGCTATGGTGCTCTTGGAGGTCATAGCGGCCAAGGGTGGGAAACCTAATTTGGTTTGTTACAATGTCGTGTTGATTGGGCTGTGCAAGGAGAGAAGAGTCGACGAAGCTGTTCAGTTGTTTAGGAAATTGCCATCGATTCGGATTTATCCTAACGTTGCTAGCTACAATGTACTATTGAGGAGTTTGGGCTCGGAAGGGCGTTGGGAGGAGGCAAATAGGCTTCTTGCTGATATGGACCGAGAAGGCATTTTGCCCACTACAGCAACCTACAATATTCTAATTGATTCGCTCGCTAGTCATGGTCGAATTCGTAGTGCCATTGATATCTTGGAAGAAATGCATTCGGGGGTTACGCTCAGGGCAACAGCTGACAGTTACAACCCAATAATCACCCACCTTTGTAAAGAAAAAAAGGTGCCCGATGTGATAAACTATCTCAACCAGATGATCGATCAGCAGTGTGATCCTAATCCCGGAACGTATAACGCCATCGCTGTTCTTTGCGAGGAGGGAATGGTGCACGAGGCCTTCAAAATCCTCGAACGCTTGAGGGCCATAAAGGGGCACCCGATTAACGACTTCTACAGAAACGTGATCTCTATTCTGTGTAGGATGGGGAATACCTATCCCGCATTTCAGCTTCTGTGCGATATCACAGCATCCGGATTTACTCCCGACAAGTTCACCTATTCGTACCTAATCAAAGGTTTGTGCAGGGAGAGAATGCAGAACGCTGCCATCGAGATAGTTAGGATTCTCGAGGCAAACTGTTACAGGCCAAACGCCAAGAACTTCGGTGCTCTAGTGATTGGATTATGCAAAGGCGGGAGAACGGATTTGGCGTTGTCGGTTTATGAAGAGATGATCGAGAAAGGGTATATGCCGGACGAGAAAACATATAGCATTATAGTCGAAGGTCTTGTGTATGAAGAAGAAAAGGAGCTGGCAAGTTTGGTTTTGAAAGAGTTGCATATGCAGAAAGTGATCAGTACAGATATGATGCAGTGGCTTGCCTTGCAGTATGAGCTTGAGGAGGGCCTATCAGTATAGCAAAGGTTGTACATGAAACATATGACCTGCAACATTGATTGTAACTAATATTTTGAGTATGTTTGTGTTTTTTGTTTTTTTTTGTTTTTTTTGTTTTTTTGCAGTATTCTTCATGTGGTTCTGTAACATGAAAATTTCATGGAGTATTCTTC
>Seq30210 [organism=Ipomoea trifida (H.B.K.) G. Don] PacBio-Illumina derived unannotated transcript Itc12592/f1p0/2475
ACTGACCTAACCAATGCAATCCCTTTTCCTTTTTCCAGCTCTACATTAACAATCGCCAAACTCACAATCTCTCTTTCTCTCTCTATAATTCGTCTCTTCTCTTCAATTACACGGTGTTAAAACCTAGAGTGATTCATAGTTTTGGAATTGTTTAATGGAATCCAGAGGGTCGTCGCAGCTATTGGCGCCGGGGTTCCGGTTCCACCCCACCGACGAGGAGCTCGTCTTCTACTATCTCCGGCGTAAAGTTTGCGCTAAGCCCCTCCGCTTTGATGCCATCTCCGAGATCGATATCTACAAGGTCGAGCCTTGGGATCTCCCAGGTATGTCAAGGCTGAAGACCAGAGATCTCGAGTGGTACTTCTTCAGTATGCTTGATAAGAAGTATGGCAACGGTTCAAGGACTAACCGGGCAACTGAAAAAGGGTACTGGAAGACTACTGGGAAGGACAGGGCTGTCAATCATCGGTCTAAGGTTGTGGGGATGAAGAAGACTCTGGTATATCATAGTGGTCGGGCTCCAAGAGGTCAGAGAAGTAATTGGGTGATGCATGAATACAGGCTTGTAGATGAGGATTTAAGCAAAGCTGGAATTGTTCAGGATGCATTTGTTTTGTGTAGAGTATTTCAAAAAAGCGGGGCAGGGCCAAAGAATGGGGAACAGTATGGAGCACCTTTCGTGGAGGAAGAGTGGGAGGATGATGAGATAGCAATGGTCCCTAAGGCAGATTTGCCTGAGGAAGCAGAACTTGCAGATGATATCTTTCTGGATGGAGATGACCTTGAGCAGATTCTTGGGGCAGACATTCCCTTAGATGGTGCTCTGGTTCCTGTGAACAATACTACTGGGAACATTGAGGACGCAGCTGCCCATGTTGAAGATTTTGAGAATATTTTGGTGGATAATGTTGAGTATCCTTGTGGACTGCAACATCCTGATGAGCCGAAGCCCTTTGATCAACCAATTCATGATTTTGATCCCAAGCCTGTCAAACGCGAGTACATGGGCGAGTCTAGCAATAGCATGACCTCTGAAAATGTGAATTGCTTACTCAATGAACCACTCATGGACGCTTCCGACGGATTTCAGTTCAATGATGGAACATTTCTTGAAACTAATGATCTTTCAAATCCTGTCGAAGCAAATACCTCAGGCTTCGACATGTTTGACTTCCTTAATTTCTATGATGCCAAGGATGATTTCCAGGACGTGCTGTTCGATTCTGATATATTTATTGGAAATGATGAGTTTCTTGAAGGGCAATCACCTTTTGCTGATAAGGATGTGTGCGACACAACTGAACAGGCTGTTTTGCCCAACGAAAAGTCTGTTGATGCTGAACATAAGAATGATATTGCATCATCGTCAAAGCCAGAGCCCACCAAATTGGGGTCAGACTTCCAACATCCATTTATCAAGCAGGCCAGCCAAATGTTGGGCAACATACCCGCTCCTCCAGCGTTCGCATCAGAGTTCCCAAAAGATGCAGCTCTGCGCCTCAATGCAGCAACCCAAGCATCCAGCTCAGTGCACGTTACTGCTGGTCTGATTCAAATCAGCGACCTCACTCTCGGCAGCAAGCATGGCAATTACAACATCATCCTTTCTTTCGACTTCTTACAAGGCGCACAAAGTCCAGCCAGCTTGGAACCAGTCGGCCATGGGAAGATGCTATCTGGGGGTTGGCTCTACTTTCTTCTCTTCTGGGTTCTAATCCTCTCCATTTCCTTCAAGGTTGGAACCTTCATCTATGCCAGGTAATGTTATGCATCATCATCAGGGAATTGGAACTTTTGCTGCAACATTCCCAGGACTTGTGTTACTGCTCTGAACTTGGTATCTATTTAGGTGCTGGTAGGGGATTTTGAGTACATTTGTTACTATTAGTGGTAACAAATTGTCTGAAACACAGTACACGTCGGACTGGTGACGTAGCTTTCTCAGGGTTTTGTGAATTGGAAAAGCTTTAACAGCCTAAAAGTTAGTCAAATATATATCATAGAACTTGCTGGTTCTATATTTACTCCCTTAACTTGTAACTTTTTATCTGATTGATAGCGTTATATTACACTTTGATTTACTTCGCTATATATGAAATTTATGTATAGATTGAAGATACATAAAGAATTACAAGAAAACTAGTATGACTTTGTCTCTGAACAAGAAATTCTATCATCT
>Seq30211 [organism=Ipomoea trifida (H.B.K.) G. Don] PacBio-Illumina derived unannotated transcript Itc12595/f1p0/1585
GGCTGGGAAGTGGGAAAGGCAAACAAATCGTCGGCTGAAGAGCGGAAGAAGAAAAAAAACAGAGTTCGTCGACAGAGAGGGAGCCGTTGCCGGCATCACCATCGCCAGCCGTCGCCATCGCCAATCGCTGGACGGGGGGAGGGAGAGGGCAGCGCAAGATCGCCTCCGCCACCACGCACGCCGGTCGGGCAGATCGTCACCAGTCGCCGACGCCATCAGCCGTCCGCCGCCCGCCCCAGCTACTCCGGTCGCGAAGCAGCGCCACCGCCACCAAAACAGGTTTACTTGAAGAGGGAGAGGAGGGGAAAAACATATATTCTTTGAGGTCAAAACCTGAACTTCCAGTGCAGATTTTTCTGTTGGCCTCCCAAAGTGTACTGAATTGAAAAACTATGGCAACTGGGATCCTAGGAAGACCCCTAAAAACCTTGAACCGTTTCATCCTCAGAACCCTAACCGCCTCTGGTTCCCGAAACATCAGTGGCCTTGCCACAGCTGGGCAACCCGAATCTGATGGTCAATCTTCATCCTTTACATTCACCTCTGACAATGGAGATCGAAATGTTCAAAATACATCTAGCAGAGATGATAGTATCTATATAAAGGGACCCAAGAAGGATTCTTCTTCTCAATTGGATGCTTCGTCAGTGACGATTCCCATGTCATTCATGACAGGCTCAATTGTGGGCAAGAGGTTTTACAAGAAGGTAATCACCCGAGAGGCTGATGATGGTATTGGTTGGACTGTTATGCTTGACTATCGAACCCTCAAAACCCCTGCCAAGCGCCCTCTCAAGTGCCCCACTCACGCTCTTGCCAAAGCCATTGCTGCTGAATGGGAATACCAGGAAGCGGATGGTATCAGACCCTTTACAATGCCACTGATGCAACTTGCTTGTACCGCATTTGAAAGAGTTCCACTCACCAGACCAAAGATTATTGAGAACTTGATGAAAAAGTTCAATCAAGATTTAGTCTTCTGTCGTGCTCCAGGGGATAATGATCTCACAGCTGTGGTTCTTGAGCGTCAAGTGGAGAAAGTTGATCCTCTACTTCACTGGTTGGAATCAGAGTTCGGCTTCAAACCTGCTATATATTCCAGCTTTTTCGGTGGAAAGCAGGAGGATGGTCTTGTTAATGCCATTGAGGACTTTCTTAAAAAAACAAATGATTGCGAATTGGCAGCAATTGATGCAATCGCTGCAGCTGCACACTCTCTAGTTATTGCAATTGGTGTGTTCCGTGGTAGATTGGGAATCGAAGAGGCAATTGAATTGATCAGGCTTGAGGAAGATTTGCAGATTGACAAATGGGGTCTGGTTGAAGGTGGACATGACCTTGACATAGCCGATCTACAAGTGCAGGTTGCTTCTGCTGCTGTGTTTCTCAGGCTCTCAAGGAGTAGTTAGATTTCTATTCAAGTCTGCGTAGTGGTAATATTTTTAGAGTTGTGATTCTTGAAGATAAAATGGCCTGTAGTATTAGTACATTTTACAACGTACAAGAGCATTTTTGTTATGGACTTGTGGTGTAAGTTGTAATTGAATGTTCCATTGTTAGTTGAGGCAAAAACTATACATCATGTAATAATGTTGAGGCAAATTATTTGGTGTCTTGCAAGACAAAA
>Seq30212 [organism=Ipomoea trifida (H.B.K.) G. Don] PacBio-Illumina derived unannotated transcript Itc12597/f1p0/1621
AGGAGTCGAAGCCGTAGTCCAGACTACTCAAGGTATGAGCCTTCTTCTCATAATAACCGTCGTGACCAGCGGTCCTATTCTCCTCACCGTTCGAGCCATCGACGAAGCCCTGATTACGAGCCCTACAAATTCGAACGTCGTGGAGATCGAAGGAAAGGCTACGACAATGGAGATTACAGAAATAGGCGAGCTGCCGAGTCGGAATCGGATGAGGAGCTGAAAGGATTGAGTTTTGAAGAGCACAGGAGGCTGAAGCGTCAAAAATTGAGGAAGATGCTTAGGAATTGTATTTGGAATTGCACTCCTAGCCCACCTAGGGGTGAGAACGAGCCAGAAGACGTTGATCAAGACTTCATTGACGAACGGCAGATCAACGATTTGAAGGAAAAAGAGAATGAGAAAAAGGAAAGCTCGAAGTTGGACTCTAAGAGGTCGAATGATGATTCATCGGAGAGTGAATCTGTTTCTGAATCTGAATCTGAATCGGATGGTTCACGACACAGGAAGTCTAAGAAGAGCAGGAAATCTGGTTCTAGACGTAGAAGCAGGAGATCAAGATCAGTGTCTGAAAGTGAGAGTGAATCCGCTGATTCAAGTGATGATTCAGAAGTTGAAGCTAGGAGGAGGAGGAGATTGAGGAGAAAACAAAACAGGCGGCACCAAAGGAGTAGCAGGAAGAAGAAAAGTAGGAGTAGAAGGAAGAGTGATGAGAGTGAAACAGAGTCTTCTGAAGCCAGTGAATCATCAGAAGATCATGTCAAGTCAAAGAAGAGGAGGTCTTCTTCCTCGAGGTCTAGGCGGAGCAATAAAAGGAAGGAATCTGATAGCGAGGCTTCTCAACCACATGAGAGCTCTGATTCTGGAGCTGAAGCAAAAGATAAACAGGAGGTTGAAGAAACATTGGGAAATGAAGTTACAAGCGAGGTTCTTGAATTAAAAGAATTAATTGAGTCACGGATGAAGCCTCCTATGGATAATGAGCTCATAGTTGGCCCTATGCCAATGCCCAGGACTGATGGACAGCCGGTTAACTATGGTGGAGCACTTAGGCCTGGTGAAGGTGATGCTATTGCCCAGTATGTTCAGCAAGGAAAACGTATTCCCCGTAGAGGAGAAGTGGGTCTTTCAGCTGAGGAGATTTCAAAGTTTGAAAGTCTTGGATATGTGATGAGTGGTAGTAGGCATCAGAGAATGAATGCTATCCGTATCAGAAAGGAAAACCAAGTTTACAGTGCTGAGGATAAGCGGGCATTGGCTATGTTTAATTACGAGGAGAAGGCTAAGCGTGAACAGAAGGTTATGGCTGATTTGCAGCGCCTGGTGCAACGTCATATTGGCCCTGATGTTGGTCCATCTCACGATCCGTTTGCTGGGGTTGCTGGAAGATCCGCTGACATGGCTGATGCTTGATGCTTGTGTATAATTACCATTCTACTATAGCTACTAATATATTGTCGCTCTGCAAACTGGTTTCATTCGATGCACAAGTCTGAATTTTATTAGCTTACAAGCTTCTCTCCCCAATGAATTTAGCAAACAGTATTGTATGTTTCATCTATTTCTGCATTTCAGAACTTTAATATCCTTGATTGAATTTGTAATGGCACTATAATGGCTTGGATTCTCTTTTGGTTATTAAATGAG
>Seq30213 [organism=Ipomoea trifida (H.B.K.) G. Don] PacBio-Illumina derived unannotated transcript Itc12598/f1p0/2061
CCCAAACTTCATCAGGAATCACGGTACATTACATAAAAGGGTAACCCAACATAAACCACTAAGGTTGTCGTGCTCCCAATTTTCCTGCGGAATCGATCAACTTCTCTTTCGTCGATGAACCCACGGCCCCCTGCATTCTTCATAGCCTGAGGGTGCTTTTGTAAAAGGGCCTGCATCGTGGTTTTAAAGTTGGCAAGCATTTCCTTTGGAAGCCATGGGCAGCACTTTTAATCCTCAGATTTTGGTTGAAAAGCTGGCTAAGCTCAACAGTTCACAACAAAGCATCGAGACTCTATCACATTGGTGTATTTTTCACATGAATAAAGCAAAACAAGTTGTTGAAACCTGGGATCGACAGTTTCATTCCGCTCCACGTGAGCAGCGTTTGGCTTTTCTCTATCTTGCAAATGATATTCTCCAAAATAGCAGGCGGAAGGGTTCAGAGTTTGTGGGTGAGTTTTGGAAGGTTCTTCCAGGGGCACTGCGCAAAGTTATTGATAATGGGGATGAATTTGGAAGGAATGCCGCATTACGGCTGATTGATATATGGGAGGAGAGAAAAGTATTTGGCTCTCGAGGACAGATTCTCAAAGAAGAGTTTGCTGGGAAGCATGGTGATCCTAGCAATAGAAATGGGAAACCGTCTGGATTCAGACTGAGGCCTTCTGCTGGAAATGGATTGGACAAAATAGTTTCAAGTTATCATGTGCTTTATGGAGGGCAACTGGATGAAGATGCTTTACTAACTAGATGTAGGAATGCAATTAACTCAGTTGAGAAAATTGACAAGGAAATCGGAGGTGACCTTAACTCAGGGCACCTTAATGGATCTGGATTTGCACACGAGCTTAAGGGGCAGCAGACGATGTTGAGGGAGTGTATTGAGCAGCTGATGATGGTTGAATCGTCTAGAGCAAACCTTGTCTCGCAGCTTAAGGAGGCTCTAAGGGAACAGGAATATAAATTGGAACTTGTCCGTAGTGAACTTCAGGCTGCTCAGTCACATTCGGAACAGGCAACCAATATTTGCAAACGGTTGGTGAATGGTGACAATGCTATGCAAATATTGGGCGAGCATGGGCGAAAAGATGGTCCCACCTCCCAAGCTCCTCCTCGCAGTTTTGTATCTGGAAGTGGAGACCAATCAGCACCCGTGACATACACTCGTCAGGTATCTTTTGGCGAAAAAGCTGGCCGCCTCGAAGAAGATCCCAAGTCTGCAGCAGCTGCAGTGGCTGCAAAGCTTACGGCTTCGACATCTTCTGCCCAGATGTTGACTTATGTGCTTTCCTCTCTTGCATCGGAGGGCATGATTGGCAGCAATCAAATGAAGGAATCTGCCACCGATTACCCAGCTGAGAAAAGGGCAAAGCTTGAAAATGAACATTCAGCGTATGTTCCCCAGAACCCTCAAACAACACTTTCATTTTCACAACCCGTCTCCTCCCCGGAATTGATTCCTAATGAACAACCACCTCCGCCTTCATCTCCCCCTCCAATGCCCCCTCTGCCTCCAATGCAACCATATCCTCAGTATTTGCAGAACCCTAATGGTGCATTCACTTTCGCAACATCCCTAGAGCCGCCAGCAGCAGCATATCCCCAGGCCGTACCTCCAATGAATGGTCTCGCACCTTATTCAGCTCCCCCCGCAAATGCTTTTCAGGTTTATCAGCCACCCGATAGTGGTTTCTATACACCACAATCGACATTGCCAATGGCACCTGCCGGCCGCCAGTAACAGCAAGCCAGCCAGCTTTACTGAACCTGGGAGGGTGATCGTGAGGTGACTGAGATGAGAGTAGTGTTGTGTGTGATAAATTAACGTTAGGAATTTGAAACATGTGTTTTACTTTCCTGTCTGATAAAACACATTCTTAGCTTTTACATACTGGAGGAGTAAATATAACATGTAATCTTGTATTGTGAATTATTTTAATTTTGTACTCTGTAGTTGATTAAACTTGTTTTATTTAGTTTATAAAGATCAACATTAGATCAGGATACATACAATTCTTACATCAGGC
>Seq30214 [organism=Ipomoea trifida (H.B.K.) G. Don] PacBio-Illumina derived unannotated transcript Itc12604/f1p0/1471
GTCCGATCCTTCACATATAAACGTCGCAGACACAACCCGCAACAATGGCGGACAAACCGTAAAAACCGGAAAAGATTCTGTTACCGGTAACTCCGAAACCGCCGCACGATGTTGTCGCGAGTAGCGTTCTCGGCAAACAACGTTGTTGGCGCCAACAGAGACTGCCATATTCAAGCCCTCCCGATTCGCAGCCGCCGTGGCGCCGCCGCTTCCTGCGCGCCGCCTCGAACAGGGCCGGCTCTGTCTGTGGCCACTGAGGAGCCCAAGAGCCAGCTGCGAGTTGCGTACGAGCCGACGAGCCTGGCGGATCGGCTCCGGCTCGGGAGCTTAGCCGAGGACGGGTTTTCGTATAGGGAGAAGTTTATTATTAGGTGTTATGAGGTTGGGATTAACAAAACTGCGACTGTTGAAACCATTGCTAATCTCTTGCAGGAGGTTGGATGCAGCCATGCCCAGAGTGTTGGATTTTCGACTGATGGATTTGCAACTACGCATACTATGAGAAAATTGCATCTGATATGGGTTACTGCTCGCATGCACATAGAGATCTATAGATACCCTGCTTGGAGTGATGTGGTAGAGATTGAAACATGGTGCCAAACTGAGGGAAGAATTGGGACGAGACGGGATTGGATTCTCAAGGATTTTGCAACTGGTGAAGTAATTGGAAGAGCTACCAGCAAGTGGGTGATGATGAACCAAGACACCAGACGGTTTCAGAAAGTTACAGATGATGTTCGTGATGAGTGTCTAATTTACTTCCCAAAAGAACCGAGGCTAGCTTTCCCAGAGGAGAACAATGGCAGCGTAAAGAAAATAGCTAAACTAGAAGATCCTGCTGAGTATTCTCGACTAGGGATGGTGCCGCGAAGAGCTGATTTGGATATGAACCAACATGTAAATAACGTCACCTACATTGGATGGGTTCTCGAGAGTATACCACAAGCAATCATCGACACACATGAACTGCAAACCATTACACTAGATTATAGACGCGAATGCCAGCATGACGATGTGGTTGATTCTCTCGCAAGTCTTGAACCAACCGACGATGCTGCTGGTTCGGAGCTTCAAGGAACTAATGGATCCTTCTCTGCTCCAAAAAAGCGCTTCTTGCATTTACTGAGGTTATCCAGTGACGGACTTGAAGTTAATAGGGGTCGCACTGAATGGAGAAAGAAACCCGCTAAAAGATGAACTGTGTTTTTGGTATAGATGAAATGGCCATTATAGAGTAAGTTTATGGCTCTTTCCTCCTGATTGCTCATGATGAATTTTCAGGAATCAAAGCCTATGAATAGGATTCAGCTTCTATTCATTTGTTGTGCATGTAGAATATAGAATGATAATAGGGCTCTTTAATGGTGGCATTTTGACTAGCAATGGTGTCACAATGATTTTATTGTACTATATTACCAATGTATGAACTCCTAGTCCTATCTAGTAATTCTGTTACCAT
>Seq30215 [organism=Ipomoea trifida (H.B.K.) G. Don] PacBio-Illumina derived unannotated transcript Itc12605/f1p0/1757
CGGCAGCACAATACTAGCCTTCCAGTCCACCGGGCCGCACAGTCAAAAGCCTTTCGGTTGTTACGAGCTTCAAAGCTTTTGAACAACTAGGTTGATTTCTGGGTGGCATTTGAACTAGTAAGAAGATAATTGTTTCGATCATGACATCCAAGTCGATGGATTATGAGAATCTGAACGAAAATGTGAAGAAGTGTCAATATGCTGTCAGAGGTGAGCTGTATCTTCGAGCTTCTGAGCTTCAGAAGGAAGGGAAGAAGATCATCTTCACAAATGTTGGCAACCCCCATGCCCTTGGACAAAAGCCCCTAACCTTTCCTCGCCAGGTAATTGCTCTTTGCCAAGCCCCGTTTTTACTGGATGATCCGAATGTGGGACTTGTATTCCCTGCTGATGCAATTGCGAGAGCTAAACAATACCTTTCGATGACTTCTGGGGGTCTAGGTGCTTATAGTGACTCCCGTGGCATTCCTGGAGTAAGGAAAGAAGTGGCAGAGTTCATTGGGAGACGTGATGGATACCCAAGTGATCCCGAGCTCATATTCCTGACTGATGGGGCCAGCAAAGGAGTAATGCAGATCTTGAATAGTATCATCCGTGGTCCAAGTGATGGGATATTGGTCCCAGTTCCACAATACCCGTTGTACTCAGCTACTATATCTTTACTTGGGGGCTCTCTTGTTCCTTACTATCTTGAAGAGACCGCAAACTGGGGTCTTGATATCAACGACCTTCGTCGTTCAGTTGCAGATGCTCGATCCAAAGGACTAACTATACGGGCAATGGTGATTATAAACCCCGGAAATCCTACTGGCCAATGTCTCAGTGAAGCAAACTTGAAAGAGATATTGCAATTCTGTTACCGAGAAAATTTGGTATTGCTTGGGGATGAAGTTTATCAACAGAACATCTACCAAGATGAGCGGCCCTTTTTAAGTTCAAGGAAGGTTTTATTGGATATGGGCCCACCCATAAGCAAAGAACTTCAGCTCGTCTCTTTCCACACGGTCTCAAAAGGATACTGGGGTGAATGTGGACAGCGCGGTGGATATTTTGAGATGACTAATATCTCTCCCAGGAGTGTTGAGGAGATATACAAGGTTGCTTCAATATCCCTTAGTCCAAATGTGCCCGGGCAGATATTTCTAGGGCTAATGATGAACCCTCCTAAACCTGGAGATATCTCTTATGATCAATTTGCCAGGGAAAGCAAAGGTATCCTTGAGTCGCTAAGGAAGAGGGCACATATAATGACCGATGGATTCAATAGCTGCAGAAATGTTGTCTGTAATTTCACAGAAGGTGCCATGTATTCCTTCCCACAAATACGCTTGCCCCCAAGAGCTATTGAGACTGCACAAGGTCTTGGAAAGGCTCCTGATGTTTACTACTGTCTCAAGCTCTTGGAAGCCACCGGCATCTCCACCGTCCCTGGCTCAGGGTTTGGTCAAAAGGAAGGGGTTTTCCACCTTAGGACGACTATCTTGCCAGCTGAGGAAGACATGCCAGCAATAATGGCGAGTTTCAAGAAGTTCAACGACGAGT
>Seq30216 [organism=Ipomoea trifida (H.B.K.) G. Don] PacBio-Illumina derived unannotated transcript Itc12609/f1p0/1601
GAACACACTGTGCGCACGCATAAACCACTCTCATGCAAAGTTGCGGTTATTGAAAACAATGGCGGCCACTACAGCAACGGTGGCAGCGGCCGCGGCCGCAAGGTCATCTTCGAGCCTTCGTTTCGATCTCGAACCAGCCTCTAACTCTAAGCCATTTCTGCATTCCTATAGCTCTCTGAAGCCTACACTTAAACGACGCCGTCATGTATCCATACGAGCCGCCAGGAACGGCGGGGAAAATCAAGCGGGCGATGCGTATGGCGGTGAGGTGAAGAGGACTGAACCGATTGAGTTGGGGAAACTCGTAGAAGAATATCCTTTTCAATTCACTTCCAAGGACCTGCCGAATCCACTTCCAAGGCCTTTAACGTCGGCTGATTTATCCAATATGGCTTCTCAAGGATCTCGTCTTCGCGTTGCTTATCAGGGAGTGAGAGGTGCGTATAGTGAATCGGCTGCAGAGAAGGCTTATCCAAATTGCGAAGCAGTGCCTTGTGAACAATTTGATACTGCTTTTGAAGCTGTTGAAAGTTGGCTTGTCGATAGAGCAGTTTTACCCATTGAAAATTCTTTAGGGGGAAGTATCCATAGGAATTATGACCTTTTACTTCGACACCGCCTGCATATAGTTGGAGAAGTCAAACTTGCCATACAACACTGCTTACTAGCTAGTCCAGGTGTGAAAGTCAAAGATTTGGGAAGAGTTCTCAGCCATCCTCAGGCACTTGCACAGTGTGAGAACACATTAACAGAGCTCGGGTTGGTCAGAGAAGCTGTGGATGATACTGCTGGAGCAGCAAAGTATGTTGCTTTCCACAAACTAAAAGATACTGGGGCAGTTGCTAGCCTCACTGCAGCTAAGATCTATGGATTGGATGTACTTGCACAAAATATACAGGATGATTCTGATAATGTTACTCGGTTCCTAATGCTGGCTAGAGAACCCATAATTCCTGGCATCAATAAACCATTCAAGACAAGTATAGTGTTTTCTCTTGAGGAAGGTCCCGGGATACTTTTTAAGGCACTTGCTGTTTTTGCTATGAGGAATATCAACCTTACAAAAATTGAAAGCCGTCCCTTGCAGAAACAGGCTTTGCAACTACTTGGATATAGTGCTGATGGGTTCCCAAAGTATTTCCCCTATCTTTTCTATGTGGATTTTGAAGCATCCATGGCTGATGAAAGGGCCCAAAATGCTTTGGGGCATCTAAAGGAATTCGCTACATTTTTGAGAGTTTTGGGGAGTTATCCAGCAGACTGTGGCATGCCTTGACATTTGAACCTGGTATTCTTTTATTAATGAATTTATCACCTCCTGTGGTTCCTGATGCTTTCCATGGAGAATGAGCACATGCAACAAGGGAAGGCAATGCAGCGTACTGGCATTGGACATGCATTAGTAATTTGCAATTCTTTTCATGTACAAACCTGAGTTTTATTCTCCTTTTTCATGAAAACATAGTTACTTCGTACATCTCTATTCCTTTTTGCCAAAGGTCAATTCTTCTATTTAGTTTAATAGTTTTCTGTAATTTCATATATCATTTGTATACCTTCTATCTCAATGCATTAGGACCCTGTTCTCCAAAAGACGTG
>Seq30217 [organism=Ipomoea trifida (H.B.K.) G. Don] PacBio-Illumina derived unannotated transcript Itc12611/f1p0/2112
AATTTTCTGTATGTAATTTCGTGGCTATTATTCTCCAAATCCACAGTGCAGCTAGGGCTTTCGTTCATCCATATTTTCGTCGTCGACGCCTTAGTTATGGAGCAAAAGGTACGCTAATTGTTGATTTCAGTTGCGTATTACGTAGTATTTAGTTATTTGATTATTTTCTCGCGAATTAAATGCGAAGCTGCTAAGAGAAATTCAGTGTAATTTGGGTGCGATTTCGATTTCAAATGTTTTTATTTAAAAAAAAAAGAAAAAAACTTTGGACGATTTGGAGAGTAGCCTCAGCTGGAATGATAGTTGGTAGTTTTCGATCTTGATCTGAGTGTGAATTCTGGTATCCGTCATTTCGAGCTCAAAGTTTTAGCATTTTGGTAGTGATGGAGTTGGAAGGTGAGTGTTCAGCAACTGGACAGTTGGAGGTTAGTGAAACGGTTAGCAATTCAAATTCTGAGAAATTGGGTGGTAGTATTGATGCAGACAAAGTGGGAGCTTATGGGAATTGTGATGATGAATCAATGGAGGATAAGGGGAAGGGAGCTGAAGTTACTGAGGAGGCGGTGGCAGTGAAATCGATGCCTTCACCTACACCAAAAGGGTATGGACTGAAGAAGAAATGGAGGAGGATCAATAGGGAGGAAGTAAAGAAGGATGGGGATAGGAATATAGATACTAGTAAGTTGTTTGTGAAGCGGGATTTGTCGAGTTCGAGTAAGAATTCTGCAAAAGCTGTGCGTTATTCTGCTGGAGCCTTGCAACAGAGCAGTGAATTTGTGAGGAATTCGGGTTTGAATGGCAATTCAGTGGCTGTTCATGGTTCTGCTTTTTTGGCTGGGGCAGACTTGGAGAATAGTGAGGATGAGAGTAGTAAGTCTTCAACTGCAGCTAGTGCTTCAAACCCGAGGAATAAAAAACCCGCAGTGGAATATGCAGGTAATAGGAACTTGGTGAATTTGAGCCAGCAGAGCAAGGATTGGACAGATTCTAGTAAGAAGCCTAGAGGAGAAAGGGTTAAAATTGACAAGGAAAACTCTCATTCCAGCATGGAATCTGACTCAAGAAGCTCCAACTTTGTCTTTATGCAGGAGGGCACTAGTAGCCTGAAAAGTAACGGGACAAAAGGAGAGAGGCCATTGGATTCTGATGGAGAAAATAGAGATGAAGATGAGGAATGTGAAGGAAAAGTTGGCGATGATGACCTTCAAGCTAGTTATAATGATGGGAATAGCGGACAGTTTGAAGATGTATTGCAGGATGGTCTATCTGCTGAGTCATCTTGGGAGGCAAAAGATGAGAAAAGTGAGAACCATGGCACTTCAACGGATCGTGATCCTGTGATCGAATCTATCTTCACACTCCAAGCTGCCCAGGAAGCACTGGAAAGGGAGGTTCAAAAGTTCAAAGAAATAGCAAAAGAAGCTGAGCAGTCGGAATCAGTTAATGGCATGGAAGATTCTTTTGATTCCTTGGAAAACGAGGTGATTAGCCAGAAACAGGTTCTGAAACTTACCGAAAGCAAGCTTGAGGAGGCAACATCAATGCTTACGTTAAAGGAAGCTAAAGTGAATGAGCTCGAGTCCATTATAAGCAACGGGCCAAGGATGGGGGAGAGACAGACTGCAATGCAGTCCTCCTTAGACATAGAAACCGAGCTTGAAACCCTCTTTAAACAGAAAATTGAAACTGAAGTTGAGTTCTTGGTGTCAAAAGCTGCAGCAGCTGATCAAATCACTCTCTTAGAACAACAAAAGGCTCTAGTTTCAGATCAAATGGTGAACAAACTCGGAGATGCAGAACAGAAGGCTGCAACGCTGAAGAAGGAAGCAGAGAAGTTGGAGAACTACTGCAAAAACATGGTCAGTACTGCTGATGACACTCTAAAACTACAGAAAAGCGTCTTTAAACACACTTTCTGCTTCTGTTCACAGCTGATACTACTAGTTCTCGTCGTTGGACTGTTCATCTTTCAGTTGTCTCCCCATCACCTTACTCCCGTTGTACCTACATAATTTTGTGGAAGCTAGGTTTTCGAGTCGTTTTTGTAATTTAACATCCTAAATGCATCTCAAACCTTACTTAGTTTCTTTCCAATATAATC
>Seq30218 [organism=Ipomoea trifida (H.B.K.) G. Don] PacBio-Illumina derived unannotated transcript Itc12613/f1p0/1829
GATCATCATTCCTTGGTGATCAAGCCTCTCAATTCTTCATTACTTTTCAAATTATTCTCCGATTTCTATACGTAAATTGATCGGTTTTCGGAAAAACTGTGGCTTGGAAAACATGGTTATGGCTAAAGAGGGTTTATCTGACCAGAGGTTGCCGCCGGGGTTTAGGTTCCACCCGACGGACGAGGAGCTGGTTCTGTATTACTTGAAGAGGAAGATCTGCCGGCGGCGAATTCTCACCGATGTTATCGGCGAGACTGACGTCTACAAGTGGGATCCGGATGATTTGCCTGAGCTATCTAAGTTGAAGACTGGTGACCGACAATGGTTCTTCTTTAGCCCCAGAGATCGAAAATATCCGAATAGTGTCAGGACAAACAGAGCAACCAAACATGGCTACTGGAAGGCAACTGGAAAGGACCGTACTATTACATGTAATTCTCGTGATGTTGGTGTTAAGAAAACCCTAGTCTTCTATAAAGGACGTGCACCTACTGGGGAACGAACTGATTGGGTGATGCATGAGTATACTATGGATGAAATGGAGTTGTCAAGATGCCAATCTGCACAGGATTATTATGCACTGTACAAGGTGTTTAAGAAGAGTGGACCTGGGCCCAAAAATGGGGAGCAATATGGTGCACCGTTTAATGAGGAGGATTGGGCTGATGATGAATGCATTGGAACTGATCTCCATGTTGAGCAGGAAAAATCTGGGAAGAATGTCAATGATGTTGGGCTTATTGATGATCCAAAACCTAATGATGTGTTGCCTCCCCCGATAGATGGTCTTGAGGAATTCTTGAAGCATATTGCAGATGAACCTTCACTTACAGAATTGCTTCCCGTTGATAATAGTTATGTGGACAAGCTGGTTGGTAACGAGGATACTGCAAGTGTTCTGCTGGATCACTCTGCAGGGGAGGTTTATTTGCCAGTGCAAACTGCTACTCTTTTTTCTGTCCCACCACTGCATAATGAGCAAGCCAACTTCGATCCGATACATTCAGGGATATTGCAGCCACAATTGCATGAAGCAACTGAGGTCACATCTGCTCCTGTAAGTGAAAGGAACCATAAAGTAGTGGAAGAGGACTTCCTTGAAGATTTTCTGGAGATGAATGATCTTGATGATCCAGAACTCAGTGTTAACCAGAACTTTGATAAGCCAGTGGAGAACCTGGGGAGCCAGCAGTTCGTTGATTTTGATGGACTGAATGAATTCGAGCTCTACCAAGATGCAGCTATGTTCCTTCATGATATGGGGGCTATTGGAGTGGGTCAAGGTGCTGAACAAGCTGCAAATCATGTGGCAAATGGCATTATAAACCCACTCTCTACTGATTTTGGTGATCAAATGATTAACAACCAGCAGTCGTATTTGAATGAGGGTAATGAATTCAACCACCAGTTATGGAGCCATGATCTAAGGTGTAGCACAGTGAACCCGACTGAAGCAAGTCAGAATGCCAACCTTCCATTGACTCCAGGTGTGGTTTATGGTAATCATTTGGAGAATCATCCTGTGGGAGCGAATTTGAATCAGAATAATATACAGGATGATGCTACAAATTCAAGCTTCTCTTCCGCTCTATGGGCCTTTATGGAATCTATACCAGCCACTCCTGCTTCAGCTGCAGAAAGTGTTCTGGTGAACAAGGCCTTTGAGCGAATGTCTAGCTTCAGAAGACTAAGATTAAATGCCCGAAACGTTAAAGTTGCTTCAGGTAATACCTCTGCAACTTCAAGGCGTTCCGGCAAGTCTAAAAATGGATTATATAGATTATTTTGTTTTTCTTTACTTGGAATGTTGTGTGCCATCTTATGGATGTTCATAGGAGCCTCATAGTTGTAGGGAGGAACTCCTGCCATTACTTTGGCATCTTAATGAAATCAAGGGAAATCAATATAGTTTACAAATAAAATCTCACTCAAA
>Seq30219 [organism=Ipomoea trifida (H.B.K.) G. Don] PacBio-Illumina derived unannotated transcript Itc12614/f1p1/1816
AGTCTTTTCGTTCTCCGAAACCCTAATCGGAAAACCCTACCCTTTTCTACACCGCCATGGCCAAGAAGCGGAAGAGCCGAGCTTCATACCAGCCCGAAATCGAACCAGAACCGACCCAAATTCAAGAGCCGGAGCAGCCCCAACCCGACCCTGACCCCCAACTTGAAGCACCCAATGAAGAACCAGAACAAGAGGTAGAAGAAGAAGTAGAAGAAGAAGTGGAAGAGGTAGAGGAAGAGGAAGAGGAAGTAGAAGAAGCGGATCCAGAAGAAGAGGAAGAGGAAGAGGGCGAAGAAGAGGAGAAGCCGGAAAGTATGGAAGCAGATGTTTCGAAAAGCGATGCAAACCCGTCAAACGATGCCGTTTCAACTGGAAAAGCTAACGGCGAGGAGAAGAAGGCTGAGGTGGAGGAATTCGACGATGAGCCACTCGAGAAGGTTCTGGAACCATTCTCGAAGGAACAGCTTCAAGTCATAATTCAGGAGGCCGTGACCAAACACCCAGATTTCATGGAAAATATTAGGAATTGGGCCGATAAAGATCCAGCACACCGGAAAATTTTCGTGCACGGTCTTGGTTGGGATACAACAACTGAAACCCTAACCAATGTCTTTGGGAAATATGGGGAAATTGAGGATTGCAAGGCCGTTACCGATAAGGTCTCAGGGAAGTCTAAAGGTTACGCCTTTATACTTTTCAAGCACCGGAGTGGAGCCAGGAAAGCTTTGAAAGAGCCCCAGAAGAAGATTGGGAATCGGATTACCTCATGCCAGCTGGCTTCAGCTGGACCTGTGCCGGCCCCTCCTCCAAACCCCCCGCCTGTTTCAGAGTATACCCAGAGGAAGATTTTTGTTAGCAATGTTTCAGCAGACTTGGACCCCAAGAAGTTGCTTGAGTTCTTTTCCAAATATGGTGAGATTGAGGAAGGACCGCTGGGGTTGGACAAGCATACAGGGAAACCAAAAGGTTTCTGTTTGTTTGTTTACAGGTCTGTTGAGAGTGCAAAGAAGGTGCTGGAGGAGCCTCATAAGATTTTTGAGGGGCATACACTGAATTGCCAGAAGGCAATTGATGGGCCAAAGCAGAGTAAGAATTATTCACAGCAGCAACAACATCAGCCACATTATCCCCAACATCAGCAACATCATTATTATCAGCACACAGCTAAGAAGGGGAAATATTCTTCTGGTGGTGGTGGTGGAAGTGGAGCTACTTCAGCAGGACATTTGATGGCTCCAGCTGCAGGGCCTGGAGCTGTTGGGTTCAATCCAGCTGTGGCCCCTGTTCTTGGACAGGCACTCACTGCATTGCTTACAACACAAGGAGCTGGACTAGGGATTGGTAATCTGCTTGGAGGACTTCCTGTGAATCCTCATGGGGTTCCACCTGTGGTGAACAATGCACCGGGATATGGGGCTCAGAGTGCTGCAGGAGGCTATGGAGGTCATCCAGGAATGCAGGGAGGATATCAGAACCCAGCTATGGGGCAGGGAGGAGTGAGGCCGCAAGGTGGTGCCCCCTGGCGTGGTCATTAGGCCTGGCAGAAGATTATGTTAACATGGTAAACTGCTTTAAGCTACCAGGCCGACTTCAGAAGCTCAATGAGATTAAAATCATGGCGCTATACTGCTATGGATTACTTTATATCTAGATGGAACTTGGAAATGTTGTGCCCAAAACTAGTTTTCATTCCTTTTGGAGTTGAATAGATGTAATATTGCTTAATGGATTGGAAGGAGGTCATTGTCCTGAAGAAGTTGAACACAATATGTTCCTTGGGGATGAAAGTTTTCCATTTAGCTTACATA
>Seq30220 [organism=Ipomoea trifida (H.B.K.) G. Don] PacBio-Illumina derived unannotated transcript Itc12615/f1p0/1708
CGCATCTCTCTTCTCCGCCGGCCATGGCAGTTCTCTCAAGGTCCCGTTTCCTGATCGCAATCCTCGCCATTTCTTTGTTCCTCGCACCGCACGGCCGTTCCTTGAAGCTGCCGTTTCGCCCCACTGATATTGCTCCGCTGTTGCCGCAGCAGCTCCCATGGCCTATCATCAACTCTCTGGACAATGCAGTGGACCTCTTGCCCTCCTTTGTGAGAGCTGCGTCGACCAGAACTGTGGAGTGGAGAGGGTCCTGCTTTCACAGGAACTCTGCTTGGGTGGAGCTCAACAATAATAGTAAAAGTGCATTTGGTGGAGGCACTCTTCATATCAAGGTAAGCAAAGCACGCAGCTGGACCTGTTTGGATGTTTATGTCTTTGCCACCCCATATCGTGTGAAATGGGATTACTTCTTCTTTTCTCGTCATCATAAAGTTAAGCTTGGCGAATGGGCTTCAGAAGCTGAGTTAGAATACGTAAAAAATACAGGGGTTTCAATTTTTCTCATGTCAACAAAATGGCTAGTACCCTTTAATGGACTAAATGAAGTCTTTCACTTATTCACAAACACTGGATGGGATGAGAAAGCAAATGTTAAGTTTCTCAAGAGACATATGAAGGCTAGATTCGAGGAGCGTTCTAATCCATGGGTAGCACGTGTTTCCACTGATGATATACACTCTGGAGATTTTCTGGCAATATCAAAAATTAAAGGCCACTGGGGTGGCTTTGAGACTTTCAAGAAGTGGGTAACGGGTTCTTTTGCTAGTCATACTGCTGTTTGTTTGAGGGACCCCCAAGGAGAGCTATGGGTGGCGGAATCTGGACATGTTAATGGCAAGGGAGAAGATATTATTGCTCTCATACCTTGGCGTGATTGGTGGGAGTTTGAGTTGAGAAAAGATGACTCCGATCCACATATTGCATTGCTTCCTCTGCGTGCAGACCTCCGGGCCAAGTTCAATGAGACTGCTGCCTGGGAATACGCTACAAGCATGGATGGAGAACGTTATGGTTATCATAACTTAATATTTAGCTGGATAGACACAATAGATCAAAATTACCCTAAACACTTTGATGCTAATCTGATTGCTTGTGCCATGACAATTTGGAATCAAGTACAGCCTGCATATGCTGCTAACCTGTGGAATGAAGCTTTAAACAAGCGGCTTAAAACTAAGGGCCTTGATCTCCGTGAAATTATCGTGGAAGTTGAACGCCGTGGGTCATCTTTTGCCGAACTATTGACAATTCCAGAGCGGGATGATTGGGTTTACGCTGATGGGAAGTCCACATCATGTGTTGCTTTTGTTCTTCAAATGTACAAGGAAGCAGGACTGTTTGGTCGACTAGCAAGGTCTATTGAAGTCACAGAGTTTACGATTAAAGACGCATACTCGTTGAAGATTTTTGAGGAGGATACAAGGCGCTTACCATTGTGGTGCAGTGAGGGGGACACAGAGGAACTTCCTTTCTGTCAACTCCGAGGAAAGTACAAGATGGAATTGCCCCATTACAATACCATAGAACCCTACGCTCATATGAATGAAAGGTGCCCCTCTGAGCCTCCAAGATATTCCCGCCCAGAACGTTGCTGATCATCAACCTTTTTCTTTGCAAGCCTTAGCTTGTGAGTGTAATTGTGGTGTATATGCTTCTTGTATGTTGGTATAGGAAAAATGCAGTGCGGAATAAGAATGTGTTTGTGATTGTTG
>Seq30221 [organism=Ipomoea trifida (H.B.K.) G. Don] PacBio-Illumina derived unannotated transcript Itc12616/f1p1/1673
AAAGTGTCAAACAAAAGCTCGTCCCCTATTCTTTCTATCAGCTTCTTCAGCGAAACCTCTGAAAAGCAGCCATTTTTACTCTTTTAATCCCTTCTCTTAAAGATAAAGATCAAATTGTAATCAGGGCTGAGCTGAGCTGAGCTAAGCTGGGTTGTTCTTGTTCTCTGAGGAAGAAAAAAAAAAGAGAGCAAAAAGTAAGTTTGGTGAAGAAGATTGTGAGTAAAGGCTGGTCTTTTCTGATGGGTATTTGCTTGAGTGCCAGAATCAAAGCTGAAAGTCTCCCTAATACAGGGCTAAGCTCGAAATATGTTAGCGCAGAAGGGAGTGATTCGAAAAATTCGAGTAGCAGTTCTGTGCTGCCAACTCCCAGGAGTGAGGGGGAGATCTTGCAGTCCCCCAATCTGAAAAGCTTTACTTTTTCTGATCTAAGAATGGCCACCAGGAACTTTCGTCCCGATAGTGTGCTGGGAGAAGGTGGGTTCGGGTCGGTTTATAAGGGCTGGCTTGATGAGAACACGCTAGCTGCAGCTAGGGCTGGTACTGGCATAGTAGTTGCGGTAAAGCGGTTAAACCAAGAAGGTTTTCAGGGGCACAGAGAATGGCTGGCAGAAGTGAACTATTTGGGGCAGTTTTGTCATCCCAATCTCGTGAAACTGATTGGGTATTGTTTAGAGGATGAACATCGTCTTTTGGTGTATGAATTTATGCCCAAGGGTAGTTTGGAGAACCATTTGTTCAGGAGGGGCTCGTATTTCCAACCTCTCTCTTGGTATCTGCGTTTGAAAGTTGCTCTTGGAGCTGCTAAAGGGCTTGCTTTTCTTCACTCTGCTGAAACGCAAGTCATATATCGAGATTTTAAAGCGTCTAATATTTTGCTTGATTCGAATTTCAATGGCAAGCTCTCTGACTTTGGCTTGGCCAAGGATGGACCGACGGGTGATAAAAGCCATGTCTCCACTCGGGTCATGGGAACCTATGGATATGCTGCTCCCGAGTATTTAGCCACTGGTCATTTGACTGCCAAGAGCGATGTCTATAGCTTTGGAGTTGTCCTCCTCGAAGTGTTGTCGGGCCGTAGAGCAATCGACAAGAATAGACCATCTGGGGAACACAATCTGGTAGAATGGGCCAAACCGTACATGGCTAACAAGCGTAGAGTGTTCCGCATTCTGGACAATCGCCTTGAAGGTCAGTATACGCTGGAGGTCGCGCAAAAAGTAGCTAATCTTGCCGCGAGGTGTCTTTCCGGGGATCCCAAGTTTAGGCCGTCGATGGATGATGTAGTCAAAGAACTGGAACAGCTCAAGGCGCAGTCTAAAGGTAAAGGAAACACGCAGGCCAATTCAAGCAAGGCTTCGAGACCTCGGAGACGAAATGCTGGAGATGCAAATGCTTCGGATGCCTATCCAAGGCCGTCCGGTTCCCCACTCTATGCCAAATAAATTATTGCGGGTTTGGAAGATTTTCGCTCGCGTAAAGCTTAAAAGCGCCATTTGTGAAGACCACTTTTGACAGAGTATACGATCGGCTGAACTGTACAGTTACTTTTGGCCGATTTCTTGACATTCATCCCCTCCAAAACCAGGGCAACCAAGGAATGCTCTCACCCTGCCTTTTAGCTGGAGTGTAACACAGGTTCTAGGTACCAAAGTCTTGTTGCATATTTCTTCCTTGTTTACTCTCAATTGTTGTTGTTTGTGTGTTGAATGGTTTTGTC
>Seq30222 [organism=Ipomoea trifida (H.B.K.) G. Don] PacBio-Illumina derived unannotated transcript Itc12618/f1p0/1624
AGGATTGCGCTTCAATTGCCGGCGGAATTGGATTCTTCAGTCTTCACAGAATCAACCCTTCCAAGATTCAACTGCTCCTGCTGCTATATCACTATAAGATGGAAGAGAAAAGCGAAATATCCAGCCATGAATATGCTGCTAACATTTCTACCATAAGAGATGCCGAAAAACGAATCAGGCCTTTTGTGCACAAAACCCCTGTCCTGACATCAGAAACCTTAAATTCTCTTGCTGGAAGAAAGTTGCACTTTAAATGTGAAAGCTTTCAGAAGGGTGGAGCCTTCAAGTTTAGAGGGGCCTGCAATGCTGTGTTTTCACTCGATGATGCTCAGGCAGCTAAAGGGGTTGTTACTCATAGCAGCGGCAATCATGCTGCAGCTCTTGCTTTGGCTGCAAAACTACGGGGGATCCCTGCGTATATAGTTATACCAAAAAATGCTCCAAAGTGCAAGGTTGAGAACGTGATTCGCCATGGCGGCCAAGTTATCTGGAGTGAGCCGAATGTGAAGTGCAGAGAGGATGTCGCTGCTAAGGTATTGCAAGATACCGGTTCTGTCCTTATTCATCCATATAACGATGGGCGCATCATAAGTGGGCAGGGTACAGTATCATTGGAGCTTCTGGAACAGGCTCCCCAAATTGACACAATAATCGTTCCAATTAGCGGTGGGGGTCTAATATCGGGGGTGGCTTTGGCTGCAAAGTCCATCAATCCAGCCATTCGAGTTTTGGCTGCTGAACCGAGGGGAGCAGATGATGCTGCAAAGTCGAAAGCTGCTGGTAGGATTATAAAGCTGCCCGAAGTTAACACCATTGCTGATGGCCTTCGCGCTTTTCTTGGAGACCTCACCTGGCCTGTTGTCCGGGATCTTGTCGACGACATCATCACTGTTGACGATAAAGAGATAATAGCAGCCATGAGGCTGTGCTATGAGATTCTCAAGATTTCGGTAGAGCCCAGTGGAGCAATAGGCCTTGCAGCTGTTCTCTCCGACGGTTTTAGGAACAACCCGGCATGGAACAACTGCAACAATGTGGGGATTGTGATCTCTGGGGGGAATTTAGATCTCAGTGTGCTTTGGGATTCCCTCAACAACTTGTAAATGAGTAGAAATTCTTATGCATTGTTAGTTTGAGAGCTTCACATTTGCAGTGTGAGGCTCCACATTCAACACTTCTTGTGGTGCAACTGTCATCATGTGTAGGATTGTATTTGGAATCTTGATGTAATCCATTCAACACCGGCAATTAGGGTTCTGGCGATCAGTGACTATCAAAAGGTCGCCTTTGTTATTGAAGAAGGCAATTAGGGTTCTGGTGATCGGTGACTGTCGAAAGGTCGCCTTTGTTATTGAAGAAGGCAATTAGGGTTCTGGTGATCGGTGACTGTCGAAAGGTCGCCTTTGTTATTGAAGAAGGCAATTAGGGTTCTAGTGATCAGTGACTGTCGAAAGGTTGCCTTTGTTATTGAAGAAGGCGACCAGTGAATGGTTGTCAGTGATCATTTGACAGTTGCTGGTGCCACTTTCGATTACCGAAATTCTAATTACCGGTGGATAACTAACTATTGGATTCAAATGCACAAAAAT
>Seq30223 [organism=Ipomoea trifida (H.B.K.) G. Don] PacBio-Illumina derived unannotated transcript Itc12619/f1p0/1558
GGTGATAAACGCGCGCGCGCGCGTGCTGGGCGGCGGGAGCTGCCTGAACGCGGGGTTCTACACGCGCGCGTCGCCGGACTACGTGAGCGACGTGGGGTGGGACGGGCGGCTGGTCAACGAGTCGTACCGGTGGGTGGAGAAAAAAGTGGCGTTTATGCCGCCGGTGAGGGAGTGGCAATCGGCCGTCAGAGATGGGCTTCTAGAAGCTGGGATCACGCCGTACAATGGGTTCACGTACGACCATATGTACGGCACTAAGATCGGCGGCTCCACCTTCAACTCCTCCGGCCAACGCCACACCGCCGCCGATCTTCTCGAGTATGCTAACCCCTCCGGCCTCACCGTTCTCTTACATGCTACCGTTCACCGAATCTTGTTTAGACACAAAGGTAGTGTAAAGCTAAGAGCGAGTTCAGTGGTGTTTAGAGATGCATTAGGGGTGAGGCACAAGGCGATCTTGAAGAAAGGATCAATGAACGAAATTATTGTATCAGCTGGGGCCCTTGGGAGCCCACAGTTACTAATGCTGAGTGGAATAGGGCCGGCCCAACATCTTAAGGACCACAATATCAGTGTGGTTTTGGACCAGCCCATGGTCGGACGAGGCATGTCGGATAATCCCATGAACGCCGTGTTCGTGCCCTCTCCGGTCCCCGTCGAGGTTTCCCTCATTCAGATCGTCGGAATTACCCCCTTCGGCAGCTACATCGAAGCCGCCTCCGGCGAAAACTTCGCCGCCTCTGTCCCTAGCCGTGATTATGGAATGTTCTCTCCTAAGATCGGACAGCTTTCAACGGTGCCACCGAAACAAAGAACCCCAGAAGCCATCGCCGACGCTATCGCCGCCATGAGCAAGCTAGAACAACCGGCGTTCCAAGGAGGGTTCATCCTGGAGAAGATCATGGGCCCACTCTCCTCCGGCGACCTATTCCTCCGAACTCTAAGCCCGGACGACAACCCCTCCGTCACCTTCAACTACTTCAAGAACCCGGAAGACCTACAACGCTGCGTGAACGGCATCAAAGTCATCGAATCCATCATCGAATCGAAGCCGTTCGCCAAGTTCCGGCTCGACAGCCTTTCCTGGAAGATCCTCCTGAACATGAGCGCGTCGGCGCCGGTGAACCTGCTGCCCAAACACACAAACGCCTCCATCTCGTTGGAGCAGTTCTGTAGGGACAGCGTGATGACAATCTGGCACTACCATGGAGGTTGCCAGGTCGGCAGAGTTGTCGACCAGAATTATAAGGTTTTCGGAGTTAATAACCTGCGAGTCGTCGATGGATCCACGTTTTATTACTCTCCTGGGACTAATCCTCAGGCCACTGTTATGATGCTCGGAAGGTACATGGGAGTAAAGATATCGAGGGAAAGACTTGCCAGAAAGAACTCAAAGAAGTCGAAGTGATGGTGCTCTTGATTTTGTTCTATTTATTGTTCTCTCTTTTTTTTTGTCTTTTTTTTTTTGGATGAAAAAAATTAAAGCAAGCTTATATGATGTTGATGTGTCAAAATAACTATGAACTGTATGCATTTTTCGTTGAATAAAATAGAAAAAAGGA
>Seq30224 [organism=Ipomoea trifida (H.B.K.) G. Don] PacBio-Illumina derived unannotated transcript Itc12623/f1p0/2186
ATAAGTCATAGCTCCGCGTTCTGGATCTGAGAGGAAGATCGCCCGATCATCTCACGCATCCATTTCCCGTCTCTCTTCCGCCATGGGAAGACCTCGTCGATCTCCGCTTCTATCTCCGGCATTGATCACAATTGCGCTCTTTCTCACCTTCCACCATGCCCGATCTTTCTACCTCCCCGGCGTCGCCCCCGAAGACTTCCATAAGGGAGATCTGTTGTCTGTTAAAGTAAATAAGCTGAGTTCTACGAAGACTCAACTTCCTTACTCATACTATACTGTGCCATTCTGCCGTCCAGAAAAAATTCTTGACAGTAGAGAAAATCTTGGGGAAGTACTCCGTGGAGACAGAATTGAGAACTCTGCTTTTGTGTTTAAAATGAGGGAACCAGAGATGTGCCATATTGTTTGTCGGGTTGTTCTTGATGACAAAACTGCAAAAGAATTCAAATCTAAGATAGATGATGAGTACCGTGTGAACATGATCTTGGATAATCTTCCATTGGTTGTTCCAGTTCGAAGATTGGACCAAGAAAGCCCTCCTGCATATCAGCAGGGATATTATATTGGTGTCAAAGGACAATATGCTGGTAGCAAGGATGAAAAGTTTTTTATTCACAATCACTTGACTTTTACAGTCAAGTATCATAGAGATTTGCAGACTGACTCAGCCAGGATTGTGGGATTCGAGGTCATGCCATTCAGTGTCAAGCATGAATATGAAGGAGAATGGAGTGCAAATACTCGTTTGACAACCTGTGATCCACATGCGAAGCGGACAGTATCTAACTCAAATTCTCCGCAAGAGGTTGAGAATAAACAAGAAATCATATTCACATATGATGTTGAGTTCCAGGAAAGTGAGGTGAAGTGGGCATCTAGATGGGATACCTATCTTTTGATGGCAGATGATCAAATCCATTGGTTTTCAGTAGTAAATTCTTTGATGATTGTTCTCTTCCTCTCGGGTATGGTGGCCATGATTATGCTGCGTACTTTGTATCGTGACATTTCCAGATATAATGAACTTGAGACCCAGGAGGAGGCTCAAGAAGAAACAGGATGGAAACTAGTGCATTCTGATGTTTTCAGGCCCCCCACTCACTCAAACTTGCTTTGCATCTATGTGGGAACTGGTGTACAGTTCTTCGGTGTGATGCTTGTAACAATGATATTTGCTGTCCTTGGCTTCCTTTCACCTTCAAATCGTGGTGGTCTAATGACAGCCATGCTCTTGCTTTGGGTTTTCATGGGACTGTTTGCCGGTTATTCCTCTGCCCGTCTTTACAAGATGTTTAAGGGTACAGAATGGAAGAAAATTGCTCTGAGGACAGCCCTCCTGTTTCCAGCTACTGTCTTTGCCATCTTTTTTGTTTTAAATGCACTCATCTGGGGCGAGAAGTCATCAGGGGCAGTTCCATTTGGGACAATGTTTGCACTTGTGTTCTTATGGTTTGGAATCTCAGTTCCCCTTGTTTTTGTGGGCAGTTATGTTGGTTTCAAGAAACCCGTCATCGAGGATCCTGTGAAGACTAATAAAATACCAAGGCAAATCCCCGAGCAGGCTTGGTACATGAACCCTATATTCTCGGTTCTAATTGGAGGCATACTCCCATTCGGAGCTGTTTTCATTGAGCTCTTCTTCATCCTCACCTCCATTTGGCTGAACCAGTTTTACTACCTCTTTGGGTTCCTCTTCATTGTCTTCGTCATTCTGATTGTCACGTGCGCAGAGATAACAATTGTGCTATGTTATTTCCAGTTATGCAGTGAAGACTACCTATGGTGGTGGCGATCTTACCTAACATCAGGCTCATCAGCACTCTACCTATTCCTCTACGCTACCTTCTATTTCTTCACTAAGCTGGAGATTACAAAGCCTGTTTCTGGAATATTGTATTTCGGTTACATGCTCATTGCTTCTTACGCATTTTTTGTGCTCACTGGCACTATCGGCTTCTACGCTTGCTTCTGGTTCACAAGGCTCATATACTCTTCCGTCAAGATCGACTGATTGGCTACAAGCTGCCAGTAGGCCTCCTGATCATATGGCACTTAGGTATCTTCTTTACATATGCAGTTCTTGAACATGAATATTGTTTCATTTTTGTAGTTTTACCCAGAAATAGTTCGACCAAGAACTTGAAAAATGTTCTTTATAAAGGCTTAAGTCTATATATTGTAACACATCCAGTTTGAACTTCATTCTATACAGAC
>Seq30225 [organism=Ipomoea trifida (H.B.K.) G. Don] PacBio-Illumina derived unannotated transcript Itc12626/f1p0/1958.1
TCACCACTCACAGAGATTCAATTTCTTCTTCGAACTCCGCCACCGCTTTTTGCTGCTCATCCGCCGTTACCGCTTCAGTGACGGCTGAGTCCTCTTTCACTGTTATTGATGGGAAAAAGGTCTCAAAAGAAATCAAAGAAGAAATATGTGCTGAAATAGCGGAGATTAAAGATGCTATAGGTGTTGTCCCTGGTCTGGCAGTTATCCTGGTTGGGGAAAGGAAGGATTCTGCAACTTATGTGCGCAACAAGAAAAAGGCGTGTGAAGCTGTGGGGATCAAGTCATACGAAGTGTGCTTACCTGAAAATTCAATGGAAGAGGAAGTGCTTAAGCATATTTCCAGCTTCAATGATGATCCCTCAGTTCATGGCATTCTTGTTCAGTTGCCTCTACCTTCGCATATGAATGAGCAGAACATTTTGAATGCTGTTTGCATTGAGAAGGATGTTGATGGATTCCACCCATTGAACATTGGTCGTTTGGCCATGCGGGGTAGAGAACCATTGTTTGTTCCCTGCACTCCAAAGGGATGCATCGAGTTGCTGCATAGGTATGGTATTGGAATCAAGGGAAAAAGAGCTGTTGTCATTGGCCGAAGTAATATTGTTGGAATGCCTGCTGCTCTGCTTCTGCAAAGGGAAGATGCTACTGTCAGTATCGTGCATTCCAGAACAAAGGACCCCGAGGAAATTACAAAACAAGCGGATATCATAATTGCAGCCGTGGGGCAGCCAAACATGGTCCGAGGTAGCTGGATCAAGCCTGGCGCAGTTATCATTGACGTTGGAATTAATCCTGTTGAGGACACTACAAATCCCCGAGGCTATCGACTTGTAGGGGATGTTTGCTATGAGGAGGCCAGCAAGGTTGCTTCAGCTATAACTCCGGTTCCCGGAGGAGTCGGGCCAATGACTATAGCTATGCTTCTTTCCAACACACTAATATCAGCCAAGCGAATTCACAACTTGAAATGAGATGTTGACATTACTTCACTGGCTAGGTCTAACATCAAGTGCAAATAATCTGGATGGGTTGTAAACTGGAGACCCAAGAACCAACTTGCATCACAGCCATCAGATTCATCAACTGTCACACTCGGTGTGACTGGTCATGTTGAAATTTTGAATGATATATGAGAAAAAATGTTTGTGTGATTTAAACAGCTACATAGAATTTCAGGCTGTAATAAAATATATATGTACAATTTGTGGAATTATTATTCTTTTCACAGTTGAGTAAATATACAGGTCACTTCTCTGGTGTGTTTC
>Seq30226 [organism=Ipomoea trifida (H.B.K.) G. Don] PacBio-Illumina derived unannotated transcript Itc12628/f1p0/1919
CCATTTTTAACCATTGCCAGGACGCAGAGCTCAATGAACTCAACACTGGCTCCAACTAAGCCCCCCATTACAATACAAAAACAATTCCTTCGATTCATTTTGAAGCGAATTTCTTGATTTTTGTTGTTTATGATTATTGTTATAGAACATAGATTCTGCATAAACATGCAGGTTTCTAGATTTACATACATACATACAGCGATACAGATCAGATAATATCCTCCTTTTTTAATTTTTGAAAAAAAAAATGACGACATCACAGAGCCTTCTTCCTATATCTACCCCTCTACCCCCTCCTCCGCCTGCAATGTTAGCGGGATCTGGAGCCACAATGCTGATCAGATCGGAGCGCGATCACATGGCCGCCGCCGCCACCACGCGGATTCTGATTTCGCCGCCGTCTTCTTCGCTGGATTTGGAGGACGATAGGAGGATTGAGAGCGTGCCGTTTCTTTCTAGGACCTCGAGTTTCACTGGCTCCAACGATGCCGCCCTGGGTAGCTCGAATGCTTTTTTTAAGAAGCAGAGACGGAGGCGAGTTTCCAGTGATTCGTCGCTTTCTTCCAGCTCCGGTGGCAGCCGCAGCTCCTCTTTCCGTCAGGATGTCGGAAGGGCTGCTTCTGAAACCTATTTGGTCACAAGGTTGGCCGTTAAGCTGTTGCGGTATCTCGGGGTAGGCTACAGATGGATCACCAGGTTTCTTGCCCTTGGATGTTATGCTTTACTTCTTATGCCTGGTTTTGTTCAAGTGGGATATTACTACTTCTTTTCCAGGCAAGTCCGGAGAAGTATTGTCTATGGTGAGCAACCAAGAAATAGGCTGGACCTTTACCTGCCTAAAAACAATGATGGCCCCAAGCCAATTGTAGCATTTGTAACAGGTGGAGCCTGGATCATTGGTTACAAAGCTTGGGGTTCTCTTTTAGGACAACAGTTATCTGAAAGAGGCGTAATAGTGGCATGCATTGATTACAGAAATTTCCCTCAGGCAACTATCGGTGATATGGTCAGAGATGCTTCCCTAGGTATCTCCTTCATGTGCAACAATGCGGCTGAATATGGAGGTGATCCTAACAGAATATACTTAATGGGACAATCAGCCGGTGCACATATTGCTGCATGTGCTCTCGTGGAACAGGCGATCAAAGAGGCTGGCGAGGGACAGAACGTTTCATGGAGTGTCTCTCAAATAAAGGCGTATTTTGGGTTATCTGGAGGGTACAATTTGCTTAGCCTAGTTGATCACTTCCACAGCCGAGGTCTGTATCGCTCTCTTTTCTTAAGCATAATGGAAGGGCAAGAATCTTTGGGAAAATACTCGCCAGAAGTAGTTGTGCAAGACCCAAATGTTAGAAATGCAGTTCCACTCCTTCCTCCTATTATCCTTTTCCATGGCACTGGAGACTATTCCATTCCTTGTGACTCCAGCAAGAAATTTGTGGACGTTCTGAATGATCTTGGCGGTAAAGCTGAATCAATCATGTATGAAGGGAAAACACATACAGATCTGTTTCTTCAGGATCCAATGAGAGGTGGAACAGATGAGATGTTGGAGGAGTTGATCAGTAGAATTCATTATGGCAACCCAGAAGCCTTTGCAGAAGCTGCGAATGCTCCCCGGAGAAAGCGCTTAGTGCCTGAATTCATGTTGAAGTTGGCTGGCAAAGTTAGCCCATTTTAGGCCACAAATAACTTCATTTTACACAGATTACTCATCTTCACATATTATTGTACATACTGAAAACAGATGGATATATTTTTTGCAGATAGTTTTATTCTAACTTCATTTGATTAATTTGTAATAGAATTGGTCAATTTGCAAGTAATCAATACTCCATTCGTTCCATTTTGTATTTGGTTCGGTTAACAAAG
>Seq30227 [organism=Ipomoea trifida (H.B.K.) G. Don] PacBio-Illumina derived unannotated transcript Itc12629/f1p1/1830
TTTCAAATTCAAATAACTTGGTGGGTAATTCAAATTTTGATGGCAAGGGAACTTACTTGGTATTCAATGTTGGTGATGCAATATTTATCAGTGACTTGAATTCCCGAGATAAGGATCCTGTAAAGTCTATTCATTTTGGTAATTACTACCCTGTCTGCCATGCATTTGACCCAGACGCAAAGGATGGCCATGATCTGCTTATTGGGTTAAATACTGGAGATGTCTATTCAGTGAATTTGCGGCAACAATTGCAAGATGTTGGAAAAAAGCTTGTTGGAGCACTGCATTATAACAAAGATGGTTCTGTTAACAACACTCGCTGTACTAGTATTGCATGGGTGCCTAATAGCGATGGAGCTTTTGTTGTTGCTCATGTAGATGGAAACTTTTATGTCTATGACAAGAACAAAGATGGTTCTGGTGATCCTTCATTTCCAATTATCAAGGATCAGGCTCAATTTTCAGTGGCACATGCACGGTACAGTAAGAATCCTGTTGCTAGATGGCATATTTGTCAAGGCTCAATAAATTGCATAGCTTTCTCAACAGATGGGGCCTTTATTGCGACTGTAGGGAGGGATGGTTACCTACGAATATTTGACTACAAAAATGAGCACCTTATATGTGGTGGGAAAAGCTACTATGGTGCTTTGTTATGTTGTGCTTGGAGTATGGATGGAAAATATGTTTTGACCGGTGGGGAGGATGACCTAGTGCAAGTTTGGAGTATGGATGAACGGAAAGTTGTTGCATGGGGTGAGGGACACAACTCGTGGGTGAGTGGAGTGGCATTCGATTCTTATTGGTCAGCACCGAATTCAGATGGCAGTGGTGAAAATGTTGTCTACCGGTTCGGTTCTGTTGGCCAGGACACACAATTGCTTTTATGGGATTTGGAAATGGATGAGCTCGTGGTGCCAGTTCGCCGCCCTTCTGGTGGATCTCCAACCTTTAGTACTGGAAGCCAGTCGGCTCATTGGGATAGTGCTTGCCCCGTGGGAACATTGCAACCTGCTCCGAGCATGCGAGATGTTCCGAAGCTTTCTCCATTGGTCACTCACCGTGTTCACACCGAGCCTCTCTCCGGTTTGATATTCACCCATGAATCTGTTCTTACTGTCTGCCGGGAAGGGCACATAAAAATTTGGATGCGACCGGGCTTTGGCGAAAGCCAAACTAGCAACTCCGATTCATTGTTGGGTTCAAGCCTGAAGGAAAAACAATCAATTTCTGGGAAAGTGGTCGGTTCAAGTTACAAGTAGTTGCCCGGCATCACGAGACCACTCACTGCAACGCGGGGCCCTGTTCCTCCACATTCGAACCTGGACCGAAAACACATATGACATAGCTCGTGCATTGAGATTAGCCAAGTGCGTTGTATATCATGTCGTGGGCACCACAAAGATTGAATGAAGAGTGCCTCTACCCTACCACCTTGTAAGTATGAAAGGTTTTCAAAGGAATATTTTATTGACCTGCTAGAATAATTTAACATTGTTTGTTGTGAGATTTGTAATTCTTAGTATTTTTGTTTTTTTTTGGAACTTTTCTTCTCCCTTAACCAATTTTTAATGAGAAACTGGCTGGTCGTCATTCATTATGTATTGAGTTAGCCGAGGTATATCCTGGCAAACATCGTGGTAAGGGCTGGCCCTCCTGAGACTATATTGTTTAGAGAATTGTTGGAGTTCAAAGCATGCAAAGTTTGTATAAGTAGACAGAAACCTTATTTCTACAAAGTTGGAACCAGGTACTACTGGTAATTGGATGTACCAACAACACACTTTTGTGCAATTTTTTTTACAATGAAGATTGTCAGGTTCC
>Seq30228 [organism=Ipomoea trifida (H.B.K.) G. Don] PacBio-Illumina derived unannotated transcript Itc12634/f1p0/1651
CTCCTATGTCGTTCTTCGATACAACACCTTCTGGAAGAATTCTCAGTCGGGCTTCTAATGATCAGACCAACATTGATGTTTTCCTCCCATTCTTTATGAATCTCACTTTGTCCTTTTACATCACACTCATTGGCATCATCATCATGACATGCCAATATACTTGGCCAACTGTAGTACTTCTGATTCCACTCGGTTGGCTAAACTTCTGGTGCCGGGGATACTTTCTTGCAACCTCCCGGGAATTGACTAGGCTAGATTCGATTACAAAGGCACCAGTTATCCATCACTTCTCTGAAAGCATTGCAGGTGTTATGACCATACGTTGCTTCAGGAAGCAGGAAGGGTTTTCTCAAGAAAATGTCATTCGGGTTAATGAGAACTTGCGTATGGATTTCCACAATAACGGGTCCAATGAATGGCTGGGTTGCCGGTTAGAAATGATTGGAAGCTTCATACTTTGCATCTCTGCAATGTTCATGATTGTTTTGCCCAGCAGTATCATCAAGCCAGAAAATGTTGGGTTATCTCTGTCGTATGGACTGTCCCTCAACTCCTCGCTGTTCTGGACTATATTCATAAGCTGCTTCGTGGAAAATAAAATGGTTTCAGTTGAGAGGATAAAGCAGTTCACCAACATACCATCAGAGGCAGAATGGAGAAAGAAGGATCTTCTTCCCCCTCCAAACTGGCCATCCAAGGGAAATGTTGAGCTCGAAAACTTGCAGGTCAGATACCGCCCAAACACTCCTTTGGTTCTGAAAGGCATTACTCTCAGCATTGAAGGGGGCGAGAAGATTGGTGTTGTTGGGCGAACCGGGGGTGGAAAATCTACTCTGATCCAAGTGTTCTTCAGGCTGGTGGAGCCTGCAGCTGGAAGAATAGTCATTGATGATATTGACATTTCCATTTTAGGGCTTCATGATCTTCGATCCCGCTTTGGAATCATTCCTCAGGAGCCAGTTCTTTTCGAAGGAACTGTGAGGAGCAACATAGACCCCGTTGGACAGTACTCAGATGAAGATATATGGAAGAGCCTCGAACGCTGCCAGCTTAAAGACGTCGTGGCCTCAAAACCCGAGAAACTCGACTCTCCAGTTGTTGACAATGGAGATAACTGGAGCGTCGGGCAGAGGCAGCTTCTTTGCTTGGGAAGAGTAATGCTAAAACGAAGCAGGCTTCTGTTCATGGATGAGGCGACAGCTTCTGTGGATTCACAGACAGATGGTGTGATTCAGAGGATCATCCGGGAGGACTTCGCTTCCTGCACAATAATCAGCATTGCTCACAGAATACCAACTGTCATGGACTGCAACAGAGTTCTGGTTATAGATGCAGGAAGAGCCAAGGAATTCGACAGGCCATCGCGGTTGCTGGAGAGGCCATCGCTCTTCGGGGCTTTAGTTCAGGAGTATGCTAACAGATCATCTGAACTGTAGATGAGCTTTGATGGGAGAAATTTTTCTTCTGCTAAAATAACCAAATGAGTATCGAATCTTAGTTGTAGAATTATTTTGGATTCTTGGATTGATACCTACGACGATGCACGAAATTTATGATGTTCTGTCAAATGCATATGGTGTGTAGGATAGTGTGTACAACTGCTTCTTGTTGCAGAAGTGGAGAAAACAGAATCCACATATTTATTGTATGGAGTATTATGTTTACATTTCAATAGCTTCATTG
>Seq30229 [organism=Ipomoea trifida (H.B.K.) G. Don] PacBio-Illumina derived unannotated transcript Itc12637/f1p1/1522
AATGACCCTGACCCGATATCGAGATTCAAGAAGATAATGCGGGCAACACAAGGCGCACTTATTGTCGCTTCAACTATCCAGATAGTCTTAGGCTTTAGTGGTCTCTGGCGCAACGTTACAAGGTTTTTGAGCCCGCTTTCAGCAGTTCCGTTGGTTGCTCTTGCTGGTTTTGGTCTCTACGAGTTTGGCTTCCCTGGGGTTGCAAAATGCGTCGAAATAGGGTTACCACAGCTTGTCATTTTAGTCATTTTCTCCCAGTATCTGGCTCGTCTGATAAAGCCGGGGAAGCATATTTTCGATCGTTTTGCTGTAATATTCTCGGTAGCAATTGTTTGGATTTATGCCCTCCTACTTACTGTTGGCGGGGCTTATAACGGGAAGCCACCAAAGACCCAAGTAAGCTGCCGAACTGATCGCTCGGGACTCATTGATGCTGCACCATGGATTAGAATTCCATACCCCTTTCAATGGGGAGCCCCTTCGTTTGATGCAGGCGAAGCCTTTGCCATGATGATGGCTGCGTTTGTTGCGCTCGTAGAGTCTACTGGTGGTTTTATAGCCGTTGCAAGGTTTGCAAGTGCAACTCCATTGCCACCGTCCATTCTAAGCCGTGGCGTAGGTTGGCAGGGAATTGCCATTTTATTATCTGGGCTGTTTGGAACTGGAAATGGATCTTCCGTATCCATTGAGAATGCTGGGCTTCTAGCACTTACCCGCGTTGGCAGTCGAAGAGTAGTCCAGATATCTGCCGGGTTCATGATTTTCTTTTCTATTCTTGGGAAATTTGGAGCCATCTTTGCTTCGATACCAGCACCAATAGTAGGCGCGTTATATTGTTTGTTCTTCGGTTATGTCGGTGCGGGGGGCTTAAGCTTCCTTCAGTTTTGCAATCTGAATAGTTTCCGAACCAAGTTCATACTAGGGTTTTCAATCTTTCTCGGTTTATCTGTCCCTCAATACTTCAACGAGTACACAGTCATAGCTGGCTATGGGCCCGTCCACACAAGCGGGAGATGGTTCAACGACATTGTGAACGTGCCATTCTCATCGGAGGCCTTTGTGGCGGGGATTCTGGCGTATTTCTTAGACAACACGATGCACAAGGATCATCACATAAGGAGGGACCGAGGCAAGCATTGGTGGGACAAGTTCAGGTCTTTCAAGACCGATACCCGAAGCGAGGAATTCTACTCCCTCCCGTTCAACCTCAACAAGTATTTCCCATCGGTATGATCAAAGGAAGGGAAAGCGATGGCGATTCTCATCGTCAATCCTTGCAGCATTCGCGTTCCTTGAAACCGTCGTGTTTCGAGGCTCTAAAGATGCAACAATTTTCATTCTCCTATGTGTTTCTTTATACTGCAGTATAGTCTGACTGCTTAGAGCATTTTATTATATTTGTTGTAAATTTGTTGGTTATAATGGAGTGATGTTGCTTATTTCTTGTGCCTGTGTTTTTTGGTTTAGTTTCAATAGTGAAATTTAGTTAACTATTATGGAAATTAAGAACTAGTTATTATACTTGGCAAATTCTCTTGTG
>Seq30230 [organism=Ipomoea trifida (H.B.K.) G. Don] PacBio-Illumina derived unannotated transcript Itc12639/f1p0/2046.1
GAAAGGGGTTTCTCTTTAAATTTGAAAGTCATCTACTTTACTGGTTATATCAATCATGGACTGTGTTCCTTTCTTAAATTTGTTATCATACTAGCTAGTACATGTTTGTTTTAAGTGTAAAAGATATGGCTTTAGTTTTTCTTAGGTTATTCTTGTAGGTTGGTGCTCTTTGTGTGAATTTTATGCTGTCTAAAATGTATTCGTTATTTTCTCCATGTTTTGGTGATACCTCTTAATCCACTCAGTGTCTTAGATAGTTATTGCAAAGTTGTATTATATAGTTGTAGTTCTAAGAAATTGAACTGCTTTTTATTATGTTAGCTTCCATATATTCAATGGAACTGGGAATCATAATCTCTATTGTGCTATGAGCTATTGGTTTTATTTTTAATGCATGTTTAATATTAACGAGATCTCCATGGCCAACTCTCGACAAAACATAAGGAAATTGGTGAAGGATGGTTTCATCATCAGGAAGCCAACCAAGATTCACTCAAGGTCTCGTGCTCGTCGGATGAAGGAGGCCAAGAGGAAGGGCCGTCATTCTGGATATGGTACTTCCCGGGGGGTTAAGGATTTACTTTGCATAACCATTTTATTTGTTTATTCCTTTGCACCAATGTGTGGAAAGAATTTGTATAATTACAGCACAATTTTTTCCCATTCATGAAATTTAGACAATTGCTTCTAATTCTAATTTAGGAATAATTGGAAAAACAGTTTAGGCAACAGTTTTTGATTACTATGAAAAATTTCAGGTAAGCGTAAGGGTACTAGGGAGGCCAGGTTGCCCACCAAAGTGCTATGGATGAGGAGAATGAGAGTTCTCAGGCGCTTACTTCGCAAGTACCGGGAGTCTAAGAAGATTGACAAACACATGTATCATGACATGTACATGAAGGTTAAGGGTAATGTTTTCAAAAACAAACGTGTCCTGATGGAGAGCATTCACAAGTCGAAGGCTGAAAAGGCCAGAGAGAAGACCTTGTCTGACCAGTTTGAGGCTAAGAGGGCCAAGAACAAGGCAAGCAGAGAAAGAAAGTTTGCTAGGCGAGAGGAACGTTTGGCTAAGGTATGGAAGTAGGCGTTTTTGAGTTTGTTTCCTTCAAAACATGGATATCTAATATGCATCTTCTCTTCATCCACAGGGCCCAGCAGAGAGGGAAGCTCCAGCACCAGTGCCTCAAACTCAGCCAGCTCAGTAAGTTACTATGTTGAAATTTCTCAATTGCTATTATTTTGCTATGGGCTGCCCTTAACCATGTTTTTTGTATATCTGCAGGGTATCTAAGAAGTCGAAGAAGTGAAGCCCTGGTCTTTGATTCCAAGGACTTGGTGAATCTTTCCCAGTTTTATGTCTTTAGAATGGCAGTTAAAGTTTTTTTACTTCAGTTTTTGGTGTTCTGTTTTGATGAGACAATGTAACCTATATGACAATTTAAGGAGTTTAAGGATTTATATTAAAGCATTTATTGTTTGTTTTAAAAA
>Seq30231 [organism=Ipomoea trifida (H.B.K.) G. Don] PacBio-Illumina derived unannotated transcript Itc12644/f1p1/2118
ATTGGTAGCTCGGCTATCTCTCTTCTCTGCAATCAATAAATCGCACCAAAACTTCACATCTTCGATTCCAGATTCCGGATTTTTCCACCATGGAGCCGCCGGGGAACGACGCCGTAGCATTCGAGTCAGCGGAGAAGATAGTGCTCCGGTGGGACTCGACCACGTCGGAGGAGGCCAGGGAGAAGATGATCTTCGAAGGAGACCGGCAGGAAATCGATCAGTACTTGCAGGCCGTCGATGAAATCCAACGGTCAATGGAGTCCACCACGCTCTTGGACGACGACCAGAGCAAAGCCAACAGCGCGATCCAGATCGCCATGGCTCGGCTGGAGGACGAGTTTCGGAACATCCTCATCGCTCACACCAGCGCGATCGAAGTCGAGTTACTCTCCGACTTGAACTCATCTTCTTCCTCGATCAACTACTCCGCCGCCTCCAGGACCACCAGCGGCGAAATGAACTTGGGAGACGAAGAGTTGAAAAGCATTGACGGTAAAGATGGAGGTTCCGTGAAGAAAACGCTGGAGCATCAGGACAGCGGCAGCAGCAGCTACCGATCTACATACAGCATCAAGGAAATCGACCTCATGCCGCCGGAAGCAGTGTTCGATCTCCGGAGCATCGCGGAGCGGATGATTTCCGCCGGATATCTGCGGGAGTGTATTCAGGTGTACGGAAGCGTACGGAAGTCATCCGTGGACGCGAGCTTCCGGAAGCTGGGGATAGAGAAGCTGAGCATCGGAGATATCCAGAGGCTGGAGTGGGAGACTCTGGAAATGAAGATCCGACGGTGGATTCGGGCCGCAAAATTGTGCGTTAGGGTACTCTTCGCCAGCGAGAAGAAGCTATGCGAGCAAGTTTTCGAGGGTTTAGGCACTGCTACTGACGATGCTTGCTTTATGGAGACAATCAAAGGTCCGGCTATCCAGCTTTTTAATTTCGCCGAGGCCATCAGTATCAGCCGGAGGTCGCCGGAGAAGTTGTTCAAGATATTGGATCTTCACGATGCTTTATCGGATTTACTGCCGGATATTGAAGTAGTGTTCGAGTCCAAATCCTCAGAGTCAATTAGGGTTCAGGCGGCTGAGATATTATCTAGGCTAGCGGAGGCGGCCAGAGGGATATTGTCTGAATTCGAAAACGCAGTTCTTCGGGAGCCGTCAAAGATTCCGGTCCCCGGAGGGACCATTCATCCATTGACCAGATACGTAATGAATTACGCAAGTTTGATCTCAGATTACAAGCAGACTTTGGTTGAATTGATTGTTTCAAAGCCCTCAGCCGGATCAAGATATTCAACCGATCCCAACACGCCAGATATGGATTTCACAGAGCTGGAAGGGCAGACTCCATTGGACCACCATTTGATCTGGATCATTGTGATTTTGCAGTTCAATTTAGAAGGCAAGTCTAAGCACTATAAAGACACCTCCTTGGCACATTTGTTCATGATGAACAATGTTCATTATATTGTTCAGAAGATCAAAGGCTCACCTGAATTGAGAGAGATGATTGGGGATTATTATCTGAGGAAGTTAACTGGGAAGTTCAGACATTCAGCCACAAATTACCAGAGATCAACCTGGGTAAGAGTTCTGCATTGTCTGAGAGATGAAGGGTTACATGTTAGTGGCAGCTTTTCATCTGGAGTGTCCAAGAGTGCTCTGAGAGAGAGATTTAAGACCTTCAATGCCATGTTTGAAGAGGTTCACAGGACTCAATCCACATGGCTCATACCTGATACTCAGCTTCGCGAGGAGCTGAGAATTTCCATATCAGAGAAGCTGATCCCAGCTTACAGATCGTTTCTTGGGCGGTTTAGGACTCATATTGAGAGTGGCAAACACCCGGAGAACTACATTAAGTACTCAGTCGAGGACCTGGAGACAGACGTCCTCGATTTCTTTGAAGGGTACCAGGCTTCTCAACACCTGAGAAGAAGATCCCAATGAAGTTAAGAGGGTTGATATACTGTCTACCAGTTAGAATCTTAGGACAATTCTTTGAATCTTTTTTTTTTTTTTTGGGTGGAGTACTCGAGAGATGAGGCGTCTGGTCATCATTCTGGCCTCCATCAAGTTTGCCAATTGTTGAGGGCATTGCCATTGTCATTGTTTGTTTGCTGCAAACCAC
>Seq30232 [organism=Ipomoea trifida (H.B.K.) G. Don] PacBio-Illumina derived unannotated transcript Itc12651/f1p1/1429
AAGCTAGGTGAATTGAAGAGAATAGAAAGAGAGAGAAAGCAGGCGGACGTATAATGGCGGAACACTTGGCGTCGATATTCGGAACGGAGAAGGACAGGGTGAACTGCCCCTTCTACTTCAAGATAGGTGCTTGCCGGCACGGCGATCGCTGCTCTCGCCTTCACACCAAGCCTAGCATCAGCCCCACCCTTCTCCTCTCCAACATGTACCAACGCCCCGACATGATCACACCCGGCGTTGACCCCCAAGGCCAACCTCTCGATCCCCGCAAGATCCAACGTCACTTCGAGGACTTCTACGAGGATTTGTTTGAGGAGCTTAGCAAGCATGGAGAGATTGAGAATCTTAACATCTGTGATAATTTAGCTGACCACATGGTGGGCAATGTATATGTTCAGTTTAGGGAAGAAGAGCATGCTGCAACTGCTCTTCAAAGTCTCTCAGGAAGATTTTATGCAGGACGTCCCATTATTGTTGACTTCTCTCCAGTGACTGATTTTCGTGAAGCCACTTGTAGACAGTATGAGGAAAATGTATGCAATCGAGGTGGCTACTGCAACTTCATGCATCTGAAAAAGATTAGCCGAGAGCTGAGGCGGCAGTTATTTGGGAATAGCAGGCAAAGGCACAGCCATAGTAGAAGCCGTAGCCCTCGTGGTCATCGTGGTCATGAGGAACATTCACATAGTGGTCATAGGAGAGGTGATCATCGTCCCCATGAGAGGGGGTGGAGACCTAGAAGCAGAAGTCCCAGAAGAAGAGGTGGACAAAGTAGAAGTCCTGTAGGTAGGAGAAATAGGAGTCCAGTTAGGGAAGGCAGTGCTGAGAGAAGGGCAAAGATTGAACAATGGAATAGGGAAAAGGAACAGAAAGATTATGGAAAGAATGATAATACTGCCGTGACTAGGGAAGGTAGTGAAGAGAGAAGGGCAAAGATTGAGCAGTGGAATAGGGAAAGAGAACATAAGGATTCTTCTAAAAACGATGATTTTGACACATTTGAAACTGGTGGCAGCAATGGTGCTGAGCACTACCAGGAACAGAGTTATGATGATTATCCCCAACAGAAATAGTTTGAGAATGGAAGTTATGACTACTGGTTCAAGGTTCCTGCTTTCCAGTGATCGTGCCTCATCTTTAGCAGCTCACTATTGTATTTCTATACAGGTTGGATGTCTTCCCTGCAGAAAAAAGGTTGAGGATTCAACTTACTGTTACTTGAAGGGGGGGCCTGTCAATGTTTTATTTCTTAAAGCTCTGTCATTTGATTCTGGGAGACACATCACTGGTTATGCTTATAGGTGCTTGTTTGGTCCAAGTGTATAAGAAGCAAGAAGCTCTTCTCTAGAAAGAACTTACTAGTAACTTTTCTAAGAAGTTTTCATTATGTGTTGGCTGAATAGATGAACTGTTATTTAAGATTGTCGAGTACAAGTAAAAACTATGTTCTCTGTCATGGTTGAAGTTAGTATAAAGGACATTTATTAAATTATCA
>Seq30233 [organism=Ipomoea trifida (H.B.K.) G. Don] PacBio-Illumina derived unannotated transcript Itc12652/f1p0/2104.1
CCTGTATCCAACTCCAATTGTTGTTGAACGAACAACTGATCCTTTAACTACTCAATTTGGACTGTACTTCGAAGTTTCACCTGCTTGCAGTCATTGTTACAACGGAGGAGGTCAATGTACATCAGACAGCAAAAATGAATTTCAATGTGCAAAAGGAAAGAGCAAGTTGAGATTGATTCTAAGCACAGTTTTAGGTGGTCTAGCACTGATCCTTGTAAGTTTGGCTATCTTTGTTGTTTGGCGACGCAAGAAAGGAAGCAAAGGCTATTCAAGAAATACATCTTCGGATCCCATCTCGGACCTCGAGAGAGGCCAGAGTAGGTTCTTTGGAATTCTAGTCTTCTCCTACTCCGAACTTGAAGAGGCCACAAACAATTTTGATCCTTCTAAAGAACTTGGAGATGGAGGTTTTAGCACTGTTTACTATGGGATACTTGGGGATGGAAGAGAAGTTGCTGTGAAGCGCCTTCATGAGCGCACCGGCAAGAGAATGGAGCAGTTTGCAAATGAAATCTCAATTCTCACCCGTTTAAAGCACCAAAATCTTGTTACACTATATGGGTGCTCAACAATGCATAACCGTGAACTCCTACTTGTGTATGAATACATACCTAATGGAACACTTGCAGATCACCTCCATGGCAAAAGAGCAGCAGATCAACTGCTCACATGGCCAATCCGCATGACGATTGCAGTGGAAACTGCTGCAGCATTGGTTTATCTCCATGCTTCAGACATAATACACCGCGATGTGAAGTCTAGTAACATACTTCTTGACAACAATTTCTGCGTCAAAGTTGCAGATTTTGGCCTCTCAAGACTCTTCCCTGCTAATGTCACTCATTACACCACTACACCTCAAGGAACACCTGGATACGTTGATCCAGATTATCACGAGTGTTATCAGCTCACTTATAAGAGTGATGTTTATAGCTTTGGGGTTGTTCTTATTGAACTCATATCATCAATGCCTGCTCTGGACATGCGTAGGCATACAGACGAGATCCATTTGGCAAAACTAGCAATGAGCAAGATTCTTACAGGAGCATTTGATGAACTCATTGATTCCTCTCTGGGATATGAGAAGGATACTGAAATCAATAGAATGGCCACATCAGTGGCAGAGCTAGCTTTTCAATGCTTGCAACCTGACAAGGATATGAGGCCGACAATGGAACATGTATTTGAGTCATTGAAGGAGATTCAAGGCAATGAGTTGAGCAACGATGACAAAAGGGTGAATGGTGTGGAAACTAATGTGTCTAAAGAAGAGGTAATATCTCCAACTTATCCAAACTCAGTAAAGAAGAGCTCTGCTACATCTAGCTAGTAATAGTGTTTGAAAATTAGATCATTTTTCTTATCTGCCAAGGGAGGACAAAAATACAAAATATTGTTTAAACACTCCCTATGTAATTTTGTGTGGTTTATCCTATAGAGAGCACGGTAGCACAGGG
>Seq30234 [organism=Ipomoea trifida (H.B.K.) G. Don] PacBio-Illumina derived unannotated transcript Itc12652/f1p0/2104.2
ATTGATAGAGGAGGAAGCTGTTATGGCTCTGCCCTACATTCCTTGTTTCTTATTTCTGTTTCCCTTTGTGGCCTTTTACTTCGCTCATGGAAAACACGACTCCCTATCTAATTGTCCCAAGGGATTCCCCTGTGGAAATCTCGGTCCTCTGGAGTTCCCTTTCGCTCACCACACAAACCCTCATTGTGGCTTAATCTCAGTAGATTGTGATGCTAAGCCACTTGCAAAGCTCCAGTTGGAAACGGGGGGAGATTGGTATCAGATTGCGAGTATAAGCTGGGATGACAGTACAATCACCCTTGAAGACTCGAAGCTCCAGACACTGTTCCGTAGCCGTAATTGCTCAATTTCAAACTACAGCGTCAAATTTCCTAATTCTCCTTCTATCACTTTTGACAATTTGGAAGGAAACAAATTGCTACATAAATATATAAAATGCAAACGAAGTCAAGGTGATCATATCTGCGATTATGAAAGCATTAACTGTGTTGATGGATTTAGTTTGTATCACAAACGTCAATTGGTT
>Seq30235 [organism=Ipomoea trifida (H.B.K.) G. Don] PacBio-Illumina derived unannotated transcript Itc12653/f1p0/1996
[truncated: 43,561,623 more chars]
